# Supplementary material for: MACE: Automated Assessment of Stereochemistry of Transition Metal Complexes and Its Applications in Computational Catalysis
Source: J Chem Theory Comput. 2024 Feb 16;20(5):2313–20. doi: 10.1021/acs.jctc.3c01313 (PMC10938507; doi:10.1021/acs.jctc.3c01313)
Supplement: Supplementary file 3 — ct3c01313_si_003.zip [file ct3c01313_si_003.zip › structures/screening/mace_MeCN/Mn_PNhP_Ph_bi_8.xyz]

72
{"conf": 0, "E": 120.39, "rms": -1.0, "geom": "OH", "total_charge": 0, "CA_charge": 1, "smiles": "C[C:1]#[3N:2]->[Mn+:3]1(<-[4C-:4]#[O+:5])(<-[5H-:6])(<-[6C-:7]#[O+:8])<-[1N@H:9]([CH2:10][CH2:11][P:12]([c:13]2[cH:14][cH:15][cH:16][cH:17][cH:18]2)[c:19]2[cH:20][cH:21][cH:22][cH:23][cH:24]2)[CH2:25][CH2:26][2P:27]->1([c:28]1[cH:29][cH:30][cH:31][cH:32][cH:33]1)[c:34]1[cH:35][cH:36][cH:37][cH:38][cH:39]1", "smiles3D": "C([C:1]#[3N:2]->[Mn+:3]1(<-[4C-:4]#[O+:5])(<-[5H-:6])(<-[6C-:7]#[O+:8])<-[1N@@:9]([C:10]([C:11]([P:12]([c:13]2[c:14]([H:48])[c:15]([H:49])[c:16]([H:50])[c:17]([H:51])[c:18]2[H:52])[c:19]2[c:20]([H:53])[c:21]([H:54])[c:22]([H:55])[c:23]([H:56])[c:24]2[H:57])([H:46])[H:47])([H:44])[H:45])([H:43])[C:25]([H:58])([H:59])[C:26]([H:60])([H:61])[2P:27]->1([c:28]1[c:29]([H:62])[c:30]([H:63])[c:31]([H:64])[c:32]([H:65])[c:33]1[H:66])[c:34]1[c:35]([H:67])[c:36]([H:68])[c:37]([H:69])[c:38]([H:70])[c:39]1[H:71])([H:40])([H:41])[H:42]", "smiles3Dx": "C([C:1]#[3N:2]->[Mn+:3]1(<-[4C-:4]#[O+:5])(<-[5H-:6])(<-[6C-:7]#[O+:8])<-[1N@@:9]([C:10]([C:11]([P:12]([c:13]2[c:14]([H:48])[c:15]([H:49])[c:16]([H:50])[c:17]([H:51])[c:18]2[H:52])[c:19]2[c:20]([H:53])[c:21]([H:54])[c:22]([H:55])[c:23]([H:56])[c:24]2[H:57])([H:46])[H:47])([H:44])[H:45])([H:43])[C:25]([H:58])([H:59])[C:26]([H:60])([H:61])[2P:27]->1([c:28]1[c:29]([H:62])[c:30]([H:63])[c:31]([H:64])[c:32]([H:65])[c:33]1[H:66])[c:34]1[c:35]([H:67])[c:36]([H:68])[c:37]([H:69])[c:38]([H:70])[c:39]1[H:71])([H:40])([H:41])[H:42]", "dummies": []}
C      1.7113    -0.4894     4.6498
C      1.1996    -0.3379     3.2886
N      0.7745    -0.2133     2.1423
Mn     0.0000     0.0000     0.0000
C     -2.0795    -0.6982     0.6739
O     -3.1729    -1.0643     1.0260
H     -0.6263     0.1708    -1.7214
C     -0.5550     2.1801     0.4217
O     -0.8482     3.3292     0.6394
N      0.8682    -2.0838    -0.5418
C      0.1805    -3.0832     0.1693
C      0.3452    -4.5180    -0.3808
P     -0.8074    -4.8722    -1.8256
C      0.0037    -3.8944    -3.1656
C     -0.7099    -2.8580    -3.7811
C     -0.0993    -2.0694    -4.7621
C      1.2237    -2.3170    -5.1347
C      1.9404    -3.3515    -4.5251
C      1.3354    -4.1362    -3.5388
C     -0.3303    -6.5914    -2.3331
C     -0.4460    -6.9744    -3.6792
C     -0.1308    -8.2776    -4.0729
C      0.2816    -9.2159    -3.1240
C      0.3643    -8.8538    -1.7772
C      0.0505    -7.5507    -1.3798
C      2.2804    -2.0602    -0.3085
C      3.0615    -0.9994    -1.1376
P      2.3970     0.6277    -0.7958
C      2.5503     1.5428    -2.3171
C      1.4423     2.2212    -2.8432
C      1.5675     2.9554    -4.0272
C      2.8003     3.0205    -4.6835
C      3.9097     2.3526    -4.1558
C      3.7868     1.6147    -2.9742
C      3.4567     1.4298     0.3990
C      3.5270     2.8309     0.4322
C      4.3033     3.4743     1.4010
C      5.0054     2.7233     2.3489
C      4.9292     1.3291     2.3303
C      4.1542     0.6821     1.3638
H      1.1210    -1.2640     5.1818
H      2.7783    -0.7930     4.6091
H      1.6224     0.4782     5.1858
H      0.7280    -2.1969    -1.4295
H     -0.8960    -2.8387     0.1539
H      0.5147    -3.0697     1.2327
H      0.0582    -5.2057     0.4423
H      1.3904    -4.7536    -0.6538
H     -1.7342    -2.6551    -3.4936
H     -0.6529    -1.2681    -5.2324
H      1.6942    -1.7103    -5.8969
H      2.9653    -3.5436    -4.8135
H      1.9034    -4.9280    -3.0685
H     -0.7796    -6.2636    -4.4246
H     -0.2095    -8.5609    -5.1146
H      0.5214   -10.2265    -3.4276
H      0.6648    -9.5855    -1.0387
H      0.0985    -7.3062    -0.3293
H      2.4534    -1.8591     0.7691
H      2.7181    -3.0525    -0.5449
H      4.1391    -1.0337    -0.8753
H      2.9437    -1.2246    -2.2183
H      0.4864     2.1934    -2.3381
H      0.7107     3.4797    -4.4324
H      2.8949     3.5901    -5.5991
H      4.8649     2.4100    -4.6588
H      4.6541     1.1079    -2.5697
H      2.9749     3.4286    -0.2819
H      4.3559     4.5555     1.4217
H      5.6048     3.2224     3.0993
H      5.4662     0.7494     3.0708
H      4.1000    -0.3947     1.3901
72
{"conf": 1, "E": 223.33, "rms": -1.0, "geom": "OH", "total_charge": 0, "CA_charge": 1, "smiles": "C[C:1]#[3N:2]->[Mn+:3]1(<-[4C-:4]#[O+:5])(<-[5H-:6])(<-[6C-:7]#[O+:8])<-[1N@H:9]([CH2:10][CH2:11][P:12]([c:13]2[cH:14][cH:15][cH:16][cH:17][cH:18]2)[c:19]2[cH:20][cH:21][cH:22][cH:23][cH:24]2)[CH2:25][CH2:26][2P:27]->1([c:28]1[cH:29][cH:30][cH:31][cH:32][cH:33]1)[c:34]1[cH:35][cH:36][cH:37][cH:38][cH:39]1", "smiles3D": "C([C:1]#[3N:2]->[Mn+:3]1(<-[4C-:4]#[O+:5])(<-[5H-:6])(<-[6C-:7]#[O+:8])<-[1N@@:9]([C:10]([C:11]([P:12]([c:13]2[c:14]([H:48])[c:15]([H:49])[c:16]([H:50])[c:17]([H:51])[c:18]2[H:52])[c:19]2[c:20]([H:53])[c:21]([H:54])[c:22]([H:55])[c:23]([H:56])[c:24]2[H:57])([H:46])[H:47])([H:44])[H:45])([H:43])[C:25]([H:58])([H:59])[C:26]([H:60])([H:61])[2P:27]->1([c:28]1[c:29]([H:62])[c:30]([H:63])[c:31]([H:64])[c:32]([H:65])[c:33]1[H:66])[c:34]1[c:35]([H:67])[c:36]([H:68])[c:37]([H:69])[c:38]([H:70])[c:39]1[H:71])([H:40])([H:41])[H:42]", "smiles3Dx": "C([C:1]#[3N:2]->[Mn+:3]1(<-[4C-:4]#[O+:5])(<-[5H-:6])(<-[6C-:7]#[O+:8])<-[1N@@:9]([C:10]([C:11]([P:12]([c:13]2[c:14]([H:48])[c:15]([H:49])[c:16]([H:50])[c:17]([H:51])[c:18]2[H:52])[c:19]2[c:20]([H:53])[c:21]([H:54])[c:22]([H:55])[c:23]([H:56])[c:24]2[H:57])([H:46])[H:47])([H:44])[H:45])([H:43])[C:25]([H:58])([H:59])[C:26]([H:60])([H:61])[2P:27]->1([c:28]1[c:29]([H:62])[c:30]([H:63])[c:31]([H:64])[c:32]([H:65])[c:33]1[H:66])[c:34]1[c:35]([H:67])[c:36]([H:68])[c:37]([H:69])[c:38]([H:70])[c:39]1[H:71])([H:40])([H:41])[H:42]", "dummies": []}
C      2.2092     3.9783    -0.7975
C      1.9720     2.6828    -0.3490
N      1.4655     1.6149    -0.0711
Mn     0.0000     0.0000     0.0000
C     -1.3105     1.3950     1.1989
O     -2.0286     2.1055     1.7884
H     -1.5206    -1.0335    -0.2604
C     -0.3980     0.9111    -2.0082
O     -0.5238     1.3892    -3.1141
N      0.7769    -1.2261     1.8173
C      2.2695    -1.1529     2.0248
C      2.7105    -0.0145     2.8713
P      4.5726    -0.2453     3.1499
C      5.4464     0.5381     1.7243
C      5.1352     1.8407     1.3372
C      5.8731     2.4831     0.3397
C      6.9688     1.8547    -0.2256
C      7.3209     0.5718     0.1793
C      6.5508    -0.0987     1.1466
C      5.0288     0.8840     4.5042
C      4.3769     2.1044     4.6374
C      4.9917     3.1423     5.3403
C      6.2116     2.9374     5.9652
C      6.7906     1.6721     5.9453
C      6.2028     0.6335     5.2081
C      0.4925    -2.6122     1.3808
C      1.3023    -3.1632     0.1727
P      1.4243    -1.9105    -1.1407
C      0.7043    -2.6235    -2.5291
C     -0.5177    -2.1408    -3.0550
C     -1.0877    -2.7533    -4.2133
C     -0.4996    -3.8227    -4.8206
C      0.6789    -4.3813    -4.2578
C      1.2457    -3.7536    -3.1146
C      3.1397    -1.5209    -1.4785
C      3.4290    -0.3221    -2.1157
C      4.7753    -0.0982    -2.6021
C      5.7356    -1.0306    -2.3500
C      5.4448    -2.2204    -1.6962
C      4.1009    -2.4993    -1.3107
H      3.2404     4.1916    -1.1204
H      1.5349     4.1559    -1.7005
H      1.8498     4.7270    -0.0224
H      0.2695    -0.9754     2.6749
H      2.8606    -1.0654     1.0573
H      2.5395    -2.1087     2.4756
H      2.2130     0.0215     3.8997
H      2.5332     0.9727     2.3924
H      4.2986     2.3385     1.7671
H      5.6345     3.4936     0.0818
H      7.5513     2.3665    -0.9709
H      8.1386     0.0769    -0.2991
H      6.8895    -1.0645     1.4793
H      3.4611     2.2952     4.1158
H      4.4996     4.0873     5.4018
H      6.7236     3.7729     6.4450
H      7.7223     1.5060     6.4416
H      6.6896    -0.3317     5.1820
H     -0.6149    -2.5977     1.0968
H      0.6381    -3.2734     2.2364
H      0.7650    -4.0550    -0.2305
H      2.2822    -3.4382     0.5218
H     -1.0531    -1.3767    -2.5628
H     -1.9769    -2.3187    -4.5986
H     -0.9519    -4.2888    -5.6968
H      1.1150    -5.2603    -4.7183
H      2.1961    -4.2257    -2.7274
H      2.7078     0.3962    -2.3478
H      5.0087     0.8071    -3.0502
H      6.7857    -0.9043    -2.7850
H      6.1947    -2.9665    -1.5653
H      3.9674    -3.4217    -0.7980
72
{"conf": 2, "E": 139.04, "rms": -1.0, "geom": "OH", "total_charge": 0, "CA_charge": 1, "smiles": "C[C:1]#[3N:2]->[Mn+:3]1(<-[4C-:4]#[O+:5])(<-[5H-:6])(<-[6C-:7]#[O+:8])<-[1N@H:9]([CH2:10][CH2:11][P:12]([c:13]2[cH:14][cH:15][cH:16][cH:17][cH:18]2)[c:19]2[cH:20][cH:21][cH:22][cH:23][cH:24]2)[CH2:25][CH2:26][2P:27]->1([c:28]1[cH:29][cH:30][cH:31][cH:32][cH:33]1)[c:34]1[cH:35][cH:36][cH:37][cH:38][cH:39]1", "smiles3D": "C([C:1]#[3N:2]->[Mn+:3]1(<-[4C-:4]#[O+:5])(<-[5H-:6])(<-[6C-:7]#[O+:8])<-[1N@@:9]([C:10]([C:11]([P:12]([c:13]2[c:14]([H:48])[c:15]([H:49])[c:16]([H:50])[c:17]([H:51])[c:18]2[H:52])[c:19]2[c:20]([H:53])[c:21]([H:54])[c:22]([H:55])[c:23]([H:56])[c:24]2[H:57])([H:46])[H:47])([H:44])[H:45])([H:43])[C:25]([H:58])([H:59])[C:26]([H:60])([H:61])[2P:27]->1([c:28]1[c:29]([H:62])[c:30]([H:63])[c:31]([H:64])[c:32]([H:65])[c:33]1[H:66])[c:34]1[c:35]([H:67])[c:36]([H:68])[c:37]([H:69])[c:38]([H:70])[c:39]1[H:71])([H:40])([H:41])[H:42]", "smiles3Dx": "C([C:1]#[3N:2]->[Mn+:3]1(<-[4C-:4]#[O+:5])(<-[5H-:6])(<-[6C-:7]#[O+:8])<-[1N@@:9]([C:10]([C:11]([P:12]([c:13]2[c:14]([H:48])[c:15]([H:49])[c:16]([H:50])[c:17]([H:51])[c:18]2[H:52])[c:19]2[c:20]([H:53])[c:21]([H:54])[c:22]([H:55])[c:23]([H:56])[c:24]2[H:57])([H:46])[H:47])([H:44])[H:45])([H:43])[C:25]([H:58])([H:59])[C:26]([H:60])([H:61])[2P:27]->1([c:28]1[c:29]([H:62])[c:30]([H:63])[c:31]([H:64])[c:32]([H:65])[c:33]1[H:66])[c:34]1[c:35]([H:67])[c:36]([H:68])[c:37]([H:69])[c:38]([H:70])[c:39]1[H:71])([H:40])([H:41])[H:42]", "dummies": []}
C      2.3285    -3.6534     2.4454
C      1.7054    -2.5730     1.6850
N      1.1423    -1.6685     1.0756
Mn     0.0000     0.0000     0.0000
C     -1.5829    -1.5510    -0.5714
O     -2.4083    -2.3807    -0.8785
H     -1.0164     1.3116    -0.7880
C     -1.0116     0.4922     1.9924
O     -1.5483     0.7498     3.0428
N      1.1809    -0.1980    -1.9790
C      2.2757    -1.0839    -1.8485
C      1.9091    -2.5587    -2.0793
P      3.3935    -3.6876    -2.4165
C      4.3338    -3.9969    -0.8465
C      4.7364    -5.3079    -0.5876
C      5.5116    -5.5964     0.5359
C      5.9143    -4.5700     1.3990
C      5.5431    -3.2513     1.1397
C      4.7421    -2.9640     0.0267
C      4.5253    -2.7738    -3.5744
C      4.2487    -2.8333    -4.9517
C      5.0913    -2.1774    -5.8711
C      6.1794    -1.4270    -5.4123
C      6.4415    -1.3479    -4.0439
C      5.6159    -2.0073    -3.1245
C      1.5892     1.1196    -2.3368
C      2.5834     1.8096    -1.3481
P      1.9287     1.7356     0.3230
C      3.3004     1.2723     1.3674
C      4.5920     1.7557     1.1085
C      5.6662     1.3594     1.9163
C      5.4618     0.4643     2.9713
C      4.1733     0.0050     3.2458
C      3.0911     0.4210     2.4606
C      1.4685     3.4086     0.7476
C      0.6254     4.1366    -0.1029
C      0.2576     5.4471     0.2134
C      0.7284     6.0361     1.3893
C      1.5496     5.3102     2.2578
C      1.9091     3.9957     1.9455
H      2.3764    -4.5622     1.8058
H      1.7186    -3.8638     3.3537
H      3.3491    -3.3525     2.7619
H      0.6037    -0.4964    -2.6239
H      2.6891    -0.9698    -0.8348
H      3.0659    -0.8116    -2.5755
H      1.3429    -2.9595    -1.2197
H      1.2565    -2.6377    -2.9756
H      4.4553    -6.1028    -1.2647
H      5.8325    -6.6143     0.7239
H      6.5428    -4.7984     2.2546
H      5.8577    -2.4517     1.8010
H      4.4979    -1.9331    -0.1684
H      3.4069    -3.4221    -5.3202
H      4.8697    -2.2366    -6.9355
H      6.8117    -0.9135    -6.1242
H      7.2789    -0.7712    -3.6926
H      5.8537    -1.9284    -2.0791
H      0.6787     1.7528    -2.3906
H      2.0497     1.0926    -3.3615
H      3.5603     1.2936    -1.3849
H      2.7153     2.8675    -1.6435
H      4.7792     2.4593     0.3064
H      6.6625     1.7256     1.7152
H      6.2994     0.1359     3.5837
H      4.0034    -0.6714     4.0722
H      2.0934     0.0844     2.7101
H      0.2404     3.6916    -1.0064
H     -0.3829     6.0153    -0.4514
H      0.4607     7.0541     1.6352
H      1.9204     5.7678     3.1710
H      2.5428     3.4547     2.6362
72
{"conf": 3, "E": 133.4, "rms": -1.0, "geom": "OH", "total_charge": 0, "CA_charge": 1, "smiles": "C[C:1]#[3N:2]->[Mn+:3]1(<-[4C-:4]#[O+:5])(<-[5H-:6])(<-[6C-:7]#[O+:8])<-[1N@H:9]([CH2:10][CH2:11][P:12]([c:13]2[cH:14][cH:15][cH:16][cH:17][cH:18]2)[c:19]2[cH:20][cH:21][cH:22][cH:23][cH:24]2)[CH2:25][CH2:26][2P:27]->1([c:28]1[cH:29][cH:30][cH:31][cH:32][cH:33]1)[c:34]1[cH:35][cH:36][cH:37][cH:38][cH:39]1", "smiles3D": "C([C:1]#[3N:2]->[Mn+:3]1(<-[4C-:4]#[O+:5])(<-[5H-:6])(<-[6C-:7]#[O+:8])<-[1N@@:9]([C:10]([C:11]([P:12]([c:13]2[c:14]([H:48])[c:15]([H:49])[c:16]([H:50])[c:17]([H:51])[c:18]2[H:52])[c:19]2[c:20]([H:53])[c:21]([H:54])[c:22]([H:55])[c:23]([H:56])[c:24]2[H:57])([H:46])[H:47])([H:44])[H:45])([H:43])[C:25]([H:58])([H:59])[C:26]([H:60])([H:61])[2P:27]->1([c:28]1[c:29]([H:62])[c:30]([H:63])[c:31]([H:64])[c:32]([H:65])[c:33]1[H:66])[c:34]1[c:35]([H:67])[c:36]([H:68])[c:37]([H:69])[c:38]([H:70])[c:39]1[H:71])([H:40])([H:41])[H:42]", "smiles3Dx": "C([C:1]#[3N:2]->[Mn+:3]1(<-[4C-:4]#[O+:5])(<-[5H-:6])(<-[6C-:7]#[O+:8])<-[1N@@:9]([C:10]([C:11]([P:12]([c:13]2[c:14]([H:48])[c:15]([H:49])[c:16]([H:50])[c:17]([H:51])[c:18]2[H:52])[c:19]2[c:20]([H:53])[c:21]([H:54])[c:22]([H:55])[c:23]([H:56])[c:24]2[H:57])([H:46])[H:47])([H:44])[H:45])([H:43])[C:25]([H:58])([H:59])[C:26]([H:60])([H:61])[2P:27]->1([c:28]1[c:29]([H:62])[c:30]([H:63])[c:31]([H:64])[c:32]([H:65])[c:33]1[H:66])[c:34]1[c:35]([H:67])[c:36]([H:68])[c:37]([H:69])[c:38]([H:70])[c:39]1[H:71])([H:40])([H:41])[H:42]", "dummies": []}
C     -0.4121     4.3807     2.3447
C     -0.2998     3.0829     1.6763
N     -0.2030     2.0015     1.0996
Mn     0.0000     0.0000     0.0000
C      0.7181    -0.9410     1.9606
O      1.0852    -1.4439     2.9921
H      0.1454    -1.6312    -0.8403
C     -2.1871    -0.4495     0.5020
O     -3.3426    -0.6831     0.7525
N      2.0646     0.6163    -0.8436
C      3.0518     0.5152     0.1463
C      3.5402    -0.9297     0.3151
P      4.7644    -1.5423    -0.9930
C      4.6249    -0.4775    -2.5150
C      4.1122    -0.9668    -3.7381
C      4.0056    -0.1143    -4.8479
C      4.4374     1.2150    -4.7569
C      5.0282     1.6746    -3.5707
C      5.1387     0.8259    -2.4683
C      3.9530    -3.1513    -1.4059
C      4.5946    -4.3476    -1.0662
C      3.9482    -5.5730    -1.2652
C      2.6656    -5.6199    -1.8142
C      2.0056    -4.4250    -2.1183
C      2.6344    -3.1986    -1.8903
C      1.9270     1.9137    -1.4113
C      0.9801     1.9684    -2.6464
P     -0.5873     1.1933    -2.2417
C     -0.9816     0.1788    -3.6519
C     -1.2957    -1.1848    -3.4807
C     -1.5435    -1.9905    -4.5989
C     -1.5181    -1.4310    -5.8780
C     -1.2337    -0.0687    -6.0558
C     -0.9692     0.7366    -4.9463
C     -1.8099     2.4913    -2.1764
C     -1.4997     3.7238    -1.5751
C     -2.4755     4.7144    -1.4502
C     -3.7604     4.4894    -1.9328
C     -4.0869     3.2693    -2.5377
C     -3.1150     2.2668    -2.6597
H      0.5734     4.8959     2.3712
H     -0.7704     4.2177     3.3781
H     -1.1390     5.0062     1.7869
H      2.2539     0.0481    -1.5266
H      3.9262     1.1672    -0.0638
H      2.6022     0.8473     1.0997
H      2.6557    -1.5958     0.3380
H      4.0510    -1.0030     1.3025
H      3.8276    -2.0076    -3.8538
H      3.5893    -0.4901    -5.7776
H      4.3460     1.8710    -5.6168
H      5.4009     2.6845    -3.5092
H      5.6362     1.1872    -1.5721
H      5.5825    -4.3307    -0.6291
H      4.4487    -6.4949    -0.9999
H      2.1766    -6.5775    -1.9677
H      1.0001    -4.4508    -2.5133
H      2.1011    -2.2889    -2.1123
H      2.9240     2.2822    -1.7298
H      1.5353     2.6059    -0.6398
H      1.4468     1.4248    -3.4857
H      0.8285     3.0250    -2.9409
H     -1.3524    -1.6087    -2.4825
H     -1.7815    -3.0465    -4.4685
H     -1.7188    -2.0512    -6.7373
H     -1.2361     0.3497    -7.0594
H     -0.7734     1.7979    -5.0975
H     -0.5114     3.9107    -1.1645
H     -2.2365     5.6521    -0.9603
H     -4.5130     5.2658    -1.8384
H     -5.0999     3.1079    -2.8923
H     -3.3933     1.3139    -3.0917
72
{"conf": 4, "E": 232.14, "rms": -1.0, "geom": "OH", "total_charge": 0, "CA_charge": 1, "smiles": "C[C:1]#[3N:2]->[Mn+:3]1(<-[4C-:4]#[O+:5])(<-[5H-:6])(<-[6C-:7]#[O+:8])<-[1N@H:9]([CH2:10][CH2:11][P:12]([c:13]2[cH:14][cH:15][cH:16][cH:17][cH:18]2)[c:19]2[cH:20][cH:21][cH:22][cH:23][cH:24]2)[CH2:25][CH2:26][2P:27]->1([c:28]1[cH:29][cH:30][cH:31][cH:32][cH:33]1)[c:34]1[cH:35][cH:36][cH:37][cH:38][cH:39]1", "smiles3D": "C([C:1]#[3N:2]->[Mn+:3]1(<-[4C-:4]#[O+:5])(<-[5H-:6])(<-[6C-:7]#[O+:8])<-[1N@@:9]([C:10]([C:11]([P:12]([c:13]2[c:14]([H:48])[c:15]([H:49])[c:16]([H:50])[c:17]([H:51])[c:18]2[H:52])[c:19]2[c:20]([H:53])[c:21]([H:54])[c:22]([H:55])[c:23]([H:56])[c:24]2[H:57])([H:46])[H:47])([H:44])[H:45])([H:43])[C:25]([H:58])([H:59])[C:26]([H:60])([H:61])[2P:27]->1([c:28]1[c:29]([H:62])[c:30]([H:63])[c:31]([H:64])[c:32]([H:65])[c:33]1[H:66])[c:34]1[c:35]([H:67])[c:36]([H:68])[c:37]([H:69])[c:38]([H:70])[c:39]1[H:71])([H:40])([H:41])[H:42]", "smiles3Dx": "C([C:1]#[3N:2]->[Mn+:3]1(<-[4C-:4]#[O+:5])(<-[5H-:6])(<-[6C-:7]#[O+:8])<-[1N@@:9]([C:10]([C:11]([P:12]([c:13]2[c:14]([H:48])[c:15]([H:49])[c:16]([H:50])[c:17]([H:51])[c:18]2[H:52])[c:19]2[c:20]([H:53])[c:21]([H:54])[c:22]([H:55])[c:23]([H:56])[c:24]2[H:57])([H:46])[H:47])([H:44])[H:45])([H:43])[C:25]([H:58])([H:59])[C:26]([H:60])([H:61])[2P:27]->1([c:28]1[c:29]([H:62])[c:30]([H:63])[c:31]([H:64])[c:32]([H:65])[c:33]1[H:66])[c:34]1[c:35]([H:67])[c:36]([H:68])[c:37]([H:69])[c:38]([H:70])[c:39]1[H:71])([H:40])([H:41])[H:42]", "dummies": []}
C     -1.0982    -1.2755    -4.4995
C     -0.9322    -1.2434    -3.0876
N     -0.7426    -1.0612    -1.8704
Mn     0.0000     0.0000     0.0000
C      1.5243    -1.6440     0.1967
O      2.3450    -2.5288     0.2835
H      0.8131     0.8904     1.3173
C      1.1361     1.1392    -1.4627
O      1.6655     1.8022    -2.3103
N     -1.4650    -0.7061     1.5772
C     -0.7800    -1.6035     2.4696
C     -0.9952    -3.1285     2.4229
P     -0.0297    -3.9458     3.7805
C     -0.4813    -3.0276     5.3313
C     -1.8178    -2.7083     5.5834
C     -2.1486    -1.7604     6.5533
C     -1.1459    -1.1565     7.3174
C      0.1730    -1.5682     7.1563
C      0.4932    -2.5426     6.2151
C      1.7487    -3.5374     3.4504
C      2.2508    -2.2365     3.6085
C      3.5359    -1.8947     3.1642
C      4.3644    -2.8751     2.6338
C      3.9213    -4.1926     2.5736
C      2.6089    -4.5232     2.9539
C     -2.7045    -1.1121     0.9524
C     -3.3943     0.0640     0.1636
P     -2.2293     1.3025    -0.2131
C     -2.4504     2.1230    -1.7594
C     -1.7044     3.2464    -2.1341
C     -1.8345     3.8573    -3.3717
C     -2.7872     3.4180    -4.2810
C     -3.5206     2.2982    -3.9384
C     -3.4002     1.6332    -2.7255
C     -2.2997     2.5581     1.0865
C     -1.0776     3.0939     1.5825
C     -1.1151     3.8422     2.7746
C     -2.3189     4.1716     3.3819
C     -3.5336     3.7880     2.7630
C     -3.5146     2.9453     1.6275
H     -1.6380    -0.4320    -4.9259
H     -0.0683    -1.2647    -4.8841
H     -1.5162    -2.2347    -4.8197
H     -1.6728     0.1041     2.0552
H     -1.0958    -1.2160     3.5098
H      0.2676    -1.3935     2.4001
H     -2.0503    -3.3817     2.5406
H     -0.6062    -3.4692     1.4658
H     -2.5977    -3.1005     4.9448
H     -3.1787    -1.4485     6.6868
H     -1.3906    -0.3776     8.0199
H      0.9549    -1.1288     7.7621
H      1.5203    -2.8551     6.1170
H      1.6292    -1.4586     4.0377
H      3.8581    -0.8530     3.1876
H      5.3233    -2.6191     2.2698
H      4.5675    -4.9579     2.1606
H      2.2628    -5.5412     2.8439
H     -2.5241    -2.0296     0.2234
H     -3.3927    -1.5045     1.7233
H     -3.8164    -0.3683    -0.7695
H     -4.1144     0.4816     0.7882
H     -0.9150     3.6041    -1.4383
H     -1.2106     4.6792    -3.6194
H     -2.9036     3.8983    -5.2170
H     -4.2783     1.9401    -4.6736
H     -3.9734     0.7413    -2.5350
H     -0.1639     2.9495     1.0789
H     -0.2067     4.1251     3.2143
H     -2.3316     4.7064     4.3231
H     -4.4761     4.0485     3.2548
H     -4.4478     2.6462     1.1857
72
{"conf": 5, "E": 123.22, "rms": -1.0, "geom": "OH", "total_charge": 0, "CA_charge": 1, "smiles": "C[C:1]#[3N:2]->[Mn+:3]1(<-[4C-:4]#[O+:5])(<-[5H-:6])(<-[6C-:7]#[O+:8])<-[1N@H:9]([CH2:10][CH2:11][P:12]([c:13]2[cH:14][cH:15][cH:16][cH:17][cH:18]2)[c:19]2[cH:20][cH:21][cH:22][cH:23][cH:24]2)[CH2:25][CH2:26][2P:27]->1([c:28]1[cH:29][cH:30][cH:31][cH:32][cH:33]1)[c:34]1[cH:35][cH:36][cH:37][cH:38][cH:39]1", "smiles3D": "C([C:1]#[3N:2]->[Mn+:3]1(<-[4C-:4]#[O+:5])(<-[5H-:6])(<-[6C-:7]#[O+:8])<-[1N@@:9]([C:10]([C:11]([P:12]([c:13]2[c:14]([H:48])[c:15]([H:49])[c:16]([H:50])[c:17]([H:51])[c:18]2[H:52])[c:19]2[c:20]([H:53])[c:21]([H:54])[c:22]([H:55])[c:23]([H:56])[c:24]2[H:57])([H:46])[H:47])([H:44])[H:45])([H:43])[C:25]([H:58])([H:59])[C:26]([H:60])([H:61])[2P:27]->1([c:28]1[c:29]([H:62])[c:30]([H:63])[c:31]([H:64])[c:32]([H:65])[c:33]1[H:66])[c:34]1[c:35]([H:67])[c:36]([H:68])[c:37]([H:69])[c:38]([H:70])[c:39]1[H:71])([H:40])([H:41])[H:42]", "smiles3Dx": "C([C:1]#[3N:2]->[Mn+:3]1(<-[4C-:4]#[O+:5])(<-[5H-:6])(<-[6C-:7]#[O+:8])<-[1N@@:9]([C:10]([C:11]([P:12]([c:13]2[c:14]([H:48])[c:15]([H:49])[c:16]([H:50])[c:17]([H:51])[c:18]2[H:52])[c:19]2[c:20]([H:53])[c:21]([H:54])[c:22]([H:55])[c:23]([H:56])[c:24]2[H:57])([H:46])[H:47])([H:44])[H:45])([H:43])[C:25]([H:58])([H:59])[C:26]([H:60])([H:61])[2P:27]->1([c:28]1[c:29]([H:62])[c:30]([H:63])[c:31]([H:64])[c:32]([H:65])[c:33]1[H:66])[c:34]1[c:35]([H:67])[c:36]([H:68])[c:37]([H:69])[c:38]([H:70])[c:39]1[H:71])([H:40])([H:41])[H:42]", "dummies": []}
C     -2.3207    -4.3252    -0.8604
C     -1.6075    -3.0749    -0.5984
N     -1.0249    -2.0148    -0.3798
Mn     0.0000     0.0000     0.0000
C      1.0742    -0.1597    -2.0151
O      1.6369    -0.2464    -3.0774
H      0.7520     1.6585     0.2651
C     -1.8173     1.0148    -0.9543
O     -2.7745     1.5508    -1.4555
N      1.7564    -0.9022     1.2094
C      1.7638    -2.3078     1.1870
C      2.1849    -2.8770    -0.1826
P      3.2188    -4.4353    -0.0017
C      2.2085    -5.6334     0.9814
C      2.8680    -6.6497     1.6846
C      2.1403    -7.5860     2.4244
C      0.7460    -7.5176     2.4608
C      0.0807    -6.5116     1.7561
C      0.8081    -5.5742     1.0170
C      3.1082    -5.1623    -1.6921
C      1.8705    -5.4317    -2.2981
C      1.8227    -5.9762    -3.5856
C      3.0072    -6.2579    -4.2717
C      4.2415    -5.9969    -3.6705
C      4.2920    -5.4508    -2.3841
C      1.7082    -0.3511     2.5302
C      0.4011    -0.6069     3.3367
P     -0.9919     0.0411     2.4153
C     -2.3856    -1.0217     2.7496
C     -2.5365    -1.6351     4.0047
C     -3.6424    -2.4520     4.2564
C     -4.5993    -2.6644     3.2600
C     -4.4531    -2.0567     2.0112
C     -3.3540    -1.2302     1.7583
C     -1.3785     1.6312     3.1210
C     -1.6497     1.7558     4.4933
C     -1.9856     3.0022     5.0325
C     -2.0623     4.1253     4.2044
C     -1.7965     4.0055     2.8376
C     -1.4492     2.7616     2.2970
H     -3.0211    -4.5332    -0.0225
H     -1.5953    -5.1577    -0.9557
H     -2.8968    -4.2332    -1.8030
H      2.5302    -0.5991     0.8241
H      0.7477    -2.6770     1.4308
H      2.4687    -2.6879     1.9626
H      1.2958    -3.0746    -0.8079
H      2.8088    -2.1407    -0.7275
H      3.9481    -6.7154     1.6609
H      2.6581    -8.3647     2.9677
H      0.1832    -8.2450     3.0315
H     -1.0000    -6.4602     1.7780
H      0.2766    -4.8084     0.4797
H      0.9446    -5.2208    -1.7855
H      0.8675    -6.1811    -4.0506
H      2.9695    -6.6800    -5.2680
H      5.1590    -6.2165    -4.2011
H      5.2524    -5.2517    -1.9268
H      2.5666    -0.7405     3.1257
H      1.8404     0.7515     2.4381
H      0.4715    -0.1009     4.3211
H      0.2706    -1.6968     3.4973
H     -1.8091    -1.4835     4.7906
H     -3.7582    -2.9209     5.2243
H     -5.4522    -3.3003     3.4549
H     -5.1957    -2.2203     1.2418
H     -3.2609    -0.7551     0.7919
H     -1.6032     0.8968     5.1468
H     -2.1910     3.0962     6.0917
H     -2.3271     5.0884     4.6231
H     -1.8596     4.8763     2.1966
H     -1.2509     2.6847     1.2380
72
{"conf": 6, "E": 239.97, "rms": -1.0, "geom": "OH", "total_charge": 0, "CA_charge": 1, "smiles": "C[C:1]#[3N:2]->[Mn+:3]1(<-[4C-:4]#[O+:5])(<-[5H-:6])(<-[6C-:7]#[O+:8])<-[1N@H:9]([CH2:10][CH2:11][P:12]([c:13]2[cH:14][cH:15][cH:16][cH:17][cH:18]2)[c:19]2[cH:20][cH:21][cH:22][cH:23][cH:24]2)[CH2:25][CH2:26][2P:27]->1([c:28]1[cH:29][cH:30][cH:31][cH:32][cH:33]1)[c:34]1[cH:35][cH:36][cH:37][cH:38][cH:39]1", "smiles3D": "C([C:1]#[3N:2]->[Mn+:3]1(<-[4C-:4]#[O+:5])(<-[5H-:6])(<-[6C-:7]#[O+:8])<-[1N@@:9]([C:10]([C:11]([P:12]([c:13]2[c:14]([H:48])[c:15]([H:49])[c:16]([H:50])[c:17]([H:51])[c:18]2[H:52])[c:19]2[c:20]([H:53])[c:21]([H:54])[c:22]([H:55])[c:23]([H:56])[c:24]2[H:57])([H:46])[H:47])([H:44])[H:45])([H:43])[C:25]([H:58])([H:59])[C:26]([H:60])([H:61])[2P:27]->1([c:28]1[c:29]([H:62])[c:30]([H:63])[c:31]([H:64])[c:32]([H:65])[c:33]1[H:66])[c:34]1[c:35]([H:67])[c:36]([H:68])[c:37]([H:69])[c:38]([H:70])[c:39]1[H:71])([H:40])([H:41])[H:42]", "smiles3Dx": "C([C:1]#[3N:2]->[Mn+:3]1(<-[4C-:4]#[O+:5])(<-[5H-:6])(<-[6C-:7]#[O+:8])<-[1N@@:9]([C:10]([C:11]([P:12]([c:13]2[c:14]([H:48])[c:15]([H:49])[c:16]([H:50])[c:17]([H:51])[c:18]2[H:52])[c:19]2[c:20]([H:53])[c:21]([H:54])[c:22]([H:55])[c:23]([H:56])[c:24]2[H:57])([H:46])[H:47])([H:44])[H:45])([H:43])[C:25]([H:58])([H:59])[C:26]([H:60])([H:61])[2P:27]->1([c:28]1[c:29]([H:62])[c:30]([H:63])[c:31]([H:64])[c:32]([H:65])[c:33]1[H:66])[c:34]1[c:35]([H:67])[c:36]([H:68])[c:37]([H:69])[c:38]([H:70])[c:39]1[H:71])([H:40])([H:41])[H:42]", "dummies": []}
C     -0.4480     4.7049    -0.0489
C     -0.7508     3.3171    -0.3932
N     -0.6742     2.1122    -0.3579
Mn     0.0000     0.0000     0.0000
C      0.3395     0.9411     2.0532
O      0.7155     1.6652     3.0071
H      0.6716    -1.5726     0.4551
C     -2.2656    -0.8055     0.2488
O     -3.3711    -1.2474     0.2650
N      1.9373     0.6173    -1.1411
C      2.8181     1.3321    -0.2639
C      3.2062     0.3766     0.9303
P      4.8412    -0.4661     0.7702
C      5.4581    -0.7935     2.4769
C      4.6310    -0.6872     3.6100
C      5.0520    -1.1786     4.8250
C      6.2402    -1.9004     4.9193
C      7.1129    -1.9680     3.8307
C      6.6890    -1.4831     2.5983
C      4.5386    -2.2601     0.4431
C      5.5638    -2.9667    -0.2114
C      5.5460    -4.3714    -0.2353
C      4.4954    -5.0603     0.3459
C      3.4898    -4.3770     1.0089
C      3.5119    -2.9797     1.0671
C      1.6114     1.4211    -2.2628
C      0.5609     0.8295    -3.2478
P     -0.1687    -0.6767    -2.5300
C      0.8965    -2.0212    -2.9942
C      1.3228    -2.1784    -4.3297
C      2.2228    -3.2018    -4.6249
C      2.6198    -4.1570    -3.6911
C      2.1219    -4.0129    -2.3451
C      1.1846    -3.0042    -2.0752
C     -1.7795    -1.0135    -3.1387
C     -2.6887     0.0534    -3.5092
C     -4.0631    -0.2393    -3.6552
C     -4.5805    -1.5233    -3.3697
C     -3.6998    -2.5435    -3.0145
C     -2.3205    -2.2693    -2.8650
H      0.6310     4.6499     0.3496
H     -0.4553     5.4175    -0.9234
H     -1.0778     5.0553     0.8432
H      2.3805    -0.2195    -1.4825
H      2.3496     2.2469     0.1782
H      3.7765     1.6364    -0.7551
H      2.3917    -0.3513     1.1109
H      3.2222     1.0507     1.8340
H      3.6712    -0.2064     3.5492
H      4.4091    -1.0975     5.6973
H      6.5456    -2.3481     5.8695
H      8.0261    -2.5537     3.8754
H      7.3328    -1.5890     1.7254
H      6.4019    -2.4410    -0.6512
H      6.3700    -4.8955    -0.6944
H      4.5265    -6.1419     0.3882
H      2.6937    -4.9171     1.5093
H      2.7310    -2.4764     1.6337
H      2.5903     1.6480    -2.8768
H      1.2568     2.4360    -2.0043
H     -0.1967     1.5521    -3.4763
H      1.0284     0.5452    -4.2802
H      1.1143    -1.4856    -5.1299
H      2.5542    -3.3886    -5.6829
H      3.3149    -4.9285    -3.8580
H      2.3676    -4.7154    -1.5901
H      0.7248    -3.0433    -1.1120
H     -2.3654     1.0151    -3.6521
H     -4.7502     0.5623    -3.9061
H     -5.6368    -1.7215    -3.4768
H     -4.0905    -3.5165    -2.7108
H     -1.7126    -3.0599    -2.5065
72
{"conf": 7, "E": 314.75, "rms": -1.0, "geom": "OH", "total_charge": 0, "CA_charge": 1, "smiles": "C[C:1]#[3N:2]->[Mn+:3]1(<-[4C-:4]#[O+:5])(<-[5H-:6])(<-[6C-:7]#[O+:8])<-[1N@H:9]([CH2:10][CH2:11][P:12]([c:13]2[cH:14][cH:15][cH:16][cH:17][cH:18]2)[c:19]2[cH:20][cH:21][cH:22][cH:23][cH:24]2)[CH2:25][CH2:26][2P:27]->1([c:28]1[cH:29][cH:30][cH:31][cH:32][cH:33]1)[c:34]1[cH:35][cH:36][cH:37][cH:38][cH:39]1", "smiles3D": "C([C:1]#[3N:2]->[Mn+:3]1(<-[4C-:4]#[O+:5])(<-[5H-:6])(<-[6C-:7]#[O+:8])<-[1N@@:9]([C:10]([C:11]([P:12]([c:13]2[c:14]([H:48])[c:15]([H:49])[c:16]([H:50])[c:17]([H:51])[c:18]2[H:52])[c:19]2[c:20]([H:53])[c:21]([H:54])[c:22]([H:55])[c:23]([H:56])[c:24]2[H:57])([H:46])[H:47])([H:44])[H:45])([H:43])[C:25]([H:58])([H:59])[C:26]([H:60])([H:61])[2P:27]->1([c:28]1[c:29]([H:62])[c:30]([H:63])[c:31]([H:64])[c:32]([H:65])[c:33]1[H:66])[c:34]1[c:35]([H:67])[c:36]([H:68])[c:37]([H:69])[c:38]([H:70])[c:39]1[H:71])([H:40])([H:41])[H:42]", "smiles3Dx": "C([C:1]#[3N:2]->[Mn+:3]1(<-[4C-:4]#[O+:5])(<-[5H-:6])(<-[6C-:7]#[O+:8])<-[1N@@:9]([C:10]([C:11]([P:12]([c:13]2[c:14]([H:48])[c:15]([H:49])[c:16]([H:50])[c:17]([H:51])[c:18]2[H:52])[c:19]2[c:20]([H:53])[c:21]([H:54])[c:22]([H:55])[c:23]([H:56])[c:24]2[H:57])([H:46])[H:47])([H:44])[H:45])([H:43])[C:25]([H:58])([H:59])[C:26]([H:60])([H:61])[2P:27]->1([c:28]1[c:29]([H:62])[c:30]([H:63])[c:31]([H:64])[c:32]([H:65])[c:33]1[H:66])[c:34]1[c:35]([H:67])[c:36]([H:68])[c:37]([H:69])[c:38]([H:70])[c:39]1[H:71])([H:40])([H:41])[H:42]", "dummies": []}
C      4.4999    -0.9392     0.4253
C      3.1708    -1.0107    -0.0555
N      2.0128    -0.8880    -0.3825
Mn     0.0000     0.0000     0.0000
C      1.4713     1.7958     0.6480
O      2.3796     2.5398     1.0550
H     -1.6020     0.8092     0.5445
C     -0.4211     0.2914    -2.3825
O     -0.7336     0.2913    -3.5160
N      0.2322    -1.2151     2.1255
C      0.8354    -0.4300     3.1890
C     -0.2436     0.3744     4.0031
P     -1.5941     1.2421     3.0099
C     -3.1259     1.3386     3.9780
C     -3.7118     0.1466     4.3820
C     -5.0877     0.0564     4.5875
C     -5.8683     1.2228     4.4628
C     -5.2792     2.4303     4.1188
C     -3.8960     2.5269     3.9233
C     -1.1506     2.9856     2.6146
C     -1.7862     3.6511     1.5411
C     -1.3074     4.8843     1.0963
C     -0.1951     5.4857     1.7059
C      0.3646     4.8738     2.8412
C     -0.1551     3.6700     3.3292
C      0.7884    -2.4816     1.9323
C      0.1290    -3.3754     0.7494
P     -1.0540    -2.3214    -0.1309
C     -1.4422    -2.8518    -1.7640
C     -2.3885    -2.1493    -2.5291
C     -2.8561    -2.5531    -3.7838
C     -2.5892    -3.8364    -4.1531
C     -1.7197    -4.6660    -3.4306
C     -1.0517    -4.1351    -2.2991
C     -2.6446    -2.4144     0.7292
C     -2.9805    -3.5453     1.5189
C     -4.1744    -3.4726     2.2848
C     -5.0631    -2.3881     2.0300
C     -4.7367    -1.3063     1.2877
C     -3.5080    -1.3720     0.6324
H      4.1772    -0.4515     1.3072
H      5.1715    -0.2412    -0.1939
H      4.8005    -1.9875     0.6935
H     -0.5508    -1.4327     2.5405
H      1.4490    -1.0461     3.9052
H      1.4731     0.2319     2.6358
H      0.2393     1.1277     4.6620
H     -0.8053    -0.3291     4.6727
H     -3.1363    -0.7708     4.4306
H     -5.5388    -0.8919     4.8526
H     -6.9472     1.1458     4.5851
H     -5.8716     3.3391     4.0139
H     -3.4929     3.4962     3.6223
H     -2.6514     3.2155     1.0390
H     -1.7927     5.3949     0.2772
H      0.2096     6.4160     1.3380
H      1.1826     5.3506     3.3629
H      0.2895     3.2590     4.2368
H      1.8287    -2.2587     1.6603
H      0.7940    -3.1275     2.8203
H      0.9019    -3.6017    -0.0300
H     -0.2743    -4.2928     1.1244
H     -2.7683    -1.1753    -2.1122
H     -3.4314    -1.8212    -4.3765
H     -3.0421    -4.2085    -5.0438
H     -1.6215    -5.7368    -3.6421
H     -0.3503    -4.7843    -1.7528
H     -2.4165    -4.4505     1.5428
H     -4.4612    -4.3558     2.8208
H     -6.0410    -2.4128     2.5440
H     -5.2960    -0.3876     1.2369
H     -3.2161    -0.4467     0.1429
72
{"conf": 8, "E": 141.39, "rms": -1.0, "geom": "OH", "total_charge": 0, "CA_charge": 1, "smiles": "C[C:1]#[3N:2]->[Mn+:3]1(<-[4C-:4]#[O+:5])(<-[5H-:6])(<-[6C-:7]#[O+:8])<-[1N@H:9]([CH2:10][CH2:11][P:12]([c:13]2[cH:14][cH:15][cH:16][cH:17][cH:18]2)[c:19]2[cH:20][cH:21][cH:22][cH:23][cH:24]2)[CH2:25][CH2:26][2P:27]->1([c:28]1[cH:29][cH:30][cH:31][cH:32][cH:33]1)[c:34]1[cH:35][cH:36][cH:37][cH:38][cH:39]1", "smiles3D": "C([C:1]#[3N:2]->[Mn+:3]1(<-[4C-:4]#[O+:5])(<-[5H-:6])(<-[6C-:7]#[O+:8])<-[1N@@:9]([C:10]([C:11]([P:12]([c:13]2[c:14]([H:48])[c:15]([H:49])[c:16]([H:50])[c:17]([H:51])[c:18]2[H:52])[c:19]2[c:20]([H:53])[c:21]([H:54])[c:22]([H:55])[c:23]([H:56])[c:24]2[H:57])([H:46])[H:47])([H:44])[H:45])([H:43])[C:25]([H:58])([H:59])[C:26]([H:60])([H:61])[2P:27]->1([c:28]1[c:29]([H:62])[c:30]([H:63])[c:31]([H:64])[c:32]([H:65])[c:33]1[H:66])[c:34]1[c:35]([H:67])[c:36]([H:68])[c:37]([H:69])[c:38]([H:70])[c:39]1[H:71])([H:40])([H:41])[H:42]", "smiles3Dx": "C([C:1]#[3N:2]->[Mn+:3]1(<-[4C-:4]#[O+:5])(<-[5H-:6])(<-[6C-:7]#[O+:8])<-[1N@@:9]([C:10]([C:11]([P:12]([c:13]2[c:14]([H:48])[c:15]([H:49])[c:16]([H:50])[c:17]([H:51])[c:18]2[H:52])[c:19]2[c:20]([H:53])[c:21]([H:54])[c:22]([H:55])[c:23]([H:56])[c:24]2[H:57])([H:46])[H:47])([H:44])[H:45])([H:43])[C:25]([H:58])([H:59])[C:26]([H:60])([H:61])[2P:27]->1([c:28]1[c:29]([H:62])[c:30]([H:63])[c:31]([H:64])[c:32]([H:65])[c:33]1[H:66])[c:34]1[c:35]([H:67])[c:36]([H:68])[c:37]([H:69])[c:38]([H:70])[c:39]1[H:71])([H:40])([H:41])[H:42]", "dummies": []}
C      2.1198    -0.1358     4.4993
C      1.4765     0.0002     3.1946
N      0.9508     0.0613     2.0848
Mn     0.0000     0.0000     0.0000
C      2.0688    -0.4569    -0.8640
O      3.1645    -0.7025    -1.3036
H     -0.6947    -0.1967    -1.6865
C     -0.4570    -2.2111     0.3963
O     -0.7029    -3.3748     0.6001
N      0.1254     2.2806    -0.3631
C      0.4302     3.0259     0.8109
C      1.9203     3.3777     0.9818
P      2.2393     4.9466     1.9946
C      2.4368     4.5125     3.7756
C      1.8490     3.3660     4.3295
C      1.9155     3.1347     5.7101
C      2.5537     4.0607     6.5414
C      3.1197     5.2181     5.9956
C      3.0558     5.4457     4.6181
C      0.6753     5.9347     2.0543
C      0.5695     7.1008     1.2884
C     -0.6058     7.8624     1.3183
C     -1.6852     7.4566     2.1084
C     -1.5905     6.2849     2.8634
C     -0.4146     5.5296     2.8454
C     -1.1513     2.6262    -0.9130
C     -2.3702     2.4836     0.0588
P     -2.3233     0.8701     0.8480
C     -3.7882     0.0124     0.3068
C     -5.0481     0.3699     0.8110
C     -6.1941    -0.3159     0.3920
C     -6.0890    -1.3471    -0.5427
C     -4.8365    -1.6871    -1.0684
C     -3.6898    -1.0120    -0.6410
C     -2.4873     1.1183     2.6112
C     -1.9198     0.1932     3.4926
C     -1.9607     0.4136     4.8737
C     -2.6042     1.5437     5.3829
C     -3.2095     2.4504     4.5115
C     -3.1694     2.2318     3.1314
H      1.3576    -0.0632     5.3014
H      2.6139    -1.1275     4.5541
H      2.8906     0.6517     4.6308
H      0.7585     2.4155    -1.0047
H      0.0932     2.4473     1.6933
H     -0.1383     3.9761     0.7891
H      2.3499     3.5889    -0.0245
H      2.4813     2.5208     1.4161
H      1.3142     2.6731     3.7027
H      1.4464     2.2544     6.1385
H      2.5921     3.8955     7.6081
H      3.6022     5.9477     6.6390
H      3.4779     6.3585     4.2078
H      1.4002     7.4299     0.6797
H     -0.6845     8.7584     0.7215
H     -2.5983     8.0384     2.1224
H     -2.4276     5.9602     3.4639
H     -0.3664     4.6236     3.4308
H     -1.1207     3.6791    -1.2852
H     -1.3329     1.9665    -1.7834
H     -2.3144     3.2860     0.8123
H     -3.3223     2.5904    -0.5103
H     -5.1519     1.1665     1.5351
H     -7.1664    -0.0497     0.7923
H     -6.9756    -1.8794    -0.8680
H     -4.7495    -2.4769    -1.8015
H     -2.7319    -1.2908    -1.0555
H     -1.4293    -0.6901     3.1165
H     -1.5031    -0.2951     5.5499
H     -2.6380     1.7144     6.4526
H     -3.7142     3.3224     4.9023
H     -3.6816     2.9293     2.4895
72
{"conf": 9, "E": 120.62, "rms": -1.0, "geom": "OH", "total_charge": 0, "CA_charge": 1, "smiles": "C[C:1]#[3N:2]->[Mn+:3]1(<-[4C-:4]#[O+:5])(<-[5H-:6])(<-[6C-:7]#[O+:8])<-[1N@H:9]([CH2:10][CH2:11][P:12]([c:13]2[cH:14][cH:15][cH:16][cH:17][cH:18]2)[c:19]2[cH:20][cH:21][cH:22][cH:23][cH:24]2)[CH2:25][CH2:26][2P:27]->1([c:28]1[cH:29][cH:30][cH:31][cH:32][cH:33]1)[c:34]1[cH:35][cH:36][cH:37][cH:38][cH:39]1", "smiles3D": "C([C:1]#[3N:2]->[Mn+:3]1(<-[4C-:4]#[O+:5])(<-[5H-:6])(<-[6C-:7]#[O+:8])<-[1N@@:9]([C:10]([C:11]([P:12]([c:13]2[c:14]([H:48])[c:15]([H:49])[c:16]([H:50])[c:17]([H:51])[c:18]2[H:52])[c:19]2[c:20]([H:53])[c:21]([H:54])[c:22]([H:55])[c:23]([H:56])[c:24]2[H:57])([H:46])[H:47])([H:44])[H:45])([H:43])[C:25]([H:58])([H:59])[C:26]([H:60])([H:61])[2P:27]->1([c:28]1[c:29]([H:62])[c:30]([H:63])[c:31]([H:64])[c:32]([H:65])[c:33]1[H:66])[c:34]1[c:35]([H:67])[c:36]([H:68])[c:37]([H:69])[c:38]([H:70])[c:39]1[H:71])([H:40])([H:41])[H:42]", "smiles3Dx": "C([C:1]#[3N:2]->[Mn+:3]1(<-[4C-:4]#[O+:5])(<-[5H-:6])(<-[6C-:7]#[O+:8])<-[1N@@:9]([C:10]([C:11]([P:12]([c:13]2[c:14]([H:48])[c:15]([H:49])[c:16]([H:50])[c:17]([H:51])[c:18]2[H:52])[c:19]2[c:20]([H:53])[c:21]([H:54])[c:22]([H:55])[c:23]([H:56])[c:24]2[H:57])([H:46])[H:47])([H:44])[H:45])([H:43])[C:25]([H:58])([H:59])[C:26]([H:60])([H:61])[2P:27]->1([c:28]1[c:29]([H:62])[c:30]([H:63])[c:31]([H:64])[c:32]([H:65])[c:33]1[H:66])[c:34]1[c:35]([H:67])[c:36]([H:68])[c:37]([H:69])[c:38]([H:70])[c:39]1[H:71])([H:40])([H:41])[H:42]", "dummies": []}
C     -0.6245    -0.3127    -4.9335
C     -0.4326    -0.2083    -3.4876
N     -0.2773    -0.1272    -2.2714
Mn     0.0000     0.0000     0.0000
C      0.5055     2.2298    -0.1431
O      0.7613     3.4060    -0.2116
H      0.1945     0.1025     1.8268
C     -2.2268     0.4802     0.2223
O     -3.4004     0.7319     0.3379
N      2.1703    -0.7862    -0.1636
C      3.0776     0.1448    -0.7143
C      2.7996     0.5785    -2.1651
P      4.3157     1.3901    -2.9188
C      3.6213     2.2341    -4.4146
C      4.1770     3.4464    -4.8548
C      3.6825     4.0754    -6.0015
C      2.6478     3.4854    -6.7321
C      2.1141     2.2619    -6.3214
C      2.6090     1.6287    -5.1764
C      4.5330     2.8150    -1.7651
C      5.7057     2.9045    -1.0057
C      5.8898     3.9709    -0.1200
C      4.9005     4.9497     0.0129
C      3.7261     4.8624    -0.7399
C      3.5401     3.7969    -1.6251
C      2.1428    -2.0669    -0.7956
C      1.3499    -3.1450    -0.0070
P     -0.3406    -2.5862     0.2113
C     -1.3330    -3.4017    -1.0283
C     -1.2291    -4.7879    -1.2327
C     -1.9990    -5.4103    -2.2202
C     -2.8823    -4.6578    -2.9986
C     -3.0110    -3.2841    -2.7775
C     -2.2497    -2.6604    -1.7862
C     -0.8869    -3.2053     1.7925
C     -0.4922    -4.4771     2.2394
C     -0.9484    -4.9610     3.4689
C     -1.7996    -4.1814     4.2567
C     -2.1953    -2.9153     3.8156
C     -1.7402    -2.4277     2.5865
H      0.1959    -0.9141    -5.3739
H     -0.6183     0.7025    -5.3813
H     -1.5973    -0.8040    -5.1423
H      2.4435    -0.9255     0.7008
H      3.0662     1.0550    -0.0727
H      4.1035    -0.2914    -0.6666
H      1.9510     1.2881    -2.1993
H      2.5675    -0.2938    -2.8000
H      4.9903     3.9076    -4.3098
H      4.1078     5.0147    -6.3295
H      2.2664     3.9735    -7.6195
H      1.3247     1.7965    -6.8972
H      2.2027     0.6697    -4.8924
H      6.4753     2.1485    -1.0986
H      6.7979     4.0375     0.4649
H      5.0446     5.7744     0.6985
H      2.9600     5.6193    -0.6369
H      2.6297     3.7419    -2.2077
H      1.6706    -1.9695    -1.7934
H      3.1840    -2.4362    -0.9377
H      1.8231    -3.2941     0.9856
H      1.3680    -4.1001    -0.5680
H     -0.5617    -5.3913    -0.6345
H     -1.9118    -6.4772    -2.3818
H     -3.4745    -5.1407    -3.7652
H     -3.7046    -2.7028    -3.3711
H     -2.3746    -1.6018    -1.6169
H      0.1602    -5.0986     1.6406
H     -0.6452    -5.9423     3.8097
H     -2.1527    -4.5586     5.2077
H     -2.8560    -2.3133     4.4262
H     -2.0566    -1.4486     2.2563
72
{"conf": 10, "E": 124.34, "rms": -1.0, "geom": "OH", "total_charge": 0, "CA_charge": 1, "smiles": "C[C:1]#[3N:2]->[Mn+:3]1(<-[4C-:4]#[O+:5])(<-[5H-:6])(<-[6C-:7]#[O+:8])<-[1N@H:9]([CH2:10][CH2:11][P:12]([c:13]2[cH:14][cH:15][cH:16][cH:17][cH:18]2)[c:19]2[cH:20][cH:21][cH:22][cH:23][cH:24]2)[CH2:25][CH2:26][2P:27]->1([c:28]1[cH:29][cH:30][cH:31][cH:32][cH:33]1)[c:34]1[cH:35][cH:36][cH:37][cH:38][cH:39]1", "smiles3D": "C([C:1]#[3N:2]->[Mn+:3]1(<-[4C-:4]#[O+:5])(<-[5H-:6])(<-[6C-:7]#[O+:8])<-[1N@@:9]([C:10]([C:11]([P:12]([c:13]2[c:14]([H:48])[c:15]([H:49])[c:16]([H:50])[c:17]([H:51])[c:18]2[H:52])[c:19]2[c:20]([H:53])[c:21]([H:54])[c:22]([H:55])[c:23]([H:56])[c:24]2[H:57])([H:46])[H:47])([H:44])[H:45])([H:43])[C:25]([H:58])([H:59])[C:26]([H:60])([H:61])[2P:27]->1([c:28]1[c:29]([H:62])[c:30]([H:63])[c:31]([H:64])[c:32]([H:65])[c:33]1[H:66])[c:34]1[c:35]([H:67])[c:36]([H:68])[c:37]([H:69])[c:38]([H:70])[c:39]1[H:71])([H:40])([H:41])[H:42]", "smiles3Dx": "C([C:1]#[3N:2]->[Mn+:3]1(<-[4C-:4]#[O+:5])(<-[5H-:6])(<-[6C-:7]#[O+:8])<-[1N@@:9]([C:10]([C:11]([P:12]([c:13]2[c:14]([H:48])[c:15]([H:49])[c:16]([H:50])[c:17]([H:51])[c:18]2[H:52])[c:19]2[c:20]([H:53])[c:21]([H:54])[c:22]([H:55])[c:23]([H:56])[c:24]2[H:57])([H:46])[H:47])([H:44])[H:45])([H:43])[C:25]([H:58])([H:59])[C:26]([H:60])([H:61])[2P:27]->1([c:28]1[c:29]([H:62])[c:30]([H:63])[c:31]([H:64])[c:32]([H:65])[c:33]1[H:66])[c:34]1[c:35]([H:67])[c:36]([H:68])[c:37]([H:69])[c:38]([H:70])[c:39]1[H:71])([H:40])([H:41])[H:42]", "dummies": []}
C      0.7929    -4.6721    -1.5350
C      0.5540    -3.3035    -1.0761
N      0.3577    -2.1519    -0.6950
Mn     0.0000     0.0000     0.0000
C     -1.6062    -0.7189     1.4697
O     -2.4513    -1.0970     2.2422
H     -0.2788     1.7282     0.5638
C      1.6365    -0.2534     1.5795
O      2.5004    -0.3851     2.4105
N     -1.4201     0.3712    -1.7896
C     -2.5527    -0.4686    -1.6721
C     -3.7826     0.2400    -1.0820
P     -4.3625     1.6263    -2.2044
C     -6.0301     2.0693    -1.5481
C     -6.3312     3.4203    -1.3420
C     -7.5930     3.8020    -0.8752
C     -8.5612     2.8314    -0.6104
C     -8.2695     1.4779    -0.8093
C     -7.0094     1.0971    -1.2820
C     -4.7639     0.8288    -3.8232
C     -5.3226    -0.4587    -3.9062
C     -5.6143    -1.0135    -5.1526
C     -5.3491    -0.2955    -6.3220
C     -4.7967     0.9836    -6.2458
C     -4.5091     1.5461    -4.9995
C     -0.7009     0.1661    -3.0066
C      0.5596     1.0575    -3.2017
P      1.6648     0.8575    -1.8069
C      2.3970     2.4620    -1.5456
C      2.9326     3.1800    -2.6257
C      3.5136     4.4357    -2.4139
C      3.5726     4.9735    -1.1234
C      3.0482     4.2551    -0.0441
C      2.4612     3.0006    -0.2534
C      2.9810    -0.2437    -2.3052
C      2.7126    -1.3524    -3.1238
C      3.7436    -2.2235    -3.4893
C      5.0447    -2.0004    -3.0293
C      5.3164    -0.9086    -2.2028
C      4.2887    -0.0361    -1.8349
H     -0.1535    -5.1024    -1.9236
H      1.1625    -5.2885    -0.6887
H      1.5524    -4.6621    -2.3431
H     -1.6632     1.2506    -1.7556
H     -2.2808    -1.3100    -1.0076
H     -2.8440    -0.9017    -2.6557
H     -4.5924    -0.4988    -0.9290
H     -3.5245     0.6723    -0.0964
H     -5.5894     4.1793    -1.5454
H     -7.8209     4.8483    -0.7200
H     -9.5391     3.1252    -0.2528
H     -9.0229     0.7269    -0.5992
H     -6.8105     0.0501    -1.4375
H     -5.5162    -1.0424    -3.0180
H     -6.0410    -2.0043    -5.2118
H     -5.5695    -0.7328    -7.2868
H     -4.5916     1.5392    -7.1514
H     -4.0828     2.5390    -4.9510
H     -0.3907    -0.8995    -3.0512
H     -1.3869     0.3615    -3.8655
H      1.0788     0.7710    -4.1380
H      0.2448     2.1186    -3.2695
H      2.8979     2.7721    -3.6304
H      3.9220     4.9896    -3.2491
H      4.0265     5.9436    -0.9592
H      3.0954     4.6716     0.9541
H      2.0642     2.4522     0.5909
H      1.7167    -1.5550    -3.4828
H      3.5347    -3.0733    -4.1281
H      5.8407    -2.6774    -3.3083
H      6.3237    -0.7407    -1.8457
H      4.5189     0.7943    -1.1812
72
{"conf": 11, "E": 307.51, "rms": -1.0, "geom": "OH", "total_charge": 0, "CA_charge": 1, "smiles": "C[C:1]#[3N:2]->[Mn+:3]1(<-[4C-:4]#[O+:5])(<-[5H-:6])(<-[6C-:7]#[O+:8])<-[1N@H:9]([CH2:10][CH2:11][P:12]([c:13]2[cH:14][cH:15][cH:16][cH:17][cH:18]2)[c:19]2[cH:20][cH:21][cH:22][cH:23][cH:24]2)[CH2:25][CH2:26][2P:27]->1([c:28]1[cH:29][cH:30][cH:31][cH:32][cH:33]1)[c:34]1[cH:35][cH:36][cH:37][cH:38][cH:39]1", "smiles3D": "C([C:1]#[3N:2]->[Mn+:3]1(<-[4C-:4]#[O+:5])(<-[5H-:6])(<-[6C-:7]#[O+:8])<-[1N@@:9]([C:10]([C:11]([P:12]([c:13]2[c:14]([H:48])[c:15]([H:49])[c:16]([H:50])[c:17]([H:51])[c:18]2[H:52])[c:19]2[c:20]([H:53])[c:21]([H:54])[c:22]([H:55])[c:23]([H:56])[c:24]2[H:57])([H:46])[H:47])([H:44])[H:45])([H:43])[C:25]([H:58])([H:59])[C:26]([H:60])([H:61])[2P:27]->1([c:28]1[c:29]([H:62])[c:30]([H:63])[c:31]([H:64])[c:32]([H:65])[c:33]1[H:66])[c:34]1[c:35]([H:67])[c:36]([H:68])[c:37]([H:69])[c:38]([H:70])[c:39]1[H:71])([H:40])([H:41])[H:42]", "smiles3Dx": "C([C:1]#[3N:2]->[Mn+:3]1(<-[4C-:4]#[O+:5])(<-[5H-:6])(<-[6C-:7]#[O+:8])<-[1N@@:9]([C:10]([C:11]([P:12]([c:13]2[c:14]([H:48])[c:15]([H:49])[c:16]([H:50])[c:17]([H:51])[c:18]2[H:52])[c:19]2[c:20]([H:53])[c:21]([H:54])[c:22]([H:55])[c:23]([H:56])[c:24]2[H:57])([H:46])[H:47])([H:44])[H:45])([H:43])[C:25]([H:58])([H:59])[C:26]([H:60])([H:61])[2P:27]->1([c:28]1[c:29]([H:62])[c:30]([H:63])[c:31]([H:64])[c:32]([H:65])[c:33]1[H:66])[c:34]1[c:35]([H:67])[c:36]([H:68])[c:37]([H:69])[c:38]([H:70])[c:39]1[H:71])([H:40])([H:41])[H:42]", "dummies": []}
C     -0.6041    -1.8736     4.0125
C     -0.2735    -1.9388     2.6519
N     -0.0784    -1.4311     1.5732
Mn     0.0000     0.0000     0.0000
C      0.5188     1.2891     1.8196
O      0.5546     1.8375     2.8438
H     -0.1020     1.3396    -1.1813
C      2.0349    -0.7707    -0.8796
O      3.0449    -1.3120    -1.3779
N     -2.4010     0.1189     0.1495
C     -2.7450     1.1081     1.1469
C     -2.4131     2.5336     0.5922
P     -2.9364     2.7717    -1.2279
C     -2.0401     4.1635    -2.0436
C     -2.7538     5.0938    -2.8029
C     -2.1631     5.6915    -3.9369
C     -0.8687     5.3429    -4.3184
C     -0.1137     4.5133    -3.5012
C     -0.6877     3.9631    -2.3429
C     -4.7456     2.9169    -1.4798
C     -5.6584     2.7559    -0.4309
C     -7.0356     2.6329    -0.7129
C     -7.5033     2.7418    -2.0223
C     -6.6011     2.9837    -3.0534
C     -5.2254     3.0800    -2.7803
C     -2.9020    -1.1924     0.4873
C     -2.4389    -2.2878    -0.5761
P     -1.1973    -1.5961    -1.6749
C     -1.9750    -0.6628    -2.9910
C     -1.2497     0.3225    -3.6197
C     -1.8687     1.2190    -4.4958
C     -3.1843     0.9335    -4.9659
C     -3.7943    -0.2372    -4.5189
C     -3.1937    -1.0652    -3.5444
C     -0.1309    -2.7967    -2.4378
C      0.8298    -2.3249    -3.3476
C      1.7041    -3.2153    -3.9955
C      1.4759    -4.6056    -3.9396
C      0.5786    -5.0747    -2.9430
C     -0.1588    -4.1660    -2.1367
H     -0.7502    -0.7096     4.2117
H     -1.5868    -2.3470     4.3034
H      0.2279    -2.1341     4.7082
H     -2.7589     0.3418    -0.8002
H     -2.1958     0.9841     2.1552
H     -3.8430     1.0463     1.4057
H     -1.3600     2.7076     0.6047
H     -2.9176     3.3295     1.1503
H     -3.7826     5.3296    -2.6005
H     -2.7079     6.4278    -4.5121
H     -0.4697     5.6567    -5.2759
H      0.9052     4.2574    -3.7459
H     -0.0487     3.4269    -1.6819
H     -5.3418     2.7197     0.5906
H     -7.7170     2.4196     0.0927
H     -8.5473     2.5555    -2.2413
H     -6.9642     3.1857    -4.0488
H     -4.5519     3.1943    -3.6195
H     -4.0360    -1.1391     0.4933
H     -2.6218    -1.5868     1.4693
H     -2.0624    -3.1346    -0.0506
H     -3.3191    -2.6567    -1.2430
H     -0.2895     0.5776    -3.2690
H     -1.3185     2.0931    -4.8200
H     -3.6037     1.6180    -5.6973
H     -4.8002    -0.4617    -4.9355
H     -3.7945    -1.9413    -3.2412
H      0.9530    -1.2995    -3.5543
H      2.4532    -2.8163    -4.6729
H      2.0670    -5.2760    -4.5376
H      0.4117    -6.1399    -2.8621
H     -0.7486    -4.5955    -1.3615
72
{"conf": 12, "E": 290.38, "rms": -1.0, "geom": "OH", "total_charge": 0, "CA_charge": 1, "smiles": "C[C:1]#[3N:2]->[Mn+:3]1(<-[4C-:4]#[O+:5])(<-[5H-:6])(<-[6C-:7]#[O+:8])<-[1N@H:9]([CH2:10][CH2:11][P:12]([c:13]2[cH:14][cH:15][cH:16][cH:17][cH:18]2)[c:19]2[cH:20][cH:21][cH:22][cH:23][cH:24]2)[CH2:25][CH2:26][2P:27]->1([c:28]1[cH:29][cH:30][cH:31][cH:32][cH:33]1)[c:34]1[cH:35][cH:36][cH:37][cH:38][cH:39]1", "smiles3D": "C([C:1]#[3N:2]->[Mn+:3]1(<-[4C-:4]#[O+:5])(<-[5H-:6])(<-[6C-:7]#[O+:8])<-[1N@@:9]([C:10]([C:11]([P:12]([c:13]2[c:14]([H:48])[c:15]([H:49])[c:16]([H:50])[c:17]([H:51])[c:18]2[H:52])[c:19]2[c:20]([H:53])[c:21]([H:54])[c:22]([H:55])[c:23]([H:56])[c:24]2[H:57])([H:46])[H:47])([H:44])[H:45])([H:43])[C:25]([H:58])([H:59])[C:26]([H:60])([H:61])[2P:27]->1([c:28]1[c:29]([H:62])[c:30]([H:63])[c:31]([H:64])[c:32]([H:65])[c:33]1[H:66])[c:34]1[c:35]([H:67])[c:36]([H:68])[c:37]([H:69])[c:38]([H:70])[c:39]1[H:71])([H:40])([H:41])[H:42]", "smiles3Dx": "C([C:1]#[3N:2]->[Mn+:3]1(<-[4C-:4]#[O+:5])(<-[5H-:6])(<-[6C-:7]#[O+:8])<-[1N@@:9]([C:10]([C:11]([P:12]([c:13]2[c:14]([H:48])[c:15]([H:49])[c:16]([H:50])[c:17]([H:51])[c:18]2[H:52])[c:19]2[c:20]([H:53])[c:21]([H:54])[c:22]([H:55])[c:23]([H:56])[c:24]2[H:57])([H:46])[H:47])([H:44])[H:45])([H:43])[C:25]([H:58])([H:59])[C:26]([H:60])([H:61])[2P:27]->1([c:28]1[c:29]([H:62])[c:30]([H:63])[c:31]([H:64])[c:32]([H:65])[c:33]1[H:66])[c:34]1[c:35]([H:67])[c:36]([H:68])[c:37]([H:69])[c:38]([H:70])[c:39]1[H:71])([H:40])([H:41])[H:42]", "dummies": []}
C     -0.4231    -1.3422    -4.2721
C      0.0955    -0.4703    -3.2826
N      0.2423    -0.1355    -2.1418
Mn     0.0000     0.0000     0.0000
C     -0.1249    -2.2846    -0.3944
O     -0.3558    -3.3766    -0.7528
H     -0.4782    -0.1493     1.7539
C      2.2609     0.4863     0.4388
O      3.4335     0.8831     0.6011
N     -2.2796     0.5431    -0.4623
C     -3.0088    -0.6924    -0.5949
C     -3.2413    -1.2979     0.8234
P     -4.9253    -2.1271     0.9607
C     -5.4747    -2.6916     2.6241
C     -5.5479    -4.0893     2.8188
C     -5.7347    -4.5917     4.1075
C     -5.9412    -3.7313     5.1729
C     -6.0817    -2.3499     4.9374
C     -5.8675    -1.8374     3.6545
C     -6.0435    -0.8368     0.3320
C     -6.5381    -1.0871    -0.9377
C     -6.8564    -0.0157    -1.7922
C     -6.7049     1.2893    -1.3316
C     -6.3555     1.5413    -0.0085
C     -5.9777     0.4672     0.8278
C     -2.3573     1.3262    -1.6708
C     -1.4729     2.6458    -1.5916
P     -0.4472     2.5639    -0.1009
C      1.0118     3.6003    -0.2044
C      1.3023     4.4189    -1.2923
C      2.3323     5.3939    -1.1807
C      3.1877     5.3766    -0.0584
C      3.0177     4.4047     0.9211
C      1.8680     3.5895     0.9048
C     -1.3804     3.1020     1.2885
C     -2.3114     4.1969     1.2039
C     -3.0954     4.5051     2.3374
C     -2.9047     3.8431     3.5445
C     -1.9243     2.8314     3.6358
C     -1.1329     2.5691     2.5224
H     -1.1108    -0.8758    -5.0266
H      0.3341    -2.0377    -4.7205
H     -1.0990    -2.0685    -3.6351
H     -2.6161     1.1358     0.3216
H     -3.9952    -0.4905    -1.1031
H     -2.4904    -1.4543    -1.2435
H     -2.4560    -1.9885     1.0641
H     -3.1613    -0.5223     1.6310
H     -5.3822    -4.7599     1.9882
H     -5.7668    -5.6634     4.2612
H     -6.0686    -4.1117     6.1725
H     -6.3587    -1.7014     5.7410
H     -5.9316    -0.7635     3.5110
H     -6.5288    -2.0852    -1.3390
H     -7.0633    -0.2340    -2.8267
H     -6.8713     2.1190    -2.0169
H     -6.2677     2.5479     0.3647
H     -5.5539     0.6869     1.7873
H     -3.4487     1.6352    -1.8241
H     -2.0775     0.8040    -2.5973
H     -0.8589     2.6778    -2.4639
H     -2.1021     3.5876    -1.5428
H      0.7655     4.3913    -2.2248
H      2.4123     6.1917    -1.8992
H      4.0019     6.0938     0.0340
H      3.7131     4.3057     1.7495
H      1.6743     2.9888     1.7460
H     -2.5772     4.6966     0.2826
H     -3.7534     5.3809     2.3284
H     -3.4641     4.0867     4.4632
H     -1.8068     2.2044     4.5023
H     -0.2972     1.8991     2.6487
72
{"conf": 13, "E": 345.28, "rms": -1.0, "geom": "OH", "total_charge": 0, "CA_charge": 1, "smiles": "C[C:1]#[3N:2]->[Mn+:3]1(<-[4C-:4]#[O+:5])(<-[5H-:6])(<-[6C-:7]#[O+:8])<-[1N@H:9]([CH2:10][CH2:11][P:12]([c:13]2[cH:14][cH:15][cH:16][cH:17][cH:18]2)[c:19]2[cH:20][cH:21][cH:22][cH:23][cH:24]2)[CH2:25][CH2:26][2P:27]->1([c:28]1[cH:29][cH:30][cH:31][cH:32][cH:33]1)[c:34]1[cH:35][cH:36][cH:37][cH:38][cH:39]1", "smiles3D": "C([C:1]#[3N:2]->[Mn+:3]1(<-[4C-:4]#[O+:5])(<-[5H-:6])(<-[6C-:7]#[O+:8])<-[1N@@:9]([C:10]([C:11]([P:12]([c:13]2[c:14]([H:48])[c:15]([H:49])[c:16]([H:50])[c:17]([H:51])[c:18]2[H:52])[c:19]2[c:20]([H:53])[c:21]([H:54])[c:22]([H:55])[c:23]([H:56])[c:24]2[H:57])([H:46])[H:47])([H:44])[H:45])([H:43])[C:25]([H:58])([H:59])[C:26]([H:60])([H:61])[2P:27]->1([c:28]1[c:29]([H:62])[c:30]([H:63])[c:31]([H:64])[c:32]([H:65])[c:33]1[H:66])[c:34]1[c:35]([H:67])[c:36]([H:68])[c:37]([H:69])[c:38]([H:70])[c:39]1[H:71])([H:40])([H:41])[H:42]", "smiles3Dx": "C([C:1]#[3N:2]->[Mn+:3]1(<-[4C-:4]#[O+:5])(<-[5H-:6])(<-[6C-:7]#[O+:8])<-[1N@@:9]([C:10]([C:11]([P:12]([c:13]2[c:14]([H:48])[c:15]([H:49])[c:16]([H:50])[c:17]([H:51])[c:18]2[H:52])[c:19]2[c:20]([H:53])[c:21]([H:54])[c:22]([H:55])[c:23]([H:56])[c:24]2[H:57])([H:46])[H:47])([H:44])[H:45])([H:43])[C:25]([H:58])([H:59])[C:26]([H:60])([H:61])[2P:27]->1([c:28]1[c:29]([H:62])[c:30]([H:63])[c:31]([H:64])[c:32]([H:65])[c:33]1[H:66])[c:34]1[c:35]([H:67])[c:36]([H:68])[c:37]([H:69])[c:38]([H:70])[c:39]1[H:71])([H:40])([H:41])[H:42]", "dummies": []}
C      4.1644    -0.8984     1.2618
C      3.1866     0.0643     0.7968
N      2.0286     0.2643     0.4218
Mn     0.0000     0.0000     0.0000
C      0.7240    -0.7945    -2.1021
O      1.1719    -1.0282    -3.1740
H     -1.7666    -0.5119    -0.1002
C      0.6183    -1.5339     1.6863
O      1.0814    -2.1106     2.6799
N     -0.6800     2.1769    -0.8459
C     -0.7181     2.0791    -2.2679
C     -1.9140     1.1111    -2.6960
P     -3.4129     1.0207    -1.5366
C     -4.4820     2.4833    -1.7175
C     -5.5864     2.5840    -0.8585
C     -6.0375     3.8394    -0.4354
C     -5.3039     4.9827    -0.7707
C     -4.2458     4.8879    -1.6689
C     -3.8761     3.6547    -2.1838
C     -4.3264    -0.5453    -1.7834
C     -4.9997    -1.1240    -0.6770
C     -5.1701    -2.5022    -0.5638
C     -4.6285    -3.3573    -1.5321
C     -4.1190    -2.7821    -2.7145
C     -3.9576    -1.4066    -2.8253
C      0.2589     3.1030    -0.3770
C      0.2457     3.1753     1.1984
P     -0.4125     1.6939     1.9124
C      0.2764     1.2819     3.4719
C      1.6349     1.6836     3.8543
C      2.1221     1.3343     5.1371
C      1.3460     0.5951     6.0836
C      0.1540    -0.0078     5.5765
C     -0.3615     0.3516     4.3216
C     -2.2040     1.8744     2.1758
C     -2.7504     3.0610     2.6196
C     -4.1319     3.0890     2.9442
C     -4.8741     1.9149     3.1149
C     -4.2342     0.6964     2.6753
C     -2.9098     0.6828     2.2726
H      4.2974    -0.8676     2.3694
H      5.0288    -0.9786     0.6731
H      3.6022    -1.9213     1.0963
H     -1.6022     2.4036    -0.4414
H      0.2150     1.7311    -2.6956
H     -0.9204     3.0947    -2.7139
H     -1.4778     0.0849    -2.7374
H     -2.3062     1.3375    -3.6474
H     -6.0768     1.6970    -0.4615
H     -6.9313     3.9333     0.1686
H     -5.5387     5.9344    -0.3272
H     -3.7183     5.7657    -1.9886
H     -3.0921     3.6005    -2.9171
H     -5.3069    -0.5039     0.1735
H     -5.5607    -2.9381     0.3573
H     -4.6657    -4.4227    -1.4119
H     -3.7967    -3.4372    -3.5435
H     -3.5311    -1.0088    -3.7273
H      1.2711     2.8713    -0.6598
H      0.0061     4.1303    -0.7951
H      1.2589     3.3884     1.5598
H     -0.3791     4.1249     1.6068
H      2.2517     2.2591     3.2620
H      3.0833     1.7336     5.4674
H      1.7112     0.3649     7.0510
H     -0.4009    -0.6939     6.2286
H     -1.2299    -0.1533     4.0229
H     -2.2760     4.0641     2.6394
H     -4.6302     4.0420     3.2458
H     -5.8480     1.8577     3.4825
H     -4.7641    -0.2710     2.7022
H     -2.4937    -0.1984     1.9673
72
{"conf": 14, "E": 127.78, "rms": -1.0, "geom": "OH", "total_charge": 0, "CA_charge": 1, "smiles": "C[C:1]#[3N:2]->[Mn+:3]1(<-[4C-:4]#[O+:5])(<-[5H-:6])(<-[6C-:7]#[O+:8])<-[1N@H:9]([CH2:10][CH2:11][P:12]([c:13]2[cH:14][cH:15][cH:16][cH:17][cH:18]2)[c:19]2[cH:20][cH:21][cH:22][cH:23][cH:24]2)[CH2:25][CH2:26][2P:27]->1([c:28]1[cH:29][cH:30][cH:31][cH:32][cH:33]1)[c:34]1[cH:35][cH:36][cH:37][cH:38][cH:39]1", "smiles3D": "C([C:1]#[3N:2]->[Mn+:3]1(<-[4C-:4]#[O+:5])(<-[5H-:6])(<-[6C-:7]#[O+:8])<-[1N@@:9]([C:10]([C:11]([P:12]([c:13]2[c:14]([H:48])[c:15]([H:49])[c:16]([H:50])[c:17]([H:51])[c:18]2[H:52])[c:19]2[c:20]([H:53])[c:21]([H:54])[c:22]([H:55])[c:23]([H:56])[c:24]2[H:57])([H:46])[H:47])([H:44])[H:45])([H:43])[C:25]([H:58])([H:59])[C:26]([H:60])([H:61])[2P:27]->1([c:28]1[c:29]([H:62])[c:30]([H:63])[c:31]([H:64])[c:32]([H:65])[c:33]1[H:66])[c:34]1[c:35]([H:67])[c:36]([H:68])[c:37]([H:69])[c:38]([H:70])[c:39]1[H:71])([H:40])([H:41])[H:42]", "smiles3Dx": "C([C:1]#[3N:2]->[Mn+:3]1(<-[4C-:4]#[O+:5])(<-[5H-:6])(<-[6C-:7]#[O+:8])<-[1N@@:9]([C:10]([C:11]([P:12]([c:13]2[c:14]([H:48])[c:15]([H:49])[c:16]([H:50])[c:17]([H:51])[c:18]2[H:52])[c:19]2[c:20]([H:53])[c:21]([H:54])[c:22]([H:55])[c:23]([H:56])[c:24]2[H:57])([H:46])[H:47])([H:44])[H:45])([H:43])[C:25]([H:58])([H:59])[C:26]([H:60])([H:61])[2P:27]->1([c:28]1[c:29]([H:62])[c:30]([H:63])[c:31]([H:64])[c:32]([H:65])[c:33]1[H:66])[c:34]1[c:35]([H:67])[c:36]([H:68])[c:37]([H:69])[c:38]([H:70])[c:39]1[H:71])([H:40])([H:41])[H:42]", "dummies": []}
C     -2.1002     4.0319     2.0364
C     -1.5029     2.8439     1.4294
N     -0.9864     1.8491     0.9267
Mn     0.0000     0.0000     0.0000
C     -1.8273    -0.3237    -1.3425
O     -2.7892    -0.4937    -2.0493
H      0.8105    -1.4471    -0.7955
C      0.9899     1.3768    -1.5383
O      1.5167     2.1050    -2.3433
N     -0.7246    -1.4039     1.6976
C     -1.5345    -0.7253     2.6266
C     -2.9739    -0.5015     2.1236
P     -4.2332    -1.7174     2.8157
C     -3.5202    -3.3392     2.2879
C     -3.9659    -3.9084     1.0872
C     -3.4164    -5.1099     0.6299
C     -2.4166    -5.7493     1.3678
C     -1.9650    -5.1862     2.5645
C     -2.5108    -3.9832     3.0234
C     -4.0284    -1.6804     4.6576
C     -3.5691    -0.5262     5.3124
C     -3.4291    -0.5143     6.7039
C     -3.7728    -1.6430     7.4531
C     -4.2818    -2.7753     6.8136
C     -4.4183    -2.7917     5.4218
C      0.4403    -1.9895     2.2893
C      1.4623    -0.9979     2.9296
P      1.9830     0.1856     1.6871
C      2.2350     1.7655     2.4901
C      1.3112     2.2477     3.4342
C      1.4988     3.5001     4.0266
C      2.5985     4.2851     3.6757
C      3.5078     3.8252     2.7209
C      3.3221     2.5770     2.1198
C      3.5809    -0.3856     1.1373
C      3.7973    -0.6775    -0.2159
C      5.0507    -1.1296    -0.6442
C      6.0914    -1.2879     0.2761
C      5.8813    -0.9909     1.6259
C      4.6305    -0.5388     2.0574
H     -1.6540     4.9379     1.5800
H     -1.8970     4.0275     3.1277
H     -3.1958     4.0277     1.8639
H     -1.2078    -2.0771     1.3080
H     -1.5685    -1.2795     3.5890
H     -1.0797     0.2605     2.8236
H     -2.9987    -0.5663     1.0214
H     -3.3059     0.5222     2.3958
H     -4.7360    -3.4165     0.5043
H     -3.7661    -5.5441    -0.2968
H     -1.9933    -6.6800     1.0126
H     -1.1893    -5.6790     3.1344
H     -2.1375    -3.5546     3.9447
H     -3.3179     0.3660     4.7540
H     -3.0571     0.3716     7.2015
H     -3.6627    -1.6318     8.5300
H     -4.5663    -3.6431     7.3950
H     -4.8169    -3.6745     4.9388
H      0.9699    -2.5574     1.4910
H      0.1293    -2.7215     3.0693
H      0.9903    -0.4778     3.7832
H      2.3415    -1.5664     3.2970
H      0.4375     1.6804     3.7094
H      0.7850     3.8659     4.7543
H      2.7406     5.2531     4.1363
H      4.3525     4.4412     2.4399
H      4.0250     2.2547     1.3639
H      3.0043    -0.5542    -0.9388
H      5.2166    -1.3542    -1.6897
H      7.0612    -1.6327    -0.0575
H      6.6871    -1.1128     2.3403
H      4.4825    -0.3070     3.1054
72
{"conf": 15, "E": 128.16, "rms": -1.0, "geom": "OH", "total_charge": 0, "CA_charge": 1, "smiles": "C[C:1]#[3N:2]->[Mn+:3]1(<-[4C-:4]#[O+:5])(<-[5H-:6])(<-[6C-:7]#[O+:8])<-[1N@H:9]([CH2:10][CH2:11][P:12]([c:13]2[cH:14][cH:15][cH:16][cH:17][cH:18]2)[c:19]2[cH:20][cH:21][cH:22][cH:23][cH:24]2)[CH2:25][CH2:26][2P:27]->1([c:28]1[cH:29][cH:30][cH:31][cH:32][cH:33]1)[c:34]1[cH:35][cH:36][cH:37][cH:38][cH:39]1", "smiles3D": "C([C:1]#[3N:2]->[Mn+:3]1(<-[4C-:4]#[O+:5])(<-[5H-:6])(<-[6C-:7]#[O+:8])<-[1N@@:9]([C:10]([C:11]([P:12]([c:13]2[c:14]([H:48])[c:15]([H:49])[c:16]([H:50])[c:17]([H:51])[c:18]2[H:52])[c:19]2[c:20]([H:53])[c:21]([H:54])[c:22]([H:55])[c:23]([H:56])[c:24]2[H:57])([H:46])[H:47])([H:44])[H:45])([H:43])[C:25]([H:58])([H:59])[C:26]([H:60])([H:61])[2P:27]->1([c:28]1[c:29]([H:62])[c:30]([H:63])[c:31]([H:64])[c:32]([H:65])[c:33]1[H:66])[c:34]1[c:35]([H:67])[c:36]([H:68])[c:37]([H:69])[c:38]([H:70])[c:39]1[H:71])([H:40])([H:41])[H:42]", "smiles3Dx": "C([C:1]#[3N:2]->[Mn+:3]1(<-[4C-:4]#[O+:5])(<-[5H-:6])(<-[6C-:7]#[O+:8])<-[1N@@:9]([C:10]([C:11]([P:12]([c:13]2[c:14]([H:48])[c:15]([H:49])[c:16]([H:50])[c:17]([H:51])[c:18]2[H:52])[c:19]2[c:20]([H:53])[c:21]([H:54])[c:22]([H:55])[c:23]([H:56])[c:24]2[H:57])([H:46])[H:47])([H:44])[H:45])([H:43])[C:25]([H:58])([H:59])[C:26]([H:60])([H:61])[2P:27]->1([c:28]1[c:29]([H:62])[c:30]([H:63])[c:31]([H:64])[c:32]([H:65])[c:33]1[H:66])[c:34]1[c:35]([H:67])[c:36]([H:68])[c:37]([H:69])[c:38]([H:70])[c:39]1[H:71])([H:40])([H:41])[H:42]", "dummies": []}
C      4.1595    -2.3355     1.4514
C      2.9445    -1.6340     1.0393
N      1.9194    -1.0566     0.6843
Mn     0.0000     0.0000     0.0000
C      0.7404     1.9695     0.9020
O      1.1290     3.0089     1.3743
H     -1.4817     0.8926    -0.6259
C      1.0381     0.4380    -1.9925
O      1.5848     0.6675    -3.0429
N     -1.2516    -0.6574     1.8514
C     -0.5315    -1.4598     2.7860
C     -0.1858    -0.7356     4.0972
P      1.1185     0.5844     3.8319
C      0.4830     2.0018     4.8435
C     -0.8414     2.4403     4.6801
C     -1.3143     3.5445     5.3960
C     -0.4610     4.2374     6.2584
C      0.8697     3.8369     6.3928
C      1.3458     2.7334     5.6778
C      2.4791    -0.0736     4.8939
C      3.7606    -0.2176     4.3481
C      4.8082    -0.7116     5.1312
C      4.5827    -1.0524     6.4679
C      3.3085    -0.8986     7.0219
C      2.2575    -0.4096     6.2389
C     -2.4216    -1.3012     1.3373
C     -2.1801    -2.5925     0.4856
P     -1.0402    -2.2330    -0.8509
C     -2.0187    -2.1499    -2.3447
C     -1.6901    -2.9336    -3.4656
C     -2.4533    -2.8435    -4.6343
C     -3.5415    -1.9702    -4.6967
C     -3.8649    -1.1793    -3.5912
C     -3.1051    -1.2648    -2.4199
C      0.0410    -3.6469    -0.9931
C     -0.4499    -4.9467    -0.7845
C      0.4009    -6.0482    -0.9220
C      1.7381    -5.8599    -1.2824
C      2.2226    -4.5696    -1.5196
C      1.3740    -3.4671    -1.3861
H      4.9579    -1.5975     1.6728
H      3.9491    -2.9397     2.3583
H      4.4921    -3.0032     0.6298
H     -1.5258     0.1140     2.2602
H      0.3977    -1.8111     2.3203
H     -1.1190    -2.3646     3.0660
H      0.1876    -1.4894     4.8205
H     -1.1082    -0.3034     4.5319
H     -1.5068     1.9380     3.9914
H     -2.3392     3.8704     5.2747
H     -0.8272     5.0930     6.8111
H      1.5360     4.3877     7.0442
H      2.3885     2.4625     5.7725
H      3.9471     0.0592     3.3193
H      5.7963    -0.8252     4.7045
H      5.3951    -1.4323     7.0742
H      3.1359    -1.1563     8.0582
H      1.2766    -0.2851     6.6813
H     -2.9581    -0.5644     0.7015
H     -3.0967    -1.5625     2.1865
H     -1.7569    -3.3878     1.1309
H     -3.1464    -2.9442     0.0664
H     -0.8473    -3.6103    -3.4523
H     -2.1980    -3.4496    -5.4944
H     -4.1360    -1.9085    -5.5983
H     -4.7058    -0.4992    -3.6412
H     -3.3689    -0.6382    -1.5800
H     -1.4883    -5.1130    -0.5304
H      0.0220    -7.0483    -0.7574
H      2.3938    -6.7128    -1.3938
H      3.2538    -4.4229    -1.8150
H      1.7550    -2.4779    -1.6022
72
{"conf": 16, "E": 119.52, "rms": -1.0, "geom": "OH", "total_charge": 0, "CA_charge": 1, "smiles": "C[C:1]#[3N:2]->[Mn+:3]1(<-[4C-:4]#[O+:5])(<-[5H-:6])(<-[6C-:7]#[O+:8])<-[1N@H:9]([CH2:10][CH2:11][P:12]([c:13]2[cH:14][cH:15][cH:16][cH:17][cH:18]2)[c:19]2[cH:20][cH:21][cH:22][cH:23][cH:24]2)[CH2:25][CH2:26][2P:27]->1([c:28]1[cH:29][cH:30][cH:31][cH:32][cH:33]1)[c:34]1[cH:35][cH:36][cH:37][cH:38][cH:39]1", "smiles3D": "C([C:1]#[3N:2]->[Mn+:3]1(<-[4C-:4]#[O+:5])(<-[5H-:6])(<-[6C-:7]#[O+:8])<-[1N@@:9]([C:10]([C:11]([P:12]([c:13]2[c:14]([H:48])[c:15]([H:49])[c:16]([H:50])[c:17]([H:51])[c:18]2[H:52])[c:19]2[c:20]([H:53])[c:21]([H:54])[c:22]([H:55])[c:23]([H:56])[c:24]2[H:57])([H:46])[H:47])([H:44])[H:45])([H:43])[C:25]([H:58])([H:59])[C:26]([H:60])([H:61])[2P:27]->1([c:28]1[c:29]([H:62])[c:30]([H:63])[c:31]([H:64])[c:32]([H:65])[c:33]1[H:66])[c:34]1[c:35]([H:67])[c:36]([H:68])[c:37]([H:69])[c:38]([H:70])[c:39]1[H:71])([H:40])([H:41])[H:42]", "smiles3Dx": "C([C:1]#[3N:2]->[Mn+:3]1(<-[4C-:4]#[O+:5])(<-[5H-:6])(<-[6C-:7]#[O+:8])<-[1N@@:9]([C:10]([C:11]([P:12]([c:13]2[c:14]([H:48])[c:15]([H:49])[c:16]([H:50])[c:17]([H:51])[c:18]2[H:52])[c:19]2[c:20]([H:53])[c:21]([H:54])[c:22]([H:55])[c:23]([H:56])[c:24]2[H:57])([H:46])[H:47])([H:44])[H:45])([H:43])[C:25]([H:58])([H:59])[C:26]([H:60])([H:61])[2P:27]->1([c:28]1[c:29]([H:62])[c:30]([H:63])[c:31]([H:64])[c:32]([H:65])[c:33]1[H:66])[c:34]1[c:35]([H:67])[c:36]([H:68])[c:37]([H:69])[c:38]([H:70])[c:39]1[H:71])([H:40])([H:41])[H:42]", "dummies": []}
C     -0.7920     4.1120     2.7059
C     -0.5503     2.9242     1.8893
N     -0.3515     1.9128     1.2189
Mn     0.0000     0.0000     0.0000
C      0.3130     1.2520    -1.8901
O      0.4760     1.9164    -2.8841
H      0.3264    -1.5335    -0.9598
C      2.2224     0.1181     0.5436
O      3.3921     0.1864     0.8293
N     -2.2571    -0.2916    -0.3735
C     -2.9111     0.8598     0.0789
C     -4.4214     0.8975    -0.1903
P     -5.0890     2.6018     0.1992
C     -6.9090     2.3452     0.0732
C     -7.6508     3.1590    -0.7964
C     -9.0347     2.9996    -0.9013
C     -9.6861     2.0240    -0.1382
C     -8.9534     1.2119     0.7338
C     -7.5675     1.3735     0.8436
C     -4.8904     2.8437     2.0256
C     -4.7565     1.7709     2.9234
C     -4.6543     2.0129     4.2981
C     -4.7074     3.3221     4.7901
C     -4.8502     4.3934     3.9058
C     -4.9455     4.1539     2.5289
C     -2.6540    -1.5338     0.2156
C     -2.4037    -1.6891     1.7412
P     -0.6675    -1.4130     2.0876
C      0.0929    -3.0164     2.2666
C      1.2374    -3.3302     1.5218
C      1.8545    -4.5771     1.6717
C      1.3324    -5.5135     2.5692
C      0.1925    -5.2012     3.3191
C     -0.4251    -3.9551     3.1736
C     -0.5711    -0.6171     3.6824
C     -1.5272    -0.8820     4.6786
C     -1.4480    -0.2363     5.9172
C     -0.4117     0.6658     6.1716
C      0.5559     0.9148     5.1913
C      0.4788     0.2732     3.9505
H      0.1553     4.6820     2.8136
H     -1.5661     4.7462     2.2289
H     -1.1438     3.7989     3.7109
H     -2.3758    -0.3544    -1.2794
H     -2.7356     0.9782     1.1665
H     -2.4442     1.7263    -0.4396
H     -4.6100     0.6835    -1.2645
H     -4.9502     0.1374     0.4155
H     -7.1593     3.9195    -1.3889
H     -9.6046     3.6264    -1.5768
H    -10.7581     1.9036    -0.2228
H     -9.4639     0.4582     1.3231
H     -7.0127     0.7427     1.5268
H     -4.7335     0.7454     2.5772
H     -4.5597     1.1804     4.9828
H     -4.6383     3.5082     5.8567
H     -4.8921     5.4091     4.2876
H     -5.0708     4.9896     1.8533
H     -3.7336    -1.7143     0.0171
H     -2.0814    -2.3378    -0.3013
H     -2.6923    -2.7084     2.0610
H     -3.0172    -0.9516     2.2899
H      1.6560    -2.6111     0.8315
H      2.7428    -4.8123     1.0990
H      1.8083    -6.4800     2.6843
H     -0.2176    -5.9238     4.0128
H     -1.2981    -3.7273     3.7692
H     -2.3300    -1.5847     4.5065
H     -2.1876    -0.4368     6.6842
H     -0.3513     1.1606     7.1323
H      1.3653     1.6060     5.3938
H      1.2352     0.4732     3.2017
72
{"conf": 17, "E": 131.97, "rms": -1.0, "geom": "OH", "total_charge": 0, "CA_charge": 1, "smiles": "C[C:1]#[3N:2]->[Mn+:3]1(<-[4C-:4]#[O+:5])(<-[5H-:6])(<-[6C-:7]#[O+:8])<-[1N@H:9]([CH2:10][CH2:11][P:12]([c:13]2[cH:14][cH:15][cH:16][cH:17][cH:18]2)[c:19]2[cH:20][cH:21][cH:22][cH:23][cH:24]2)[CH2:25][CH2:26][2P:27]->1([c:28]1[cH:29][cH:30][cH:31][cH:32][cH:33]1)[c:34]1[cH:35][cH:36][cH:37][cH:38][cH:39]1", "smiles3D": "C([C:1]#[3N:2]->[Mn+:3]1(<-[4C-:4]#[O+:5])(<-[5H-:6])(<-[6C-:7]#[O+:8])<-[1N@@:9]([C:10]([C:11]([P:12]([c:13]2[c:14]([H:48])[c:15]([H:49])[c:16]([H:50])[c:17]([H:51])[c:18]2[H:52])[c:19]2[c:20]([H:53])[c:21]([H:54])[c:22]([H:55])[c:23]([H:56])[c:24]2[H:57])([H:46])[H:47])([H:44])[H:45])([H:43])[C:25]([H:58])([H:59])[C:26]([H:60])([H:61])[2P:27]->1([c:28]1[c:29]([H:62])[c:30]([H:63])[c:31]([H:64])[c:32]([H:65])[c:33]1[H:66])[c:34]1[c:35]([H:67])[c:36]([H:68])[c:37]([H:69])[c:38]([H:70])[c:39]1[H:71])([H:40])([H:41])[H:42]", "smiles3Dx": "C([C:1]#[3N:2]->[Mn+:3]1(<-[4C-:4]#[O+:5])(<-[5H-:6])(<-[6C-:7]#[O+:8])<-[1N@@:9]([C:10]([C:11]([P:12]([c:13]2[c:14]([H:48])[c:15]([H:49])[c:16]([H:50])[c:17]([H:51])[c:18]2[H:52])[c:19]2[c:20]([H:53])[c:21]([H:54])[c:22]([H:55])[c:23]([H:56])[c:24]2[H:57])([H:46])[H:47])([H:44])[H:45])([H:43])[C:25]([H:58])([H:59])[C:26]([H:60])([H:61])[2P:27]->1([c:28]1[c:29]([H:62])[c:30]([H:63])[c:31]([H:64])[c:32]([H:65])[c:33]1[H:66])[c:34]1[c:35]([H:67])[c:36]([H:68])[c:37]([H:69])[c:38]([H:70])[c:39]1[H:71])([H:40])([H:41])[H:42]", "dummies": []}
C      0.8722     4.5011     1.9320
C      0.5710     3.2281     1.2777
N      0.3439     2.1283     0.7798
Mn     0.0000     0.0000     0.0000
C      2.1541    -0.0403    -0.7703
O      3.2878    -0.0763    -1.1756
H     -0.1832    -1.7493    -0.5335
C      0.5976    -0.7605     2.0752
O      0.9031    -1.1650     3.1720
N     -0.9304     0.6337    -2.0166
C     -1.1169     2.0324    -2.0890
C     -1.2211     2.5434    -3.5462
P     -2.1645     4.1598    -3.7409
C     -3.9301     3.8392    -3.2626
C     -4.5062     2.5675    -3.4101
C     -5.8414     2.3497    -3.0444
C     -6.6224     3.4089    -2.5691
C     -6.0735     4.6922    -2.4837
C     -4.7374     4.9128    -2.8368
C     -1.5263     5.2069    -2.3563
C     -0.4784     6.0973    -2.6116
C     -0.0135     6.9492    -1.6075
C     -0.6167     6.9316    -0.3464
C     -1.6499     6.0326    -0.0766
C     -2.0889     5.1555    -1.0689
C     -2.1181    -0.1555    -2.1683
C     -3.2497     0.0444    -1.1057
P     -2.5519     0.0561     0.5475
C     -3.2115     1.5033     1.3605
C     -2.4367     2.1878     2.3034
C     -2.9212     3.3597     2.9006
C     -4.2014     3.8275     2.5887
C     -5.0032     3.1112     1.6944
C     -4.5178     1.9462     1.0913
C     -3.2043    -1.3839     1.3773
C     -3.8356    -1.2701     2.6274
C     -4.2248    -2.4182     3.3229
C     -3.9907    -3.6829     2.7762
C     -3.3693    -3.8040     1.5313
C     -2.9796    -2.6570     0.8331
H      1.0530     4.3256     3.0141
H      0.0160     5.1913     1.8250
H      1.7796     4.9481     1.4733
H     -0.3385     0.3755    -2.6688
H     -0.2477     2.5314    -1.6170
H     -2.0186     2.3239    -1.5208
H     -1.6794     1.7883    -4.2108
H     -0.1930     2.7135    -3.9314
H     -3.9361     1.7405    -3.8090
H     -6.2760     1.3607    -3.1293
H     -7.6583     3.2310    -2.2688
H     -6.6814     5.5168    -2.1305
H     -4.3310     5.9185    -2.7570
H     -0.0204     6.1275    -3.5899
H      0.8071     7.6282    -1.8081
H     -0.2735     7.6073     0.4231
H     -2.1001     6.0047     0.9071
H     -2.8814     4.4614    -0.8323
H     -1.8042    -1.2192    -2.1165
H     -2.5495     0.0141    -3.1843
H     -3.7629     1.0038    -1.2940
H     -3.9909    -0.7862    -1.1990
H     -1.4724     1.8076     2.5945
H     -2.3080     3.8963     3.6144
H     -4.5717     4.7375     3.0416
H     -5.9952     3.4687     1.4496
H     -5.1666     1.3952     0.4295
H     -4.0096    -0.3090     3.0874
H     -4.6953    -2.3302     4.2948
H     -4.2915    -4.5668     3.3224
H     -3.1828    -4.7843     1.1078
H     -2.4793    -2.7629    -0.1184
72
{"conf": 18, "E": 377.46, "rms": -1.0, "geom": "OH", "total_charge": 0, "CA_charge": 1, "smiles": "C[C:1]#[3N:2]->[Mn+:3]1(<-[4C-:4]#[O+:5])(<-[5H-:6])(<-[6C-:7]#[O+:8])<-[1N@H:9]([CH2:10][CH2:11][P:12]([c:13]2[cH:14][cH:15][cH:16][cH:17][cH:18]2)[c:19]2[cH:20][cH:21][cH:22][cH:23][cH:24]2)[CH2:25][CH2:26][2P:27]->1([c:28]1[cH:29][cH:30][cH:31][cH:32][cH:33]1)[c:34]1[cH:35][cH:36][cH:37][cH:38][cH:39]1", "smiles3D": "C([C:1]#[3N:2]->[Mn+:3]1(<-[4C-:4]#[O+:5])(<-[5H-:6])(<-[6C-:7]#[O+:8])<-[1N@@:9]([C:10]([C:11]([P:12]([c:13]2[c:14]([H:48])[c:15]([H:49])[c:16]([H:50])[c:17]([H:51])[c:18]2[H:52])[c:19]2[c:20]([H:53])[c:21]([H:54])[c:22]([H:55])[c:23]([H:56])[c:24]2[H:57])([H:46])[H:47])([H:44])[H:45])([H:43])[C:25]([H:58])([H:59])[C:26]([H:60])([H:61])[2P:27]->1([c:28]1[c:29]([H:62])[c:30]([H:63])[c:31]([H:64])[c:32]([H:65])[c:33]1[H:66])[c:34]1[c:35]([H:67])[c:36]([H:68])[c:37]([H:69])[c:38]([H:70])[c:39]1[H:71])([H:40])([H:41])[H:42]", "smiles3Dx": "C([C:1]#[3N:2]->[Mn+:3]1(<-[4C-:4]#[O+:5])(<-[5H-:6])(<-[6C-:7]#[O+:8])<-[1N@@:9]([C:10]([C:11]([P:12]([c:13]2[c:14]([H:48])[c:15]([H:49])[c:16]([H:50])[c:17]([H:51])[c:18]2[H:52])[c:19]2[c:20]([H:53])[c:21]([H:54])[c:22]([H:55])[c:23]([H:56])[c:24]2[H:57])([H:46])[H:47])([H:44])[H:45])([H:43])[C:25]([H:58])([H:59])[C:26]([H:60])([H:61])[2P:27]->1([c:28]1[c:29]([H:62])[c:30]([H:63])[c:31]([H:64])[c:32]([H:65])[c:33]1[H:66])[c:34]1[c:35]([H:67])[c:36]([H:68])[c:37]([H:69])[c:38]([H:70])[c:39]1[H:71])([H:40])([H:41])[H:42]", "dummies": []}
C      1.1246    -3.5819    -2.2605
C      0.2484    -2.3939    -2.2084
N     -0.0707    -1.3407    -1.7742
Mn     0.0000     0.0000     0.0000
C      1.9893    -1.3548     0.4619
O      2.7405    -2.2815     0.6450
H     -0.0200     0.8546     1.6164
C      0.6929     1.8871    -1.4093
O      0.6890     2.9399    -1.9873
N     -1.4528    -1.6537     0.9445
C     -2.4264    -2.3395     0.1224
C     -2.6236    -3.9235     0.3615
P     -4.2031    -4.3616     1.2733
C     -5.8765    -3.9148     0.6370
C     -6.4019    -2.6044     0.6609
C     -7.7804    -2.4003     0.4970
C     -8.6279    -3.5162     0.4004
C     -8.0966    -4.8148     0.3003
C     -6.7208    -4.9969     0.3874
C     -4.1763    -4.0995     3.0968
C     -3.2697    -4.8866     3.8132
C     -2.7386    -4.4186     5.0167
C     -3.1142    -3.1508     5.4953
C     -4.1652    -2.4546     4.8720
C     -4.7325    -2.9490     3.6937
C     -2.1200    -1.0023     1.9542
C     -3.0874     0.1155     1.5065
P     -2.4328     0.7730    -0.1086
C     -2.6593     2.5041     0.0661
C     -1.5868     3.2655     0.5675
C     -1.7054     4.6286     0.7025
C     -2.8811     5.2417     0.3342
C     -3.9880     4.4990    -0.1546
C     -3.8743     3.1286    -0.1941
C     -3.4073     0.1940    -1.5065
C     -2.7904     0.1443    -2.8071
C     -3.4699    -0.4844    -3.8622
C     -4.8115    -0.7757    -3.7454
C     -5.4961    -0.5402    -2.5203
C     -4.7899    -0.0383    -1.4277
H      2.1374    -3.1057    -2.1770
H      0.8196    -3.8756    -1.2856
H      0.8743    -4.2467    -3.1368
H     -0.9987    -2.3353     1.3409
H     -2.0689    -2.2093    -0.8343
H     -3.5018    -1.9401     0.1479
H     -1.7685    -4.3710     0.9331
H     -2.6777    -4.3741    -0.6565
H     -5.7594    -1.7641     0.8641
H     -8.2092    -1.3944     0.5647
H     -9.7098    -3.3627     0.4702
H     -8.7507    -5.6905     0.2446
H     -6.3124    -5.9998     0.3303
H     -2.8672    -5.8041     3.3861
H     -2.0108    -5.0219     5.5609
H     -2.6323    -2.7254     6.3848
H     -4.5796    -1.5566     5.3273
H     -5.5327    -2.3853     3.2335
H     -2.6543    -1.6516     2.7136
H     -1.2539    -0.5413     2.4595
H     -3.0803     0.9872     2.2525
H     -4.1766    -0.1763     1.4188
H     -0.6011     2.8039     0.7307
H     -0.8453     5.2136     1.1006
H     -3.0590     6.3088     0.5538
H     -4.9898     4.9060    -0.2804
H     -4.7777     2.5596    -0.4005
H     -1.7431     0.4219    -2.9153
H     -2.9092    -0.7181    -4.7901
H     -5.3596    -1.2202    -4.5786
H     -6.5584    -0.5792    -2.4811
H     -5.3433     0.0626    -0.5133
72
{"conf": 19, "E": 129.25, "rms": -1.0, "geom": "OH", "total_charge": 0, "CA_charge": 1, "smiles": "C[C:1]#[3N:2]->[Mn+:3]1(<-[4C-:4]#[O+:5])(<-[5H-:6])(<-[6C-:7]#[O+:8])<-[1N@H:9]([CH2:10][CH2:11][P:12]([c:13]2[cH:14][cH:15][cH:16][cH:17][cH:18]2)[c:19]2[cH:20][cH:21][cH:22][cH:23][cH:24]2)[CH2:25][CH2:26][2P:27]->1([c:28]1[cH:29][cH:30][cH:31][cH:32][cH:33]1)[c:34]1[cH:35][cH:36][cH:37][cH:38][cH:39]1", "smiles3D": "C([C:1]#[3N:2]->[Mn+:3]1(<-[4C-:4]#[O+:5])(<-[5H-:6])(<-[6C-:7]#[O+:8])<-[1N@@:9]([C:10]([C:11]([P:12]([c:13]2[c:14]([H:48])[c:15]([H:49])[c:16]([H:50])[c:17]([H:51])[c:18]2[H:52])[c:19]2[c:20]([H:53])[c:21]([H:54])[c:22]([H:55])[c:23]([H:56])[c:24]2[H:57])([H:46])[H:47])([H:44])[H:45])([H:43])[C:25]([H:58])([H:59])[C:26]([H:60])([H:61])[2P:27]->1([c:28]1[c:29]([H:62])[c:30]([H:63])[c:31]([H:64])[c:32]([H:65])[c:33]1[H:66])[c:34]1[c:35]([H:67])[c:36]([H:68])[c:37]([H:69])[c:38]([H:70])[c:39]1[H:71])([H:40])([H:41])[H:42]", "smiles3Dx": "C([C:1]#[3N:2]->[Mn+:3]1(<-[4C-:4]#[O+:5])(<-[5H-:6])(<-[6C-:7]#[O+:8])<-[1N@@:9]([C:10]([C:11]([P:12]([c:13]2[c:14]([H:48])[c:15]([H:49])[c:16]([H:50])[c:17]([H:51])[c:18]2[H:52])[c:19]2[c:20]([H:53])[c:21]([H:54])[c:22]([H:55])[c:23]([H:56])[c:24]2[H:57])([H:46])[H:47])([H:44])[H:45])([H:43])[C:25]([H:58])([H:59])[C:26]([H:60])([H:61])[2P:27]->1([c:28]1[c:29]([H:62])[c:30]([H:63])[c:31]([H:64])[c:32]([H:65])[c:33]1[H:66])[c:34]1[c:35]([H:67])[c:36]([H:68])[c:37]([H:69])[c:38]([H:70])[c:39]1[H:71])([H:40])([H:41])[H:42]", "dummies": []}
C     -2.1295    -0.7165     4.4398
C     -1.5263    -0.5052     3.1275
N     -1.0050    -0.3259     2.0299
Mn     0.0000     0.0000     0.0000
C      1.6260    -1.5193     0.5662
O      2.4775    -2.3164     0.8642
H      0.8385     0.2380    -1.6171
C     -1.2935    -1.6636    -0.8867
O     -1.9873    -2.5413    -1.3349
N      1.0205     1.9124     0.8334
C      1.8339     1.5633     1.9310
C      3.0404     2.5103     2.1294
P      3.6446     2.5890     3.9218
C      2.3000     3.4865     4.8491
C      2.0909     3.2190     6.2106
C      1.1132     3.8981     6.9304
C      0.3397     4.8772     6.3090
C      0.5702     5.1970     4.9687
C      1.5592     4.5231     4.2472
C      3.5030     0.8095     4.4523
C      4.6180    -0.0222     4.3128
C      4.5398    -1.3735     4.6583
C      3.3511    -1.9059     5.1585
C      2.2299    -1.0909     5.2952
C      2.3014     0.2592     4.9439
C      0.0091     2.8647     1.1919
C     -0.9636     3.2814     0.0527
P     -1.7376     1.8259    -0.6480
C     -1.9422     2.1856    -2.3837
C     -2.4796     3.4177    -2.7919
C     -2.5898     3.7135    -4.1499
C     -2.1931     2.7735    -5.1075
C     -1.6781     1.5341    -4.7040
C     -1.5511     1.2390    -3.3424
C     -3.3773     1.6736     0.0444
C     -4.4342     1.2106    -0.7510
C     -5.7127     1.0437    -0.2084
C     -5.9314     1.3059     1.1461
C     -4.8717     1.7275     1.9607
C     -3.6026     1.9204     1.4107
H     -1.4216    -0.3808     5.2299
H     -2.3444    -1.7974     4.5597
H     -3.0680    -0.1305     4.5180
H      1.5394     2.2636     0.1591
H      2.2272     0.5479     1.7633
H      1.2266     1.5394     2.8581
H      2.8051     3.5272     1.7530
H      3.8838     2.1337     1.5095
H      2.7130     2.4901     6.7271
H      0.9497     3.6689     7.9721
H     -0.4502     5.3977     6.8543
H     -0.0027     5.9745     4.4838
H      1.7592     4.8222     3.2312
H      5.5335     0.3731     3.9197
H      5.4063    -2.0050     4.5440
H      3.2946    -2.9538     5.4249
H      1.3083    -1.5088     5.6676
H      1.4110     0.8639     5.0730
H     -0.5979     2.4387     2.0241
H      0.4986     3.7910     1.5690
H     -1.7407     3.9553     0.4649
H     -0.3883     3.8197    -0.7452
H     -2.7790     4.1589    -2.0592
H     -2.9980     4.6672    -4.4657
H     -2.2835     3.0014    -6.1601
H     -1.3677     0.8082    -5.4497
H     -1.1537     0.2754    -3.0433
H     -4.2910     1.0019    -1.8014
H     -6.5251     0.6780    -0.8286
H     -6.9085     1.1610     1.5748
H     -5.0375     1.9231     3.0079
H     -2.8091     2.2572     2.0575
72
{"conf": 20, "E": 118.95, "rms": -1.0, "geom": "OH", "total_charge": 0, "CA_charge": 1, "smiles": "C[C:1]#[3N:2]->[Mn+:3]1(<-[4C-:4]#[O+:5])(<-[5H-:6])(<-[6C-:7]#[O+:8])<-[1N@H:9]([CH2:10][CH2:11][P:12]([c:13]2[cH:14][cH:15][cH:16][cH:17][cH:18]2)[c:19]2[cH:20][cH:21][cH:22][cH:23][cH:24]2)[CH2:25][CH2:26][2P:27]->1([c:28]1[cH:29][cH:30][cH:31][cH:32][cH:33]1)[c:34]1[cH:35][cH:36][cH:37][cH:38][cH:39]1", "smiles3D": "C([C:1]#[3N:2]->[Mn+:3]1(<-[4C-:4]#[O+:5])(<-[5H-:6])(<-[6C-:7]#[O+:8])<-[1N@@:9]([C:10]([C:11]([P:12]([c:13]2[c:14]([H:48])[c:15]([H:49])[c:16]([H:50])[c:17]([H:51])[c:18]2[H:52])[c:19]2[c:20]([H:53])[c:21]([H:54])[c:22]([H:55])[c:23]([H:56])[c:24]2[H:57])([H:46])[H:47])([H:44])[H:45])([H:43])[C:25]([H:58])([H:59])[C:26]([H:60])([H:61])[2P:27]->1([c:28]1[c:29]([H:62])[c:30]([H:63])[c:31]([H:64])[c:32]([H:65])[c:33]1[H:66])[c:34]1[c:35]([H:67])[c:36]([H:68])[c:37]([H:69])[c:38]([H:70])[c:39]1[H:71])([H:40])([H:41])[H:42]", "smiles3Dx": "C([C:1]#[3N:2]->[Mn+:3]1(<-[4C-:4]#[O+:5])(<-[5H-:6])(<-[6C-:7]#[O+:8])<-[1N@@:9]([C:10]([C:11]([P:12]([c:13]2[c:14]([H:48])[c:15]([H:49])[c:16]([H:50])[c:17]([H:51])[c:18]2[H:52])[c:19]2[c:20]([H:53])[c:21]([H:54])[c:22]([H:55])[c:23]([H:56])[c:24]2[H:57])([H:46])[H:47])([H:44])[H:45])([H:43])[C:25]([H:58])([H:59])[C:26]([H:60])([H:61])[2P:27]->1([c:28]1[c:29]([H:62])[c:30]([H:63])[c:31]([H:64])[c:32]([H:65])[c:33]1[H:66])[c:34]1[c:35]([H:67])[c:36]([H:68])[c:37]([H:69])[c:38]([H:70])[c:39]1[H:71])([H:40])([H:41])[H:42]", "dummies": []}
C     -3.4404    -2.4759     2.6090
C     -2.4413    -1.7436     1.8333
N     -1.5951    -1.1313     1.1876
Mn     0.0000     0.0000     0.0000
C     -1.3357    -0.0562    -1.8647
O     -2.0377    -0.0841    -2.8446
H      1.2821     0.9109    -0.9532
C     -0.9349     1.9839     0.6551
O     -1.4271     3.0300     0.9994
N      1.1413    -1.9834    -0.3824
C      0.3395    -2.8139    -1.1827
C      1.0810    -4.0219    -1.7825
P     -0.0355    -4.9678    -2.9565
C      1.1274    -6.0962    -3.8527
C      2.3249    -6.5356    -3.2631
C      3.1720    -7.4058    -3.9566
C      2.8218    -7.8588    -5.2321
C      1.6190    -7.4480    -5.8135
C      0.7709    -6.5763    -5.1240
C     -0.2980    -3.6801    -4.2534
C     -1.5933    -3.2029    -4.4891
C     -1.8137    -2.2066    -5.4455
C     -0.7401    -1.6817    -6.1688
C      0.5559    -2.1501    -5.9343
C      0.7797    -3.1443    -4.9764
C      1.5066    -2.5565     0.8792
C      2.3928    -1.6559     1.7909
P      1.5758    -0.0875     2.0642
C      2.8792     1.1243     2.1601
C      3.9656     0.9241     3.0253
C      4.9671     1.8937     3.1289
C      4.8852     3.0676     2.3733
C      3.8014     3.2717     1.5138
C      2.7981     2.3035     1.4077
C      0.7965    -0.1310     3.6724
C      0.2639    -1.3273     4.1844
C     -0.3905    -1.3316     5.4210
C     -0.5262    -0.1450     6.1482
C     -0.0124     1.0499     5.6376
C      0.6408     1.0602     4.4016
H     -3.5114    -2.0369     3.6252
H     -3.1382    -3.5401     2.6865
H     -4.4257    -2.4062     2.1040
H      1.9057    -1.7716    -0.8415
H     -0.0371    -2.2007    -2.0187
H     -0.5348    -3.1754    -0.5972
H      1.3801    -4.7216    -0.9782
H      1.9887    -3.6736    -2.3184
H      2.6106    -6.2169    -2.2702
H      4.0982    -7.7337    -3.5021
H      3.4777    -8.5344    -5.7658
H      1.3429    -7.8056    -6.7980
H     -0.1616    -6.2711    -5.5826
H     -2.4304    -3.5990    -3.9282
H     -2.8168    -1.8397    -5.6228
H     -0.9118    -0.9112    -6.9088
H      1.3878    -1.7408    -6.4928
H      1.7883    -3.4944    -4.8011
H      0.5772    -2.8085     1.4325
H      2.0675    -3.4996     0.7072
H      3.3668    -1.4785     1.2890
H      2.5724    -2.1634     2.7616
H      4.0312     0.0251     3.6261
H      5.8033     1.7383     3.7987
H      5.6570     3.8206     2.4595
H      3.7347     4.1846     0.9358
H      1.9558     2.4816     0.7533
H      0.3385    -2.2557     3.6382
H     -0.7986    -2.2551     5.8125
H     -1.0349    -0.1512     7.1037
H     -0.1273     1.9706     6.1961
H      1.0133     2.0003     4.0134
72
{"conf": 21, "E": 140.66, "rms": -1.0, "geom": "OH", "total_charge": 0, "CA_charge": 1, "smiles": "C[C:1]#[3N:2]->[Mn+:3]1(<-[4C-:4]#[O+:5])(<-[5H-:6])(<-[6C-:7]#[O+:8])<-[1N@H:9]([CH2:10][CH2:11][P:12]([c:13]2[cH:14][cH:15][cH:16][cH:17][cH:18]2)[c:19]2[cH:20][cH:21][cH:22][cH:23][cH:24]2)[CH2:25][CH2:26][2P:27]->1([c:28]1[cH:29][cH:30][cH:31][cH:32][cH:33]1)[c:34]1[cH:35][cH:36][cH:37][cH:38][cH:39]1", "smiles3D": "C([C:1]#[3N:2]->[Mn+:3]1(<-[4C-:4]#[O+:5])(<-[5H-:6])(<-[6C-:7]#[O+:8])<-[1N@@:9]([C:10]([C:11]([P:12]([c:13]2[c:14]([H:48])[c:15]([H:49])[c:16]([H:50])[c:17]([H:51])[c:18]2[H:52])[c:19]2[c:20]([H:53])[c:21]([H:54])[c:22]([H:55])[c:23]([H:56])[c:24]2[H:57])([H:46])[H:47])([H:44])[H:45])([H:43])[C:25]([H:58])([H:59])[C:26]([H:60])([H:61])[2P:27]->1([c:28]1[c:29]([H:62])[c:30]([H:63])[c:31]([H:64])[c:32]([H:65])[c:33]1[H:66])[c:34]1[c:35]([H:67])[c:36]([H:68])[c:37]([H:69])[c:38]([H:70])[c:39]1[H:71])([H:40])([H:41])[H:42]", "smiles3Dx": "C([C:1]#[3N:2]->[Mn+:3]1(<-[4C-:4]#[O+:5])(<-[5H-:6])(<-[6C-:7]#[O+:8])<-[1N@@:9]([C:10]([C:11]([P:12]([c:13]2[c:14]([H:48])[c:15]([H:49])[c:16]([H:50])[c:17]([H:51])[c:18]2[H:52])[c:19]2[c:20]([H:53])[c:21]([H:54])[c:22]([H:55])[c:23]([H:56])[c:24]2[H:57])([H:46])[H:47])([H:44])[H:45])([H:43])[C:25]([H:58])([H:59])[C:26]([H:60])([H:61])[2P:27]->1([c:28]1[c:29]([H:62])[c:30]([H:63])[c:31]([H:64])[c:32]([H:65])[c:33]1[H:66])[c:34]1[c:35]([H:67])[c:36]([H:68])[c:37]([H:69])[c:38]([H:70])[c:39]1[H:71])([H:40])([H:41])[H:42]", "dummies": []}
C      2.4600     2.9942     3.1377
C      1.7659     2.1313     2.1750
N      1.1664     1.4000     1.3916
Mn     0.0000     0.0000     0.0000
C      1.7812    -0.0289    -1.4491
O      2.7229    -0.0268    -2.2048
H     -0.9185    -1.1761    -1.0719
C      0.8462    -1.7956     1.1422
O      1.2972    -2.7465     1.7320
N     -1.1455     1.7386    -1.0056
C     -0.3810     2.2829    -2.0503
C     -1.1579     3.2077    -3.0232
P     -2.5724     2.3985    -3.9815
C     -1.9191     0.7876    -4.6109
C     -1.5021     0.7046    -5.9401
C     -0.9955    -0.4939    -6.4470
C     -0.8875    -1.6104    -5.6149
C     -1.2936    -1.5393    -4.2820
C     -1.8136    -0.3426    -3.7862
C     -3.9674     2.1136    -2.7954
C     -4.3744     3.1619    -1.9549
C     -5.4484     2.9875    -1.0729
C     -6.1265     1.7699    -1.0230
C     -5.7494     0.7295    -1.8792
C     -4.6895     0.9044    -2.7749
C     -1.5373     2.6308     0.0232
C     -2.5772     2.0399     1.0193
P     -2.0783     0.3954     1.5489
C     -1.8512     0.4330     3.3244
C     -0.9322    -0.4445     3.9302
C     -0.7931    -0.4666     5.3206
C     -1.5624     0.3799     6.1229
C     -2.4925     1.2396     5.5307
C     -2.6637     1.2512     4.1396
C     -3.4854    -0.6614     1.2556
C     -4.7731    -0.2598     1.6492
C     -5.8729    -1.0759     1.3889
C     -5.6876    -2.3069     0.7540
C     -4.4116    -2.7280     0.3886
C     -3.3081    -1.9061     0.6410
H      1.7179     3.4956     3.7912
H      3.1519     2.3874     3.7567
H      3.0265     3.7699     2.6008
H     -1.9038     1.3809    -1.3558
H      0.0400     1.4461    -2.6444
H      0.4737     2.8541    -1.6150
H     -1.5261     4.1169    -2.5080
H     -0.4356     3.5623    -3.7864
H     -1.5785     1.5656    -6.5842
H     -0.6659    -0.5486    -7.4878
H     -0.4874    -2.5306    -6.0185
H     -1.2255    -2.4193    -3.6373
H     -2.1669    -0.3240    -2.7713
H     -3.8759     4.1296    -2.0008
H     -5.7573     3.7990    -0.4266
H     -6.9462     1.6253    -0.3205
H     -6.2921    -0.2054    -1.8639
H     -4.4416     0.1069    -3.4597
H     -1.9820     3.5435    -0.4151
H     -0.6356     2.9282     0.5934
H     -2.6520     2.7216     1.8839
H     -3.5624     1.9806     0.5214
H     -0.3449    -1.1297     3.3369
H     -0.0887    -1.1530     5.7765
H     -1.4409     0.3668     7.2051
H     -3.0981     1.8739     6.1570
H     -3.4387     1.8808     3.7204
H     -4.9301     0.6903     2.1381
H     -6.8668    -0.7577     1.6782
H     -6.5370    -2.9417     0.5539
H     -4.2761    -3.6896    -0.0919
H     -2.3199    -2.2458     0.3724
72
{"conf": 22, "E": 245.47, "rms": -1.0, "geom": "OH", "total_charge": 0, "CA_charge": 1, "smiles": "C[C:1]#[3N:2]->[Mn+:3]1(<-[4C-:4]#[O+:5])(<-[5H-:6])(<-[6C-:7]#[O+:8])<-[1N@H:9]([CH2:10][CH2:11][P:12]([c:13]2[cH:14][cH:15][cH:16][cH:17][cH:18]2)[c:19]2[cH:20][cH:21][cH:22][cH:23][cH:24]2)[CH2:25][CH2:26][2P:27]->1([c:28]1[cH:29][cH:30][cH:31][cH:32][cH:33]1)[c:34]1[cH:35][cH:36][cH:37][cH:38][cH:39]1", "smiles3D": "C([C:1]#[3N:2]->[Mn+:3]1(<-[4C-:4]#[O+:5])(<-[5H-:6])(<-[6C-:7]#[O+:8])<-[1N@@:9]([C:10]([C:11]([P:12]([c:13]2[c:14]([H:48])[c:15]([H:49])[c:16]([H:50])[c:17]([H:51])[c:18]2[H:52])[c:19]2[c:20]([H:53])[c:21]([H:54])[c:22]([H:55])[c:23]([H:56])[c:24]2[H:57])([H:46])[H:47])([H:44])[H:45])([H:43])[C:25]([H:58])([H:59])[C:26]([H:60])([H:61])[2P:27]->1([c:28]1[c:29]([H:62])[c:30]([H:63])[c:31]([H:64])[c:32]([H:65])[c:33]1[H:66])[c:34]1[c:35]([H:67])[c:36]([H:68])[c:37]([H:69])[c:38]([H:70])[c:39]1[H:71])([H:40])([H:41])[H:42]", "smiles3Dx": "C([C:1]#[3N:2]->[Mn+:3]1(<-[4C-:4]#[O+:5])(<-[5H-:6])(<-[6C-:7]#[O+:8])<-[1N@@:9]([C:10]([C:11]([P:12]([c:13]2[c:14]([H:48])[c:15]([H:49])[c:16]([H:50])[c:17]([H:51])[c:18]2[H:52])[c:19]2[c:20]([H:53])[c:21]([H:54])[c:22]([H:55])[c:23]([H:56])[c:24]2[H:57])([H:46])[H:47])([H:44])[H:45])([H:43])[C:25]([H:58])([H:59])[C:26]([H:60])([H:61])[2P:27]->1([c:28]1[c:29]([H:62])[c:30]([H:63])[c:31]([H:64])[c:32]([H:65])[c:33]1[H:66])[c:34]1[c:35]([H:67])[c:36]([H:68])[c:37]([H:69])[c:38]([H:70])[c:39]1[H:71])([H:40])([H:41])[H:42]", "dummies": []}
C      1.4801    -4.0211     2.1763
C      1.1788    -2.5742     1.8057
N      0.8000    -1.4800     1.4056
Mn     0.0000     0.0000     0.0000
C     -0.9321    -1.8310    -1.1057
O     -1.2125    -2.8580    -1.6624
H     -0.4733     1.2800    -1.2949
C     -1.5865     0.6159     1.5957
O     -2.2887     1.0698     2.4552
N      2.0577    -0.3177    -1.1947
C      2.6308    -1.6078    -1.0411
C      3.3408    -2.2019    -2.2587
P      4.9920    -1.3367    -2.6704
C      6.3376    -1.7104    -1.4534
C      7.5545    -1.0845    -1.6391
C      8.6258    -1.3281    -0.7785
C      8.4073    -2.1096     0.3433
C      7.1636    -2.6024     0.6282
C      6.1275    -2.5266    -0.3463
C      5.4455    -2.0715    -4.2862
C      6.7125    -2.6270    -4.5023
C      7.0110    -3.1401    -5.7823
C      6.0746    -3.1665    -6.7788
C      4.7935    -2.6265    -6.5640
C      4.5075    -2.0316    -5.3217
C      2.9638     0.7771    -1.0014
C      3.1190     1.1057     0.4863
P      1.5737     1.8132     1.0666
C      1.5258     1.9439     2.8694
C      2.3226     1.2014     3.6861
C      2.1370     1.1882     5.0778
C      0.9729     1.8061     5.5852
C      0.1014     2.4883     4.7661
C      0.4009     2.5812     3.4184
C      1.3479     3.4584     0.3772
C      0.0778     3.8295    -0.0367
C     -0.1553     5.0485    -0.6337
C      0.8954     5.8348    -0.9227
C      2.1758     5.4919    -0.5637
C      2.4464     4.2599     0.0266
H      1.0317    -4.5822     1.3089
H      1.2001    -4.4389     3.3441
H      2.6004    -3.9806     2.1102
H      1.9051    -0.2544    -2.0397
H      1.7821    -2.2646    -0.8095
H      3.3266    -1.5795    -0.1867
H      2.6783    -2.0951    -3.1309
H      3.5438    -3.2762    -2.0998
H      7.7170    -0.4435    -2.4974
H      9.6105    -0.9736    -1.0211
H      9.2001    -2.2333     1.0693
H      6.9663    -3.1140     1.5830
H      5.2053    -3.0057    -0.1118
H      7.4706    -2.6429    -3.7441
H      8.0154    -3.4949    -5.9604
H      6.3101    -3.6171    -7.7307
H      4.0529    -2.6729    -7.3136
H      3.5052    -1.5841    -5.1827
H      2.4992     1.6220    -1.5672
H      4.0073     0.6322    -1.4732
H      3.3255     0.1976     1.1473
H      3.9844     1.8311     0.5900
H      3.1915     0.6839     3.3142
H      2.8739     0.7335     5.7533
H      0.8198     1.7955     6.6501
H     -0.8193     2.9365     5.1341
H     -0.2892     3.1376     2.7792
H     -0.7826     3.1117     0.2342
H     -1.1787     5.2644    -0.9141
H      0.7401     6.8009    -1.3800
H      3.0540     6.0923    -0.7912
H      3.4557     3.9728     0.2882
72
{"conf": 23, "E": 312.38, "rms": -1.0, "geom": "OH", "total_charge": 0, "CA_charge": 1, "smiles": "C[C:1]#[3N:2]->[Mn+:3]1(<-[4C-:4]#[O+:5])(<-[5H-:6])(<-[6C-:7]#[O+:8])<-[1N@H:9]([CH2:10][CH2:11][P:12]([c:13]2[cH:14][cH:15][cH:16][cH:17][cH:18]2)[c:19]2[cH:20][cH:21][cH:22][cH:23][cH:24]2)[CH2:25][CH2:26][2P:27]->1([c:28]1[cH:29][cH:30][cH:31][cH:32][cH:33]1)[c:34]1[cH:35][cH:36][cH:37][cH:38][cH:39]1", "smiles3D": "C([C:1]#[3N:2]->[Mn+:3]1(<-[4C-:4]#[O+:5])(<-[5H-:6])(<-[6C-:7]#[O+:8])<-[1N@@:9]([C:10]([C:11]([P:12]([c:13]2[c:14]([H:48])[c:15]([H:49])[c:16]([H:50])[c:17]([H:51])[c:18]2[H:52])[c:19]2[c:20]([H:53])[c:21]([H:54])[c:22]([H:55])[c:23]([H:56])[c:24]2[H:57])([H:46])[H:47])([H:44])[H:45])([H:43])[C:25]([H:58])([H:59])[C:26]([H:60])([H:61])[2P:27]->1([c:28]1[c:29]([H:62])[c:30]([H:63])[c:31]([H:64])[c:32]([H:65])[c:33]1[H:66])[c:34]1[c:35]([H:67])[c:36]([H:68])[c:37]([H:69])[c:38]([H:70])[c:39]1[H:71])([H:40])([H:41])[H:42]", "smiles3Dx": "C([C:1]#[3N:2]->[Mn+:3]1(<-[4C-:4]#[O+:5])(<-[5H-:6])(<-[6C-:7]#[O+:8])<-[1N@@:9]([C:10]([C:11]([P:12]([c:13]2[c:14]([H:48])[c:15]([H:49])[c:16]([H:50])[c:17]([H:51])[c:18]2[H:52])[c:19]2[c:20]([H:53])[c:21]([H:54])[c:22]([H:55])[c:23]([H:56])[c:24]2[H:57])([H:46])[H:47])([H:44])[H:45])([H:43])[C:25]([H:58])([H:59])[C:26]([H:60])([H:61])[2P:27]->1([c:28]1[c:29]([H:62])[c:30]([H:63])[c:31]([H:64])[c:32]([H:65])[c:33]1[H:66])[c:34]1[c:35]([H:67])[c:36]([H:68])[c:37]([H:69])[c:38]([H:70])[c:39]1[H:71])([H:40])([H:41])[H:42]", "dummies": []}
C      1.8337     0.6799    -3.8997
C      0.6759     0.9624    -3.0413
N      0.1820     0.8162    -1.9754
Mn     0.0000     0.0000     0.0000
C      1.9847    -1.0773    -0.6766
O      2.7830    -1.7790    -1.3030
H     -0.0600    -0.7709     1.6824
C      0.7518     2.0622     1.0010
O      0.8904     3.1201     1.5415
N     -1.3836    -1.7068    -0.9545
C     -2.3496    -1.4245    -2.0260
C     -1.8249    -1.1373    -3.4337
P     -2.9030    -1.8988    -4.8054
C     -4.6544    -2.1989    -4.2318
C     -5.0029    -3.5104    -3.8812
C     -6.3284    -3.9313    -3.8567
C     -7.3495    -3.0513    -4.2456
C     -7.0421    -1.7019    -4.4475
C     -5.7119    -1.2804    -4.4653
C     -3.1651    -0.6417    -6.1412
C     -4.2184    -0.7987    -7.0878
C     -4.5174     0.2179    -7.9859
C     -3.8692     1.4523    -7.8828
C     -2.7794     1.5870    -7.0028
C     -2.4163     0.5336    -6.1853
C     -2.1409    -2.0650     0.1701
C     -3.1824    -0.9940     0.7451
P     -2.4431     0.6254     0.5372
C     -2.6971     1.6618     1.9675
C     -3.3535     1.2117     3.1532
C     -3.2358     1.9367     4.3341
C     -2.3171     3.0128     4.4152
C     -1.8415     3.5902     3.2213
C     -2.0457     2.9387     2.0245
C     -3.3441     1.5293    -0.7302
C     -2.6638     2.5101    -1.5253
C     -3.2873     3.0074    -2.6482
C     -4.6915     2.8251    -2.8513
C     -5.3959     2.0171    -1.9345
C     -4.7384     1.4337    -0.8613
H      2.0342     1.4184    -4.6930
H      2.6748     0.6154    -3.1373
H      1.6648    -0.3863    -4.2355
H     -0.8245    -2.4698    -1.2377
H     -2.9918    -2.4037    -2.1228
H     -3.0459    -0.6812    -1.7484
H     -0.7710    -1.3555    -3.5891
H     -1.9320    -0.0306    -3.5047
H     -4.2237    -4.2293    -3.6480
H     -6.5477    -4.9945    -3.7689
H     -8.3718    -3.3972    -4.3290
H     -7.8368    -1.0102    -4.7432
H     -5.5007    -0.2378    -4.6569
H     -4.8238    -1.6918    -7.1014
H     -5.3387     0.0970    -8.6974
H     -4.1773     2.2844    -8.4840
H     -2.2611     2.5411    -6.9028
H     -1.4916     0.5957    -5.6317
H     -1.4103    -2.2103     0.9142
H     -2.6642    -3.0778     0.0424
H     -3.4073    -1.2463     1.8204
H     -4.1996    -1.1093     0.2064
H     -3.9628     0.3357     3.1637
H     -3.7486     1.5919     5.2279
H     -2.1550     3.5535     5.3386
H     -1.2054     4.4702     3.2283
H     -1.6979     3.3567     1.1212
H     -1.6300     2.6855    -1.3657
H     -2.7126     3.6038    -3.3626
H     -5.1684     3.2205    -3.7252
H     -6.4831     2.0275    -1.9722
H     -5.3550     0.8507    -0.1679
72
{"conf": 24, "E": 119.1, "rms": -1.0, "geom": "OH", "total_charge": 0, "CA_charge": 1, "smiles": "C[C:1]#[3N:2]->[Mn+:3]1(<-[4C-:4]#[O+:5])(<-[5H-:6])(<-[6C-:7]#[O+:8])<-[1N@H:9]([CH2:10][CH2:11][P:12]([c:13]2[cH:14][cH:15][cH:16][cH:17][cH:18]2)[c:19]2[cH:20][cH:21][cH:22][cH:23][cH:24]2)[CH2:25][CH2:26][2P:27]->1([c:28]1[cH:29][cH:30][cH:31][cH:32][cH:33]1)[c:34]1[cH:35][cH:36][cH:37][cH:38][cH:39]1", "smiles3D": "C([C:1]#[3N:2]->[Mn+:3]1(<-[4C-:4]#[O+:5])(<-[5H-:6])(<-[6C-:7]#[O+:8])<-[1N@@:9]([C:10]([C:11]([P:12]([c:13]2[c:14]([H:48])[c:15]([H:49])[c:16]([H:50])[c:17]([H:51])[c:18]2[H:52])[c:19]2[c:20]([H:53])[c:21]([H:54])[c:22]([H:55])[c:23]([H:56])[c:24]2[H:57])([H:46])[H:47])([H:44])[H:45])([H:43])[C:25]([H:58])([H:59])[C:26]([H:60])([H:61])[2P:27]->1([c:28]1[c:29]([H:62])[c:30]([H:63])[c:31]([H:64])[c:32]([H:65])[c:33]1[H:66])[c:34]1[c:35]([H:67])[c:36]([H:68])[c:37]([H:69])[c:38]([H:70])[c:39]1[H:71])([H:40])([H:41])[H:42]", "smiles3Dx": "C([C:1]#[3N:2]->[Mn+:3]1(<-[4C-:4]#[O+:5])(<-[5H-:6])(<-[6C-:7]#[O+:8])<-[1N@@:9]([C:10]([C:11]([P:12]([c:13]2[c:14]([H:48])[c:15]([H:49])[c:16]([H:50])[c:17]([H:51])[c:18]2[H:52])[c:19]2[c:20]([H:53])[c:21]([H:54])[c:22]([H:55])[c:23]([H:56])[c:24]2[H:57])([H:46])[H:47])([H:44])[H:45])([H:43])[C:25]([H:58])([H:59])[C:26]([H:60])([H:61])[2P:27]->1([c:28]1[c:29]([H:62])[c:30]([H:63])[c:31]([H:64])[c:32]([H:65])[c:33]1[H:66])[c:34]1[c:35]([H:67])[c:36]([H:68])[c:37]([H:69])[c:38]([H:70])[c:39]1[H:71])([H:40])([H:41])[H:42]", "dummies": []}
C     -4.4779    -0.6026     2.0913
C     -3.1849    -0.4282     1.4315
N     -2.0848    -0.2807     0.9043
Mn     0.0000     0.0000     0.0000
C     -0.7787     1.6839    -1.3406
O     -1.1905     2.5704    -2.0463
H      1.6975     0.2619    -0.6588
C      0.4682     1.4634     1.6968
O      0.7138     2.2344     2.5906
N     -0.2780    -1.6510    -1.5982
C     -1.6126    -2.0872    -1.6968
C     -2.5271    -1.0216    -2.3322
P     -3.8603    -1.8019    -3.3942
C     -4.9762    -0.3583    -3.7148
C     -4.4360     0.8774    -4.1046
C     -5.2778     1.9507    -4.4134
C     -6.6648     1.7936    -4.3506
C     -7.2116     0.5587    -3.9936
C     -6.3721    -0.5187    -3.6934
C     -4.7784    -2.7541    -2.1075
C     -4.8513    -4.1480    -2.2186
C     -5.5516    -4.8936    -1.2663
C     -6.1839    -4.2492    -0.1991
C     -6.1109    -2.8588    -0.0810
C     -5.3990    -2.1119    -1.0246
C      0.6592    -2.7001    -1.3276
C      0.5774    -3.3595     0.0783
P      0.7892    -2.0988     1.3321
C     -0.1914    -2.5861     2.7417
C     -0.7523    -1.6029     3.5686
C     -1.5455    -1.9698     4.6591
C     -1.7693    -3.3219     4.9388
C     -1.1948    -4.3081     4.1315
C     -0.4032    -3.9441     3.0375
C      2.4974    -2.1617     1.8418
C      3.0387    -3.3453     2.3681
C      4.3746    -3.3821     2.7796
C      5.1750    -2.2416     2.6676
C      4.6408    -1.0623     2.1405
C      3.3043    -1.0219     1.7290
H     -4.6796    -1.6850     2.2168
H     -5.2753    -0.1359     1.4789
H     -4.4491    -0.1184     3.0883
H     -0.0309    -1.2844    -2.4016
H     -1.6542    -3.0094    -2.3211
H     -1.9990    -2.3339    -0.6862
H     -2.9957    -0.3930    -1.5498
H     -1.9262    -0.3631    -2.9877
H     -3.3657     1.0137    -4.1841
H     -4.8541     2.9027    -4.7051
H     -7.3159     2.6230    -4.5913
H     -8.2866     0.4321    -3.9616
H     -6.8139    -1.4780    -3.4582
H     -4.3701    -4.6559    -3.0452
H     -5.6083    -5.9709    -1.3583
H     -6.7324    -4.8269     0.5340
H     -6.6084    -2.3608     0.7412
H     -5.3492    -1.0361    -0.9230
H      0.5469    -3.5005    -2.0946
H      1.6820    -2.2720    -1.4402
H     -0.4100    -3.8495     0.2003
H      1.3774    -4.1229     0.1741
H     -0.5839    -0.5534     3.3674
H     -1.9850    -1.2066     5.2885
H     -2.3829    -3.6044     5.7841
H     -1.3628    -5.3543     4.3520
H      0.0346    -4.7234     2.4282
H      2.4357    -4.2375     2.4601
H      4.7882    -4.2929     3.1899
H      6.2063    -2.2714     2.9930
H      5.2588    -0.1767     2.0630
H      2.9016    -0.0997     1.3366
72
{"conf": 25, "E": 123.86, "rms": -1.0, "geom": "OH", "total_charge": 0, "CA_charge": 1, "smiles": "C[C:1]#[3N:2]->[Mn+:3]1(<-[4C-:4]#[O+:5])(<-[5H-:6])(<-[6C-:7]#[O+:8])<-[1N@H:9]([CH2:10][CH2:11][P:12]([c:13]2[cH:14][cH:15][cH:16][cH:17][cH:18]2)[c:19]2[cH:20][cH:21][cH:22][cH:23][cH:24]2)[CH2:25][CH2:26][2P:27]->1([c:28]1[cH:29][cH:30][cH:31][cH:32][cH:33]1)[c:34]1[cH:35][cH:36][cH:37][cH:38][cH:39]1", "smiles3D": "C([C:1]#[3N:2]->[Mn+:3]1(<-[4C-:4]#[O+:5])(<-[5H-:6])(<-[6C-:7]#[O+:8])<-[1N@@:9]([C:10]([C:11]([P:12]([c:13]2[c:14]([H:48])[c:15]([H:49])[c:16]([H:50])[c:17]([H:51])[c:18]2[H:52])[c:19]2[c:20]([H:53])[c:21]([H:54])[c:22]([H:55])[c:23]([H:56])[c:24]2[H:57])([H:46])[H:47])([H:44])[H:45])([H:43])[C:25]([H:58])([H:59])[C:26]([H:60])([H:61])[2P:27]->1([c:28]1[c:29]([H:62])[c:30]([H:63])[c:31]([H:64])[c:32]([H:65])[c:33]1[H:66])[c:34]1[c:35]([H:67])[c:36]([H:68])[c:37]([H:69])[c:38]([H:70])[c:39]1[H:71])([H:40])([H:41])[H:42]", "smiles3Dx": "C([C:1]#[3N:2]->[Mn+:3]1(<-[4C-:4]#[O+:5])(<-[5H-:6])(<-[6C-:7]#[O+:8])<-[1N@@:9]([C:10]([C:11]([P:12]([c:13]2[c:14]([H:48])[c:15]([H:49])[c:16]([H:50])[c:17]([H:51])[c:18]2[H:52])[c:19]2[c:20]([H:53])[c:21]([H:54])[c:22]([H:55])[c:23]([H:56])[c:24]2[H:57])([H:46])[H:47])([H:44])[H:45])([H:43])[C:25]([H:58])([H:59])[C:26]([H:60])([H:61])[2P:27]->1([c:28]1[c:29]([H:62])[c:30]([H:63])[c:31]([H:64])[c:32]([H:65])[c:33]1[H:66])[c:34]1[c:35]([H:67])[c:36]([H:68])[c:37]([H:69])[c:38]([H:70])[c:39]1[H:71])([H:40])([H:41])[H:42]", "dummies": []}
C      2.3155    -0.0306    -4.4122
C      1.6400     0.0164    -3.1147
N      1.0716     0.0398    -2.0247
Mn     0.0000     0.0000     0.0000
C     -2.0099     0.2767    -1.0618
O     -3.0697     0.4243    -1.6188
H     -0.8715    -0.1275     1.6131
C     -0.1030    -2.2787    -0.1999
O     -0.1571    -3.4787    -0.3031
N      0.2829     2.2600     0.4160
C      0.8782     2.9398    -0.6628
C     -0.0836     3.1751    -1.8434
P      0.2714     4.8120    -2.6973
C     -0.5160     4.6092    -4.3533
C     -0.2158     3.5172    -5.1847
C     -0.7890     3.4234    -6.4562
C     -1.6644     4.4164    -6.9013
C     -1.9650     5.5071    -6.0806
C     -1.3912     5.6044    -4.8106
C      2.0651     4.7902    -3.1441
C      2.7509     3.5934    -3.3975
C      4.1068     3.6132    -3.7360
C      4.7835     4.8327    -3.8439
C      4.1029     6.0323    -3.6126
C      2.7462     6.0108    -3.2659
C      1.0221     2.3763     1.6382
C      2.4442     1.7355     1.6438
P      2.3075    -0.0020     1.2248
C      2.4370    -0.9041     2.7576
C      3.5436    -0.7213     3.6006
C      3.6274    -1.4237     4.8078
C      2.6146    -2.3160     5.1712
C      1.5153    -2.5065     4.3305
C      1.4247    -1.8020     3.1258
C      3.7413    -0.4277     0.2504
C      3.6411    -1.4185    -0.7362
C      4.7434    -1.7258    -1.5410
C      5.9579    -1.0620    -1.3497
C      6.0716    -0.0943    -0.3472
C      4.9693     0.2218     0.4554
H      3.3757     0.2747    -4.2887
H      2.2758    -1.0653    -4.8125
H      1.8111     0.6561    -5.1180
H     -0.5468     2.6126     0.5685
H      1.7435     2.3490    -1.0224
H      1.2523     3.9286    -0.3123
H     -1.1285     3.2254    -1.4784
H     -0.0251     2.3412    -2.5692
H      0.4613     2.7419    -4.8594
H     -0.5548     2.5799    -7.0947
H     -2.1007     4.3497    -7.8886
H     -2.6377     6.2807    -6.4312
H     -1.6232     6.4539    -4.1808
H      2.2449     2.6468    -3.3308
H      4.6331     2.6840    -3.9130
H      5.8362     4.8457    -4.1030
H      4.6258     6.9793    -3.6997
H      2.2262     6.9447    -3.0892
H      1.1213     3.4549     1.9084
H      0.4247     1.8857     2.4403
H      3.0839     2.2523     0.9009
H      2.8950     1.8441     2.6522
H      4.3392    -0.0368     3.3322
H      4.4769    -1.2783     5.4604
H      2.6839    -2.8599     6.1023
H      0.7331    -3.2007     4.6140
H      0.5644    -1.9523     2.4911
H      2.7100    -1.9476    -0.8918
H      4.6564    -2.4780    -2.3137
H      6.8126    -1.3028    -1.9729
H      7.0148     0.4088    -0.1902
H      5.0847     0.9709     1.2280
72
{"conf": 26, "E": 121.96, "rms": -1.0, "geom": "OH", "total_charge": 0, "CA_charge": 1, "smiles": "C[C:1]#[3N:2]->[Mn+:3]1(<-[4C-:4]#[O+:5])(<-[5H-:6])(<-[6C-:7]#[O+:8])<-[1N@H:9]([CH2:10][CH2:11][P:12]([c:13]2[cH:14][cH:15][cH:16][cH:17][cH:18]2)[c:19]2[cH:20][cH:21][cH:22][cH:23][cH:24]2)[CH2:25][CH2:26][2P:27]->1([c:28]1[cH:29][cH:30][cH:31][cH:32][cH:33]1)[c:34]1[cH:35][cH:36][cH:37][cH:38][cH:39]1", "smiles3D": "C([C:1]#[3N:2]->[Mn+:3]1(<-[4C-:4]#[O+:5])(<-[5H-:6])(<-[6C-:7]#[O+:8])<-[1N@@:9]([C:10]([C:11]([P:12]([c:13]2[c:14]([H:48])[c:15]([H:49])[c:16]([H:50])[c:17]([H:51])[c:18]2[H:52])[c:19]2[c:20]([H:53])[c:21]([H:54])[c:22]([H:55])[c:23]([H:56])[c:24]2[H:57])([H:46])[H:47])([H:44])[H:45])([H:43])[C:25]([H:58])([H:59])[C:26]([H:60])([H:61])[2P:27]->1([c:28]1[c:29]([H:62])[c:30]([H:63])[c:31]([H:64])[c:32]([H:65])[c:33]1[H:66])[c:34]1[c:35]([H:67])[c:36]([H:68])[c:37]([H:69])[c:38]([H:70])[c:39]1[H:71])([H:40])([H:41])[H:42]", "smiles3Dx": "C([C:1]#[3N:2]->[Mn+:3]1(<-[4C-:4]#[O+:5])(<-[5H-:6])(<-[6C-:7]#[O+:8])<-[1N@@:9]([C:10]([C:11]([P:12]([c:13]2[c:14]([H:48])[c:15]([H:49])[c:16]([H:50])[c:17]([H:51])[c:18]2[H:52])[c:19]2[c:20]([H:53])[c:21]([H:54])[c:22]([H:55])[c:23]([H:56])[c:24]2[H:57])([H:46])[H:47])([H:44])[H:45])([H:43])[C:25]([H:58])([H:59])[C:26]([H:60])([H:61])[2P:27]->1([c:28]1[c:29]([H:62])[c:30]([H:63])[c:31]([H:64])[c:32]([H:65])[c:33]1[H:66])[c:34]1[c:35]([H:67])[c:36]([H:68])[c:37]([H:69])[c:38]([H:70])[c:39]1[H:71])([H:40])([H:41])[H:42]", "dummies": []}
C     -0.4011    -4.0440    -2.8793
C     -0.3182    -2.8654    -2.0189
N     -0.2258    -1.8665    -1.3093
Mn     0.0000     0.0000     0.0000
C     -1.0577    -1.0566     1.7355
O     -1.6159    -1.6132     2.6482
H      0.2546     1.4740     1.0678
C      2.0465    -0.7797     0.6607
O      3.1275    -1.1891     1.0049
N     -1.9257     0.9972    -0.8108
C     -2.6873     0.1212    -1.6056
C     -3.3827    -0.9660    -0.7707
P     -4.7438    -1.7774    -1.7828
C     -6.1275    -1.9619    -0.5596
C     -6.8703    -3.1544    -0.4909
C     -7.9277    -3.2759     0.4152
C     -8.2731    -2.2002     1.2387
C     -7.5739    -0.9946     1.1411
C     -6.5177    -0.8687     0.2339
C     -4.1128    -3.5107    -1.8820
C     -4.0641    -4.1487    -3.1282
C     -3.6624    -5.4854    -3.2186
C     -3.3080    -6.1895    -2.0642
C     -3.3512    -5.5572    -0.8178
C     -3.7542    -4.2214    -0.7245
C     -1.5566     2.2087    -1.4792
C     -0.5379     2.0789    -2.6518
P      0.9516     1.2787    -2.0636
C      1.5619     0.2805    -3.4130
C      1.4053     0.7005    -4.7449
C      1.8991    -0.0864    -5.7896
C      2.5539    -1.2895    -5.5128
C      2.7264    -1.7032    -4.1899
C      2.2387    -0.9169    -3.1419
C      2.1390     2.5804    -1.7607
C      3.2734     2.7308    -2.5789
C      4.1946     3.7514    -2.3233
C      3.9935     4.6264    -1.2533
C      2.8704     4.4808    -0.4352
C      1.9456     3.4628    -0.6872
H     -0.8137    -4.8971    -2.3083
H      0.6145    -4.3049    -3.2437
H     -1.0538    -3.8199    -3.7478
H     -2.4246     1.2393    -0.0809
H     -3.4717     0.6968    -2.1519
H     -2.0275    -0.3666    -2.3528
H     -3.8099    -0.5152     0.1447
H     -2.6392    -1.7195    -0.4526
H     -6.6370    -3.9911    -1.1363
H     -8.4820    -4.2032     0.4779
H     -9.0942    -2.2967     1.9371
H     -7.8582    -0.1527     1.7594
H     -6.0142     0.0850     0.1482
H     -4.3464    -3.6144    -4.0262
H     -3.6226    -5.9746    -4.1837
H     -2.9953    -7.2232    -2.1358
H     -3.0770    -6.1042     0.0747
H     -3.8083    -3.7488     0.2480
H     -1.1135     2.8870    -0.7171
H     -2.4739     2.7064    -1.8704
H     -0.9903     1.4773    -3.4659
H     -0.2891     3.0901    -3.0398
H      0.9205     1.6398    -4.9788
H      1.7781     0.2375    -6.8149
H      2.9377    -1.8959    -6.3231
H      3.2458    -2.6279    -3.9761
H      2.3939    -1.2406    -2.1225
H      3.4610     2.0697    -3.4109
H      5.0670     3.8613    -2.9538
H      4.7080     5.4149    -1.0549
H      2.7168     5.1580     0.3951
H      1.0826     3.3699    -0.0451
72
{"conf": 27, "E": 124.65, "rms": -1.0, "geom": "OH", "total_charge": 0, "CA_charge": 1, "smiles": "C[C:1]#[3N:2]->[Mn+:3]1(<-[4C-:4]#[O+:5])(<-[5H-:6])(<-[6C-:7]#[O+:8])<-[1N@H:9]([CH2:10][CH2:11][P:12]([c:13]2[cH:14][cH:15][cH:16][cH:17][cH:18]2)[c:19]2[cH:20][cH:21][cH:22][cH:23][cH:24]2)[CH2:25][CH2:26][2P:27]->1([c:28]1[cH:29][cH:30][cH:31][cH:32][cH:33]1)[c:34]1[cH:35][cH:36][cH:37][cH:38][cH:39]1", "smiles3D": "C([C:1]#[3N:2]->[Mn+:3]1(<-[4C-:4]#[O+:5])(<-[5H-:6])(<-[6C-:7]#[O+:8])<-[1N@@:9]([C:10]([C:11]([P:12]([c:13]2[c:14]([H:48])[c:15]([H:49])[c:16]([H:50])[c:17]([H:51])[c:18]2[H:52])[c:19]2[c:20]([H:53])[c:21]([H:54])[c:22]([H:55])[c:23]([H:56])[c:24]2[H:57])([H:46])[H:47])([H:44])[H:45])([H:43])[C:25]([H:58])([H:59])[C:26]([H:60])([H:61])[2P:27]->1([c:28]1[c:29]([H:62])[c:30]([H:63])[c:31]([H:64])[c:32]([H:65])[c:33]1[H:66])[c:34]1[c:35]([H:67])[c:36]([H:68])[c:37]([H:69])[c:38]([H:70])[c:39]1[H:71])([H:40])([H:41])[H:42]", "smiles3Dx": "C([C:1]#[3N:2]->[Mn+:3]1(<-[4C-:4]#[O+:5])(<-[5H-:6])(<-[6C-:7]#[O+:8])<-[1N@@:9]([C:10]([C:11]([P:12]([c:13]2[c:14]([H:48])[c:15]([H:49])[c:16]([H:50])[c:17]([H:51])[c:18]2[H:52])[c:19]2[c:20]([H:53])[c:21]([H:54])[c:22]([H:55])[c:23]([H:56])[c:24]2[H:57])([H:46])[H:47])([H:44])[H:45])([H:43])[C:25]([H:58])([H:59])[C:26]([H:60])([H:61])[2P:27]->1([c:28]1[c:29]([H:62])[c:30]([H:63])[c:31]([H:64])[c:32]([H:65])[c:33]1[H:66])[c:34]1[c:35]([H:67])[c:36]([H:68])[c:37]([H:69])[c:38]([H:70])[c:39]1[H:71])([H:40])([H:41])[H:42]", "dummies": []}
C      3.5106     2.9902     1.8819
C      2.4769     2.1029     1.3493
N      1.6100     1.3658     0.8879
Mn     0.0000     0.0000     0.0000
C     -1.1928     1.8324    -0.6683
O     -1.8272     2.7944    -1.0240
H     -1.2689    -1.0834    -0.7769
C      1.1914    -0.0433    -1.9590
O      1.8202    -0.0679    -2.9872
N     -1.1277    -0.2348     2.0110
C     -0.5693     0.5624     3.0328
C     -0.9129     2.0610     2.9493
P     -2.7304     2.4724     2.6949
C     -3.5390     2.4421     4.3666
C     -3.4025     1.3311     5.2110
C     -4.0881     1.2765     6.4300
C     -4.9397     2.3181     6.7995
C     -5.1258     3.4022     5.9452
C     -4.4355     3.4613     4.7298
C     -2.4942     4.2937     2.4667
C     -1.8647     5.0732     3.4540
C     -1.6479     6.4387     3.2439
C     -2.0638     7.0369     2.0524
C     -2.7042     6.2684     1.0748
C     -2.9234     4.9019     1.2811
C     -1.1379    -1.6331     2.3287
C      0.2589    -2.3060     2.5061
P      1.2131    -2.0838     1.0070
C      2.9183    -1.8574     1.4810
C      3.4369    -2.4684     2.6356
C      4.7771    -2.2765     2.9886
C      5.6057    -1.4786     2.1926
C      5.0998    -0.8925     1.0299
C      3.7626    -1.0845     0.6712
C      1.1319    -3.6213     0.1094
C      0.5804    -3.6531    -1.1765
C      0.5606    -4.8485    -1.9039
C      1.0798    -6.0178    -1.3475
C      1.6225    -5.9927    -0.0611
C      1.6466    -4.7997     0.6692
H      4.5068     2.6226     1.5622
H      3.4561     3.0067     2.9913
H      3.3408     4.0146     1.4842
H     -1.9914     0.0158     1.8648
H     -0.8893     0.1911     4.0253
H      0.5344     0.4657     2.9832
H     -0.5508     2.5576     3.8683
H     -0.3659     2.4996     2.0961
H     -2.8109     0.4816     4.9197
H     -3.9736     0.4179     7.0764
H     -5.4810     2.2703     7.7351
H     -5.8138     4.1931     6.2131
H     -4.6328     4.2940     4.0631
H     -1.5389     4.6241     4.3836
H     -1.1579     7.0323     4.0040
H     -1.8933     8.0950     1.8852
H     -3.0337     6.7359     0.1588
H     -3.4229     4.3196     0.5155
H     -1.6665    -2.1613     1.5055
H     -1.7293    -1.7945     3.2616
H      0.1263    -3.3885     2.7114
H      0.7855    -1.8368     3.3595
H      2.8180    -3.0946     3.2628
H      5.1713    -2.7399     3.8845
H      6.6411    -1.3264     2.4697
H      5.7445    -0.2852     0.4067
H      3.3860    -0.6238    -0.2328
H      0.1866    -2.7562    -1.6289
H      0.1410    -4.8681    -2.8983
H      1.0604    -6.9442    -1.9105
H      2.0300    -6.8974     0.3755
H      2.0682    -4.8038     1.6652
72
{"conf": 28, "E": 119.74, "rms": -1.0, "geom": "OH", "total_charge": 0, "CA_charge": 1, "smiles": "C[C:1]#[3N:2]->[Mn+:3]1(<-[4C-:4]#[O+:5])(<-[5H-:6])(<-[6C-:7]#[O+:8])<-[1N@H:9]([CH2:10][CH2:11][P:12]([c:13]2[cH:14][cH:15][cH:16][cH:17][cH:18]2)[c:19]2[cH:20][cH:21][cH:22][cH:23][cH:24]2)[CH2:25][CH2:26][2P:27]->1([c:28]1[cH:29][cH:30][cH:31][cH:32][cH:33]1)[c:34]1[cH:35][cH:36][cH:37][cH:38][cH:39]1", "smiles3D": "C([C:1]#[3N:2]->[Mn+:3]1(<-[4C-:4]#[O+:5])(<-[5H-:6])(<-[6C-:7]#[O+:8])<-[1N@@:9]([C:10]([C:11]([P:12]([c:13]2[c:14]([H:48])[c:15]([H:49])[c:16]([H:50])[c:17]([H:51])[c:18]2[H:52])[c:19]2[c:20]([H:53])[c:21]([H:54])[c:22]([H:55])[c:23]([H:56])[c:24]2[H:57])([H:46])[H:47])([H:44])[H:45])([H:43])[C:25]([H:58])([H:59])[C:26]([H:60])([H:61])[2P:27]->1([c:28]1[c:29]([H:62])[c:30]([H:63])[c:31]([H:64])[c:32]([H:65])[c:33]1[H:66])[c:34]1[c:35]([H:67])[c:36]([H:68])[c:37]([H:69])[c:38]([H:70])[c:39]1[H:71])([H:40])([H:41])[H:42]", "smiles3Dx": "C([C:1]#[3N:2]->[Mn+:3]1(<-[4C-:4]#[O+:5])(<-[5H-:6])(<-[6C-:7]#[O+:8])<-[1N@@:9]([C:10]([C:11]([P:12]([c:13]2[c:14]([H:48])[c:15]([H:49])[c:16]([H:50])[c:17]([H:51])[c:18]2[H:52])[c:19]2[c:20]([H:53])[c:21]([H:54])[c:22]([H:55])[c:23]([H:56])[c:24]2[H:57])([H:46])[H:47])([H:44])[H:45])([H:43])[C:25]([H:58])([H:59])[C:26]([H:60])([H:61])[2P:27]->1([c:28]1[c:29]([H:62])[c:30]([H:63])[c:31]([H:64])[c:32]([H:65])[c:33]1[H:66])[c:34]1[c:35]([H:67])[c:36]([H:68])[c:37]([H:69])[c:38]([H:70])[c:39]1[H:71])([H:40])([H:41])[H:42]", "dummies": []}
C     -0.5900     4.8768     0.8216
C     -0.4185     3.4440     0.5857
N     -0.2738     2.2409     0.3840
Mn     0.0000     0.0000     0.0000
C     -0.9129    -0.4485     2.0547
O     -1.3917    -0.6829     3.1363
H      0.2105    -1.8028    -0.2999
C     -2.0707    -0.0853    -0.9739
O     -3.1606    -0.1302    -1.4881
N      2.2018     0.1264     0.7051
C      2.2338     0.4733     2.0702
C      2.1975    -0.7605     2.9858
P      3.8913    -1.5569     3.1045
C      4.5276    -0.9583     4.7391
C      4.2867     0.3556     5.1734
C      4.8177     0.8067     6.3858
C      5.6051    -0.0435     7.1655
C      5.8710    -1.3435     6.7288
C      5.3467    -1.7955     5.5142
C      3.3469    -3.2576     3.5715
C      2.5017    -3.4727     4.6714
C      2.0855    -4.7682     4.9931
C      2.5135    -5.8532     4.2225
C      3.3582    -5.6434     3.1293
C      3.7737    -4.3483     2.8036
C      2.8895     1.0554    -0.1309
C      2.9159     0.6801    -1.6386
P      1.2362     0.5161    -2.2405
C      0.8196     2.0296    -3.0914
C      1.7061     2.6004    -4.0210
C      1.3589     3.7793    -4.6889
C      0.1203     4.3819    -4.4501
C     -0.7724     3.8071    -3.5419
C     -0.4254     2.6330    -2.8668
C      1.2515    -0.7754    -3.4694
C      2.3180    -0.8901    -4.3756
C      2.3114    -1.9022    -5.3401
C      1.2447    -2.8031    -5.4040
C      0.1815    -2.6910    -4.5044
C      0.1832    -1.6787    -3.5402
H     -0.5866     5.0740     1.9133
H     -1.5549     5.2096     0.3871
H      0.2421     5.4317     0.3415
H      2.5825    -0.6969     0.5784
H      1.3426     1.0984     2.2836
H      3.1407     1.0715     2.3170
H      1.8321    -0.4802     3.9958
H      1.4920    -1.5001     2.5569
H      3.6962     1.0375     4.5802
H      4.6274     1.8202     6.7161
H      6.0183     0.3080     8.1023
H      6.4923    -1.9980     7.3265
H      5.5787    -2.7989     5.1806
H      2.1634    -2.6409     5.2752
H      1.4294    -4.9310     5.8372
H      2.1908    -6.8556     4.4720
H      3.6887    -6.4839     2.5324
H      4.4242    -4.1948     1.9522
H      2.4083     2.0532    -0.0268
H      3.9465     1.1432     0.2131
H      3.4498     1.4690    -2.2039
H      3.4501    -0.2846    -1.7647
H      2.6587     2.1401    -4.2416
H      2.0451     4.2197    -5.4010
H     -0.1522     5.2880    -4.9765
H     -1.7375     4.2658    -3.3672
H     -1.1347     2.1931    -2.1816
H      3.1540    -0.2050    -4.3391
H      3.1352    -1.9909    -6.0361
H      1.2437    -3.5882    -6.1492
H     -0.6454    -3.3871    -4.5548
H     -0.6464    -1.6031    -2.8515
72
{"conf": 29, "E": 118.54, "rms": -1.0, "geom": "OH", "total_charge": 0, "CA_charge": 1, "smiles": "C[C:1]#[3N:2]->[Mn+:3]1(<-[4C-:4]#[O+:5])(<-[5H-:6])(<-[6C-:7]#[O+:8])<-[1N@H:9]([CH2:10][CH2:11][P:12]([c:13]2[cH:14][cH:15][cH:16][cH:17][cH:18]2)[c:19]2[cH:20][cH:21][cH:22][cH:23][cH:24]2)[CH2:25][CH2:26][2P:27]->1([c:28]1[cH:29][cH:30][cH:31][cH:32][cH:33]1)[c:34]1[cH:35][cH:36][cH:37][cH:38][cH:39]1", "smiles3D": "C([C:1]#[3N:2]->[Mn+:3]1(<-[4C-:4]#[O+:5])(<-[5H-:6])(<-[6C-:7]#[O+:8])<-[1N@@:9]([C:10]([C:11]([P:12]([c:13]2[c:14]([H:48])[c:15]([H:49])[c:16]([H:50])[c:17]([H:51])[c:18]2[H:52])[c:19]2[c:20]([H:53])[c:21]([H:54])[c:22]([H:55])[c:23]([H:56])[c:24]2[H:57])([H:46])[H:47])([H:44])[H:45])([H:43])[C:25]([H:58])([H:59])[C:26]([H:60])([H:61])[2P:27]->1([c:28]1[c:29]([H:62])[c:30]([H:63])[c:31]([H:64])[c:32]([H:65])[c:33]1[H:66])[c:34]1[c:35]([H:67])[c:36]([H:68])[c:37]([H:69])[c:38]([H:70])[c:39]1[H:71])([H:40])([H:41])[H:42]", "smiles3Dx": "C([C:1]#[3N:2]->[Mn+:3]1(<-[4C-:4]#[O+:5])(<-[5H-:6])(<-[6C-:7]#[O+:8])<-[1N@@:9]([C:10]([C:11]([P:12]([c:13]2[c:14]([H:48])[c:15]([H:49])[c:16]([H:50])[c:17]([H:51])[c:18]2[H:52])[c:19]2[c:20]([H:53])[c:21]([H:54])[c:22]([H:55])[c:23]([H:56])[c:24]2[H:57])([H:46])[H:47])([H:44])[H:45])([H:43])[C:25]([H:58])([H:59])[C:26]([H:60])([H:61])[2P:27]->1([c:28]1[c:29]([H:62])[c:30]([H:63])[c:31]([H:64])[c:32]([H:65])[c:33]1[H:66])[c:34]1[c:35]([H:67])[c:36]([H:68])[c:37]([H:69])[c:38]([H:70])[c:39]1[H:71])([H:40])([H:41])[H:42]", "dummies": []}
C     -4.7632    -0.3995     1.4144
C     -3.3651    -0.2808     1.0039
N     -2.1909    -0.1830     0.6556
Mn     0.0000     0.0000     0.0000
C     -0.3923     2.1249    -0.7616
O     -0.6038     3.2420    -1.1630
H      1.7684     0.1838    -0.4682
C      0.5156     0.7537     2.0993
O      0.7869     1.1495     3.2059
N     -0.3832    -1.0229    -2.0431
C     -1.7436    -1.3245    -2.2303
C     -2.5742    -0.0711    -2.5238
P     -4.3980    -0.4988    -2.5810
C     -5.1633     1.1555    -2.9079
C     -6.1850     1.2983    -3.8617
C     -6.7883     2.5428    -4.0691
C     -6.4013     3.6455    -3.3028
C     -5.4207     3.5007    -2.3191
C     -4.8125     2.2587    -2.1126
C     -4.4532    -1.3230    -4.2341
C     -4.8740    -2.6566    -4.3150
C     -4.9077    -3.3105    -5.5505
C     -4.5182    -2.6350    -6.7106
C     -4.0917    -1.3062    -6.6358
C     -4.0549    -0.6507    -5.4014
C      0.4671    -2.1703    -2.1211
C      0.2695    -3.2575    -1.0181
P      0.4136    -2.5044     0.6015
C     -0.8014    -3.2938     1.6450
C     -1.4253    -2.5591     2.6624
C     -2.3838    -3.1639     3.4806
C     -2.7083    -4.5113     3.2995
C     -2.0673    -5.2577     2.3057
C     -1.1116    -4.6547     1.4822
C      2.0342    -2.9383     1.2181
C      2.1822    -3.7523     2.3563
C      3.4585    -4.0606     2.8378
C      4.5914    -3.5536     2.1976
C      4.4504    -2.7382     1.0723
C      3.1772    -2.4318     0.5826
H     -5.3908    -0.6110     0.5246
H     -4.8658    -1.2280     2.1451
H     -5.0929     0.5521     1.8810
H     -0.1156    -0.4363    -2.6955
H     -1.8683    -2.0326    -3.0830
H     -2.1359    -1.8088    -1.3118
H     -2.2508     0.3811    -3.4833
H     -2.3999     0.6708    -1.7285
H     -6.5198     0.4509    -4.4449
H     -7.5638     2.6501    -4.8163
H     -6.8723     4.6072    -3.4608
H     -5.1402     4.3480    -1.7070
H     -4.0809     2.1608    -1.3222
H     -5.1742    -3.1891    -3.4216
H     -5.2348    -4.3409    -5.6086
H     -4.5454    -3.1417    -7.6664
H     -3.7894    -0.7838    -7.5345
H     -3.7274     0.3798    -5.3600
H      0.3364    -2.6562    -3.1162
H      1.5180    -1.8104    -2.0628
H     -0.7337    -3.7166    -1.1312
H      1.0439    -4.0453    -1.1318
H     -1.1713    -1.5199     2.8250
H     -2.8731    -2.5885     4.2565
H     -3.4500    -4.9789     3.9335
H     -2.3095    -6.3044     2.1760
H     -0.6118    -5.2529     0.7316
H      1.3271    -4.1516     2.8802
H      3.5693    -4.6900     3.7109
H      5.5777    -3.7908     2.5746
H      5.3279    -2.3423     0.5793
H      3.0897    -1.8003    -0.2895
72
{"conf": 30, "E": 357.4, "rms": -1.0, "geom": "OH", "total_charge": 0, "CA_charge": 1, "smiles": "C[C:1]#[3N:2]->[Mn+:3]1(<-[4C-:4]#[O+:5])(<-[5H-:6])(<-[6C-:7]#[O+:8])<-[1N@H:9]([CH2:10][CH2:11][P:12]([c:13]2[cH:14][cH:15][cH:16][cH:17][cH:18]2)[c:19]2[cH:20][cH:21][cH:22][cH:23][cH:24]2)[CH2:25][CH2:26][2P:27]->1([c:28]1[cH:29][cH:30][cH:31][cH:32][cH:33]1)[c:34]1[cH:35][cH:36][cH:37][cH:38][cH:39]1", "smiles3D": "C([C:1]#[3N:2]->[Mn+:3]1(<-[4C-:4]#[O+:5])(<-[5H-:6])(<-[6C-:7]#[O+:8])<-[1N@@:9]([C:10]([C:11]([P:12]([c:13]2[c:14]([H:48])[c:15]([H:49])[c:16]([H:50])[c:17]([H:51])[c:18]2[H:52])[c:19]2[c:20]([H:53])[c:21]([H:54])[c:22]([H:55])[c:23]([H:56])[c:24]2[H:57])([H:46])[H:47])([H:44])[H:45])([H:43])[C:25]([H:58])([H:59])[C:26]([H:60])([H:61])[2P:27]->1([c:28]1[c:29]([H:62])[c:30]([H:63])[c:31]([H:64])[c:32]([H:65])[c:33]1[H:66])[c:34]1[c:35]([H:67])[c:36]([H:68])[c:37]([H:69])[c:38]([H:70])[c:39]1[H:71])([H:40])([H:41])[H:42]", "smiles3Dx": "C([C:1]#[3N:2]->[Mn+:3]1(<-[4C-:4]#[O+:5])(<-[5H-:6])(<-[6C-:7]#[O+:8])<-[1N@@:9]([C:10]([C:11]([P:12]([c:13]2[c:14]([H:48])[c:15]([H:49])[c:16]([H:50])[c:17]([H:51])[c:18]2[H:52])[c:19]2[c:20]([H:53])[c:21]([H:54])[c:22]([H:55])[c:23]([H:56])[c:24]2[H:57])([H:46])[H:47])([H:44])[H:45])([H:43])[C:25]([H:58])([H:59])[C:26]([H:60])([H:61])[2P:27]->1([c:28]1[c:29]([H:62])[c:30]([H:63])[c:31]([H:64])[c:32]([H:65])[c:33]1[H:66])[c:34]1[c:35]([H:67])[c:36]([H:68])[c:37]([H:69])[c:38]([H:70])[c:39]1[H:71])([H:40])([H:41])[H:42]", "dummies": []}
C     -4.2858    -1.6056     0.1595
C     -2.9170    -1.5254    -0.2625
N     -1.7378    -1.3162    -0.4408
Mn     0.0000     0.0000     0.0000
C     -1.3407     0.2560     2.0460
O     -2.2051     0.3605     2.8832
H      1.2794     1.3205     0.4156
C      1.5094    -1.9130     0.3674
O      2.3243    -2.7854     0.3428
N     -1.3368     1.6351    -1.2490
C     -2.1051     2.5433    -0.4600
C     -1.2356     3.8170    -0.0028
P      0.1950     3.4378     1.1875
C     -0.1888     3.2074     2.9370
C      0.7878     2.5494     3.7076
C      0.3850     1.9149     4.9028
C     -0.9473     1.9905     5.3186
C     -1.8847     2.7649     4.6181
C     -1.4838     3.3826     3.4184
C      1.7100     4.4654     1.0929
C      1.6339     5.8470     1.0184
C      2.8386     6.6030     0.9207
C      4.0633     5.9227     0.9068
C      4.1421     4.5369     1.0482
C      2.9327     3.7877     1.1606
C     -1.9610     1.0293    -2.3569
C     -0.9764     0.1308    -3.2903
P      0.6263    -0.0203    -2.4840
C      1.5669    -1.4334    -3.0154
C      2.7940    -1.6914    -2.4100
C      3.5378    -2.8407    -2.6222
C      3.1348    -3.6649    -3.6663
C      1.9792    -3.3874    -4.4185
C      1.1173    -2.3521    -4.0124
C      1.6858     1.3538    -3.0240
C      2.3951     2.0425    -2.1026
C      2.8431     3.3505    -2.2892
C      2.6327     3.8631    -3.5353
C      2.0116     3.1878    -4.5669
C      1.5268     1.8647    -4.3533
H     -4.4658    -2.4766     0.8825
H     -4.1382    -0.7145     0.6769
H     -4.8875    -1.4542    -0.7670
H     -0.8717     2.2721    -1.6953
H     -2.3294     1.9118     0.3829
H     -3.0851     2.8777    -0.9437
H     -0.7758     4.3126    -0.9208
H     -1.8894     4.5644     0.5166
H      1.8192     2.4074     3.3641
H      1.1156     1.3159     5.4572
H     -1.2859     1.3700     6.1598
H     -2.9031     2.8782     4.9835
H     -2.2178     3.9368     2.8596
H      0.6894     6.3733     0.9161
H      2.7896     7.6827     0.8521
H      4.9945     6.5129     0.8328
H      5.0934     4.0193     1.2235
H      2.9996     2.7186     1.3188
H     -2.4988     1.7355    -3.0461
H     -2.6709     0.4124    -1.8623
H     -1.3862    -0.9059    -3.3075
H     -0.9660     0.5221    -4.3066
H      3.2137    -0.9176    -1.7234
H      4.4103    -3.0564    -1.9920
H      3.7474    -4.5272    -3.9085
H      1.7611    -3.9220    -5.3438
H      0.1457    -2.2385    -4.4902
H      2.5829     1.6762    -1.1070
H      3.3256     3.8846    -1.4829
H      2.9320     4.8836    -3.7291
H      2.0132     3.4958    -5.5959
H      0.9971     1.3458    -5.1091
72
{"conf": 31, "E": 253.35, "rms": -1.0, "geom": "OH", "total_charge": 0, "CA_charge": 1, "smiles": "C[C:1]#[3N:2]->[Mn+:3]1(<-[4C-:4]#[O+:5])(<-[5H-:6])(<-[6C-:7]#[O+:8])<-[1N@H:9]([CH2:10][CH2:11][P:12]([c:13]2[cH:14][cH:15][cH:16][cH:17][cH:18]2)[c:19]2[cH:20][cH:21][cH:22][cH:23][cH:24]2)[CH2:25][CH2:26][2P:27]->1([c:28]1[cH:29][cH:30][cH:31][cH:32][cH:33]1)[c:34]1[cH:35][cH:36][cH:37][cH:38][cH:39]1", "smiles3D": "C([C:1]#[3N:2]->[Mn+:3]1(<-[4C-:4]#[O+:5])(<-[5H-:6])(<-[6C-:7]#[O+:8])<-[1N@@:9]([C:10]([C:11]([P:12]([c:13]2[c:14]([H:48])[c:15]([H:49])[c:16]([H:50])[c:17]([H:51])[c:18]2[H:52])[c:19]2[c:20]([H:53])[c:21]([H:54])[c:22]([H:55])[c:23]([H:56])[c:24]2[H:57])([H:46])[H:47])([H:44])[H:45])([H:43])[C:25]([H:58])([H:59])[C:26]([H:60])([H:61])[2P:27]->1([c:28]1[c:29]([H:62])[c:30]([H:63])[c:31]([H:64])[c:32]([H:65])[c:33]1[H:66])[c:34]1[c:35]([H:67])[c:36]([H:68])[c:37]([H:69])[c:38]([H:70])[c:39]1[H:71])([H:40])([H:41])[H:42]", "smiles3Dx": "C([C:1]#[3N:2]->[Mn+:3]1(<-[4C-:4]#[O+:5])(<-[5H-:6])(<-[6C-:7]#[O+:8])<-[1N@@:9]([C:10]([C:11]([P:12]([c:13]2[c:14]([H:48])[c:15]([H:49])[c:16]([H:50])[c:17]([H:51])[c:18]2[H:52])[c:19]2[c:20]([H:53])[c:21]([H:54])[c:22]([H:55])[c:23]([H:56])[c:24]2[H:57])([H:46])[H:47])([H:44])[H:45])([H:43])[C:25]([H:58])([H:59])[C:26]([H:60])([H:61])[2P:27]->1([c:28]1[c:29]([H:62])[c:30]([H:63])[c:31]([H:64])[c:32]([H:65])[c:33]1[H:66])[c:34]1[c:35]([H:67])[c:36]([H:68])[c:37]([H:69])[c:38]([H:70])[c:39]1[H:71])([H:40])([H:41])[H:42]", "dummies": []}
C     -3.2400     2.3796    -2.5014
C     -2.1090     1.9294    -1.7366
N     -1.2657     1.2889    -1.1402
Mn     0.0000     0.0000     0.0000
C      1.0159    -0.4841    -2.0162
O      1.3188    -0.8032    -3.0926
H      0.9602    -1.2411     0.8892
C      1.1686     1.6999     1.0837
O      1.6069     2.6950     1.6995
N     -1.7225    -1.6260    -0.1074
C     -1.4228    -2.5336    -1.1578
C     -2.1442    -3.8425    -0.9664
P     -2.4544    -4.6747    -2.6195
C     -4.3107    -4.5686    -2.8046
C     -5.1993    -5.3647    -2.0644
C     -6.5326    -5.4988    -2.4838
C     -6.9780    -4.7892    -3.6013
C     -6.1566    -3.8493    -4.2034
C     -4.8331    -3.7023    -3.7772
C     -2.2066    -6.4744    -2.2890
C     -2.9385    -7.4155    -3.0035
C     -2.6948    -8.7862    -2.8060
C     -1.8022    -9.1893    -1.8159
C     -1.0470    -8.2623    -1.1187
C     -1.1960    -6.8970    -1.4090
C     -2.9808    -0.9674    -0.3303
C     -3.2837     0.0622     0.8217
P     -1.8599     0.2808     1.8650
C     -1.9173     1.7848     2.7741
C     -0.8497     2.1310     3.5974
C     -0.8744     3.2986     4.3631
C     -2.0719     4.0622     4.4989
C     -3.1759     3.6705     3.7183
C     -3.0830     2.6057     2.7994
C     -1.7368    -1.0474     3.0378
C     -2.8809    -1.4851     3.7040
C     -2.7329    -2.2665     4.8596
C     -1.4836    -2.5417     5.3947
C     -0.3420    -2.2227     4.6004
C     -0.4989    -1.3927     3.4967
H     -3.1104     2.2319    -3.6307
H     -3.5250     3.4111    -2.3668
H     -4.1726     1.7617    -2.2742
H     -1.7123    -2.0651     0.8136
H     -1.5617    -2.1403    -2.2272
H     -0.3017    -2.7174    -1.1312
H     -3.1256    -3.8227    -0.4892
H     -1.5707    -4.5100    -0.3122
H     -4.8523    -5.9521    -1.2275
H     -7.1697    -6.2098    -2.0011
H     -7.9676    -4.9653    -3.9748
H     -6.5100    -3.2653    -5.0330
H     -4.1881    -3.0277    -4.2996
H     -3.6759    -7.1163    -3.7242
H     -3.2304    -9.5030    -3.3866
H     -1.6384   -10.2421    -1.6492
H     -0.3849    -8.5463    -0.3193
H     -0.5122    -6.2136    -0.9577
H     -3.1273    -0.4502    -1.2794
H     -3.7889    -1.7690    -0.3040
H     -3.5888     0.9716     0.3966
H     -4.1418    -0.3068     1.5166
H      0.0026     1.5055     3.6652
H     -0.0109     3.5891     4.9287
H     -2.0951     4.8717     5.1811
H     -4.1204     4.1901     3.8974
H     -3.9248     2.4516     2.1581
H     -3.9082    -1.3754     3.3256
H     -3.6328    -2.5601     5.4569
H     -1.3037    -3.0410     6.3437
H      0.6510    -2.5411     4.8636
H      0.3771    -0.9773     3.0594
72
{"conf": 32, "E": 247.4, "rms": -1.0, "geom": "OH", "total_charge": 0, "CA_charge": 1, "smiles": "C[C:1]#[3N:2]->[Mn+:3]1(<-[4C-:4]#[O+:5])(<-[5H-:6])(<-[6C-:7]#[O+:8])<-[1N@H:9]([CH2:10][CH2:11][P:12]([c:13]2[cH:14][cH:15][cH:16][cH:17][cH:18]2)[c:19]2[cH:20][cH:21][cH:22][cH:23][cH:24]2)[CH2:25][CH2:26][2P:27]->1([c:28]1[cH:29][cH:30][cH:31][cH:32][cH:33]1)[c:34]1[cH:35][cH:36][cH:37][cH:38][cH:39]1", "smiles3D": "C([C:1]#[3N:2]->[Mn+:3]1(<-[4C-:4]#[O+:5])(<-[5H-:6])(<-[6C-:7]#[O+:8])<-[1N@@:9]([C:10]([C:11]([P:12]([c:13]2[c:14]([H:48])[c:15]([H:49])[c:16]([H:50])[c:17]([H:51])[c:18]2[H:52])[c:19]2[c:20]([H:53])[c:21]([H:54])[c:22]([H:55])[c:23]([H:56])[c:24]2[H:57])([H:46])[H:47])([H:44])[H:45])([H:43])[C:25]([H:58])([H:59])[C:26]([H:60])([H:61])[2P:27]->1([c:28]1[c:29]([H:62])[c:30]([H:63])[c:31]([H:64])[c:32]([H:65])[c:33]1[H:66])[c:34]1[c:35]([H:67])[c:36]([H:68])[c:37]([H:69])[c:38]([H:70])[c:39]1[H:71])([H:40])([H:41])[H:42]", "smiles3Dx": "C([C:1]#[3N:2]->[Mn+:3]1(<-[4C-:4]#[O+:5])(<-[5H-:6])(<-[6C-:7]#[O+:8])<-[1N@@:9]([C:10]([C:11]([P:12]([c:13]2[c:14]([H:48])[c:15]([H:49])[c:16]([H:50])[c:17]([H:51])[c:18]2[H:52])[c:19]2[c:20]([H:53])[c:21]([H:54])[c:22]([H:55])[c:23]([H:56])[c:24]2[H:57])([H:46])[H:47])([H:44])[H:45])([H:43])[C:25]([H:58])([H:59])[C:26]([H:60])([H:61])[2P:27]->1([c:28]1[c:29]([H:62])[c:30]([H:63])[c:31]([H:64])[c:32]([H:65])[c:33]1[H:66])[c:34]1[c:35]([H:67])[c:36]([H:68])[c:37]([H:69])[c:38]([H:70])[c:39]1[H:71])([H:40])([H:41])[H:42]", "dummies": []}
C     -4.5679     0.5799    -0.6797
C     -3.2102     0.8780    -0.5853
N     -1.9985     0.8265    -0.4195
Mn     0.0000     0.0000     0.0000
C     -0.3289    -0.0499     2.2660
O     -0.4525    -0.1520     3.4496
H      1.5179    -0.9731     0.3455
C     -1.0802    -1.9129    -0.6037
O     -1.7000    -2.8907    -1.0077
N      1.3988     1.8786     0.0545
C      0.7932     3.0742    -0.3590
C     -0.3979     3.5054     0.5313
P     -1.2157     5.1281     0.0293
C     -1.7377     5.1408    -1.7568
C     -1.2700     6.1910    -2.5789
C     -1.8356     6.3945    -3.8643
C     -2.9020     5.6230    -4.2815
C     -3.4277     4.6247    -3.4474
C     -2.8049     4.3635    -2.2012
C     -2.9279     5.1899     0.7810
C     -3.7023     6.3917     0.5323
C     -5.0837     6.3231     0.6361
C     -5.7409     5.1853     1.0089
C     -4.9815     3.9865     1.2611
C     -3.5896     4.0347     1.1240
C      2.6601     1.5050    -0.7539
C      2.4810     0.3992    -1.8649
P      0.7849     0.2860    -2.4220
C      0.5178    -1.0997    -3.5340
C      1.5069    -1.6239    -4.3221
C      1.2533    -2.5934    -5.2985
C     -0.0809    -3.0620    -5.5136
C     -1.1297    -2.4758    -4.6859
C     -0.8221    -1.5160    -3.7874
C      0.4616     1.7807    -3.3706
C      1.4615     2.5422    -3.8375
C      1.2333     3.6515    -4.7199
C     -0.0577     3.8039    -5.2147
C     -1.0986     2.9373    -4.8407
C     -0.8279     1.9396    -3.9062
H     -4.9838     0.5898    -1.7060
H     -4.6531    -0.4775    -0.2271
H     -5.1579     1.1883     0.0425
H      1.6380     1.9903     0.9750
H      0.4049     3.0601    -1.3896
H      1.5550     3.8747    -0.3357
H     -0.0550     3.6338     1.6002
H     -1.1463     2.6909     0.5677
H     -0.4936     6.8618    -2.2493
H     -1.4859     7.2237    -4.4817
H     -3.3359     5.7732    -5.2820
H     -4.2273     3.9882    -3.8102
H     -3.2777     3.6242    -1.5630
H     -3.2178     7.2799     0.1692
H     -5.6671     7.2585     0.5059
H     -6.8202     5.1176     1.0656
H     -5.4825     3.0976     1.5405
H     -3.0397     3.1246     1.3506
H      3.4017     1.1681    -0.0012
H      3.0344     2.4299    -1.2054
H      3.1351     0.6032    -2.7092
H      2.7909    -0.5956    -1.4188
H      2.5714    -1.3788    -4.1809
H      2.0279    -3.0115    -5.9580
H     -0.3343    -3.8194    -6.2226
H     -2.1277    -2.8335    -4.8277
H     -1.6286    -1.0296    -3.2315
H      2.5053     2.4381    -3.5736
H      2.0225     4.3742    -4.9933
H     -0.2859     4.6206    -5.9395
H     -2.0952     3.0494    -5.2402
H     -1.6315     1.3788    -3.5206
72
{"conf": 33, "E": 122.85, "rms": -1.0, "geom": "OH", "total_charge": 0, "CA_charge": 1, "smiles": "C[C:1]#[3N:2]->[Mn+:3]1(<-[4C-:4]#[O+:5])(<-[5H-:6])(<-[6C-:7]#[O+:8])<-[1N@H:9]([CH2:10][CH2:11][P:12]([c:13]2[cH:14][cH:15][cH:16][cH:17][cH:18]2)[c:19]2[cH:20][cH:21][cH:22][cH:23][cH:24]2)[CH2:25][CH2:26][2P:27]->1([c:28]1[cH:29][cH:30][cH:31][cH:32][cH:33]1)[c:34]1[cH:35][cH:36][cH:37][cH:38][cH:39]1", "smiles3D": "C([C:1]#[3N:2]->[Mn+:3]1(<-[4C-:4]#[O+:5])(<-[5H-:6])(<-[6C-:7]#[O+:8])<-[1N@@:9]([C:10]([C:11]([P:12]([c:13]2[c:14]([H:48])[c:15]([H:49])[c:16]([H:50])[c:17]([H:51])[c:18]2[H:52])[c:19]2[c:20]([H:53])[c:21]([H:54])[c:22]([H:55])[c:23]([H:56])[c:24]2[H:57])([H:46])[H:47])([H:44])[H:45])([H:43])[C:25]([H:58])([H:59])[C:26]([H:60])([H:61])[2P:27]->1([c:28]1[c:29]([H:62])[c:30]([H:63])[c:31]([H:64])[c:32]([H:65])[c:33]1[H:66])[c:34]1[c:35]([H:67])[c:36]([H:68])[c:37]([H:69])[c:38]([H:70])[c:39]1[H:71])([H:40])([H:41])[H:42]", "smiles3Dx": "C([C:1]#[3N:2]->[Mn+:3]1(<-[4C-:4]#[O+:5])(<-[5H-:6])(<-[6C-:7]#[O+:8])<-[1N@@:9]([C:10]([C:11]([P:12]([c:13]2[c:14]([H:48])[c:15]([H:49])[c:16]([H:50])[c:17]([H:51])[c:18]2[H:52])[c:19]2[c:20]([H:53])[c:21]([H:54])[c:22]([H:55])[c:23]([H:56])[c:24]2[H:57])([H:46])[H:47])([H:44])[H:45])([H:43])[C:25]([H:58])([H:59])[C:26]([H:60])([H:61])[2P:27]->1([c:28]1[c:29]([H:62])[c:30]([H:63])[c:31]([H:64])[c:32]([H:65])[c:33]1[H:66])[c:34]1[c:35]([H:67])[c:36]([H:68])[c:37]([H:69])[c:38]([H:70])[c:39]1[H:71])([H:40])([H:41])[H:42]", "dummies": []}
C     -2.1685    -1.2448    -4.3061
C     -1.5299    -0.8689    -3.0453
N     -0.9962    -0.5596    -1.9833
Mn     0.0000     0.0000     0.0000
C      0.6470     2.0279    -0.8607
O      0.9896     3.0925    -1.3118
H      0.8026     0.4567     1.5877
C     -1.9639     0.9219     0.7347
O     -2.9982     1.4069     1.1225
N      1.8786    -1.2132    -0.6193
C      2.4840    -0.6521    -1.7747
C      3.9889    -0.3763    -1.6047
P      4.2931     1.0560    -0.4293
C      6.0857     1.4598    -0.6383
C      7.0078     0.5355    -1.1626
C      8.3638     0.8680    -1.2524
C      8.8097     2.1210    -0.8194
C      7.8992     3.0412    -0.2918
C      6.5419     2.7116    -0.2008
C      4.3415     0.2437     1.2278
C      3.5324     0.7492     2.2539
C      3.5117     0.1274     3.5072
C      4.3126    -0.9940     3.7451
C      5.1391    -1.4906     2.7322
C      5.1568    -0.8730     1.4764
C      1.5043    -2.5826    -0.7899
C      0.9126    -3.2665     0.4702
P     -0.5244    -2.3472     1.0186
C     -1.9729    -3.2122     0.4339
C     -3.0004    -2.4986    -0.1991
C     -4.1537    -3.1588    -0.6348
C     -4.2920    -4.5347    -0.4320
C     -3.2765    -5.2512     0.2070
C     -2.1209    -4.5940     0.6442
C     -0.5397    -2.4480     2.7994
C     -0.2118    -3.6480     3.4533
C     -0.2080    -3.7063     4.8509
C     -0.5268    -2.5696     5.6012
C     -0.8494    -1.3732     4.9542
C     -0.8571    -1.3128     3.5567
H     -1.4141    -1.6979    -4.9814
H     -2.9738    -1.9809    -4.1051
H     -2.6017    -0.3429    -4.7848
H      2.4512    -1.1758     0.0871
H      1.9789     0.2952    -2.0150
H      2.3586    -1.3214    -2.6598
H      4.4108    -0.1033    -2.5969
H      4.4934    -1.2994    -1.2538
H      6.6917    -0.4450    -1.4923
H      9.0692     0.1531    -1.6582
H      9.8597     2.3746    -0.8869
H      8.2454     4.0104     0.0484
H      5.8452     3.4267     0.2201
H      2.9110     1.6176     2.0803
H      2.8736     0.5143     4.2922
H      4.2948    -1.4756     4.7151
H      5.7639    -2.3565     2.9190
H      5.7995    -1.2730     0.7056
H      2.4022    -3.1658    -1.1054
H      0.7464    -2.6452    -1.6033
H      1.6777    -3.2748     1.2746
H      0.6278    -4.3100     0.2247
H     -2.9201    -1.4318    -0.3444
H     -4.9416    -2.6025    -1.1254
H     -5.1886    -5.0434    -0.7661
H     -3.3877    -6.3163     0.3710
H     -1.3570    -5.1657     1.1489
H      0.0543    -4.5348     2.8919
H      0.0455    -4.6318     5.3536
H     -0.5202    -2.6164     6.6827
H     -1.0913    -0.4922     5.5355
H     -1.1038    -0.3795     3.0706
72
{"conf": 34, "E": 118.1, "rms": -1.0, "geom": "OH", "total_charge": 0, "CA_charge": 1, "smiles": "C[C:1]#[3N:2]->[Mn+:3]1(<-[4C-:4]#[O+:5])(<-[5H-:6])(<-[6C-:7]#[O+:8])<-[1N@H:9]([CH2:10][CH2:11][P:12]([c:13]2[cH:14][cH:15][cH:16][cH:17][cH:18]2)[c:19]2[cH:20][cH:21][cH:22][cH:23][cH:24]2)[CH2:25][CH2:26][2P:27]->1([c:28]1[cH:29][cH:30][cH:31][cH:32][cH:33]1)[c:34]1[cH:35][cH:36][cH:37][cH:38][cH:39]1", "smiles3D": "C([C:1]#[3N:2]->[Mn+:3]1(<-[4C-:4]#[O+:5])(<-[5H-:6])(<-[6C-:7]#[O+:8])<-[1N@@:9]([C:10]([C:11]([P:12]([c:13]2[c:14]([H:48])[c:15]([H:49])[c:16]([H:50])[c:17]([H:51])[c:18]2[H:52])[c:19]2[c:20]([H:53])[c:21]([H:54])[c:22]([H:55])[c:23]([H:56])[c:24]2[H:57])([H:46])[H:47])([H:44])[H:45])([H:43])[C:25]([H:58])([H:59])[C:26]([H:60])([H:61])[2P:27]->1([c:28]1[c:29]([H:62])[c:30]([H:63])[c:31]([H:64])[c:32]([H:65])[c:33]1[H:66])[c:34]1[c:35]([H:67])[c:36]([H:68])[c:37]([H:69])[c:38]([H:70])[c:39]1[H:71])([H:40])([H:41])[H:42]", "smiles3Dx": "C([C:1]#[3N:2]->[Mn+:3]1(<-[4C-:4]#[O+:5])(<-[5H-:6])(<-[6C-:7]#[O+:8])<-[1N@@:9]([C:10]([C:11]([P:12]([c:13]2[c:14]([H:48])[c:15]([H:49])[c:16]([H:50])[c:17]([H:51])[c:18]2[H:52])[c:19]2[c:20]([H:53])[c:21]([H:54])[c:22]([H:55])[c:23]([H:56])[c:24]2[H:57])([H:46])[H:47])([H:44])[H:45])([H:43])[C:25]([H:58])([H:59])[C:26]([H:60])([H:61])[2P:27]->1([c:28]1[c:29]([H:62])[c:30]([H:63])[c:31]([H:64])[c:32]([H:65])[c:33]1[H:66])[c:34]1[c:35]([H:67])[c:36]([H:68])[c:37]([H:69])[c:38]([H:70])[c:39]1[H:71])([H:40])([H:41])[H:42]", "dummies": []}
C     -2.0165    -0.1171     4.5511
C     -1.4140    -0.0799     3.2194
N     -0.9131    -0.0517     2.0980
Mn     0.0000     0.0000     0.0000
C      1.5071    -1.6128     0.6187
O      2.2962    -2.4645     0.9426
H      0.7259     0.0270    -1.6896
C     -1.5062    -1.5860    -0.6708
O     -2.3034    -2.4193    -1.0241
N      1.2899     1.8373     0.5561
C      2.2694     1.4607     1.4921
C      3.5287     0.8787     0.8218
P      4.8362     2.1933     0.5200
C      3.9833     3.2138    -0.7599
C      3.6684     2.6828    -2.0222
C      2.9540     3.4498    -2.9478
C      2.5462     4.7454    -2.6177
C      2.8558     5.2768    -1.3626
C      3.5711     4.5125    -0.4353
C      6.0967     1.3397    -0.5359
C      6.1998    -0.0619    -0.5853
C      7.1694    -0.6684    -1.3903
C      8.0510     0.1160    -2.1382
C      7.9684     1.5096    -2.0777
C      6.9977     2.1195    -1.2769
C      0.4314     2.8799     1.0125
C     -0.6136     3.3710    -0.0343
P     -1.5739     1.9766    -0.6195
C     -3.1661     2.0288     0.1893
C     -4.3088     1.5709    -0.4861
C     -5.5502     1.5649     0.1567
C     -5.6570     1.9992     1.4809
C     -4.5202     2.4374     2.1654
C     -3.2771     2.4478     1.5259
C     -1.8608     2.2739    -2.3529
C     -2.3281     3.5236    -2.7894
C     -2.5663     3.7458    -4.1491
C     -2.3402     2.7232    -5.0757
C     -1.8832     1.4744    -4.6422
C     -1.6462     1.2481    -3.2829
H     -3.0536     0.2746     4.5002
H     -2.0365    -1.1644     4.9154
H     -1.4150     0.5032     5.2462
H      1.6831     2.1266    -0.2103
H      1.8261     0.6816     2.1473
H      2.5718     2.3194     2.1356
H      3.2539     0.3920    -0.1371
H      3.9659     0.1115     1.4962
H      3.9589     1.6724    -2.2841
H      2.7065     3.0363    -3.9174
H      1.9875     5.3350    -3.3314
H      2.5332     6.2773    -1.1067
H      3.7879     4.9257     0.5412
H      5.5406    -0.6932    -0.0093
H      7.2378    -1.7481    -1.4343
H      8.8005    -0.3568    -2.7602
H      8.6542     2.1176    -2.6527
H      6.9444     3.2005    -1.2368
H     -0.1099     2.5202     1.9136
H      1.0484     3.7591     1.3084
H     -0.0800     3.8368    -0.8900
H     -1.2840     4.1253     0.4291
H     -4.2432     1.2102    -1.5042
H     -6.4284     1.2138    -0.3691
H     -6.6179     1.9898     1.9786
H     -4.6008     2.7637     3.1946
H     -2.4111     2.7712     2.0806
H     -2.5125     4.3202    -2.0796
H     -2.9305     4.7078    -4.4847
H     -2.5284     2.8938    -6.1278
H     -1.7128     0.6817    -5.3598
H     -1.3014     0.2759    -2.9607
72
{"conf": 35, "E": 119.57, "rms": -1.0, "geom": "OH", "total_charge": 0, "CA_charge": 1, "smiles": "C[C:1]#[3N:2]->[Mn+:3]1(<-[4C-:4]#[O+:5])(<-[5H-:6])(<-[6C-:7]#[O+:8])<-[1N@H:9]([CH2:10][CH2:11][P:12]([c:13]2[cH:14][cH:15][cH:16][cH:17][cH:18]2)[c:19]2[cH:20][cH:21][cH:22][cH:23][cH:24]2)[CH2:25][CH2:26][2P:27]->1([c:28]1[cH:29][cH:30][cH:31][cH:32][cH:33]1)[c:34]1[cH:35][cH:36][cH:37][cH:38][cH:39]1", "smiles3D": "C([C:1]#[3N:2]->[Mn+:3]1(<-[4C-:4]#[O+:5])(<-[5H-:6])(<-[6C-:7]#[O+:8])<-[1N@@:9]([C:10]([C:11]([P:12]([c:13]2[c:14]([H:48])[c:15]([H:49])[c:16]([H:50])[c:17]([H:51])[c:18]2[H:52])[c:19]2[c:20]([H:53])[c:21]([H:54])[c:22]([H:55])[c:23]([H:56])[c:24]2[H:57])([H:46])[H:47])([H:44])[H:45])([H:43])[C:25]([H:58])([H:59])[C:26]([H:60])([H:61])[2P:27]->1([c:28]1[c:29]([H:62])[c:30]([H:63])[c:31]([H:64])[c:32]([H:65])[c:33]1[H:66])[c:34]1[c:35]([H:67])[c:36]([H:68])[c:37]([H:69])[c:38]([H:70])[c:39]1[H:71])([H:40])([H:41])[H:42]", "smiles3Dx": "C([C:1]#[3N:2]->[Mn+:3]1(<-[4C-:4]#[O+:5])(<-[5H-:6])(<-[6C-:7]#[O+:8])<-[1N@@:9]([C:10]([C:11]([P:12]([c:13]2[c:14]([H:48])[c:15]([H:49])[c:16]([H:50])[c:17]([H:51])[c:18]2[H:52])[c:19]2[c:20]([H:53])[c:21]([H:54])[c:22]([H:55])[c:23]([H:56])[c:24]2[H:57])([H:46])[H:47])([H:44])[H:45])([H:43])[C:25]([H:58])([H:59])[C:26]([H:60])([H:61])[2P:27]->1([c:28]1[c:29]([H:62])[c:30]([H:63])[c:31]([H:64])[c:32]([H:65])[c:33]1[H:66])[c:34]1[c:35]([H:67])[c:36]([H:68])[c:37]([H:69])[c:38]([H:70])[c:39]1[H:71])([H:40])([H:41])[H:42]", "dummies": []}
C     -2.5729    -1.4159    -4.0209
C     -1.8219    -1.0070    -2.8350
N     -1.1874    -0.6598    -1.8424
Mn     0.0000     0.0000     0.0000
C     -1.0765    -1.5839     1.2619
O     -1.6443    -2.4163     1.9247
H      0.9607     0.5216     1.4787
C      1.6518    -1.4838    -0.5529
O      2.5215    -2.2660    -0.8446
N     -1.4900     1.7284     0.3869
C     -2.7440     1.1902     0.7422
C     -2.8888     1.0099     2.2608
P     -3.1742     2.6652     3.0941
C     -4.9993     2.6850     3.4194
C     -5.9061     2.1004     2.5198
C     -7.2800     2.1462     2.7740
C     -7.7613     2.7984     3.9123
C     -6.8694     3.4157     4.7918
C     -5.4944     3.3689     4.5417
C     -2.5435     2.2131     4.7671
C     -1.4383     2.8985     5.2891
C     -0.9179     2.5447     6.5386
C     -1.4985     1.5043     7.2697
C     -2.5981     0.8142     6.7512
C     -3.1183     1.1627     5.5009
C     -1.5374     2.5600    -0.7721
C     -0.1784     3.2072    -1.1755
P      1.0556     1.9278    -1.3940
C      2.5820     2.6307    -0.7976
C      3.0010     3.8915    -1.2479
C      4.2044     4.4353    -0.7879
C      4.9949     3.7206     0.1171
C      4.5850     2.4593     0.5593
C      3.3830     1.9114     0.0996
C      1.2585     1.6572    -3.1489
C      2.5220     1.3240    -3.6654
C      2.6819     1.0830    -5.0332
C      1.5817     1.1594    -5.8911
C      0.3182     1.4701    -5.3818
C      0.1534     1.7151    -4.0152
H     -3.6536    -1.4730    -3.7747
H     -2.2156    -2.4126    -4.3540
H     -2.4141    -0.6752    -4.8322
H     -1.1528     2.2312     1.0738
H     -2.8401     0.1974     0.2562
H     -3.5806     1.8314     0.3811
H     -1.9503     0.5715     2.6561
H     -3.7204     0.3121     2.4950
H     -5.5603     1.6050     1.6250
H     -7.9729     1.6813     2.0844
H     -8.8251     2.8317     4.1068
H     -7.2427     3.9319     5.6673
H     -4.8157     3.8606     5.2270
H     -0.9768     3.7007     4.7264
H     -0.0613     3.0736     6.9378
H     -1.0943     1.2306     8.2360
H     -3.0452     0.0065     7.3163
H     -3.9624     0.6119     5.1064
H     -1.9072     1.9518    -1.6243
H     -2.2653     3.3871    -0.5974
H     -0.3006     3.7807    -2.1173
H      0.1479     3.8970    -0.3702
H      2.3997     4.4517    -1.9531
H      4.5253     5.4091    -1.1343
H      5.9256     4.1427     0.4730
H      5.2013     1.9040     1.2546
H      3.0857     0.9287     0.4385
H      3.3835     1.2426    -3.0148
H      3.6574     0.8308    -5.4283
H      1.7062     0.9705    -6.9494
H     -0.5352     1.5182    -6.0458
H     -0.8356     1.9416    -3.6469
72
{"conf": 36, "E": 305.51, "rms": -1.0, "geom": "OH", "total_charge": 0, "CA_charge": 1, "smiles": "C[C:1]#[3N:2]->[Mn+:3]1(<-[4C-:4]#[O+:5])(<-[5H-:6])(<-[6C-:7]#[O+:8])<-[1N@H:9]([CH2:10][CH2:11][P:12]([c:13]2[cH:14][cH:15][cH:16][cH:17][cH:18]2)[c:19]2[cH:20][cH:21][cH:22][cH:23][cH:24]2)[CH2:25][CH2:26][2P:27]->1([c:28]1[cH:29][cH:30][cH:31][cH:32][cH:33]1)[c:34]1[cH:35][cH:36][cH:37][cH:38][cH:39]1", "smiles3D": "C([C:1]#[3N:2]->[Mn+:3]1(<-[4C-:4]#[O+:5])(<-[5H-:6])(<-[6C-:7]#[O+:8])<-[1N@@:9]([C:10]([C:11]([P:12]([c:13]2[c:14]([H:48])[c:15]([H:49])[c:16]([H:50])[c:17]([H:51])[c:18]2[H:52])[c:19]2[c:20]([H:53])[c:21]([H:54])[c:22]([H:55])[c:23]([H:56])[c:24]2[H:57])([H:46])[H:47])([H:44])[H:45])([H:43])[C:25]([H:58])([H:59])[C:26]([H:60])([H:61])[2P:27]->1([c:28]1[c:29]([H:62])[c:30]([H:63])[c:31]([H:64])[c:32]([H:65])[c:33]1[H:66])[c:34]1[c:35]([H:67])[c:36]([H:68])[c:37]([H:69])[c:38]([H:70])[c:39]1[H:71])([H:40])([H:41])[H:42]", "smiles3Dx": "C([C:1]#[3N:2]->[Mn+:3]1(<-[4C-:4]#[O+:5])(<-[5H-:6])(<-[6C-:7]#[O+:8])<-[1N@@:9]([C:10]([C:11]([P:12]([c:13]2[c:14]([H:48])[c:15]([H:49])[c:16]([H:50])[c:17]([H:51])[c:18]2[H:52])[c:19]2[c:20]([H:53])[c:21]([H:54])[c:22]([H:55])[c:23]([H:56])[c:24]2[H:57])([H:46])[H:47])([H:44])[H:45])([H:43])[C:25]([H:58])([H:59])[C:26]([H:60])([H:61])[2P:27]->1([c:28]1[c:29]([H:62])[c:30]([H:63])[c:31]([H:64])[c:32]([H:65])[c:33]1[H:66])[c:34]1[c:35]([H:67])[c:36]([H:68])[c:37]([H:69])[c:38]([H:70])[c:39]1[H:71])([H:40])([H:41])[H:42]", "dummies": []}
C     -3.7473     1.9185     1.3659
C     -3.1382     0.8200     0.6810
N     -2.2311     0.1245     0.2252
Mn     0.0000     0.0000     0.0000
C     -0.3042     1.8498    -1.1844
O     -0.5631     2.7943    -1.9305
H      1.7787     0.5048     0.1766
C     -0.2444     0.8900     2.0438
O     -0.3911     1.2844     3.1316
N      0.1576    -1.2880    -1.8532
C     -0.9192    -2.3075    -1.9627
C     -1.2999    -2.5292    -3.4486
P     -2.9292    -3.3733    -3.7214
C     -4.2987    -2.7011    -2.6926
C     -4.2536    -1.3974    -2.2127
C     -5.2412    -0.9453    -1.3335
C     -6.3054    -1.7712    -0.9995
C     -6.4499    -3.0057    -1.6219
C     -5.4576    -3.4623    -2.4945
C     -2.9930    -5.1914    -3.6177
C     -2.4208    -5.8869    -2.5435
C     -2.9622    -7.0712    -2.1084
C     -4.0621    -7.6452    -2.7496
C     -4.5192    -7.0346    -3.9248
C     -3.9703    -5.8607    -4.3727
C      1.4642    -1.9307    -1.5810
C      1.5553    -2.7851    -0.2129
P      0.3837    -2.3244     0.9820
C     -1.0112    -3.4644     0.9687
C     -2.2982    -2.9862     1.3111
C     -3.3311    -3.8881     1.4333
C     -3.1755    -5.2313     1.1507
C     -1.8623    -5.6937     0.9155
C     -0.8172    -4.8038     0.7729
C      0.9548    -2.3465     2.6696
C      0.1109    -1.9103     3.6767
C      0.5668    -1.8470     4.9913
C      1.7990    -2.3382     5.3532
C      2.6303    -2.8182     4.3548
C      2.2293    -2.7967     3.0048
H     -2.9251     2.5865     1.5308
H     -4.4533     2.4255     0.7443
H     -4.1026     1.6154     2.3440
H      0.2556    -0.7213    -2.6332
H     -0.6151    -3.3363    -1.5831
H     -1.8629    -2.0809    -1.4214
H     -1.3339    -1.5232    -3.9451
H     -0.5170    -3.0425    -4.0230
H     -3.4010    -0.7734    -2.4334
H     -5.1690     0.0305    -0.9033
H     -7.0659    -1.4097    -0.3268
H     -7.3426    -3.5959    -1.4491
H     -5.6023    -4.4144    -2.9652
H     -1.5895    -5.4502    -2.0294
H     -2.5715    -7.5857    -1.2488
H     -4.6011    -8.4744    -2.3133
H     -5.3737    -7.4734    -4.4147
H     -4.3724    -5.3993    -5.2652
H      1.7395    -2.6001    -2.4331
H      2.2988    -1.1285    -1.4958
H      2.6213    -2.5922     0.1716
H      1.4906    -3.8486    -0.4378
H     -2.4584    -1.9578     1.5824
H     -4.3237    -3.5397     1.6708
H     -3.9966    -5.9484     1.2846
H     -1.7386    -6.7421     0.7413
H      0.1455    -5.1932     0.5200
H     -0.9200    -1.5823     3.4510
H     -0.1068    -1.4882     5.7609
H      2.1449    -2.2852     6.3717
H      3.6088    -3.2024     4.6281
H      2.9296    -3.1451     2.2543
72
{"conf": 37, "E": 118.85, "rms": -1.0, "geom": "OH", "total_charge": 0, "CA_charge": 1, "smiles": "C[C:1]#[3N:2]->[Mn+:3]1(<-[4C-:4]#[O+:5])(<-[5H-:6])(<-[6C-:7]#[O+:8])<-[1N@H:9]([CH2:10][CH2:11][P:12]([c:13]2[cH:14][cH:15][cH:16][cH:17][cH:18]2)[c:19]2[cH:20][cH:21][cH:22][cH:23][cH:24]2)[CH2:25][CH2:26][2P:27]->1([c:28]1[cH:29][cH:30][cH:31][cH:32][cH:33]1)[c:34]1[cH:35][cH:36][cH:37][cH:38][cH:39]1", "smiles3D": "C([C:1]#[3N:2]->[Mn+:3]1(<-[4C-:4]#[O+:5])(<-[5H-:6])(<-[6C-:7]#[O+:8])<-[1N@@:9]([C:10]([C:11]([P:12]([c:13]2[c:14]([H:48])[c:15]([H:49])[c:16]([H:50])[c:17]([H:51])[c:18]2[H:52])[c:19]2[c:20]([H:53])[c:21]([H:54])[c:22]([H:55])[c:23]([H:56])[c:24]2[H:57])([H:46])[H:47])([H:44])[H:45])([H:43])[C:25]([H:58])([H:59])[C:26]([H:60])([H:61])[2P:27]->1([c:28]1[c:29]([H:62])[c:30]([H:63])[c:31]([H:64])[c:32]([H:65])[c:33]1[H:66])[c:34]1[c:35]([H:67])[c:36]([H:68])[c:37]([H:69])[c:38]([H:70])[c:39]1[H:71])([H:40])([H:41])[H:42]", "smiles3Dx": "C([C:1]#[3N:2]->[Mn+:3]1(<-[4C-:4]#[O+:5])(<-[5H-:6])(<-[6C-:7]#[O+:8])<-[1N@@:9]([C:10]([C:11]([P:12]([c:13]2[c:14]([H:48])[c:15]([H:49])[c:16]([H:50])[c:17]([H:51])[c:18]2[H:52])[c:19]2[c:20]([H:53])[c:21]([H:54])[c:22]([H:55])[c:23]([H:56])[c:24]2[H:57])([H:46])[H:47])([H:44])[H:45])([H:43])[C:25]([H:58])([H:59])[C:26]([H:60])([H:61])[2P:27]->1([c:28]1[c:29]([H:62])[c:30]([H:63])[c:31]([H:64])[c:32]([H:65])[c:33]1[H:66])[c:34]1[c:35]([H:67])[c:36]([H:68])[c:37]([H:69])[c:38]([H:70])[c:39]1[H:71])([H:40])([H:41])[H:42]", "dummies": []}
C     -2.3551    -1.7344     4.0321
C     -1.6519    -1.2254     2.8564
N     -1.0688    -0.7977     1.8635
Mn     0.0000     0.0000     0.0000
C      0.7509     1.8389     1.1468
O      1.1464     2.8054     1.7505
H      0.8821     0.5964    -1.4999
C      1.8492    -1.2129     0.5914
O      2.8223    -1.8548     0.9013
N     -1.9431     0.9563    -0.8177
C     -2.3113     2.1370    -0.1426
C     -2.6489     1.9584     1.3441
P     -3.1124     3.6040     2.1122
C     -3.6199     3.1158     3.8265
C     -4.6670     3.7982     4.4665
C     -5.0362     3.4614     5.7723
C     -4.3453     2.4610     6.4603
C     -3.2739     1.8077     5.8467
C     -2.9030     2.1422     4.5403
C     -4.7570     3.8331     1.2999
C     -4.9472     4.9232     0.4402
C     -6.1767     5.1087    -0.1976
C     -7.2190     4.2015     0.0130
C     -7.0334     3.1092     0.8666
C     -5.8041     2.9180     1.5011
C     -2.9556    -0.0463    -0.8936
C     -2.6157    -1.2276    -1.8523
P     -1.0493    -1.9528    -1.3684
C     -1.3959    -3.4658    -0.4826
C     -0.5049    -4.5472    -0.5709
C     -0.7466    -5.7198     0.1513
C     -1.8707    -5.8164     0.9751
C     -2.7507    -4.7374     1.0838
C     -2.5143    -3.5630     0.3627
C     -0.2410    -2.4173    -2.8873
C      1.1011    -2.0758    -3.0994
C      1.7435    -2.4595    -4.2818
C      1.0496    -3.1900    -5.2511
C     -0.2873    -3.5390    -5.0393
C     -0.9324    -3.1584    -3.8585
H     -1.6431    -1.8251     4.8778
H     -3.1695    -1.0327     4.3067
H     -2.7883    -2.7303     3.8010
H     -1.7510     1.2025    -1.6809
H     -1.4664     2.8573    -0.2235
H     -3.1929     2.5864    -0.6560
H     -1.7607     1.5783     1.8650
H     -3.4856     1.2475     1.4880
H     -5.1996     4.5898     3.9541
H     -5.8545     3.9824     6.2511
H     -4.6312     2.2024     7.4720
H     -2.7230     1.0483     6.3847
H     -2.0550     1.6421     4.0987
H     -4.1448     5.6299     0.2704
H     -6.3218     5.9522    -0.8586
H     -8.1709     4.3426    -0.4845
H     -7.8399     2.4055     1.0269
H     -5.6751     2.0655     2.1558
H     -3.9107     0.4145    -1.2375
H     -3.1190    -0.4634     0.1195
H     -2.5392    -0.8438    -2.8913
H     -3.4186    -1.9925    -1.8061
H      0.3819    -4.4844    -1.1874
H     -0.0587    -6.5515     0.0777
H     -2.0561    -6.7244     1.5346
H     -3.6140    -4.8084     1.7324
H     -3.2025    -2.7395     0.4782
H      1.6529    -1.5224    -2.3525
H      2.7806    -2.1947    -4.4452
H      1.5492    -3.4912    -6.1628
H     -0.8205    -4.1101    -5.7872
H     -1.9641    -3.4451    -3.7008
72
{"conf": 38, "E": 122.06, "rms": -1.0, "geom": "OH", "total_charge": 0, "CA_charge": 1, "smiles": "C[C:1]#[3N:2]->[Mn+:3]1(<-[4C-:4]#[O+:5])(<-[5H-:6])(<-[6C-:7]#[O+:8])<-[1N@H:9]([CH2:10][CH2:11][P:12]([c:13]2[cH:14][cH:15][cH:16][cH:17][cH:18]2)[c:19]2[cH:20][cH:21][cH:22][cH:23][cH:24]2)[CH2:25][CH2:26][2P:27]->1([c:28]1[cH:29][cH:30][cH:31][cH:32][cH:33]1)[c:34]1[cH:35][cH:36][cH:37][cH:38][cH:39]1", "smiles3D": "C([C:1]#[3N:2]->[Mn+:3]1(<-[4C-:4]#[O+:5])(<-[5H-:6])(<-[6C-:7]#[O+:8])<-[1N@@:9]([C:10]([C:11]([P:12]([c:13]2[c:14]([H:48])[c:15]([H:49])[c:16]([H:50])[c:17]([H:51])[c:18]2[H:52])[c:19]2[c:20]([H:53])[c:21]([H:54])[c:22]([H:55])[c:23]([H:56])[c:24]2[H:57])([H:46])[H:47])([H:44])[H:45])([H:43])[C:25]([H:58])([H:59])[C:26]([H:60])([H:61])[2P:27]->1([c:28]1[c:29]([H:62])[c:30]([H:63])[c:31]([H:64])[c:32]([H:65])[c:33]1[H:66])[c:34]1[c:35]([H:67])[c:36]([H:68])[c:37]([H:69])[c:38]([H:70])[c:39]1[H:71])([H:40])([H:41])[H:42]", "smiles3Dx": "C([C:1]#[3N:2]->[Mn+:3]1(<-[4C-:4]#[O+:5])(<-[5H-:6])(<-[6C-:7]#[O+:8])<-[1N@@:9]([C:10]([C:11]([P:12]([c:13]2[c:14]([H:48])[c:15]([H:49])[c:16]([H:50])[c:17]([H:51])[c:18]2[H:52])[c:19]2[c:20]([H:53])[c:21]([H:54])[c:22]([H:55])[c:23]([H:56])[c:24]2[H:57])([H:46])[H:47])([H:44])[H:45])([H:43])[C:25]([H:58])([H:59])[C:26]([H:60])([H:61])[2P:27]->1([c:28]1[c:29]([H:62])[c:30]([H:63])[c:31]([H:64])[c:32]([H:65])[c:33]1[H:66])[c:34]1[c:35]([H:67])[c:36]([H:68])[c:37]([H:69])[c:38]([H:70])[c:39]1[H:71])([H:40])([H:41])[H:42]", "dummies": []}
C      4.3105     0.9104    -2.3250
C      3.0505     0.6553    -1.6296
N      1.9885     0.4323    -1.0544
Mn     0.0000     0.0000     0.0000
C      0.9721     0.4748     2.0174
O      1.4821     0.7226     3.0806
H     -1.5996    -0.3095     0.8536
C     -0.6187     2.1795    -0.3289
O     -0.9513     3.3265    -0.5065
N      0.4401    -2.2590     0.1312
C      1.7640    -2.4870    -0.2788
C      2.2487    -3.9407    -0.1618
P      2.0244    -4.5931     1.5791
C      2.5317    -6.3701     1.4961
C      2.0805    -7.2354     2.5024
C      2.4312    -8.5886     2.4818
C      3.2452    -9.0841     1.4601
C      3.7108    -8.2256     0.4595
C      3.3571    -6.8726     0.4737
C      3.4561    -3.8110     2.4392
C      3.2095    -2.8978     3.4713
C      4.2744    -2.2657     4.1211
C      5.5913    -2.5391     3.7372
C      5.8425    -3.4410     2.6999
C      4.7798    -4.0759     2.0513
C     -0.5836    -2.9491    -0.5947
C     -0.7285    -2.5929    -2.1036
P     -1.0015    -0.8289    -2.2666
C     -2.7525    -0.6118    -2.5211
C     -3.3889    -1.1953    -3.6276
C     -4.7702    -1.0578    -3.7943
C     -5.5212    -0.3488    -2.8552
C     -4.8872     0.2442    -1.7607
C     -3.5054     0.1196    -1.5973
C     -0.1887    -0.2947    -3.7633
C      0.2941     1.0177    -3.8556
C      0.9258     1.4561    -5.0228
C      1.0716     0.5878    -6.1071
C      0.5835    -0.7195    -6.0262
C     -0.0497    -1.1613    -4.8606
H      4.4429     0.1567    -3.1279
H      5.1515     0.8357    -1.6059
H      4.2871     1.9240    -2.7722
H      0.3621    -2.4827     1.0138
H      1.8840    -2.1614    -1.3313
H      2.4251    -1.8499     0.3494
H      3.3228    -3.9687    -0.4390
H      1.7069    -4.5904    -0.8782
H      1.4490    -6.8631     3.2997
H      2.0716    -9.2520     3.2572
H      3.5190   -10.1323     1.4455
H      4.3447    -8.6108    -0.3286
H      3.7316    -6.2316    -0.3125
H      2.1926    -2.6727     3.7696
H      4.0799    -1.5619     4.9195
H      6.4163    -2.0506     4.2403
H      6.8614    -3.6478     2.3999
H      4.9954    -4.7662     1.2506
H     -1.5528    -2.7120    -0.0993
H     -0.4298    -4.0459    -0.5062
H     -1.5906    -3.1453    -2.5317
H      0.1928    -2.8856    -2.6443
H     -2.8245    -1.7632    -4.3540
H     -5.2601    -1.5216    -4.6394
H     -6.5914    -0.2549    -2.9775
H     -5.4681     0.7836    -1.0254
H     -3.0295     0.5913    -0.7485
H      0.1840     1.7015    -3.0258
H      1.2988     2.4703    -5.0869
H      1.5583     0.9288    -7.0106
H      0.6913    -1.3896    -6.8691
H     -0.4310    -2.1722    -4.8262
72
{"conf": 39, "E": 276.76, "rms": -1.0, "geom": "OH", "total_charge": 0, "CA_charge": 1, "smiles": "C[C:1]#[3N:2]->[Mn+:3]1(<-[4C-:4]#[O+:5])(<-[5H-:6])(<-[6C-:7]#[O+:8])<-[1N@H:9]([CH2:10][CH2:11][P:12]([c:13]2[cH:14][cH:15][cH:16][cH:17][cH:18]2)[c:19]2[cH:20][cH:21][cH:22][cH:23][cH:24]2)[CH2:25][CH2:26][2P:27]->1([c:28]1[cH:29][cH:30][cH:31][cH:32][cH:33]1)[c:34]1[cH:35][cH:36][cH:37][cH:38][cH:39]1", "smiles3D": "C([C:1]#[3N:2]->[Mn+:3]1(<-[4C-:4]#[O+:5])(<-[5H-:6])(<-[6C-:7]#[O+:8])<-[1N@@:9]([C:10]([C:11]([P:12]([c:13]2[c:14]([H:48])[c:15]([H:49])[c:16]([H:50])[c:17]([H:51])[c:18]2[H:52])[c:19]2[c:20]([H:53])[c:21]([H:54])[c:22]([H:55])[c:23]([H:56])[c:24]2[H:57])([H:46])[H:47])([H:44])[H:45])([H:43])[C:25]([H:58])([H:59])[C:26]([H:60])([H:61])[2P:27]->1([c:28]1[c:29]([H:62])[c:30]([H:63])[c:31]([H:64])[c:32]([H:65])[c:33]1[H:66])[c:34]1[c:35]([H:67])[c:36]([H:68])[c:37]([H:69])[c:38]([H:70])[c:39]1[H:71])([H:40])([H:41])[H:42]", "smiles3Dx": "C([C:1]#[3N:2]->[Mn+:3]1(<-[4C-:4]#[O+:5])(<-[5H-:6])(<-[6C-:7]#[O+:8])<-[1N@@:9]([C:10]([C:11]([P:12]([c:13]2[c:14]([H:48])[c:15]([H:49])[c:16]([H:50])[c:17]([H:51])[c:18]2[H:52])[c:19]2[c:20]([H:53])[c:21]([H:54])[c:22]([H:55])[c:23]([H:56])[c:24]2[H:57])([H:46])[H:47])([H:44])[H:45])([H:43])[C:25]([H:58])([H:59])[C:26]([H:60])([H:61])[2P:27]->1([c:28]1[c:29]([H:62])[c:30]([H:63])[c:31]([H:64])[c:32]([H:65])[c:33]1[H:66])[c:34]1[c:35]([H:67])[c:36]([H:68])[c:37]([H:69])[c:38]([H:70])[c:39]1[H:71])([H:40])([H:41])[H:42]", "dummies": []}
C     -1.0787    -1.0228     4.2403
C     -0.9324    -0.0621     3.1962
N     -0.7103     0.4558     2.0928
Mn     0.0000     0.0000     0.0000
C      2.0077    -0.0469     1.1268
O      3.0059    -0.0111     1.7707
H      0.8195    -0.8326    -1.4085
C     -0.8025    -1.9857     0.6841
O     -1.3912    -2.9441     1.0520
N      0.1897     2.0639    -0.9070
C      1.3995     2.6728    -0.4442
C      2.5762     2.2266    -1.3168
P      3.8902     3.5509    -1.4813
C      5.4898     2.7264    -1.1729
C      5.9618     2.7894     0.1330
C      6.9008     1.9055     0.6010
C      7.4777     0.9647    -0.2593
C      7.1016     0.9865    -1.6024
C      6.1052     1.8282    -2.0639
C      3.6325     4.3607    -3.1121
C      4.5254     4.2435    -4.1863
C      4.1884     4.8040    -5.4090
C      2.9807     5.4850    -5.5787
C      2.1457     5.6824    -4.4819
C      2.4946     5.1587    -3.2584
C     -0.9989     2.7424    -0.5026
C     -2.2344     2.1722    -1.2340
P     -2.2727     0.4418    -1.0211
C     -2.3147    -0.3851    -2.5810
C     -1.2461    -0.1666    -3.5188
C     -1.3058    -0.7475    -4.7711
C     -2.4212    -1.4662    -5.1678
C     -3.3667    -1.8571    -4.2186
C     -3.2234    -1.4168    -2.9089
C     -3.7970     0.1242    -0.0640
C     -5.0159    -0.2337    -0.6779
C     -6.1271    -0.5405     0.1073
C     -6.0207    -0.4850     1.5012
C     -4.8783     0.0491     2.0766
C     -3.7939     0.4049     1.3133
H     -1.1828    -0.5222     5.2092
H     -0.1601    -1.5759     4.2024
H     -1.9239    -1.6716     3.9985
H      0.1746     1.9796    -1.8573
H      1.3165     3.7947    -0.5744
H      1.6442     2.4788     0.6114
H      2.2635     1.9139    -2.3131
H      3.0096     1.3087    -0.8471
H      5.5032     3.4962     0.8231
H      7.1757     1.9024     1.6452
H      8.1779     0.2455     0.1190
H      7.5883     0.2997    -2.2870
H      5.7614     1.7421    -3.0860
H      5.4607     3.7150    -4.0780
H      4.8625     4.7198    -6.2499
H      2.6909     5.8613    -6.5387
H      1.2166     6.2292    -4.5938
H      1.8403     5.3147    -2.4103
H     -0.9165     3.8376    -0.7240
H     -1.1826     2.6307     0.6315
H     -3.1551     2.6282    -0.8205
H     -2.0985     2.4306    -2.3068
H     -0.3683     0.4014    -3.2401
H     -0.4812    -0.6322    -5.4590
H     -2.5855    -1.7002    -6.2063
H     -4.2300    -2.4448    -4.5067
H     -3.8034    -1.9103    -2.1332
H     -5.1228    -0.2321    -1.7291
H     -7.0627    -0.8634    -0.3495
H     -6.8851    -0.7724     2.1184
H     -4.8505     0.1890     3.1677
H     -2.9725     0.9696     1.7750
72
{"conf": 40, "E": 334.48, "rms": -1.0, "geom": "OH", "total_charge": 0, "CA_charge": 1, "smiles": "C[C:1]#[3N:2]->[Mn+:3]1(<-[4C-:4]#[O+:5])(<-[5H-:6])(<-[6C-:7]#[O+:8])<-[1N@H:9]([CH2:10][CH2:11][P:12]([c:13]2[cH:14][cH:15][cH:16][cH:17][cH:18]2)[c:19]2[cH:20][cH:21][cH:22][cH:23][cH:24]2)[CH2:25][CH2:26][2P:27]->1([c:28]1[cH:29][cH:30][cH:31][cH:32][cH:33]1)[c:34]1[cH:35][cH:36][cH:37][cH:38][cH:39]1", "smiles3D": "C([C:1]#[3N:2]->[Mn+:3]1(<-[4C-:4]#[O+:5])(<-[5H-:6])(<-[6C-:7]#[O+:8])<-[1N@@:9]([C:10]([C:11]([P:12]([c:13]2[c:14]([H:48])[c:15]([H:49])[c:16]([H:50])[c:17]([H:51])[c:18]2[H:52])[c:19]2[c:20]([H:53])[c:21]([H:54])[c:22]([H:55])[c:23]([H:56])[c:24]2[H:57])([H:46])[H:47])([H:44])[H:45])([H:43])[C:25]([H:58])([H:59])[C:26]([H:60])([H:61])[2P:27]->1([c:28]1[c:29]([H:62])[c:30]([H:63])[c:31]([H:64])[c:32]([H:65])[c:33]1[H:66])[c:34]1[c:35]([H:67])[c:36]([H:68])[c:37]([H:69])[c:38]([H:70])[c:39]1[H:71])([H:40])([H:41])[H:42]", "smiles3Dx": "C([C:1]#[3N:2]->[Mn+:3]1(<-[4C-:4]#[O+:5])(<-[5H-:6])(<-[6C-:7]#[O+:8])<-[1N@@:9]([C:10]([C:11]([P:12]([c:13]2[c:14]([H:48])[c:15]([H:49])[c:16]([H:50])[c:17]([H:51])[c:18]2[H:52])[c:19]2[c:20]([H:53])[c:21]([H:54])[c:22]([H:55])[c:23]([H:56])[c:24]2[H:57])([H:46])[H:47])([H:44])[H:45])([H:43])[C:25]([H:58])([H:59])[C:26]([H:60])([H:61])[2P:27]->1([c:28]1[c:29]([H:62])[c:30]([H:63])[c:31]([H:64])[c:32]([H:65])[c:33]1[H:66])[c:34]1[c:35]([H:67])[c:36]([H:68])[c:37]([H:69])[c:38]([H:70])[c:39]1[H:71])([H:40])([H:41])[H:42]", "dummies": []}
C     -4.5678    -0.0862    -0.1081
C     -3.2398    -0.1377    -0.6441
N     -2.0607    -0.0863    -0.8900
Mn     0.0000     0.0000     0.0000
C     -1.0554    -1.4280     1.6828
O     -1.7358    -2.0754     2.4458
H      1.5970     0.2449     0.9753
C      1.1035    -1.3423    -1.6649
O      1.8447    -1.8190    -2.4968
N     -0.8717     2.0389     1.1006
C     -1.4813     1.7584     2.3167
C     -1.4834     2.8372     3.3596
P      0.0165     2.7085     4.4905
C     -0.6364     2.3444     6.1562
C     -1.5037     3.2188     6.8350
C     -2.2079     2.7690     7.9501
C     -2.1400     1.4263     8.3267
C     -1.1926     0.5624     7.6957
C     -0.4757     1.0106     6.6138
C      1.0369     4.2336     4.5249
C      1.0831     5.1254     3.4010
C      2.2312     5.8117     3.0999
C      3.3517     5.7127     3.9247
C      3.2727     4.9793     5.1338
C      2.1312     4.2506     5.4290
C     -1.6499     2.8682     0.2255
C     -0.8474     3.3389    -1.0669
P      0.4522     2.1607    -1.4158
C      0.3745     1.9583    -3.2559
C      0.6490     3.0993    -4.0787
C      0.7841     2.8422    -5.4680
C      0.3850     1.6123    -5.9824
C     -0.0949     0.5892    -5.1813
C     -0.0981     0.8049    -3.7699
C      1.9965     2.9028    -0.8938
C      2.2664     3.0475     0.4488
C      3.5318     3.4557     0.9529
C      4.4021     4.0093     0.0286
C      4.0423     4.2296    -1.2979
C      2.9280     3.5448    -1.8339
H     -5.4876    -0.2608    -0.8508
H     -4.4904     0.9705     0.2075
H     -4.3947    -0.7388     0.7686
H     -0.2185     2.5682     1.3712
H     -0.8644     0.9284     2.6230
H     -2.4684     1.3753     2.1371
H     -2.4426     2.9358     3.9185
H     -1.3298     3.8353     2.8486
H     -1.6207     4.2463     6.4890
H     -2.8521     3.4679     8.5058
H     -2.7372     1.0772     9.1696
H     -1.0760    -0.4429     8.0768
H      0.2302     0.3322     6.1038
H      0.2461     5.1916     2.7235
H      2.2551     6.4251     2.1797
H      4.2669     6.1968     3.6355
H      4.1460     4.9482     5.7989
H      2.1726     3.5686     6.2994
H     -2.1160     3.7691     0.7048
H     -2.4291     2.1825    -0.0786
H     -0.4555     4.3777    -0.9777
H     -1.5701     3.3137    -1.9429
H      0.8008     4.0597    -3.6816
H      1.0035     3.6832    -6.0624
H      0.3720     1.5211    -7.0660
H     -0.4455    -0.3715    -5.6057
H     -0.4916    -0.0610    -3.1261
H      1.7274     2.6607     1.2848
H      3.7494     3.3223     1.9783
H      5.3068     4.4259     0.4216
H      4.7346     4.5888    -2.0133
H      2.7930     3.5079    -2.8985
72
{"conf": 41, "E": 346.29, "rms": -1.0, "geom": "OH", "total_charge": 0, "CA_charge": 1, "smiles": "C[C:1]#[3N:2]->[Mn+:3]1(<-[4C-:4]#[O+:5])(<-[5H-:6])(<-[6C-:7]#[O+:8])<-[1N@H:9]([CH2:10][CH2:11][P:12]([c:13]2[cH:14][cH:15][cH:16][cH:17][cH:18]2)[c:19]2[cH:20][cH:21][cH:22][cH:23][cH:24]2)[CH2:25][CH2:26][2P:27]->1([c:28]1[cH:29][cH:30][cH:31][cH:32][cH:33]1)[c:34]1[cH:35][cH:36][cH:37][cH:38][cH:39]1", "smiles3D": "C([C:1]#[3N:2]->[Mn+:3]1(<-[4C-:4]#[O+:5])(<-[5H-:6])(<-[6C-:7]#[O+:8])<-[1N@@:9]([C:10]([C:11]([P:12]([c:13]2[c:14]([H:48])[c:15]([H:49])[c:16]([H:50])[c:17]([H:51])[c:18]2[H:52])[c:19]2[c:20]([H:53])[c:21]([H:54])[c:22]([H:55])[c:23]([H:56])[c:24]2[H:57])([H:46])[H:47])([H:44])[H:45])([H:43])[C:25]([H:58])([H:59])[C:26]([H:60])([H:61])[2P:27]->1([c:28]1[c:29]([H:62])[c:30]([H:63])[c:31]([H:64])[c:32]([H:65])[c:33]1[H:66])[c:34]1[c:35]([H:67])[c:36]([H:68])[c:37]([H:69])[c:38]([H:70])[c:39]1[H:71])([H:40])([H:41])[H:42]", "smiles3Dx": "C([C:1]#[3N:2]->[Mn+:3]1(<-[4C-:4]#[O+:5])(<-[5H-:6])(<-[6C-:7]#[O+:8])<-[1N@@:9]([C:10]([C:11]([P:12]([c:13]2[c:14]([H:48])[c:15]([H:49])[c:16]([H:50])[c:17]([H:51])[c:18]2[H:52])[c:19]2[c:20]([H:53])[c:21]([H:54])[c:22]([H:55])[c:23]([H:56])[c:24]2[H:57])([H:46])[H:47])([H:44])[H:45])([H:43])[C:25]([H:58])([H:59])[C:26]([H:60])([H:61])[2P:27]->1([c:28]1[c:29]([H:62])[c:30]([H:63])[c:31]([H:64])[c:32]([H:65])[c:33]1[H:66])[c:34]1[c:35]([H:67])[c:36]([H:68])[c:37]([H:69])[c:38]([H:70])[c:39]1[H:71])([H:40])([H:41])[H:42]", "dummies": []}
C      1.7543    -3.9429    -1.4569
C      1.5021    -2.5293    -1.4764
N      1.2199    -1.3785    -1.2688
Mn     0.0000     0.0000     0.0000
C      0.3383    -1.8549     1.5856
O      0.4513    -2.9314     2.1425
H     -1.3503     0.8018     1.0806
C      1.7987     1.6698     0.2522
O      2.5301     2.6166     0.2072
N     -1.7779    -1.2105    -1.1043
C     -2.2809    -2.2343    -0.3181
C     -3.8410    -2.5073    -0.5497
P     -4.8464    -3.2063     0.9107
C     -3.8460    -4.0323     2.2119
C     -3.4302    -5.3605     2.1164
C     -2.4333    -5.8538     2.9837
C     -1.8952    -5.0009     3.9611
C     -2.3569    -3.6886     4.0991
C     -3.3629    -3.2014     3.2417
C     -5.9428    -4.4023     0.0473
C     -5.4253    -5.2071    -0.9832
C     -6.2828    -5.5860    -2.0427
C     -7.5801    -5.0646    -2.0605
C     -8.1287    -4.4176    -0.9475
C     -7.2933    -4.0896     0.1377
C     -1.5750    -1.4465    -2.4934
C     -1.0625    -0.1595    -3.3002
P     -0.7466     1.1783    -2.1594
C      0.4576     2.3576    -2.7280
C      1.4799     2.0233    -3.6700
C      2.4102     2.9834    -4.0849
C      2.5391     4.1492    -3.3215
C      1.6862     4.4353    -2.2539
C      0.6576     3.5494    -2.0076
C     -2.2843     2.1562    -1.9593
C     -3.2316     2.2392    -3.0386
C     -4.4522     2.9062    -2.7447
C     -4.7497     3.2455    -1.4217
C     -3.9174     2.9769    -0.3630
C     -2.6354     2.5888    -0.7144
H      2.8699    -4.2378    -1.3362
H      1.1937    -4.0269    -0.5758
H      1.1903    -4.2722    -2.3526
H     -2.4756    -0.6721    -1.1573
H     -2.1479    -1.8304     0.6707
H     -1.7138    -3.1808    -0.4799
H     -4.3870    -1.5262    -0.7082
H     -3.9424    -3.0848    -1.4977
H     -3.8600    -6.0304     1.3776
H     -2.1220    -6.9017     2.9210
H     -1.1467    -5.3991     4.6474
H     -2.0003    -3.0401     4.9057
H     -3.6974    -2.1695     3.3458
H     -4.3818    -5.5107    -1.0488
H     -5.9198    -6.2496    -2.8269
H     -8.1994    -5.2088    -2.9485
H     -9.1474    -4.0273    -0.9497
H     -7.6739    -3.4352     0.9149
H     -2.4561    -1.8860    -3.0124
H     -0.7865    -2.1962    -2.4469
H     -0.0599    -0.4366    -3.7278
H     -1.7226     0.0335    -4.1581
H      1.5189     1.0229    -4.1399
H      3.1191     2.7585    -4.9052
H      3.3435     4.8483    -3.5439
H      1.7997     5.3139    -1.6053
H     -0.0685     3.7797    -1.2017
H     -3.0434     1.8303    -3.9840
H     -5.0769     3.0949    -3.5900
H     -5.6947     3.7287    -1.2401
H     -4.1578     3.1708     0.6637
H     -1.9300     2.5379     0.1164
72
{"conf": 42, "E": 135.02, "rms": -1.0, "geom": "OH", "total_charge": 0, "CA_charge": 1, "smiles": "C[C:1]#[3N:2]->[Mn+:3]1(<-[4C-:4]#[O+:5])(<-[5H-:6])(<-[6C-:7]#[O+:8])<-[1N@H:9]([CH2:10][CH2:11][P:12]([c:13]2[cH:14][cH:15][cH:16][cH:17][cH:18]2)[c:19]2[cH:20][cH:21][cH:22][cH:23][cH:24]2)[CH2:25][CH2:26][2P:27]->1([c:28]1[cH:29][cH:30][cH:31][cH:32][cH:33]1)[c:34]1[cH:35][cH:36][cH:37][cH:38][cH:39]1", "smiles3D": "C([C:1]#[3N:2]->[Mn+:3]1(<-[4C-:4]#[O+:5])(<-[5H-:6])(<-[6C-:7]#[O+:8])<-[1N@@:9]([C:10]([C:11]([P:12]([c:13]2[c:14]([H:48])[c:15]([H:49])[c:16]([H:50])[c:17]([H:51])[c:18]2[H:52])[c:19]2[c:20]([H:53])[c:21]([H:54])[c:22]([H:55])[c:23]([H:56])[c:24]2[H:57])([H:46])[H:47])([H:44])[H:45])([H:43])[C:25]([H:58])([H:59])[C:26]([H:60])([H:61])[2P:27]->1([c:28]1[c:29]([H:62])[c:30]([H:63])[c:31]([H:64])[c:32]([H:65])[c:33]1[H:66])[c:34]1[c:35]([H:67])[c:36]([H:68])[c:37]([H:69])[c:38]([H:70])[c:39]1[H:71])([H:40])([H:41])[H:42]", "smiles3Dx": "C([C:1]#[3N:2]->[Mn+:3]1(<-[4C-:4]#[O+:5])(<-[5H-:6])(<-[6C-:7]#[O+:8])<-[1N@@:9]([C:10]([C:11]([P:12]([c:13]2[c:14]([H:48])[c:15]([H:49])[c:16]([H:50])[c:17]([H:51])[c:18]2[H:52])[c:19]2[c:20]([H:53])[c:21]([H:54])[c:22]([H:55])[c:23]([H:56])[c:24]2[H:57])([H:46])[H:47])([H:44])[H:45])([H:43])[C:25]([H:58])([H:59])[C:26]([H:60])([H:61])[2P:27]->1([c:28]1[c:29]([H:62])[c:30]([H:63])[c:31]([H:64])[c:32]([H:65])[c:33]1[H:66])[c:34]1[c:35]([H:67])[c:36]([H:68])[c:37]([H:69])[c:38]([H:70])[c:39]1[H:71])([H:40])([H:41])[H:42]", "dummies": []}
C     -3.5976     2.0588    -2.7514
C     -2.5424     1.4543    -1.9399
N     -1.6543     0.9479    -1.2602
Mn     0.0000     0.0000     0.0000
C     -0.5209     1.4306     1.7114
O     -0.8276     2.1894     2.5988
H      1.3190    -0.7687     1.0284
C     -1.5115    -1.5340     0.7692
O     -2.2974    -2.3596     1.1657
N      1.6075     1.2987    -1.0490
C      1.5148     2.6363    -0.6407
C      2.8080     3.4635    -0.8607
P      4.1273     3.2967     0.4748
C      4.7051     1.5405     0.5471
C      4.9431     0.8350    -0.6450
C      5.4212    -0.4787    -0.6038
C      5.7148    -1.0760     0.6265
C      5.5660    -0.3482     1.8092
C      5.0893     0.9661     1.7667
C      3.2229     3.6977     2.0377
C      3.1579     5.0389     2.4433
C      2.4456     5.3952     3.5952
C      1.7965     4.4148     4.3506
C      1.8458     3.0774     3.9453
C      2.5423     2.7199     2.7830
C      1.4846     1.0959    -2.4596
C      1.7561    -0.3613    -2.9285
P      0.6862    -1.4844    -2.0296
C      1.6806    -2.9339    -1.7127
C      2.4254    -3.5194    -2.7480
C      3.2051    -4.6484    -2.4948
C      3.2187    -5.2206    -1.2185
C      2.4704    -4.6472    -0.1854
C      1.7070    -3.4962    -0.4278
C     -0.6328    -1.9807    -3.1283
C     -1.1848    -3.2652    -3.0104
C     -2.2661    -3.6418    -3.8057
C     -2.8243    -2.7225    -4.7050
C     -2.2911    -1.4345    -4.8133
C     -1.1983    -1.0649    -4.0237
H     -3.3145     3.0984    -3.0205
H     -3.7309     1.4716    -3.6804
H     -4.5465     2.0740    -2.1741
H      2.4057     0.9677    -0.7848
H      1.2604     2.6582     0.4288
H      0.6800     3.1303    -1.1903
H      2.5208     4.5388    -0.8813
H      3.2715     3.2298    -1.8359
H      4.7391     1.2929    -1.6037
H      5.5614    -1.0326    -1.5239
H      6.0930    -2.0876     0.6547
H      5.8388    -0.7959     2.7533
H      5.0208     1.5311     2.6854
H      3.6373     5.8113     1.8548
H      2.3917     6.4365     3.8969
H      1.2491     4.6938     5.2434
H      1.3197     2.3214     4.5177
H      2.5227     1.6880     2.4577
H      0.4590     1.3743    -2.7623
H      2.1860     1.7604    -3.0055
H      2.8159    -0.6159    -2.7207
H      1.5667    -0.4525    -4.0201
H      2.3997    -3.1032    -3.7480
H      3.7886    -5.0990    -3.2901
H      3.8119    -6.1039    -1.0285
H      2.4741    -5.0940     0.8008
H      1.1194    -3.0781     0.3733
H     -0.7789    -3.9807    -2.3043
H     -2.6892    -4.6343    -3.7075
H     -3.6615    -3.0118    -5.3175
H     -2.7300    -0.7212    -5.4954
H     -0.8189    -0.0586    -4.1010
72
{"conf": 43, "E": 323.64, "rms": -1.0, "geom": "OH", "total_charge": 0, "CA_charge": 1, "smiles": "C[C:1]#[3N:2]->[Mn+:3]1(<-[4C-:4]#[O+:5])(<-[5H-:6])(<-[6C-:7]#[O+:8])<-[1N@H:9]([CH2:10][CH2:11][P:12]([c:13]2[cH:14][cH:15][cH:16][cH:17][cH:18]2)[c:19]2[cH:20][cH:21][cH:22][cH:23][cH:24]2)[CH2:25][CH2:26][2P:27]->1([c:28]1[cH:29][cH:30][cH:31][cH:32][cH:33]1)[c:34]1[cH:35][cH:36][cH:37][cH:38][cH:39]1", "smiles3D": "C([C:1]#[3N:2]->[Mn+:3]1(<-[4C-:4]#[O+:5])(<-[5H-:6])(<-[6C-:7]#[O+:8])<-[1N@@:9]([C:10]([C:11]([P:12]([c:13]2[c:14]([H:48])[c:15]([H:49])[c:16]([H:50])[c:17]([H:51])[c:18]2[H:52])[c:19]2[c:20]([H:53])[c:21]([H:54])[c:22]([H:55])[c:23]([H:56])[c:24]2[H:57])([H:46])[H:47])([H:44])[H:45])([H:43])[C:25]([H:58])([H:59])[C:26]([H:60])([H:61])[2P:27]->1([c:28]1[c:29]([H:62])[c:30]([H:63])[c:31]([H:64])[c:32]([H:65])[c:33]1[H:66])[c:34]1[c:35]([H:67])[c:36]([H:68])[c:37]([H:69])[c:38]([H:70])[c:39]1[H:71])([H:40])([H:41])[H:42]", "smiles3Dx": "C([C:1]#[3N:2]->[Mn+:3]1(<-[4C-:4]#[O+:5])(<-[5H-:6])(<-[6C-:7]#[O+:8])<-[1N@@:9]([C:10]([C:11]([P:12]([c:13]2[c:14]([H:48])[c:15]([H:49])[c:16]([H:50])[c:17]([H:51])[c:18]2[H:52])[c:19]2[c:20]([H:53])[c:21]([H:54])[c:22]([H:55])[c:23]([H:56])[c:24]2[H:57])([H:46])[H:47])([H:44])[H:45])([H:43])[C:25]([H:58])([H:59])[C:26]([H:60])([H:61])[2P:27]->1([c:28]1[c:29]([H:62])[c:30]([H:63])[c:31]([H:64])[c:32]([H:65])[c:33]1[H:66])[c:34]1[c:35]([H:67])[c:36]([H:68])[c:37]([H:69])[c:38]([H:70])[c:39]1[H:71])([H:40])([H:41])[H:42]", "dummies": []}
C      2.0056     3.4707     2.0715
C      1.8770     2.0678     1.7159
N      1.4273     1.0515     1.3161
Mn     0.0000     0.0000     0.0000
C     -1.4155    -0.3938     1.9387
O     -2.0011    -0.8161     2.9092
H     -1.0671    -0.6544    -1.3795
C     -0.2113     2.3391    -0.6908
O     -0.0646     3.5435    -0.9736
N      1.0438    -2.2021     0.1502
C      0.3106    -3.1030     0.8991
C     -1.1075    -3.3224     0.2746
P     -1.3821    -3.0705    -1.5918
C     -3.0385    -2.2430    -1.8138
C     -4.0475    -2.3846    -0.8476
C     -5.2592    -1.6715    -0.9829
C     -5.5269    -0.9834    -2.1744
C     -4.5463    -0.8884    -3.1762
C     -3.2694    -1.4468    -2.9558
C     -1.6494    -4.6049    -2.5321
C     -1.3591    -4.5882    -3.8961
C     -1.2793    -5.8014    -4.6028
C     -1.5882    -6.9931    -3.9282
C     -2.0158    -6.9694    -2.5922
C     -2.0076    -5.7643    -1.8714
C      2.4248    -2.0314     0.4285
C      3.2666    -1.1371    -0.5908
P      2.0679    -0.1241    -1.5442
C      2.7153     1.4808    -1.9749
C      3.8742     2.0434    -1.4330
C      4.4715     3.1772    -2.0276
C      3.7250     3.8924    -2.9680
C      2.4448     3.5331    -3.3233
C      1.9536     2.2957    -2.8649
C      1.6967    -0.9012    -3.1203
C      2.6478    -1.7998    -3.7276
C      2.2015    -2.5289    -4.8777
C      0.9405    -2.2219    -5.4184
C      0.0421    -1.3933    -4.8218
C      0.4682    -0.6826    -3.6665
H      0.9990     3.8119     1.7623
H      2.7385     3.8575     1.3447
H      2.1898     3.7478     3.1873
H      1.1076    -2.6505    -0.6645
H      0.2542    -2.6014     1.8509
H      0.8432    -4.1360     1.0200
H     -1.3826    -4.3671     0.4757
H     -1.8223    -2.7314     0.8169
H     -3.9440    -3.0049     0.0381
H     -5.9496    -1.6149    -0.1448
H     -6.4756    -0.4557    -2.2902
H     -4.7120    -0.3187    -4.0913
H     -2.4929    -1.3315    -3.6985
H     -1.2460    -3.6521    -4.4223
H     -1.1351    -5.7738    -5.6786
H     -1.6188    -7.9282    -4.4742
H     -2.4563    -7.8316    -2.1200
H     -2.2791    -5.7768    -0.8156
H      2.3494    -1.5301     1.3884
H      2.9556    -3.0265     0.5558
H      3.8669    -0.4385    -0.0066
H      3.9614    -1.7716    -1.1945
H      4.4053     1.6134    -0.5859
H      5.4549     3.5011    -1.6539
H      4.1559     4.8047    -3.4166
H      1.7644     4.1434    -3.9705
H      1.0491     1.9215    -3.3168
H      3.5825    -2.1024    -3.3283
H      2.9380    -3.1594    -5.3814
H      0.5774    -2.8482    -6.2608
H     -0.8866    -1.0654    -5.2788
H     -0.2251    -0.0283    -3.1780
72
{"conf": 44, "E": 133.06, "rms": -1.0, "geom": "OH", "total_charge": 0, "CA_charge": 1, "smiles": "C[C:1]#[3N:2]->[Mn+:3]1(<-[4C-:4]#[O+:5])(<-[5H-:6])(<-[6C-:7]#[O+:8])<-[1N@H:9]([CH2:10][CH2:11][P:12]([c:13]2[cH:14][cH:15][cH:16][cH:17][cH:18]2)[c:19]2[cH:20][cH:21][cH:22][cH:23][cH:24]2)[CH2:25][CH2:26][2P:27]->1([c:28]1[cH:29][cH:30][cH:31][cH:32][cH:33]1)[c:34]1[cH:35][cH:36][cH:37][cH:38][cH:39]1", "smiles3D": "C([C:1]#[3N:2]->[Mn+:3]1(<-[4C-:4]#[O+:5])(<-[5H-:6])(<-[6C-:7]#[O+:8])<-[1N@@:9]([C:10]([C:11]([P:12]([c:13]2[c:14]([H:48])[c:15]([H:49])[c:16]([H:50])[c:17]([H:51])[c:18]2[H:52])[c:19]2[c:20]([H:53])[c:21]([H:54])[c:22]([H:55])[c:23]([H:56])[c:24]2[H:57])([H:46])[H:47])([H:44])[H:45])([H:43])[C:25]([H:58])([H:59])[C:26]([H:60])([H:61])[2P:27]->1([c:28]1[c:29]([H:62])[c:30]([H:63])[c:31]([H:64])[c:32]([H:65])[c:33]1[H:66])[c:34]1[c:35]([H:67])[c:36]([H:68])[c:37]([H:69])[c:38]([H:70])[c:39]1[H:71])([H:40])([H:41])[H:42]", "smiles3Dx": "C([C:1]#[3N:2]->[Mn+:3]1(<-[4C-:4]#[O+:5])(<-[5H-:6])(<-[6C-:7]#[O+:8])<-[1N@@:9]([C:10]([C:11]([P:12]([c:13]2[c:14]([H:48])[c:15]([H:49])[c:16]([H:50])[c:17]([H:51])[c:18]2[H:52])[c:19]2[c:20]([H:53])[c:21]([H:54])[c:22]([H:55])[c:23]([H:56])[c:24]2[H:57])([H:46])[H:47])([H:44])[H:45])([H:43])[C:25]([H:58])([H:59])[C:26]([H:60])([H:61])[2P:27]->1([c:28]1[c:29]([H:62])[c:30]([H:63])[c:31]([H:64])[c:32]([H:65])[c:33]1[H:66])[c:34]1[c:35]([H:67])[c:36]([H:68])[c:37]([H:69])[c:38]([H:70])[c:39]1[H:71])([H:40])([H:41])[H:42]", "dummies": []}
C     -3.5913     2.6931    -2.1543
C     -2.5281     1.9307    -1.5078
N     -1.6380     1.2711    -0.9755
Mn     0.0000     0.0000     0.0000
C      1.4284     0.4655    -1.7279
O      2.1817     0.7129    -2.6347
H      1.3187    -1.0141     0.7838
C      0.6982     1.8424     1.1837
O      1.0662     2.8125     1.8025
N     -0.9120    -1.9077    -0.9699
C     -0.8166    -1.7065    -2.3722
C     -1.8741    -2.3569    -3.2908
P     -1.4995    -4.1429    -3.7321
C     -2.8798    -4.5727    -4.8965
C     -4.1781    -4.0437    -4.7539
C     -5.1880    -4.3914    -5.6565
C     -4.9148    -5.2559    -6.7171
C     -3.6343    -5.7995    -6.8549
C     -2.6226    -5.4654    -5.9465
C     -1.8459    -5.1075    -2.1989
C     -0.7974    -5.2995    -1.2941
C     -1.0101    -5.9904    -0.1013
C     -2.2750    -6.4951     0.1964
C     -3.3256    -6.3220    -0.7072
C     -3.1161    -5.6239    -1.9008
C     -2.2215    -2.0929    -0.4315
C     -2.3041    -2.2178     1.1197
P     -1.6565    -0.7307     1.8679
C     -3.0267     0.3474     2.2562
C     -4.1914     0.3529     1.4695
C     -5.2559     1.2039     1.7937
C     -5.1561     2.0557     2.8982
C     -3.9864     2.0809     3.6656
C     -2.9242     1.2268     3.3450
C     -0.9455    -1.2313     3.4264
C     -1.6958    -2.0069     4.3189
C     -1.1727    -2.3226     5.5800
C      0.0947    -1.8573     5.9405
C      0.8409    -1.0788     5.0552
C      0.3174    -0.7611     3.7993
H     -3.4630     2.6368    -3.2585
H     -3.5349     3.7514    -1.8305
H     -4.5759     2.2675    -1.8732
H     -0.3872    -2.6196    -0.7327
H      0.1931    -2.0451    -2.7148
H     -0.8695    -0.6115    -2.5345
H     -2.8964    -2.2405    -2.8956
H     -1.8650    -1.7946    -4.2507
H     -4.4308    -3.3828    -3.9413
H     -6.1765    -3.9710    -5.5404
H     -5.7072    -5.5265    -7.4082
H     -3.4294    -6.4780    -7.6712
H     -1.6312    -5.8791    -6.0847
H      0.1855    -4.8996    -1.5085
H     -0.2000    -6.1260     0.5940
H     -2.4366    -7.0349     1.1163
H     -4.3039    -6.7182    -0.4751
H     -3.9466    -5.4749    -2.5647
H     -2.6614    -3.0205    -0.8580
H     -2.8469    -1.2370    -0.7467
H     -1.6959    -3.0899     1.4361
H     -3.3586    -2.3693     1.4404
H     -4.2928    -0.2903     0.6134
H     -6.1528     1.2036     1.1907
H     -5.9782     2.7142     3.1482
H     -3.9076     2.7646     4.5091
H     -2.0253     1.2513     3.9422
H     -2.6847    -2.3513     4.0444
H     -1.7515    -2.9153     6.2784
H      0.4944    -2.0935     6.9176
H      1.8200    -0.7138     5.3405
H      0.8928    -0.1435     3.1267
