# Supplementary material for: MACE: Automated Assessment of Stereochemistry of Transition Metal Complexes and Its Applications in Computational Catalysis
Source: J Chem Theory Comput. 2024 Feb 16;20(5):2313–20. doi: 10.1021/acs.jctc.3c01313 (PMC10938507; doi:10.1021/acs.jctc.3c01313)
Supplement: Supplementary file 3 — ct3c01313_si_003.zip [file ct3c01313_si_003.zip › structures/screening/mace_MeCN/Mn_PNhP_Ph_bi_9.xyz]

72
{"conf": 0, "E": 118.81, "rms": -1.0, "geom": "OH", "total_charge": 0, "CA_charge": 1, "smiles": "C[C:1]#[5N:2]->[Mn+:3]1(<-[3C-:4]#[O+:5])(<-[4C-:6]#[O+:7])(<-[6H-:8])<-[1N@H:9]([CH2:10][CH2:11][P:12]([c:13]2[cH:14][cH:15][cH:16][cH:17][cH:18]2)[c:19]2[cH:20][cH:21][cH:22][cH:23][cH:24]2)[CH2:25][CH2:26][2P:27]->1([c:28]1[cH:29][cH:30][cH:31][cH:32][cH:33]1)[c:34]1[cH:35][cH:36][cH:37][cH:38][cH:39]1", "smiles3D": "C([C:1]#[5N:2]->[Mn+:3]1(<-[3C-:4]#[O+:5])(<-[4C-:6]#[O+:7])(<-[6H-:8])<-[1N@@:9]([C:10]([C:11]([P:12]([c:13]2[c:14]([H:48])[c:15]([H:49])[c:16]([H:50])[c:17]([H:51])[c:18]2[H:52])[c:19]2[c:20]([H:53])[c:21]([H:54])[c:22]([H:55])[c:23]([H:56])[c:24]2[H:57])([H:46])[H:47])([H:44])[H:45])([H:43])[C:25]([H:58])([H:59])[C:26]([H:60])([H:61])[2P:27]->1([c:28]1[c:29]([H:62])[c:30]([H:63])[c:31]([H:64])[c:32]([H:65])[c:33]1[H:66])[c:34]1[c:35]([H:67])[c:36]([H:68])[c:37]([H:69])[c:38]([H:70])[c:39]1[H:71])([H:40])([H:41])[H:42]", "smiles3Dx": "C([C:1]#[5N:2]->[Mn+:3]1(<-[3C-:4]#[O+:5])(<-[4C-:6]#[O+:7])(<-[6H-:8])<-[1N@@:9]([C:10]([C:11]([P:12]([c:13]2[c:14]([H:48])[c:15]([H:49])[c:16]([H:50])[c:17]([H:51])[c:18]2[H:52])[c:19]2[c:20]([H:53])[c:21]([H:54])[c:22]([H:55])[c:23]([H:56])[c:24]2[H:57])([H:46])[H:47])([H:44])[H:45])([H:43])[C:25]([H:58])([H:59])[C:26]([H:60])([H:61])[2P:27]->1([c:28]1[c:29]([H:62])[c:30]([H:63])[c:31]([H:64])[c:32]([H:65])[c:33]1[H:66])[c:34]1[c:35]([H:67])[c:36]([H:68])[c:37]([H:69])[c:38]([H:70])[c:39]1[H:71])([H:40])([H:41])[H:42]", "dummies": []}
C      1.3056     4.7598     0.6494
C      0.9231     3.3604     0.4679
N      0.6008     2.1859     0.3092
Mn     0.0000     0.0000     0.0000
C     -0.5624    -2.1995    -0.3180
O     -0.8620    -3.3564    -0.4812
C      2.1841    -0.6142     0.3291
O      3.3331    -0.9348     0.5038
H      0.2694     0.1863    -1.8105
N     -0.6498    -0.1171     2.2158
C      0.2188    -0.9766     2.9168
C      1.4227    -0.2253     3.5153
P      1.0255     0.4245     5.2309
C     -0.0869     1.8452     4.8494
C      0.3739     2.9654     4.1384
C     -0.5085     3.9997     3.8109
C     -1.8549     3.9143     4.1756
C     -2.3193     2.7970     4.8764
C     -1.4381     1.7651     5.2122
C      2.5475     1.3111     5.7988
C      3.6162     1.6090     4.9308
C      4.7270     2.3173     5.4008
C      4.7802     2.7320     6.7362
C      3.7211     2.4424     7.6030
C      2.6079     1.7372     7.1350
C     -2.0195    -0.5076     2.2694
C     -2.9980     0.4841     1.5791
P     -2.5052     0.7176    -0.1290
C     -2.8225     2.4232    -0.5414
C     -3.9144     3.1079     0.0180
C     -4.1446     4.4472    -0.3134
C     -3.2986     5.1018    -1.2143
C     -2.2216     4.4186    -1.7857
C     -1.9880     3.0802    -1.4557
C     -3.5992    -0.2550    -1.1482
C     -3.0724    -1.0250    -2.1941
C     -3.9235    -1.7684    -3.0171
C     -5.3059    -1.7342    -2.8090
C     -5.8389    -0.9486    -1.7825
C     -4.9902    -0.2037    -0.9577
H      0.3911     5.3926     0.6734
H      1.8609     4.8683     1.6053
H      1.9553     5.0792    -0.1953
H     -0.5966     0.7265     2.5525
H      0.5957    -1.7350     2.2009
H     -0.3096    -1.5151     3.7386
H      1.7037     0.6080     2.8395
H      2.2835    -0.9222     3.6016
H      1.4072     3.0356     3.8281
H     -0.1516     4.8660     3.2701
H     -2.5377     4.7120     3.9143
H     -3.3635     2.7277     5.1537
H     -1.8095     0.8979     5.7431
H      3.5998     1.3112     3.8926
H      5.5421     2.5537     4.7261
H      5.6394     3.2823     7.0977
H      3.7637     2.7615     8.6384
H      1.7906     1.5201     7.8161
H     -2.3328    -0.6036     3.3353
H     -2.1277    -1.5027     1.7869
H     -2.9615     1.4572     2.1115
H     -4.0283     0.0792     1.6286
H     -4.5875     2.6150     0.7072
H     -4.9805     4.9778     0.1265
H     -3.4771     6.1389    -1.4676
H     -1.5672     4.9266    -2.4822
H     -1.1553     2.5586    -1.9101
H     -2.0071    -1.0388    -2.3836
H     -3.5115    -2.3657    -3.8209
H     -5.9636    -2.3084    -3.4476
H     -6.9100    -0.9113    -1.6305
H     -5.4235     0.4171    -0.1854
72
{"conf": 1, "E": 255.73, "rms": -1.0, "geom": "OH", "total_charge": 0, "CA_charge": 1, "smiles": "C[C:1]#[5N:2]->[Mn+:3]1(<-[3C-:4]#[O+:5])(<-[4C-:6]#[O+:7])(<-[6H-:8])<-[1N@H:9]([CH2:10][CH2:11][P:12]([c:13]2[cH:14][cH:15][cH:16][cH:17][cH:18]2)[c:19]2[cH:20][cH:21][cH:22][cH:23][cH:24]2)[CH2:25][CH2:26][2P:27]->1([c:28]1[cH:29][cH:30][cH:31][cH:32][cH:33]1)[c:34]1[cH:35][cH:36][cH:37][cH:38][cH:39]1", "smiles3D": "C([C:1]#[5N:2]->[Mn+:3]1(<-[3C-:4]#[O+:5])(<-[4C-:6]#[O+:7])(<-[6H-:8])<-[1N@@:9]([C:10]([C:11]([P:12]([c:13]2[c:14]([H:48])[c:15]([H:49])[c:16]([H:50])[c:17]([H:51])[c:18]2[H:52])[c:19]2[c:20]([H:53])[c:21]([H:54])[c:22]([H:55])[c:23]([H:56])[c:24]2[H:57])([H:46])[H:47])([H:44])[H:45])([H:43])[C:25]([H:58])([H:59])[C:26]([H:60])([H:61])[2P:27]->1([c:28]1[c:29]([H:62])[c:30]([H:63])[c:31]([H:64])[c:32]([H:65])[c:33]1[H:66])[c:34]1[c:35]([H:67])[c:36]([H:68])[c:37]([H:69])[c:38]([H:70])[c:39]1[H:71])([H:40])([H:41])[H:42]", "smiles3Dx": "C([C:1]#[5N:2]->[Mn+:3]1(<-[3C-:4]#[O+:5])(<-[4C-:6]#[O+:7])(<-[6H-:8])<-[1N@@:9]([C:10]([C:11]([P:12]([c:13]2[c:14]([H:48])[c:15]([H:49])[c:16]([H:50])[c:17]([H:51])[c:18]2[H:52])[c:19]2[c:20]([H:53])[c:21]([H:54])[c:22]([H:55])[c:23]([H:56])[c:24]2[H:57])([H:46])[H:47])([H:44])[H:45])([H:43])[C:25]([H:58])([H:59])[C:26]([H:60])([H:61])[2P:27]->1([c:28]1[c:29]([H:62])[c:30]([H:63])[c:31]([H:64])[c:32]([H:65])[c:33]1[H:66])[c:34]1[c:35]([H:67])[c:36]([H:68])[c:37]([H:69])[c:38]([H:70])[c:39]1[H:71])([H:40])([H:41])[H:42]", "dummies": []}
C     -1.4851     3.8594    -2.2191
C     -1.3041     2.4521    -1.9766
N     -0.9212     1.4433    -1.4135
Mn     0.0000     0.0000     0.0000
C      1.0202    -1.4078     1.5911
O      1.3774    -2.0951     2.5681
C      2.0341     1.1250    -0.3292
O      2.9493     1.8636    -0.4047
H      0.1114    -1.2156    -1.2712
N     -1.0101     1.4179     1.5064
C     -0.2708     2.6934     1.6710
C     -1.2498     3.9795     1.6169
P     -1.4765     4.8658     3.2399
C     -2.3064     6.4753     2.8214
C     -2.4074     6.9497     1.4978
C     -3.2707     7.9843     1.1917
C     -4.0109     8.6096     2.2063
C     -3.8121     8.2495     3.5439
C     -3.0065     7.1599     3.8406
C     -2.9160     3.9964     4.0274
C     -2.6654     3.1414     5.1166
C     -3.6372     2.2316     5.5317
C     -4.9212     2.2809     4.9793
C     -5.2329     3.2835     4.0600
C     -4.2505     4.1458     3.5824
C     -1.1472     0.7006     2.7227
C     -2.0621    -0.5498     2.4751
P     -2.3664    -0.8071     0.7340
C     -3.7832     0.1949     0.2610
C     -3.9319     0.6127    -1.0795
C     -4.8026     1.6573    -1.3603
C     -5.7849     2.1110    -0.4172
C     -5.7931     1.4630     0.8264
C     -4.8242     0.4802     1.1593
C     -2.6936    -2.4929     0.3667
C     -3.5261    -2.8127    -0.7100
C     -3.6391    -4.1264    -1.1918
C     -2.8878    -5.1747    -0.6084
C     -1.9111    -4.7979     0.3700
C     -1.8174    -3.4912     0.8689
H     -1.4008     4.2883    -3.2795
H     -0.6067     4.2585    -1.6353
H     -2.4086     4.2481    -1.6729
H     -1.8661     1.6098     1.1520
H      0.3962     2.7753     2.6322
H      0.4312     2.7537     0.8534
H     -0.7080     4.6255     0.9628
H     -2.2049     3.8359     1.1520
H     -1.7740     6.5602     0.7276
H     -3.4470     8.2332     0.1505
H     -4.7065     9.3868     1.9682
H     -4.3018     8.7855     4.3444
H     -2.9464     6.8240     4.8650
H     -1.6638     3.0800     5.5647
H     -3.4404     1.5668     6.3438
H     -5.7005     1.6116     5.3314
H     -6.2473     3.3827     3.7279
H     -4.5156     4.8541     2.8100
H     -0.1484     0.3280     3.1771
H     -1.5679     1.4175     3.4763
H     -3.0710    -0.4502     3.0702
H     -1.5788    -1.4177     2.9116
H     -3.2253     0.3327    -1.7942
H     -4.7167     2.1733    -2.3130
H     -6.4830     2.8473    -0.7118
H     -6.6574     1.6853     1.4775
H     -4.9124     0.1331     2.1943
H     -4.0115    -2.1067    -1.3290
H     -4.2806    -4.3543    -2.0603
H     -3.0081    -6.2071    -0.9162
H     -1.2892    -5.5871     0.8341
H     -1.1010    -3.2939     1.5577
72
{"conf": 2, "E": 399.55, "rms": -1.0, "geom": "OH", "total_charge": 0, "CA_charge": 1, "smiles": "C[C:1]#[5N:2]->[Mn+:3]1(<-[3C-:4]#[O+:5])(<-[4C-:6]#[O+:7])(<-[6H-:8])<-[1N@H:9]([CH2:10][CH2:11][P:12]([c:13]2[cH:14][cH:15][cH:16][cH:17][cH:18]2)[c:19]2[cH:20][cH:21][cH:22][cH:23][cH:24]2)[CH2:25][CH2:26][2P:27]->1([c:28]1[cH:29][cH:30][cH:31][cH:32][cH:33]1)[c:34]1[cH:35][cH:36][cH:37][cH:38][cH:39]1", "smiles3D": "C([C:1]#[5N:2]->[Mn+:3]1(<-[3C-:4]#[O+:5])(<-[4C-:6]#[O+:7])(<-[6H-:8])<-[1N@@:9]([C:10]([C:11]([P:12]([c:13]2[c:14]([H:48])[c:15]([H:49])[c:16]([H:50])[c:17]([H:51])[c:18]2[H:52])[c:19]2[c:20]([H:53])[c:21]([H:54])[c:22]([H:55])[c:23]([H:56])[c:24]2[H:57])([H:46])[H:47])([H:44])[H:45])([H:43])[C:25]([H:58])([H:59])[C:26]([H:60])([H:61])[2P:27]->1([c:28]1[c:29]([H:62])[c:30]([H:63])[c:31]([H:64])[c:32]([H:65])[c:33]1[H:66])[c:34]1[c:35]([H:67])[c:36]([H:68])[c:37]([H:69])[c:38]([H:70])[c:39]1[H:71])([H:40])([H:41])[H:42]", "smiles3Dx": "C([C:1]#[5N:2]->[Mn+:3]1(<-[3C-:4]#[O+:5])(<-[4C-:6]#[O+:7])(<-[6H-:8])<-[1N@@:9]([C:10]([C:11]([P:12]([c:13]2[c:14]([H:48])[c:15]([H:49])[c:16]([H:50])[c:17]([H:51])[c:18]2[H:52])[c:19]2[c:20]([H:53])[c:21]([H:54])[c:22]([H:55])[c:23]([H:56])[c:24]2[H:57])([H:46])[H:47])([H:44])[H:45])([H:43])[C:25]([H:58])([H:59])[C:26]([H:60])([H:61])[2P:27]->1([c:28]1[c:29]([H:62])[c:30]([H:63])[c:31]([H:64])[c:32]([H:65])[c:33]1[H:66])[c:34]1[c:35]([H:67])[c:36]([H:68])[c:37]([H:69])[c:38]([H:70])[c:39]1[H:71])([H:40])([H:41])[H:42]", "dummies": []}
C     -1.5483    -1.5038     4.3651
C     -0.7910    -0.7995     3.3997
N     -0.1696    -0.4551     2.3903
Mn     0.0000     0.0000     0.0000
C     -0.2914     0.5893    -2.4379
O     -0.8430     0.7454    -3.5268
C      0.4800    -2.3334    -0.1951
O      0.1945    -3.5180    -0.3155
H      1.8229     0.9089     0.3138
N     -2.3679    -0.4273    -0.1231
C     -2.6773    -1.4485    -1.0144
C     -3.3821    -2.7839    -0.6270
P     -3.7967    -2.9446     1.2233
C     -3.4551    -4.6417     1.8562
C     -2.2783    -5.3221     1.4960
C     -2.0618    -6.6481     1.9570
C     -3.0581    -7.2915     2.7015
C     -4.1873    -6.5799     3.1158
C     -4.3032    -5.2189     2.7902
C     -5.5526    -2.4833     1.5335
C     -5.7631    -1.1603     1.9475
C     -6.7796    -0.8994     2.8818
C     -7.6306    -1.9559     3.3045
C     -7.6311    -3.1722     2.5936
C     -6.5811    -3.4464     1.7082
C     -3.1861     0.6546    -0.1447
C     -2.8684     1.6871     1.0400
P     -1.2734     2.2955     0.6970
C     -0.5361     3.0783     2.1444
C      0.5976     3.8756     1.9798
C      1.3035     4.4069     3.0817
C      0.9924     3.9591     4.4011
C     -0.0606     3.0295     4.5657
C     -0.8402     2.5822     3.4614
C     -1.2429     3.4619    -0.6055
C     -2.4153     4.1279    -1.0200
C     -2.2888     5.0641    -2.0376
C     -1.2007     5.0537    -2.8955
C     -0.1673     4.0889    -2.6798
C     -0.1183     3.4076    -1.4617
H     -0.8907    -2.5030     4.4570
H     -1.5540    -0.6398     5.1400
H     -2.3461    -1.5555     3.6239
H     -2.5074    -0.7873     0.6095
H     -1.7553    -1.7090    -1.3725
H     -3.3069    -1.0221    -1.7633
H     -4.4001    -3.0140    -1.2463
H     -2.7779    -3.7178    -0.9274
H     -1.5616    -4.8701     0.8460
H     -1.1077    -7.1394     1.7510
H     -2.9292    -8.2920     3.0682
H     -4.9924    -7.0187     3.6707
H     -5.0388    -4.5974     3.3046
H     -5.0066    -0.3947     1.7144
H     -6.8568     0.1061     3.3272
H     -8.3537    -1.7778     4.0805
H     -8.3530    -3.9586     2.8412
H     -6.4773    -4.4766     1.3543
H     -4.3026     0.4197    -0.1600
H     -2.8571     1.0657    -1.0544
H     -3.7280     2.4275     1.0657
H     -2.8047     1.1450     2.0586
H      1.0142     4.0409     0.9814
H      2.1248     5.1038     2.8831
H      1.4745     4.3442     5.1654
H     -0.2741     2.5547     5.5632
H     -1.6844     1.9283     3.6284
H     -3.3479     3.9547    -0.4887
H     -3.0998     5.7699    -2.1216
H     -1.2017     5.6935    -3.7112
H      0.6081     3.9836    -3.4098
H      0.7694     2.7592    -1.2526
72
{"conf": 3, "E": 140.87, "rms": -1.0, "geom": "OH", "total_charge": 0, "CA_charge": 1, "smiles": "C[C:1]#[5N:2]->[Mn+:3]1(<-[3C-:4]#[O+:5])(<-[4C-:6]#[O+:7])(<-[6H-:8])<-[1N@H:9]([CH2:10][CH2:11][P:12]([c:13]2[cH:14][cH:15][cH:16][cH:17][cH:18]2)[c:19]2[cH:20][cH:21][cH:22][cH:23][cH:24]2)[CH2:25][CH2:26][2P:27]->1([c:28]1[cH:29][cH:30][cH:31][cH:32][cH:33]1)[c:34]1[cH:35][cH:36][cH:37][cH:38][cH:39]1", "smiles3D": "C([C:1]#[5N:2]->[Mn+:3]1(<-[3C-:4]#[O+:5])(<-[4C-:6]#[O+:7])(<-[6H-:8])<-[1N@@:9]([C:10]([C:11]([P:12]([c:13]2[c:14]([H:48])[c:15]([H:49])[c:16]([H:50])[c:17]([H:51])[c:18]2[H:52])[c:19]2[c:20]([H:53])[c:21]([H:54])[c:22]([H:55])[c:23]([H:56])[c:24]2[H:57])([H:46])[H:47])([H:44])[H:45])([H:43])[C:25]([H:58])([H:59])[C:26]([H:60])([H:61])[2P:27]->1([c:28]1[c:29]([H:62])[c:30]([H:63])[c:31]([H:64])[c:32]([H:65])[c:33]1[H:66])[c:34]1[c:35]([H:67])[c:36]([H:68])[c:37]([H:69])[c:38]([H:70])[c:39]1[H:71])([H:40])([H:41])[H:42]", "smiles3Dx": "C([C:1]#[5N:2]->[Mn+:3]1(<-[3C-:4]#[O+:5])(<-[4C-:6]#[O+:7])(<-[6H-:8])<-[1N@@:9]([C:10]([C:11]([P:12]([c:13]2[c:14]([H:48])[c:15]([H:49])[c:16]([H:50])[c:17]([H:51])[c:18]2[H:52])[c:19]2[c:20]([H:53])[c:21]([H:54])[c:22]([H:55])[c:23]([H:56])[c:24]2[H:57])([H:46])[H:47])([H:44])[H:45])([H:43])[C:25]([H:58])([H:59])[C:26]([H:60])([H:61])[2P:27]->1([c:28]1[c:29]([H:62])[c:30]([H:63])[c:31]([H:64])[c:32]([H:65])[c:33]1[H:66])[c:34]1[c:35]([H:67])[c:36]([H:68])[c:37]([H:69])[c:38]([H:70])[c:39]1[H:71])([H:40])([H:41])[H:42]", "dummies": []}
C     -0.0854     1.1476     4.8491
C     -0.0656     0.7964     3.4304
N     -0.0454     0.5172     2.2340
Mn     0.0000     0.0000     0.0000
C     -0.0937    -0.5116    -2.2327
O     -0.1503    -0.7764    -3.4101
C     -1.5904     1.6102    -0.3483
O     -2.4270     2.4561    -0.5340
H     -1.2795    -1.2887     0.3024
N      1.8244     1.4385    -0.2122
C      1.6769     2.1406    -1.4172
C      2.7249     3.2549    -1.6277
P      2.0685     4.7877    -2.4957
C      1.0936     5.4892    -1.0815
C     -0.2114     5.0636    -0.7789
C     -0.8469     5.5132     0.3850
C     -0.1791     6.3796     1.2560
C      1.1151     6.8089     0.9587
C      1.7515     6.3611    -0.2029
C      0.8501     4.1700    -3.7456
C      1.1367     3.0249    -4.5072
C      0.2332     2.5729    -5.4753
C     -0.9410     3.2879    -5.7204
C     -1.2058     4.4621    -5.0107
C     -0.3014     4.9166    -4.0436
C      3.1006     0.7590    -0.0914
C      3.1654    -0.3935     0.9435
P      1.9625    -1.6369     0.4933
C      2.7625    -2.5751    -0.8075
C      3.5111    -3.7278    -0.4943
C      4.2013    -4.4152    -1.4987
C      4.1640    -3.9530    -2.8175
C      3.4636    -2.7860    -3.1283
C      2.7755    -2.0964    -2.1271
C      1.6933    -2.7433     1.8746
C      1.0309    -3.9630     1.6510
C      0.7088    -4.8071     2.7203
C      1.0274    -4.4260     4.0264
C      1.6653    -3.2102     4.2655
C      2.0083    -2.3673     3.1967
H     -0.6556     2.0956     4.9746
H      0.9674     1.2999     5.1904
H     -0.5642     0.3362     5.4470
H      1.7570     2.0339     0.4813
H      0.6691     2.5815    -1.4250
H      1.7394     1.4251    -2.2614
H      3.1230     3.5809    -0.6448
H      3.5789     2.8529    -2.2142
H     -0.7399     4.3780    -1.4271
H     -1.8470     5.1756     0.6226
H     -0.6631     6.7144     2.1633
H      1.6362     7.4710     1.6361
H      2.7668     6.6773    -0.4102
H      2.0594     2.4793    -4.3590
H      0.4484     1.6796    -6.0475
H     -1.6375     2.9463    -6.4734
H     -2.1034     5.0332    -5.2206
H     -0.5056     5.8416    -3.5190
H      3.4051     0.3505    -1.0789
H      3.8689     1.5106     0.2054
H      4.1836    -0.8333     0.9530
H      2.9317     0.0203     1.9394
H      3.5963    -4.0845     0.5225
H      4.7766    -5.3004    -1.2556
H      4.7018    -4.4790    -3.5949
H      3.4625    -2.4090    -4.1435
H      2.3124    -1.1628    -2.3792
H      0.7409    -4.2518     0.6500
H      0.1949    -5.7433     2.5339
H      0.7422    -5.0636     4.8576
H      1.8836    -2.9065     5.2851
H      2.4681    -1.4279     3.4357
72
{"conf": 4, "E": 131.27, "rms": -1.0, "geom": "OH", "total_charge": 0, "CA_charge": 1, "smiles": "C[C:1]#[5N:2]->[Mn+:3]1(<-[3C-:4]#[O+:5])(<-[4C-:6]#[O+:7])(<-[6H-:8])<-[1N@H:9]([CH2:10][CH2:11][P:12]([c:13]2[cH:14][cH:15][cH:16][cH:17][cH:18]2)[c:19]2[cH:20][cH:21][cH:22][cH:23][cH:24]2)[CH2:25][CH2:26][2P:27]->1([c:28]1[cH:29][cH:30][cH:31][cH:32][cH:33]1)[c:34]1[cH:35][cH:36][cH:37][cH:38][cH:39]1", "smiles3D": "C([C:1]#[5N:2]->[Mn+:3]1(<-[3C-:4]#[O+:5])(<-[4C-:6]#[O+:7])(<-[6H-:8])<-[1N@@:9]([C:10]([C:11]([P:12]([c:13]2[c:14]([H:48])[c:15]([H:49])[c:16]([H:50])[c:17]([H:51])[c:18]2[H:52])[c:19]2[c:20]([H:53])[c:21]([H:54])[c:22]([H:55])[c:23]([H:56])[c:24]2[H:57])([H:46])[H:47])([H:44])[H:45])([H:43])[C:25]([H:58])([H:59])[C:26]([H:60])([H:61])[2P:27]->1([c:28]1[c:29]([H:62])[c:30]([H:63])[c:31]([H:64])[c:32]([H:65])[c:33]1[H:66])[c:34]1[c:35]([H:67])[c:36]([H:68])[c:37]([H:69])[c:38]([H:70])[c:39]1[H:71])([H:40])([H:41])[H:42]", "smiles3Dx": "C([C:1]#[5N:2]->[Mn+:3]1(<-[3C-:4]#[O+:5])(<-[4C-:6]#[O+:7])(<-[6H-:8])<-[1N@@:9]([C:10]([C:11]([P:12]([c:13]2[c:14]([H:48])[c:15]([H:49])[c:16]([H:50])[c:17]([H:51])[c:18]2[H:52])[c:19]2[c:20]([H:53])[c:21]([H:54])[c:22]([H:55])[c:23]([H:56])[c:24]2[H:57])([H:46])[H:47])([H:44])[H:45])([H:43])[C:25]([H:58])([H:59])[C:26]([H:60])([H:61])[2P:27]->1([c:28]1[c:29]([H:62])[c:30]([H:63])[c:31]([H:64])[c:32]([H:65])[c:33]1[H:66])[c:34]1[c:35]([H:67])[c:36]([H:68])[c:37]([H:69])[c:38]([H:70])[c:39]1[H:71])([H:40])([H:41])[H:42]", "dummies": []}
C      4.7229     1.5783    -0.2510
C      3.3340     1.1299    -0.1717
N      2.1705     0.7375    -0.1075
Mn     0.0000     0.0000     0.0000
C     -2.2009    -0.6458     0.0903
O     -3.3495    -0.9934     0.1479
C     -0.5668     1.5719    -1.5573
O     -0.8724     2.3956    -2.3867
H     -0.3158     1.1483     1.4010
N      0.5397    -1.6012    -1.5799
C     -0.6270    -2.0698    -2.2142
C     -0.3668    -2.6399    -3.6348
P     -1.3921    -4.1530    -4.0832
C     -3.1397    -3.7446    -3.6424
C     -4.0627    -4.7821    -3.4310
C     -5.4135    -4.4941    -3.2175
C     -5.8667    -3.1718    -3.2945
C     -4.9658    -2.1355    -3.5574
C     -3.6073    -2.4105    -3.7377
C     -0.8304    -5.3814    -2.8202
C     -1.4692    -5.5285    -1.5724
C     -0.9998    -6.4700    -0.6506
C      0.1035    -7.2649    -0.9624
C      0.7500    -7.1106    -2.1926
C      0.2785    -6.1798    -3.1219
C      1.3818    -2.6126    -0.9892
C      0.8803    -3.2603     0.3354
P      0.6453    -1.9816     1.5677
C      2.1959    -1.8609     2.4451
C      2.7272    -0.5972     2.7376
C      3.9431    -0.4905     3.4232
C      4.6164    -1.6407     3.8453
C      4.0623    -2.9000     3.5995
C      2.8507    -3.0087     2.9086
C     -0.5781    -2.5849     2.7270
C     -1.7799    -3.1467     2.2643
C     -2.7401    -3.5957     3.1743
C     -2.5072    -3.5012     4.5455
C     -1.3187    -2.9400     5.0159
C     -0.3549    -2.4735     4.1131
H      5.3431     0.9357     0.4075
H      5.0789     1.4689    -1.2946
H      4.7948     2.6409     0.0641
H      1.0424    -1.1601    -2.2106
H     -1.1157    -2.8337    -1.5936
H     -1.3222    -1.2101    -2.3047
H     -0.5650    -1.8557    -4.3924
H      0.6974    -2.9202    -3.7471
H     -3.7250    -5.8132    -3.4407
H     -6.1151    -5.3008    -3.0468
H     -6.9141    -2.9481    -3.1356
H     -5.3276    -1.1123    -3.6446
H     -2.9375    -1.5912    -3.9815
H     -2.3100    -4.9074    -1.2956
H     -1.4933    -6.5890     0.2999
H      0.4686    -7.9891    -0.2528
H      1.6215    -7.7149    -2.4335
H      0.7860    -6.0703    -4.0759
H      1.5371    -3.4369    -1.7197
H      2.3867    -2.1559    -0.7887
H     -0.0735    -3.7812     0.1552
H      1.6227    -3.9998     0.6913
H      2.2022     0.2998     2.4522
H      4.3550     0.4855     3.6416
H      5.5518    -1.5511     4.3883
H      4.5598    -3.7946     3.9579
H      2.4353    -3.9912     2.7551
H     -1.9887    -3.2250     1.2055
H     -3.6615    -4.0330     2.8196
H     -3.2411    -3.8551     5.2520
H     -1.1404    -2.8800     6.0863
H      0.5656    -2.0431     4.5050
72
{"conf": 5, "E": 151.23, "rms": -1.0, "geom": "OH", "total_charge": 0, "CA_charge": 1, "smiles": "C[C:1]#[5N:2]->[Mn+:3]1(<-[3C-:4]#[O+:5])(<-[4C-:6]#[O+:7])(<-[6H-:8])<-[1N@H:9]([CH2:10][CH2:11][P:12]([c:13]2[cH:14][cH:15][cH:16][cH:17][cH:18]2)[c:19]2[cH:20][cH:21][cH:22][cH:23][cH:24]2)[CH2:25][CH2:26][2P:27]->1([c:28]1[cH:29][cH:30][cH:31][cH:32][cH:33]1)[c:34]1[cH:35][cH:36][cH:37][cH:38][cH:39]1", "smiles3D": "C([C:1]#[5N:2]->[Mn+:3]1(<-[3C-:4]#[O+:5])(<-[4C-:6]#[O+:7])(<-[6H-:8])<-[1N@@:9]([C:10]([C:11]([P:12]([c:13]2[c:14]([H:48])[c:15]([H:49])[c:16]([H:50])[c:17]([H:51])[c:18]2[H:52])[c:19]2[c:20]([H:53])[c:21]([H:54])[c:22]([H:55])[c:23]([H:56])[c:24]2[H:57])([H:46])[H:47])([H:44])[H:45])([H:43])[C:25]([H:58])([H:59])[C:26]([H:60])([H:61])[2P:27]->1([c:28]1[c:29]([H:62])[c:30]([H:63])[c:31]([H:64])[c:32]([H:65])[c:33]1[H:66])[c:34]1[c:35]([H:67])[c:36]([H:68])[c:37]([H:69])[c:38]([H:70])[c:39]1[H:71])([H:40])([H:41])[H:42]", "smiles3Dx": "C([C:1]#[5N:2]->[Mn+:3]1(<-[3C-:4]#[O+:5])(<-[4C-:6]#[O+:7])(<-[6H-:8])<-[1N@@:9]([C:10]([C:11]([P:12]([c:13]2[c:14]([H:48])[c:15]([H:49])[c:16]([H:50])[c:17]([H:51])[c:18]2[H:52])[c:19]2[c:20]([H:53])[c:21]([H:54])[c:22]([H:55])[c:23]([H:56])[c:24]2[H:57])([H:46])[H:47])([H:44])[H:45])([H:43])[C:25]([H:58])([H:59])[C:26]([H:60])([H:61])[2P:27]->1([c:28]1[c:29]([H:62])[c:30]([H:63])[c:31]([H:64])[c:32]([H:65])[c:33]1[H:66])[c:34]1[c:35]([H:67])[c:36]([H:68])[c:37]([H:69])[c:38]([H:70])[c:39]1[H:71])([H:40])([H:41])[H:42]", "dummies": []}
C     -4.2338    -2.0274    -1.6616
C     -2.9806    -1.4448    -1.1857
N     -1.9292    -0.9490    -0.7784
Mn     0.0000     0.0000     0.0000
C      1.9437     0.9706     0.7338
O      2.9718     1.4752     1.1036
C      0.3731     0.8753    -2.0806
O      0.5647     1.3350    -3.1806
H      0.9261    -1.5264    -0.4384
N     -1.2508     1.7601     0.8261
C     -0.8946     2.9510     0.1723
C     -1.6877     3.1944    -1.1186
P     -3.3837     3.9469    -0.8669
C     -3.3613     5.5765     0.0041
C     -3.7281     6.7221    -0.7210
C     -3.7777     7.9724    -0.0926
C     -3.4719     8.0831     1.2673
C     -3.0928     6.9497     1.9886
C     -3.0280     5.7015     1.3635
C     -4.5507     2.7413    -0.0988
C     -4.5737     2.4973     1.2777
C     -5.4435     1.5447     1.8119
C     -6.3083     0.8387     0.9698
C     -6.2921     1.0732    -0.4108
C     -5.4099     2.0232    -0.9422
C     -1.0672     1.8186     2.2424
C     -1.5030     0.5351     3.0170
P     -0.5602    -0.8595     2.4045
C      0.8007    -1.0849     3.5387
C      0.5781    -1.1090     4.9215
C      1.6519    -1.2748     5.8020
C      2.9495    -1.4313     5.3049
C      3.1709    -1.4473     3.9277
C      2.0954    -1.2929     3.0444
C     -1.5906    -2.3174     2.5374
C     -2.9297    -2.2849     2.1099
C     -3.7139    -3.4424     2.1658
C     -3.1680    -4.6382     2.6405
C     -1.8346    -4.6838     3.0511
C     -1.0411    -3.5303     2.9944
H     -4.0297    -3.0286    -2.0934
H     -4.9430    -2.1296    -0.8209
H     -4.6764    -1.3708    -2.4417
H     -2.1215     1.5634     0.6651
H     -1.0084     3.8401     0.8318
H      0.1788     2.8683    -0.0903
H     -1.8307     2.2373    -1.6614
H     -1.1105     3.8849    -1.7729
H     -3.9776     6.6446    -1.7710
H     -4.0658     8.8482    -0.6560
H     -3.5257     9.0463     1.7558
H     -2.8537     7.0358     3.0417
H     -2.7200     4.8477     1.9434
H     -3.9127     3.0199     1.9472
H     -5.4525     1.3518     2.8762
H     -6.9921     0.1047     1.3839
H     -6.9593     0.5268    -1.0625
H     -5.3985     2.1948    -2.0122
H      0.0090     2.0087     2.4543
H     -1.6530     2.6717     2.6532
H     -1.3136     0.6776     4.0975
H     -2.5846     0.3672     2.8583
H     -0.4210    -1.0149     5.3277
H      1.4780    -1.2860     6.8773
H      3.7821    -1.5547     5.9901
H      4.1748    -1.5866     3.5412
H      2.2771    -1.3582     1.9779
H     -3.3711    -1.3788     1.7108
H     -4.7439    -3.4166     1.8327
H     -3.7737    -5.5335     2.6829
H     -1.4058    -5.6137     3.4030
H     -0.0022    -3.5963     3.2942
72
{"conf": 6, "E": 139.1, "rms": -1.0, "geom": "OH", "total_charge": 0, "CA_charge": 1, "smiles": "C[C:1]#[5N:2]->[Mn+:3]1(<-[3C-:4]#[O+:5])(<-[4C-:6]#[O+:7])(<-[6H-:8])<-[1N@H:9]([CH2:10][CH2:11][P:12]([c:13]2[cH:14][cH:15][cH:16][cH:17][cH:18]2)[c:19]2[cH:20][cH:21][cH:22][cH:23][cH:24]2)[CH2:25][CH2:26][2P:27]->1([c:28]1[cH:29][cH:30][cH:31][cH:32][cH:33]1)[c:34]1[cH:35][cH:36][cH:37][cH:38][cH:39]1", "smiles3D": "C([C:1]#[5N:2]->[Mn+:3]1(<-[3C-:4]#[O+:5])(<-[4C-:6]#[O+:7])(<-[6H-:8])<-[1N@@:9]([C:10]([C:11]([P:12]([c:13]2[c:14]([H:48])[c:15]([H:49])[c:16]([H:50])[c:17]([H:51])[c:18]2[H:52])[c:19]2[c:20]([H:53])[c:21]([H:54])[c:22]([H:55])[c:23]([H:56])[c:24]2[H:57])([H:46])[H:47])([H:44])[H:45])([H:43])[C:25]([H:58])([H:59])[C:26]([H:60])([H:61])[2P:27]->1([c:28]1[c:29]([H:62])[c:30]([H:63])[c:31]([H:64])[c:32]([H:65])[c:33]1[H:66])[c:34]1[c:35]([H:67])[c:36]([H:68])[c:37]([H:69])[c:38]([H:70])[c:39]1[H:71])([H:40])([H:41])[H:42]", "smiles3Dx": "C([C:1]#[5N:2]->[Mn+:3]1(<-[3C-:4]#[O+:5])(<-[4C-:6]#[O+:7])(<-[6H-:8])<-[1N@@:9]([C:10]([C:11]([P:12]([c:13]2[c:14]([H:48])[c:15]([H:49])[c:16]([H:50])[c:17]([H:51])[c:18]2[H:52])[c:19]2[c:20]([H:53])[c:21]([H:54])[c:22]([H:55])[c:23]([H:56])[c:24]2[H:57])([H:46])[H:47])([H:44])[H:45])([H:43])[C:25]([H:58])([H:59])[C:26]([H:60])([H:61])[2P:27]->1([c:28]1[c:29]([H:62])[c:30]([H:63])[c:31]([H:64])[c:32]([H:65])[c:33]1[H:66])[c:34]1[c:35]([H:67])[c:36]([H:68])[c:37]([H:69])[c:38]([H:70])[c:39]1[H:71])([H:40])([H:41])[H:42]", "dummies": []}
C     -4.1396     2.7653     0.1410
C     -2.9280     1.9478     0.0643
N     -1.9060     1.2665     0.0230
Mn     0.0000     0.0000     0.0000
C      1.8853    -1.3033     0.0013
O      2.8749    -1.9912     0.0012
C      0.0153     0.0786    -2.2908
O      0.0232     0.1217    -3.4973
H     -1.0272    -1.5210    -0.0153
N      1.2634     1.9303     0.2794
C      2.4432     1.7652    -0.4719
C      3.1163     3.0967    -0.8673
P      4.9146     2.9317    -1.4059
C      4.9785     2.2563    -3.1287
C      3.8400     1.8036    -3.8105
C      3.9590     1.2435    -5.0878
C      5.2083     1.1631    -5.7008
C      6.3425     1.6391    -5.0432
C      6.2282     2.1901    -3.7617
C      5.6013     1.5602    -0.3696
C      6.0909     1.8480     0.9106
C      6.5095     0.8154     1.7561
C      6.4351    -0.5131     1.3289
C      5.9493    -0.8102     0.0544
C      5.5308     0.2201    -0.7939
C      1.5176     2.2403     1.6773
C      0.3784     1.9187     2.6686
P      0.0144     0.1681     2.5862
C      1.2851    -0.7570     3.4358
C      2.1440    -0.1495     4.3700
C      3.1707    -0.8917     4.9610
C      3.3406    -2.2427     4.6380
C      2.4760    -2.8555     3.7318
C      1.4474    -2.1184     3.1394
C     -1.5173    -0.1066     3.4531
C     -1.8103     0.6003     4.6308
C     -3.0091     0.3584     5.3123
C     -3.9116    -0.5954     4.8293
C     -3.6179    -1.3061     3.6623
C     -2.4233    -1.0647     2.9759
H     -4.7046     2.5001     1.0565
H     -4.7697     2.5804    -0.7497
H     -3.8545     3.8375     0.1827
H      0.7695     2.6098    -0.0866
H      2.1875     1.2096    -1.3901
H      3.1576     1.1440     0.1040
H      2.5368     3.5934    -1.6771
H      3.1113     3.7780     0.0037
H      2.8596     1.8775    -3.3731
H      3.0781     0.8782    -5.5986
H      5.2970     0.7308    -6.6864
H      7.3120     1.5838    -5.5226
H      7.1166     2.5430    -3.2538
H      6.1203     2.8707     1.2618
H      6.8766     1.0480     2.7465
H      6.7602    -1.3087     1.9847
H      5.8847    -1.8434    -0.2648
H      5.1128    -0.0386    -1.7558
H      1.7214     3.3310     1.7519
H      2.4300     1.7056     2.0335
H      0.6678     2.2157     3.6944
H     -0.5271     2.4915     2.3742
H      2.0476     0.8877     4.6487
H      3.8353    -0.4202     5.6735
H      4.1388    -2.8068     5.0966
H      2.6078    -3.8980     3.4793
H      0.7855    -2.6069     2.4348
H     -1.1179     1.3310     5.0321
H     -3.2344     0.9071     6.2168
H     -4.8383    -0.7814     5.3594
H     -4.3111    -2.0494     3.2914
H     -2.2082    -1.6349     2.0807
72
{"conf": 7, "E": 120.34, "rms": -1.0, "geom": "OH", "total_charge": 0, "CA_charge": 1, "smiles": "C[C:1]#[5N:2]->[Mn+:3]1(<-[3C-:4]#[O+:5])(<-[4C-:6]#[O+:7])(<-[6H-:8])<-[1N@H:9]([CH2:10][CH2:11][P:12]([c:13]2[cH:14][cH:15][cH:16][cH:17][cH:18]2)[c:19]2[cH:20][cH:21][cH:22][cH:23][cH:24]2)[CH2:25][CH2:26][2P:27]->1([c:28]1[cH:29][cH:30][cH:31][cH:32][cH:33]1)[c:34]1[cH:35][cH:36][cH:37][cH:38][cH:39]1", "smiles3D": "C([C:1]#[5N:2]->[Mn+:3]1(<-[3C-:4]#[O+:5])(<-[4C-:6]#[O+:7])(<-[6H-:8])<-[1N@@:9]([C:10]([C:11]([P:12]([c:13]2[c:14]([H:48])[c:15]([H:49])[c:16]([H:50])[c:17]([H:51])[c:18]2[H:52])[c:19]2[c:20]([H:53])[c:21]([H:54])[c:22]([H:55])[c:23]([H:56])[c:24]2[H:57])([H:46])[H:47])([H:44])[H:45])([H:43])[C:25]([H:58])([H:59])[C:26]([H:60])([H:61])[2P:27]->1([c:28]1[c:29]([H:62])[c:30]([H:63])[c:31]([H:64])[c:32]([H:65])[c:33]1[H:66])[c:34]1[c:35]([H:67])[c:36]([H:68])[c:37]([H:69])[c:38]([H:70])[c:39]1[H:71])([H:40])([H:41])[H:42]", "smiles3Dx": "C([C:1]#[5N:2]->[Mn+:3]1(<-[3C-:4]#[O+:5])(<-[4C-:6]#[O+:7])(<-[6H-:8])<-[1N@@:9]([C:10]([C:11]([P:12]([c:13]2[c:14]([H:48])[c:15]([H:49])[c:16]([H:50])[c:17]([H:51])[c:18]2[H:52])[c:19]2[c:20]([H:53])[c:21]([H:54])[c:22]([H:55])[c:23]([H:56])[c:24]2[H:57])([H:46])[H:47])([H:44])[H:45])([H:43])[C:25]([H:58])([H:59])[C:26]([H:60])([H:61])[2P:27]->1([c:28]1[c:29]([H:62])[c:30]([H:63])[c:31]([H:64])[c:32]([H:65])[c:33]1[H:66])[c:34]1[c:35]([H:67])[c:36]([H:68])[c:37]([H:69])[c:38]([H:70])[c:39]1[H:71])([H:40])([H:41])[H:42]", "dummies": []}
C     -3.8669     0.9893    -2.9745
C     -2.7307     0.7125    -2.0977
N     -1.7745     0.4726    -1.3654
Mn     0.0000     0.0000     0.0000
C      1.7327    -0.4800     1.4219
O      2.6443    -0.7319     2.1694
C     -1.4650    -0.2555     1.7465
O     -2.2364    -0.3909     2.6639
H      0.1944     1.7922     0.3678
N     -0.0449    -2.1909    -0.7437
C     -0.4917    -3.0204     0.2914
C     -0.8124    -4.4580    -0.1691
P     -2.1709    -5.2251     0.8750
C     -2.6061    -6.7439    -0.0915
C     -1.6109    -7.5034    -0.7282
C     -1.9495    -8.6694    -1.4223
C     -3.2794    -9.0956    -1.4694
C     -4.2697    -8.3659    -0.8070
C     -3.9335    -7.2018    -0.1094
C     -3.5652    -4.1067     0.3957
C     -4.2207    -3.3689     1.3903
C     -5.2470    -2.4826     1.0475
C     -5.6210    -2.3286    -0.2902
C     -4.9717    -3.0628    -1.2873
C     -3.9474    -3.9510    -0.9469
C      1.2444    -2.5248    -1.2611
C      1.7004    -1.6657    -2.4746
P      1.6324     0.0732    -2.0374
C      3.3097     0.5903    -1.7110
C      4.3473     0.2610    -2.5997
C      5.6503     0.7027    -2.3497
C      5.9195     1.4909    -1.2271
C      4.8844     1.8448    -0.3564
C      3.5806     1.4055    -0.6034
C      1.0710     0.9525    -3.4891
C      1.7428     2.1068    -3.9313
C      1.2722     2.8096    -5.0452
C      0.1255     2.3753    -5.7161
C     -0.5570     1.2401    -5.2711
C     -0.0870     0.5299    -4.1629
H     -3.8385     2.0512    -3.2938
H     -4.8115     0.7910    -2.4271
H     -3.8120     0.3330    -3.8674
H     -0.6508    -2.2234    -1.4300
H     -1.4126    -2.5672     0.7000
H      0.2671    -3.0565     1.1051
H      0.1053    -5.0755    -0.0757
H     -1.1243    -4.4574    -1.2339
H     -0.5742    -7.2041    -0.6890
H     -1.1791    -9.2453    -1.9190
H     -3.5404    -9.9990    -2.0049
H     -5.2969    -8.7062    -0.8278
H     -4.7089    -6.6567     0.4142
H     -3.9292    -3.4744     2.4272
H     -5.7535    -1.9151     1.8188
H     -6.4148    -1.6422    -0.5536
H     -5.2635    -2.9450    -2.3227
H     -3.4549    -4.5141    -1.7285
H      1.9952    -2.4078    -0.4508
H      1.2519    -3.5898    -1.5828
H      1.0306    -1.8650    -3.3330
H      2.7341    -1.9487    -2.7521
H      4.1513    -0.3142    -3.4946
H      6.4495     0.4433    -3.0327
H      6.9270     1.8392    -1.0402
H      5.0880     2.4747     0.5004
H      2.7837     1.7114     0.0612
H      2.6156     2.4820    -3.4154
H      1.7920     3.6973    -5.3827
H     -0.2398     2.9247    -6.5739
H     -1.4555     0.9134    -5.7800
H     -0.6378    -0.3385    -3.8281
72
{"conf": 8, "E": 294.93, "rms": -1.0, "geom": "OH", "total_charge": 0, "CA_charge": 1, "smiles": "C[C:1]#[5N:2]->[Mn+:3]1(<-[3C-:4]#[O+:5])(<-[4C-:6]#[O+:7])(<-[6H-:8])<-[1N@H:9]([CH2:10][CH2:11][P:12]([c:13]2[cH:14][cH:15][cH:16][cH:17][cH:18]2)[c:19]2[cH:20][cH:21][cH:22][cH:23][cH:24]2)[CH2:25][CH2:26][2P:27]->1([c:28]1[cH:29][cH:30][cH:31][cH:32][cH:33]1)[c:34]1[cH:35][cH:36][cH:37][cH:38][cH:39]1", "smiles3D": "C([C:1]#[5N:2]->[Mn+:3]1(<-[3C-:4]#[O+:5])(<-[4C-:6]#[O+:7])(<-[6H-:8])<-[1N@@:9]([C:10]([C:11]([P:12]([c:13]2[c:14]([H:48])[c:15]([H:49])[c:16]([H:50])[c:17]([H:51])[c:18]2[H:52])[c:19]2[c:20]([H:53])[c:21]([H:54])[c:22]([H:55])[c:23]([H:56])[c:24]2[H:57])([H:46])[H:47])([H:44])[H:45])([H:43])[C:25]([H:58])([H:59])[C:26]([H:60])([H:61])[2P:27]->1([c:28]1[c:29]([H:62])[c:30]([H:63])[c:31]([H:64])[c:32]([H:65])[c:33]1[H:66])[c:34]1[c:35]([H:67])[c:36]([H:68])[c:37]([H:69])[c:38]([H:70])[c:39]1[H:71])([H:40])([H:41])[H:42]", "smiles3Dx": "C([C:1]#[5N:2]->[Mn+:3]1(<-[3C-:4]#[O+:5])(<-[4C-:6]#[O+:7])(<-[6H-:8])<-[1N@@:9]([C:10]([C:11]([P:12]([c:13]2[c:14]([H:48])[c:15]([H:49])[c:16]([H:50])[c:17]([H:51])[c:18]2[H:52])[c:19]2[c:20]([H:53])[c:21]([H:54])[c:22]([H:55])[c:23]([H:56])[c:24]2[H:57])([H:46])[H:47])([H:44])[H:45])([H:43])[C:25]([H:58])([H:59])[C:26]([H:60])([H:61])[2P:27]->1([c:28]1[c:29]([H:62])[c:30]([H:63])[c:31]([H:64])[c:32]([H:65])[c:33]1[H:66])[c:34]1[c:35]([H:67])[c:36]([H:68])[c:37]([H:69])[c:38]([H:70])[c:39]1[H:71])([H:40])([H:41])[H:42]", "dummies": []}
C      2.6468     1.9529     3.2929
C      2.4486     1.2419     2.1042
N      1.8640     0.7623     1.1622
Mn     0.0000     0.0000     0.0000
C     -2.0219    -0.5799    -1.0569
O     -3.0839    -1.1222    -1.4169
C      1.2953    -1.1603    -1.5088
O      1.8997    -1.9648    -2.2295
H      0.0110     1.7195    -0.6757
N     -0.1221    -1.9392     1.4983
C     -1.3744    -2.5216     1.5716
C     -1.6708    -3.7804     0.8140
P     -3.1535    -4.8429     1.5747
C     -4.0796    -3.9615     2.9078
C     -5.4499    -3.7368     2.7290
C     -6.2361    -3.2071     3.7648
C     -5.6579    -2.8688     5.0079
C     -4.2876    -3.1023     5.2075
C     -3.5210    -3.6901     4.1818
C     -2.4259    -6.2014     2.5420
C     -3.1581    -7.3947     2.6338
C     -2.9814    -8.2469     3.7156
C     -2.1173    -7.8744     4.7699
C     -1.2157    -6.8116     4.5612
C     -1.3507    -5.9792     3.4437
C      0.4208    -1.5639     2.7454
C     -0.4892    -0.5217     3.5125
P     -1.1888     0.6374     2.2866
C     -2.9524     0.4243     2.1245
C     -3.7245    -0.2448     3.0538
C     -5.1017    -0.2706     2.9235
C     -5.7197     0.0769     1.7225
C     -4.9323     0.6705     0.7035
C     -3.5959     0.9926     0.9578
C     -0.8844     2.3000     2.6993
C     -0.7331     2.7105     3.9972
C     -0.8359     4.0593     4.3184
C     -0.6860     5.0262     3.3142
C     -0.6456     4.5870     1.9548
C     -0.9409     3.2638     1.6500
H      1.9015     2.7957     3.0736
H      3.7626     2.1326     3.2746
H      2.1565     1.2081     3.9254
H      0.4188    -2.4674     1.0717
H     -1.5636    -2.7296     2.5858
H     -2.0213    -1.7736     1.2093
H     -1.9847    -3.5850    -0.2333
H     -0.7517    -4.4966     0.8060
H     -5.9120    -3.9543     1.7753
H     -7.3227    -3.1858     3.6588
H     -6.2818    -2.5063     5.8239
H     -3.8281    -2.8704     6.1898
H     -2.4767    -3.8980     4.4237
H     -3.9390    -7.6159     1.9056
H     -3.5661    -9.1608     3.8042
H     -2.1169    -8.4281     5.6947
H     -0.4676    -6.5854     5.3355
H     -0.7120    -5.0919     3.3606
H      1.4078    -1.1835     2.4821
H      0.5683    -2.5511     3.2850
H     -1.2548    -1.0870     4.0144
H      0.1770    -0.0342     4.1859
H     -3.3070    -0.6314     3.9966
H     -5.7262    -0.5464     3.7739
H     -6.7269    -0.0880     1.5427
H     -5.3443     0.9033    -0.2548
H     -2.9898     1.5158     0.2181
H     -0.6656     1.9633     4.8212
H     -0.8249     4.3460     5.3739
H     -0.5766     6.0291     3.5403
H     -0.4799     5.2983     1.1458
H     -1.1148     3.0021     0.6583
72
{"conf": 9, "E": 138.65, "rms": -1.0, "geom": "OH", "total_charge": 0, "CA_charge": 1, "smiles": "C[C:1]#[5N:2]->[Mn+:3]1(<-[3C-:4]#[O+:5])(<-[4C-:6]#[O+:7])(<-[6H-:8])<-[1N@H:9]([CH2:10][CH2:11][P:12]([c:13]2[cH:14][cH:15][cH:16][cH:17][cH:18]2)[c:19]2[cH:20][cH:21][cH:22][cH:23][cH:24]2)[CH2:25][CH2:26][2P:27]->1([c:28]1[cH:29][cH:30][cH:31][cH:32][cH:33]1)[c:34]1[cH:35][cH:36][cH:37][cH:38][cH:39]1", "smiles3D": "C([C:1]#[5N:2]->[Mn+:3]1(<-[3C-:4]#[O+:5])(<-[4C-:6]#[O+:7])(<-[6H-:8])<-[1N@@:9]([C:10]([C:11]([P:12]([c:13]2[c:14]([H:48])[c:15]([H:49])[c:16]([H:50])[c:17]([H:51])[c:18]2[H:52])[c:19]2[c:20]([H:53])[c:21]([H:54])[c:22]([H:55])[c:23]([H:56])[c:24]2[H:57])([H:46])[H:47])([H:44])[H:45])([H:43])[C:25]([H:58])([H:59])[C:26]([H:60])([H:61])[2P:27]->1([c:28]1[c:29]([H:62])[c:30]([H:63])[c:31]([H:64])[c:32]([H:65])[c:33]1[H:66])[c:34]1[c:35]([H:67])[c:36]([H:68])[c:37]([H:69])[c:38]([H:70])[c:39]1[H:71])([H:40])([H:41])[H:42]", "smiles3Dx": "C([C:1]#[5N:2]->[Mn+:3]1(<-[3C-:4]#[O+:5])(<-[4C-:6]#[O+:7])(<-[6H-:8])<-[1N@@:9]([C:10]([C:11]([P:12]([c:13]2[c:14]([H:48])[c:15]([H:49])[c:16]([H:50])[c:17]([H:51])[c:18]2[H:52])[c:19]2[c:20]([H:53])[c:21]([H:54])[c:22]([H:55])[c:23]([H:56])[c:24]2[H:57])([H:46])[H:47])([H:44])[H:45])([H:43])[C:25]([H:58])([H:59])[C:26]([H:60])([H:61])[2P:27]->1([c:28]1[c:29]([H:62])[c:30]([H:63])[c:31]([H:64])[c:32]([H:65])[c:33]1[H:66])[c:34]1[c:35]([H:67])[c:36]([H:68])[c:37]([H:69])[c:38]([H:70])[c:39]1[H:71])([H:40])([H:41])[H:42]", "dummies": []}
C      0.7157    -4.8783     0.7031
C      0.4929    -3.4421     0.5139
N      0.3066    -2.2400     0.3456
Mn     0.0000     0.0000     0.0000
C     -0.3291     2.2317    -0.3923
O     -0.4947     3.4046    -0.6129
C     -2.2235    -0.2121     0.5077
O     -3.3952    -0.3343     0.7691
H     -0.3212    -0.3473    -1.7825
N      0.7595     0.4454     2.1372
C     -0.3092     0.8644     2.9410
C     -1.1261    -0.3382     3.4675
P     -0.8124    -0.8130     5.2574
C      0.7751    -0.0739     5.8651
C      2.0109    -0.3053     5.2448
C      3.1850     0.2733     5.7501
C      3.1277     1.0517     6.9064
C      1.9052     1.2599     7.5508
C      0.7365     0.7092     7.0221
C     -0.4439    -2.6206     5.2350
C     -1.0024    -3.4379     6.2239
C     -0.7142    -4.8044     6.2624
C      0.1435    -5.3690     5.3133
C      0.7042    -4.5592     4.3240
C      0.4074    -3.1933     4.2749
C      1.8320     1.3857     2.0412
C      3.0853     0.8633     1.2736
P      2.5691     0.2237    -0.3263
C      3.4006    -1.3245    -0.6959
C      3.3844    -1.7961    -2.0252
C      3.9143    -3.0513    -2.3406
C      4.4680    -3.8453    -1.3370
C      4.4925    -3.3923    -0.0159
C      3.9343    -2.1510     0.3136
C      3.1517     1.3900    -1.5421
C      4.5112     1.7398    -1.5903
C      4.9804     2.5839    -2.6029
C      4.1064     3.0698    -3.5791
C      2.7564     2.7126    -3.5428
C      2.2771     1.8686    -2.5309
H      0.5858    -5.4027    -0.2713
H      1.7461    -5.0497     1.0794
H     -0.0146    -5.2752     1.4404
H      1.1086    -0.3311     2.4750
H     -0.9668     1.5160     2.3129
H      0.0449     1.4623     3.8087
H     -0.9798    -1.2172     2.8034
H     -2.2051    -0.0794     3.4218
H      2.0842    -0.9395     4.3873
H      4.1358     0.0895     5.2649
H      4.0287     1.5003     7.2973
H      1.8590     1.8827     8.4309
H     -0.2003     0.9010     7.5053
H     -1.6656    -3.0208     6.9627
H     -1.1597    -5.4240     7.0216
H      0.3692    -6.4282     5.3504
H      1.3786    -4.9887     3.5984
H      0.8501    -2.5972     3.4948
H      1.4674     2.2998     1.5408
H      2.1659     1.6735     3.0585
H      3.8042     1.6983     1.1348
H      3.5690     0.0819     1.8753
H      2.9436    -1.1916    -2.8089
H      3.8901    -3.4132    -3.3619
H      4.8749    -4.8133    -1.5686
H      4.9065    -4.0213     0.7720
H      3.9165    -1.8877     1.3588
H      5.2131     1.3473    -0.8582
H      6.0257     2.8440    -2.6395
H      4.4769     3.7175    -4.3722
H      2.0851     3.0762    -4.3057
H      1.2347     1.5678    -2.5452
72
{"conf": 10, "E": 129.68, "rms": -1.0, "geom": "OH", "total_charge": 0, "CA_charge": 1, "smiles": "C[C:1]#[5N:2]->[Mn+:3]1(<-[3C-:4]#[O+:5])(<-[4C-:6]#[O+:7])(<-[6H-:8])<-[1N@H:9]([CH2:10][CH2:11][P:12]([c:13]2[cH:14][cH:15][cH:16][cH:17][cH:18]2)[c:19]2[cH:20][cH:21][cH:22][cH:23][cH:24]2)[CH2:25][CH2:26][2P:27]->1([c:28]1[cH:29][cH:30][cH:31][cH:32][cH:33]1)[c:34]1[cH:35][cH:36][cH:37][cH:38][cH:39]1", "smiles3D": "C([C:1]#[5N:2]->[Mn+:3]1(<-[3C-:4]#[O+:5])(<-[4C-:6]#[O+:7])(<-[6H-:8])<-[1N@@:9]([C:10]([C:11]([P:12]([c:13]2[c:14]([H:48])[c:15]([H:49])[c:16]([H:50])[c:17]([H:51])[c:18]2[H:52])[c:19]2[c:20]([H:53])[c:21]([H:54])[c:22]([H:55])[c:23]([H:56])[c:24]2[H:57])([H:46])[H:47])([H:44])[H:45])([H:43])[C:25]([H:58])([H:59])[C:26]([H:60])([H:61])[2P:27]->1([c:28]1[c:29]([H:62])[c:30]([H:63])[c:31]([H:64])[c:32]([H:65])[c:33]1[H:66])[c:34]1[c:35]([H:67])[c:36]([H:68])[c:37]([H:69])[c:38]([H:70])[c:39]1[H:71])([H:40])([H:41])[H:42]", "smiles3Dx": "C([C:1]#[5N:2]->[Mn+:3]1(<-[3C-:4]#[O+:5])(<-[4C-:6]#[O+:7])(<-[6H-:8])<-[1N@@:9]([C:10]([C:11]([P:12]([c:13]2[c:14]([H:48])[c:15]([H:49])[c:16]([H:50])[c:17]([H:51])[c:18]2[H:52])[c:19]2[c:20]([H:53])[c:21]([H:54])[c:22]([H:55])[c:23]([H:56])[c:24]2[H:57])([H:46])[H:47])([H:44])[H:45])([H:43])[C:25]([H:58])([H:59])[C:26]([H:60])([H:61])[2P:27]->1([c:28]1[c:29]([H:62])[c:30]([H:63])[c:31]([H:64])[c:32]([H:65])[c:33]1[H:66])[c:34]1[c:35]([H:67])[c:36]([H:68])[c:37]([H:69])[c:38]([H:70])[c:39]1[H:71])([H:40])([H:41])[H:42]", "dummies": []}
C     -0.0036     0.5934    -4.9410
C     -0.0009     0.4345    -3.4880
N     -0.0004     0.2903    -2.2676
Mn     0.0000     0.0000     0.0000
C      0.0520    -0.2955     2.2744
O      0.0767    -0.4427     3.4713
C     -0.0456     2.2676     0.3469
O     -0.0711     3.4587     0.5269
H      1.8435     0.0041    -0.0181
N     -2.2789    -0.3950    -0.1088
C     -3.0247     0.7457     0.2310
C     -3.0612     1.7958    -0.8957
P     -3.8561     1.1522    -2.4692
C     -5.6547     0.9122    -2.1084
C     -6.3366    -0.1134    -2.7774
C     -7.7144    -0.2814    -2.6071
C     -8.4217     0.5952    -1.7800
C     -7.7529     1.6193    -1.1026
C     -6.3699     1.7751    -1.2650
C     -3.8563     2.6549    -3.5408
C     -3.3125     2.5641    -4.8262
C     -3.2538     3.6913    -5.6508
C     -3.7538     4.9136    -5.1978
C     -4.2896     5.0163    -3.9134
C     -4.3385     3.8922    -3.0847
C     -2.5745    -1.5381     0.6940
C     -1.8871    -2.8765     0.2595
P     -0.2111    -2.5679    -0.3164
C     -0.1328    -3.1221    -2.0147
C      1.0395    -3.7141    -2.5137
C      1.1193    -4.0870    -3.8601
C      0.0319    -3.8731    -4.7132
C     -1.1309    -3.2680    -4.2290
C     -1.2120    -2.8834    -2.8873
C      0.8785    -3.6191     0.6329
C      2.1458    -3.1464     1.0135
C      3.0267    -3.9797     1.7124
C      2.6497    -5.2896     2.0223
C      1.3869    -5.7653     1.6423
C      0.5083    -4.9397     0.9394
H     -0.1024     1.6664    -5.1989
H      0.9483     0.2005    -5.3543
H     -0.8466     0.0294    -5.3760
H     -2.4715    -0.6261    -0.9745
H     -4.0777     0.4656     0.4876
H     -2.5599     1.2087     1.1288
H     -3.5812     2.7038    -0.5263
H     -2.0310     2.0888    -1.1690
H     -5.8024    -0.7716    -3.4431
H     -8.2291    -1.0815    -3.1322
H     -9.4872     0.4715    -1.6546
H     -8.2999     2.2946    -0.4523
H     -5.8773     2.5639    -0.7256
H     -2.9220     1.6210    -5.1841
H     -2.8220     3.6146    -6.6406
H     -3.7129     5.7831    -5.8373
H     -4.6666     5.9668    -3.5596
H     -4.7485     3.9963    -2.0925
H     -3.6784    -1.7069     0.6953
H     -2.2734    -1.3239     1.7357
H     -1.8606    -3.5681     1.1334
H     -2.4797    -3.3455    -0.5472
H      1.8986    -3.8710    -1.8786
H      2.0289    -4.5354    -4.2413
H      0.0970    -4.1718    -5.7541
H     -1.9631    -3.0916    -4.8937
H     -2.1109    -2.3903    -2.5481
H      2.4527    -2.1387     0.7665
H      4.0042    -3.6145     2.0047
H      3.3291    -5.9415     2.5538
H      1.1031    -6.7832     1.8709
H     -0.4506    -5.3340     0.6295
72
{"conf": 11, "E": 126.05, "rms": -1.0, "geom": "OH", "total_charge": 0, "CA_charge": 1, "smiles": "C[C:1]#[5N:2]->[Mn+:3]1(<-[3C-:4]#[O+:5])(<-[4C-:6]#[O+:7])(<-[6H-:8])<-[1N@H:9]([CH2:10][CH2:11][P:12]([c:13]2[cH:14][cH:15][cH:16][cH:17][cH:18]2)[c:19]2[cH:20][cH:21][cH:22][cH:23][cH:24]2)[CH2:25][CH2:26][2P:27]->1([c:28]1[cH:29][cH:30][cH:31][cH:32][cH:33]1)[c:34]1[cH:35][cH:36][cH:37][cH:38][cH:39]1", "smiles3D": "C([C:1]#[5N:2]->[Mn+:3]1(<-[3C-:4]#[O+:5])(<-[4C-:6]#[O+:7])(<-[6H-:8])<-[1N@@:9]([C:10]([C:11]([P:12]([c:13]2[c:14]([H:48])[c:15]([H:49])[c:16]([H:50])[c:17]([H:51])[c:18]2[H:52])[c:19]2[c:20]([H:53])[c:21]([H:54])[c:22]([H:55])[c:23]([H:56])[c:24]2[H:57])([H:46])[H:47])([H:44])[H:45])([H:43])[C:25]([H:58])([H:59])[C:26]([H:60])([H:61])[2P:27]->1([c:28]1[c:29]([H:62])[c:30]([H:63])[c:31]([H:64])[c:32]([H:65])[c:33]1[H:66])[c:34]1[c:35]([H:67])[c:36]([H:68])[c:37]([H:69])[c:38]([H:70])[c:39]1[H:71])([H:40])([H:41])[H:42]", "smiles3Dx": "C([C:1]#[5N:2]->[Mn+:3]1(<-[3C-:4]#[O+:5])(<-[4C-:6]#[O+:7])(<-[6H-:8])<-[1N@@:9]([C:10]([C:11]([P:12]([c:13]2[c:14]([H:48])[c:15]([H:49])[c:16]([H:50])[c:17]([H:51])[c:18]2[H:52])[c:19]2[c:20]([H:53])[c:21]([H:54])[c:22]([H:55])[c:23]([H:56])[c:24]2[H:57])([H:46])[H:47])([H:44])[H:45])([H:43])[C:25]([H:58])([H:59])[C:26]([H:60])([H:61])[2P:27]->1([c:28]1[c:29]([H:62])[c:30]([H:63])[c:31]([H:64])[c:32]([H:65])[c:33]1[H:66])[c:34]1[c:35]([H:67])[c:36]([H:68])[c:37]([H:69])[c:38]([H:70])[c:39]1[H:71])([H:40])([H:41])[H:42]", "dummies": []}
C     -2.8776     3.3460     2.3034
C     -2.0222     2.3700     1.6294
N     -1.3102     1.5459     1.0617
Mn     0.0000     0.0000     0.0000
C      1.3267    -1.5315    -1.0727
O      2.0248    -2.3400    -1.6332
C      1.5893     1.6136    -0.3568
O      2.4254     2.4613    -0.5442
H     -0.8228     0.3988    -1.5961
N      0.8082    -0.7090     2.0542
C      2.1912    -0.4581     2.0728
C      2.9230    -0.8522     3.3728
P      3.5946    -2.6044     3.2941
C      4.6971    -2.7088     4.7674
C      5.7171    -1.7720     4.9968
C      6.5458    -1.8972     6.1171
C      6.3581    -2.9534     7.0136
C      5.3408    -3.8852     6.7911
C      4.5121    -3.7632     5.6711
C      4.7989    -2.6276     1.8933
C      5.5326    -1.4897     1.5165
C      6.4296    -1.5550     0.4458
C      6.6028    -2.7532    -0.2519
C      5.8809    -3.8894     0.1223
C      4.9848    -3.8279     1.1940
C      0.4346    -2.0778     2.2462
C     -1.0909    -2.3663     2.1861
P     -1.7384    -1.8443     0.6004
C     -1.8310    -3.2779    -0.4584
C     -2.3650    -4.4891     0.0139
C     -2.4597    -5.5933    -0.8380
C     -2.0443    -5.4909    -2.1684
C     -1.5409    -4.2802    -2.6500
C     -1.4424    -3.1736    -1.8005
C     -3.4183    -1.3121     0.8699
C     -4.2503    -1.9975     1.7689
C     -5.5792    -1.5960     1.9375
C     -6.0820    -0.5124     1.2110
C     -5.2558     0.1736     0.3167
C     -3.9281    -0.2296     0.1404
H     -3.5295     3.8435     1.5552
H     -3.5067     2.8288     3.0567
H     -2.2455     4.1052     2.8079
H      0.4059    -0.2009     2.7019
H      2.6664    -0.9722     1.2123
H      2.3287     0.6342     1.9300
H      2.2325    -0.7609     4.2360
H      3.7576    -0.1455     3.5517
H      5.8769    -0.9482     4.3180
H      7.3304    -1.1724     6.2932
H      6.9999    -3.0491     7.8801
H      5.1923    -4.7018     7.4866
H      3.7282    -4.4915     5.5059
H      5.4116    -0.5495     2.0322
H      6.9875    -0.6745     0.1541
H      7.2963    -2.8004    -1.0825
H      6.0155    -4.8173    -0.4192
H      4.4297    -4.7145     1.4741
H      0.9381    -2.6992     1.4721
H      0.7888    -2.4158     3.2438
H     -1.2649    -3.4501     2.3336
H     -1.6001    -1.8020     2.9953
H     -2.7189    -4.5860     1.0309
H     -2.8640    -6.5271    -0.4695
H     -2.1229    -6.3458    -2.8272
H     -1.2354    -4.1963    -3.6847
H     -1.0830    -2.2331    -2.1970
H     -3.8806    -2.8440     2.3318
H     -6.2208    -2.1296     2.6256
H     -7.1123    -0.2068     1.3396
H     -5.6461     1.0110    -0.2479
H     -3.3013     0.2990    -0.5663
72
{"conf": 12, "E": 125.83, "rms": -1.0, "geom": "OH", "total_charge": 0, "CA_charge": 1, "smiles": "C[C:1]#[5N:2]->[Mn+:3]1(<-[3C-:4]#[O+:5])(<-[4C-:6]#[O+:7])(<-[6H-:8])<-[1N@H:9]([CH2:10][CH2:11][P:12]([c:13]2[cH:14][cH:15][cH:16][cH:17][cH:18]2)[c:19]2[cH:20][cH:21][cH:22][cH:23][cH:24]2)[CH2:25][CH2:26][2P:27]->1([c:28]1[cH:29][cH:30][cH:31][cH:32][cH:33]1)[c:34]1[cH:35][cH:36][cH:37][cH:38][cH:39]1", "smiles3D": "C([C:1]#[5N:2]->[Mn+:3]1(<-[3C-:4]#[O+:5])(<-[4C-:6]#[O+:7])(<-[6H-:8])<-[1N@@:9]([C:10]([C:11]([P:12]([c:13]2[c:14]([H:48])[c:15]([H:49])[c:16]([H:50])[c:17]([H:51])[c:18]2[H:52])[c:19]2[c:20]([H:53])[c:21]([H:54])[c:22]([H:55])[c:23]([H:56])[c:24]2[H:57])([H:46])[H:47])([H:44])[H:45])([H:43])[C:25]([H:58])([H:59])[C:26]([H:60])([H:61])[2P:27]->1([c:28]1[c:29]([H:62])[c:30]([H:63])[c:31]([H:64])[c:32]([H:65])[c:33]1[H:66])[c:34]1[c:35]([H:67])[c:36]([H:68])[c:37]([H:69])[c:38]([H:70])[c:39]1[H:71])([H:40])([H:41])[H:42]", "smiles3Dx": "C([C:1]#[5N:2]->[Mn+:3]1(<-[3C-:4]#[O+:5])(<-[4C-:6]#[O+:7])(<-[6H-:8])<-[1N@@:9]([C:10]([C:11]([P:12]([c:13]2[c:14]([H:48])[c:15]([H:49])[c:16]([H:50])[c:17]([H:51])[c:18]2[H:52])[c:19]2[c:20]([H:53])[c:21]([H:54])[c:22]([H:55])[c:23]([H:56])[c:24]2[H:57])([H:46])[H:47])([H:44])[H:45])([H:43])[C:25]([H:58])([H:59])[C:26]([H:60])([H:61])[2P:27]->1([c:28]1[c:29]([H:62])[c:30]([H:63])[c:31]([H:64])[c:32]([H:65])[c:33]1[H:66])[c:34]1[c:35]([H:67])[c:36]([H:68])[c:37]([H:69])[c:38]([H:70])[c:39]1[H:71])([H:40])([H:41])[H:42]", "dummies": []}
C      2.8778    -3.0948     2.6372
C      2.0396    -2.1780     1.8619
N      1.3295    -1.4169     1.2096
Mn     0.0000     0.0000     0.0000
C     -1.3098     1.4702    -1.1763
O     -1.9988     2.2441    -1.7948
C      1.7475     1.4708    -0.1055
O      2.6664     2.2491    -0.1437
H     -0.6023     0.7473     1.5697
N      0.4867    -1.1994    -1.9135
C      1.4536    -0.5910    -2.7375
C      1.0314     0.7100    -3.4465
P      2.2693     1.1131    -4.8010
C      3.7619     1.4458    -3.7685
C      3.8632     2.6025    -2.9759
C      4.9979     2.8122    -2.1787
C      6.0241     1.8611    -2.1550
C      5.9167     0.7002    -2.9291
C      4.7913     0.4940    -3.7379
C      1.8083     2.8163    -5.3624
C      2.7988     3.6396    -5.9236
C      2.4717     4.9093    -6.4118
C      1.1463     5.3551    -6.3697
C      0.1475     4.5291    -5.8415
C      0.4736     3.2593    -5.3456
C     -0.7427    -1.5626    -2.5464
C     -1.6464    -2.5157    -1.7044
P     -1.8590    -1.8348    -0.0563
C     -1.6288    -3.1850     1.0921
C     -2.4541    -3.3039     2.2255
C     -2.2170    -4.3125     3.1667
C     -1.1446    -5.1954     2.9977
C     -0.3129    -5.0743     1.8796
C     -0.5443    -4.0661     0.9378
C     -3.5663    -1.3286     0.0549
C     -4.5944    -2.2437    -0.2146
C     -5.9308    -1.8529    -0.1082
C     -6.2467    -0.5432     0.2576
C     -5.2283     0.3684     0.5458
C     -3.8911    -0.0270     0.4495
H      3.9449    -2.8390     2.4874
H      2.6211    -3.0111     3.7135
H      2.6995    -4.1342     2.2983
H      0.8677    -1.9798    -1.6166
H      2.3447    -0.3737    -2.1071
H      1.7621    -1.3273    -3.5159
H      0.9734     1.5454    -2.7291
H      0.0493     0.5883    -3.9374
H      3.0645     3.3359    -2.9580
H      5.0716     3.7037    -1.5669
H      6.8915     2.0177    -1.5285
H      6.7077    -0.0383    -2.9061
H      4.7205    -0.4074    -4.3366
H      3.8262     3.2968    -5.9851
H      3.2429     5.5435    -6.8294
H      0.8901     6.3397    -6.7459
H     -0.8817     4.8693    -5.8201
H     -0.3170     2.6306    -4.9642
H     -0.5303    -2.0576    -3.5195
H     -1.3249    -0.6433    -2.7498
H     -1.1754    -3.5173    -1.6483
H     -2.6353    -2.6148    -2.2003
H     -3.2626    -2.6054     2.4061
H     -2.8483    -4.3896     4.0451
H     -0.9510    -5.9637     3.7364
H      0.5270    -5.7442     1.7549
H      0.1484    -3.9521     0.1177
H     -4.3602    -3.2619    -0.4887
H     -6.7204    -2.5664    -0.3163
H     -7.2785    -0.2366     0.3288
H     -5.4748     1.3826     0.8369
H     -3.1161     0.6820     0.6987
72
{"conf": 13, "E": 327.98, "rms": -1.0, "geom": "OH", "total_charge": 0, "CA_charge": 1, "smiles": "C[C:1]#[5N:2]->[Mn+:3]1(<-[3C-:4]#[O+:5])(<-[4C-:6]#[O+:7])(<-[6H-:8])<-[1N@H:9]([CH2:10][CH2:11][P:12]([c:13]2[cH:14][cH:15][cH:16][cH:17][cH:18]2)[c:19]2[cH:20][cH:21][cH:22][cH:23][cH:24]2)[CH2:25][CH2:26][2P:27]->1([c:28]1[cH:29][cH:30][cH:31][cH:32][cH:33]1)[c:34]1[cH:35][cH:36][cH:37][cH:38][cH:39]1", "smiles3D": "C([C:1]#[5N:2]->[Mn+:3]1(<-[3C-:4]#[O+:5])(<-[4C-:6]#[O+:7])(<-[6H-:8])<-[1N@@:9]([C:10]([C:11]([P:12]([c:13]2[c:14]([H:48])[c:15]([H:49])[c:16]([H:50])[c:17]([H:51])[c:18]2[H:52])[c:19]2[c:20]([H:53])[c:21]([H:54])[c:22]([H:55])[c:23]([H:56])[c:24]2[H:57])([H:46])[H:47])([H:44])[H:45])([H:43])[C:25]([H:58])([H:59])[C:26]([H:60])([H:61])[2P:27]->1([c:28]1[c:29]([H:62])[c:30]([H:63])[c:31]([H:64])[c:32]([H:65])[c:33]1[H:66])[c:34]1[c:35]([H:67])[c:36]([H:68])[c:37]([H:69])[c:38]([H:70])[c:39]1[H:71])([H:40])([H:41])[H:42]", "smiles3Dx": "C([C:1]#[5N:2]->[Mn+:3]1(<-[3C-:4]#[O+:5])(<-[4C-:6]#[O+:7])(<-[6H-:8])<-[1N@@:9]([C:10]([C:11]([P:12]([c:13]2[c:14]([H:48])[c:15]([H:49])[c:16]([H:50])[c:17]([H:51])[c:18]2[H:52])[c:19]2[c:20]([H:53])[c:21]([H:54])[c:22]([H:55])[c:23]([H:56])[c:24]2[H:57])([H:46])[H:47])([H:44])[H:45])([H:43])[C:25]([H:58])([H:59])[C:26]([H:60])([H:61])[2P:27]->1([c:28]1[c:29]([H:62])[c:30]([H:63])[c:31]([H:64])[c:32]([H:65])[c:33]1[H:66])[c:34]1[c:35]([H:67])[c:36]([H:68])[c:37]([H:69])[c:38]([H:70])[c:39]1[H:71])([H:40])([H:41])[H:42]", "dummies": []}
C     -1.7802    -2.4829    -3.7393
C     -1.4048    -2.2486    -2.3279
N     -0.9440    -1.7868    -1.3350
Mn     0.0000     0.0000     0.0000
C      0.8849     1.9862     1.1985
O      1.1327     3.1536     1.5280
C      1.9946    -0.3222    -1.3935
O      2.7873    -0.3340    -2.3039
H      0.1976    -1.2480     1.4469
N     -0.9285     1.3548    -1.7417
C     -0.1830     2.4779    -1.9756
C     -0.5072     3.4594    -3.1540
P     -0.3669     5.2359    -2.5834
C      0.0797     6.3000    -4.0175
C      0.4063     5.8266    -5.2984
C      0.8625     6.7172    -6.2866
C      0.8204     8.0992    -6.0462
C      0.4650     8.5778    -4.7752
C      0.1555     7.6734    -3.7447
C     -2.0546     5.8748    -2.0706
C     -2.7630     6.8203    -2.8545
C     -3.5556     7.8166    -2.2331
C     -3.6708     7.8261    -0.8374
C     -3.1555     6.7676    -0.0859
C     -2.4023     5.7465    -0.7123
C     -2.4021     1.5674    -1.8364
C     -3.1722     0.6167    -1.0442
P     -2.4410     0.5563     0.6396
C     -2.7829     2.1177     1.4115
C     -1.8982     2.5417     2.4006
C     -1.9686     3.8300     2.9177
C     -3.1199     4.5444     2.6806
C     -4.1001     4.1102     1.7760
C     -3.9031     2.9177     1.0739
C     -3.0890    -0.7446     1.6575
C     -4.3417    -1.3548     1.4667
C     -5.0171    -1.9057     2.5745
C     -4.4261    -1.7552     3.8705
C     -3.1062    -1.3471     4.0160
C     -2.4508    -0.8792     2.8883
H     -0.7886    -2.9074    -4.1438
H     -2.7697    -3.0493    -3.6210
H     -1.8189    -1.3904    -3.8669
H     -0.8120     0.8170    -2.4491
H     -0.2989     3.0307    -1.0393
H      0.8625     2.1443    -2.0532
H     -1.5248     3.3061    -3.6077
H      0.2398     3.2208    -3.9957
H      0.3536     4.7821    -5.5636
H      1.1831     6.3305    -7.2551
H      1.0330     8.7853    -6.8719
H      0.3975     9.6489    -4.5955
H      0.0375     8.0597    -2.7189
H     -2.6089     6.9607    -3.9247
H     -4.0353     8.5937    -2.8369
H     -4.2150     8.6293    -0.3306
H     -3.1959     6.7694     0.9998
H     -1.8870     5.0122    -0.0964
H     -2.6570     1.5085    -2.9323
H     -2.5386     2.6371    -1.5158
H     -4.2578     0.8918    -1.0280
H     -3.0884    -0.4286    -1.3652
H     -1.0628     1.9015     2.7220
H     -1.1984     4.1759     3.6346
H     -3.2991     5.4453     3.2144
H     -5.0605     4.5695     1.6775
H     -4.5945     2.6223     0.2825
H     -4.8598    -1.2763     0.4899
H     -6.0200    -2.3303     2.4137
H     -4.9787    -2.1256     4.7281
H     -2.5515    -1.4441     4.9621
H     -1.4387    -0.4874     2.9836
72
{"conf": 14, "E": 120.34, "rms": -1.0, "geom": "OH", "total_charge": 0, "CA_charge": 1, "smiles": "C[C:1]#[5N:2]->[Mn+:3]1(<-[3C-:4]#[O+:5])(<-[4C-:6]#[O+:7])(<-[6H-:8])<-[1N@H:9]([CH2:10][CH2:11][P:12]([c:13]2[cH:14][cH:15][cH:16][cH:17][cH:18]2)[c:19]2[cH:20][cH:21][cH:22][cH:23][cH:24]2)[CH2:25][CH2:26][2P:27]->1([c:28]1[cH:29][cH:30][cH:31][cH:32][cH:33]1)[c:34]1[cH:35][cH:36][cH:37][cH:38][cH:39]1", "smiles3D": "C([C:1]#[5N:2]->[Mn+:3]1(<-[3C-:4]#[O+:5])(<-[4C-:6]#[O+:7])(<-[6H-:8])<-[1N@@:9]([C:10]([C:11]([P:12]([c:13]2[c:14]([H:48])[c:15]([H:49])[c:16]([H:50])[c:17]([H:51])[c:18]2[H:52])[c:19]2[c:20]([H:53])[c:21]([H:54])[c:22]([H:55])[c:23]([H:56])[c:24]2[H:57])([H:46])[H:47])([H:44])[H:45])([H:43])[C:25]([H:58])([H:59])[C:26]([H:60])([H:61])[2P:27]->1([c:28]1[c:29]([H:62])[c:30]([H:63])[c:31]([H:64])[c:32]([H:65])[c:33]1[H:66])[c:34]1[c:35]([H:67])[c:36]([H:68])[c:37]([H:69])[c:38]([H:70])[c:39]1[H:71])([H:40])([H:41])[H:42]", "smiles3Dx": "C([C:1]#[5N:2]->[Mn+:3]1(<-[3C-:4]#[O+:5])(<-[4C-:6]#[O+:7])(<-[6H-:8])<-[1N@@:9]([C:10]([C:11]([P:12]([c:13]2[c:14]([H:48])[c:15]([H:49])[c:16]([H:50])[c:17]([H:51])[c:18]2[H:52])[c:19]2[c:20]([H:53])[c:21]([H:54])[c:22]([H:55])[c:23]([H:56])[c:24]2[H:57])([H:46])[H:47])([H:44])[H:45])([H:43])[C:25]([H:58])([H:59])[C:26]([H:60])([H:61])[2P:27]->1([c:28]1[c:29]([H:62])[c:30]([H:63])[c:31]([H:64])[c:32]([H:65])[c:33]1[H:66])[c:34]1[c:35]([H:67])[c:36]([H:68])[c:37]([H:69])[c:38]([H:70])[c:39]1[H:71])([H:40])([H:41])[H:42]", "dummies": []}
C      2.2763     1.6092    -4.1277
C      1.5957     1.1420    -2.9203
N      1.0317     0.7472    -1.9029
Mn     0.0000     0.0000     0.0000
C     -1.0296    -0.6639     1.9411
O     -1.5700    -1.0161     2.9608
C     -1.9900     0.7991    -0.8099
O     -3.0388     1.2146    -1.2382
H      0.3918     1.6038     0.8127
N     -0.1995    -2.0816    -1.0102
C     -0.9976    -2.9766    -0.2680
C     -2.4964    -2.6355    -0.3083
P     -3.1986    -2.7228    -2.0469
C     -5.0293    -2.6693    -1.7690
C     -5.8866    -3.2746    -2.7026
C     -7.2721    -3.2258    -2.5253
C     -7.8140    -2.5537    -1.4269
C     -6.9691    -1.9222    -0.5094
C     -5.5827    -1.9668    -0.6852
C     -2.9543    -4.5221    -2.3837
C     -2.0776    -4.9133    -3.4037
C     -1.8644    -6.2708    -3.6654
C     -2.5224    -7.2420    -2.9074
C     -3.3894    -6.8575    -1.8808
C     -3.6007    -5.5013    -1.6131
C      1.1185    -2.5809    -1.2689
C      2.0585    -2.7256    -0.0357
P      2.2176    -1.1353     0.7768
C      2.4177    -1.4428     2.5220
C      1.9421    -0.5053     3.4487
C      2.1210    -0.7194     4.8191
C      2.7841    -1.8651     5.2681
C      3.2757    -2.7945     4.3473
C      3.0993    -2.5835     2.9761
C      3.7451    -0.4005     0.2217
C      4.9384    -1.1422     0.2173
C      6.1297    -0.5496    -0.2140
C      6.1388     0.7862    -0.6266
C      4.9593     1.5365    -0.5932
C      3.7671     0.9477    -0.1608
H      2.3839     0.7666    -4.8422
H      1.6821     2.4203    -4.5972
H      3.2809     1.9953    -3.8574
H     -0.5923    -1.9400    -1.8226
H     -0.8699    -4.0140    -0.6523
H     -0.6629    -2.9620     0.7887
H     -3.0474    -3.3440     0.3454
H     -2.6511    -1.6174     0.0850
H     -5.4805    -3.7887    -3.5649
H     -7.9261    -3.7045    -3.2420
H     -8.8868    -2.5160    -1.2900
H     -7.3895    -1.3915     0.3355
H     -4.9524    -1.4517     0.0259
H     -1.5620    -4.1676    -3.9944
H     -1.1886    -6.5684    -4.4569
H     -2.3594    -8.2926    -3.1130
H     -3.8977    -7.6099    -1.2914
H     -4.2694    -5.2180    -0.8100
H      1.0435    -3.5749    -1.7681
H      1.6076    -1.8863    -1.9879
H      3.0515    -3.0817    -0.3735
H      1.6297    -3.4639     0.6712
H      1.4407     0.3934     3.1116
H      1.7508     0.0057     5.5328
H      2.9229    -2.0294     6.3285
H      3.7989    -3.6757     4.6965
H      3.5014    -3.3061     2.2785
H      4.9567    -2.1709     0.5520
H      7.0471    -1.1250    -0.2254
H      7.0610     1.2426    -0.9616
H      4.9699     2.5753    -0.8983
H      2.8669     1.5467    -0.1162
72
{"conf": 15, "E": 248.43, "rms": -1.0, "geom": "OH", "total_charge": 0, "CA_charge": 1, "smiles": "C[C:1]#[5N:2]->[Mn+:3]1(<-[3C-:4]#[O+:5])(<-[4C-:6]#[O+:7])(<-[6H-:8])<-[1N@H:9]([CH2:10][CH2:11][P:12]([c:13]2[cH:14][cH:15][cH:16][cH:17][cH:18]2)[c:19]2[cH:20][cH:21][cH:22][cH:23][cH:24]2)[CH2:25][CH2:26][2P:27]->1([c:28]1[cH:29][cH:30][cH:31][cH:32][cH:33]1)[c:34]1[cH:35][cH:36][cH:37][cH:38][cH:39]1", "smiles3D": "C([C:1]#[5N:2]->[Mn+:3]1(<-[3C-:4]#[O+:5])(<-[4C-:6]#[O+:7])(<-[6H-:8])<-[1N@@:9]([C:10]([C:11]([P:12]([c:13]2[c:14]([H:48])[c:15]([H:49])[c:16]([H:50])[c:17]([H:51])[c:18]2[H:52])[c:19]2[c:20]([H:53])[c:21]([H:54])[c:22]([H:55])[c:23]([H:56])[c:24]2[H:57])([H:46])[H:47])([H:44])[H:45])([H:43])[C:25]([H:58])([H:59])[C:26]([H:60])([H:61])[2P:27]->1([c:28]1[c:29]([H:62])[c:30]([H:63])[c:31]([H:64])[c:32]([H:65])[c:33]1[H:66])[c:34]1[c:35]([H:67])[c:36]([H:68])[c:37]([H:69])[c:38]([H:70])[c:39]1[H:71])([H:40])([H:41])[H:42]", "smiles3Dx": "C([C:1]#[5N:2]->[Mn+:3]1(<-[3C-:4]#[O+:5])(<-[4C-:6]#[O+:7])(<-[6H-:8])<-[1N@@:9]([C:10]([C:11]([P:12]([c:13]2[c:14]([H:48])[c:15]([H:49])[c:16]([H:50])[c:17]([H:51])[c:18]2[H:52])[c:19]2[c:20]([H:53])[c:21]([H:54])[c:22]([H:55])[c:23]([H:56])[c:24]2[H:57])([H:46])[H:47])([H:44])[H:45])([H:43])[C:25]([H:58])([H:59])[C:26]([H:60])([H:61])[2P:27]->1([c:28]1[c:29]([H:62])[c:30]([H:63])[c:31]([H:64])[c:32]([H:65])[c:33]1[H:66])[c:34]1[c:35]([H:67])[c:36]([H:68])[c:37]([H:69])[c:38]([H:70])[c:39]1[H:71])([H:40])([H:41])[H:42]", "dummies": []}
C     -0.4795    -1.6169     4.4463
C     -0.7576    -1.4051     3.0444
N     -0.6318    -0.9904     1.9009
Mn     0.0000     0.0000     0.0000
C      0.8139     1.0490    -1.8972
O      1.3885     1.4719    -2.9194
C     -0.2714     2.0613     1.0915
O     -0.2651     3.0493     1.7265
H     -1.6242    -0.2246    -0.6695
N      2.0478    -0.5183     0.8705
C      2.4534     0.4519     1.8995
C      3.4216    -0.2058     2.9456
P      4.1864     0.8986     4.2231
C      4.6864     2.5580     3.5139
C      6.0233     2.8852     3.1995
C      6.3082     4.0851     2.5244
C      5.2784     4.9665     2.1743
C      3.9846     4.6991     2.6095
C      3.6886     3.5113     3.2805
C      5.7882     0.0509     4.6326
C      6.3248     0.2015     5.9291
C      7.6568    -0.1468     6.1854
C      8.4673    -0.6296     5.1628
C      7.9378    -0.8412     3.8950
C      6.6111    -0.5149     3.6293
C      2.9669    -0.5932    -0.2211
C      2.5139    -1.6980    -1.2514
P      0.8863    -2.3201    -0.8665
C      1.0172    -3.6071     0.3943
C     -0.1438    -4.0689     1.0421
C     -0.0715    -5.0031     2.0817
C      1.1980    -5.5478     2.4698
C      2.3179    -5.1962     1.7223
C      2.2186    -4.2801     0.6201
C      0.0768    -2.9418    -2.2967
C     -0.1344    -2.0461    -3.3746
C     -1.2137    -2.2676    -4.2468
C     -2.0139    -3.4621    -4.1718
C     -1.7061    -4.3862    -3.1496
C     -0.7040    -4.0929    -2.2086
H     -1.2929    -1.3466     5.1954
H      0.3337    -0.8527     4.6352
H      0.0179    -2.6200     4.6910
H      1.9408    -1.3874     1.2605
H      1.5591     0.7892     2.3937
H      2.9689     1.4385     1.5151
H      2.8857    -0.9577     3.5067
H      4.2158    -0.8036     2.4468
H      6.8429     2.2122     3.3887
H      7.3260     4.3688     2.3251
H      5.5120     5.8991     1.6931
H      3.2226     5.4318     2.4439
H      2.6749     3.3211     3.6115
H      5.7366     0.6235     6.7246
H      8.0440    -0.0081     7.1738
H      9.5039    -0.8643     5.3694
H      8.5364    -1.3067     3.1286
H      6.2844    -0.6247     2.6141
H      3.1050     0.3783    -0.8050
H      3.9760    -0.8372     0.2237
H      2.5247    -1.2512    -2.2353
H      3.2700    -2.5787    -1.3045
H     -1.0433    -3.5729     0.8816
H     -0.9680    -5.2530     2.6577
H      1.2297    -6.2361     3.2539
H      3.2715    -5.6904     1.9510
H      3.1475    -4.1567     0.0919
H      0.3661    -1.1749    -3.4513
H     -1.4288    -1.5543    -5.0345
H     -2.8054    -3.6324    -4.8923
H     -2.3077    -5.3221    -3.1102
H     -0.7294    -4.7809    -1.4121
72
{"conf": 16, "E": 138.0, "rms": -1.0, "geom": "OH", "total_charge": 0, "CA_charge": 1, "smiles": "C[C:1]#[5N:2]->[Mn+:3]1(<-[3C-:4]#[O+:5])(<-[4C-:6]#[O+:7])(<-[6H-:8])<-[1N@H:9]([CH2:10][CH2:11][P:12]([c:13]2[cH:14][cH:15][cH:16][cH:17][cH:18]2)[c:19]2[cH:20][cH:21][cH:22][cH:23][cH:24]2)[CH2:25][CH2:26][2P:27]->1([c:28]1[cH:29][cH:30][cH:31][cH:32][cH:33]1)[c:34]1[cH:35][cH:36][cH:37][cH:38][cH:39]1", "smiles3D": "C([C:1]#[5N:2]->[Mn+:3]1(<-[3C-:4]#[O+:5])(<-[4C-:6]#[O+:7])(<-[6H-:8])<-[1N@@:9]([C:10]([C:11]([P:12]([c:13]2[c:14]([H:48])[c:15]([H:49])[c:16]([H:50])[c:17]([H:51])[c:18]2[H:52])[c:19]2[c:20]([H:53])[c:21]([H:54])[c:22]([H:55])[c:23]([H:56])[c:24]2[H:57])([H:46])[H:47])([H:44])[H:45])([H:43])[C:25]([H:58])([H:59])[C:26]([H:60])([H:61])[2P:27]->1([c:28]1[c:29]([H:62])[c:30]([H:63])[c:31]([H:64])[c:32]([H:65])[c:33]1[H:66])[c:34]1[c:35]([H:67])[c:36]([H:68])[c:37]([H:69])[c:38]([H:70])[c:39]1[H:71])([H:40])([H:41])[H:42]", "smiles3Dx": "C([C:1]#[5N:2]->[Mn+:3]1(<-[3C-:4]#[O+:5])(<-[4C-:6]#[O+:7])(<-[6H-:8])<-[1N@@:9]([C:10]([C:11]([P:12]([c:13]2[c:14]([H:48])[c:15]([H:49])[c:16]([H:50])[c:17]([H:51])[c:18]2[H:52])[c:19]2[c:20]([H:53])[c:21]([H:54])[c:22]([H:55])[c:23]([H:56])[c:24]2[H:57])([H:46])[H:47])([H:44])[H:45])([H:43])[C:25]([H:58])([H:59])[C:26]([H:60])([H:61])[2P:27]->1([c:28]1[c:29]([H:62])[c:30]([H:63])[c:31]([H:64])[c:32]([H:65])[c:33]1[H:66])[c:34]1[c:35]([H:67])[c:36]([H:68])[c:37]([H:69])[c:38]([H:70])[c:39]1[H:71])([H:40])([H:41])[H:42]", "dummies": []}
C     -0.6159     3.9153    -3.0064
C     -0.4020     2.7634    -2.1372
N     -0.2483     1.7944    -1.3977
Mn     0.0000     0.0000     0.0000
C      0.1900    -1.8025     1.4042
O      0.2904    -2.7483     2.1428
C     -0.1664    -1.4180    -1.7910
O     -0.2592    -2.1600    -2.7405
H     -1.8227    -0.0323     0.2363
N      2.3175     0.2210    -0.0796
C      2.8971    -0.9961    -0.5086
C      3.0995    -1.1005    -2.0308
P      4.7385    -0.4390    -2.6982
C      5.9990    -0.7633    -1.3825
C      6.2347     0.1484    -0.3409
C      7.1717    -0.1454     0.6521
C      7.8755    -1.3528     0.6224
C      7.6383    -2.2709    -0.4047
C      6.6974    -1.9813    -1.4003
C      4.5878     1.3972    -2.8796
C      3.3822     1.9692    -3.3480
C      3.3214     3.3326    -3.6488
C      4.4597     4.1335    -3.5209
C      5.6701     3.5662    -3.0919
C      5.7404     2.1973    -2.8140
C      2.7783     0.6120     1.2190
C      2.1352     1.8991     1.8025
P      0.3721     1.6386     1.9881
C     -0.4038     3.2448     1.9622
C      0.1779     4.3238     2.6519
C     -0.4978     5.5389     2.7473
C     -1.7459     5.6929     2.1459
C     -2.3209     4.6238     1.4461
C     -1.6527     3.4034     1.3560
C      0.0640     0.9794     3.6208
C     -0.9443     0.0197     3.7920
C     -1.2232    -0.4986     5.0595
C     -0.5221    -0.0373     6.1742
C      0.4525     0.9612     6.0236
C      0.7495     1.4697     4.7504
H     -1.4292     4.5362    -2.6040
H      0.3073     4.5227    -3.0764
H     -0.8930     3.5607    -4.0285
H      2.5191     0.8860    -0.6694
H      3.8709    -1.1947    -0.0030
H      2.1990    -1.8019    -0.2071
H      3.0750    -2.1803    -2.3029
H      2.2512    -0.6135    -2.5557
H      5.6879     1.0822    -0.2926
H      7.3517     0.5651     1.4513
H      8.5965    -1.5817     1.3961
H      8.1637    -3.2157    -0.4202
H      6.5071    -2.7041    -2.1876
H      2.5011     1.3674    -3.5071
H      2.3961     3.7662    -4.0138
H      4.4138     5.1858    -3.7553
H      6.5620     4.1738    -3.0406
H      6.6982     1.7617    -2.5623
H      3.8698     0.7798     1.1784
H      2.5861    -0.2218     1.9360
H      2.3108     2.7449     1.1042
H      2.5960     2.1293     2.7833
H      1.1406     4.2092     3.1409
H     -0.0585     6.3598     3.2995
H     -2.2760     6.6286     2.2327
H     -3.3052     4.7435     0.9882
H     -2.1192     2.5782     0.8498
H     -1.5222    -0.3213     2.9420
H     -1.9921    -1.2552     5.1773
H     -0.7332    -0.4384     7.1549
H      0.9776     1.3349     6.8854
H      1.4784     2.2645     4.6708
72
{"conf": 17, "E": 137.01, "rms": -1.0, "geom": "OH", "total_charge": 0, "CA_charge": 1, "smiles": "C[C:1]#[5N:2]->[Mn+:3]1(<-[3C-:4]#[O+:5])(<-[4C-:6]#[O+:7])(<-[6H-:8])<-[1N@H:9]([CH2:10][CH2:11][P:12]([c:13]2[cH:14][cH:15][cH:16][cH:17][cH:18]2)[c:19]2[cH:20][cH:21][cH:22][cH:23][cH:24]2)[CH2:25][CH2:26][2P:27]->1([c:28]1[cH:29][cH:30][cH:31][cH:32][cH:33]1)[c:34]1[cH:35][cH:36][cH:37][cH:38][cH:39]1", "smiles3D": "C([C:1]#[5N:2]->[Mn+:3]1(<-[3C-:4]#[O+:5])(<-[4C-:6]#[O+:7])(<-[6H-:8])<-[1N@@:9]([C:10]([C:11]([P:12]([c:13]2[c:14]([H:48])[c:15]([H:49])[c:16]([H:50])[c:17]([H:51])[c:18]2[H:52])[c:19]2[c:20]([H:53])[c:21]([H:54])[c:22]([H:55])[c:23]([H:56])[c:24]2[H:57])([H:46])[H:47])([H:44])[H:45])([H:43])[C:25]([H:58])([H:59])[C:26]([H:60])([H:61])[2P:27]->1([c:28]1[c:29]([H:62])[c:30]([H:63])[c:31]([H:64])[c:32]([H:65])[c:33]1[H:66])[c:34]1[c:35]([H:67])[c:36]([H:68])[c:37]([H:69])[c:38]([H:70])[c:39]1[H:71])([H:40])([H:41])[H:42]", "smiles3Dx": "C([C:1]#[5N:2]->[Mn+:3]1(<-[3C-:4]#[O+:5])(<-[4C-:6]#[O+:7])(<-[6H-:8])<-[1N@@:9]([C:10]([C:11]([P:12]([c:13]2[c:14]([H:48])[c:15]([H:49])[c:16]([H:50])[c:17]([H:51])[c:18]2[H:52])[c:19]2[c:20]([H:53])[c:21]([H:54])[c:22]([H:55])[c:23]([H:56])[c:24]2[H:57])([H:46])[H:47])([H:44])[H:45])([H:43])[C:25]([H:58])([H:59])[C:26]([H:60])([H:61])[2P:27]->1([c:28]1[c:29]([H:62])[c:30]([H:63])[c:31]([H:64])[c:32]([H:65])[c:33]1[H:66])[c:34]1[c:35]([H:67])[c:36]([H:68])[c:37]([H:69])[c:38]([H:70])[c:39]1[H:71])([H:40])([H:41])[H:42]", "dummies": []}
C     -4.8089    -1.2693     0.3031
C     -3.3977    -0.8878     0.2209
N     -2.2112    -0.5740     0.1497
Mn     0.0000     0.0000     0.0000
C      2.2361     0.4924    -0.0944
O      3.4171     0.7484    -0.1397
C      0.4650    -2.1409    -0.6668
O      0.7066    -3.2673    -1.0161
H      0.2075    -0.4314     1.7758
N     -0.4680     0.7524    -2.1373
C      0.5607     0.5279    -3.0823
C      1.7958     1.4476    -3.0238
P      2.1751     2.1730    -4.7217
C      3.7335     3.1508    -4.5107
C      4.4602     3.1545    -3.3024
C      5.6439     3.8966    -3.1955
C      6.0936     4.6528    -4.2837
C      5.3691     4.6663    -5.4812
C      4.1920     3.9177    -5.5935
C      0.9475     3.5490    -4.7874
C      1.0357     4.6425    -3.9140
C      0.0820     5.6616    -3.9659
C     -0.9627     5.5977    -4.8899
C     -1.0541     4.5112    -5.7630
C     -0.0982     3.4922    -5.7169
C     -1.1179     2.0506    -2.1555
C     -0.6653     3.1632    -1.1496
P     -0.5379     2.4947     0.5077
C     -2.0895     2.8431     1.3249
C     -2.6643     4.1250     1.2562
C     -3.8572     4.4016     1.9339
C     -4.4754     3.4039     2.6941
C     -3.8839     2.1415     2.8053
C     -2.6854     1.8694     2.1363
C      0.7212     3.4355     1.3631
C      0.5052     3.8773     2.6786
C      1.5054     4.5777     3.3585
C      2.7415     4.8015     2.7475
C      2.9647     4.3669     1.4422
C      1.9618     3.6821     0.7539
H     -5.2704    -0.7686     1.1804
H     -4.8949    -2.3740     0.4031
H     -5.3292    -0.9485    -0.6260
H     -1.1285     0.1667    -2.4063
H      0.1128     0.5959    -4.1068
H      0.9133    -0.5193    -2.9351
H      2.6727     0.8224    -2.7467
H      1.6883     2.2361    -2.2663
H      4.1390     2.5785    -2.4469
H      6.2129     3.8941    -2.2699
H      7.0000     5.2378    -4.1983
H      5.7199     5.2536    -6.3241
H      3.6425     3.9200    -6.5291
H      1.8281     4.6932    -3.1778
H      0.1439     6.4867    -3.2731
H     -1.6956     6.3896    -4.9314
H     -1.8581     4.4590    -6.4846
H     -0.1765     2.6484    -6.3923
H     -2.2074     1.8766    -1.9614
H     -1.0379     2.4720    -3.1795
H     -1.4172     3.9768    -1.1675
H      0.3028     3.5854    -1.4527
H     -2.1818     4.9214     0.7094
H     -4.3034     5.3920     1.8748
H     -5.3915     3.6272     3.2309
H     -4.3527     1.3859     3.4229
H     -2.2210     0.9056     2.2697
H     -0.4237     3.6774     3.1965
H      1.3396     4.9153     4.3716
H      3.5217     5.3224     3.2813
H      3.9253     4.5384     0.9694
H      2.1692     3.3363    -0.2408
72
{"conf": 18, "E": 363.76, "rms": -1.0, "geom": "OH", "total_charge": 0, "CA_charge": 1, "smiles": "C[C:1]#[5N:2]->[Mn+:3]1(<-[3C-:4]#[O+:5])(<-[4C-:6]#[O+:7])(<-[6H-:8])<-[1N@H:9]([CH2:10][CH2:11][P:12]([c:13]2[cH:14][cH:15][cH:16][cH:17][cH:18]2)[c:19]2[cH:20][cH:21][cH:22][cH:23][cH:24]2)[CH2:25][CH2:26][2P:27]->1([c:28]1[cH:29][cH:30][cH:31][cH:32][cH:33]1)[c:34]1[cH:35][cH:36][cH:37][cH:38][cH:39]1", "smiles3D": "C([C:1]#[5N:2]->[Mn+:3]1(<-[3C-:4]#[O+:5])(<-[4C-:6]#[O+:7])(<-[6H-:8])<-[1N@@:9]([C:10]([C:11]([P:12]([c:13]2[c:14]([H:48])[c:15]([H:49])[c:16]([H:50])[c:17]([H:51])[c:18]2[H:52])[c:19]2[c:20]([H:53])[c:21]([H:54])[c:22]([H:55])[c:23]([H:56])[c:24]2[H:57])([H:46])[H:47])([H:44])[H:45])([H:43])[C:25]([H:58])([H:59])[C:26]([H:60])([H:61])[2P:27]->1([c:28]1[c:29]([H:62])[c:30]([H:63])[c:31]([H:64])[c:32]([H:65])[c:33]1[H:66])[c:34]1[c:35]([H:67])[c:36]([H:68])[c:37]([H:69])[c:38]([H:70])[c:39]1[H:71])([H:40])([H:41])[H:42]", "smiles3Dx": "C([C:1]#[5N:2]->[Mn+:3]1(<-[3C-:4]#[O+:5])(<-[4C-:6]#[O+:7])(<-[6H-:8])<-[1N@@:9]([C:10]([C:11]([P:12]([c:13]2[c:14]([H:48])[c:15]([H:49])[c:16]([H:50])[c:17]([H:51])[c:18]2[H:52])[c:19]2[c:20]([H:53])[c:21]([H:54])[c:22]([H:55])[c:23]([H:56])[c:24]2[H:57])([H:46])[H:47])([H:44])[H:45])([H:43])[C:25]([H:58])([H:59])[C:26]([H:60])([H:61])[2P:27]->1([c:28]1[c:29]([H:62])[c:30]([H:63])[c:31]([H:64])[c:32]([H:65])[c:33]1[H:66])[c:34]1[c:35]([H:67])[c:36]([H:68])[c:37]([H:69])[c:38]([H:70])[c:39]1[H:71])([H:40])([H:41])[H:42]", "dummies": []}
C      2.1844    -3.8946     1.0869
C      1.0506    -2.9998     1.1317
N      0.3584    -2.0336     1.0514
Mn     0.0000     0.0000     0.0000
C     -0.6063     2.2149    -0.7091
O     -1.1365     3.3007    -0.9339
C      2.2374     0.4195     0.7213
O      3.4088     0.3955     1.0559
H     -1.0468     0.4154     1.4662
N      0.9029    -1.1941    -1.8656
C      1.3455    -0.4171    -2.8644
C      2.8700     0.0421    -2.9087
P      3.3164     1.8729    -3.2237
C      2.0482     2.6671    -4.2985
C      2.2288     2.5597    -5.6771
C      1.3391     3.1814    -6.5607
C      0.2533     3.9268    -6.0536
C      0.0371     3.9977    -4.6767
C      0.8881     3.3227    -3.7965
C      3.5424     2.8768    -1.6820
C      4.3261     2.3688    -0.6513
C      4.4256     3.0511     0.5756
C      3.7461     4.2726     0.7405
C      3.0682     4.8528    -0.3362
C      3.0404     4.1895    -1.5766
C      0.1849    -2.4876    -2.2635
C     -1.1940    -2.6156    -1.5908
P     -1.9417    -0.9912    -1.3877
C     -2.2383    -0.4534    -3.0462
C     -1.7451     0.7489    -3.5402
C     -1.8847     1.1039    -4.8603
C     -2.6499     0.2947    -5.6677
C     -3.1459    -0.9359    -5.2412
C     -2.9141    -1.3391    -3.9317
C     -3.4479    -0.8546    -0.5299
C     -3.9160     0.4733    -0.4061
C     -4.6027     0.9196     0.7018
C     -4.8515     0.0156     1.7269
C     -4.5342    -1.3563     1.6075
C     -3.7845    -1.7620     0.5004
H      2.9098    -3.0726     1.2662
H      1.9658    -4.7412     1.8265
H      2.0367    -3.9794     0.0285
H      1.5865    -1.5488    -1.5889
H      1.0975    -0.7560    -3.8933
H      0.7301     0.4724    -2.6240
H      3.4508    -0.2540    -1.9783
H      3.3707    -0.5135    -3.7810
H      2.9771     1.8595    -6.0574
H      1.4125     2.9976    -7.6272
H     -0.3912     4.4873    -6.7356
H     -0.7666     4.6218    -4.2898
H      0.7191     3.4187    -2.7325
H      4.8663     1.4562    -0.7909
H      5.0642     2.6433     1.3617
H      3.7546     4.7621     1.7221
H      2.6523     5.8628    -0.2557
H      2.5687     4.7104    -2.3964
H      0.8696    -3.3240    -1.9977
H      0.0971    -2.4962    -3.3845
H     -1.8362    -3.3420    -2.1627
H     -1.1172    -3.0176    -0.5753
H     -1.3492     1.5087    -2.9096
H     -1.5995     2.0902    -5.2061
H     -2.7928     0.5359    -6.7109
H     -3.7622    -1.6073    -5.8372
H     -3.2375    -2.3441    -3.6148
H     -3.5479     1.2424    -1.1134
H     -4.8736     1.9844     0.7764
H     -5.2943     0.3529     2.6594
H     -4.7960    -2.0842     2.3674
H     -3.3619    -2.7824     0.4686
72
{"conf": 19, "E": 125.16, "rms": -1.0, "geom": "OH", "total_charge": 0, "CA_charge": 1, "smiles": "C[C:1]#[5N:2]->[Mn+:3]1(<-[3C-:4]#[O+:5])(<-[4C-:6]#[O+:7])(<-[6H-:8])<-[1N@H:9]([CH2:10][CH2:11][P:12]([c:13]2[cH:14][cH:15][cH:16][cH:17][cH:18]2)[c:19]2[cH:20][cH:21][cH:22][cH:23][cH:24]2)[CH2:25][CH2:26][2P:27]->1([c:28]1[cH:29][cH:30][cH:31][cH:32][cH:33]1)[c:34]1[cH:35][cH:36][cH:37][cH:38][cH:39]1", "smiles3D": "C([C:1]#[5N:2]->[Mn+:3]1(<-[3C-:4]#[O+:5])(<-[4C-:6]#[O+:7])(<-[6H-:8])<-[1N@@:9]([C:10]([C:11]([P:12]([c:13]2[c:14]([H:48])[c:15]([H:49])[c:16]([H:50])[c:17]([H:51])[c:18]2[H:52])[c:19]2[c:20]([H:53])[c:21]([H:54])[c:22]([H:55])[c:23]([H:56])[c:24]2[H:57])([H:46])[H:47])([H:44])[H:45])([H:43])[C:25]([H:58])([H:59])[C:26]([H:60])([H:61])[2P:27]->1([c:28]1[c:29]([H:62])[c:30]([H:63])[c:31]([H:64])[c:32]([H:65])[c:33]1[H:66])[c:34]1[c:35]([H:67])[c:36]([H:68])[c:37]([H:69])[c:38]([H:70])[c:39]1[H:71])([H:40])([H:41])[H:42]", "smiles3Dx": "C([C:1]#[5N:2]->[Mn+:3]1(<-[3C-:4]#[O+:5])(<-[4C-:6]#[O+:7])(<-[6H-:8])<-[1N@@:9]([C:10]([C:11]([P:12]([c:13]2[c:14]([H:48])[c:15]([H:49])[c:16]([H:50])[c:17]([H:51])[c:18]2[H:52])[c:19]2[c:20]([H:53])[c:21]([H:54])[c:22]([H:55])[c:23]([H:56])[c:24]2[H:57])([H:46])[H:47])([H:44])[H:45])([H:43])[C:25]([H:58])([H:59])[C:26]([H:60])([H:61])[2P:27]->1([c:28]1[c:29]([H:62])[c:30]([H:63])[c:31]([H:64])[c:32]([H:65])[c:33]1[H:66])[c:34]1[c:35]([H:67])[c:36]([H:68])[c:37]([H:69])[c:38]([H:70])[c:39]1[H:71])([H:40])([H:41])[H:42]", "dummies": []}
C      1.4458     1.0626    -4.6449
C      1.0220     0.7513    -3.2806
N      0.6696     0.4911    -2.1325
Mn     0.0000     0.0000     0.0000
C     -0.7339    -0.4393     2.1295
O     -1.1253    -0.6713     3.2459
C     -1.9051    -0.9264    -0.8781
O     -2.9032    -1.4181    -1.3427
H     -0.7892     1.6595     0.1020
N      1.2892    -1.9236    -0.0511
C      0.5415    -3.1123    -0.1852
C     -0.4461    -3.4030     0.9541
P     -1.2055    -5.1024     0.7278
C     -2.5596    -5.0990     1.9931
C     -2.7791    -6.2178     2.8146
C     -3.8353    -6.2240     3.7333
C     -4.7022    -5.1315     3.8160
C     -4.5199    -4.0373     2.9706
C     -3.4627    -4.0229     2.0554
C      0.1049    -6.1111     1.5565
C      0.7745    -7.0995     0.8221
C      1.7669    -7.8805     1.4287
C      2.0946    -7.6810     2.7721
C      1.4428    -6.6859     3.5046
C      0.4532    -5.8983     2.9016
C      2.1940    -1.8984     1.0526
C      3.2034    -0.7119     1.0229
P      2.2974     0.8367     0.9324
C      3.2487     1.9265    -0.1172
C      3.5172     3.2505     0.2782
C      4.2467     4.1032    -0.5593
C      4.6983     3.6472    -1.8034
C      4.4256     2.3369    -2.2103
C      3.6993     1.4815    -1.3716
C      2.3151     1.5261     2.5809
C      1.1320     2.0194     3.1441
C      1.1318     2.5186     4.4509
C      2.3203     2.5507     5.1911
C      3.5128     2.1082     4.6160
C      3.5159     1.6017     3.3123
H      0.7337     0.6121    -5.3676
H      2.4648     0.6560    -4.8252
H      1.4590     2.1646    -4.7767
H      1.7994    -1.8548    -0.8113
H      1.2440    -3.9711    -0.2720
H     -0.0342    -3.0514    -1.1342
H     -1.2523    -2.6589     0.9223
H      0.0399    -3.3430     1.9474
H     -2.1390    -7.0872     2.7479
H     -3.9857    -7.0793     4.3797
H     -5.5173    -5.1369     4.5327
H     -5.2101    -3.2055     3.0158
H     -3.3790    -3.1838     1.3772
H      0.5216    -7.2703    -0.2135
H      2.2653    -8.6509     0.8630
H      2.8602    -8.2910     3.2445
H      1.6992    -6.5257     4.5428
H     -0.0446    -5.1388     3.4903
H      1.6092    -1.8227     1.9922
H      2.7772    -2.8507     1.0852
H      3.8695    -0.8149     0.1398
H      3.8210    -0.7348     1.9439
H      3.1618     3.6350     1.2230
H      4.4617     5.1199    -0.2442
H      5.2602     4.3106    -2.4501
H      4.7565     1.9872    -3.1814
H      3.4727     0.4797    -1.7153
H      0.2166     2.0329     2.5734
H      0.2141     2.8814     4.8863
H      2.3172     2.9262     6.2063
H      4.4324     2.1494     5.1803
H      4.4495     1.2806     2.8815
72
{"conf": 20, "E": 128.69, "rms": -1.0, "geom": "OH", "total_charge": 0, "CA_charge": 1, "smiles": "C[C:1]#[5N:2]->[Mn+:3]1(<-[3C-:4]#[O+:5])(<-[4C-:6]#[O+:7])(<-[6H-:8])<-[1N@H:9]([CH2:10][CH2:11][P:12]([c:13]2[cH:14][cH:15][cH:16][cH:17][cH:18]2)[c:19]2[cH:20][cH:21][cH:22][cH:23][cH:24]2)[CH2:25][CH2:26][2P:27]->1([c:28]1[cH:29][cH:30][cH:31][cH:32][cH:33]1)[c:34]1[cH:35][cH:36][cH:37][cH:38][cH:39]1", "smiles3D": "C([C:1]#[5N:2]->[Mn+:3]1(<-[3C-:4]#[O+:5])(<-[4C-:6]#[O+:7])(<-[6H-:8])<-[1N@@:9]([C:10]([C:11]([P:12]([c:13]2[c:14]([H:48])[c:15]([H:49])[c:16]([H:50])[c:17]([H:51])[c:18]2[H:52])[c:19]2[c:20]([H:53])[c:21]([H:54])[c:22]([H:55])[c:23]([H:56])[c:24]2[H:57])([H:46])[H:47])([H:44])[H:45])([H:43])[C:25]([H:58])([H:59])[C:26]([H:60])([H:61])[2P:27]->1([c:28]1[c:29]([H:62])[c:30]([H:63])[c:31]([H:64])[c:32]([H:65])[c:33]1[H:66])[c:34]1[c:35]([H:67])[c:36]([H:68])[c:37]([H:69])[c:38]([H:70])[c:39]1[H:71])([H:40])([H:41])[H:42]", "smiles3Dx": "C([C:1]#[5N:2]->[Mn+:3]1(<-[3C-:4]#[O+:5])(<-[4C-:6]#[O+:7])(<-[6H-:8])<-[1N@@:9]([C:10]([C:11]([P:12]([c:13]2[c:14]([H:48])[c:15]([H:49])[c:16]([H:50])[c:17]([H:51])[c:18]2[H:52])[c:19]2[c:20]([H:53])[c:21]([H:54])[c:22]([H:55])[c:23]([H:56])[c:24]2[H:57])([H:46])[H:47])([H:44])[H:45])([H:43])[C:25]([H:58])([H:59])[C:26]([H:60])([H:61])[2P:27]->1([c:28]1[c:29]([H:62])[c:30]([H:63])[c:31]([H:64])[c:32]([H:65])[c:33]1[H:66])[c:34]1[c:35]([H:67])[c:36]([H:68])[c:37]([H:69])[c:38]([H:70])[c:39]1[H:71])([H:40])([H:41])[H:42]", "dummies": []}
C     -2.4045    -1.0474    -4.2328
C     -1.6950    -0.7371    -2.9928
N     -1.1046    -0.4764    -1.9472
Mn     0.0000     0.0000     0.0000
C      1.1633     0.4564     1.9229
O      1.7754     0.6961     2.9336
C      1.9333    -0.7357    -0.9988
O      2.9498    -1.1197    -1.5229
H     -0.3638    -1.6955     0.6176
N      0.1774     2.2294    -0.6180
C      1.5440     2.5952    -0.6991
C      1.9227     3.2179    -2.0544
P      3.6632     3.9327    -2.0872
C      3.7379     5.1490    -0.6915
C      2.6147     5.9211    -0.3527
C      2.6949     6.8768     0.6649
C      3.9025     7.0878     1.3337
C      5.0361     6.3521     0.9754
C      4.9590     5.3976    -0.0441
C      4.6829     2.5009    -1.5117
C      5.3698     1.7363    -2.4639
C      6.1255     0.6295    -2.0682
C      6.1880     0.2710    -0.7193
C      5.4981     1.0218     0.2360
C      4.7502     2.1358    -0.1560
C     -0.5524     3.0386     0.3110
C     -2.0542     2.6907     0.4706
P     -2.2098     0.9815     0.9910
C     -3.7553     0.3659     0.3341
C     -4.6250    -0.3850     1.1449
C     -5.8251    -0.8782     0.6227
C     -6.1564    -0.6453    -0.7132
C     -5.2899     0.0854    -1.5304
C     -4.0915     0.5863    -1.0118
C     -2.3593     0.9893     2.7711
C     -3.2288     1.8863     3.4162
C     -3.3552     1.8596     4.8082
C     -2.6338     0.9277     5.5605
C     -1.7983     0.0082     4.9195
C     -1.6677     0.0332     3.5282
H     -2.2548    -0.2253    -4.9626
H     -3.4870    -1.1610    -4.0182
H     -2.0095    -1.9937    -4.6562
H     -0.2256     2.3046    -1.4372
H      1.8234     3.3102     0.1078
H      2.1419     1.6860    -0.5521
H      1.2007     4.0224    -2.3056
H      1.8506     2.4388    -2.8433
H      1.6769     5.7920    -0.8717
H      1.8226     7.4602     0.9273
H      3.9624     7.8296     2.1198
H      5.9758     6.5270     1.4820
H      5.8501     4.8504    -0.3264
H      5.3178     1.9987    -3.5125
H      6.6554     0.0442    -2.8077
H      6.7639    -0.5932    -0.4149
H      5.5416     0.7385     1.2800
H      4.2169     2.7014     0.5963
H     -0.0735     2.9499     1.3132
H     -0.4810     4.1053    -0.0102
H     -2.5671     2.8394    -0.4985
H     -2.5056     3.3644     1.2241
H     -4.3848    -0.5979     2.1768
H     -6.4947    -1.4493     1.2548
H     -7.0845    -1.0302    -1.1172
H     -5.5433     0.2597    -2.5686
H     -3.4303     1.1322    -1.6691
H     -3.8306     2.5866     2.8525
H     -4.0194     2.5557     5.3035
H     -2.7303     0.9077     6.6373
H     -1.2524    -0.7228     5.5016
H     -1.0439    -0.7062     3.0444
72
{"conf": 21, "E": 342.54, "rms": -1.0, "geom": "OH", "total_charge": 0, "CA_charge": 1, "smiles": "C[C:1]#[5N:2]->[Mn+:3]1(<-[3C-:4]#[O+:5])(<-[4C-:6]#[O+:7])(<-[6H-:8])<-[1N@H:9]([CH2:10][CH2:11][P:12]([c:13]2[cH:14][cH:15][cH:16][cH:17][cH:18]2)[c:19]2[cH:20][cH:21][cH:22][cH:23][cH:24]2)[CH2:25][CH2:26][2P:27]->1([c:28]1[cH:29][cH:30][cH:31][cH:32][cH:33]1)[c:34]1[cH:35][cH:36][cH:37][cH:38][cH:39]1", "smiles3D": "C([C:1]#[5N:2]->[Mn+:3]1(<-[3C-:4]#[O+:5])(<-[4C-:6]#[O+:7])(<-[6H-:8])<-[1N@@:9]([C:10]([C:11]([P:12]([c:13]2[c:14]([H:48])[c:15]([H:49])[c:16]([H:50])[c:17]([H:51])[c:18]2[H:52])[c:19]2[c:20]([H:53])[c:21]([H:54])[c:22]([H:55])[c:23]([H:56])[c:24]2[H:57])([H:46])[H:47])([H:44])[H:45])([H:43])[C:25]([H:58])([H:59])[C:26]([H:60])([H:61])[2P:27]->1([c:28]1[c:29]([H:62])[c:30]([H:63])[c:31]([H:64])[c:32]([H:65])[c:33]1[H:66])[c:34]1[c:35]([H:67])[c:36]([H:68])[c:37]([H:69])[c:38]([H:70])[c:39]1[H:71])([H:40])([H:41])[H:42]", "smiles3Dx": "C([C:1]#[5N:2]->[Mn+:3]1(<-[3C-:4]#[O+:5])(<-[4C-:6]#[O+:7])(<-[6H-:8])<-[1N@@:9]([C:10]([C:11]([P:12]([c:13]2[c:14]([H:48])[c:15]([H:49])[c:16]([H:50])[c:17]([H:51])[c:18]2[H:52])[c:19]2[c:20]([H:53])[c:21]([H:54])[c:22]([H:55])[c:23]([H:56])[c:24]2[H:57])([H:46])[H:47])([H:44])[H:45])([H:43])[C:25]([H:58])([H:59])[C:26]([H:60])([H:61])[2P:27]->1([c:28]1[c:29]([H:62])[c:30]([H:63])[c:31]([H:64])[c:32]([H:65])[c:33]1[H:66])[c:34]1[c:35]([H:67])[c:36]([H:68])[c:37]([H:69])[c:38]([H:70])[c:39]1[H:71])([H:40])([H:41])[H:42]", "dummies": []}
C      1.6456    -4.1667     1.5428
C      1.6005    -3.0949     0.6704
N      1.2761    -2.0093     0.1836
Mn     0.0000     0.0000     0.0000
C     -1.1612     2.1256    -0.0826
O     -1.8972     3.0642     0.0551
C     -1.6350    -1.1456    -1.1515
O     -2.6077    -1.7110    -1.5186
H      1.3513     0.5933    -1.4193
N     -1.0021    -0.5338     2.1077
C     -2.0906    -1.3757     2.0834
C     -1.8972    -2.9454     1.7710
P     -3.5792    -3.8995     1.9218
C     -4.7383    -2.5765     1.3357
C     -5.3825    -1.7431     2.2747
C     -6.0301    -0.5638     1.8522
C     -6.0480    -0.2112     0.4869
C     -5.5100    -1.0841    -0.4699
C     -4.8410    -2.2478    -0.0436
C     -3.4925    -5.1445     0.5601
C     -2.2811    -5.8443     0.3395
C     -2.0238    -6.4342    -0.9028
C     -2.9497    -6.2435    -1.9425
C     -4.2397    -5.7591    -1.6670
C     -4.5381    -5.3096    -0.3774
C     -1.1293     0.6607     2.8136
C      0.1483     1.6398     2.8403
P      1.5579     0.9348     2.0179
C      2.5317    -0.1179     3.0757
C      2.2565    -0.2160     4.4597
C      2.8797    -1.1698     5.2127
C      3.7656    -2.0741     4.6429
C      3.8779    -2.1291     3.2024
C      3.3047    -1.1243     2.4733
C      2.6952     2.2245     1.4512
C      4.0485     1.8504     1.2793
C      4.7627     2.2718     0.1777
C      4.2592     3.2761    -0.6315
C      2.9692     3.8395    -0.3420
C      2.1272     3.2090     0.5835
H      1.1363    -3.5383     2.3122
H      0.9159    -4.8209     0.9736
H      2.7891    -4.1975     1.5844
H     -0.3701    -1.0342     2.5767
H     -2.6102    -1.3023     3.0997
H     -2.6223    -0.9480     1.3110
H     -1.3528    -3.1643     0.8896
H     -1.2076    -3.4568     2.6112
H     -5.2026    -1.8884     3.3360
H     -6.4252     0.1342     2.5964
H     -6.4130     0.7571     0.1755
H     -5.6288    -0.8695    -1.5554
H     -4.4499    -2.8891    -0.8463
H     -1.4777    -5.8726     1.0858
H     -1.0595    -6.9423    -1.0849
H     -2.6653    -6.4627    -2.9565
H     -4.9761    -5.6448    -2.4723
H     -5.5237    -4.8908    -0.2135
H     -1.8535     1.0774     2.2556
H     -1.4732     0.4391     3.8711
H      0.3732     1.9019     3.9668
H     -0.0932     2.5648     2.3911
H      1.5311     0.4902     4.9336
H      2.8523    -1.0130     6.3291
H      4.2297    -2.8148     5.2415
H      4.5347    -2.9122     2.7706
H      3.4878    -1.1504     1.3555
H      4.4725     1.1000     1.9393
H      5.7883     1.9134     0.1178
H      4.8038     3.6180    -1.4102
H      2.6197     4.7351    -0.8473
H      1.0630     3.4456     0.5755
72
{"conf": 22, "E": 130.81, "rms": -1.0, "geom": "OH", "total_charge": 0, "CA_charge": 1, "smiles": "C[C:1]#[5N:2]->[Mn+:3]1(<-[3C-:4]#[O+:5])(<-[4C-:6]#[O+:7])(<-[6H-:8])<-[1N@H:9]([CH2:10][CH2:11][P:12]([c:13]2[cH:14][cH:15][cH:16][cH:17][cH:18]2)[c:19]2[cH:20][cH:21][cH:22][cH:23][cH:24]2)[CH2:25][CH2:26][2P:27]->1([c:28]1[cH:29][cH:30][cH:31][cH:32][cH:33]1)[c:34]1[cH:35][cH:36][cH:37][cH:38][cH:39]1", "smiles3D": "C([C:1]#[5N:2]->[Mn+:3]1(<-[3C-:4]#[O+:5])(<-[4C-:6]#[O+:7])(<-[6H-:8])<-[1N@@:9]([C:10]([C:11]([P:12]([c:13]2[c:14]([H:48])[c:15]([H:49])[c:16]([H:50])[c:17]([H:51])[c:18]2[H:52])[c:19]2[c:20]([H:53])[c:21]([H:54])[c:22]([H:55])[c:23]([H:56])[c:24]2[H:57])([H:46])[H:47])([H:44])[H:45])([H:43])[C:25]([H:58])([H:59])[C:26]([H:60])([H:61])[2P:27]->1([c:28]1[c:29]([H:62])[c:30]([H:63])[c:31]([H:64])[c:32]([H:65])[c:33]1[H:66])[c:34]1[c:35]([H:67])[c:36]([H:68])[c:37]([H:69])[c:38]([H:70])[c:39]1[H:71])([H:40])([H:41])[H:42]", "smiles3Dx": "C([C:1]#[5N:2]->[Mn+:3]1(<-[3C-:4]#[O+:5])(<-[4C-:6]#[O+:7])(<-[6H-:8])<-[1N@@:9]([C:10]([C:11]([P:12]([c:13]2[c:14]([H:48])[c:15]([H:49])[c:16]([H:50])[c:17]([H:51])[c:18]2[H:52])[c:19]2[c:20]([H:53])[c:21]([H:54])[c:22]([H:55])[c:23]([H:56])[c:24]2[H:57])([H:46])[H:47])([H:44])[H:45])([H:43])[C:25]([H:58])([H:59])[C:26]([H:60])([H:61])[2P:27]->1([c:28]1[c:29]([H:62])[c:30]([H:63])[c:31]([H:64])[c:32]([H:65])[c:33]1[H:66])[c:34]1[c:35]([H:67])[c:36]([H:68])[c:37]([H:69])[c:38]([H:70])[c:39]1[H:71])([H:40])([H:41])[H:42]", "dummies": []}
C      3.7704     1.8775    -2.6544
C      2.6785     1.3082    -1.8657
N      1.7498     0.8467    -1.2072
Mn     0.0000     0.0000     0.0000
C     -1.7505    -0.8656     1.1972
O     -2.6721    -1.3232     1.8256
C      0.5411     1.3639     1.7625
O      0.8234     2.0801     2.6920
H      1.0937    -1.3281     0.6558
N     -1.4163     1.4920    -1.0909
C     -2.0094     2.3583    -0.1560
C     -2.7066     3.6099    -0.7447
P     -1.5742     4.9126    -1.5108
C     -0.8909     4.1953    -3.0767
C     -1.7317     3.4695    -3.9348
C     -1.2356     2.9416    -5.1326
C      0.0979     3.1573    -5.4905
C      0.9170     3.9510    -4.6854
C      0.4171     4.4937    -3.4980
C     -0.1890     5.0500    -0.2890
C      0.9273     4.2002    -0.3367
C      1.9472     4.3161     0.6132
C      1.8360     5.2539     1.6442
C      0.7020     6.0728     1.7263
C     -0.3134     5.9637     0.7691
C     -2.3557     0.7364    -1.8693
C     -1.7013    -0.1996    -2.9199
P     -0.7025    -1.4135    -2.0680
C     -1.6894    -2.8713    -1.7433
C     -3.0923    -2.8619    -1.8896
C     -3.8339    -4.0179    -1.6253
C     -3.1906    -5.1773    -1.1788
C     -1.8017    -5.1860    -1.0055
C     -1.0541    -4.0382    -1.2846
C      0.5702    -1.9036    -3.2157
C      0.2673    -2.0925    -4.5726
C      1.2787    -2.4351    -5.4730
C      2.5911    -2.6032    -5.0231
C      2.8917    -2.4421    -3.6698
C      1.8823    -2.1002    -2.7639
H      4.7445     1.5111    -2.2677
H      3.6524     1.5790    -3.7156
H      3.7345     2.9834    -2.5781
H     -0.8948     1.9780    -1.6564
H     -2.7629     1.7898     0.4326
H     -1.2312     2.7031     0.5454
H     -3.2254     4.1161     0.0960
H     -3.5035     3.3363    -1.4584
H     -2.7758     3.3405    -3.7017
H     -1.8818     2.3646    -5.7801
H      0.4853     2.7385    -6.4081
H      1.9371     4.1525    -4.9818
H      1.0483     5.1468    -2.9164
H      1.0032     3.4403    -1.0959
H      2.7997     3.6518     0.5680
H      2.6185     5.3276     2.3906
H      0.6037     6.7872     2.5331
H     -1.1876     6.6002     0.8429
H     -3.0343     1.4213    -2.4134
H     -2.9750     0.1179    -1.1832
H     -2.4789    -0.6960    -3.5334
H     -1.0509     0.4040    -3.5854
H     -3.6310    -1.9800    -2.2055
H     -4.9099    -4.0137    -1.7564
H     -3.7696    -6.0671    -0.9652
H     -1.3069    -6.0824    -0.6509
H      0.0193    -4.0582    -1.1419
H     -0.7442    -1.9637    -4.9428
H      1.0442    -2.5661    -6.5208
H      3.3756    -2.8625    -5.7231
H      3.9093    -2.5788    -3.3254
H      2.1272    -1.9718    -1.7180
72
{"conf": 23, "E": 135.62, "rms": -1.0, "geom": "OH", "total_charge": 0, "CA_charge": 1, "smiles": "C[C:1]#[5N:2]->[Mn+:3]1(<-[3C-:4]#[O+:5])(<-[4C-:6]#[O+:7])(<-[6H-:8])<-[1N@H:9]([CH2:10][CH2:11][P:12]([c:13]2[cH:14][cH:15][cH:16][cH:17][cH:18]2)[c:19]2[cH:20][cH:21][cH:22][cH:23][cH:24]2)[CH2:25][CH2:26][2P:27]->1([c:28]1[cH:29][cH:30][cH:31][cH:32][cH:33]1)[c:34]1[cH:35][cH:36][cH:37][cH:38][cH:39]1", "smiles3D": "C([C:1]#[5N:2]->[Mn+:3]1(<-[3C-:4]#[O+:5])(<-[4C-:6]#[O+:7])(<-[6H-:8])<-[1N@@:9]([C:10]([C:11]([P:12]([c:13]2[c:14]([H:48])[c:15]([H:49])[c:16]([H:50])[c:17]([H:51])[c:18]2[H:52])[c:19]2[c:20]([H:53])[c:21]([H:54])[c:22]([H:55])[c:23]([H:56])[c:24]2[H:57])([H:46])[H:47])([H:44])[H:45])([H:43])[C:25]([H:58])([H:59])[C:26]([H:60])([H:61])[2P:27]->1([c:28]1[c:29]([H:62])[c:30]([H:63])[c:31]([H:64])[c:32]([H:65])[c:33]1[H:66])[c:34]1[c:35]([H:67])[c:36]([H:68])[c:37]([H:69])[c:38]([H:70])[c:39]1[H:71])([H:40])([H:41])[H:42]", "smiles3Dx": "C([C:1]#[5N:2]->[Mn+:3]1(<-[3C-:4]#[O+:5])(<-[4C-:6]#[O+:7])(<-[6H-:8])<-[1N@@:9]([C:10]([C:11]([P:12]([c:13]2[c:14]([H:48])[c:15]([H:49])[c:16]([H:50])[c:17]([H:51])[c:18]2[H:52])[c:19]2[c:20]([H:53])[c:21]([H:54])[c:22]([H:55])[c:23]([H:56])[c:24]2[H:57])([H:46])[H:47])([H:44])[H:45])([H:43])[C:25]([H:58])([H:59])[C:26]([H:60])([H:61])[2P:27]->1([c:28]1[c:29]([H:62])[c:30]([H:63])[c:31]([H:64])[c:32]([H:65])[c:33]1[H:66])[c:34]1[c:35]([H:67])[c:36]([H:68])[c:37]([H:69])[c:38]([H:70])[c:39]1[H:71])([H:40])([H:41])[H:42]", "dummies": []}
C      4.2220     2.4469    -0.9947
C      2.9857     1.7242    -0.6957
N      1.9450     1.1166    -0.4520
Mn     0.0000     0.0000     0.0000
C     -1.9725    -1.0936     0.3981
O     -3.0017    -1.6896     0.6147
C     -0.9805     1.0988    -1.7685
O     -1.5021     1.6787    -2.6872
H     -0.5006     1.3408     1.1583
N      0.7775    -1.8469    -1.1606
C      0.0533    -2.0233    -2.3615
C      0.8757    -1.6942    -3.6373
P      1.8924    -3.1277    -4.3311
C      0.6257    -4.4382    -4.6732
C      0.1676    -5.3293    -3.6833
C     -0.8114    -6.2786    -3.9837
C     -1.3608    -6.3336    -5.2667
C     -0.9294    -5.4348    -6.2470
C      0.0502    -4.4835    -5.9475
C      3.0332    -3.7218    -2.9980
C      3.2808    -5.0905    -2.8140
C      4.1562    -5.5190    -1.8099
C      4.8613    -4.5845    -1.0418
C      4.7022    -3.2199    -1.2929
C      3.8027    -2.7915    -2.2750
C      0.7473    -2.9785    -0.2879
C      1.6526    -2.8481     0.9704
P      1.2093    -1.3627     1.8692
C      2.7298    -0.6881     2.5168
C      2.8672     0.6976     2.6538
C      4.0536     1.2347     3.1546
C      5.0990     0.3851     3.5477
C      4.9661    -0.9980     3.4172
C      3.7849    -1.5382     2.9084
C      0.2444    -1.8510     3.2838
C      0.7097    -2.8556     4.1441
C     -0.0106    -3.1775     5.2994
C     -1.1839    -2.4820     5.6117
C     -1.6362    -1.4673     4.7716
C     -0.9202    -1.1456     3.6108
H      5.0847     1.7417    -0.9623
H      4.1452     2.9004    -2.0037
H      4.3640     3.2456    -0.2373
H      1.6497    -1.6771    -1.3473
H     -0.3445    -3.0525    -2.4545
H     -0.8168    -1.3419    -2.3166
H      1.5482    -0.8348    -3.4484
H      0.1732    -1.3828    -4.4409
H      0.5606    -5.2872    -2.6771
H     -1.1528    -6.9625    -3.2172
H     -2.1138    -7.0739    -5.5043
H     -1.3560    -5.4796    -7.2453
H      0.3772    -3.8002    -6.7222
H      2.8006    -5.8335    -3.4305
H      4.3184    -6.5736    -1.6387
H      5.5483    -4.9128    -0.2668
H      5.2633    -2.4948    -0.7165
H      3.6955    -1.7320    -2.4751
H     -0.3015    -3.1448     0.0482
H      1.0754    -3.8813    -0.8480
H      1.5204    -3.7437     1.6112
H      2.7115    -2.7770     0.6538
H      2.0551     1.3543     2.3856
H      4.1598     2.3099     3.2721
H      6.0071     0.8025     3.9722
H      5.7767    -1.6470     3.7142
H      3.6951    -2.6133     2.8203
H      1.6246    -3.3810     3.9314
H      0.3550    -3.9501     5.9707
H     -1.7161    -2.7073     6.5239
H     -2.5323    -0.9165     5.0267
H     -1.2558    -0.3220     2.9883
72
{"conf": 24, "E": 124.65, "rms": -1.0, "geom": "OH", "total_charge": 0, "CA_charge": 1, "smiles": "C[C:1]#[5N:2]->[Mn+:3]1(<-[3C-:4]#[O+:5])(<-[4C-:6]#[O+:7])(<-[6H-:8])<-[1N@H:9]([CH2:10][CH2:11][P:12]([c:13]2[cH:14][cH:15][cH:16][cH:17][cH:18]2)[c:19]2[cH:20][cH:21][cH:22][cH:23][cH:24]2)[CH2:25][CH2:26][2P:27]->1([c:28]1[cH:29][cH:30][cH:31][cH:32][cH:33]1)[c:34]1[cH:35][cH:36][cH:37][cH:38][cH:39]1", "smiles3D": "C([C:1]#[5N:2]->[Mn+:3]1(<-[3C-:4]#[O+:5])(<-[4C-:6]#[O+:7])(<-[6H-:8])<-[1N@@:9]([C:10]([C:11]([P:12]([c:13]2[c:14]([H:48])[c:15]([H:49])[c:16]([H:50])[c:17]([H:51])[c:18]2[H:52])[c:19]2[c:20]([H:53])[c:21]([H:54])[c:22]([H:55])[c:23]([H:56])[c:24]2[H:57])([H:46])[H:47])([H:44])[H:45])([H:43])[C:25]([H:58])([H:59])[C:26]([H:60])([H:61])[2P:27]->1([c:28]1[c:29]([H:62])[c:30]([H:63])[c:31]([H:64])[c:32]([H:65])[c:33]1[H:66])[c:34]1[c:35]([H:67])[c:36]([H:68])[c:37]([H:69])[c:38]([H:70])[c:39]1[H:71])([H:40])([H:41])[H:42]", "smiles3Dx": "C([C:1]#[5N:2]->[Mn+:3]1(<-[3C-:4]#[O+:5])(<-[4C-:6]#[O+:7])(<-[6H-:8])<-[1N@@:9]([C:10]([C:11]([P:12]([c:13]2[c:14]([H:48])[c:15]([H:49])[c:16]([H:50])[c:17]([H:51])[c:18]2[H:52])[c:19]2[c:20]([H:53])[c:21]([H:54])[c:22]([H:55])[c:23]([H:56])[c:24]2[H:57])([H:46])[H:47])([H:44])[H:45])([H:43])[C:25]([H:58])([H:59])[C:26]([H:60])([H:61])[2P:27]->1([c:28]1[c:29]([H:62])[c:30]([H:63])[c:31]([H:64])[c:32]([H:65])[c:33]1[H:66])[c:34]1[c:35]([H:67])[c:36]([H:68])[c:37]([H:69])[c:38]([H:70])[c:39]1[H:71])([H:40])([H:41])[H:42]", "dummies": []}
C     -3.5268     3.4586     0.6494
C     -2.4849     2.4485     0.4652
N     -1.6128     1.5974     0.3059
Mn     0.0000     0.0000     0.0000
C      1.6832    -1.5163    -0.3589
O      2.5650    -2.3143    -0.5542
C      1.0897     0.7793     1.8562
O      1.6637     1.1866     2.8356
H      0.8916     1.1636    -1.1119
N     -1.3375    -1.4837     1.1819
C     -0.7005    -2.7168     1.4097
C      0.3752    -2.6397     2.5065
P      1.0329    -4.3314     3.0074
C      1.3683    -5.1255     1.3684
C      0.3380    -5.7031     0.6042
C      0.6112    -6.2390    -0.6581
C      1.9115    -6.2028    -1.1679
C      2.9413    -5.6306    -0.4135
C      2.6704    -5.0916     0.8502
C     -0.4190    -5.2771     3.6680
C     -0.3811    -6.6812     3.6754
C     -1.4483    -7.4147     4.2049
C     -2.5489    -6.7510     4.7566
C     -2.5791    -5.3545     4.7849
C     -1.5144    -4.6190     4.2541
C     -2.5767    -1.6149     0.4753
C     -2.4808    -2.1448    -0.9872
P     -1.3835    -1.0850    -1.9305
C     -2.4034    -0.0056    -2.9167
C     -2.1379     1.3704    -2.9445
C     -2.9294     2.2242    -3.7197
C     -3.9767     1.7046    -4.4855
C     -4.2263     0.3288    -4.4859
C     -3.4396    -0.5276    -3.7080
C     -0.4901    -2.1213    -3.0763
C      0.8049    -1.7571    -3.4695
C      1.5324    -2.5736    -4.3418
C      0.9605    -3.7472    -4.8421
C     -0.3425    -4.1002    -4.4788
C     -1.0722    -3.2876    -3.6024
H     -3.3317     4.0262     1.5827
H     -3.5229     4.1549    -0.2146
H     -4.5162     2.9600     0.7185
H     -1.5249    -1.0925     1.9894
H     -0.2280    -3.0490     0.4660
H     -1.4525    -3.4800     1.7123
H     -0.0278    -2.1313     3.4060
H      1.2284    -2.0315     2.1564
H     -0.6785    -5.7270     0.9705
H     -0.1874    -6.6777    -1.2443
H      2.1180    -6.6159    -2.1484
H      3.9469    -5.5965    -0.8129
H      3.4718    -4.6354     1.4189
H      0.4714    -7.2080     3.2634
H     -1.4192    -8.4971     4.1949
H     -3.3730    -7.3190     5.1703
H     -3.4252    -4.8396     5.2247
H     -1.5548    -3.5413     4.3102
H     -3.2573    -2.2891     1.0470
H     -3.0567    -0.6116     0.4427
H     -3.4911    -2.1464    -1.4433
H     -2.0857    -3.1815    -0.9784
H     -1.3172     1.7832    -2.3729
H     -2.7267     3.2873    -3.7311
H     -4.5877     2.3659    -5.0871
H     -5.0283    -0.0752    -5.0903
H     -3.6381    -1.5915    -3.7313
H      1.2532    -0.8426    -3.0974
H      2.5375    -2.2934    -4.6307
H      1.5241    -4.3786    -5.5174
H     -0.7877    -5.0040    -4.8768
H     -2.0823    -3.5753    -3.3413
72
{"conf": 25, "E": 130.79, "rms": -1.0, "geom": "OH", "total_charge": 0, "CA_charge": 1, "smiles": "C[C:1]#[5N:2]->[Mn+:3]1(<-[3C-:4]#[O+:5])(<-[4C-:6]#[O+:7])(<-[6H-:8])<-[1N@H:9]([CH2:10][CH2:11][P:12]([c:13]2[cH:14][cH:15][cH:16][cH:17][cH:18]2)[c:19]2[cH:20][cH:21][cH:22][cH:23][cH:24]2)[CH2:25][CH2:26][2P:27]->1([c:28]1[cH:29][cH:30][cH:31][cH:32][cH:33]1)[c:34]1[cH:35][cH:36][cH:37][cH:38][cH:39]1", "smiles3D": "C([C:1]#[5N:2]->[Mn+:3]1(<-[3C-:4]#[O+:5])(<-[4C-:6]#[O+:7])(<-[6H-:8])<-[1N@@:9]([C:10]([C:11]([P:12]([c:13]2[c:14]([H:48])[c:15]([H:49])[c:16]([H:50])[c:17]([H:51])[c:18]2[H:52])[c:19]2[c:20]([H:53])[c:21]([H:54])[c:22]([H:55])[c:23]([H:56])[c:24]2[H:57])([H:46])[H:47])([H:44])[H:45])([H:43])[C:25]([H:58])([H:59])[C:26]([H:60])([H:61])[2P:27]->1([c:28]1[c:29]([H:62])[c:30]([H:63])[c:31]([H:64])[c:32]([H:65])[c:33]1[H:66])[c:34]1[c:35]([H:67])[c:36]([H:68])[c:37]([H:69])[c:38]([H:70])[c:39]1[H:71])([H:40])([H:41])[H:42]", "smiles3Dx": "C([C:1]#[5N:2]->[Mn+:3]1(<-[3C-:4]#[O+:5])(<-[4C-:6]#[O+:7])(<-[6H-:8])<-[1N@@:9]([C:10]([C:11]([P:12]([c:13]2[c:14]([H:48])[c:15]([H:49])[c:16]([H:50])[c:17]([H:51])[c:18]2[H:52])[c:19]2[c:20]([H:53])[c:21]([H:54])[c:22]([H:55])[c:23]([H:56])[c:24]2[H:57])([H:46])[H:47])([H:44])[H:45])([H:43])[C:25]([H:58])([H:59])[C:26]([H:60])([H:61])[2P:27]->1([c:28]1[c:29]([H:62])[c:30]([H:63])[c:31]([H:64])[c:32]([H:65])[c:33]1[H:66])[c:34]1[c:35]([H:67])[c:36]([H:68])[c:37]([H:69])[c:38]([H:70])[c:39]1[H:71])([H:40])([H:41])[H:42]", "dummies": []}
C     -4.6254     1.1126     1.4677
C     -3.2704     0.7755     1.0344
N     -2.1302     0.4964     0.6737
Mn     0.0000     0.0000     0.0000
C      2.1420    -0.4889    -0.6477
O      3.2705    -0.7448    -0.9860
C     -0.6582    -2.1240    -0.5649
O     -0.9989    -3.2413    -0.8634
H      0.4034    -0.5522     1.7070
N     -0.4381     0.9994    -2.0576
C     -0.2748     0.0474    -3.0786
C     -0.8254     0.4436    -4.4701
P     -2.7032     0.5389    -4.6192
C     -3.2605     2.0290    -3.6720
C     -2.5476     3.2329    -3.7813
C     -2.9644     4.3666    -3.0792
C     -4.1222     4.3210    -2.2983
C     -4.8814     3.1496    -2.2478
C     -4.4656     2.0146    -2.9518
C     -3.3097    -0.9580    -3.7170
C     -3.5827    -2.1227    -4.4471
C     -4.0083    -3.2819    -3.7902
C     -4.1641    -3.2827    -2.4020
C     -3.8884    -2.1271    -1.6682
C     -3.4492    -0.9719    -2.3200
C      0.4016     2.1530    -2.1939
C      0.2444     3.2066    -1.0604
P      0.7044     2.4523     0.4945
C     -0.1759     3.3371     1.7655
C     -0.2422     4.7363     1.7370
C     -0.9018     5.4256     2.7602
C     -1.4909     4.7218     3.8124
C     -1.4174     3.3253     3.8485
C     -0.7579     2.6348     2.8283
C      2.4449     2.7308     0.7921
C      2.9721     2.4441     2.0612
C      4.3408     2.5908     2.3074
C      5.1933     3.0268     1.2918
C      4.6795     3.3047     0.0216
C      3.3126     3.1472    -0.2348
H     -5.1646     0.1868     1.7512
H     -5.1649     1.6171     0.6399
H     -4.5726     1.7953     2.3419
H     -1.3056     1.2726    -2.0407
H     -0.7747    -0.8840    -2.7688
H      0.8100    -0.1799    -3.1866
H     -0.3717     1.3820    -4.8387
H     -0.5000    -0.3419    -5.1850
H     -1.6730     3.2998    -4.4134
H     -2.3951     5.2847    -3.1466
H     -4.4444     5.1972    -1.7532
H     -5.7966     3.1204    -1.6709
H     -5.0852     1.1285    -2.9299
H     -3.4634    -2.1316    -5.5220
H     -4.2155    -4.1786    -4.3579
H     -4.4902    -4.1800    -1.8933
H     -3.9959    -2.1285    -0.5910
H     -3.2137    -0.0961    -1.7379
H      1.4614     1.8188    -2.2157
H      0.1877     2.6647    -3.1534
H     -0.8169     3.5286    -1.0117
H      0.8791     4.0911    -1.2650
H      0.2226     5.2942     0.9348
H     -0.9494     6.5058     2.7382
H     -1.9958     5.2564     4.6048
H     -1.8686     2.7804     4.6697
H     -0.6922     1.5541     2.8751
H      2.3266     2.0907     2.8561
H      4.7405     2.3609     3.2872
H      6.2515     3.1384     1.4834
H      5.3432     3.6322    -0.7668
H      2.9631     3.3445    -1.2356
72
{"conf": 26, "E": 123.39, "rms": -1.0, "geom": "OH", "total_charge": 0, "CA_charge": 1, "smiles": "C[C:1]#[5N:2]->[Mn+:3]1(<-[3C-:4]#[O+:5])(<-[4C-:6]#[O+:7])(<-[6H-:8])<-[1N@H:9]([CH2:10][CH2:11][P:12]([c:13]2[cH:14][cH:15][cH:16][cH:17][cH:18]2)[c:19]2[cH:20][cH:21][cH:22][cH:23][cH:24]2)[CH2:25][CH2:26][2P:27]->1([c:28]1[cH:29][cH:30][cH:31][cH:32][cH:33]1)[c:34]1[cH:35][cH:36][cH:37][cH:38][cH:39]1", "smiles3D": "C([C:1]#[5N:2]->[Mn+:3]1(<-[3C-:4]#[O+:5])(<-[4C-:6]#[O+:7])(<-[6H-:8])<-[1N@@:9]([C:10]([C:11]([P:12]([c:13]2[c:14]([H:48])[c:15]([H:49])[c:16]([H:50])[c:17]([H:51])[c:18]2[H:52])[c:19]2[c:20]([H:53])[c:21]([H:54])[c:22]([H:55])[c:23]([H:56])[c:24]2[H:57])([H:46])[H:47])([H:44])[H:45])([H:43])[C:25]([H:58])([H:59])[C:26]([H:60])([H:61])[2P:27]->1([c:28]1[c:29]([H:62])[c:30]([H:63])[c:31]([H:64])[c:32]([H:65])[c:33]1[H:66])[c:34]1[c:35]([H:67])[c:36]([H:68])[c:37]([H:69])[c:38]([H:70])[c:39]1[H:71])([H:40])([H:41])[H:42]", "smiles3Dx": "C([C:1]#[5N:2]->[Mn+:3]1(<-[3C-:4]#[O+:5])(<-[4C-:6]#[O+:7])(<-[6H-:8])<-[1N@@:9]([C:10]([C:11]([P:12]([c:13]2[c:14]([H:48])[c:15]([H:49])[c:16]([H:50])[c:17]([H:51])[c:18]2[H:52])[c:19]2[c:20]([H:53])[c:21]([H:54])[c:22]([H:55])[c:23]([H:56])[c:24]2[H:57])([H:46])[H:47])([H:44])[H:45])([H:43])[C:25]([H:58])([H:59])[C:26]([H:60])([H:61])[2P:27]->1([c:28]1[c:29]([H:62])[c:30]([H:63])[c:31]([H:64])[c:32]([H:65])[c:33]1[H:66])[c:34]1[c:35]([H:67])[c:36]([H:68])[c:37]([H:69])[c:38]([H:70])[c:39]1[H:71])([H:40])([H:41])[H:42]", "dummies": []}
C      2.7120    -1.5198    -3.8895
C      1.9207    -1.0805    -2.7392
N      1.2505    -0.7093    -1.7784
Mn     0.0000     0.0000     0.0000
C     -1.2593     0.6782     1.7905
O     -1.9250     1.0333     2.7306
C     -0.4031    -2.1867     0.5616
O     -0.6150    -3.3364     0.8576
H     -1.4993     0.0337    -1.0665
N      1.9401     0.2745     1.2430
C      1.9102    -0.5914     2.3506
C      3.2853    -0.7986     3.0291
P      3.1721    -0.5403     4.8857
C      4.8311    -1.0101     5.5649
C      4.9960    -1.0318     6.9582
C      6.2330    -1.3661     7.5203
C      7.3170    -1.6745     6.6929
C      7.1637    -1.6495     5.3029
C      5.9274    -1.3162     4.7370
C      3.2712     1.2991     4.9479
C      4.4560     1.9786     4.6193
C      4.4845     3.3777     4.6139
C      3.3315     4.1040     4.9252
C      2.1474     3.4313     5.2412
C      2.1167     2.0328     5.2506
C      2.0566     1.6577     1.5962
C      2.1163     2.6387     0.3953
P      0.6362     2.4557    -0.5942
C      1.0940     2.7737    -2.2872
C      0.4476     2.0821    -3.3214
C      0.8018     2.3215    -4.6553
C      1.7915     3.2599    -4.9588
C      2.4261     3.9646    -3.9307
C      2.0765     3.7270    -2.5974
C     -0.4962     3.7535    -0.1292
C     -1.8494     3.4516     0.0702
C     -2.7533     4.4644     0.4056
C     -2.3139     5.7868     0.5218
C     -0.9706     6.0993     0.2915
C     -0.0629     5.0869    -0.0392
H      2.3799    -2.5308    -4.1992
H      3.7839    -1.5546    -3.6136
H      2.5666    -0.8126    -4.7310
H      2.6437     0.0453     0.7012
H      1.5553    -1.5789     2.0012
H      1.1737    -0.2123     3.0962
H      4.0486    -0.1200     2.5958
H      3.6240    -1.8436     2.8453
H      4.1637    -0.7888     7.6089
H      6.3502    -1.3860     8.5976
H      8.2751    -1.9300     7.1290
H      8.0034    -1.8872     4.6619
H      5.8423    -1.2932     3.6601
H      5.3516     1.4337     4.3499
H      5.3984     3.8983     4.3599
H      3.3542     5.1877     4.9194
H      1.2525     3.9936     5.4756
H      1.1912     1.5226     5.4826
H      2.9778     1.8089     2.1948
H      1.1886     1.9420     2.2291
H      3.0064     2.4022    -0.2219
H      2.1957     3.6776     0.7702
H     -0.3277     1.3579    -3.0991
H      0.3072     1.7812    -5.4515
H      2.0672     3.4431    -5.9907
H      3.1885     4.6955    -4.1668
H      2.5735     4.2884    -1.8157
H     -2.2103     2.4385    -0.0503
H     -3.7975     4.2243     0.5644
H     -3.0148     6.5676     0.7794
H     -0.6341     7.1263     0.3625
H      0.9663     5.3520    -0.2373
72
{"conf": 27, "E": 120.72, "rms": -1.0, "geom": "OH", "total_charge": 0, "CA_charge": 1, "smiles": "C[C:1]#[5N:2]->[Mn+:3]1(<-[3C-:4]#[O+:5])(<-[4C-:6]#[O+:7])(<-[6H-:8])<-[1N@H:9]([CH2:10][CH2:11][P:12]([c:13]2[cH:14][cH:15][cH:16][cH:17][cH:18]2)[c:19]2[cH:20][cH:21][cH:22][cH:23][cH:24]2)[CH2:25][CH2:26][2P:27]->1([c:28]1[cH:29][cH:30][cH:31][cH:32][cH:33]1)[c:34]1[cH:35][cH:36][cH:37][cH:38][cH:39]1", "smiles3D": "C([C:1]#[5N:2]->[Mn+:3]1(<-[3C-:4]#[O+:5])(<-[4C-:6]#[O+:7])(<-[6H-:8])<-[1N@@:9]([C:10]([C:11]([P:12]([c:13]2[c:14]([H:48])[c:15]([H:49])[c:16]([H:50])[c:17]([H:51])[c:18]2[H:52])[c:19]2[c:20]([H:53])[c:21]([H:54])[c:22]([H:55])[c:23]([H:56])[c:24]2[H:57])([H:46])[H:47])([H:44])[H:45])([H:43])[C:25]([H:58])([H:59])[C:26]([H:60])([H:61])[2P:27]->1([c:28]1[c:29]([H:62])[c:30]([H:63])[c:31]([H:64])[c:32]([H:65])[c:33]1[H:66])[c:34]1[c:35]([H:67])[c:36]([H:68])[c:37]([H:69])[c:38]([H:70])[c:39]1[H:71])([H:40])([H:41])[H:42]", "smiles3Dx": "C([C:1]#[5N:2]->[Mn+:3]1(<-[3C-:4]#[O+:5])(<-[4C-:6]#[O+:7])(<-[6H-:8])<-[1N@@:9]([C:10]([C:11]([P:12]([c:13]2[c:14]([H:48])[c:15]([H:49])[c:16]([H:50])[c:17]([H:51])[c:18]2[H:52])[c:19]2[c:20]([H:53])[c:21]([H:54])[c:22]([H:55])[c:23]([H:56])[c:24]2[H:57])([H:46])[H:47])([H:44])[H:45])([H:43])[C:25]([H:58])([H:59])[C:26]([H:60])([H:61])[2P:27]->1([c:28]1[c:29]([H:62])[c:30]([H:63])[c:31]([H:64])[c:32]([H:65])[c:33]1[H:66])[c:34]1[c:35]([H:67])[c:36]([H:68])[c:37]([H:69])[c:38]([H:70])[c:39]1[H:71])([H:40])([H:41])[H:42]", "dummies": []}
C     -2.7998     4.0746    -0.5868
C     -1.9791     2.8749    -0.4260
N     -1.2893     1.8687    -0.2835
Mn     0.0000     0.0000     0.0000
C      1.2838    -1.8824     0.2565
O      1.9603    -2.8712     0.3933
C     -0.3697    -0.5710    -2.1899
O     -0.5640    -0.8716    -3.3416
H     -1.4845    -0.9421     0.5399
N      1.8918     1.2864    -0.3599
C      2.5101     0.8805    -1.5592
C      2.0009     1.6815    -2.7666
P      2.4867     0.8390    -4.3665
C      1.8276     1.9214    -5.7148
C      1.2457     3.1763    -5.4592
C      0.7765     3.9618    -6.5168
C      0.8830     3.5023    -7.8327
C      1.4631     2.2587    -8.0936
C      1.9350     1.4715    -7.0391
C      4.2795     1.2634    -4.4418
C      4.7113     2.5978    -4.4938
C      6.0782     2.8917    -4.5316
C      7.0181     1.8565    -4.5217
C      6.5920     0.5262    -4.4734
C      5.2256     0.2299    -4.4295
C      2.7361     1.1812     0.7861
C      2.0960     1.6817     2.1129
P      0.5759     0.7818     2.4202
C     -0.5686     1.9180     3.1817
C     -1.9408     1.7946     2.9230
C     -2.8495     2.6760     3.5150
C     -2.3942     3.6754     4.3794
C     -1.0286     3.7904     4.6572
C     -0.1152     2.9127     4.0636
C      0.9207    -0.4710     3.6422
C      0.4186    -1.7679     3.4680
C      0.6525    -2.7489     4.4360
C      1.3751    -2.4356     5.5907
C      1.8551    -1.1369     5.7826
C      1.6234    -0.1531     4.8157
H     -2.1724     4.9015    -0.9788
H     -3.2226     4.3649     0.3972
H     -3.6255     3.8659    -1.2980
H      1.6234     2.1604    -0.4241
H      3.6185     0.9970    -1.5073
H      2.2818    -0.1930    -1.7160
H      0.8960     1.7608    -2.7204
H      2.4289     2.7047    -2.7227
H      1.1498     3.5599    -4.4541
H      0.3296     4.9277    -6.3161
H      0.5195     4.1120    -8.6494
H      1.5465     1.9031    -9.1129
H      2.3829     0.5092    -7.2527
H      3.9960     3.4093    -4.5000
H      6.4076     3.9215    -4.5672
H      8.0755     2.0847    -4.5532
H      7.3199    -0.2743    -4.4655
H      4.9040    -0.8033    -4.3829
H      3.6629     1.7776     0.6130
H      3.0313     0.1167     0.9178
H      2.8083     1.5245     2.9470
H      1.8728     2.7651     2.0217
H     -2.3057     1.0177     2.2628
H     -3.9076     2.5823     3.3065
H     -3.0988     4.3547     4.8396
H     -0.6779     4.5586     5.3332
H      0.9362     3.0112     4.2980
H     -0.1666    -2.0174     2.5934
H      0.2682    -3.7509     4.2942
H      1.5529    -3.1951     6.3408
H      2.4046    -0.8911     6.6820
H      1.9807     0.8516     4.9950
72
{"conf": 28, "E": 275.64, "rms": -1.0, "geom": "OH", "total_charge": 0, "CA_charge": 1, "smiles": "C[C:1]#[5N:2]->[Mn+:3]1(<-[3C-:4]#[O+:5])(<-[4C-:6]#[O+:7])(<-[6H-:8])<-[1N@H:9]([CH2:10][CH2:11][P:12]([c:13]2[cH:14][cH:15][cH:16][cH:17][cH:18]2)[c:19]2[cH:20][cH:21][cH:22][cH:23][cH:24]2)[CH2:25][CH2:26][2P:27]->1([c:28]1[cH:29][cH:30][cH:31][cH:32][cH:33]1)[c:34]1[cH:35][cH:36][cH:37][cH:38][cH:39]1", "smiles3D": "C([C:1]#[5N:2]->[Mn+:3]1(<-[3C-:4]#[O+:5])(<-[4C-:6]#[O+:7])(<-[6H-:8])<-[1N@@:9]([C:10]([C:11]([P:12]([c:13]2[c:14]([H:48])[c:15]([H:49])[c:16]([H:50])[c:17]([H:51])[c:18]2[H:52])[c:19]2[c:20]([H:53])[c:21]([H:54])[c:22]([H:55])[c:23]([H:56])[c:24]2[H:57])([H:46])[H:47])([H:44])[H:45])([H:43])[C:25]([H:58])([H:59])[C:26]([H:60])([H:61])[2P:27]->1([c:28]1[c:29]([H:62])[c:30]([H:63])[c:31]([H:64])[c:32]([H:65])[c:33]1[H:66])[c:34]1[c:35]([H:67])[c:36]([H:68])[c:37]([H:69])[c:38]([H:70])[c:39]1[H:71])([H:40])([H:41])[H:42]", "smiles3Dx": "C([C:1]#[5N:2]->[Mn+:3]1(<-[3C-:4]#[O+:5])(<-[4C-:6]#[O+:7])(<-[6H-:8])<-[1N@@:9]([C:10]([C:11]([P:12]([c:13]2[c:14]([H:48])[c:15]([H:49])[c:16]([H:50])[c:17]([H:51])[c:18]2[H:52])[c:19]2[c:20]([H:53])[c:21]([H:54])[c:22]([H:55])[c:23]([H:56])[c:24]2[H:57])([H:46])[H:47])([H:44])[H:45])([H:43])[C:25]([H:58])([H:59])[C:26]([H:60])([H:61])[2P:27]->1([c:28]1[c:29]([H:62])[c:30]([H:63])[c:31]([H:64])[c:32]([H:65])[c:33]1[H:66])[c:34]1[c:35]([H:67])[c:36]([H:68])[c:37]([H:69])[c:38]([H:70])[c:39]1[H:71])([H:40])([H:41])[H:42]", "dummies": []}
C      3.8688     2.5990     0.2206
C      2.8770     1.5480     0.5471
N      1.8929     0.8105     0.5573
Mn     0.0000     0.0000     0.0000
C     -1.9720    -0.7807    -0.4539
O     -3.0121    -1.2532    -0.8063
C     -0.7024     2.0442     0.3489
O     -0.9747     3.2508     0.4461
H     -0.2017    -0.5046     1.7426
N      0.7091     0.2365    -2.1962
C      0.6033     1.6154    -2.5223
C      1.0169     1.7422    -3.9623
P     -0.4219     1.6098    -5.1218
C      0.0600     0.8260    -6.7019
C      0.8245    -0.3478    -6.6882
C      0.7314    -1.2740    -7.7050
C     -0.0197    -1.0041    -8.8565
C     -0.6375     0.2501    -8.9617
C     -0.6533     1.1173    -7.8827
C     -1.1617     3.2483    -5.4096
C     -0.7193     4.1017    -6.4284
C     -1.3406     5.3307    -6.6339
C     -2.3285     5.7856    -5.7551
C     -2.8027     4.9229    -4.7701
C     -2.2542     3.6516    -4.6306
C     -0.0456    -0.7621    -2.8911
C      0.1392    -2.2595    -2.3275
P      1.1537    -2.1743    -0.8325
C      0.9219    -3.5014     0.2893
C      1.6015    -3.4413     1.5331
C      1.4524    -4.4286     2.4580
C      0.5902    -5.4835     2.2421
C     -0.1515    -5.5317     1.0768
C      0.0256    -4.5692     0.1015
C      2.8791    -2.1053    -1.3337
C      3.8674    -1.6138    -0.4101
C      5.1624    -1.4459    -0.8067
C      5.5721    -1.7273    -2.0930
C      4.6538    -2.2806    -2.9840
C      3.3386    -2.4455    -2.6180
H      3.2189     3.4109    -0.0354
H      4.4770     2.4702    -0.6557
H      4.4522     3.0513     0.9981
H      1.6340     0.0668    -2.1403
H     -0.3896     2.0041    -2.3704
H      1.3208     2.1915    -1.8664
H      1.4964     2.7616    -4.1550
H      1.8528     1.0188    -4.2892
H      1.4029    -0.5970    -5.8172
H      1.2034    -2.2429    -7.6015
H     -0.1299    -1.7425    -9.6227
H     -1.2058     0.4843    -9.8603
H     -1.2764     1.9956    -7.9350
H      0.1013     3.8131    -7.0593
H     -1.0265     5.9724    -7.4447
H     -2.7791     6.7536    -5.8811
H     -3.5818     5.2483    -4.0997
H     -2.6699     2.9710    -3.9026
H     -1.1616    -0.5579    -2.8967
H      0.3350    -0.7548    -3.8131
H      0.6346    -2.8441    -3.0293
H     -0.8813    -2.6561    -2.0645
H      2.1266    -2.5125     1.7925
H      2.0561    -4.3709     3.3418
H      0.5163    -6.2637     2.9830
H     -0.9325    -6.2430     0.9734
H     -0.5526    -4.6085    -0.8500
H      3.5885    -1.4278     0.6105
H      5.8801    -1.0812    -0.1043
H      6.6288    -1.5506    -2.4092
H      4.9870    -2.4511    -4.0046
H      2.6820    -2.8393    -3.3654
72
{"conf": 29, "E": 132.27, "rms": -1.0, "geom": "OH", "total_charge": 0, "CA_charge": 1, "smiles": "C[C:1]#[5N:2]->[Mn+:3]1(<-[3C-:4]#[O+:5])(<-[4C-:6]#[O+:7])(<-[6H-:8])<-[1N@H:9]([CH2:10][CH2:11][P:12]([c:13]2[cH:14][cH:15][cH:16][cH:17][cH:18]2)[c:19]2[cH:20][cH:21][cH:22][cH:23][cH:24]2)[CH2:25][CH2:26][2P:27]->1([c:28]1[cH:29][cH:30][cH:31][cH:32][cH:33]1)[c:34]1[cH:35][cH:36][cH:37][cH:38][cH:39]1", "smiles3D": "C([C:1]#[5N:2]->[Mn+:3]1(<-[3C-:4]#[O+:5])(<-[4C-:6]#[O+:7])(<-[6H-:8])<-[1N@@:9]([C:10]([C:11]([P:12]([c:13]2[c:14]([H:48])[c:15]([H:49])[c:16]([H:50])[c:17]([H:51])[c:18]2[H:52])[c:19]2[c:20]([H:53])[c:21]([H:54])[c:22]([H:55])[c:23]([H:56])[c:24]2[H:57])([H:46])[H:47])([H:44])[H:45])([H:43])[C:25]([H:58])([H:59])[C:26]([H:60])([H:61])[2P:27]->1([c:28]1[c:29]([H:62])[c:30]([H:63])[c:31]([H:64])[c:32]([H:65])[c:33]1[H:66])[c:34]1[c:35]([H:67])[c:36]([H:68])[c:37]([H:69])[c:38]([H:70])[c:39]1[H:71])([H:40])([H:41])[H:42]", "smiles3Dx": "C([C:1]#[5N:2]->[Mn+:3]1(<-[3C-:4]#[O+:5])(<-[4C-:6]#[O+:7])(<-[6H-:8])<-[1N@@:9]([C:10]([C:11]([P:12]([c:13]2[c:14]([H:48])[c:15]([H:49])[c:16]([H:50])[c:17]([H:51])[c:18]2[H:52])[c:19]2[c:20]([H:53])[c:21]([H:54])[c:22]([H:55])[c:23]([H:56])[c:24]2[H:57])([H:46])[H:47])([H:44])[H:45])([H:43])[C:25]([H:58])([H:59])[C:26]([H:60])([H:61])[2P:27]->1([c:28]1[c:29]([H:62])[c:30]([H:63])[c:31]([H:64])[c:32]([H:65])[c:33]1[H:66])[c:34]1[c:35]([H:67])[c:36]([H:68])[c:37]([H:69])[c:38]([H:70])[c:39]1[H:71])([H:40])([H:41])[H:42]", "dummies": []}
C     -0.7732    -4.8544     0.7967
C     -0.5186    -3.4379     0.5502
N     -0.3226    -2.2429     0.3508
Mn     0.0000     0.0000     0.0000
C      0.3947     2.2559    -0.1775
O      0.5999     3.4406    -0.2615
C      2.2527    -0.4083    -0.0205
O      3.4393    -0.6312    -0.0410
H      0.0112     0.2256     1.8255
N     -0.3562    -0.3136    -2.2957
C     -0.2768     0.8805    -3.0784
C      0.9867     1.0082    -3.9483
P      2.5531     0.8478    -2.9422
C      3.5435     2.2054    -3.7021
C      3.7552     2.2649    -5.0895
C      4.5322     3.2888    -5.6424
C      5.0965     4.2601    -4.8091
C      4.8820     4.2102    -3.4262
C      4.1110     3.1793    -2.8732
C      3.4485    -0.6111    -3.6593
C      4.8510    -0.6670    -3.5689
C      5.5525    -1.7763    -4.0425
C      4.8588    -2.8518    -4.6061
C      3.4610    -2.8193    -4.6767
C      2.7569    -1.7170    -4.1862
C     -1.6189    -0.9745    -2.4202
C     -2.8602    -0.1920    -1.8874
P     -2.5934     0.2711    -0.1750
C     -3.2989     1.8922     0.0529
C     -4.4779     2.2588    -0.6165
C     -5.0572     3.5124    -0.3888
C     -4.4614     4.4033     0.5095
C     -3.2875     4.0415     1.1780
C     -2.7072     2.7881     0.9543
C     -3.5599    -0.8366     0.8366
C     -2.9927    -1.3878     1.9937
C     -3.7369    -2.2593     2.7956
C     -5.0534    -2.5812     2.4484
C     -5.6387    -2.0097     1.3114
C     -4.8958    -1.1332     0.5097
H     -1.7780    -4.9714     1.2600
H     -0.7417    -5.4082    -0.1646
H     -0.0011    -5.2512     1.4866
H      0.2830    -0.8972    -2.5742
H     -0.3305     1.7434    -2.4155
H     -1.1435     0.9547    -3.7743
H      0.9529     0.2728    -4.7746
H      0.9718     2.0148    -4.4180
H      3.3369     1.5109    -5.7412
H      4.7039     3.3310    -6.7120
H      5.6960     5.0579    -5.2321
H      5.3269     4.9591    -2.7816
H      3.9515     3.1426    -1.8018
H      5.3986     0.1534    -3.1281
H      6.6348    -1.8076    -3.9693
H      5.3986    -3.7148    -4.9792
H      2.9254    -3.6594    -5.1054
H      1.6804    -1.7435    -4.2323
H     -1.7960    -1.2264    -3.4932
H     -1.5584    -1.9323    -1.8622
H     -3.7537    -0.8366    -1.9671
H     -3.0144     0.7183    -2.4997
H     -4.9655     1.5742    -1.2966
H     -5.9693     3.7882    -0.9040
H     -4.9090     5.3740     0.6814
H     -2.8296     4.7345     1.8688
H     -1.8150     2.5117     1.5046
H     -1.9782    -1.1410     2.2833
H     -3.2936    -2.6887     3.6852
H     -5.6288    -3.2593     3.0661
H     -6.6582    -2.2497     1.0495
H     -5.3659    -0.6928    -0.3533
72
{"conf": 30, "E": 129.97, "rms": -1.0, "geom": "OH", "total_charge": 0, "CA_charge": 1, "smiles": "C[C:1]#[5N:2]->[Mn+:3]1(<-[3C-:4]#[O+:5])(<-[4C-:6]#[O+:7])(<-[6H-:8])<-[1N@H:9]([CH2:10][CH2:11][P:12]([c:13]2[cH:14][cH:15][cH:16][cH:17][cH:18]2)[c:19]2[cH:20][cH:21][cH:22][cH:23][cH:24]2)[CH2:25][CH2:26][2P:27]->1([c:28]1[cH:29][cH:30][cH:31][cH:32][cH:33]1)[c:34]1[cH:35][cH:36][cH:37][cH:38][cH:39]1", "smiles3D": "C([C:1]#[5N:2]->[Mn+:3]1(<-[3C-:4]#[O+:5])(<-[4C-:6]#[O+:7])(<-[6H-:8])<-[1N@@:9]([C:10]([C:11]([P:12]([c:13]2[c:14]([H:48])[c:15]([H:49])[c:16]([H:50])[c:17]([H:51])[c:18]2[H:52])[c:19]2[c:20]([H:53])[c:21]([H:54])[c:22]([H:55])[c:23]([H:56])[c:24]2[H:57])([H:46])[H:47])([H:44])[H:45])([H:43])[C:25]([H:58])([H:59])[C:26]([H:60])([H:61])[2P:27]->1([c:28]1[c:29]([H:62])[c:30]([H:63])[c:31]([H:64])[c:32]([H:65])[c:33]1[H:66])[c:34]1[c:35]([H:67])[c:36]([H:68])[c:37]([H:69])[c:38]([H:70])[c:39]1[H:71])([H:40])([H:41])[H:42]", "smiles3Dx": "C([C:1]#[5N:2]->[Mn+:3]1(<-[3C-:4]#[O+:5])(<-[4C-:6]#[O+:7])(<-[6H-:8])<-[1N@@:9]([C:10]([C:11]([P:12]([c:13]2[c:14]([H:48])[c:15]([H:49])[c:16]([H:50])[c:17]([H:51])[c:18]2[H:52])[c:19]2[c:20]([H:53])[c:21]([H:54])[c:22]([H:55])[c:23]([H:56])[c:24]2[H:57])([H:46])[H:47])([H:44])[H:45])([H:43])[C:25]([H:58])([H:59])[C:26]([H:60])([H:61])[2P:27]->1([c:28]1[c:29]([H:62])[c:30]([H:63])[c:31]([H:64])[c:32]([H:65])[c:33]1[H:66])[c:34]1[c:35]([H:67])[c:36]([H:68])[c:37]([H:69])[c:38]([H:70])[c:39]1[H:71])([H:40])([H:41])[H:42]", "dummies": []}
C      0.8101     1.5744     4.6522
C      0.5679     1.1168     3.2860
N      0.3654     0.7291     2.1374
Mn     0.0000     0.0000     0.0000
C     -0.3146    -0.7563    -2.1378
O     -0.4817    -1.1575    -3.2606
C      1.5979    -1.6164     0.2893
O      2.4440    -2.4619     0.4414
H      1.2689     1.1873    -0.6105
N     -1.8258    -1.2040     0.7725
C     -1.5381    -2.5852     0.7765
C     -0.8491    -3.0115     2.0862
P     -0.5298    -4.8670     2.2514
C     -0.7694    -5.5610     0.5546
C      0.0785    -5.2258    -0.5130
C     -0.1404    -5.7761    -1.7798
C     -1.1908    -6.6767    -1.9855
C     -2.0355    -7.0148    -0.9245
C     -1.8321    -6.4504     0.3405
C      1.3026    -4.9338     2.5301
C      2.0884    -5.9234     1.9126
C      3.4675    -5.9652     2.1322
C      4.0655    -5.0576     3.0080
C      3.2845    -4.1142     3.6795
C      1.9042    -4.0596     3.4502
C     -2.9638    -0.8465    -0.0118
C     -3.3696     0.6563     0.0829
P     -1.9619     1.6912    -0.3236
C     -2.0485     3.0817     0.7918
C     -3.2761     3.7138     1.0370
C     -3.3333     4.8305     1.8751
C     -2.1667     5.3186     2.4695
C     -0.9406     4.6995     2.2186
C     -0.8771     3.5952     1.3648
C     -2.2303     2.3468    -1.9672
C     -1.8210     3.6556    -2.2762
C     -2.0426     4.1817    -3.5497
C     -2.6501     3.3937    -4.5326
C     -3.0314     2.0811    -4.2435
C     -2.8240     1.5553    -2.9649
H     -0.1551     1.8531     5.1211
H      1.2894     0.7609     5.2352
H      1.4767     2.4587     4.6344
H     -1.9909    -0.9233     1.6307
H     -2.4615    -3.1913     0.6547
H     -0.8648    -2.7907    -0.0755
H     -1.5145    -2.7375     2.9359
H      0.0848    -2.4329     2.2203
H      0.8965    -4.5380    -0.3669
H      0.5072    -5.5092    -2.6055
H     -1.3509    -7.1125    -2.9645
H     -2.8487    -7.7115    -1.0794
H     -2.4997    -6.7161     1.1559
H      1.6402    -6.6561     1.2533
H      4.0695    -6.7110     1.6367
H      5.1311    -5.0893     3.1827
H      3.7403    -3.4250     4.3821
H      1.3127    -3.3330     3.9951
H     -3.8378    -1.4537     0.3163
H     -2.7587    -1.0957    -1.0736
H     -4.2071     0.8631    -0.6150
H     -3.7024     0.8739     1.1200
H     -4.1839     3.3566     0.5687
H     -4.2802     5.3197     2.0564
H     -2.2141     6.1819     3.1205
H     -0.0361     5.0879     2.6662
H      0.0860     3.1520     1.1389
H     -1.3452     4.2789    -1.5269
H     -1.7449     5.1955    -3.7740
H     -2.8209     3.8032    -5.5175
H     -3.4987     1.4728    -5.0062
H     -3.1332     0.5385    -2.7636
72
{"conf": 31, "E": 125.97, "rms": -1.0, "geom": "OH", "total_charge": 0, "CA_charge": 1, "smiles": "C[C:1]#[5N:2]->[Mn+:3]1(<-[3C-:4]#[O+:5])(<-[4C-:6]#[O+:7])(<-[6H-:8])<-[1N@H:9]([CH2:10][CH2:11][P:12]([c:13]2[cH:14][cH:15][cH:16][cH:17][cH:18]2)[c:19]2[cH:20][cH:21][cH:22][cH:23][cH:24]2)[CH2:25][CH2:26][2P:27]->1([c:28]1[cH:29][cH:30][cH:31][cH:32][cH:33]1)[c:34]1[cH:35][cH:36][cH:37][cH:38][cH:39]1", "smiles3D": "C([C:1]#[5N:2]->[Mn+:3]1(<-[3C-:4]#[O+:5])(<-[4C-:6]#[O+:7])(<-[6H-:8])<-[1N@@:9]([C:10]([C:11]([P:12]([c:13]2[c:14]([H:48])[c:15]([H:49])[c:16]([H:50])[c:17]([H:51])[c:18]2[H:52])[c:19]2[c:20]([H:53])[c:21]([H:54])[c:22]([H:55])[c:23]([H:56])[c:24]2[H:57])([H:46])[H:47])([H:44])[H:45])([H:43])[C:25]([H:58])([H:59])[C:26]([H:60])([H:61])[2P:27]->1([c:28]1[c:29]([H:62])[c:30]([H:63])[c:31]([H:64])[c:32]([H:65])[c:33]1[H:66])[c:34]1[c:35]([H:67])[c:36]([H:68])[c:37]([H:69])[c:38]([H:70])[c:39]1[H:71])([H:40])([H:41])[H:42]", "smiles3Dx": "C([C:1]#[5N:2]->[Mn+:3]1(<-[3C-:4]#[O+:5])(<-[4C-:6]#[O+:7])(<-[6H-:8])<-[1N@@:9]([C:10]([C:11]([P:12]([c:13]2[c:14]([H:48])[c:15]([H:49])[c:16]([H:50])[c:17]([H:51])[c:18]2[H:52])[c:19]2[c:20]([H:53])[c:21]([H:54])[c:22]([H:55])[c:23]([H:56])[c:24]2[H:57])([H:46])[H:47])([H:44])[H:45])([H:43])[C:25]([H:58])([H:59])[C:26]([H:60])([H:61])[2P:27]->1([c:28]1[c:29]([H:62])[c:30]([H:63])[c:31]([H:64])[c:32]([H:65])[c:33]1[H:66])[c:34]1[c:35]([H:67])[c:36]([H:68])[c:37]([H:69])[c:38]([H:70])[c:39]1[H:71])([H:40])([H:41])[H:42]", "dummies": []}
C      2.9650    -3.2830    -2.2967
C      2.1174    -2.3064    -1.6065
N      1.3906    -1.4934    -1.0382
Mn     0.0000     0.0000     0.0000
C     -1.4539     1.3932     1.1051
O     -2.2266     2.1248     1.6758
C      1.2879    -0.1420     1.8856
O      1.9503    -0.2168     2.8927
H     -1.0552    -1.4112     0.5102
N      1.2097     1.7494    -0.9066
C      0.6892     2.9586    -0.4071
C      1.5350     4.2245    -0.7008
P      0.4063     5.6666    -1.1207
C      0.1644     5.3775    -2.9304
C      1.2526     5.2307    -3.8060
C      1.0313     4.9673    -5.1618
C     -0.2728     4.8524    -5.6485
C     -1.3659     4.9874    -4.7810
C     -1.1418     5.2575    -3.4275
C      1.5381     7.1242    -1.0272
C      1.6388     8.0442    -2.0831
C      2.3981     9.2088    -1.9403
C      3.0514     9.4735    -0.7308
C      2.9325     8.5794     0.3321
C      2.1739     7.4149     0.1876
C      1.1872     1.5990    -2.3354
C     -0.2088     1.5954    -3.0289
P     -1.2850     0.3982    -2.2371
C     -2.9091     1.1293    -2.1181
C     -3.3451     2.0968    -3.0450
C     -4.6095     2.6799    -2.9048
C     -5.4522     2.2864    -1.8633
C     -5.0379     1.2945    -0.9683
C     -3.7750     0.7112    -1.1000
C     -1.4481    -0.9771    -3.3551
C     -1.2262    -2.2822    -2.8921
C     -1.4093    -3.3759    -3.7480
C     -1.8325    -3.1695    -5.0599
C     -2.0656    -1.8685    -5.5280
C     -1.8866    -0.7728    -4.6726
H      2.3242    -3.9525    -2.9136
H      3.5160    -3.8926    -1.5424
H      3.6894    -2.7514    -2.9544
H      2.0755     1.6534    -0.6149
H     -0.3475     3.0952    -0.7896
H      0.6202     2.8549     0.6914
H      2.1195     4.4750     0.2099
H      2.2690     4.0501    -1.5107
H      2.2650     5.3346    -3.4434
H      1.8727     4.8596    -5.8377
H     -0.4402     4.6381    -6.6942
H     -2.3808     4.8943    -5.1618
H     -1.9870     5.3611    -2.7619
H      1.1104     7.8913    -3.0122
H      2.4728     9.9138    -2.7578
H      3.6187    10.3848    -0.6142
H      3.4178     8.7988     1.2784
H      2.0672     6.7513     1.0302
H      1.8049     2.3954    -2.8120
H      1.6682     0.6295    -2.5632
H     -0.0839     1.3359    -4.1066
H     -0.6475     2.6024    -2.9482
H     -2.7199     2.4050    -3.8732
H     -4.9349     3.4276    -3.6179
H     -6.4297     2.7401    -1.7653
H     -5.6972     0.9845    -0.1727
H     -3.4673    -0.0543    -0.3995
H     -0.9427    -2.4595    -1.8687
H     -1.2537    -4.3726    -3.3865
H     -1.9778    -4.0114    -5.7240
H     -2.3924    -1.7074    -6.5476
H     -2.0916     0.2306    -5.0446
72
{"conf": 32, "E": 285.26, "rms": -1.0, "geom": "OH", "total_charge": 0, "CA_charge": 1, "smiles": "C[C:1]#[5N:2]->[Mn+:3]1(<-[3C-:4]#[O+:5])(<-[4C-:6]#[O+:7])(<-[6H-:8])<-[1N@H:9]([CH2:10][CH2:11][P:12]([c:13]2[cH:14][cH:15][cH:16][cH:17][cH:18]2)[c:19]2[cH:20][cH:21][cH:22][cH:23][cH:24]2)[CH2:25][CH2:26][2P:27]->1([c:28]1[cH:29][cH:30][cH:31][cH:32][cH:33]1)[c:34]1[cH:35][cH:36][cH:37][cH:38][cH:39]1", "smiles3D": "C([C:1]#[5N:2]->[Mn+:3]1(<-[3C-:4]#[O+:5])(<-[4C-:6]#[O+:7])(<-[6H-:8])<-[1N@@:9]([C:10]([C:11]([P:12]([c:13]2[c:14]([H:48])[c:15]([H:49])[c:16]([H:50])[c:17]([H:51])[c:18]2[H:52])[c:19]2[c:20]([H:53])[c:21]([H:54])[c:22]([H:55])[c:23]([H:56])[c:24]2[H:57])([H:46])[H:47])([H:44])[H:45])([H:43])[C:25]([H:58])([H:59])[C:26]([H:60])([H:61])[2P:27]->1([c:28]1[c:29]([H:62])[c:30]([H:63])[c:31]([H:64])[c:32]([H:65])[c:33]1[H:66])[c:34]1[c:35]([H:67])[c:36]([H:68])[c:37]([H:69])[c:38]([H:70])[c:39]1[H:71])([H:40])([H:41])[H:42]", "smiles3Dx": "C([C:1]#[5N:2]->[Mn+:3]1(<-[3C-:4]#[O+:5])(<-[4C-:6]#[O+:7])(<-[6H-:8])<-[1N@@:9]([C:10]([C:11]([P:12]([c:13]2[c:14]([H:48])[c:15]([H:49])[c:16]([H:50])[c:17]([H:51])[c:18]2[H:52])[c:19]2[c:20]([H:53])[c:21]([H:54])[c:22]([H:55])[c:23]([H:56])[c:24]2[H:57])([H:46])[H:47])([H:44])[H:45])([H:43])[C:25]([H:58])([H:59])[C:26]([H:60])([H:61])[2P:27]->1([c:28]1[c:29]([H:62])[c:30]([H:63])[c:31]([H:64])[c:32]([H:65])[c:33]1[H:66])[c:34]1[c:35]([H:67])[c:36]([H:68])[c:37]([H:69])[c:38]([H:70])[c:39]1[H:71])([H:40])([H:41])[H:42]", "dummies": []}
C      1.7713     0.3541    -4.3085
C      0.9852     0.7489    -3.1709
N      0.4565     0.6279    -2.0775
Mn     0.0000     0.0000     0.0000
C     -0.4141    -0.7869     2.1961
O     -0.4414    -1.1621     3.3815
C     -1.1981    -1.7376    -1.0440
O     -1.6094    -2.6626    -1.6810
H     -1.2775     1.2231     0.1137
N      2.0794    -0.9638    -0.1246
C      2.0197    -2.3487    -0.7310
C      3.2321    -3.3457    -0.3550
P      3.1975    -5.1627    -0.9441
C      3.4932    -5.1703    -2.7529
C      4.8454    -5.1209    -3.1310
C      5.2344    -4.5279    -4.3114
C      4.2773    -3.9820    -5.1858
C      2.9152    -4.1865    -4.8952
C      2.5203    -4.7661    -3.6994
C      1.6017    -5.9337    -0.4819
C      0.8778    -6.6830    -1.4152
C     -0.4213    -7.0706    -1.1111
C     -0.9773    -6.7882     0.1427
C     -0.1699    -6.2262     1.1322
C      1.1254    -5.8088     0.8307
C      2.6297    -0.9941     1.1997
C      2.6405     0.4427     1.8885
P      1.8690     1.6427     0.8392
C      3.1188     2.1739    -0.3719
C      2.7233     2.9059    -1.5085
C      3.6511     3.1613    -2.5220
C      5.0049     2.7537    -2.4174
C      5.4326     2.2346    -1.1758
C      4.4929     2.0076    -0.1355
C      1.2862     3.0109     1.7549
C      0.3045     2.7474     2.7556
C     -0.5976     3.7554     3.0986
C     -0.4535     5.0845     2.6245
C      0.5457     5.3351     1.6556
C      1.3687     4.2919     1.2313
H      2.5918    -0.2026    -3.7507
H      1.2369    -0.4900    -4.8971
H      2.2228     1.1828    -4.9530
H      2.6362    -0.3566    -0.6355
H      2.1125    -2.1465    -1.8199
H      1.0708    -2.9138    -0.5976
H      4.1296    -2.9091    -0.6344
H      3.1872    -3.5018     0.7816
H      5.6116    -5.4705    -2.4460
H      6.2877    -4.4456    -4.5352
H      4.5860    -3.3957    -6.0405
H      2.1784    -3.8881    -5.6316
H      1.4629    -4.8337    -3.4821
H      1.3114    -6.9513    -2.3755
H     -0.9736    -7.6374    -1.8315
H     -2.0010    -7.0805     0.3641
H     -0.5259    -6.1658     2.1415
H      1.7353    -5.3199     1.6047
H      2.1018    -1.7219     1.9346
H      3.6968    -1.3814     1.1117
H      2.0653     0.3551     2.7982
H      3.6953     0.7684     2.1959
H      1.7161     3.0567    -1.6844
H      3.2845     3.5343    -3.4832
H      5.6727     2.9831    -3.1889
H      6.4992     2.0560    -1.0231
H      4.9530     1.6020     0.7694
H      0.1281     1.8057     3.0839
H     -1.3751     3.5476     3.8558
H     -1.1561     5.8745     2.9416
H      0.6202     6.3545     1.2219
H      1.9606     4.5895     0.3902
72
{"conf": 33, "E": 123.58, "rms": -1.0, "geom": "OH", "total_charge": 0, "CA_charge": 1, "smiles": "C[C:1]#[5N:2]->[Mn+:3]1(<-[3C-:4]#[O+:5])(<-[4C-:6]#[O+:7])(<-[6H-:8])<-[1N@H:9]([CH2:10][CH2:11][P:12]([c:13]2[cH:14][cH:15][cH:16][cH:17][cH:18]2)[c:19]2[cH:20][cH:21][cH:22][cH:23][cH:24]2)[CH2:25][CH2:26][2P:27]->1([c:28]1[cH:29][cH:30][cH:31][cH:32][cH:33]1)[c:34]1[cH:35][cH:36][cH:37][cH:38][cH:39]1", "smiles3D": "C([C:1]#[5N:2]->[Mn+:3]1(<-[3C-:4]#[O+:5])(<-[4C-:6]#[O+:7])(<-[6H-:8])<-[1N@@:9]([C:10]([C:11]([P:12]([c:13]2[c:14]([H:48])[c:15]([H:49])[c:16]([H:50])[c:17]([H:51])[c:18]2[H:52])[c:19]2[c:20]([H:53])[c:21]([H:54])[c:22]([H:55])[c:23]([H:56])[c:24]2[H:57])([H:46])[H:47])([H:44])[H:45])([H:43])[C:25]([H:58])([H:59])[C:26]([H:60])([H:61])[2P:27]->1([c:28]1[c:29]([H:62])[c:30]([H:63])[c:31]([H:64])[c:32]([H:65])[c:33]1[H:66])[c:34]1[c:35]([H:67])[c:36]([H:68])[c:37]([H:69])[c:38]([H:70])[c:39]1[H:71])([H:40])([H:41])[H:42]", "smiles3Dx": "C([C:1]#[5N:2]->[Mn+:3]1(<-[3C-:4]#[O+:5])(<-[4C-:6]#[O+:7])(<-[6H-:8])<-[1N@@:9]([C:10]([C:11]([P:12]([c:13]2[c:14]([H:48])[c:15]([H:49])[c:16]([H:50])[c:17]([H:51])[c:18]2[H:52])[c:19]2[c:20]([H:53])[c:21]([H:54])[c:22]([H:55])[c:23]([H:56])[c:24]2[H:57])([H:46])[H:47])([H:44])[H:45])([H:43])[C:25]([H:58])([H:59])[C:26]([H:60])([H:61])[2P:27]->1([c:28]1[c:29]([H:62])[c:30]([H:63])[c:31]([H:64])[c:32]([H:65])[c:33]1[H:66])[c:34]1[c:35]([H:67])[c:36]([H:68])[c:37]([H:69])[c:38]([H:70])[c:39]1[H:71])([H:40])([H:41])[H:42]", "dummies": []}
C      2.6916     3.6524     2.0485
C      1.9020     2.5896     1.4311
N      1.2383     1.6878     0.9261
Mn     0.0000     0.0000     0.0000
C     -1.2330    -1.6718    -0.9721
O     -1.8828    -2.5514    -1.4822
C      1.4605    -0.0616    -1.7683
O      2.2293    -0.0957    -2.6972
H     -1.0379     1.2515    -0.8599
N      1.0634    -1.5460     1.3661
C      1.9215    -2.3830     0.6083
C      3.4194    -2.1609     0.8935
P      3.9228    -0.3869     0.5458
C      4.4837     0.3273     2.1656
C      3.9207    -0.0665     3.3924
C      4.3152     0.5559     4.5811
C      5.2630     1.5814     4.5563
C      5.8133     1.9928     3.3411
C      5.4178     1.3763     2.1506
C      5.5676    -0.6880    -0.2327
C      5.8337    -0.1613    -1.5025
C      7.0846    -0.3587    -2.0954
C      8.0738    -1.0830    -1.4218
C      7.8124    -1.6121    -0.1547
C      6.5621    -1.4165     0.4399
C      0.0700    -2.2647     2.1017
C     -0.8284    -1.4087     3.0399
P     -1.5086    -0.0210     2.1280
C     -3.2472    -0.3606     1.9122
C     -3.8331    -0.2326     0.6463
C     -5.1975    -0.4862     0.4774
C     -5.9845    -0.8506     1.5745
C     -5.4093    -0.9518     2.8436
C     -4.0434    -0.7103     3.0151
C     -1.3704     1.4047     3.1991
C     -2.4462     2.2975     3.3440
C     -2.3173     3.4266     4.1595
C     -1.1116     3.6853     4.8158
C     -0.0289     2.8175     4.6544
C     -0.1543     1.6835     3.8466
H      3.6076     3.8292     1.4483
H      2.9746     3.3474     3.0755
H      2.0889     4.5819     2.0957
H      1.5444    -1.0662     1.9686
H      1.7014    -3.4608     0.7917
H      1.7333    -2.1920    -0.4614
H      3.6616    -2.4525     1.9335
H      3.9926    -2.8355     0.2241
H      3.1763    -0.8437     3.4501
H      3.8815     0.2448     5.5223
H      5.5652     2.0635     5.4768
H      6.5367     2.7980     3.3187
H      5.8315     1.7259     1.2131
H      5.0757     0.4048    -2.0287
H      7.2901     0.0532    -3.0747
H      9.0423    -1.2320    -1.8813
H      8.5798    -2.1689     0.3683
H      6.3704    -1.8228     1.4240
H     -0.5889    -2.7938     1.3803
H      0.5750    -3.0334     2.7326
H     -1.6512    -2.0422     3.4306
H     -0.2235    -1.0424     3.8923
H     -3.2406     0.0766    -0.2044
H     -5.6480    -0.3858    -0.5015
H     -7.0428    -1.0364     1.4431
H     -6.0217    -1.2159     3.6956
H     -3.6146    -0.7732     4.0072
H     -3.3802     2.1390     2.8217
H     -3.1495     4.1102     4.2713
H     -1.0140     4.5640     5.4419
H      0.9118     3.0269     5.1476
H      0.7076     1.0427     3.7128
72
{"conf": 34, "E": 117.83, "rms": -1.0, "geom": "OH", "total_charge": 0, "CA_charge": 1, "smiles": "C[C:1]#[5N:2]->[Mn+:3]1(<-[3C-:4]#[O+:5])(<-[4C-:6]#[O+:7])(<-[6H-:8])<-[1N@H:9]([CH2:10][CH2:11][P:12]([c:13]2[cH:14][cH:15][cH:16][cH:17][cH:18]2)[c:19]2[cH:20][cH:21][cH:22][cH:23][cH:24]2)[CH2:25][CH2:26][2P:27]->1([c:28]1[cH:29][cH:30][cH:31][cH:32][cH:33]1)[c:34]1[cH:35][cH:36][cH:37][cH:38][cH:39]1", "smiles3D": "C([C:1]#[5N:2]->[Mn+:3]1(<-[3C-:4]#[O+:5])(<-[4C-:6]#[O+:7])(<-[6H-:8])<-[1N@@:9]([C:10]([C:11]([P:12]([c:13]2[c:14]([H:48])[c:15]([H:49])[c:16]([H:50])[c:17]([H:51])[c:18]2[H:52])[c:19]2[c:20]([H:53])[c:21]([H:54])[c:22]([H:55])[c:23]([H:56])[c:24]2[H:57])([H:46])[H:47])([H:44])[H:45])([H:43])[C:25]([H:58])([H:59])[C:26]([H:60])([H:61])[2P:27]->1([c:28]1[c:29]([H:62])[c:30]([H:63])[c:31]([H:64])[c:32]([H:65])[c:33]1[H:66])[c:34]1[c:35]([H:67])[c:36]([H:68])[c:37]([H:69])[c:38]([H:70])[c:39]1[H:71])([H:40])([H:41])[H:42]", "smiles3Dx": "C([C:1]#[5N:2]->[Mn+:3]1(<-[3C-:4]#[O+:5])(<-[4C-:6]#[O+:7])(<-[6H-:8])<-[1N@@:9]([C:10]([C:11]([P:12]([c:13]2[c:14]([H:48])[c:15]([H:49])[c:16]([H:50])[c:17]([H:51])[c:18]2[H:52])[c:19]2[c:20]([H:53])[c:21]([H:54])[c:22]([H:55])[c:23]([H:56])[c:24]2[H:57])([H:46])[H:47])([H:44])[H:45])([H:43])[C:25]([H:58])([H:59])[C:26]([H:60])([H:61])[2P:27]->1([c:28]1[c:29]([H:62])[c:30]([H:63])[c:31]([H:64])[c:32]([H:65])[c:33]1[H:66])[c:34]1[c:35]([H:67])[c:36]([H:68])[c:37]([H:69])[c:38]([H:70])[c:39]1[H:71])([H:40])([H:41])[H:42]", "dummies": []}
C      3.6701     2.4750     2.2747
C      2.5886     1.7595     1.6012
N      1.6818     1.1511     1.0393
Mn     0.0000     0.0000     0.0000
C     -1.6955    -1.1207    -1.0592
O     -2.5867    -1.7108    -1.6175
C     -0.7460     1.9715    -0.9022
O     -1.1361     3.0095    -1.3773
H     -1.0755     0.2317     1.4746
N      1.4666    -0.5635    -1.7070
C      1.0260     0.0315    -2.9035
C      2.0301    -0.0160    -4.0745
P      3.7040     0.6954    -3.6099
C      4.4828     1.0001    -5.2599
C      4.2972     0.0987    -6.3211
C      4.9261     0.3172    -7.5504
C      5.7646     1.4223    -7.7217
C      5.9832     2.3035    -6.6605
C      5.3538     2.0885    -5.4302
C      3.1797     2.4004    -3.1388
C      2.5260     3.2404    -4.0532
C      2.0965     4.5098    -3.6561
C      2.3102     4.9419    -2.3457
C      2.9514     4.1038    -1.4287
C      3.3865     2.8365    -1.8246
C      1.5785    -1.9879    -1.7627
C      2.0930    -2.6575    -0.4583
P      1.0054    -2.2311     0.9007
C      2.0184    -2.1207     2.3639
C      3.1047    -2.9908     2.5524
C      3.8956    -2.8841     3.7004
C      3.6033    -1.9176     4.6663
C      2.5132    -1.0609     4.4897
C      1.7171    -1.1663     3.3440
C     -0.1082    -3.6013     1.1617
C     -1.4687    -3.3563     1.3896
C     -2.3472    -4.4201     1.6201
C     -1.8659    -5.7311     1.6442
C     -0.5046    -5.9802     1.4510
C      0.3744    -4.9198     1.2150
H      3.5368     2.3964     3.3741
H      3.6517     3.5436     1.9770
H      4.6426     2.0243     1.9854
H      2.2794    -0.2181    -1.4764
H      0.0796    -0.4543    -3.2283
H      0.8048     1.0941    -2.6946
H      1.6111     0.5662    -4.9223
H      2.1569    -1.0569    -4.4295
H      3.6717    -0.7746    -6.2031
H      4.7682    -0.3717    -8.3704
H      6.2529     1.5908    -8.6732
H      6.6447     3.1514    -6.7888
H      5.5428     2.7751    -4.6149
H      2.3465     2.9147    -5.0684
H      1.5942     5.1569    -4.3619
H      1.9753     5.9235    -2.0383
H      3.1079     4.4345    -0.4098
H      3.8775     2.1931    -1.1065
H      2.2806    -2.2697    -2.5760
H      0.5825    -2.4189    -2.0032
H      3.1188    -2.2906    -0.2416
H      2.1203    -3.7569    -0.5952
H      3.3475    -3.7456     1.8163
H      4.7368    -3.5491     3.8425
H      4.2216    -1.8369     5.5503
H      2.2828    -0.3166     5.2414
H      0.8709    -0.5021     3.2203
H     -1.8486    -2.3442     1.4076
H     -3.3984    -4.2272     1.7874
H     -2.5445    -6.5520     1.8279
H     -0.1313    -6.9952     1.4932
H      1.4254    -5.1336     1.0911
72
{"conf": 35, "E": 228.67, "rms": -1.0, "geom": "OH", "total_charge": 0, "CA_charge": 1, "smiles": "C[C:1]#[5N:2]->[Mn+:3]1(<-[3C-:4]#[O+:5])(<-[4C-:6]#[O+:7])(<-[6H-:8])<-[1N@H:9]([CH2:10][CH2:11][P:12]([c:13]2[cH:14][cH:15][cH:16][cH:17][cH:18]2)[c:19]2[cH:20][cH:21][cH:22][cH:23][cH:24]2)[CH2:25][CH2:26][2P:27]->1([c:28]1[cH:29][cH:30][cH:31][cH:32][cH:33]1)[c:34]1[cH:35][cH:36][cH:37][cH:38][cH:39]1", "smiles3D": "C([C:1]#[5N:2]->[Mn+:3]1(<-[3C-:4]#[O+:5])(<-[4C-:6]#[O+:7])(<-[6H-:8])<-[1N@@:9]([C:10]([C:11]([P:12]([c:13]2[c:14]([H:48])[c:15]([H:49])[c:16]([H:50])[c:17]([H:51])[c:18]2[H:52])[c:19]2[c:20]([H:53])[c:21]([H:54])[c:22]([H:55])[c:23]([H:56])[c:24]2[H:57])([H:46])[H:47])([H:44])[H:45])([H:43])[C:25]([H:58])([H:59])[C:26]([H:60])([H:61])[2P:27]->1([c:28]1[c:29]([H:62])[c:30]([H:63])[c:31]([H:64])[c:32]([H:65])[c:33]1[H:66])[c:34]1[c:35]([H:67])[c:36]([H:68])[c:37]([H:69])[c:38]([H:70])[c:39]1[H:71])([H:40])([H:41])[H:42]", "smiles3Dx": "C([C:1]#[5N:2]->[Mn+:3]1(<-[3C-:4]#[O+:5])(<-[4C-:6]#[O+:7])(<-[6H-:8])<-[1N@@:9]([C:10]([C:11]([P:12]([c:13]2[c:14]([H:48])[c:15]([H:49])[c:16]([H:50])[c:17]([H:51])[c:18]2[H:52])[c:19]2[c:20]([H:53])[c:21]([H:54])[c:22]([H:55])[c:23]([H:56])[c:24]2[H:57])([H:46])[H:47])([H:44])[H:45])([H:43])[C:25]([H:58])([H:59])[C:26]([H:60])([H:61])[2P:27]->1([c:28]1[c:29]([H:62])[c:30]([H:63])[c:31]([H:64])[c:32]([H:65])[c:33]1[H:66])[c:34]1[c:35]([H:67])[c:36]([H:68])[c:37]([H:69])[c:38]([H:70])[c:39]1[H:71])([H:40])([H:41])[H:42]", "dummies": []}
C     -3.8275     1.3001     2.3100
C     -3.0346     0.8020     1.2258
N     -2.1080     0.4209     0.5078
Mn     0.0000     0.0000     0.0000
C      2.1732    -0.4924     0.1308
O      3.3505    -0.6791     0.2581
C     -0.5694    -1.7618    -1.2434
O     -0.8959    -2.7232    -1.9529
H     -0.1251    -1.0842     1.5095
N      0.3079     1.4271    -1.8038
C      0.9612     0.7728    -2.8667
C      2.4759     0.4190    -2.7678
P      3.2642     0.5946    -4.4211
C      3.7352     2.3796    -4.3446
C      4.4575     2.9108    -3.2605
C      4.4548     4.2967    -3.0231
C      3.8522     5.1562    -3.9322
C      3.2002     4.6436    -5.0544
C      3.1314     3.2542    -5.2513
C      4.8019    -0.4025    -4.2239
C      6.0446     0.1815    -3.9835
C      7.0602    -0.5797    -3.3517
C      6.8151    -1.9101    -3.0321
C      5.6687    -2.5460    -3.4950
C      4.6618    -1.7763    -4.1183
C      0.9589     2.7170    -1.4167
C      1.6288     2.8294    -0.0035
P      0.4147     2.2811     1.1973
C     -0.8130     3.5970     1.1649
C     -0.5165     4.7884     1.8532
C     -1.5266     5.7690     1.9386
C     -2.7568     5.5977     1.2919
C     -2.9684     4.4674     0.4958
C     -1.9642     3.4805     0.3895
C      1.0458     2.0754     2.8411
C      2.3635     1.6426     3.0451
C      2.7672     1.2798     4.3383
C      1.8276     1.2529     5.3674
C      0.5511     1.7187     5.1936
C      0.1204     2.1610     3.9257
H     -4.6166     2.0284     2.1188
H     -4.2546     0.4958     2.8696
H     -3.1586     1.8080     2.9696
H     -0.5547     1.6314    -2.0447
H      0.3936    -0.1982    -3.1107
H      0.7875     1.4051    -3.7564
H      2.5551    -0.6504    -2.4378
H      2.9695     1.0867    -2.0236
H      4.8635     2.2664    -2.4953
H      4.9456     4.7010    -2.1416
H      3.8833     6.2320    -3.7742
H      2.7782     5.2996    -5.7917
H      2.5631     2.8739    -6.0770
H      6.2495     1.2028    -4.2491
H      7.9964    -0.1100    -3.0727
H      7.5229    -2.4570    -2.4221
H      5.5114    -3.6000    -3.3172
H      3.7574    -2.2562    -4.4457
H      1.7183     2.9606    -2.1419
H      0.1875     3.5038    -1.4316
H      1.8622     3.8945     0.2220
H      2.5663     2.2342     0.0563
H      0.4165     4.9102     2.3061
H     -1.3259     6.6711     2.4865
H     -3.5488     6.3233     1.4558
H     -3.8738     4.3726    -0.0252
H     -2.0824     2.7346    -0.3901
H      3.0546     1.5936     2.2119
H      3.7191     0.8815     4.4741
H      2.1192     0.8549     6.3304
H     -0.1786     1.6304     5.9419
H     -0.8683     2.4984     3.7583
72
{"conf": 36, "E": 297.84, "rms": -1.0, "geom": "OH", "total_charge": 0, "CA_charge": 1, "smiles": "C[C:1]#[5N:2]->[Mn+:3]1(<-[3C-:4]#[O+:5])(<-[4C-:6]#[O+:7])(<-[6H-:8])<-[1N@H:9]([CH2:10][CH2:11][P:12]([c:13]2[cH:14][cH:15][cH:16][cH:17][cH:18]2)[c:19]2[cH:20][cH:21][cH:22][cH:23][cH:24]2)[CH2:25][CH2:26][2P:27]->1([c:28]1[cH:29][cH:30][cH:31][cH:32][cH:33]1)[c:34]1[cH:35][cH:36][cH:37][cH:38][cH:39]1", "smiles3D": "C([C:1]#[5N:2]->[Mn+:3]1(<-[3C-:4]#[O+:5])(<-[4C-:6]#[O+:7])(<-[6H-:8])<-[1N@@:9]([C:10]([C:11]([P:12]([c:13]2[c:14]([H:48])[c:15]([H:49])[c:16]([H:50])[c:17]([H:51])[c:18]2[H:52])[c:19]2[c:20]([H:53])[c:21]([H:54])[c:22]([H:55])[c:23]([H:56])[c:24]2[H:57])([H:46])[H:47])([H:44])[H:45])([H:43])[C:25]([H:58])([H:59])[C:26]([H:60])([H:61])[2P:27]->1([c:28]1[c:29]([H:62])[c:30]([H:63])[c:31]([H:64])[c:32]([H:65])[c:33]1[H:66])[c:34]1[c:35]([H:67])[c:36]([H:68])[c:37]([H:69])[c:38]([H:70])[c:39]1[H:71])([H:40])([H:41])[H:42]", "smiles3Dx": "C([C:1]#[5N:2]->[Mn+:3]1(<-[3C-:4]#[O+:5])(<-[4C-:6]#[O+:7])(<-[6H-:8])<-[1N@@:9]([C:10]([C:11]([P:12]([c:13]2[c:14]([H:48])[c:15]([H:49])[c:16]([H:50])[c:17]([H:51])[c:18]2[H:52])[c:19]2[c:20]([H:53])[c:21]([H:54])[c:22]([H:55])[c:23]([H:56])[c:24]2[H:57])([H:46])[H:47])([H:44])[H:45])([H:43])[C:25]([H:58])([H:59])[C:26]([H:60])([H:61])[2P:27]->1([c:28]1[c:29]([H:62])[c:30]([H:63])[c:31]([H:64])[c:32]([H:65])[c:33]1[H:66])[c:34]1[c:35]([H:67])[c:36]([H:68])[c:37]([H:69])[c:38]([H:70])[c:39]1[H:71])([H:40])([H:41])[H:42]", "dummies": []}
C      1.1506    -4.4563    -0.6784
C      0.5602    -3.2204    -1.1582
N      0.2108    -2.0388    -1.0625
Mn     0.0000     0.0000     0.0000
C      0.2206     1.9311     1.5125
O      0.1155     2.8702     2.2409
C      0.8812     1.3360    -1.7744
O      1.1436     2.1081    -2.7143
H      1.4990    -0.6427     0.7285
N     -2.3065     0.3897    -0.3936
C     -2.4149     1.2582    -1.5150
C     -2.0918     0.4260    -2.8030
P     -3.4146    -0.5574    -3.5814
C     -2.5470    -1.1327    -5.1057
C     -1.8106    -2.3265    -5.0086
C     -0.7568    -2.5787    -5.8693
C     -0.3737    -1.6105    -6.8246
C     -1.2094    -0.5010    -7.0425
C     -2.2449    -0.2256    -6.1649
C     -4.6793     0.5203    -4.4271
C     -4.4954     1.9064    -4.6407
C     -5.4715     2.6385    -5.3136
C     -6.6484     2.0231    -5.7705
C     -6.8071     0.6310    -5.5966
C     -5.8213    -0.1074    -4.9581
C     -2.8102     0.9240     0.8555
C     -2.4691     0.0903     2.1716
P     -1.5235    -1.3326     1.6494
C     -2.8288    -2.4413     1.1157
C     -4.0755    -2.5691     1.8275
C     -5.0367    -3.5481     1.4224
C     -4.5684    -4.6163     0.5884
C     -3.3814    -4.5101    -0.1024
C     -2.5658    -3.4072     0.0973
C     -0.6328    -2.1936     2.9979
C     -0.2971    -3.5338     2.7948
C      0.9402    -4.0882     3.2536
C      1.7504    -3.2513     4.0149
C      1.3737    -1.9865     4.3821
C      0.1556    -1.4318     3.8834
H      0.2885    -4.9724    -0.1575
H      1.8024    -5.0188    -1.4428
H      1.7691    -4.0106     0.1424
H     -2.7027    -0.4202    -0.5082
H     -3.5053     1.6223    -1.6114
H     -1.7852     2.1518    -1.4310
H     -1.2233    -0.2926    -2.6065
H     -1.6424     1.1481    -3.5904
H     -2.0412    -3.0542    -4.2284
H     -0.1496    -3.4632    -5.7112
H      0.5213    -1.7418    -7.4052
H     -0.9662     0.2177    -7.8294
H     -2.8245     0.6754    -6.3323
H     -3.5958     2.4077    -4.2951
H     -5.2809     3.6796    -5.5965
H     -7.3861     2.6007    -6.3337
H     -7.6826     0.1286    -6.0169
H     -5.9543    -1.1811    -4.8187
H     -2.4016     1.9912     0.9840
H     -3.8936     1.0129     0.7349
H     -3.3283    -0.1037     2.7873
H     -1.7371     0.6888     2.7969
H     -4.3892    -1.9035     2.5654
H     -6.0019    -3.5565     1.8614
H     -5.1949    -5.4766     0.4381
H     -3.0723    -5.2501    -0.8533
H     -1.8245    -3.1870    -0.5641
H     -0.8211    -4.1528     2.1033
H      1.2053    -5.1076     2.9588
H      2.7553    -3.6581     4.3320
H      2.0165    -1.3453     5.0307
H     -0.0019    -0.3890     4.0350
72
{"conf": 37, "E": 118.71, "rms": -1.0, "geom": "OH", "total_charge": 0, "CA_charge": 1, "smiles": "C[C:1]#[5N:2]->[Mn+:3]1(<-[3C-:4]#[O+:5])(<-[4C-:6]#[O+:7])(<-[6H-:8])<-[1N@H:9]([CH2:10][CH2:11][P:12]([c:13]2[cH:14][cH:15][cH:16][cH:17][cH:18]2)[c:19]2[cH:20][cH:21][cH:22][cH:23][cH:24]2)[CH2:25][CH2:26][2P:27]->1([c:28]1[cH:29][cH:30][cH:31][cH:32][cH:33]1)[c:34]1[cH:35][cH:36][cH:37][cH:38][cH:39]1", "smiles3D": "C([C:1]#[5N:2]->[Mn+:3]1(<-[3C-:4]#[O+:5])(<-[4C-:6]#[O+:7])(<-[6H-:8])<-[1N@@:9]([C:10]([C:11]([P:12]([c:13]2[c:14]([H:48])[c:15]([H:49])[c:16]([H:50])[c:17]([H:51])[c:18]2[H:52])[c:19]2[c:20]([H:53])[c:21]([H:54])[c:22]([H:55])[c:23]([H:56])[c:24]2[H:57])([H:46])[H:47])([H:44])[H:45])([H:43])[C:25]([H:58])([H:59])[C:26]([H:60])([H:61])[2P:27]->1([c:28]1[c:29]([H:62])[c:30]([H:63])[c:31]([H:64])[c:32]([H:65])[c:33]1[H:66])[c:34]1[c:35]([H:67])[c:36]([H:68])[c:37]([H:69])[c:38]([H:70])[c:39]1[H:71])([H:40])([H:41])[H:42]", "smiles3Dx": "C([C:1]#[5N:2]->[Mn+:3]1(<-[3C-:4]#[O+:5])(<-[4C-:6]#[O+:7])(<-[6H-:8])<-[1N@@:9]([C:10]([C:11]([P:12]([c:13]2[c:14]([H:48])[c:15]([H:49])[c:16]([H:50])[c:17]([H:51])[c:18]2[H:52])[c:19]2[c:20]([H:53])[c:21]([H:54])[c:22]([H:55])[c:23]([H:56])[c:24]2[H:57])([H:46])[H:47])([H:44])[H:45])([H:43])[C:25]([H:58])([H:59])[C:26]([H:60])([H:61])[2P:27]->1([c:28]1[c:29]([H:62])[c:30]([H:63])[c:31]([H:64])[c:32]([H:65])[c:33]1[H:66])[c:34]1[c:35]([H:67])[c:36]([H:68])[c:37]([H:69])[c:38]([H:70])[c:39]1[H:71])([H:40])([H:41])[H:42]", "dummies": []}
C      3.2454    -1.9891     3.2087
C      2.2840    -1.4005     2.2779
N      1.4806    -0.9098     1.4889
Mn     0.0000     0.0000     0.0000
C     -1.4794     0.8233    -1.5492
O     -2.2525     1.2575    -2.3669
C     -1.7310    -1.0183     1.0980
O     -2.6451    -1.5524     1.6757
H      0.2681    -1.4515    -1.0997
N     -0.0973     1.9263     1.2862
C     -1.1080     2.7497     0.7759
C     -1.4064     4.0069     1.6104
P     -2.9926     4.8165     1.0168
C     -2.5666     5.0625    -0.7650
C     -1.3905     5.7251    -1.1527
C     -1.0642     5.8503    -2.5065
C     -1.9155     5.3194    -3.4819
C     -3.0914     4.6634    -3.1034
C     -3.4140     4.5354    -1.7471
C     -2.8045     6.5407     1.6663
C     -3.2123     7.6407     0.8939
C     -3.1098     8.9394     1.4036
C     -2.6375     9.1458     2.7007
C     -2.2662     8.0543     3.4931
C     -2.3586     6.7551     2.9799
C      1.2151     2.5026     1.3462
C      1.9028     2.8487    -0.0134
P      1.9413     1.3863    -1.0501
C      1.7344     1.9511    -2.7295
C      1.0160     1.1675    -3.6426
C      0.8668     1.5919    -4.9679
C      1.4550     2.7839    -5.3905
C      2.1925     3.5604    -4.4883
C      2.3424     3.1404    -3.1622
C      3.5793     0.6801    -0.9437
C      4.1154    -0.0148    -2.0400
C      5.3717    -0.6239    -1.9441
C      6.0992    -0.5495    -0.7537
C      5.5690     0.1330     0.3428
C      4.3105     0.7391     0.2565
H      4.2026    -2.1843     2.6807
H      3.4224    -1.2838     4.0477
H      2.8390    -2.9429     3.6067
H     -0.3370     1.6718     2.1339
H     -2.0377     2.1408     0.7276
H     -0.8425     3.0559    -0.2568
H     -0.5756     4.7365     1.5273
H     -1.5319     3.7193     2.6760
H     -0.7277     6.1467    -0.4093
H     -0.1521     6.3591    -2.7994
H     -1.6609     5.4175    -4.5305
H     -3.7498     4.2578    -3.8602
H     -4.3172     4.0143    -1.4677
H     -3.6078     7.4995    -0.0998
H     -3.4116     9.7848     0.7974
H     -2.5628    10.1499     3.0987
H     -1.9168     8.2130     4.5078
H     -2.0862     5.9195     3.6122
H      1.8629     1.7741     1.8803
H      1.1895     3.4254     1.9650
H      2.9392     3.2046     0.1752
H      1.3311     3.6522    -0.5235
H      0.5791     0.2263    -3.3369
H      0.3059     0.9869    -5.6685
H      1.3419     3.1121    -6.4159
H      2.6480     4.4831    -4.8160
H      2.9269     3.7429    -2.4805
H      3.5673    -0.0965    -2.9683
H      5.7826    -1.1510    -2.7968
H      7.0741    -1.0205    -0.6815
H      6.1292     0.1842     1.2670
H      3.9216     1.2391     1.1297
72
{"conf": 38, "E": 250.83, "rms": -1.0, "geom": "OH", "total_charge": 0, "CA_charge": 1, "smiles": "C[C:1]#[5N:2]->[Mn+:3]1(<-[3C-:4]#[O+:5])(<-[4C-:6]#[O+:7])(<-[6H-:8])<-[1N@H:9]([CH2:10][CH2:11][P:12]([c:13]2[cH:14][cH:15][cH:16][cH:17][cH:18]2)[c:19]2[cH:20][cH:21][cH:22][cH:23][cH:24]2)[CH2:25][CH2:26][2P:27]->1([c:28]1[cH:29][cH:30][cH:31][cH:32][cH:33]1)[c:34]1[cH:35][cH:36][cH:37][cH:38][cH:39]1", "smiles3D": "C([C:1]#[5N:2]->[Mn+:3]1(<-[3C-:4]#[O+:5])(<-[4C-:6]#[O+:7])(<-[6H-:8])<-[1N@@:9]([C:10]([C:11]([P:12]([c:13]2[c:14]([H:48])[c:15]([H:49])[c:16]([H:50])[c:17]([H:51])[c:18]2[H:52])[c:19]2[c:20]([H:53])[c:21]([H:54])[c:22]([H:55])[c:23]([H:56])[c:24]2[H:57])([H:46])[H:47])([H:44])[H:45])([H:43])[C:25]([H:58])([H:59])[C:26]([H:60])([H:61])[2P:27]->1([c:28]1[c:29]([H:62])[c:30]([H:63])[c:31]([H:64])[c:32]([H:65])[c:33]1[H:66])[c:34]1[c:35]([H:67])[c:36]([H:68])[c:37]([H:69])[c:38]([H:70])[c:39]1[H:71])([H:40])([H:41])[H:42]", "smiles3Dx": "C([C:1]#[5N:2]->[Mn+:3]1(<-[3C-:4]#[O+:5])(<-[4C-:6]#[O+:7])(<-[6H-:8])<-[1N@@:9]([C:10]([C:11]([P:12]([c:13]2[c:14]([H:48])[c:15]([H:49])[c:16]([H:50])[c:17]([H:51])[c:18]2[H:52])[c:19]2[c:20]([H:53])[c:21]([H:54])[c:22]([H:55])[c:23]([H:56])[c:24]2[H:57])([H:46])[H:47])([H:44])[H:45])([H:43])[C:25]([H:58])([H:59])[C:26]([H:60])([H:61])[2P:27]->1([c:28]1[c:29]([H:62])[c:30]([H:63])[c:31]([H:64])[c:32]([H:65])[c:33]1[H:66])[c:34]1[c:35]([H:67])[c:36]([H:68])[c:37]([H:69])[c:38]([H:70])[c:39]1[H:71])([H:40])([H:41])[H:42]", "dummies": []}
C      0.9106     4.2224     1.9775
C      0.8257     3.1457     0.9688
N      0.6125     2.0306     0.4564
Mn     0.0000     0.0000     0.0000
C     -0.8172    -2.0198    -0.4963
O     -1.3855    -3.0835    -0.7843
C      1.9125    -0.7074     0.8696
O      2.9484    -1.0329     1.4411
H      0.7157     0.1998    -1.6927
N     -0.9033     0.1887     2.0936
C     -0.9692    -1.1409     2.5611
C     -0.2463    -1.3181     3.8865
P     -1.3477    -1.4920     5.4182
C     -1.4668     0.1341     6.2680
C     -2.2129     0.2260     7.4575
C     -2.2704     1.4275     8.1597
C     -1.6383     2.5585     7.6538
C     -0.8210     2.4488     6.5264
C     -0.6891     1.2309     5.8737
C     -3.0215    -2.1255     4.9051
C     -3.1391    -3.4583     4.5051
C     -4.3058    -3.8835     3.8510
C     -5.3587    -3.0040     3.6485
C     -5.3332    -1.7665     4.2675
C     -4.1681    -1.3185     4.9176
C     -2.2399     0.9681     2.1245
C     -2.5955     1.9340     1.0139
P     -2.2497     1.1328    -0.5967
C     -3.5980    -0.0596    -0.8410
C     -4.2738    -0.0571    -2.0541
C     -5.4876    -0.7885    -2.1832
C     -5.9717    -1.4975    -1.0979
C     -5.1349    -1.7277    -0.0115
C     -3.9464    -0.9758     0.1146
C     -2.2741     2.3181    -1.8903
C     -2.9635     3.5368    -1.8425
C     -3.0761     4.3424    -2.9996
C     -2.4889     3.9250    -4.1970
C     -1.7697     2.7342    -4.2297
C     -1.6604     1.9376    -3.0848
H      0.9437     3.7007     3.0047
H      0.0270     4.9231     2.0930
H      1.8081     4.8688     2.0464
H     -0.1732     0.7775     2.5282
H     -0.4049    -1.7222     1.7889
H     -2.0184    -1.6401     2.5874
H      0.5759    -0.6075     4.0931
H      0.2351    -2.2710     3.7923
H     -2.7924    -0.6160     7.8217
H     -2.7773     1.4777     9.1212
H     -1.6740     3.4907     8.1739
H     -0.2930     3.3076     6.1520
H      0.0345     1.1671     5.0767
H     -2.3087    -4.1467     4.5646
H     -4.3467    -4.8635     3.4197
H     -6.2509    -3.3355     3.1209
H     -6.1783    -1.1120     4.1695
H     -4.1600    -0.3193     5.3258
H     -2.0644     1.5672     3.0301
H     -3.1512     0.3404     2.3566
H     -1.9262     2.8266     1.1311
H     -3.6413     2.2350     1.0523
H     -3.8902     0.3967    -2.9436
H     -6.0679    -0.7243    -3.1109
H     -6.9211    -2.0076    -1.1464
H     -5.4178    -2.4052     0.7810
H     -3.3327    -1.2094     0.9275
H     -3.4474     3.9270    -0.9428
H     -3.5946     5.3047    -3.0050
H     -2.6696     4.4361    -5.1445
H     -1.2717     2.3872    -5.1340
H     -1.1216     0.9992    -3.1310
