# Supplementary material for: MACE: Automated Assessment of Stereochemistry of Transition Metal Complexes and Its Applications in Computational Catalysis
Source: J Chem Theory Comput. 2024 Feb 16;20(5):2313–20. doi: 10.1021/acs.jctc.3c01313 (PMC10938507; doi:10.1021/acs.jctc.3c01313)
Supplement: Supplementary file 3 — ct3c01313_si_003.zip [file ct3c01313_si_003.zip › structures/screening/mace_MeCN/Mn_PNhP_Ph_tri_0.xyz]

66
{"conf": 0, "E": 145.37, "rms": -1.0, "geom": "OH", "total_charge": 0, "CA_charge": 1, "smiles": "[O+]#[5C-:1]->[Mn+:2]12(<-[4H-:3])(<-[6C-:4]#[O+:5])<-[1P:6]([c:7]3[cH:8][cH:9][cH:10][cH:11][cH:12]3)([c:13]3[cH:14][cH:15][cH:16][cH:17][cH:18]3)[CH2:19][CH2:20][2N@@H:21]->1[CH2:22][CH2:23][3P:24]->2([c:25]1[cH:26][cH:27][cH:28][cH:29][cH:30]1)[c:31]1[cH:32][cH:33][cH:34][cH:35][cH:36]1", "smiles3D": "[O+]#[5C-:1]->[Mn+:2]12(<-[4H-:3])(<-[6C-:4]#[O+:5])<-[1P:6]([c:7]3[c:8]([H:37])[c:9]([H:38])[c:10]([H:39])[c:11]([H:40])[c:12]3[H:41])([c:13]3[c:14]([H:42])[c:15]([H:43])[c:16]([H:44])[c:17]([H:45])[c:18]3[H:46])[C:19]([H:47])([H:48])[C:20]([H:49])([H:50])[2N@:21]->1([H:51])[C:22]([H:52])([H:53])[C:23]([H:54])([H:55])[3P:24]->2([c:25]1[c:26]([H:56])[c:27]([H:57])[c:28]([H:58])[c:29]([H:59])[c:30]1[H:60])[c:31]1[c:32]([H:61])[c:33]([H:62])[c:34]([H:63])[c:35]([H:64])[c:36]1[H:65]", "smiles3Dx": "[O+]#[5C-:1]->[Mn+:2]12(<-[4H-:3])(<-[6C-:4]#[O+:5])<-[1P:6]([c:7]3[c:8]([H:37])[c:9]([H:38])[c:10]([H:39])[c:11]([H:40])[c:12]3[H:41])([c:13]3[c:14]([H:42])[c:15]([H:43])[c:16]([H:44])[c:17]([H:45])[c:18]3[H:46])[C:19]([H:47])([H:48])[C:20]([H:49])([H:50])[2N@:21]->1([H:51])[C:22]([H:52])([H:53])[C:23]([H:54])([H:55])[3P:24]->2([c:25]1[c:26]([H:56])[c:27]([H:57])[c:28]([H:58])[c:29]([H:59])[c:30]1[H:60])[c:31]1[c:32]([H:61])[c:33]([H:62])[c:34]([H:63])[c:35]([H:64])[c:36]1[H:65]", "dummies": []}
O     -1.9284    -2.5362    -1.4377
C     -1.2628    -1.6609    -0.9427
Mn     0.0000     0.0000     0.0000
H     -1.3440     1.2452    -0.1639
C      0.7903     0.4339    -2.1068
O      1.2073     0.6627    -3.2149
P     -0.8321    -0.8882     2.3085
C     -2.4648    -1.6059     2.3086
C     -2.7943    -2.6230     3.2180
C     -4.0853    -3.1602     3.2301
C     -5.0535    -2.6773     2.3448
C     -4.7338    -1.6512     1.4509
C     -3.4441    -1.1114     1.4365
C     -0.7582     0.1112     3.7913
C      0.3238     0.0247     4.6872
C      0.2994     0.7386     5.8896
C     -0.8041     1.5300     6.2154
C     -1.8817     1.6214     5.3322
C     -1.8566     0.9220     4.1223
C      0.2899    -2.2722     2.4760
C      1.6857    -1.8860     1.9191
N      1.7463    -1.4048     0.5597
C      2.9704    -0.7148     0.2802
C      3.2216     0.6391     1.0369
P      1.7720     1.6949     0.9107
C      1.4837     2.4889     2.4818
C      0.2313     3.0670     2.7285
C      0.0256     3.8442     3.8720
C      1.0675     4.0419     4.7810
C      2.3237     3.4831     4.5343
C      2.5410     2.7268     3.3784
C      2.2025     3.0342    -0.1867
C      1.2762     3.4764    -1.1411
C      1.5869     4.5536    -1.9766
C      2.8134     5.2105    -1.8453
C      3.7245     4.8001    -0.8681
C      3.4173     3.7226    -0.0314
H     -2.0604    -2.9960     3.9204
H     -4.3368    -3.9474     3.9290
H     -6.0527    -3.0930     2.3564
H     -5.4867    -1.2707     0.7729
H     -3.2129    -0.3058     0.7516
H      1.1795    -0.5967     4.4923
H      1.1345     0.6706     6.5748
H     -0.8208     2.0779     7.1485
H     -2.7342     2.2395     5.5819
H     -2.7022     1.0031     3.4515
H      0.3768    -2.5644     3.5430
H     -0.1052    -3.1325     1.8961
H      2.3376    -2.7880     1.9918
H      2.1049    -1.1277     2.5978
H      1.6901    -2.1292     0.0009
H      3.8231    -1.3977     0.5028
H      2.9921    -0.5017    -0.8107
H      4.0941     1.1451     0.5787
H      3.4521     0.4351     2.0977
H     -0.5802     2.9344     2.0238
H     -0.9437     4.2891     4.0558
H      0.9041     4.6360     5.6706
H      3.1369     3.6577     5.2268
H      3.5415     2.3721     3.1792
H      0.3088     3.0002    -1.2301
H      0.8724     4.8858    -2.7186
H      3.0512     6.0468    -2.4899
H      4.6646     5.3237    -0.7521
H      4.1201     3.4432     0.7422
66
{"conf": 1, "E": 151.88, "rms": -1.0, "geom": "OH", "total_charge": 0, "CA_charge": 1, "smiles": "[O+]#[5C-:1]->[Mn+:2]12(<-[4H-:3])(<-[6C-:4]#[O+:5])<-[1P:6]([c:7]3[cH:8][cH:9][cH:10][cH:11][cH:12]3)([c:13]3[cH:14][cH:15][cH:16][cH:17][cH:18]3)[CH2:19][CH2:20][2N@@H:21]->1[CH2:22][CH2:23][3P:24]->2([c:25]1[cH:26][cH:27][cH:28][cH:29][cH:30]1)[c:31]1[cH:32][cH:33][cH:34][cH:35][cH:36]1", "smiles3D": "[O+]#[5C-:1]->[Mn+:2]12(<-[4H-:3])(<-[6C-:4]#[O+:5])<-[1P:6]([c:7]3[c:8]([H:37])[c:9]([H:38])[c:10]([H:39])[c:11]([H:40])[c:12]3[H:41])([c:13]3[c:14]([H:42])[c:15]([H:43])[c:16]([H:44])[c:17]([H:45])[c:18]3[H:46])[C:19]([H:47])([H:48])[C:20]([H:49])([H:50])[2N@:21]->1([H:51])[C:22]([H:52])([H:53])[C:23]([H:54])([H:55])[3P:24]->2([c:25]1[c:26]([H:56])[c:27]([H:57])[c:28]([H:58])[c:29]([H:59])[c:30]1[H:60])[c:31]1[c:32]([H:61])[c:33]([H:62])[c:34]([H:63])[c:35]([H:64])[c:36]1[H:65]", "smiles3Dx": "[O+]#[5C-:1]->[Mn+:2]12(<-[4H-:3])(<-[6C-:4]#[O+:5])<-[1P:6]([c:7]3[c:8]([H:37])[c:9]([H:38])[c:10]([H:39])[c:11]([H:40])[c:12]3[H:41])([c:13]3[c:14]([H:42])[c:15]([H:43])[c:16]([H:44])[c:17]([H:45])[c:18]3[H:46])[C:19]([H:47])([H:48])[C:20]([H:49])([H:50])[2N@:21]->1([H:51])[C:22]([H:52])([H:53])[C:23]([H:54])([H:55])[3P:24]->2([c:25]1[c:26]([H:56])[c:27]([H:57])[c:28]([H:58])[c:29]([H:59])[c:30]1[H:60])[c:31]1[c:32]([H:61])[c:33]([H:62])[c:34]([H:63])[c:35]([H:64])[c:36]1[H:65]", "dummies": []}
O     -0.7347    -3.2794     0.9556
C     -0.4852    -2.1463     0.6270
Mn     0.0000     0.0000     0.0000
H     -0.2109    -0.3811    -1.7872
C      2.1936    -0.6653    -0.0199
O      3.3479    -1.0141    -0.0301
P     -2.5257     0.5397     0.3895
C     -3.6868    -0.8107     0.1852
C     -3.6891    -1.8988     1.0772
C     -4.5913    -2.9527     0.9031
C     -5.4914    -2.9374    -0.1639
C     -5.4855    -1.8715    -1.0655
C     -4.5852    -0.8151    -0.8983
C     -3.2199     1.9290    -0.4932
C     -2.8280     2.1499    -1.8211
C     -3.4794     3.1104    -2.5999
C     -4.5184     3.8668    -2.0543
C     -4.9277     3.6417    -0.7382
C     -4.2994     2.6603     0.0352
C     -2.4740     0.9248     2.1421
C     -1.1191     1.5840     2.4882
N      0.0725     0.8525     2.1439
C      1.2495     1.6588     2.2569
C      1.3749     2.8991     1.2977
P      0.8766     2.4513    -0.3742
C      2.3704     2.5510    -1.3487
C      2.6644     1.5459    -2.2806
C      3.8071     1.6412    -3.0807
C      4.6478     2.7523    -2.9716
C      4.3388     3.7765    -2.0723
C      3.1973     3.6841    -1.2701
C     -0.1771     3.7403    -1.0447
C     -1.0023     4.5341    -0.2231
C     -1.7278     5.5975    -0.7702
C     -1.6401     5.8824    -2.1338
C     -0.8413     5.0912    -2.9602
C     -0.1218     4.0204    -2.4227
H     -2.9910    -1.9590     1.8975
H     -4.5876    -3.7864     1.5935
H     -6.1876    -3.7553    -0.2969
H     -6.1767    -1.8656    -1.8985
H     -4.5972    -0.0139    -1.6228
H     -2.0365     1.5575    -2.2628
H     -3.1754     3.2707    -3.6261
H     -5.0152     4.6171    -2.6554
H     -5.7529     4.2080    -0.3261
H     -4.6981     2.4558     1.0161
H     -2.5770    -0.0005     2.7353
H     -3.2948     1.6121     2.4120
H     -1.1046     1.7704     3.5876
H     -1.1075     2.5616     1.9893
H      0.1484     0.1405     2.7160
H      2.1227     0.9977     2.0706
H      1.3302     2.0257     3.3066
H      2.4323     3.2307     1.2922
H      0.7579     3.7284     1.6796
H      2.0037     0.6983    -2.4023
H      4.0350     0.8589    -3.7930
H      5.5298     2.8268    -3.5945
H      4.9784     4.6470    -2.0041
H      2.9541     4.5023    -0.6045
H     -1.1073     4.3645     0.8303
H     -2.3600     6.2032    -0.1339
H     -2.2028     6.7067    -2.5522
H     -0.7844     5.3030    -4.0200
H      0.4856     3.4195    -3.0864
66
{"conf": 2, "E": 145.37, "rms": -1.0, "geom": "OH", "total_charge": 0, "CA_charge": 1, "smiles": "[O+]#[5C-:1]->[Mn+:2]12(<-[4H-:3])(<-[6C-:4]#[O+:5])<-[1P:6]([c:7]3[cH:8][cH:9][cH:10][cH:11][cH:12]3)([c:13]3[cH:14][cH:15][cH:16][cH:17][cH:18]3)[CH2:19][CH2:20][2N@@H:21]->1[CH2:22][CH2:23][3P:24]->2([c:25]1[cH:26][cH:27][cH:28][cH:29][cH:30]1)[c:31]1[cH:32][cH:33][cH:34][cH:35][cH:36]1", "smiles3D": "[O+]#[5C-:1]->[Mn+:2]12(<-[4H-:3])(<-[6C-:4]#[O+:5])<-[1P:6]([c:7]3[c:8]([H:37])[c:9]([H:38])[c:10]([H:39])[c:11]([H:40])[c:12]3[H:41])([c:13]3[c:14]([H:42])[c:15]([H:43])[c:16]([H:44])[c:17]([H:45])[c:18]3[H:46])[C:19]([H:47])([H:48])[C:20]([H:49])([H:50])[2N@:21]->1([H:51])[C:22]([H:52])([H:53])[C:23]([H:54])([H:55])[3P:24]->2([c:25]1[c:26]([H:56])[c:27]([H:57])[c:28]([H:58])[c:29]([H:59])[c:30]1[H:60])[c:31]1[c:32]([H:61])[c:33]([H:62])[c:34]([H:63])[c:35]([H:64])[c:36]1[H:65]", "smiles3Dx": "[O+]#[5C-:1]->[Mn+:2]12(<-[4H-:3])(<-[6C-:4]#[O+:5])<-[1P:6]([c:7]3[c:8]([H:37])[c:9]([H:38])[c:10]([H:39])[c:11]([H:40])[c:12]3[H:41])([c:13]3[c:14]([H:42])[c:15]([H:43])[c:16]([H:44])[c:17]([H:45])[c:18]3[H:46])[C:19]([H:47])([H:48])[C:20]([H:49])([H:50])[2N@:21]->1([H:51])[C:22]([H:52])([H:53])[C:23]([H:54])([H:55])[3P:24]->2([c:25]1[c:26]([H:56])[c:27]([H:57])[c:28]([H:58])[c:29]([H:59])[c:30]1[H:60])[c:31]1[c:32]([H:61])[c:33]([H:62])[c:34]([H:63])[c:35]([H:64])[c:36]1[H:65]", "dummies": []}
O     -1.6248    -2.7463     1.4317
C     -1.0641    -1.7999     0.9377
Mn     0.0000     0.0000     0.0000
H     -0.6594    -0.3840    -1.6738
C      1.8174    -1.3654    -0.2734
O      2.7755    -2.0832    -0.4179
P     -2.0446     1.4635     0.7208
C     -2.3810     2.9766    -0.1620
C     -2.3947     2.9542    -1.5630
C     -2.8225     4.0736    -2.2827
C     -3.2313     5.2259    -1.6074
C     -3.2367     5.2509    -0.2108
C     -2.8344     4.1241     0.5132
C     -3.6192     0.6264     0.7751
C     -4.6731     1.1363     1.5517
C     -5.9171     0.4976     1.5514
C     -6.1227    -0.6358     0.7599
C     -5.0890    -1.1227    -0.0447
C     -3.8441    -0.4861    -0.0474
C     -1.6039     1.8535     2.4196
C     -0.4115     0.9447     2.8898
N      0.7242     0.8519     2.0215
C      1.4256     2.1073     1.8994
C      2.3984     2.2658     0.7010
P      1.5291     1.9452    -0.8300
C      0.8544     3.4803    -1.4554
C      0.5862     3.5974    -2.8294
C      0.1734     4.8188    -3.3691
C      0.0097     5.9302    -2.5399
C      0.2592     5.8211    -1.1702
C      0.6868     4.6055    -0.6267
C      2.7934     1.4791    -1.9981
C      4.0038     2.1875    -2.0563
C      4.9782     1.8331    -2.9946
C      4.7442     0.7805    -3.8843
C      3.5321     0.0855    -3.8416
C      2.5553     0.4375    -2.9051
H     -2.0952     2.0617    -2.0983
H     -2.8321     4.0491    -3.3646
H     -3.5534     6.0950    -2.1660
H     -3.5773     6.1355     0.3114
H     -2.9213     4.1492     1.5894
H     -4.5448     2.0329     2.1434
H     -6.7250     0.8875     2.1570
H     -7.0871    -1.1270     0.7582
H     -5.2554    -1.9872    -0.6742
H     -3.0644    -0.8525    -0.7017
H     -2.4722     1.6709     3.0828
H     -1.3165     2.9168     2.5033
H     -0.8069    -0.0844     3.0337
H     -0.0697     1.3120     3.8854
H      1.3057     0.2364     2.3726
H      2.0155     2.2615     2.8333
H      0.6988     2.9314     1.8355
H      3.2266     1.5344     0.8086
H      2.8209     3.2919     0.6908
H      0.7101     2.7475    -3.4882
H     -0.0259     4.9017    -4.4296
H     -0.3175     6.8736    -2.9572
H      0.1299     6.6833    -0.5289
H      0.8976     4.5760     0.4273
H      4.1931     3.0150    -1.3851
H      5.9127     2.3775    -3.0353
H      5.4986     0.5084    -4.6110
H      3.3474    -0.7226    -4.5375
H      1.6142    -0.0968    -2.8925
66
{"conf": 3, "E": 144.38, "rms": -1.0, "geom": "OH", "total_charge": 0, "CA_charge": 1, "smiles": "[O+]#[5C-:1]->[Mn+:2]12(<-[4H-:3])(<-[6C-:4]#[O+:5])<-[1P:6]([c:7]3[cH:8][cH:9][cH:10][cH:11][cH:12]3)([c:13]3[cH:14][cH:15][cH:16][cH:17][cH:18]3)[CH2:19][CH2:20][2N@@H:21]->1[CH2:22][CH2:23][3P:24]->2([c:25]1[cH:26][cH:27][cH:28][cH:29][cH:30]1)[c:31]1[cH:32][cH:33][cH:34][cH:35][cH:36]1", "smiles3D": "[O+]#[5C-:1]->[Mn+:2]12(<-[4H-:3])(<-[6C-:4]#[O+:5])<-[1P:6]([c:7]3[c:8]([H:37])[c:9]([H:38])[c:10]([H:39])[c:11]([H:40])[c:12]3[H:41])([c:13]3[c:14]([H:42])[c:15]([H:43])[c:16]([H:44])[c:17]([H:45])[c:18]3[H:46])[C:19]([H:47])([H:48])[C:20]([H:49])([H:50])[2N@:21]->1([H:51])[C:22]([H:52])([H:53])[C:23]([H:54])([H:55])[3P:24]->2([c:25]1[c:26]([H:56])[c:27]([H:57])[c:28]([H:58])[c:29]([H:59])[c:30]1[H:60])[c:31]1[c:32]([H:61])[c:33]([H:62])[c:34]([H:63])[c:35]([H:64])[c:36]1[H:65]", "smiles3Dx": "[O+]#[5C-:1]->[Mn+:2]12(<-[4H-:3])(<-[6C-:4]#[O+:5])<-[1P:6]([c:7]3[c:8]([H:37])[c:9]([H:38])[c:10]([H:39])[c:11]([H:40])[c:12]3[H:41])([c:13]3[c:14]([H:42])[c:15]([H:43])[c:16]([H:44])[c:17]([H:45])[c:18]3[H:46])[C:19]([H:47])([H:48])[C:20]([H:49])([H:50])[2N@:21]->1([H:51])[C:22]([H:52])([H:53])[C:23]([H:54])([H:55])[3P:24]->2([c:25]1[c:26]([H:56])[c:27]([H:57])[c:28]([H:58])[c:29]([H:59])[c:30]1[H:60])[c:31]1[c:32]([H:61])[c:33]([H:62])[c:34]([H:63])[c:35]([H:64])[c:36]1[H:65]", "dummies": []}
O      0.2847     0.2271     3.4766
C      0.1868     0.1476     2.2773
Mn     0.0000     0.0000     0.0000
H      1.2383    -1.3558    -0.1117
C      1.6013     1.6316    -0.1341
O      2.4435     2.4917    -0.2043
P     -2.0420    -1.6170     0.2623
C     -2.2164    -2.9800    -0.8768
C     -3.4223    -3.2068    -1.5650
C     -3.5738    -4.3510    -2.3547
C     -2.5435    -5.2910    -2.4341
C     -1.3571    -5.0875    -1.7256
C     -1.1924    -3.9347    -0.9523
C     -2.2879    -2.3516     1.8723
C     -3.5703    -2.7364     2.3034
C     -3.7359    -3.3592     3.5447
C     -2.6246    -3.6350     4.3451
C     -1.3429    -3.3114     3.8940
C     -1.1736    -2.6891     2.6537
C     -3.3753    -0.4507    -0.0199
C     -2.9441     0.9699     0.4504
N     -1.7231     1.5245    -0.0743
C     -1.8027     2.1523    -1.3655
C     -1.7971     1.2438    -2.6292
P     -0.3732     0.1518    -2.5884
C      0.9256     0.9205    -3.5434
C      0.6469     1.5282    -4.7805
C      1.6835     2.0784    -5.5413
C      3.0038     1.9952    -5.0919
C      3.2923     1.3400    -3.8922
C      2.2586     0.7886    -3.1295
C     -0.7622    -1.3372    -3.4926
C      0.1330    -2.4146    -3.4399
C     -0.0669    -3.5393    -4.2455
C     -1.1670    -3.5986    -5.1039
C     -2.0553    -2.5230    -5.1747
C     -1.8463    -1.3857    -4.3883
H     -4.2607    -2.5324    -1.4793
H     -4.4991    -4.5189    -2.8904
H     -2.6665    -6.1793    -3.0398
H     -0.5619    -5.8195    -1.7809
H     -0.2722    -3.7941    -0.3989
H     -4.4415    -2.5954     1.6813
H     -4.7253    -3.6442     3.8786
H     -2.7545    -4.1222     5.3028
H     -0.4790    -3.5569     4.4981
H     -0.1719    -2.4966     2.2941
H     -3.6233    -0.4230    -1.0902
H     -4.2764    -0.7564     0.5409
H     -2.8375     0.9268     1.5608
H     -3.7822     1.6695     0.2308
H     -1.4769     2.1878     0.5111
H     -0.9274     2.8390    -1.4530
H     -2.7188     2.7846    -1.4039
H     -2.7234     0.6529    -2.6585
H     -1.7604     1.8837    -3.5296
H     -0.3560     1.5545    -5.1813
H      1.4647     2.5550    -6.4881
H      3.8051     2.4168    -5.6847
H      4.3183     1.2459    -3.5608
H      2.5031     0.2376    -2.2314
H      0.9957    -2.3768    -2.7862
H      0.6271    -4.3683    -4.1982
H     -1.3263    -4.4740    -5.7198
H     -2.8955    -2.5618    -5.8559
H     -2.5155    -0.5487    -4.5165
66
{"conf": 4, "E": 146.36, "rms": -1.0, "geom": "OH", "total_charge": 0, "CA_charge": 1, "smiles": "[O+]#[5C-:1]->[Mn+:2]12(<-[4H-:3])(<-[6C-:4]#[O+:5])<-[1P:6]([c:7]3[cH:8][cH:9][cH:10][cH:11][cH:12]3)([c:13]3[cH:14][cH:15][cH:16][cH:17][cH:18]3)[CH2:19][CH2:20][2N@@H:21]->1[CH2:22][CH2:23][3P:24]->2([c:25]1[cH:26][cH:27][cH:28][cH:29][cH:30]1)[c:31]1[cH:32][cH:33][cH:34][cH:35][cH:36]1", "smiles3D": "[O+]#[5C-:1]->[Mn+:2]12(<-[4H-:3])(<-[6C-:4]#[O+:5])<-[1P:6]([c:7]3[c:8]([H:37])[c:9]([H:38])[c:10]([H:39])[c:11]([H:40])[c:12]3[H:41])([c:13]3[c:14]([H:42])[c:15]([H:43])[c:16]([H:44])[c:17]([H:45])[c:18]3[H:46])[C:19]([H:47])([H:48])[C:20]([H:49])([H:50])[2N@:21]->1([H:51])[C:22]([H:52])([H:53])[C:23]([H:54])([H:55])[3P:24]->2([c:25]1[c:26]([H:56])[c:27]([H:57])[c:28]([H:58])[c:29]([H:59])[c:30]1[H:60])[c:31]1[c:32]([H:61])[c:33]([H:62])[c:34]([H:63])[c:35]([H:64])[c:36]1[H:65]", "smiles3Dx": "[O+]#[5C-:1]->[Mn+:2]12(<-[4H-:3])(<-[6C-:4]#[O+:5])<-[1P:6]([c:7]3[c:8]([H:37])[c:9]([H:38])[c:10]([H:39])[c:11]([H:40])[c:12]3[H:41])([c:13]3[c:14]([H:42])[c:15]([H:43])[c:16]([H:44])[c:17]([H:45])[c:18]3[H:46])[C:19]([H:47])([H:48])[C:20]([H:49])([H:50])[2N@:21]->1([H:51])[C:22]([H:52])([H:53])[C:23]([H:54])([H:55])[3P:24]->2([c:25]1[c:26]([H:56])[c:27]([H:57])[c:28]([H:58])[c:29]([H:59])[c:30]1[H:60])[c:31]1[c:32]([H:61])[c:33]([H:62])[c:34]([H:63])[c:35]([H:64])[c:36]1[H:65]", "dummies": []}
O      1.0626     2.8814     1.6698
C      0.6958     1.8876     1.0935
Mn     0.0000     0.0000     0.0000
H      0.9786     0.4281    -1.4976
C     -1.8200     1.1929    -0.7121
O     -2.7792     1.8195    -1.0880
P      1.9624    -1.2528     1.1737
C      3.3356    -0.2324     1.7021
C      4.4986    -0.1574     0.9161
C      5.5656     0.6556     1.3099
C      5.4770     1.4096     2.4819
C      4.3178     1.3572     3.2590
C      3.2478     0.5452     2.8708
C      2.6878    -2.6676     0.3650
C      3.1950    -3.7388     1.1188
C      3.8750    -4.7827     0.4840
C      4.0809    -4.7470    -0.8976
C      3.6023    -3.6694    -1.6473
C      2.9010    -2.6356    -1.0198
C      1.1399    -1.8373     2.6555
C     -0.1609    -0.9897     2.9120
N     -1.1008    -0.8931     1.8313
C     -1.7879    -2.1483     1.5899
C     -2.3392    -2.4456     0.1641
P     -1.1093    -2.0908    -1.0866
C     -2.0469    -1.7612    -2.5679
C     -3.1174    -2.5936    -2.9308
C     -3.8304    -2.3447    -4.1075
C     -3.4721    -1.2729    -4.9304
C     -2.3955    -0.4526    -4.5808
C     -1.6798    -0.6990    -3.4051
C     -0.1887    -3.5868    -1.4336
C      0.3202    -3.7969    -2.7271
C      0.9541    -4.9996    -3.0520
C      1.1012    -5.9962    -2.0854
C      0.6146    -5.7908    -0.7928
C     -0.0330    -4.5951    -0.4661
H      4.5871    -0.7167    -0.0043
H      6.4602     0.7050     0.7026
H      6.3032     2.0402     2.7838
H      4.2458     1.9510     4.1611
H      2.3602     0.5420     3.4837
H      3.0914    -3.7605     2.1953
H      4.2589    -5.6105     1.0660
H      4.6149    -5.5514    -1.3864
H      3.7688    -3.6382    -2.7162
H      2.5454    -1.7997    -1.6090
H      1.8216    -1.7395     3.5251
H      0.8785    -2.9050     2.5354
H     -0.6804    -1.4157     3.8018
H      0.1492     0.0445     3.1739
H     -1.7343    -0.2732     2.0666
H     -1.1350    -2.9890     1.8660
H     -2.6578    -2.1873     2.2884
H     -2.6436    -3.5115     0.0978
H     -3.2289    -1.8062    -0.0163
H     -3.3965    -3.4362    -2.3115
H     -4.6579    -2.9852    -4.3840
H     -4.0240    -1.0822    -5.8416
H     -2.1125     0.3711    -5.2233
H     -0.8384    -0.0670    -3.1538
H      0.2212    -3.0360    -3.4902
H      1.3389    -5.1552    -4.0514
H      1.5998    -6.9237    -2.3352
H      0.7338    -6.5624    -0.0433
H     -0.4113    -4.4874     0.5322
66
{"conf": 5, "E": 147.95, "rms": -1.0, "geom": "OH", "total_charge": 0, "CA_charge": 1, "smiles": "[O+]#[5C-:1]->[Mn+:2]12(<-[4H-:3])(<-[6C-:4]#[O+:5])<-[1P:6]([c:7]3[cH:8][cH:9][cH:10][cH:11][cH:12]3)([c:13]3[cH:14][cH:15][cH:16][cH:17][cH:18]3)[CH2:19][CH2:20][2N@@H:21]->1[CH2:22][CH2:23][3P:24]->2([c:25]1[cH:26][cH:27][cH:28][cH:29][cH:30]1)[c:31]1[cH:32][cH:33][cH:34][cH:35][cH:36]1", "smiles3D": "[O+]#[5C-:1]->[Mn+:2]12(<-[4H-:3])(<-[6C-:4]#[O+:5])<-[1P:6]([c:7]3[c:8]([H:37])[c:9]([H:38])[c:10]([H:39])[c:11]([H:40])[c:12]3[H:41])([c:13]3[c:14]([H:42])[c:15]([H:43])[c:16]([H:44])[c:17]([H:45])[c:18]3[H:46])[C:19]([H:47])([H:48])[C:20]([H:49])([H:50])[2N@:21]->1([H:51])[C:22]([H:52])([H:53])[C:23]([H:54])([H:55])[3P:24]->2([c:25]1[c:26]([H:56])[c:27]([H:57])[c:28]([H:58])[c:29]([H:59])[c:30]1[H:60])[c:31]1[c:32]([H:61])[c:33]([H:62])[c:34]([H:63])[c:35]([H:64])[c:36]1[H:65]", "smiles3Dx": "[O+]#[5C-:1]->[Mn+:2]12(<-[4H-:3])(<-[6C-:4]#[O+:5])<-[1P:6]([c:7]3[c:8]([H:37])[c:9]([H:38])[c:10]([H:39])[c:11]([H:40])[c:12]3[H:41])([c:13]3[c:14]([H:42])[c:15]([H:43])[c:16]([H:44])[c:17]([H:45])[c:18]3[H:46])[C:19]([H:47])([H:48])[C:20]([H:49])([H:50])[2N@:21]->1([H:51])[C:22]([H:52])([H:53])[C:23]([H:54])([H:55])[3P:24]->2([c:25]1[c:26]([H:56])[c:27]([H:57])[c:28]([H:58])[c:29]([H:59])[c:30]1[H:60])[c:31]1[c:32]([H:61])[c:33]([H:62])[c:34]([H:63])[c:35]([H:64])[c:36]1[H:65]", "dummies": []}
O     -1.3077    -1.2216     3.0024
C     -0.8576    -0.8001     1.9661
Mn     0.0000     0.0000     0.0000
H     -0.2113     1.7554     0.5077
C     -2.1309    -0.1125    -0.8368
O     -3.2515    -0.1717    -1.2783
P      2.3411    -0.2436     1.1152
C      3.6998     0.7409     0.5056
C      3.4834     2.1052     0.2653
C      4.5540     2.9483    -0.0445
C      5.8497     2.4340    -0.1211
C      6.0778     1.0791     0.1290
C      5.0125     0.2353     0.4603
C      2.3893    -0.0575     2.8868
C      1.5339     0.8586     3.5134
C      1.5835     1.0297     4.9002
C      2.4965     0.2967     5.6640
C      3.3655    -0.6037     5.0408
C      3.3181    -0.7779     3.6540
C      2.6095    -1.9846     0.7851
C      2.0221    -2.3447    -0.5999
N      0.6221    -2.0746    -0.7959
C      0.2382    -2.1542    -2.1723
C      0.8575    -1.1025    -3.1630
P      0.8237     0.5431    -2.4320
C     -0.3418     1.4717    -3.4164
C     -0.2535     1.4649    -4.8184
C     -1.1399     2.2318    -5.5808
C     -2.1018     3.0249    -4.9492
C     -2.1688     3.0635    -3.5538
C     -1.2836     2.2984    -2.7883
C      2.3989     1.3520    -2.7188
C      3.5984     0.6244    -2.8480
C      4.7863     1.2795    -3.1885
C      4.7955     2.6605    -3.3922
C      3.6194     3.3951    -3.2358
C      2.4293     2.7476    -2.8934
H      2.4862     2.5213     0.3391
H      4.3780     4.0002    -0.2283
H      6.6772     3.0862    -0.3683
H      7.0855     0.6862     0.0885
H      5.2421    -0.7862     0.7112
H      0.8324     1.4415     2.9301
H      0.9174     1.7336     5.3822
H      2.5352     0.4314     6.7372
H      4.0790    -1.1632     5.6318
H      4.0081    -1.4671     3.1852
H      2.0905    -2.5837     1.5623
H      3.6852    -2.2279     0.8063
H      2.1914    -3.4341    -0.7674
H      2.6143    -1.8000    -1.3505
H      0.1427    -2.6971    -0.3239
H     -0.8671    -2.0465    -2.2139
H      0.4861    -3.1726    -2.5521
H      1.8881    -1.3953    -3.4182
H      0.2579    -1.1050    -4.0951
H      0.5070     0.8824    -5.3225
H     -1.0747     2.2188    -6.6611
H     -2.7851     3.6207    -5.5405
H     -2.8998     3.6945    -3.0649
H     -1.3230     2.3665    -1.7096
H      3.6520    -0.4355    -2.6893
H      5.7042     0.7148    -3.2887
H      5.7177     3.1633    -3.6528
H      3.6298     4.4680    -3.3775
H      1.5307     3.3394    -2.7790
66
{"conf": 6, "E": 147.95, "rms": -1.0, "geom": "OH", "total_charge": 0, "CA_charge": 1, "smiles": "[O+]#[5C-:1]->[Mn+:2]12(<-[4H-:3])(<-[6C-:4]#[O+:5])<-[1P:6]([c:7]3[cH:8][cH:9][cH:10][cH:11][cH:12]3)([c:13]3[cH:14][cH:15][cH:16][cH:17][cH:18]3)[CH2:19][CH2:20][2N@@H:21]->1[CH2:22][CH2:23][3P:24]->2([c:25]1[cH:26][cH:27][cH:28][cH:29][cH:30]1)[c:31]1[cH:32][cH:33][cH:34][cH:35][cH:36]1", "smiles3D": "[O+]#[5C-:1]->[Mn+:2]12(<-[4H-:3])(<-[6C-:4]#[O+:5])<-[1P:6]([c:7]3[c:8]([H:37])[c:9]([H:38])[c:10]([H:39])[c:11]([H:40])[c:12]3[H:41])([c:13]3[c:14]([H:42])[c:15]([H:43])[c:16]([H:44])[c:17]([H:45])[c:18]3[H:46])[C:19]([H:47])([H:48])[C:20]([H:49])([H:50])[2N@:21]->1([H:51])[C:22]([H:52])([H:53])[C:23]([H:54])([H:55])[3P:24]->2([c:25]1[c:26]([H:56])[c:27]([H:57])[c:28]([H:58])[c:29]([H:59])[c:30]1[H:60])[c:31]1[c:32]([H:61])[c:33]([H:62])[c:34]([H:63])[c:35]([H:64])[c:36]1[H:65]", "smiles3Dx": "[O+]#[5C-:1]->[Mn+:2]12(<-[4H-:3])(<-[6C-:4]#[O+:5])<-[1P:6]([c:7]3[c:8]([H:37])[c:9]([H:38])[c:10]([H:39])[c:11]([H:40])[c:12]3[H:41])([c:13]3[c:14]([H:42])[c:15]([H:43])[c:16]([H:44])[c:17]([H:45])[c:18]3[H:46])[C:19]([H:47])([H:48])[C:20]([H:49])([H:50])[2N@:21]->1([H:51])[C:22]([H:52])([H:53])[C:23]([H:54])([H:55])[3P:24]->2([c:25]1[c:26]([H:56])[c:27]([H:57])[c:28]([H:58])[c:29]([H:59])[c:30]1[H:60])[c:31]1[c:32]([H:61])[c:33]([H:62])[c:34]([H:63])[c:35]([H:64])[c:36]1[H:65]", "dummies": []}
O      2.4642     2.2873     0.9553
C      1.6149     1.4974     0.6255
Mn     0.0000     0.0000     0.0000
H     -0.0857    -0.7573     1.6742
C      1.7058    -1.3890    -0.6438
O      2.6024    -2.1205    -0.9832
P     -1.7190     1.8782     0.5489
C     -3.4028     1.4282     0.9350
C     -4.4889     2.2271     0.5312
C     -5.7801     1.9351     0.9828
C     -5.9929     0.8740     1.8656
C     -4.9143     0.0989     2.2962
C     -3.6253     0.3733     1.8314
C     -1.2417     3.0312     1.8210
C     -0.4899     2.5860     2.9166
C     -0.1335     3.4785     3.9322
C     -0.5379     4.8149     3.8638
C     -1.3050     5.2587     2.7826
C     -1.6626     4.3691     1.7647
C     -1.6321     2.7749    -1.0005
C     -1.4493     1.7752    -2.1668
N     -0.3016     0.9093    -2.0992
C     -0.3724    -0.1656    -3.0414
C     -1.5202    -1.2233    -2.8545
P     -1.6687    -1.6875    -1.1207
C     -3.4026    -1.7202    -0.6618
C     -4.3564    -0.8964    -1.2915
C     -5.7151    -1.0345    -0.9898
C     -6.1361    -1.9817    -0.0548
C     -5.1967    -2.7810     0.5979
C     -3.8372    -2.6469     0.3032
C     -1.1537    -3.3959    -1.0448
C     -1.6822    -4.3390    -1.9420
C     -1.3101    -5.6834    -1.8463
C     -0.4286    -6.0966    -0.8434
C      0.0704    -5.1680     0.0742
C     -0.3001    -3.8229    -0.0182
H     -4.3612     3.0943    -0.0939
H     -6.6145     2.5471     0.6656
H     -6.9918     0.6562     2.2203
H     -5.0771    -0.7172     2.9881
H     -2.7957    -0.2247     2.1879
H     -0.1829     1.5502     2.9866
H      0.4523     3.1333     4.7742
H     -0.2630     5.5044     4.6515
H     -1.6264     6.2912     2.7358
H     -2.2698     4.7247     0.9426
H     -2.5464     3.3703    -1.1624
H     -0.7582     3.4589    -0.9733
H     -1.3837     2.3642    -3.1114
H     -2.3678     1.1714    -2.2181
H      0.4442     1.4092    -2.2840
H      0.5965    -0.7081    -2.9973
H     -0.4645     0.2650    -4.0656
H     -2.4695    -0.8111    -3.2310
H     -1.2710    -2.1197    -3.4568
H     -4.0879    -0.1430    -2.0069
H     -6.4435    -0.4004    -1.4785
H     -7.1883    -2.0829     0.1774
H     -5.5214    -3.5039     1.3349
H     -3.1288    -3.2790     0.8221
H     -2.3918    -4.0417    -2.7034
H     -1.7128    -6.4067    -2.5435
H     -0.1441    -7.1381    -0.7684
H      0.7359    -5.4923     0.8637
H      0.0647    -3.1225     0.7208
66
{"conf": 7, "E": 151.88, "rms": -1.0, "geom": "OH", "total_charge": 0, "CA_charge": 1, "smiles": "[O+]#[5C-:1]->[Mn+:2]12(<-[4H-:3])(<-[6C-:4]#[O+:5])<-[1P:6]([c:7]3[cH:8][cH:9][cH:10][cH:11][cH:12]3)([c:13]3[cH:14][cH:15][cH:16][cH:17][cH:18]3)[CH2:19][CH2:20][2N@@H:21]->1[CH2:22][CH2:23][3P:24]->2([c:25]1[cH:26][cH:27][cH:28][cH:29][cH:30]1)[c:31]1[cH:32][cH:33][cH:34][cH:35][cH:36]1", "smiles3D": "[O+]#[5C-:1]->[Mn+:2]12(<-[4H-:3])(<-[6C-:4]#[O+:5])<-[1P:6]([c:7]3[c:8]([H:37])[c:9]([H:38])[c:10]([H:39])[c:11]([H:40])[c:12]3[H:41])([c:13]3[c:14]([H:42])[c:15]([H:43])[c:16]([H:44])[c:17]([H:45])[c:18]3[H:46])[C:19]([H:47])([H:48])[C:20]([H:49])([H:50])[2N@:21]->1([H:51])[C:22]([H:52])([H:53])[C:23]([H:54])([H:55])[3P:24]->2([c:25]1[c:26]([H:56])[c:27]([H:57])[c:28]([H:58])[c:29]([H:59])[c:30]1[H:60])[c:31]1[c:32]([H:61])[c:33]([H:62])[c:34]([H:63])[c:35]([H:64])[c:36]1[H:65]", "smiles3Dx": "[O+]#[5C-:1]->[Mn+:2]12(<-[4H-:3])(<-[6C-:4]#[O+:5])<-[1P:6]([c:7]3[c:8]([H:37])[c:9]([H:38])[c:10]([H:39])[c:11]([H:40])[c:12]3[H:41])([c:13]3[c:14]([H:42])[c:15]([H:43])[c:16]([H:44])[c:17]([H:45])[c:18]3[H:46])[C:19]([H:47])([H:48])[C:20]([H:49])([H:50])[2N@:21]->1([H:51])[C:22]([H:52])([H:53])[C:23]([H:54])([H:55])[3P:24]->2([c:25]1[c:26]([H:56])[c:27]([H:57])[c:28]([H:58])[c:29]([H:59])[c:30]1[H:60])[c:31]1[c:32]([H:61])[c:33]([H:62])[c:34]([H:63])[c:35]([H:64])[c:36]1[H:65]", "dummies": []}
O     -0.4586     2.6382    -2.2510
C     -0.3007     1.7283    -1.4756
Mn     0.0000     0.0000     0.0000
H      1.5363    -0.5553    -0.8457
C     -1.3400    -1.2214    -1.3955
O     -2.0454    -1.8606    -2.1359
P      1.2001     1.7288     1.5774
C      2.0902     3.0120     0.7101
C      2.5862     2.7690    -0.5784
C      3.3249     3.7517    -1.2444
C      3.5931     4.9716    -0.6175
C      3.1349     5.2047     0.6822
C      2.3953     4.2246     1.3509
C      2.3276     1.2040     2.8714
C      3.7110     1.2024     2.6134
C      4.6238     0.9105     3.6306
C      4.1674     0.5967     4.9113
C      2.7969     0.5653     5.1738
C      1.8776     0.8667     4.1637
C     -0.2152     2.5585     2.3211
C     -1.5516     2.0643     1.6546
N     -1.6940     0.6593     1.4227
C     -1.7083    -0.0927     2.6506
C     -1.5740    -1.6286     2.5366
P     -0.0771    -2.0366     1.6336
C      1.2713    -2.2195     2.7910
C      2.5745    -1.9326     2.3608
C      3.6701    -2.2351     3.1742
C      3.4716    -2.8144     4.4291
C      2.1784    -3.1202     4.8588
C      1.0813    -2.8477     4.0355
C     -0.3310    -3.6546     0.9048
C      0.7100    -4.6020     0.9022
C      0.5179    -5.8613     0.3262
C     -0.7061    -6.1841    -0.2623
C     -1.7389    -5.2450    -0.2827
C     -1.5543    -3.9841     0.2928
H      2.4182     1.8162    -1.0618
H      3.6988     3.5632    -2.2425
H      4.1685     5.7298    -1.1326
H      3.3617     6.1411     1.1753
H      2.0783     4.4078     2.3695
H      4.0912     1.4371     1.6281
H      5.6860     0.9209     3.4232
H      4.8748     0.3634     5.6965
H      2.4449     0.3067     6.1642
H      0.8383     0.8286     4.4245
H     -0.2501     2.3726     3.4066
H     -0.1289     3.6517     2.1614
H     -2.4008     2.4081     2.2899
H     -1.6477     2.5734     0.6719
H     -2.4865     0.5127     0.9863
H     -0.8914     0.2479     3.2999
H     -2.6664     0.1249     3.1780
H     -1.5484    -2.0698     3.5484
H     -2.4565    -2.0203     2.0014
H      2.7442    -1.5008     1.3824
H      4.6734    -2.0164     2.8326
H      4.3202    -3.0388     5.0620
H      2.0282    -3.5964     5.8190
H      0.1077    -3.1755     4.3635
H      1.6743    -4.3798     1.3353
H      1.3216    -6.5863     0.3321
H     -0.8515    -7.1588    -0.7099
H     -2.6829    -5.4917    -0.7514
H     -2.3660    -3.2759     0.2338
66
{"conf": 8, "E": 145.61, "rms": -1.0, "geom": "OH", "total_charge": 0, "CA_charge": 1, "smiles": "[O+]#[5C-:1]->[Mn+:2]12(<-[4H-:3])(<-[6C-:4]#[O+:5])<-[1P:6]([c:7]3[cH:8][cH:9][cH:10][cH:11][cH:12]3)([c:13]3[cH:14][cH:15][cH:16][cH:17][cH:18]3)[CH2:19][CH2:20][2N@@H:21]->1[CH2:22][CH2:23][3P:24]->2([c:25]1[cH:26][cH:27][cH:28][cH:29][cH:30]1)[c:31]1[cH:32][cH:33][cH:34][cH:35][cH:36]1", "smiles3D": "[O+]#[5C-:1]->[Mn+:2]12(<-[4H-:3])(<-[6C-:4]#[O+:5])<-[1P:6]([c:7]3[c:8]([H:37])[c:9]([H:38])[c:10]([H:39])[c:11]([H:40])[c:12]3[H:41])([c:13]3[c:14]([H:42])[c:15]([H:43])[c:16]([H:44])[c:17]([H:45])[c:18]3[H:46])[C:19]([H:47])([H:48])[C:20]([H:49])([H:50])[2N@:21]->1([H:51])[C:22]([H:52])([H:53])[C:23]([H:54])([H:55])[3P:24]->2([c:25]1[c:26]([H:56])[c:27]([H:57])[c:28]([H:58])[c:29]([H:59])[c:30]1[H:60])[c:31]1[c:32]([H:61])[c:33]([H:62])[c:34]([H:63])[c:35]([H:64])[c:36]1[H:65]", "smiles3Dx": "[O+]#[5C-:1]->[Mn+:2]12(<-[4H-:3])(<-[6C-:4]#[O+:5])<-[1P:6]([c:7]3[c:8]([H:37])[c:9]([H:38])[c:10]([H:39])[c:11]([H:40])[c:12]3[H:41])([c:13]3[c:14]([H:42])[c:15]([H:43])[c:16]([H:44])[c:17]([H:45])[c:18]3[H:46])[C:19]([H:47])([H:48])[C:20]([H:49])([H:50])[2N@:21]->1([H:51])[C:22]([H:52])([H:53])[C:23]([H:54])([H:55])[3P:24]->2([c:25]1[c:26]([H:56])[c:27]([H:57])[c:28]([H:58])[c:29]([H:59])[c:30]1[H:60])[c:31]1[c:32]([H:61])[c:33]([H:62])[c:34]([H:63])[c:35]([H:64])[c:36]1[H:65]", "dummies": []}
O      2.2416    -1.9842     1.8020
C      1.4696    -1.2967     1.1810
Mn     0.0000     0.0000     0.0000
H     -1.4270    -0.5962     0.9959
C     -0.1760    -1.7344    -1.4863
O     -0.2681    -2.6467    -2.2695
P      0.5038     2.0176     1.5712
C      1.6104     1.7819     2.9624
C      1.2883     2.2965     4.2340
C      2.1638     2.1191     5.3097
C      3.3663     1.4334     5.1302
C      3.6971     0.9249     3.8731
C      2.8263     1.0998     2.7935
C     -0.9023     2.9317     2.1852
C     -1.9318     2.2407     2.8407
C     -2.9743     2.9434     3.4523
C     -2.9987     4.3397     3.4062
C     -1.9753     5.0352     2.7569
C     -0.9213     4.3376     2.1587
C      1.3791     3.0717     0.4225
C      2.2265     2.2179    -0.5793
N      1.6093     1.0890    -1.2546
C      1.0657     1.3813    -2.5451
C     -0.2114     2.2622    -2.5720
P     -1.4878     1.4822    -1.5781
C     -2.5270     2.7450    -0.8596
C     -2.4945     4.0748    -1.3208
C     -3.3981     5.0146    -0.8148
C     -4.3651     4.6290     0.1160
C     -4.4329     3.3008     0.5405
C     -3.5154     2.3633     0.0580
C     -2.5674     0.6086    -2.6993
C     -3.0261     1.2233    -3.8771
C     -3.9119     0.5471    -4.7219
C     -4.3679    -0.7295    -4.3825
C     -3.9548    -1.3232    -3.1870
C     -3.0697    -0.6497    -2.3398
H      0.3720     2.8384     4.4132
H      1.9096     2.5159     6.2841
H      4.0421     1.2973     5.9646
H      4.6298     0.3936     3.7342
H      3.1098     0.6918     1.8386
H     -1.9151     1.1597     2.8977
H     -3.7648     2.4052     3.9587
H     -3.8096     4.8824     3.8740
H     -1.9905     6.1170     2.7311
H     -0.1188     4.9034     1.7079
H      2.0540     3.7492     0.9876
H      0.6497     3.6829    -0.1377
H      2.6275     2.9187    -1.3464
H      3.1068     1.8341    -0.0209
H      2.2709     0.4676    -1.3902
H      1.8448     1.8774    -3.1687
H      0.8178     0.4120    -3.0349
H      0.0327     3.2581    -2.1715
H     -0.5545     2.3709    -3.6183
H     -1.8114     4.3975    -2.0900
H     -3.3639     6.0388    -1.1631
H     -5.0694     5.3562     0.4985
H     -5.1922     2.9983     1.2499
H     -3.5856     1.3343     0.3887
H     -2.7267     2.2296    -4.1356
H     -4.2560     1.0188    -5.6333
H     -5.0570    -1.2495    -5.0353
H     -4.3309    -2.2995    -2.9100
H     -2.7966    -1.1012    -1.3955
