# Supplementary material for: MACE: Automated Assessment of Stereochemistry of Transition Metal Complexes and Its Applications in Computational Catalysis
Source: J Chem Theory Comput. 2024 Feb 16;20(5):2313–20. doi: 10.1021/acs.jctc.3c01313 (PMC10938507; doi:10.1021/acs.jctc.3c01313)
Supplement: Supplementary file 3 — ct3c01313_si_003.zip [file ct3c01313_si_003.zip › structures/screening/mace_MeCN/Mn_PNhP_Ph_tri_1.xyz]

66
{"conf": 0, "E": 178.67, "rms": -1.0, "geom": "OH", "total_charge": 0, "CA_charge": 1, "smiles": "[O+]#[3C-:1]->[Mn+:2]12(<-[4H-:3])(<-[6C-:4]#[O+:5])<-[1P:6]([c:7]3[cH:8][cH:9][cH:10][cH:11][cH:12]3)([c:13]3[cH:14][cH:15][cH:16][cH:17][cH:18]3)[CH2:19][CH2:20][2N@@H:21]->1[CH2:22][CH2:23][5P:24]->2([c:25]1[cH:26][cH:27][cH:28][cH:29][cH:30]1)[c:31]1[cH:32][cH:33][cH:34][cH:35][cH:36]1", "smiles3D": "[O+]#[3C-:1]->[Mn+:2]12(<-[4H-:3])(<-[6C-:4]#[O+:5])<-[1P:6]([c:7]3[c:8]([H:37])[c:9]([H:38])[c:10]([H:39])[c:11]([H:40])[c:12]3[H:41])([c:13]3[c:14]([H:42])[c:15]([H:43])[c:16]([H:44])[c:17]([H:45])[c:18]3[H:46])[C:19]([H:47])([H:48])[C:20]([H:49])([H:50])[2N@:21]->1([H:51])[C:22]([H:52])([H:53])[C:23]([H:54])([H:55])[5P:24]->2([c:25]1[c:26]([H:56])[c:27]([H:57])[c:28]([H:58])[c:29]([H:59])[c:30]1[H:60])[c:31]1[c:32]([H:61])[c:33]([H:62])[c:34]([H:63])[c:35]([H:64])[c:36]1[H:65]", "smiles3Dx": "[O+]#[3C-:1]->[Mn+:2]12(<-[4H-:3])(<-[6C-:4]#[O+:5])<-[1P:6]([c:7]3[c:8]([H:37])[c:9]([H:38])[c:10]([H:39])[c:11]([H:40])[c:12]3[H:41])([c:13]3[c:14]([H:42])[c:15]([H:43])[c:16]([H:44])[c:17]([H:45])[c:18]3[H:46])[C:19]([H:47])([H:48])[C:20]([H:49])([H:50])[2N@:21]->1([H:51])[C:22]([H:52])([H:53])[C:23]([H:54])([H:55])[5P:24]->2([c:25]1[c:26]([H:56])[c:27]([H:57])[c:28]([H:58])[c:29]([H:59])[c:30]1[H:60])[c:31]1[c:32]([H:61])[c:33]([H:62])[c:34]([H:63])[c:35]([H:64])[c:36]1[H:65]", "dummies": []}
O      1.8748    -2.8650     0.7168
C      1.2274    -1.8782     0.4695
Mn     0.0000     0.0000     0.0000
H      0.2713    -0.1407    -1.8138
C     -1.8350    -1.3740    -0.0124
O     -2.8013    -2.0953    -0.0189
P      2.2201     1.2532     0.6206
C      2.3621     3.0200     0.3671
C      1.7856     3.9336     1.2694
C      1.9602     5.3088     1.0856
C      2.7082     5.7840     0.0062
C      3.2701     4.8850    -0.9029
C      3.0911     3.5093    -0.7305
C      3.7268     0.5383    -0.0108
C      4.9583     0.8340     0.5936
C      6.1393     0.2899     0.0795
C      6.0962    -0.5429    -1.0427
C      4.8722    -0.8278    -1.6554
C      3.6894    -0.2846    -1.1442
C      2.2597     0.9494     2.4041
C      0.8619     0.3868     2.8960
N     -0.1779     0.8772     2.1011
C     -1.5182     0.8580     2.4958
C     -2.3432     1.9184     1.6624
P     -1.7777     1.9242    -0.0568
C     -3.2161     1.6333    -1.0692
C     -3.1331     0.7600    -2.1620
C     -4.2487     0.5484    -2.9781
C     -5.4464     1.2193    -2.7148
C     -5.5276     2.1084    -1.6391
C     -4.4142     2.3217    -0.8204
C     -1.2265     3.5633    -0.4921
C     -1.8591     4.7036     0.0330
C     -1.4872     5.9772    -0.4091
C     -0.5145     6.1186    -1.4021
C      0.0863     4.9859    -1.9564
C     -0.2655     3.7122    -1.5006
H      1.2100     3.6060     2.1202
H      1.5156     6.0074     1.7824
H      2.8414     6.8489    -0.1330
H      3.8384     5.2545    -1.7466
H      3.5283     2.8319    -1.4522
H      5.0053     1.4876     1.4556
H      7.0880     0.5165     0.5485
H      7.0110    -0.9626    -1.4404
H      4.8406    -1.4662    -2.5288
H      2.7499    -0.5016    -1.6348
H      3.0501     0.2052     2.6360
H      2.4904     1.8910     2.9406
H      0.8688    -0.7200     2.8332
H      0.7077     0.6808     3.9593
H      0.0086     1.7651     2.0238
H     -1.6083     1.0990     3.5794
H     -1.9349    -0.1536     2.3215
H     -2.1906     2.9190     2.1105
H     -3.4209     1.6598     1.7068
H     -2.2066     0.2476    -2.3863
H     -4.1831    -0.1314    -3.8177
H     -6.3085     1.0564    -3.3484
H     -6.4521     2.6358    -1.4426
H     -4.4892     3.0251    -0.0016
H     -2.6586     4.6216     0.7550
H     -1.9692     6.8543     0.0028
H     -0.2345     7.1045    -1.7496
H      0.8286     5.0948    -2.7364
H      0.1996     2.8413    -1.9458
66
{"conf": 1, "E": 181.07, "rms": -1.0, "geom": "OH", "total_charge": 0, "CA_charge": 1, "smiles": "[O+]#[3C-:1]->[Mn+:2]12(<-[4H-:3])(<-[6C-:4]#[O+:5])<-[1P:6]([c:7]3[cH:8][cH:9][cH:10][cH:11][cH:12]3)([c:13]3[cH:14][cH:15][cH:16][cH:17][cH:18]3)[CH2:19][CH2:20][2N@@H:21]->1[CH2:22][CH2:23][5P:24]->2([c:25]1[cH:26][cH:27][cH:28][cH:29][cH:30]1)[c:31]1[cH:32][cH:33][cH:34][cH:35][cH:36]1", "smiles3D": "[O+]#[3C-:1]->[Mn+:2]12(<-[4H-:3])(<-[6C-:4]#[O+:5])<-[1P:6]([c:7]3[c:8]([H:37])[c:9]([H:38])[c:10]([H:39])[c:11]([H:40])[c:12]3[H:41])([c:13]3[c:14]([H:42])[c:15]([H:43])[c:16]([H:44])[c:17]([H:45])[c:18]3[H:46])[C:19]([H:47])([H:48])[C:20]([H:49])([H:50])[2N@:21]->1([H:51])[C:22]([H:52])([H:53])[C:23]([H:54])([H:55])[5P:24]->2([c:25]1[c:26]([H:56])[c:27]([H:57])[c:28]([H:58])[c:29]([H:59])[c:30]1[H:60])[c:31]1[c:32]([H:61])[c:33]([H:62])[c:34]([H:63])[c:35]([H:64])[c:36]1[H:65]", "smiles3Dx": "[O+]#[3C-:1]->[Mn+:2]12(<-[4H-:3])(<-[6C-:4]#[O+:5])<-[1P:6]([c:7]3[c:8]([H:37])[c:9]([H:38])[c:10]([H:39])[c:11]([H:40])[c:12]3[H:41])([c:13]3[c:14]([H:42])[c:15]([H:43])[c:16]([H:44])[c:17]([H:45])[c:18]3[H:46])[C:19]([H:47])([H:48])[C:20]([H:49])([H:50])[2N@:21]->1([H:51])[C:22]([H:52])([H:53])[C:23]([H:54])([H:55])[5P:24]->2([c:25]1[c:26]([H:56])[c:27]([H:57])[c:28]([H:58])[c:29]([H:59])[c:30]1[H:60])[c:31]1[c:32]([H:61])[c:33]([H:62])[c:34]([H:63])[c:35]([H:64])[c:36]1[H:65]", "dummies": []}
O      1.8852     1.3380     2.6256
C      1.2349     0.8758     1.7214
Mn     0.0000     0.0000     0.0000
H      1.3059    -1.2084    -0.4668
C     -0.9205    -1.3809     1.5786
O     -1.4003    -2.1060     2.4143
P      0.9224     2.0831    -1.3062
C      2.6442     2.4694    -1.0485
C      3.5311     1.4682    -0.6312
C      4.8862     1.7625    -0.4511
C      5.3612     3.0542    -0.6972
C      4.4823     4.0522    -1.1283
C      3.1266     3.7614    -1.3086
C      0.6316     2.2528    -3.0650
C      1.6698     1.9775    -3.9718
C      1.4781     2.1655    -5.3437
C      0.2443     2.6096    -5.8243
C     -0.8008     2.8637    -4.9336
C     -0.6119     2.6899    -3.5590
C      0.0084     3.4021    -0.4682
C     -1.1624     2.7879     0.4087
N     -1.6268     1.5968    -0.1548
C     -2.8714     1.0307     0.1453
C     -3.3141     0.0762    -1.0337
P     -1.8993    -0.9179    -1.5657
C     -1.7052    -0.6857    -3.3235
C     -0.4233    -0.7394    -3.8864
C     -0.2623    -0.6900    -5.2741
C     -1.3794    -0.5743    -6.1053
C     -2.6613    -0.5357    -5.5505
C     -2.8280    -0.6105    -4.1642
C     -2.3525    -2.6344    -1.3378
C     -3.0995    -3.0345    -0.2160
C     -3.4328    -4.3803    -0.0348
C     -3.0160    -5.3372    -0.9629
C     -2.2575    -4.9512    -2.0703
C     -1.9201    -3.6072    -2.2561
H      3.1776     0.4617    -0.4505
H      5.5688     0.9885    -0.1251
H      6.4107     3.2801    -0.5591
H      4.8523     5.0498    -1.3265
H      2.4576     4.5392    -1.6551
H      2.6304     1.6214    -3.6238
H      2.2838     1.9572    -6.0356
H      0.0948     2.7462    -6.8874
H     -1.7590     3.1995    -5.3087
H     -1.4389     2.9108    -2.9037
H      0.6969     3.9677     0.1939
H     -0.4160     4.0992    -1.2179
H     -1.9892     3.5309     0.4806
H     -0.7860     2.5779     1.4300
H     -1.6973     1.7964    -1.0390
H     -3.6406     1.8247     0.2793
H     -2.7927     0.4471     1.0840
H     -4.1449    -0.5746    -0.6992
H     -3.6665     0.6991    -1.8805
H      0.4487    -0.8409    -3.2524
H      0.7293    -0.7373    -5.7049
H     -1.2521    -0.5265    -7.1789
H     -3.5273    -0.4687    -6.1962
H     -3.8303    -0.6372    -3.7584
H     -3.4173    -2.3191     0.5292
H     -4.0101    -4.6821     0.8296
H     -3.2740    -6.3785    -0.8197
H     -1.9259    -5.6951    -2.7833
H     -1.3182    -3.3382    -3.1130
66
{"conf": 2, "E": 178.67, "rms": -1.0, "geom": "OH", "total_charge": 0, "CA_charge": 1, "smiles": "[O+]#[3C-:1]->[Mn+:2]12(<-[4H-:3])(<-[6C-:4]#[O+:5])<-[1P:6]([c:7]3[cH:8][cH:9][cH:10][cH:11][cH:12]3)([c:13]3[cH:14][cH:15][cH:16][cH:17][cH:18]3)[CH2:19][CH2:20][2N@@H:21]->1[CH2:22][CH2:23][5P:24]->2([c:25]1[cH:26][cH:27][cH:28][cH:29][cH:30]1)[c:31]1[cH:32][cH:33][cH:34][cH:35][cH:36]1", "smiles3D": "[O+]#[3C-:1]->[Mn+:2]12(<-[4H-:3])(<-[6C-:4]#[O+:5])<-[1P:6]([c:7]3[c:8]([H:37])[c:9]([H:38])[c:10]([H:39])[c:11]([H:40])[c:12]3[H:41])([c:13]3[c:14]([H:42])[c:15]([H:43])[c:16]([H:44])[c:17]([H:45])[c:18]3[H:46])[C:19]([H:47])([H:48])[C:20]([H:49])([H:50])[2N@:21]->1([H:51])[C:22]([H:52])([H:53])[C:23]([H:54])([H:55])[5P:24]->2([c:25]1[c:26]([H:56])[c:27]([H:57])[c:28]([H:58])[c:29]([H:59])[c:30]1[H:60])[c:31]1[c:32]([H:61])[c:33]([H:62])[c:34]([H:63])[c:35]([H:64])[c:36]1[H:65]", "smiles3Dx": "[O+]#[3C-:1]->[Mn+:2]12(<-[4H-:3])(<-[6C-:4]#[O+:5])<-[1P:6]([c:7]3[c:8]([H:37])[c:9]([H:38])[c:10]([H:39])[c:11]([H:40])[c:12]3[H:41])([c:13]3[c:14]([H:42])[c:15]([H:43])[c:16]([H:44])[c:17]([H:45])[c:18]3[H:46])[C:19]([H:47])([H:48])[C:20]([H:49])([H:50])[2N@:21]->1([H:51])[C:22]([H:52])([H:53])[C:23]([H:54])([H:55])[5P:24]->2([c:25]1[c:26]([H:56])[c:27]([H:57])[c:28]([H:58])[c:29]([H:59])[c:30]1[H:60])[c:31]1[c:32]([H:61])[c:33]([H:62])[c:34]([H:63])[c:35]([H:64])[c:36]1[H:65]", "dummies": []}
O     -1.5171     2.3977    -2.0463
C     -0.9945     1.5718    -1.3400
Mn     0.0000     0.0000     0.0000
H      1.5143     1.0087     0.2697
C     -1.1278     0.9757     1.7409
O     -1.7205     1.4874     2.6580
P      0.7060    -1.0968    -2.2725
C      1.9917    -2.3323    -2.2444
C      3.0872    -2.1544    -1.3894
C      4.1727    -3.0334    -1.4425
C      4.1667    -4.0996    -2.3450
C      3.0862    -4.2725    -3.2136
C      2.0089    -3.3814    -3.1800
C      1.1707     0.0281    -3.5753
C      1.0980    -0.3690    -4.9200
C      1.4934     0.5108    -5.9325
C      1.9742     1.7825    -5.6075
C      2.0679     2.1732    -4.2687
C      1.6742     1.2957    -3.2536
C     -0.8523    -1.8643    -2.7807
C     -1.9481    -1.6469    -1.6621
N     -1.3727    -1.7818    -0.3959
C     -2.1133    -2.0594     0.7565
C     -1.1732    -2.5981     1.9133
P      0.4847    -1.8903     1.7540
C      1.6096    -3.2254     1.3566
C      2.9113    -3.2199     1.8871
C      3.7778    -4.2895     1.6434
C      3.3606    -5.3634     0.8541
C      2.0782    -5.3660     0.3011
C      1.2030    -4.3040     0.5489
C      0.9216    -1.3443     3.3944
C      0.7694    -2.2063     4.4914
C      1.1364    -1.7814     5.7720
C      1.6635    -0.5003     5.9605
C      1.8294     0.3555     4.8674
C      1.4641    -0.0666     3.5853
H      3.1084    -1.3253    -0.6929
H      5.0166    -2.8905    -0.7802
H      5.0038    -4.7847    -2.3787
H      3.0934    -5.0848    -3.9287
H      1.2177    -3.5013    -3.9058
H      0.7431    -1.3554    -5.1879
H      1.4316     0.2050    -6.9689
H      2.2812     2.4617    -6.3922
H      2.4507     3.1538    -4.0172
H      1.7676     1.6035    -2.2203
H     -0.7045    -2.9516    -2.9268
H     -1.2053    -1.4137    -3.7308
H     -2.3792    -0.6310    -1.7601
H     -2.7618    -2.3946    -1.8015
H     -0.8300    -2.5075    -0.4849
H     -2.6136    -1.1291     1.0930
H     -2.8941    -2.8237     0.5398
H     -1.1164    -3.7034     1.8611
H     -1.6065    -2.3103     2.8940
H      3.2591    -2.3948     2.4944
H      4.7764    -4.2819     2.0607
H      4.0353    -6.1870     0.6602
H      1.7608    -6.1935    -0.3201
H      0.2181    -4.3477     0.1124
H      0.3740    -3.2051     4.3557
H      1.0158    -2.4462     6.6175
H      1.9483    -0.1729     6.9520
H      2.2448     1.3442     5.0130
H      1.6095     0.5995     2.7452
66
{"conf": 3, "E": 178.67, "rms": -1.0, "geom": "OH", "total_charge": 0, "CA_charge": 1, "smiles": "[O+]#[3C-:1]->[Mn+:2]12(<-[4H-:3])(<-[6C-:4]#[O+:5])<-[1P:6]([c:7]3[cH:8][cH:9][cH:10][cH:11][cH:12]3)([c:13]3[cH:14][cH:15][cH:16][cH:17][cH:18]3)[CH2:19][CH2:20][2N@@H:21]->1[CH2:22][CH2:23][5P:24]->2([c:25]1[cH:26][cH:27][cH:28][cH:29][cH:30]1)[c:31]1[cH:32][cH:33][cH:34][cH:35][cH:36]1", "smiles3D": "[O+]#[3C-:1]->[Mn+:2]12(<-[4H-:3])(<-[6C-:4]#[O+:5])<-[1P:6]([c:7]3[c:8]([H:37])[c:9]([H:38])[c:10]([H:39])[c:11]([H:40])[c:12]3[H:41])([c:13]3[c:14]([H:42])[c:15]([H:43])[c:16]([H:44])[c:17]([H:45])[c:18]3[H:46])[C:19]([H:47])([H:48])[C:20]([H:49])([H:50])[2N@:21]->1([H:51])[C:22]([H:52])([H:53])[C:23]([H:54])([H:55])[5P:24]->2([c:25]1[c:26]([H:56])[c:27]([H:57])[c:28]([H:58])[c:29]([H:59])[c:30]1[H:60])[c:31]1[c:32]([H:61])[c:33]([H:62])[c:34]([H:63])[c:35]([H:64])[c:36]1[H:65]", "smiles3Dx": "[O+]#[3C-:1]->[Mn+:2]12(<-[4H-:3])(<-[6C-:4]#[O+:5])<-[1P:6]([c:7]3[c:8]([H:37])[c:9]([H:38])[c:10]([H:39])[c:11]([H:40])[c:12]3[H:41])([c:13]3[c:14]([H:42])[c:15]([H:43])[c:16]([H:44])[c:17]([H:45])[c:18]3[H:46])[C:19]([H:47])([H:48])[C:20]([H:49])([H:50])[2N@:21]->1([H:51])[C:22]([H:52])([H:53])[C:23]([H:54])([H:55])[5P:24]->2([c:25]1[c:26]([H:56])[c:27]([H:57])[c:28]([H:58])[c:29]([H:59])[c:30]1[H:60])[c:31]1[c:32]([H:61])[c:33]([H:62])[c:34]([H:63])[c:35]([H:64])[c:36]1[H:65]", "dummies": []}
O     -2.5662     0.7231    -2.2649
C     -1.6810     0.4747    -1.4846
Mn     0.0000     0.0000     0.0000
H      0.9259    -1.0491    -1.1939
C      0.9914     1.9372    -0.7204
O      1.5144     2.9561    -1.0979
P     -1.6561    -1.8340     0.8717
C     -2.6129    -2.6813    -0.3713
C     -2.1190    -2.7858    -1.6786
C     -2.8497    -3.4735    -2.6524
C     -4.0687    -4.0719    -2.3207
C     -4.5549    -3.9893    -1.0127
C     -3.8271    -3.3017    -0.0365
C     -1.0051    -3.1240     1.9169
C     -1.8026    -3.7275     2.9047
C     -1.3106    -4.8140     3.6350
C     -0.0414    -5.3281     3.3582
C      0.7374    -4.7576     2.3485
C      0.2591    -3.6567     1.6324
C     -2.8182    -0.8222     1.8210
C     -2.3464     0.6868     1.8146
N     -0.9557     0.7537     1.9325
C     -0.2778     1.8958     2.3681
C      1.1949     1.5345     2.8293
P      1.8149     0.1165     1.8913
C      3.4579     0.5781     1.3740
C      3.8543     0.3804     0.0448
C      5.1495     0.7199    -0.3583
C      6.0553     1.2480     0.5665
C      5.6682     1.4328     1.8972
C      4.3736     1.0951     2.3033
C      2.0167    -1.2457     3.0357
C      3.0939    -2.1346     2.8767
C      3.3053    -3.1609     3.8020
C      2.4345    -3.3209     4.8820
C      1.3462    -2.4589     5.0344
C      1.1346    -1.4242     4.1179
H     -1.1685    -2.3414    -1.9436
H     -2.4685    -3.5472    -3.6626
H     -4.6324    -4.6057    -3.0748
H     -5.4934    -4.4624    -0.7541
H     -4.2097    -3.2607     0.9748
H     -2.8115    -3.3920     3.0963
H     -1.9228    -5.2717     4.4012
H      0.3340    -6.1748     3.9180
H      1.7143    -5.1655     2.1237
H      0.8677    -3.2300     0.8447
H     -2.8562    -1.1781     2.8685
H     -3.8320    -0.8901     1.3762
H     -2.8349     1.2229     2.6598
H     -2.6551     1.1660     0.8647
H     -0.7659     0.1324     2.5705
H     -0.8190     2.3650     3.2212
H     -0.2332     2.6252     1.5344
H      1.8532     2.4111     2.6545
H      1.1976     1.2990     3.9120
H      3.1664    -0.0398    -0.6769
H      5.4524     0.5698    -1.3865
H      7.0580     1.5087     0.2535
H      6.3725     1.8342     2.6144
H      4.0890     1.2310     3.3392
H      3.7765    -2.0351     2.0431
H      4.1407    -3.8375     3.6771
H      2.5952    -4.1206     5.5932
H      0.6656    -2.5917     5.8654
H      0.2893    -0.7738     4.2756
66
{"conf": 4, "E": 178.67, "rms": -1.0, "geom": "OH", "total_charge": 0, "CA_charge": 1, "smiles": "[O+]#[3C-:1]->[Mn+:2]12(<-[4H-:3])(<-[6C-:4]#[O+:5])<-[1P:6]([c:7]3[cH:8][cH:9][cH:10][cH:11][cH:12]3)([c:13]3[cH:14][cH:15][cH:16][cH:17][cH:18]3)[CH2:19][CH2:20][2N@@H:21]->1[CH2:22][CH2:23][5P:24]->2([c:25]1[cH:26][cH:27][cH:28][cH:29][cH:30]1)[c:31]1[cH:32][cH:33][cH:34][cH:35][cH:36]1", "smiles3D": "[O+]#[3C-:1]->[Mn+:2]12(<-[4H-:3])(<-[6C-:4]#[O+:5])<-[1P:6]([c:7]3[c:8]([H:37])[c:9]([H:38])[c:10]([H:39])[c:11]([H:40])[c:12]3[H:41])([c:13]3[c:14]([H:42])[c:15]([H:43])[c:16]([H:44])[c:17]([H:45])[c:18]3[H:46])[C:19]([H:47])([H:48])[C:20]([H:49])([H:50])[2N@:21]->1([H:51])[C:22]([H:52])([H:53])[C:23]([H:54])([H:55])[5P:24]->2([c:25]1[c:26]([H:56])[c:27]([H:57])[c:28]([H:58])[c:29]([H:59])[c:30]1[H:60])[c:31]1[c:32]([H:61])[c:33]([H:62])[c:34]([H:63])[c:35]([H:64])[c:36]1[H:65]", "smiles3Dx": "[O+]#[3C-:1]->[Mn+:2]12(<-[4H-:3])(<-[6C-:4]#[O+:5])<-[1P:6]([c:7]3[c:8]([H:37])[c:9]([H:38])[c:10]([H:39])[c:11]([H:40])[c:12]3[H:41])([c:13]3[c:14]([H:42])[c:15]([H:43])[c:16]([H:44])[c:17]([H:45])[c:18]3[H:46])[C:19]([H:47])([H:48])[C:20]([H:49])([H:50])[2N@:21]->1([H:51])[C:22]([H:52])([H:53])[C:23]([H:54])([H:55])[5P:24]->2([c:25]1[c:26]([H:56])[c:27]([H:57])[c:28]([H:58])[c:29]([H:59])[c:30]1[H:60])[c:31]1[c:32]([H:61])[c:33]([H:62])[c:34]([H:63])[c:35]([H:64])[c:36]1[H:65]", "dummies": []}
O     -2.9978     0.0642     1.8018
C     -1.9649     0.0409     1.1800
Mn     0.0000     0.0000     0.0000
H      0.7977    -1.1896     1.1541
C     -0.9633    -1.6447    -1.2736
O     -1.4686    -2.5097    -1.9448
P      0.5033     2.2093     1.3229
C      2.1166     2.9788     1.2171
C      3.0262     2.8374     2.2794
C      4.2621     3.4895     2.2426
C      4.6088     4.2720     1.1390
C      3.7226     4.3979     0.0669
C      2.4808     3.7561     0.1016
C      0.0679     2.2042     3.0522
C     -0.0340     0.9902     3.7444
C     -0.3525     0.9843     5.1060
C     -0.5599     2.1902     5.7822
C     -0.4443     3.4042     5.0985
C     -0.1268     3.4136     3.7368
C     -0.6879     3.3208     0.5352
C     -1.2732     2.6555    -0.7790
N     -0.3337     1.8015    -1.3635
C     -0.4142     1.3666    -2.6890
C      1.0053     0.8792    -3.1860
P      1.8467    -0.0185    -1.8588
C      2.2801    -1.6174    -2.5178
C      2.8599    -1.7305    -3.7915
C      3.2237    -2.9866    -4.2865
C      3.0231    -4.1310    -3.5093
C      2.4657    -4.0197    -2.2322
C      2.1015    -2.7651    -1.7337
C      3.4035     0.7752    -1.5031
C      4.1622     1.3727    -2.5246
C      5.4318     1.8877    -2.2445
C      5.9666     1.7746    -0.9587
C      5.2329     1.1440     0.0489
C      3.9539     0.6490    -0.2209
H      2.7826     2.2295     3.1407
H      4.9548     3.3817     3.0671
H      5.5691     4.7701     1.1088
H      3.9979     4.9951    -0.7927
H      1.8205     3.8859    -0.7408
H      0.1373     0.0513     3.2349
H     -0.4344     0.0452     5.6378
H     -0.8046     2.1842     6.8365
H     -0.5972     4.3377     5.6245
H     -0.0277     4.3602     3.2206
H     -0.1946     4.2790     0.2781
H     -1.5224     3.5277     1.2374
H     -1.5622     3.4597    -1.4935
H     -2.1784     2.0694    -0.5222
H      0.4388     2.2832    -1.3440
H     -0.7655     2.1923    -3.3488
H     -1.1360     0.5287    -2.7544
H      0.8769     0.2196    -4.0686
H      1.6029     1.7643    -3.4774
H      3.0365    -0.8530    -4.3996
H      3.6656    -3.0725    -5.2708
H      3.3066    -5.1025    -3.8932
H      2.3209    -4.9049    -1.6265
H      1.6868    -2.6901    -0.7370
H      3.8007     1.4170    -3.5418
H      6.0108     2.3552    -3.0304
H      6.9531     2.1654    -0.7460
H      5.6534     1.0427     1.0410
H      3.3994     0.1524     0.5659
66
{"conf": 5, "E": 178.67, "rms": -1.0, "geom": "OH", "total_charge": 0, "CA_charge": 1, "smiles": "[O+]#[3C-:1]->[Mn+:2]12(<-[4H-:3])(<-[6C-:4]#[O+:5])<-[1P:6]([c:7]3[cH:8][cH:9][cH:10][cH:11][cH:12]3)([c:13]3[cH:14][cH:15][cH:16][cH:17][cH:18]3)[CH2:19][CH2:20][2N@@H:21]->1[CH2:22][CH2:23][5P:24]->2([c:25]1[cH:26][cH:27][cH:28][cH:29][cH:30]1)[c:31]1[cH:32][cH:33][cH:34][cH:35][cH:36]1", "smiles3D": "[O+]#[3C-:1]->[Mn+:2]12(<-[4H-:3])(<-[6C-:4]#[O+:5])<-[1P:6]([c:7]3[c:8]([H:37])[c:9]([H:38])[c:10]([H:39])[c:11]([H:40])[c:12]3[H:41])([c:13]3[c:14]([H:42])[c:15]([H:43])[c:16]([H:44])[c:17]([H:45])[c:18]3[H:46])[C:19]([H:47])([H:48])[C:20]([H:49])([H:50])[2N@:21]->1([H:51])[C:22]([H:52])([H:53])[C:23]([H:54])([H:55])[5P:24]->2([c:25]1[c:26]([H:56])[c:27]([H:57])[c:28]([H:58])[c:29]([H:59])[c:30]1[H:60])[c:31]1[c:32]([H:61])[c:33]([H:62])[c:34]([H:63])[c:35]([H:64])[c:36]1[H:65]", "smiles3Dx": "[O+]#[3C-:1]->[Mn+:2]12(<-[4H-:3])(<-[6C-:4]#[O+:5])<-[1P:6]([c:7]3[c:8]([H:37])[c:9]([H:38])[c:10]([H:39])[c:11]([H:40])[c:12]3[H:41])([c:13]3[c:14]([H:42])[c:15]([H:43])[c:16]([H:44])[c:17]([H:45])[c:18]3[H:46])[C:19]([H:47])([H:48])[C:20]([H:49])([H:50])[2N@:21]->1([H:51])[C:22]([H:52])([H:53])[C:23]([H:54])([H:55])[5P:24]->2([c:25]1[c:26]([H:56])[c:27]([H:57])[c:28]([H:58])[c:29]([H:59])[c:30]1[H:60])[c:31]1[c:32]([H:61])[c:33]([H:62])[c:34]([H:63])[c:35]([H:64])[c:36]1[H:65]", "dummies": []}
O     -1.7225    -0.7553    -2.9495
C     -1.1275    -0.4950    -1.9335
Mn     0.0000     0.0000     0.0000
H      0.3262    -1.7669     0.3937
C      1.8686     0.2124    -1.3109
O      2.8524     0.3249    -1.9991
P     -2.4117     0.1777     1.0183
C     -2.6349     0.3883     2.7823
C     -3.0260    -0.7081     3.5701
C     -3.2724    -0.5441     4.9363
C     -3.1126     0.7092     5.5315
C     -2.6992     1.7992     4.7625
C     -2.4606     1.6442     3.3934
C     -3.5687    -1.0837     0.5183
C     -3.0993    -2.3222     0.0612
C     -4.0045    -3.3215    -0.3094
C     -5.3802    -3.0907    -0.2151
C     -5.8524    -1.8616     0.2546
C     -4.9500    -0.8599     0.6252
C     -2.9795     1.6930     0.2081
C     -1.7597     2.4411    -0.4734
N     -0.5748     2.1986     0.2272
C      0.5694     2.9895     0.0938
C      1.5091     2.7986     1.3509
P      1.5135     1.0611     1.8572
C      0.9729     0.9380     3.5521
C      0.3671    -0.2476     3.9884
C      0.0562    -0.4244     5.3396
C      0.3418     0.5854     6.2617
C      0.9626     1.7628     5.8371
C      1.2969     1.9338     4.4900
C      3.2178     0.5377     1.8738
C      3.5655    -0.7175     1.3567
C      4.8955    -1.1476     1.3920
C      5.8804    -0.3323     1.9572
C      5.5349     0.9112     2.4943
C      4.2059     1.3447     2.4599
H     -3.1481    -1.6900     3.1323
H     -3.5799    -1.3912     5.5356
H     -3.2964     0.8328     6.5908
H     -2.5645     2.7670     5.2278
H     -2.1526     2.5117     2.8322
H     -2.0370    -2.5172    -0.0035
H     -3.6396    -4.2762    -0.6657
H     -6.0796    -3.8657    -0.5007
H     -6.9175    -1.6865     0.3349
H     -5.3272     0.0836     0.9994
H     -3.7279     1.4386    -0.5713
H     -3.4557     2.3613     0.9526
H     -1.6408     2.0775    -1.5140
H     -1.9756     3.5334    -0.5018
H     -0.8115     2.3119     1.0991
H      1.1143     2.6902    -0.8232
H      0.2917     4.0647     0.0088
H      2.5380     3.1209     1.0905
H      1.1289     3.4290     2.1776
H      0.1506    -1.0421     3.2849
H     -0.4108    -1.3427     5.6710
H      0.0922     0.4507     7.3061
H      1.2050     2.5344     6.5562
H      1.8335     2.8259     4.2012
H      2.8095    -1.3650     0.9319
H      5.1618    -2.1150     0.9863
H      6.9092    -0.6672     1.9859
H      6.2962     1.5370     2.9416
H      3.9528     2.3029     2.8942
66
{"conf": 6, "E": 178.67, "rms": -1.0, "geom": "OH", "total_charge": 0, "CA_charge": 1, "smiles": "[O+]#[3C-:1]->[Mn+:2]12(<-[4H-:3])(<-[6C-:4]#[O+:5])<-[1P:6]([c:7]3[cH:8][cH:9][cH:10][cH:11][cH:12]3)([c:13]3[cH:14][cH:15][cH:16][cH:17][cH:18]3)[CH2:19][CH2:20][2N@@H:21]->1[CH2:22][CH2:23][5P:24]->2([c:25]1[cH:26][cH:27][cH:28][cH:29][cH:30]1)[c:31]1[cH:32][cH:33][cH:34][cH:35][cH:36]1", "smiles3D": "[O+]#[3C-:1]->[Mn+:2]12(<-[4H-:3])(<-[6C-:4]#[O+:5])<-[1P:6]([c:7]3[c:8]([H:37])[c:9]([H:38])[c:10]([H:39])[c:11]([H:40])[c:12]3[H:41])([c:13]3[c:14]([H:42])[c:15]([H:43])[c:16]([H:44])[c:17]([H:45])[c:18]3[H:46])[C:19]([H:47])([H:48])[C:20]([H:49])([H:50])[2N@:21]->1([H:51])[C:22]([H:52])([H:53])[C:23]([H:54])([H:55])[5P:24]->2([c:25]1[c:26]([H:56])[c:27]([H:57])[c:28]([H:58])[c:29]([H:59])[c:30]1[H:60])[c:31]1[c:32]([H:61])[c:33]([H:62])[c:34]([H:63])[c:35]([H:64])[c:36]1[H:65]", "smiles3Dx": "[O+]#[3C-:1]->[Mn+:2]12(<-[4H-:3])(<-[6C-:4]#[O+:5])<-[1P:6]([c:7]3[c:8]([H:37])[c:9]([H:38])[c:10]([H:39])[c:11]([H:40])[c:12]3[H:41])([c:13]3[c:14]([H:42])[c:15]([H:43])[c:16]([H:44])[c:17]([H:45])[c:18]3[H:46])[C:19]([H:47])([H:48])[C:20]([H:49])([H:50])[2N@:21]->1([H:51])[C:22]([H:52])([H:53])[C:23]([H:54])([H:55])[5P:24]->2([c:25]1[c:26]([H:56])[c:27]([H:57])[c:28]([H:58])[c:29]([H:59])[c:30]1[H:60])[c:31]1[c:32]([H:61])[c:33]([H:62])[c:34]([H:63])[c:35]([H:64])[c:36]1[H:65]", "dummies": []}
O      2.3129    -1.7932    -1.9164
C      1.5166    -1.1746    -1.2552
Mn     0.0000     0.0000     0.0000
H      0.0082    -1.2203     1.3763
C      1.7962     1.1571     0.8305
O      2.7397     1.7671     1.2683
P     -1.7718    -1.1919    -1.5185
C     -1.4257    -2.8883    -1.9441
C     -1.9973    -3.4673    -3.0883
C     -1.7433    -4.8074    -3.3966
C     -0.9306    -5.5771    -2.5593
C     -0.3772    -5.0096    -1.4079
C     -0.6298    -3.6701    -1.0962
C     -3.4740    -1.1840    -0.9868
C     -3.7619    -1.3458     0.3748
C     -5.0853    -1.4790     0.8044
C     -6.1293    -1.4437    -0.1231
C     -5.8489    -1.3013    -1.4843
C     -4.5247    -1.1915    -1.9206
C     -1.6157    -0.2317    -3.0446
C     -0.5782     0.9429    -2.8366
N     -0.7311     1.4964    -1.5627
C     -0.2805     2.7754    -1.2239
C     -0.9845     3.2875     0.1005
P     -1.3913     1.8891     1.1747
C     -0.8418     2.3714     2.8012
C     -1.2005     3.6217     3.3279
C     -0.7871     3.9848     4.6133
C     -0.0231     3.0994     5.3794
C      0.3238     1.8474     4.8627
C     -0.0886     1.4810     3.5778
C     -3.1759     1.7744     1.2649
C     -3.7887     1.3937     2.4712
C     -5.1823     1.3673     2.5779
C     -5.9756     1.7016     1.4783
C     -5.3763     2.0561     0.2676
C     -3.9829     2.0940     0.1569
H     -2.6414    -2.8899    -3.7384
H     -2.1804    -5.2506    -4.2820
H     -0.7361    -6.6146    -2.7984
H      0.2430    -5.6091    -0.7541
H     -0.2096    -3.2471    -0.1930
H     -2.9605    -1.3856     1.1023
H     -5.3016    -1.6047     1.8573
H     -7.1541    -1.5378     0.2120
H     -6.6570    -1.2980    -2.2042
H     -4.3340    -1.1471    -2.9830
H     -2.5966     0.2044    -3.3151
H     -1.2674    -0.8852    -3.8705
H     -0.7452     1.7170    -3.6199
H      0.4518     0.5486    -2.9414
H     -1.6344     1.5509    -1.4612
H     -0.4961     3.4925    -2.0485
H      0.8162     2.7382    -1.0662
H     -0.2950     3.9756     0.6329
H     -1.9077     3.8419    -0.1603
H     -1.8024     4.3106     2.7486
H     -1.0621     4.9506     5.0171
H      0.2953     3.3810     6.3748
H      0.9086     1.1595     5.4595
H      0.1746     0.5043     3.1939
H     -3.1943     1.1225     3.3337
H     -5.6475     1.0798     3.5118
H     -7.0543     1.6734     1.5603
H     -5.9927     2.3035    -0.5869
H     -3.5584     2.3822    -0.7913
66
{"conf": 7, "E": 178.67, "rms": -1.0, "geom": "OH", "total_charge": 0, "CA_charge": 1, "smiles": "[O+]#[3C-:1]->[Mn+:2]12(<-[4H-:3])(<-[6C-:4]#[O+:5])<-[1P:6]([c:7]3[cH:8][cH:9][cH:10][cH:11][cH:12]3)([c:13]3[cH:14][cH:15][cH:16][cH:17][cH:18]3)[CH2:19][CH2:20][2N@@H:21]->1[CH2:22][CH2:23][5P:24]->2([c:25]1[cH:26][cH:27][cH:28][cH:29][cH:30]1)[c:31]1[cH:32][cH:33][cH:34][cH:35][cH:36]1", "smiles3D": "[O+]#[3C-:1]->[Mn+:2]12(<-[4H-:3])(<-[6C-:4]#[O+:5])<-[1P:6]([c:7]3[c:8]([H:37])[c:9]([H:38])[c:10]([H:39])[c:11]([H:40])[c:12]3[H:41])([c:13]3[c:14]([H:42])[c:15]([H:43])[c:16]([H:44])[c:17]([H:45])[c:18]3[H:46])[C:19]([H:47])([H:48])[C:20]([H:49])([H:50])[2N@:21]->1([H:51])[C:22]([H:52])([H:53])[C:23]([H:54])([H:55])[5P:24]->2([c:25]1[c:26]([H:56])[c:27]([H:57])[c:28]([H:58])[c:29]([H:59])[c:30]1[H:60])[c:31]1[c:32]([H:61])[c:33]([H:62])[c:34]([H:63])[c:35]([H:64])[c:36]1[H:65]", "smiles3Dx": "[O+]#[3C-:1]->[Mn+:2]12(<-[4H-:3])(<-[6C-:4]#[O+:5])<-[1P:6]([c:7]3[c:8]([H:37])[c:9]([H:38])[c:10]([H:39])[c:11]([H:40])[c:12]3[H:41])([c:13]3[c:14]([H:42])[c:15]([H:43])[c:16]([H:44])[c:17]([H:45])[c:18]3[H:46])[C:19]([H:47])([H:48])[C:20]([H:49])([H:50])[2N@:21]->1([H:51])[C:22]([H:52])([H:53])[C:23]([H:54])([H:55])[5P:24]->2([c:25]1[c:26]([H:56])[c:27]([H:57])[c:28]([H:58])[c:29]([H:59])[c:30]1[H:60])[c:31]1[c:32]([H:61])[c:33]([H:62])[c:34]([H:63])[c:35]([H:64])[c:36]1[H:65]", "dummies": []}
O      0.7880     2.3044    -2.5113
C      0.5173     1.5094    -1.6460
Mn     0.0000     0.0000     0.0000
H     -0.9524    -1.0940    -1.1312
C      2.0016    -1.0049    -0.4885
O      3.0543    -1.5348    -0.7437
P     -1.9248     1.6857     0.5649
C     -2.7222     2.4612    -0.8285
C     -3.3929     3.6852    -0.6759
C     -4.0406     4.2700    -1.7685
C     -4.0330     3.6309    -3.0117
C     -3.3843     2.4018    -3.1619
C     -2.7363     1.8138    -2.0713
C     -3.2567     1.1201     1.6072
C     -3.7385    -0.1857     1.4464
C     -4.8668    -0.6125     2.1524
C     -5.5160     0.2604     3.0288
C     -5.0525     1.5696     3.1802
C     -3.9381     2.0079     2.4578
C     -1.0015     2.9842     1.4233
C      0.5170     2.5649     1.5569
N      0.6133     1.2006     1.8435
C      1.7450     0.6168     2.4195
C      1.3958    -0.8026     3.0323
P      0.0522    -1.5750     2.0979
C     -1.3693    -1.6855     3.1810
C     -1.6342    -0.6886     4.1386
C     -2.7152    -0.8250     5.0151
C     -3.5380    -1.9514     4.9461
C     -3.2919    -2.9375     3.9883
C     -2.2188    -2.8026     3.1026
C      0.5863    -3.2513     1.8066
C      0.4777    -3.8076     0.5253
C      0.8739    -5.1294     0.2990
C      1.3699    -5.9023     1.3531
C      1.4658    -5.3556     2.6363
C      1.0712    -4.0340     2.8658
H     -3.4218     4.1852     0.2833
H     -4.5526     5.2162    -1.6504
H     -4.5361     4.0840    -3.8562
H     -3.3882     1.9022    -4.1220
H     -2.2523     0.8540    -2.1960
H     -3.2503    -0.8684     0.7618
H     -5.2350    -1.6220     2.0235
H     -6.3841    -0.0743     3.5816
H     -5.5705     2.2522     3.8414
H     -3.6410     3.0428     2.5460
H     -1.4195     3.1334     2.4375
H     -1.0696     3.9359     0.8576
H      1.0432     2.7753     0.6050
H      0.9894     3.1668     2.3662
H     -0.0394     1.0668     2.4641
H      2.5232     0.4985     1.6388
H      2.1487     1.2696     3.2266
H      1.0971    -0.6858     4.0929
H      2.2981    -1.4477     2.9860
H     -1.0165     0.1903     4.2301
H     -2.9145    -0.0561     5.7503
H     -4.3737    -2.0536     5.6260
H     -3.9379    -3.8036     3.9267
H     -2.0525    -3.5750     2.3633
H      0.0829    -3.2235    -0.2955
H      0.7925    -5.5559    -0.6924
H      1.6745    -6.9258     1.1769
H      1.8423    -5.9571     3.4535
H      1.1383    -3.6252     3.8662
