# Supplementary material for: MACE: Automated Assessment of Stereochemistry of Transition Metal Complexes and Its Applications in Computational Catalysis
Source: J Chem Theory Comput. 2024 Feb 16;20(5):2313–20. doi: 10.1021/acs.jctc.3c01313 (PMC10938507; doi:10.1021/acs.jctc.3c01313)
Supplement: Supplementary file 3 — ct3c01313_si_003.zip [file ct3c01313_si_003.zip › structures/screening/mace_MeCN/Mn_PNhP_Ph_tri_2.xyz]

66
{"conf": 0, "E": 143.05, "rms": -1.0, "geom": "OH", "total_charge": 0, "CA_charge": 1, "smiles": "[O+]#[4C-:1]->[Mn+:2]12(<-[5H-:3])(<-[6C-:4]#[O+:5])<-[1P:6]([c:7]3[cH:8][cH:9][cH:10][cH:11][cH:12]3)([c:13]3[cH:14][cH:15][cH:16][cH:17][cH:18]3)[CH2:19][CH2:20][2N@@H:21]->1[CH2:22][CH2:23][3P:24]->2([c:25]1[cH:26][cH:27][cH:28][cH:29][cH:30]1)[c:31]1[cH:32][cH:33][cH:34][cH:35][cH:36]1", "smiles3D": "[O+]#[4C-:1]->[Mn+:2]12(<-[5H-:3])(<-[6C-:4]#[O+:5])<-[1P:6]([c:7]3[c:8]([H:37])[c:9]([H:38])[c:10]([H:39])[c:11]([H:40])[c:12]3[H:41])([c:13]3[c:14]([H:42])[c:15]([H:43])[c:16]([H:44])[c:17]([H:45])[c:18]3[H:46])[C:19]([H:47])([H:48])[C:20]([H:49])([H:50])[2N@:21]->1([H:51])[C:22]([H:52])([H:53])[C:23]([H:54])([H:55])[3P:24]->2([c:25]1[c:26]([H:56])[c:27]([H:57])[c:28]([H:58])[c:29]([H:59])[c:30]1[H:60])[c:31]1[c:32]([H:61])[c:33]([H:62])[c:34]([H:63])[c:35]([H:64])[c:36]1[H:65]", "smiles3Dx": "[O+]#[4C-:1]->[Mn+:2]12(<-[5H-:3])(<-[6C-:4]#[O+:5])<-[1P:6]([c:7]3[c:8]([H:37])[c:9]([H:38])[c:10]([H:39])[c:11]([H:40])[c:12]3[H:41])([c:13]3[c:14]([H:42])[c:15]([H:43])[c:16]([H:44])[c:17]([H:45])[c:18]3[H:46])[C:19]([H:47])([H:48])[C:20]([H:49])([H:50])[2N@:21]->1([H:51])[C:22]([H:52])([H:53])[C:23]([H:54])([H:55])[3P:24]->2([c:25]1[c:26]([H:56])[c:27]([H:57])[c:28]([H:58])[c:29]([H:59])[c:30]1[H:60])[c:31]1[c:32]([H:61])[c:33]([H:62])[c:34]([H:63])[c:35]([H:64])[c:36]1[H:65]", "dummies": []}
O      1.1180     2.9242    -1.5513
C      0.7314     1.9148    -1.0166
Mn     0.0000     0.0000     0.0000
H      0.6087     0.5617     1.6416
C     -2.0381     0.9248     0.4802
O     -3.1128     1.4110     0.7309
P      2.2432    -1.3055    -0.3483
C      3.6345    -0.7478     0.6167
C      4.7779    -1.5526     0.7432
C      5.8771    -1.0984     1.4784
C      5.8458     0.1643     2.0769
C      4.7186     0.9783     1.9327
C      3.6173     0.5270     1.1983
C      2.8800    -1.5113    -2.0049
C      3.2896    -2.7707    -2.4817
C      3.8601    -2.8875    -3.7532
C      4.0638    -1.7509    -4.5385
C      3.7037    -0.4932    -4.0506
C      3.1122    -0.3737    -2.7899
C      1.7928    -2.9136     0.3086
C      0.5943    -2.7558     1.2856
N     -0.5748    -2.0896     0.7929
C     -1.3877    -2.8400    -0.1391
C     -1.0561    -2.7354    -1.6607
P     -1.0408    -1.0176    -2.1614
C     -2.7171    -0.4925    -2.5143
C     -2.9444     0.8391    -2.8976
C     -4.2394     1.2893    -3.1674
C     -5.3223     0.4170    -3.0476
C     -5.1118    -0.9046    -2.6498
C     -3.8181    -1.3621    -2.3778
C     -0.1570    -0.9141    -3.7117
C      0.0234    -2.0536    -4.5169
C      0.6441    -1.9411    -5.7648
C      1.0653    -0.6930    -6.2292
C      0.8707     0.4454    -5.4439
C      0.2650     0.3359    -4.1887
H      4.8250    -2.5243     0.2684
H      6.7555    -1.7227     1.5790
H      6.6983     0.5159     2.6435
H      4.7011     1.9621     2.3835
H      2.7647     1.1790     1.0723
H      3.2093    -3.6622    -1.8796
H      4.1642    -3.8587    -4.1217
H      4.5127    -1.8429    -5.5188
H      3.8774     0.3896    -4.6520
H      2.8503     0.6089    -2.4210
H      2.6532    -3.3480     0.8570
H      1.5102    -3.5986    -0.5042
H      0.3097    -3.7692     1.6509
H      0.9580    -2.1766     2.1666
H     -1.1028    -1.9303     1.5268
H     -1.3579    -3.9178     0.1389
H     -2.4420    -2.5005    -0.0081
H     -0.0634    -3.1707    -1.8526
H     -1.8009    -3.3019    -2.2508
H     -2.1230     1.5374    -2.9761
H     -4.4037     2.3171    -3.4640
H     -6.3253     0.7672    -3.2546
H     -5.9547    -1.5758    -2.5457
H     -3.7154    -2.3825    -2.0528
H     -0.3248    -3.0270    -4.2042
H      0.7877    -2.8213    -6.3780
H      1.5415    -0.6080    -7.1973
H      1.1951     1.4128    -5.8048
H      0.1194     1.2288    -3.6004
66
{"conf": 1, "E": 146.48, "rms": -1.0, "geom": "OH", "total_charge": 0, "CA_charge": 1, "smiles": "[O+]#[4C-:1]->[Mn+:2]12(<-[5H-:3])(<-[6C-:4]#[O+:5])<-[1P:6]([c:7]3[cH:8][cH:9][cH:10][cH:11][cH:12]3)([c:13]3[cH:14][cH:15][cH:16][cH:17][cH:18]3)[CH2:19][CH2:20][2N@@H:21]->1[CH2:22][CH2:23][3P:24]->2([c:25]1[cH:26][cH:27][cH:28][cH:29][cH:30]1)[c:31]1[cH:32][cH:33][cH:34][cH:35][cH:36]1", "smiles3D": "[O+]#[4C-:1]->[Mn+:2]12(<-[5H-:3])(<-[6C-:4]#[O+:5])<-[1P:6]([c:7]3[c:8]([H:37])[c:9]([H:38])[c:10]([H:39])[c:11]([H:40])[c:12]3[H:41])([c:13]3[c:14]([H:42])[c:15]([H:43])[c:16]([H:44])[c:17]([H:45])[c:18]3[H:46])[C:19]([H:47])([H:48])[C:20]([H:49])([H:50])[2N@:21]->1([H:51])[C:22]([H:52])([H:53])[C:23]([H:54])([H:55])[3P:24]->2([c:25]1[c:26]([H:56])[c:27]([H:57])[c:28]([H:58])[c:29]([H:59])[c:30]1[H:60])[c:31]1[c:32]([H:61])[c:33]([H:62])[c:34]([H:63])[c:35]([H:64])[c:36]1[H:65]", "smiles3Dx": "[O+]#[4C-:1]->[Mn+:2]12(<-[5H-:3])(<-[6C-:4]#[O+:5])<-[1P:6]([c:7]3[c:8]([H:37])[c:9]([H:38])[c:10]([H:39])[c:11]([H:40])[c:12]3[H:41])([c:13]3[c:14]([H:42])[c:15]([H:43])[c:16]([H:44])[c:17]([H:45])[c:18]3[H:46])[C:19]([H:47])([H:48])[C:20]([H:49])([H:50])[2N@:21]->1([H:51])[C:22]([H:52])([H:53])[C:23]([H:54])([H:55])[3P:24]->2([c:25]1[c:26]([H:56])[c:27]([H:57])[c:28]([H:58])[c:29]([H:59])[c:30]1[H:60])[c:31]1[c:32]([H:61])[c:33]([H:62])[c:34]([H:63])[c:35]([H:64])[c:36]1[H:65]", "dummies": []}
O     -2.4222     2.0519    -1.4634
C     -1.5873     1.3432    -0.9587
Mn     0.0000     0.0000     0.0000
H     -1.1558    -0.5547     1.3187
C     -0.6469    -1.8370    -1.2033
O     -0.9864    -2.8041    -1.8384
P      0.8391     1.8039     1.7081
C      1.6688     3.2912     1.1479
C      0.9153     4.4630     0.9582
C      1.5455     5.6674     0.6338
C      2.9321     5.7121     0.4810
C      3.6876     4.5477     0.6316
C      3.0632     3.3387     0.9551
C     -0.3994     2.3739     2.8605
C     -1.7549     2.1023     2.6311
C     -2.7249     2.5691     3.5238
C     -2.3462     3.3143     4.6441
C     -0.9966     3.5981     4.8710
C     -0.0242     3.1330     3.9806
C      1.9656     0.8292     2.7161
C      1.8378    -0.6909     2.3413
N      1.8321    -1.0254     0.9515
C      3.0617    -0.6800     0.2904
C      3.0410    -0.7201    -1.2541
P      1.7833     0.4022    -1.8650
C      1.3836    -0.1670    -3.5070
C      0.0559    -0.1417    -3.9547
C     -0.2567    -0.5638    -5.2506
C      0.7565    -1.0004    -6.1087
C      2.0847    -1.0096    -5.6736
C      2.4007    -0.5890    -4.3780
C      2.4534     2.0432    -2.0884
C      3.8070     2.2478    -2.4169
C      4.2654     3.5300    -2.7371
C      3.3769     4.6069    -2.7681
C      2.0273     4.4049    -2.4742
C      1.5680     3.1298    -2.1339
H     -0.1606     4.4524     1.0764
H      0.9579     6.5663     0.5004
H      3.4192     6.6444     0.2264
H      4.7599     4.5796     0.4880
H      3.6876     2.4689     1.0370
H     -2.0669     1.5417     1.7631
H     -3.7710     2.3567     3.3447
H     -3.0985     3.6760     5.3330
H     -0.7043     4.1812     5.7346
H      1.0171     3.3691     4.1610
H      3.0059     1.1622     2.5788
H      1.7018     0.9534     3.7867
H      0.8811    -1.0646     2.7706
H      2.6684    -1.2425     2.8398
H      1.7072    -1.9298     0.8699
H      3.3711     0.3363     0.5795
H      3.8533    -1.3835     0.6392
H      2.7948    -1.7513    -1.5832
H      4.0355    -0.4495    -1.6459
H     -0.7366     0.2051    -3.3079
H     -1.2840    -0.5484    -5.5910
H      0.5134    -1.3251    -7.1121
H      2.8700    -1.3385    -6.3418
H      3.4357    -0.5882    -4.0623
H      4.5143     1.4385    -2.4697
H      5.3079     3.6850    -2.9834
H      3.7330     5.5961    -3.0247
H      1.3363     5.2373    -2.5070
H      0.5159     2.9874    -1.9280
66
{"conf": 2, "E": 146.48, "rms": -1.0, "geom": "OH", "total_charge": 0, "CA_charge": 1, "smiles": "[O+]#[4C-:1]->[Mn+:2]12(<-[5H-:3])(<-[6C-:4]#[O+:5])<-[1P:6]([c:7]3[cH:8][cH:9][cH:10][cH:11][cH:12]3)([c:13]3[cH:14][cH:15][cH:16][cH:17][cH:18]3)[CH2:19][CH2:20][2N@@H:21]->1[CH2:22][CH2:23][3P:24]->2([c:25]1[cH:26][cH:27][cH:28][cH:29][cH:30]1)[c:31]1[cH:32][cH:33][cH:34][cH:35][cH:36]1", "smiles3D": "[O+]#[4C-:1]->[Mn+:2]12(<-[5H-:3])(<-[6C-:4]#[O+:5])<-[1P:6]([c:7]3[c:8]([H:37])[c:9]([H:38])[c:10]([H:39])[c:11]([H:40])[c:12]3[H:41])([c:13]3[c:14]([H:42])[c:15]([H:43])[c:16]([H:44])[c:17]([H:45])[c:18]3[H:46])[C:19]([H:47])([H:48])[C:20]([H:49])([H:50])[2N@:21]->1([H:51])[C:22]([H:52])([H:53])[C:23]([H:54])([H:55])[3P:24]->2([c:25]1[c:26]([H:56])[c:27]([H:57])[c:28]([H:58])[c:29]([H:59])[c:30]1[H:60])[c:31]1[c:32]([H:61])[c:33]([H:62])[c:34]([H:63])[c:35]([H:64])[c:36]1[H:65]", "smiles3Dx": "[O+]#[4C-:1]->[Mn+:2]12(<-[5H-:3])(<-[6C-:4]#[O+:5])<-[1P:6]([c:7]3[c:8]([H:37])[c:9]([H:38])[c:10]([H:39])[c:11]([H:40])[c:12]3[H:41])([c:13]3[c:14]([H:42])[c:15]([H:43])[c:16]([H:44])[c:17]([H:45])[c:18]3[H:46])[C:19]([H:47])([H:48])[C:20]([H:49])([H:50])[2N@:21]->1([H:51])[C:22]([H:52])([H:53])[C:23]([H:54])([H:55])[3P:24]->2([c:25]1[c:26]([H:56])[c:27]([H:57])[c:28]([H:58])[c:29]([H:59])[c:30]1[H:60])[c:31]1[c:32]([H:61])[c:33]([H:62])[c:34]([H:63])[c:35]([H:64])[c:36]1[H:65]", "dummies": []}
O      0.8088    -2.8213     1.8987
C      0.5291    -1.8486     1.2432
Mn     0.0000     0.0000     0.0000
H      0.4822    -0.8244    -1.5717
C     -2.1373    -0.7203    -0.3923
O     -3.2637    -1.0988    -0.5974
P      2.4195     1.0102     0.0328
C      3.6684    -0.0190    -0.7206
C      4.9396     0.5068    -1.0025
C      5.9246    -0.3055    -1.5722
C      5.6483    -1.6458    -1.8561
C      4.3879    -2.1762    -1.5661
C      3.4003    -1.3665    -0.9962
C      3.1579     1.5900     1.5603
C      3.9891     0.7214     2.2894
C      4.6715     1.1757     3.4212
C      4.5205     2.4967     3.8456
C      3.6701     3.3589     3.1507
C      2.9832     2.9105     2.0179
C      2.2351     2.3885    -1.1080
C      0.8341     2.3130    -1.8141
N     -0.3043     2.0607    -0.9872
C     -0.5357     3.1038    -0.0245
C     -1.5443     2.7824     1.1011
P     -0.9860     1.3422     2.0115
C      0.0945     1.8199     3.3517
C     -0.0425     3.0612     4.0019
C      0.7136     3.3420     5.1447
C      1.5808     2.3806     5.6677
C      1.6977     1.1362     5.0460
C      0.9598     0.8579     3.8924
C     -2.4400     0.6743     2.7988
C     -2.6196    -0.7132     2.8796
C     -3.7463    -1.2398     3.5186
C     -4.6913    -0.3835     4.0907
C     -4.5074     1.0007     4.0296
C     -3.3822     1.5306     3.3906
H      5.1694     1.5407    -0.7765
H      6.9028     0.1030    -1.7902
H      6.4119    -2.2744    -2.2957
H      4.1776    -3.2163    -1.7790
H      2.4379    -1.7970    -0.7647
H      4.1245    -0.3056     1.9756
H      5.3174     0.5024     3.9696
H      5.0466     2.8469     4.7241
H      3.5352     4.3757     3.4963
H      2.3247     3.6072     1.5339
H      3.0262     2.3316    -1.8839
H      2.3384     3.3508    -0.5835
H      0.8792     1.4931    -2.5659
H      0.6718     3.2674    -2.3668
H     -1.0452     1.9958    -1.5230
H     -0.9075     4.0029    -0.5691
H      0.4111     3.3807     0.4642
H     -2.5320     2.5606     0.6457
H     -1.6476     3.6549     1.7673
H     -0.7450     3.8074     3.6737
H      0.6104     4.2995     5.6387
H      2.1579     2.5978     6.5571
H      2.3626     0.3872     5.4561
H      1.0477    -0.1180     3.4346
H     -1.8917    -1.3881     2.4538
H     -3.8846    -2.3118     3.5741
H     -5.5621    -0.7925     4.5867
H     -5.2346     1.6629     4.4814
H     -3.2475     2.6040     3.3654
66
{"conf": 3, "E": 146.48, "rms": -1.0, "geom": "OH", "total_charge": 0, "CA_charge": 1, "smiles": "[O+]#[4C-:1]->[Mn+:2]12(<-[5H-:3])(<-[6C-:4]#[O+:5])<-[1P:6]([c:7]3[cH:8][cH:9][cH:10][cH:11][cH:12]3)([c:13]3[cH:14][cH:15][cH:16][cH:17][cH:18]3)[CH2:19][CH2:20][2N@@H:21]->1[CH2:22][CH2:23][3P:24]->2([c:25]1[cH:26][cH:27][cH:28][cH:29][cH:30]1)[c:31]1[cH:32][cH:33][cH:34][cH:35][cH:36]1", "smiles3D": "[O+]#[4C-:1]->[Mn+:2]12(<-[5H-:3])(<-[6C-:4]#[O+:5])<-[1P:6]([c:7]3[c:8]([H:37])[c:9]([H:38])[c:10]([H:39])[c:11]([H:40])[c:12]3[H:41])([c:13]3[c:14]([H:42])[c:15]([H:43])[c:16]([H:44])[c:17]([H:45])[c:18]3[H:46])[C:19]([H:47])([H:48])[C:20]([H:49])([H:50])[2N@:21]->1([H:51])[C:22]([H:52])([H:53])[C:23]([H:54])([H:55])[3P:24]->2([c:25]1[c:26]([H:56])[c:27]([H:57])[c:28]([H:58])[c:29]([H:59])[c:30]1[H:60])[c:31]1[c:32]([H:61])[c:33]([H:62])[c:34]([H:63])[c:35]([H:64])[c:36]1[H:65]", "smiles3Dx": "[O+]#[4C-:1]->[Mn+:2]12(<-[5H-:3])(<-[6C-:4]#[O+:5])<-[1P:6]([c:7]3[c:8]([H:37])[c:9]([H:38])[c:10]([H:39])[c:11]([H:40])[c:12]3[H:41])([c:13]3[c:14]([H:42])[c:15]([H:43])[c:16]([H:44])[c:17]([H:45])[c:18]3[H:46])[C:19]([H:47])([H:48])[C:20]([H:49])([H:50])[2N@:21]->1([H:51])[C:22]([H:52])([H:53])[C:23]([H:54])([H:55])[3P:24]->2([c:25]1[c:26]([H:56])[c:27]([H:57])[c:28]([H:58])[c:29]([H:59])[c:30]1[H:60])[c:31]1[c:32]([H:61])[c:33]([H:62])[c:34]([H:63])[c:35]([H:64])[c:36]1[H:65]", "dummies": []}
O     -1.3195    -0.5912    -3.1825
C     -0.8649    -0.3881    -2.0843
Mn     0.0000     0.0000     0.0000
H     -1.6683     0.2688     0.7261
C     -0.1894    -2.1942     0.6249
O     -0.2875    -3.3503     0.9533
P      0.1301     2.6043    -0.2767
C      1.2463     3.3525    -1.4635
C      2.5766     3.6768    -1.1333
C      3.3800     4.3659    -2.0475
C      2.8754     4.7226    -3.2995
C      1.5703     4.3731    -3.6496
C      0.7616     3.6856    -2.7406
C     -1.4411     3.4049    -0.5541
C     -1.5475     4.8017    -0.4582
C     -2.7731     5.4304    -0.6973
C     -3.8946     4.6699    -1.0397
C     -3.7902     3.2801    -1.1479
C     -2.5657     2.6480    -0.9094
C      0.5948     3.1067     1.3867
C      0.5206     1.8736     2.3570
N      1.1128     0.6515     1.9107
C      2.5328     0.7611     1.7108
C      3.2064    -0.4012     0.9472
P      2.4590    -0.5646    -0.6743
C      2.7946    -2.2367    -1.1951
C      4.0550    -2.8112    -0.9653
C      4.3217    -4.1135    -1.3990
C      3.3378    -4.8428    -2.0725
C      2.0880    -4.2678    -2.3192
C      1.8183    -2.9654    -1.8876
C      3.2948     0.4732    -1.8643
C      4.6633     0.7803    -1.7415
C      5.3239     1.4641    -2.7674
C      4.6398     1.8138    -3.9335
C      3.2906     1.4842    -4.0748
C      2.6208     0.8191    -3.0445
H      3.0208     3.4068    -0.1936
H      4.4005     4.6160    -1.7876
H      3.5022     5.2519    -4.0052
H      1.1845     4.6345    -4.6264
H     -0.2488     3.4287    -3.0316
H     -0.6830     5.4028    -0.2049
H     -2.8526     6.5070    -0.6206
H     -4.8427     5.1575    -1.2261
H     -4.6573     2.6929    -1.4210
H     -2.4998     1.5756    -1.0128
H     -0.1112     3.8834     1.7466
H      1.6095     3.5333     1.4006
H      0.9874     2.1657     3.3262
H     -0.5549     1.6625     2.5523
H      0.9616     0.0061     2.5437
H      3.0195     0.8396     2.7109
H      2.7641     1.6839     1.1567
H      4.2898    -0.2131     0.8654
H      3.0481    -1.3425     1.5138
H      4.8328    -2.2551    -0.4587
H      5.2927    -4.5557    -1.2170
H      3.5459    -5.8503    -2.4088
H      1.3295    -4.8297    -2.8487
H      0.8522    -2.5303    -2.0973
H      5.2468     0.4742    -0.8907
H      6.3746     1.7039    -2.6673
H      5.1560     2.3351    -4.7291
H      2.7621     1.7466    -4.9820
H      1.5807     0.5543    -3.1784
66
{"conf": 4, "E": 141.72, "rms": -1.0, "geom": "OH", "total_charge": 0, "CA_charge": 1, "smiles": "[O+]#[4C-:1]->[Mn+:2]12(<-[5H-:3])(<-[6C-:4]#[O+:5])<-[1P:6]([c:7]3[cH:8][cH:9][cH:10][cH:11][cH:12]3)([c:13]3[cH:14][cH:15][cH:16][cH:17][cH:18]3)[CH2:19][CH2:20][2N@@H:21]->1[CH2:22][CH2:23][3P:24]->2([c:25]1[cH:26][cH:27][cH:28][cH:29][cH:30]1)[c:31]1[cH:32][cH:33][cH:34][cH:35][cH:36]1", "smiles3D": "[O+]#[4C-:1]->[Mn+:2]12(<-[5H-:3])(<-[6C-:4]#[O+:5])<-[1P:6]([c:7]3[c:8]([H:37])[c:9]([H:38])[c:10]([H:39])[c:11]([H:40])[c:12]3[H:41])([c:13]3[c:14]([H:42])[c:15]([H:43])[c:16]([H:44])[c:17]([H:45])[c:18]3[H:46])[C:19]([H:47])([H:48])[C:20]([H:49])([H:50])[2N@:21]->1([H:51])[C:22]([H:52])([H:53])[C:23]([H:54])([H:55])[3P:24]->2([c:25]1[c:26]([H:56])[c:27]([H:57])[c:28]([H:58])[c:29]([H:59])[c:30]1[H:60])[c:31]1[c:32]([H:61])[c:33]([H:62])[c:34]([H:63])[c:35]([H:64])[c:36]1[H:65]", "smiles3Dx": "[O+]#[4C-:1]->[Mn+:2]12(<-[5H-:3])(<-[6C-:4]#[O+:5])<-[1P:6]([c:7]3[c:8]([H:37])[c:9]([H:38])[c:10]([H:39])[c:11]([H:40])[c:12]3[H:41])([c:13]3[c:14]([H:42])[c:15]([H:43])[c:16]([H:44])[c:17]([H:45])[c:18]3[H:46])[C:19]([H:47])([H:48])[C:20]([H:49])([H:50])[2N@:21]->1([H:51])[C:22]([H:52])([H:53])[C:23]([H:54])([H:55])[3P:24]->2([c:25]1[c:26]([H:56])[c:27]([H:57])[c:28]([H:58])[c:29]([H:59])[c:30]1[H:60])[c:31]1[c:32]([H:61])[c:33]([H:62])[c:34]([H:63])[c:35]([H:64])[c:36]1[H:65]", "dummies": []}
O      2.0541     1.5473    -2.3653
C      1.3452     1.0138    -1.5487
Mn     0.0000     0.0000     0.0000
H     -0.0390     1.4979     1.0632
C     -1.9103     0.7573    -1.0112
O     -2.9167     1.1550    -1.5433
P      1.9829    -0.9203     1.4270
C      3.3746    -1.6927     0.6173
C      3.7982    -2.9874     0.9696
C      4.9566    -3.5252     0.3998
C      5.7125    -2.7701    -0.5004
C      5.3110    -1.4745    -0.8338
C      4.1478    -0.9366    -0.2757
C      2.7033     0.2019     2.6123
C      3.4494    -0.2892     3.6967
C      4.0391     0.5985     4.6019
C      3.9079     1.9775     4.4173
C      3.2004     2.4706     3.3177
C      2.6090     1.5858     2.4106
C      1.0984    -2.1599     2.3683
C     -0.3570    -1.6744     2.6417
N     -1.1715    -1.2738     1.5194
C     -1.8875    -2.3182     0.8450
C     -1.0886    -3.2497    -0.1101
P     -0.1887    -2.2638    -1.3119
C      1.3079    -3.1328    -1.7533
C      2.2883    -2.4641    -2.4991
C      3.4116    -3.1516    -2.9672
C      3.5651    -4.5118    -2.6917
C      2.5823    -5.1920    -1.9694
C      1.4460    -4.5135    -1.5177
C     -1.1542    -2.2501    -2.8136
C     -1.2464    -1.0737    -3.5704
C     -1.9597    -1.0632    -4.7728
C     -2.5577    -2.2355    -5.2422
C     -2.4251    -3.4241    -4.5198
C     -1.7128    -3.4380    -3.3164
H      3.2665    -3.5810     1.6974
H      5.2762    -4.5241     0.6669
H      6.6108    -3.1875    -0.9362
H      5.9013    -0.8863    -1.5243
H      3.8627     0.0771    -0.5240
H      3.5951    -1.3519     3.8363
H      4.6072     0.2173     5.4406
H      4.3685     2.6634     5.1164
H      3.1207     3.5386     3.1613
H      2.1051     1.9837     1.5418
H      1.0735    -3.1030     1.8030
H      1.6101    -2.3379     3.3342
H     -0.2833    -0.7970     3.3284
H     -0.8832    -2.4809     3.2009
H     -1.8117    -0.7095     1.8583
H     -2.3947    -2.9575     1.6033
H     -2.6870    -1.8321     0.2378
H     -0.3906    -3.8618     0.4799
H     -1.7971    -3.9236    -0.6278
H      2.1754    -1.4152    -2.7365
H      4.1656    -2.6278    -3.5403
H      4.4397    -5.0408    -3.0474
H      2.6905    -6.2517    -1.7779
H      0.6767    -5.0854    -1.0218
H     -0.7491    -0.1705    -3.2465
H     -2.0371    -0.1493    -5.3474
H     -3.1053    -2.2275    -6.1757
H     -2.8625    -4.3385    -4.8995
H     -1.5810    -4.3798    -2.8020
66
{"conf": 5, "E": 146.48, "rms": -1.0, "geom": "OH", "total_charge": 0, "CA_charge": 1, "smiles": "[O+]#[4C-:1]->[Mn+:2]12(<-[5H-:3])(<-[6C-:4]#[O+:5])<-[1P:6]([c:7]3[cH:8][cH:9][cH:10][cH:11][cH:12]3)([c:13]3[cH:14][cH:15][cH:16][cH:17][cH:18]3)[CH2:19][CH2:20][2N@@H:21]->1[CH2:22][CH2:23][3P:24]->2([c:25]1[cH:26][cH:27][cH:28][cH:29][cH:30]1)[c:31]1[cH:32][cH:33][cH:34][cH:35][cH:36]1", "smiles3D": "[O+]#[4C-:1]->[Mn+:2]12(<-[5H-:3])(<-[6C-:4]#[O+:5])<-[1P:6]([c:7]3[c:8]([H:37])[c:9]([H:38])[c:10]([H:39])[c:11]([H:40])[c:12]3[H:41])([c:13]3[c:14]([H:42])[c:15]([H:43])[c:16]([H:44])[c:17]([H:45])[c:18]3[H:46])[C:19]([H:47])([H:48])[C:20]([H:49])([H:50])[2N@:21]->1([H:51])[C:22]([H:52])([H:53])[C:23]([H:54])([H:55])[3P:24]->2([c:25]1[c:26]([H:56])[c:27]([H:57])[c:28]([H:58])[c:29]([H:59])[c:30]1[H:60])[c:31]1[c:32]([H:61])[c:33]([H:62])[c:34]([H:63])[c:35]([H:64])[c:36]1[H:65]", "smiles3Dx": "[O+]#[4C-:1]->[Mn+:2]12(<-[5H-:3])(<-[6C-:4]#[O+:5])<-[1P:6]([c:7]3[c:8]([H:37])[c:9]([H:38])[c:10]([H:39])[c:11]([H:40])[c:12]3[H:41])([c:13]3[c:14]([H:42])[c:15]([H:43])[c:16]([H:44])[c:17]([H:45])[c:18]3[H:46])[C:19]([H:47])([H:48])[C:20]([H:49])([H:50])[2N@:21]->1([H:51])[C:22]([H:52])([H:53])[C:23]([H:54])([H:55])[3P:24]->2([c:25]1[c:26]([H:56])[c:27]([H:57])[c:28]([H:58])[c:29]([H:59])[c:30]1[H:60])[c:31]1[c:32]([H:61])[c:33]([H:62])[c:34]([H:63])[c:35]([H:64])[c:36]1[H:65]", "dummies": []}
O     -0.1004    -3.4402    -0.6115
C     -0.0668    -2.2535    -0.4001
Mn     0.0000     0.0000     0.0000
H     -1.4796     0.3075    -1.0483
C     -1.4202    -0.1483     1.7894
O     -2.1667    -0.2266     2.7331
P      1.4313     0.5766    -2.1201
C      0.6647     0.1537    -3.6758
C     -0.4473    -0.6985    -3.7059
C     -1.0323    -1.0459    -4.9278
C     -0.5052    -0.5499    -6.1237
C      0.6111     0.2907    -6.0998
C      1.1984     0.6401    -4.8801
C      3.1264     0.0128    -2.2715
C      3.3892    -1.1818    -2.9650
C      4.7044    -1.5908    -3.2011
C      5.7708    -0.8201    -2.7354
C      5.5225     0.3495    -2.0145
C      4.2087     0.7642    -1.7735
C      1.3956     2.3745    -2.0839
C      0.3847     2.8662    -0.9867
N      0.4543     2.2404     0.2966
C      1.7113     2.4646     0.9583
C      1.9957     1.5881     2.1987
P      1.9494    -0.1424     1.7319
C      1.6327    -1.0415     3.2390
C      2.2766    -0.6749     4.4316
C      2.0449    -1.3994     5.6049
C      1.1802    -2.4974     5.5910
C      0.5514    -2.8765     4.4016
C      0.7816    -2.1547     3.2264
C      3.5587    -0.6945     1.1867
C      3.6396    -1.8462     0.3907
C      4.8807    -2.4096     0.0828
C      6.0533    -1.8246     0.5642
C      5.9841    -0.6843     1.3672
C      4.7432    -0.1281     1.6952
H     -0.8581    -1.1033    -2.7935
H     -1.8919    -1.7033    -4.9478
H     -0.9583    -0.8211    -7.0684
H      1.0234     0.6687    -7.0264
H      2.0698     1.2829    -4.8753
H      2.5776    -1.7925    -3.3393
H      4.8966    -2.5063    -3.7452
H      6.7891    -1.1392    -2.9155
H      6.3508     0.9324    -1.6327
H      4.0732     1.6585    -1.1948
H      1.0600     2.7553    -3.0706
H      2.3968     2.7846    -1.8809
H      0.5195     3.9652    -0.8578
H     -0.6443     2.6974    -1.3765
H     -0.2124     2.5827     0.8244
H      1.7498     3.5318     1.2788
H      2.5412     2.3003     0.2539
H      2.9765     1.8558     2.6254
H      1.2102     1.7774     2.9599
H      2.9605     0.1632     4.4566
H      2.5391    -1.1124     6.5241
H      1.0026    -3.0581     6.4995
H     -0.1111    -3.7323     4.3893
H      0.2985    -2.4679     2.3125
H      2.7403    -2.3233     0.0256
H      4.9331    -3.2988    -0.5320
H      7.0144    -2.2576     0.3194
H      6.8931    -0.2429     1.7549
H      4.7358     0.7105     2.3695
66
{"conf": 6, "E": 146.48, "rms": -1.0, "geom": "OH", "total_charge": 0, "CA_charge": 1, "smiles": "[O+]#[4C-:1]->[Mn+:2]12(<-[5H-:3])(<-[6C-:4]#[O+:5])<-[1P:6]([c:7]3[cH:8][cH:9][cH:10][cH:11][cH:12]3)([c:13]3[cH:14][cH:15][cH:16][cH:17][cH:18]3)[CH2:19][CH2:20][2N@@H:21]->1[CH2:22][CH2:23][3P:24]->2([c:25]1[cH:26][cH:27][cH:28][cH:29][cH:30]1)[c:31]1[cH:32][cH:33][cH:34][cH:35][cH:36]1", "smiles3D": "[O+]#[4C-:1]->[Mn+:2]12(<-[5H-:3])(<-[6C-:4]#[O+:5])<-[1P:6]([c:7]3[c:8]([H:37])[c:9]([H:38])[c:10]([H:39])[c:11]([H:40])[c:12]3[H:41])([c:13]3[c:14]([H:42])[c:15]([H:43])[c:16]([H:44])[c:17]([H:45])[c:18]3[H:46])[C:19]([H:47])([H:48])[C:20]([H:49])([H:50])[2N@:21]->1([H:51])[C:22]([H:52])([H:53])[C:23]([H:54])([H:55])[3P:24]->2([c:25]1[c:26]([H:56])[c:27]([H:57])[c:28]([H:58])[c:29]([H:59])[c:30]1[H:60])[c:31]1[c:32]([H:61])[c:33]([H:62])[c:34]([H:63])[c:35]([H:64])[c:36]1[H:65]", "smiles3Dx": "[O+]#[4C-:1]->[Mn+:2]12(<-[5H-:3])(<-[6C-:4]#[O+:5])<-[1P:6]([c:7]3[c:8]([H:37])[c:9]([H:38])[c:10]([H:39])[c:11]([H:40])[c:12]3[H:41])([c:13]3[c:14]([H:42])[c:15]([H:43])[c:16]([H:44])[c:17]([H:45])[c:18]3[H:46])[C:19]([H:47])([H:48])[C:20]([H:49])([H:50])[2N@:21]->1([H:51])[C:22]([H:52])([H:53])[C:23]([H:54])([H:55])[3P:24]->2([c:25]1[c:26]([H:56])[c:27]([H:57])[c:28]([H:58])[c:29]([H:59])[c:30]1[H:60])[c:31]1[c:32]([H:61])[c:33]([H:62])[c:34]([H:63])[c:35]([H:64])[c:36]1[H:65]", "dummies": []}
O     -0.4892    -2.2844     2.6002
C     -0.3196    -1.4960     1.7037
Mn     0.0000     0.0000     0.0000
H     -0.1336     1.4398     1.1366
C      2.2647     0.0784     0.3251
O      3.4579     0.1182     0.4952
P     -2.5517     0.3486    -0.4933
C     -3.4913     1.0150     0.8704
C     -4.7959     1.4908     0.6620
C     -5.5397     1.9923     1.7343
C     -4.9887     2.0146     3.0185
C     -3.6947     1.5309     3.2323
C     -2.9478     1.0285     2.1620
C     -3.5584    -0.9866    -1.1398
C     -3.6861    -1.2210    -2.5227
C     -4.5721    -2.1963    -2.9918
C     -5.3236    -2.9557    -2.0929
C     -5.1766    -2.7559    -0.7194
C     -4.2940    -1.7824    -0.2439
C     -2.4933     1.6917    -1.6882
C     -1.0295     2.2525    -1.7897
N      0.0310     1.3007    -1.9028
C     -0.0492     0.5178    -3.1065
C      0.8625    -0.7280    -3.1726
P      0.4778    -1.8240    -1.8068
C     -0.8219    -2.9643    -2.2566
C     -1.5514    -3.5885    -1.2345
C     -2.4580    -4.6093    -1.5319
C     -2.6473    -5.0131    -2.8548
C     -1.9180    -4.4065    -3.8795
C     -0.9943    -3.3981    -3.5849
C      1.9279    -2.8358    -1.5756
C      2.6194    -3.3475    -2.6853
C      3.7406    -4.1619    -2.4983
C      4.1691    -4.4780    -1.2060
C      3.4725    -3.9855    -0.0989
C      2.3505    -3.1715    -0.2823
H     -5.2380     1.4682    -0.3263
H     -6.5443     2.3602     1.5704
H     -5.5657     2.4016     3.8484
H     -3.2719     1.5412     4.2286
H     -1.9563     0.6449     2.3483
H     -3.1159    -0.6811    -3.2552
H     -4.6692    -2.3701    -4.0557
H     -6.0047    -3.7121    -2.4605
H     -5.7464    -3.3561    -0.0221
H     -4.1992    -1.6414     0.8251
H     -2.8337     1.3530    -2.6788
H     -3.1637     2.5102    -1.3540
H     -0.9832     2.9467    -2.6606
H     -0.8336     2.8515    -0.8719
H      0.8287     1.7523    -1.9073
H      0.2108     1.1768    -3.9676
H     -1.0816     0.1667    -3.2582
H      1.9206    -0.4035    -3.0876
H      0.7236    -1.2388    -4.1399
H     -1.4028    -3.3014    -0.2024
H     -3.0161    -5.0854    -0.7362
H     -3.3548    -5.7990    -3.0850
H     -2.0524    -4.7336    -4.9024
H     -0.4087    -3.0061    -4.3981
H      2.2923    -3.1248    -3.6923
H      4.2746    -4.5517    -3.3553
H      5.0364    -5.1095    -1.0627
H      3.7994    -4.2379     0.9015
H      1.8151    -2.8093     0.5830
66
{"conf": 7, "E": 144.05, "rms": -1.0, "geom": "OH", "total_charge": 0, "CA_charge": 1, "smiles": "[O+]#[4C-:1]->[Mn+:2]12(<-[5H-:3])(<-[6C-:4]#[O+:5])<-[1P:6]([c:7]3[cH:8][cH:9][cH:10][cH:11][cH:12]3)([c:13]3[cH:14][cH:15][cH:16][cH:17][cH:18]3)[CH2:19][CH2:20][2N@@H:21]->1[CH2:22][CH2:23][3P:24]->2([c:25]1[cH:26][cH:27][cH:28][cH:29][cH:30]1)[c:31]1[cH:32][cH:33][cH:34][cH:35][cH:36]1", "smiles3D": "[O+]#[4C-:1]->[Mn+:2]12(<-[5H-:3])(<-[6C-:4]#[O+:5])<-[1P:6]([c:7]3[c:8]([H:37])[c:9]([H:38])[c:10]([H:39])[c:11]([H:40])[c:12]3[H:41])([c:13]3[c:14]([H:42])[c:15]([H:43])[c:16]([H:44])[c:17]([H:45])[c:18]3[H:46])[C:19]([H:47])([H:48])[C:20]([H:49])([H:50])[2N@:21]->1([H:51])[C:22]([H:52])([H:53])[C:23]([H:54])([H:55])[3P:24]->2([c:25]1[c:26]([H:56])[c:27]([H:57])[c:28]([H:58])[c:29]([H:59])[c:30]1[H:60])[c:31]1[c:32]([H:61])[c:33]([H:62])[c:34]([H:63])[c:35]([H:64])[c:36]1[H:65]", "smiles3Dx": "[O+]#[4C-:1]->[Mn+:2]12(<-[5H-:3])(<-[6C-:4]#[O+:5])<-[1P:6]([c:7]3[c:8]([H:37])[c:9]([H:38])[c:10]([H:39])[c:11]([H:40])[c:12]3[H:41])([c:13]3[c:14]([H:42])[c:15]([H:43])[c:16]([H:44])[c:17]([H:45])[c:18]3[H:46])[C:19]([H:47])([H:48])[C:20]([H:49])([H:50])[2N@:21]->1([H:51])[C:22]([H:52])([H:53])[C:23]([H:54])([H:55])[3P:24]->2([c:25]1[c:26]([H:56])[c:27]([H:57])[c:28]([H:58])[c:29]([H:59])[c:30]1[H:60])[c:31]1[c:32]([H:61])[c:33]([H:62])[c:34]([H:63])[c:35]([H:64])[c:36]1[H:65]", "dummies": []}
O     -2.0594     2.4113    -1.4669
C     -1.3476     1.5800    -0.9606
Mn     0.0000     0.0000     0.0000
H     -0.9890    -1.3717    -0.7215
C      1.3346    -0.0913    -1.8563
O      2.0339    -0.1406    -2.8376
P     -1.4462    -0.1890     2.1770
C     -1.7784     1.2746     3.1463
C     -2.4580     2.3443     2.5468
C     -2.8427     3.4527     3.3063
C     -2.5467     3.5036     4.6698
C     -1.8875     2.4346     5.2804
C     -1.5204     1.3133     4.5297
C     -3.0298    -0.9883     1.9966
C     -3.7294    -1.4394     3.1273
C     -4.9844    -2.0386     2.9824
C     -5.5529    -2.1751     1.7129
C     -4.8716    -1.7023     0.5877
C     -3.6161    -1.1027     0.7289
C     -0.4284    -1.3137     3.1337
C      0.4405    -2.1602     2.1648
N      1.2904    -1.4385     1.2661
C      2.4455    -0.8082     1.8745
C      2.3374     0.6694     2.3772
P      1.6162     1.7221     1.1220
C      2.9975     2.3592     0.1717
C      3.8069     1.4870    -0.5740
C      4.8914     1.9778    -1.3071
C      5.1839     3.3425    -1.2977
C      4.3935     4.2189    -0.5524
C      3.3070     3.7341     0.1822
C      0.8805     3.1241     1.9555
C      0.0300     3.9787     1.2382
C     -0.4596     5.1476     1.8279
C     -0.1042     5.4718     3.1390
C      0.7539     4.6352     3.8564
C      1.2594     3.4730     3.2655
H     -2.7077     2.3132     1.4945
H     -3.3652     4.2753     2.8356
H     -2.8369     4.3666     5.2549
H     -1.6794     2.4656     6.3421
H     -1.0727     0.4823     5.0511
H     -3.3133    -1.3194     4.1193
H     -5.5193    -2.3908     3.8549
H     -6.5257    -2.6364     1.6023
H     -5.3202    -1.7926    -0.3932
H     -3.1166    -0.7140    -0.1469
H     -1.0726    -1.9890     3.7321
H      0.2300    -0.7534     3.8139
H      1.0575    -2.8615     2.7723
H     -0.2515    -2.7781     1.5460
H      1.6137    -2.0575     0.6704
H      2.7733    -1.4255     2.7416
H      3.2744    -0.8448     1.1361
H      3.3520     1.0441     2.6306
H      1.7114     0.7020     3.2842
H      3.6103     0.4296    -0.6021
H      5.5064     1.2981    -1.8826
H      6.0245     3.7204    -1.8652
H      4.6244     5.2763    -0.5412
H      2.7285     4.4441     0.7532
H     -0.2237     3.7634     0.2107
H     -1.1134     5.8030     1.2673
H     -0.4882     6.3741     3.5966
H      1.0414     4.8964     4.8665
H      1.9643     2.8807     3.8294
66
{"conf": 8, "E": 143.99, "rms": -1.0, "geom": "OH", "total_charge": 0, "CA_charge": 1, "smiles": "[O+]#[4C-:1]->[Mn+:2]12(<-[5H-:3])(<-[6C-:4]#[O+:5])<-[1P:6]([c:7]3[cH:8][cH:9][cH:10][cH:11][cH:12]3)([c:13]3[cH:14][cH:15][cH:16][cH:17][cH:18]3)[CH2:19][CH2:20][2N@@H:21]->1[CH2:22][CH2:23][3P:24]->2([c:25]1[cH:26][cH:27][cH:28][cH:29][cH:30]1)[c:31]1[cH:32][cH:33][cH:34][cH:35][cH:36]1", "smiles3D": "[O+]#[4C-:1]->[Mn+:2]12(<-[5H-:3])(<-[6C-:4]#[O+:5])<-[1P:6]([c:7]3[c:8]([H:37])[c:9]([H:38])[c:10]([H:39])[c:11]([H:40])[c:12]3[H:41])([c:13]3[c:14]([H:42])[c:15]([H:43])[c:16]([H:44])[c:17]([H:45])[c:18]3[H:46])[C:19]([H:47])([H:48])[C:20]([H:49])([H:50])[2N@:21]->1([H:51])[C:22]([H:52])([H:53])[C:23]([H:54])([H:55])[3P:24]->2([c:25]1[c:26]([H:56])[c:27]([H:57])[c:28]([H:58])[c:29]([H:59])[c:30]1[H:60])[c:31]1[c:32]([H:61])[c:33]([H:62])[c:34]([H:63])[c:35]([H:64])[c:36]1[H:65]", "smiles3Dx": "[O+]#[4C-:1]->[Mn+:2]12(<-[5H-:3])(<-[6C-:4]#[O+:5])<-[1P:6]([c:7]3[c:8]([H:37])[c:9]([H:38])[c:10]([H:39])[c:11]([H:40])[c:12]3[H:41])([c:13]3[c:14]([H:42])[c:15]([H:43])[c:16]([H:44])[c:17]([H:45])[c:18]3[H:46])[C:19]([H:47])([H:48])[C:20]([H:49])([H:50])[2N@:21]->1([H:51])[C:22]([H:52])([H:53])[C:23]([H:54])([H:55])[3P:24]->2([c:25]1[c:26]([H:56])[c:27]([H:57])[c:28]([H:58])[c:29]([H:59])[c:30]1[H:60])[c:31]1[c:32]([H:61])[c:33]([H:62])[c:34]([H:63])[c:35]([H:64])[c:36]1[H:65]", "dummies": []}
O     -3.3665    -0.5263     0.7798
C     -2.2048    -0.3455     0.5116
Mn     0.0000     0.0000     0.0000
H      0.4451     0.2823     1.7620
C      0.5467    -2.2007     0.3158
O      0.8343    -3.3601     0.4805
P     -0.2204     2.5992    -0.2009
C     -1.2492     3.2990    -1.4811
C     -2.5497     2.8055    -1.6526
C     -3.4337     3.4347    -2.5337
C     -3.0220     4.5564    -3.2566
C     -1.7329     5.0644    -3.0810
C     -0.8534     4.4530    -2.1820
C     -0.7031     3.4491     1.2908
C     -1.2503     2.7309     2.3624
C     -1.6492     3.3990     3.5245
C     -1.5107     4.7868     3.6176
C     -0.9777     5.5093     2.5465
C     -0.5781     4.8446     1.3830
C      1.4904     3.0636    -0.4901
C      2.4303     1.8419    -0.1881
N      2.0854     0.5909    -0.7913
C      2.1618     0.6288    -2.2309
C      1.4510    -0.5106    -3.0051
P     -0.2747    -0.5765    -2.5341
C     -1.2230     0.4765    -3.6265
C     -0.6092     1.4654    -4.4179
C     -1.3659     2.1980    -5.3380
C     -2.7314     1.9450    -5.4858
C     -3.3483     0.9678    -4.7019
C     -2.6001     0.2418    -3.7711
C     -0.7897    -2.2395    -2.9269
C     -1.6084    -2.9519    -2.0401
C     -2.0348    -4.2442    -2.3613
C     -1.6564    -4.8256    -3.5746
C     -0.8561    -4.1124    -4.4714
C     -0.4275    -2.8201    -4.1530
H     -2.8884     1.9471    -1.0881
H     -4.4370     3.0489    -2.6596
H     -3.7047     5.0370    -3.9451
H     -1.4230     5.9479    -3.6239
H      0.1085     4.9145    -2.0165
H     -1.3787     1.6603     2.3011
H     -2.0697     2.8413     4.3512
H     -1.8211     5.3025     4.5172
H     -0.8770     6.5846     2.6165
H     -0.1752     5.4186     0.5587
H      1.7654     3.9028     0.1815
H      1.6279     3.3919    -1.5351
H      2.4378     1.6851     0.9141
H      3.4660     2.1157    -0.4965
H      2.6727    -0.0463    -0.4924
H      3.2393     0.6105    -2.5178
H      1.7426     1.5765    -2.6001
H      1.5416    -0.3388    -4.0975
H      1.9343    -1.4769    -2.7497
H      0.4443     1.6744    -4.3577
H     -0.8905     2.9585    -5.9439
H     -3.3128     2.5118    -6.2012
H     -4.4078     0.7765    -4.8114
H     -3.0937    -0.5150    -3.1746
H     -1.9227    -2.5118    -1.1058
H     -2.6628    -4.7932    -1.6715
H     -1.9889    -5.8252    -3.8228
H     -0.5720    -4.5590    -5.4154
H      0.1779    -2.2747    -4.8652
