# Supplementary material for: MACE: Automated Assessment of Stereochemistry of Transition Metal Complexes and Its Applications in Computational Catalysis
Source: J Chem Theory Comput. 2024 Feb 16;20(5):2313–20. doi: 10.1021/acs.jctc.3c01313 (PMC10938507; doi:10.1021/acs.jctc.3c01313)
Supplement: Supplementary file 3 — ct3c01313_si_003.zip [file ct3c01313_si_003.zip › structures/screening/mace_MeCN/Mn_PNhP_Ph_tri_3.xyz]

66
{"conf": 0, "E": 178.06, "rms": -1.0, "geom": "OH", "total_charge": 0, "CA_charge": 1, "smiles": "[O+]#[4C-:1]->[Mn+:2]12(<-[3H-:3])(<-[6C-:4]#[O+:5])<-[1P:6]([c:7]3[cH:8][cH:9][cH:10][cH:11][cH:12]3)([c:13]3[cH:14][cH:15][cH:16][cH:17][cH:18]3)[CH2:19][CH2:20][2N@@H:21]->1[CH2:22][CH2:23][5P:24]->2([c:25]1[cH:26][cH:27][cH:28][cH:29][cH:30]1)[c:31]1[cH:32][cH:33][cH:34][cH:35][cH:36]1", "smiles3D": "[O+]#[4C-:1]->[Mn+:2]12(<-[3H-:3])(<-[6C-:4]#[O+:5])<-[1P:6]([c:7]3[c:8]([H:37])[c:9]([H:38])[c:10]([H:39])[c:11]([H:40])[c:12]3[H:41])([c:13]3[c:14]([H:42])[c:15]([H:43])[c:16]([H:44])[c:17]([H:45])[c:18]3[H:46])[C:19]([H:47])([H:48])[C:20]([H:49])([H:50])[2N@:21]->1([H:51])[C:22]([H:52])([H:53])[C:23]([H:54])([H:55])[5P:24]->2([c:25]1[c:26]([H:56])[c:27]([H:57])[c:28]([H:58])[c:29]([H:59])[c:30]1[H:60])[c:31]1[c:32]([H:61])[c:33]([H:62])[c:34]([H:63])[c:35]([H:64])[c:36]1[H:65]", "smiles3Dx": "[O+]#[4C-:1]->[Mn+:2]12(<-[3H-:3])(<-[6C-:4]#[O+:5])<-[1P:6]([c:7]3[c:8]([H:37])[c:9]([H:38])[c:10]([H:39])[c:11]([H:40])[c:12]3[H:41])([c:13]3[c:14]([H:42])[c:15]([H:43])[c:16]([H:44])[c:17]([H:45])[c:18]3[H:46])[C:19]([H:47])([H:48])[C:20]([H:49])([H:50])[2N@:21]->1([H:51])[C:22]([H:52])([H:53])[C:23]([H:54])([H:55])[5P:24]->2([c:25]1[c:26]([H:56])[c:27]([H:57])[c:28]([H:58])[c:29]([H:59])[c:30]1[H:60])[c:31]1[c:32]([H:61])[c:33]([H:62])[c:34]([H:63])[c:35]([H:64])[c:36]1[H:65]", "dummies": []}
O     -1.9817    -2.6081    -1.2220
C     -1.2989    -1.7079    -0.8005
Mn     0.0000     0.0000     0.0000
H     -0.9803     0.2053     1.5432
C     -1.3294     1.6332    -0.9057
O     -2.0275     2.4923    -1.3838
P      1.5449    -1.4469     1.5484
C      2.7357    -2.5265     0.7733
C      3.9800    -2.7889     1.3735
C      4.8530    -3.7180     0.7988
C      4.4790    -4.4124    -0.3543
C      3.2306    -4.1783    -0.9356
C      2.3634    -3.2355    -0.3766
C      0.7192    -2.4396     2.7782
C      1.4490    -3.0230     3.8258
C      0.7978    -3.8086     4.7818
C     -0.5819    -4.0154     4.6964
C     -1.3121    -3.4356     3.6550
C     -0.6638    -2.6493     2.6973
C      2.4100    -0.1511     2.4655
C      1.9223     1.2638     1.9607
N      1.8176     1.2531     0.5680
C      1.8501     2.4070    -0.2169
C      2.1568     2.0436    -1.7282
P      1.4829     0.4123    -2.1306
C      0.6455     0.6446    -3.6898
C      1.3241     1.2292    -4.7708
C      0.6778     1.3931    -5.9996
C     -0.6449     0.9697    -6.1566
C     -1.3209     0.3783    -5.0855
C     -0.6767     0.2121    -3.8555
C      2.8621    -0.6781    -2.4696
C      2.7361    -1.6707    -3.4566
C      3.8234    -2.4875    -3.7799
C      5.0385    -2.3342    -3.1088
C      5.1652    -1.3700    -2.1064
C      4.0839    -0.5441    -1.7839
H      4.2742    -2.3099     2.2957
H      5.8129    -3.9138     1.2588
H      5.1530    -5.1365    -0.7932
H      2.9368    -4.7233    -1.8232
H      1.3957    -3.0694    -0.8327
H      2.5164    -2.8690     3.9086
H      1.3625    -4.2565     5.5892
H     -1.0849    -4.6237     5.4369
H     -2.3805    -3.5957     3.5896
H     -1.2423    -2.2080     1.8992
H      2.2000    -0.2495     3.5509
H      3.5007    -0.2332     2.2960
H      0.9246     1.4850     2.3952
H      2.6445     2.0420     2.2963
H      2.5498     0.7849     0.2957
H      2.6345     3.1054     0.1541
H      0.8662     2.9136    -0.1525
H      3.2516     2.0505    -1.8969
H      1.6918     2.8086    -2.3847
H      2.3521     1.5524    -4.6640
H      1.2030     1.8457    -6.8307
H     -1.1444     1.0963    -7.1083
H     -2.3435     0.0461    -5.2092
H     -1.2109    -0.2527    -3.0422
H      1.8015    -1.8121    -3.9835
H      3.7215    -3.2447    -4.5463
H      5.8773    -2.9721    -3.3552
H      6.1033    -1.2623    -1.5776
H      4.2236     0.1919    -1.0085
66
{"conf": 1, "E": 180.08, "rms": -1.0, "geom": "OH", "total_charge": 0, "CA_charge": 1, "smiles": "[O+]#[4C-:1]->[Mn+:2]12(<-[3H-:3])(<-[6C-:4]#[O+:5])<-[1P:6]([c:7]3[cH:8][cH:9][cH:10][cH:11][cH:12]3)([c:13]3[cH:14][cH:15][cH:16][cH:17][cH:18]3)[CH2:19][CH2:20][2N@@H:21]->1[CH2:22][CH2:23][5P:24]->2([c:25]1[cH:26][cH:27][cH:28][cH:29][cH:30]1)[c:31]1[cH:32][cH:33][cH:34][cH:35][cH:36]1", "smiles3D": "[O+]#[4C-:1]->[Mn+:2]12(<-[3H-:3])(<-[6C-:4]#[O+:5])<-[1P:6]([c:7]3[c:8]([H:37])[c:9]([H:38])[c:10]([H:39])[c:11]([H:40])[c:12]3[H:41])([c:13]3[c:14]([H:42])[c:15]([H:43])[c:16]([H:44])[c:17]([H:45])[c:18]3[H:46])[C:19]([H:47])([H:48])[C:20]([H:49])([H:50])[2N@:21]->1([H:51])[C:22]([H:52])([H:53])[C:23]([H:54])([H:55])[5P:24]->2([c:25]1[c:26]([H:56])[c:27]([H:57])[c:28]([H:58])[c:29]([H:59])[c:30]1[H:60])[c:31]1[c:32]([H:61])[c:33]([H:62])[c:34]([H:63])[c:35]([H:64])[c:36]1[H:65]", "smiles3Dx": "[O+]#[4C-:1]->[Mn+:2]12(<-[3H-:3])(<-[6C-:4]#[O+:5])<-[1P:6]([c:7]3[c:8]([H:37])[c:9]([H:38])[c:10]([H:39])[c:11]([H:40])[c:12]3[H:41])([c:13]3[c:14]([H:42])[c:15]([H:43])[c:16]([H:44])[c:17]([H:45])[c:18]3[H:46])[C:19]([H:47])([H:48])[C:20]([H:49])([H:50])[2N@:21]->1([H:51])[C:22]([H:52])([H:53])[C:23]([H:54])([H:55])[5P:24]->2([c:25]1[c:26]([H:56])[c:27]([H:57])[c:28]([H:58])[c:29]([H:59])[c:30]1[H:60])[c:31]1[c:32]([H:61])[c:33]([H:62])[c:34]([H:63])[c:35]([H:64])[c:36]1[H:65]", "dummies": []}
O      3.3616     0.0887     0.9528
C      2.2020     0.0587     0.6233
Mn     0.0000     0.0000     0.0000
H      0.3672    -0.4055    -1.7566
C     -0.0109     2.1906    -0.6691
O     -0.0137     3.3422    -1.0270
P     -0.3839    -2.5944     0.1555
C      0.7748    -3.6263    -0.7242
C      1.9438    -3.0729    -1.2622
C      2.8519    -3.8846    -1.9495
C      2.5941    -5.2500    -2.1039
C      1.4262    -5.8053    -1.5729
C      0.5162    -4.9963    -0.8858
C     -0.6504    -3.3711     1.7468
C     -1.8994    -3.3000     2.3919
C     -2.1004    -3.9581     3.6092
C     -1.0629    -4.6889     4.1926
C      0.1852    -4.7485     3.5687
C      0.3959    -4.0840     2.3570
C     -1.9182    -2.7337    -0.7935
C     -2.5137    -1.2917    -1.0708
N     -2.2373    -0.4405     0.0003
C     -2.9488     0.7344     0.2668
C     -2.7518     1.1343     1.7831
P     -1.0138     0.9235     2.2396
C     -0.4152     2.5231     2.7746
C     -0.8252     3.6972     2.1188
C     -0.3353     4.9409     2.5286
C      0.5738     5.0230     3.5857
C      1.0018     3.8600     4.2299
C      0.5162     2.6134     3.8238
C     -0.9558    -0.1325     3.6763
C     -1.9090    -0.0011     4.6997
C     -1.7901    -0.7581     5.8694
C     -0.7021    -1.6183     6.0397
C      0.2695    -1.7210     5.0410
C      0.1405    -0.9854     3.8594
H      2.1541    -2.0191    -1.1558
H      3.7549    -3.4550    -2.3635
H      3.2979    -5.8768    -2.6360
H      1.2262    -6.8621    -1.6940
H     -0.3853    -5.4367    -0.4782
H     -2.7261    -2.7503     1.9713
H     -3.0627    -3.9014     4.1012
H     -1.2220    -5.1969     5.1348
H      0.9930    -5.3025     4.0288
H      1.3740    -4.1339     1.8968
H     -2.6562    -3.3388    -0.2312
H     -1.7116    -3.2340    -1.7629
H     -2.0446    -0.8728    -1.9861
H     -3.6121    -1.3743    -1.2340
H     -2.3964    -0.9544     0.7346
H     -2.5720     1.5489    -0.3830
H     -4.0343     0.5876     0.0667
H     -3.0728     2.1819     1.9408
H     -3.3807     0.4696     2.4091
H     -1.5100     3.6621     1.2834
H     -0.6563     5.8417     2.0215
H      0.9530     5.9868     3.9000
H      1.7150     3.9237     5.0416
H      0.8771     1.7278     4.3281
H     -2.7266     0.7017     4.6124
H     -2.5303    -0.6620     6.6530
H     -0.6057    -2.1959     6.9498
H      1.1210    -2.3741     5.1807
H      0.9059    -1.0645     3.0981
66
{"conf": 2, "E": 178.19, "rms": -1.0, "geom": "OH", "total_charge": 0, "CA_charge": 1, "smiles": "[O+]#[4C-:1]->[Mn+:2]12(<-[3H-:3])(<-[6C-:4]#[O+:5])<-[1P:6]([c:7]3[cH:8][cH:9][cH:10][cH:11][cH:12]3)([c:13]3[cH:14][cH:15][cH:16][cH:17][cH:18]3)[CH2:19][CH2:20][2N@@H:21]->1[CH2:22][CH2:23][5P:24]->2([c:25]1[cH:26][cH:27][cH:28][cH:29][cH:30]1)[c:31]1[cH:32][cH:33][cH:34][cH:35][cH:36]1", "smiles3D": "[O+]#[4C-:1]->[Mn+:2]12(<-[3H-:3])(<-[6C-:4]#[O+:5])<-[1P:6]([c:7]3[c:8]([H:37])[c:9]([H:38])[c:10]([H:39])[c:11]([H:40])[c:12]3[H:41])([c:13]3[c:14]([H:42])[c:15]([H:43])[c:16]([H:44])[c:17]([H:45])[c:18]3[H:46])[C:19]([H:47])([H:48])[C:20]([H:49])([H:50])[2N@:21]->1([H:51])[C:22]([H:52])([H:53])[C:23]([H:54])([H:55])[5P:24]->2([c:25]1[c:26]([H:56])[c:27]([H:57])[c:28]([H:58])[c:29]([H:59])[c:30]1[H:60])[c:31]1[c:32]([H:61])[c:33]([H:62])[c:34]([H:63])[c:35]([H:64])[c:36]1[H:65]", "smiles3Dx": "[O+]#[4C-:1]->[Mn+:2]12(<-[3H-:3])(<-[6C-:4]#[O+:5])<-[1P:6]([c:7]3[c:8]([H:37])[c:9]([H:38])[c:10]([H:39])[c:11]([H:40])[c:12]3[H:41])([c:13]3[c:14]([H:42])[c:15]([H:43])[c:16]([H:44])[c:17]([H:45])[c:18]3[H:46])[C:19]([H:47])([H:48])[C:20]([H:49])([H:50])[2N@:21]->1([H:51])[C:22]([H:52])([H:53])[C:23]([H:54])([H:55])[5P:24]->2([c:25]1[c:26]([H:56])[c:27]([H:57])[c:28]([H:58])[c:29]([H:59])[c:30]1[H:60])[c:31]1[c:32]([H:61])[c:33]([H:62])[c:34]([H:63])[c:35]([H:64])[c:36]1[H:65]", "dummies": []}
O      1.2294     0.7538     3.1847
C      0.8056     0.4929     2.0863
Mn     0.0000     0.0000     0.0000
H     -1.0134    -1.4192     0.5863
C      1.6437    -1.5343    -0.4464
O      2.5093    -2.3400    -0.6821
P     -2.2845     1.2826     0.1775
C     -2.3316     3.0586    -0.0448
C     -2.4337     3.8976     1.0780
C     -2.5400     5.2822     0.9176
C     -2.5240     5.8424    -0.3616
C     -2.3899     5.0194    -1.4821
C     -2.2911     3.6330    -1.3289
C     -3.2957     0.9230     1.6021
C     -2.7821     0.1555     2.6555
C     -3.5768    -0.1238     3.7719
C     -4.8871     0.3592     3.8381
C     -5.4056     1.1203     2.7864
C     -4.6138     1.4008     1.6688
C     -3.1721     0.5257    -1.2045
C     -2.1757    -0.3498    -2.0682
N     -0.9053     0.2297    -2.0796
C      0.0648    -0.0598    -3.0405
C      1.1471     1.0911    -3.0724
P      1.5195     1.6330    -1.3859
C      1.2008     3.3826    -1.2475
C      0.8706     3.9169     0.0051
C      0.7479     5.2991     0.1720
C      0.9463     6.1557    -0.9134
C      1.2917     5.6318    -2.1617
C      1.4382     4.2510    -2.3275
C      3.2857     1.4663    -1.1916
C      4.1568     1.9475    -2.1827
C      5.5406     1.8405    -2.0135
C      6.0616     1.2644    -0.8517
C      5.1990     0.8006     0.1452
C      3.8146     0.9068    -0.0206
H     -2.4396     3.4850     2.0785
H     -2.6276     5.9217     1.7863
H     -2.5991     6.9150    -0.4838
H     -2.3606     5.4567    -2.4717
H     -2.1893     3.0311    -2.2178
H     -1.7743    -0.2301     2.6161
H     -3.1775    -0.7160     4.5851
H     -5.5008     0.1421     4.7028
H     -6.4206     1.4923     2.8371
H     -5.0254     1.9909     0.8594
H     -3.9826    -0.1251    -0.8140
H     -3.6233     1.3122    -1.8406
H     -2.5743    -0.4429    -3.1038
H     -2.0985    -1.3632    -1.6204
H     -1.0657     1.1192    -2.1966
H     -0.4003    -0.1488    -4.0485
H      0.5545    -1.0210    -2.7887
H      2.0680     0.7133    -3.5621
H      0.7457     1.9397    -3.6590
H      0.7243     3.2648     0.8569
H      0.4939     5.7058     1.1422
H      0.8422     7.2252    -0.7848
H      1.4670     6.2979    -2.9965
H      1.7664     3.8798    -3.2874
H      3.7713     2.4074    -3.0829
H      6.2092     2.2078    -2.7813
H      7.1330     1.1833    -0.7212
H      5.6030     0.3627     1.0488
H      3.1634     0.5557     0.7650
66
{"conf": 3, "E": 178.19, "rms": -1.0, "geom": "OH", "total_charge": 0, "CA_charge": 1, "smiles": "[O+]#[4C-:1]->[Mn+:2]12(<-[3H-:3])(<-[6C-:4]#[O+:5])<-[1P:6]([c:7]3[cH:8][cH:9][cH:10][cH:11][cH:12]3)([c:13]3[cH:14][cH:15][cH:16][cH:17][cH:18]3)[CH2:19][CH2:20][2N@@H:21]->1[CH2:22][CH2:23][5P:24]->2([c:25]1[cH:26][cH:27][cH:28][cH:29][cH:30]1)[c:31]1[cH:32][cH:33][cH:34][cH:35][cH:36]1", "smiles3D": "[O+]#[4C-:1]->[Mn+:2]12(<-[3H-:3])(<-[6C-:4]#[O+:5])<-[1P:6]([c:7]3[c:8]([H:37])[c:9]([H:38])[c:10]([H:39])[c:11]([H:40])[c:12]3[H:41])([c:13]3[c:14]([H:42])[c:15]([H:43])[c:16]([H:44])[c:17]([H:45])[c:18]3[H:46])[C:19]([H:47])([H:48])[C:20]([H:49])([H:50])[2N@:21]->1([H:51])[C:22]([H:52])([H:53])[C:23]([H:54])([H:55])[5P:24]->2([c:25]1[c:26]([H:56])[c:27]([H:57])[c:28]([H:58])[c:29]([H:59])[c:30]1[H:60])[c:31]1[c:32]([H:61])[c:33]([H:62])[c:34]([H:63])[c:35]([H:64])[c:36]1[H:65]", "smiles3Dx": "[O+]#[4C-:1]->[Mn+:2]12(<-[3H-:3])(<-[6C-:4]#[O+:5])<-[1P:6]([c:7]3[c:8]([H:37])[c:9]([H:38])[c:10]([H:39])[c:11]([H:40])[c:12]3[H:41])([c:13]3[c:14]([H:42])[c:15]([H:43])[c:16]([H:44])[c:17]([H:45])[c:18]3[H:46])[C:19]([H:47])([H:48])[C:20]([H:49])([H:50])[2N@:21]->1([H:51])[C:22]([H:52])([H:53])[C:23]([H:54])([H:55])[5P:24]->2([c:25]1[c:26]([H:56])[c:27]([H:57])[c:28]([H:58])[c:29]([H:59])[c:30]1[H:60])[c:31]1[c:32]([H:61])[c:33]([H:62])[c:34]([H:63])[c:35]([H:64])[c:36]1[H:65]", "dummies": []}
O      0.9631    -3.2535    -0.8419
C      0.6318    -2.1310    -0.5517
Mn     0.0000     0.0000     0.0000
H      0.6507     0.7333    -1.5568
C      2.0251     0.5289     0.9350
O      3.0897     0.8067     1.4285
P     -2.2757     0.0573    -1.3088
C     -3.7265    -0.7283    -0.6131
C     -4.4769    -0.1042     0.4009
C     -5.6403    -0.7085     0.8873
C     -6.0615    -1.9371     0.3735
C     -5.3091    -2.5747    -0.6153
C     -4.1408    -1.9797    -1.1003
C     -2.2216    -0.4106    -3.0292
C     -3.3423    -0.2080    -3.8496
C     -3.3001    -0.5763    -5.1977
C     -2.1395    -1.1432    -5.7323
C     -1.0193    -1.3403    -4.9194
C     -1.0586    -0.9735    -3.5704
C     -2.5703     1.8414    -1.3389
C     -1.5381     2.5725    -0.3874
N     -1.2440     1.7706     0.7173
C     -0.7030     2.2644     1.9055
C     -0.9636     1.2392     3.0793
P     -0.7262    -0.4533     2.4826
C     -2.2220    -1.3866     2.7532
C     -3.0305    -1.1510     3.8791
C     -4.1350    -1.9705     4.1325
C     -4.4167    -3.0486     3.2897
C     -3.5931    -3.3097     2.1922
C     -2.5017    -2.4794     1.9220
C      0.4848    -1.1937     3.5645
C      0.3675    -1.0593     4.9577
C      1.3025    -1.6650     5.8027
C      2.3506    -2.4159     5.2636
C      2.4609    -2.5673     3.8787
C      1.5271    -1.9635     3.0309
H     -4.1845     0.8443     0.8221
H     -6.2155    -0.2239     1.6656
H     -6.9618    -2.4024     0.7531
H     -5.6273    -3.5344    -1.0014
H     -3.5680    -2.4950    -1.8603
H     -4.2462     0.2309    -3.4458
H     -4.1664    -0.4219    -5.8278
H     -2.1075    -1.4277    -6.7760
H     -0.1200    -1.7761    -5.3350
H     -0.1831    -1.1259    -2.9569
H     -2.4426     2.2219    -2.3741
H     -3.6034     2.0600    -1.0048
H     -1.9674     3.5471    -0.0621
H     -0.5978     2.7629    -0.9469
H     -2.0521     1.4346     0.9719
H     -1.1673     3.2422     2.1677
H      0.3876     2.4113     1.7782
H     -0.2615     1.4505     3.9117
H     -2.0026     1.3678     3.4388
H     -2.8017    -0.3636     4.5823
H     -4.7608    -1.7824     4.9952
H     -5.2666    -3.6871     3.4925
H     -3.8031    -4.1530     1.5472
H     -1.8654    -2.6990     1.0741
H     -0.4445    -0.4920     5.3929
H      1.2122    -1.5555     6.8756
H      3.0730    -2.8853     5.9187
H      3.2676    -3.1564     3.4620
H      1.6197    -2.1019     1.9647
66
{"conf": 4, "E": 178.19, "rms": -1.0, "geom": "OH", "total_charge": 0, "CA_charge": 1, "smiles": "[O+]#[4C-:1]->[Mn+:2]12(<-[3H-:3])(<-[6C-:4]#[O+:5])<-[1P:6]([c:7]3[cH:8][cH:9][cH:10][cH:11][cH:12]3)([c:13]3[cH:14][cH:15][cH:16][cH:17][cH:18]3)[CH2:19][CH2:20][2N@@H:21]->1[CH2:22][CH2:23][5P:24]->2([c:25]1[cH:26][cH:27][cH:28][cH:29][cH:30]1)[c:31]1[cH:32][cH:33][cH:34][cH:35][cH:36]1", "smiles3D": "[O+]#[4C-:1]->[Mn+:2]12(<-[3H-:3])(<-[6C-:4]#[O+:5])<-[1P:6]([c:7]3[c:8]([H:37])[c:9]([H:38])[c:10]([H:39])[c:11]([H:40])[c:12]3[H:41])([c:13]3[c:14]([H:42])[c:15]([H:43])[c:16]([H:44])[c:17]([H:45])[c:18]3[H:46])[C:19]([H:47])([H:48])[C:20]([H:49])([H:50])[2N@:21]->1([H:51])[C:22]([H:52])([H:53])[C:23]([H:54])([H:55])[5P:24]->2([c:25]1[c:26]([H:56])[c:27]([H:57])[c:28]([H:58])[c:29]([H:59])[c:30]1[H:60])[c:31]1[c:32]([H:61])[c:33]([H:62])[c:34]([H:63])[c:35]([H:64])[c:36]1[H:65]", "smiles3Dx": "[O+]#[4C-:1]->[Mn+:2]12(<-[3H-:3])(<-[6C-:4]#[O+:5])<-[1P:6]([c:7]3[c:8]([H:37])[c:9]([H:38])[c:10]([H:39])[c:11]([H:40])[c:12]3[H:41])([c:13]3[c:14]([H:42])[c:15]([H:43])[c:16]([H:44])[c:17]([H:45])[c:18]3[H:46])[C:19]([H:47])([H:48])[C:20]([H:49])([H:50])[2N@:21]->1([H:51])[C:22]([H:52])([H:53])[C:23]([H:54])([H:55])[5P:24]->2([c:25]1[c:26]([H:56])[c:27]([H:57])[c:28]([H:58])[c:29]([H:59])[c:30]1[H:60])[c:31]1[c:32]([H:61])[c:33]([H:62])[c:34]([H:63])[c:35]([H:64])[c:36]1[H:65]", "dummies": []}
O     -1.2821     0.5399    -3.2073
C     -0.8391     0.3533    -2.1014
Mn     0.0000     0.0000     0.0000
H      1.6393     0.7379    -0.3913
C      0.9340    -2.0226    -0.5400
O      1.4238    -3.0875    -0.8235
P     -0.4728     2.3863     0.9887
C      0.1216     3.7767     0.0427
C      0.0981     5.0665     0.5959
C      0.5625     6.1564    -0.1465
C      1.0554     5.9629    -1.4402
C      1.0862     4.6786    -1.9917
C      0.6220     3.5864    -1.2518
C     -2.1213     2.8140     1.5410
C     -2.9391     3.6199     0.7307
C     -4.2024     4.0185     1.1773
C     -4.6684     3.5996     2.4255
C     -3.8763     2.7716     3.2241
C     -2.6085     2.3758     2.7866
C      0.6049     2.3386     2.4402
C      1.1511     0.8687     2.6559
N      0.1896    -0.0678     2.2708
C      0.1965    -1.3978     2.6945
C     -1.2415    -2.0261     2.5099
P     -1.9641    -1.4623     0.9489
C     -2.3944    -2.9378     0.0418
C     -2.1017    -3.0332    -1.3253
C     -2.4628    -4.1771    -2.0439
C     -3.1295    -5.2252    -1.4035
C     -3.4410    -5.1280    -0.0447
C     -3.0806    -3.9859     0.6769
C     -3.5181    -0.6517     1.2801
C     -4.3578    -1.0895     2.3193
C     -5.6216    -0.5151     2.4882
C     -6.0693     0.4682     1.6024
C     -5.2537     0.8782     0.5451
C     -3.9807     0.3234     0.3864
H     -0.2812     5.2275     1.5974
H      0.5406     7.1505     0.2809
H      1.4150     6.8071    -2.0142
H      1.4713     4.5292    -2.9922
H      0.6584     2.5997    -1.6890
H     -2.6010     3.9487    -0.2434
H     -4.8233     4.6467     0.5520
H     -5.6495     3.9031     2.7668
H     -4.2460     2.4342     4.1837
H     -2.0266     1.7368     3.4315
H      1.4632     3.0265     2.2888
H      0.0441     2.6625     3.3386
H      1.4242     0.7336     3.7270
H      2.0582     0.7215     2.0324
H     -0.5911     0.2613     2.6069
H      0.4860    -1.4627     3.7679
H      0.9301    -1.9700     2.0931
H     -1.8799    -1.7062     3.3558
H     -1.1601    -3.1324     2.5132
H     -1.5992    -2.2279    -1.8387
H     -2.2297    -4.2490    -3.0984
H     -3.4101    -6.1093    -1.9613
H     -3.9654    -5.9361     0.4487
H     -3.3408    -3.9225     1.7251
H     -4.0639    -1.8907     2.9816
H     -6.2632    -0.8479     3.2938
H     -7.0512     0.9052     1.7293
H     -5.6059     1.6300    -0.1492
H     -3.3628     0.6426    -0.4433
66
{"conf": 5, "E": 180.08, "rms": -1.0, "geom": "OH", "total_charge": 0, "CA_charge": 1, "smiles": "[O+]#[4C-:1]->[Mn+:2]12(<-[3H-:3])(<-[6C-:4]#[O+:5])<-[1P:6]([c:7]3[cH:8][cH:9][cH:10][cH:11][cH:12]3)([c:13]3[cH:14][cH:15][cH:16][cH:17][cH:18]3)[CH2:19][CH2:20][2N@@H:21]->1[CH2:22][CH2:23][5P:24]->2([c:25]1[cH:26][cH:27][cH:28][cH:29][cH:30]1)[c:31]1[cH:32][cH:33][cH:34][cH:35][cH:36]1", "smiles3D": "[O+]#[4C-:1]->[Mn+:2]12(<-[3H-:3])(<-[6C-:4]#[O+:5])<-[1P:6]([c:7]3[c:8]([H:37])[c:9]([H:38])[c:10]([H:39])[c:11]([H:40])[c:12]3[H:41])([c:13]3[c:14]([H:42])[c:15]([H:43])[c:16]([H:44])[c:17]([H:45])[c:18]3[H:46])[C:19]([H:47])([H:48])[C:20]([H:49])([H:50])[2N@:21]->1([H:51])[C:22]([H:52])([H:53])[C:23]([H:54])([H:55])[5P:24]->2([c:25]1[c:26]([H:56])[c:27]([H:57])[c:28]([H:58])[c:29]([H:59])[c:30]1[H:60])[c:31]1[c:32]([H:61])[c:33]([H:62])[c:34]([H:63])[c:35]([H:64])[c:36]1[H:65]", "smiles3Dx": "[O+]#[4C-:1]->[Mn+:2]12(<-[3H-:3])(<-[6C-:4]#[O+:5])<-[1P:6]([c:7]3[c:8]([H:37])[c:9]([H:38])[c:10]([H:39])[c:11]([H:40])[c:12]3[H:41])([c:13]3[c:14]([H:42])[c:15]([H:43])[c:16]([H:44])[c:17]([H:45])[c:18]3[H:46])[C:19]([H:47])([H:48])[C:20]([H:49])([H:50])[2N@:21]->1([H:51])[C:22]([H:52])([H:53])[C:23]([H:54])([H:55])[5P:24]->2([c:25]1[c:26]([H:56])[c:27]([H:57])[c:28]([H:58])[c:29]([H:59])[c:30]1[H:60])[c:31]1[c:32]([H:61])[c:33]([H:62])[c:34]([H:63])[c:35]([H:64])[c:36]1[H:65]", "dummies": []}
O      3.2983     1.1454     0.1587
C      2.1603     0.7505     0.1029
Mn     0.0000     0.0000     0.0000
H      0.2562    -0.9361    -1.5630
C     -0.6835     1.7339    -1.3316
O     -1.0408     2.6437    -2.0379
P      0.3562    -2.3724     1.0712
C      1.6409    -3.3843     0.3592
C      2.5446    -2.8333    -0.5584
C      3.5524    -3.6283    -1.1135
C      3.6591    -4.9757    -0.7562
C      2.7562    -5.5307     0.1553
C      1.7472    -4.7387     0.7115
C      0.4981    -2.5457     2.8478
C      1.7624    -2.7440     3.4287
C      1.8830    -2.9437     4.8070
C      0.7472    -2.9250     5.6195
C     -0.5105    -2.6989     5.0557
C     -0.6392    -2.5090     3.6763
C     -1.1823    -3.1739     0.5569
C     -2.1753    -2.0976    -0.0482
N     -2.0176    -0.8739     0.6044
C     -2.9854     0.1366     0.6121
C     -2.7290     1.0990     1.8393
P     -0.9582     1.4456     1.9719
C     -0.4485     1.0314     3.6306
C      0.8519     0.5598     3.8532
C      1.3126     0.3567     5.1572
C      0.4730     0.6113     6.2444
C     -0.8198     1.0960     6.0295
C     -1.2754     1.3249     4.7275
C     -0.7586     3.2176     1.8190
C     -1.5457     3.9515     0.9144
C     -1.3677     5.3322     0.7847
C     -0.3981     5.9890     1.5458
C      0.4018     5.2646     2.4325
C      0.2291     3.8836     2.5656
H      2.4716    -1.7956    -0.8483
H      4.2502    -3.2002    -1.8215
H      4.4397    -5.5895    -1.1865
H      2.8381    -6.5743     0.4305
H      1.0531    -5.1786     1.4169
H      2.6568    -2.7508     2.8195
H      2.8588    -3.1040     5.2465
H      0.8431    -3.0715     6.6875
H     -1.3879    -2.6708     5.6887
H     -1.6273    -2.3422     3.2785
H     -0.9621    -3.9401    -0.2160
H     -1.6574    -3.6712     1.4252
H     -1.9476    -1.9560    -1.1259
H     -3.2212    -2.4657     0.0541
H     -1.9444    -1.1022     1.4825
H     -2.9225     0.7145    -0.3312
H     -4.0059    -0.3006     0.6987
H     -3.3020     2.0370     1.7079
H     -3.0764     0.5944     2.7634
H      1.5158     0.3703     3.0195
H      2.3198    -0.0021     5.3245
H      0.8282     0.4442     7.2529
H     -1.4617     1.3145     6.8731
H     -2.2576     1.7552     4.5851
H     -2.2878     3.4666     0.2961
H     -1.9782     5.8925     0.0883
H     -0.2611     7.0577     1.4425
H      1.1605     5.7728     3.0136
H      0.8733     3.3445     3.2462
66
{"conf": 6, "E": 178.19, "rms": -1.0, "geom": "OH", "total_charge": 0, "CA_charge": 1, "smiles": "[O+]#[4C-:1]->[Mn+:2]12(<-[3H-:3])(<-[6C-:4]#[O+:5])<-[1P:6]([c:7]3[cH:8][cH:9][cH:10][cH:11][cH:12]3)([c:13]3[cH:14][cH:15][cH:16][cH:17][cH:18]3)[CH2:19][CH2:20][2N@@H:21]->1[CH2:22][CH2:23][5P:24]->2([c:25]1[cH:26][cH:27][cH:28][cH:29][cH:30]1)[c:31]1[cH:32][cH:33][cH:34][cH:35][cH:36]1", "smiles3D": "[O+]#[4C-:1]->[Mn+:2]12(<-[3H-:3])(<-[6C-:4]#[O+:5])<-[1P:6]([c:7]3[c:8]([H:37])[c:9]([H:38])[c:10]([H:39])[c:11]([H:40])[c:12]3[H:41])([c:13]3[c:14]([H:42])[c:15]([H:43])[c:16]([H:44])[c:17]([H:45])[c:18]3[H:46])[C:19]([H:47])([H:48])[C:20]([H:49])([H:50])[2N@:21]->1([H:51])[C:22]([H:52])([H:53])[C:23]([H:54])([H:55])[5P:24]->2([c:25]1[c:26]([H:56])[c:27]([H:57])[c:28]([H:58])[c:29]([H:59])[c:30]1[H:60])[c:31]1[c:32]([H:61])[c:33]([H:62])[c:34]([H:63])[c:35]([H:64])[c:36]1[H:65]", "smiles3Dx": "[O+]#[4C-:1]->[Mn+:2]12(<-[3H-:3])(<-[6C-:4]#[O+:5])<-[1P:6]([c:7]3[c:8]([H:37])[c:9]([H:38])[c:10]([H:39])[c:11]([H:40])[c:12]3[H:41])([c:13]3[c:14]([H:42])[c:15]([H:43])[c:16]([H:44])[c:17]([H:45])[c:18]3[H:46])[C:19]([H:47])([H:48])[C:20]([H:49])([H:50])[2N@:21]->1([H:51])[C:22]([H:52])([H:53])[C:23]([H:54])([H:55])[5P:24]->2([c:25]1[c:26]([H:56])[c:27]([H:57])[c:28]([H:58])[c:29]([H:59])[c:30]1[H:60])[c:31]1[c:32]([H:61])[c:33]([H:62])[c:34]([H:63])[c:35]([H:64])[c:36]1[H:65]", "dummies": []}
O      3.4016     0.0972    -0.8010
C      2.2285     0.0634    -0.5238
Mn     0.0000     0.0000     0.0000
H      0.1995     1.0037     1.5289
C      0.2059    -1.8435     1.3469
O      0.3138    -2.8144     2.0539
P     -0.6856     2.3129    -1.0372
C      0.2791     3.7294    -0.5425
C     -0.1457     5.0236    -0.8810
C      0.6115     6.1336    -0.4947
C      1.7915     5.9565     0.2337
C      2.2139     4.6691     0.5782
C      1.4589     3.5568     0.1927
C     -0.9373     2.4605    -2.8037
C     -2.1275     2.0161    -3.4092
C     -2.3277     2.1961    -4.7814
C     -1.3457     2.8130    -5.5598
C     -0.1514     3.2344    -4.9710
C      0.0582     3.0503    -3.6013
C     -2.2838     2.5539    -0.2259
C     -2.7122     1.2266     0.5224
N     -2.2698     0.1065    -0.1844
C     -2.8073    -1.1709    -0.0185
C     -2.4613    -2.0648    -1.2746
P     -0.7634    -1.7405    -1.8122
C     -0.7777    -1.2133    -3.5162
C     -1.7107    -1.7351    -4.4294
C     -1.6310    -1.3955    -5.7836
C     -0.6022    -0.5679    -6.2400
C      0.3499    -0.0789    -5.3424
C      0.2606    -0.3969    -3.9843
C      0.0625    -3.3225    -1.8228
C      1.3541    -3.4450    -1.2932
C      2.0138    -4.6775    -1.3255
C      1.3919    -5.7901    -1.8985
C      0.1114    -5.6699    -2.4453
C     -0.5512    -4.4390    -2.4139
H     -1.0584     5.1720    -1.4446
H      0.2837     7.1305    -0.7594
H      2.3769     6.8163     0.5328
H      3.1257     4.5332     1.1453
H      1.7947     2.5693     0.4720
H     -2.9090     1.5363    -2.8419
H     -3.2455     1.8549    -5.2425
H     -1.5035     2.9497    -6.6216
H      0.6158     3.6976    -5.5777
H      0.9943     3.3763    -3.1669
H     -3.0526     2.8223    -0.9767
H     -2.2048     3.3785     0.5135
H     -3.8203     1.2097     0.6316
H     -2.2513     1.2125     1.5327
H     -2.4509     0.3050    -1.0553
H     -3.9140    -1.1157     0.0941
H     -2.3797    -1.6327     0.8932
H     -3.1668    -1.8180    -2.0912
H     -2.5765    -3.1346    -1.0048
H     -2.4796    -2.4262    -4.1164
H     -2.3551    -1.7919    -6.4836
H     -0.5369    -0.3134    -7.2898
H      1.1548     0.5510    -5.6980
H      1.0108    -0.0198    -3.3009
H      1.8545    -2.5932    -0.8588
H      3.0091    -4.7689    -0.9102
H      1.9043    -6.7431    -1.9245
H     -0.3663    -6.5297    -2.8971
H     -1.5370    -4.3614    -2.8530
66
{"conf": 7, "E": 180.08, "rms": -1.0, "geom": "OH", "total_charge": 0, "CA_charge": 1, "smiles": "[O+]#[4C-:1]->[Mn+:2]12(<-[3H-:3])(<-[6C-:4]#[O+:5])<-[1P:6]([c:7]3[cH:8][cH:9][cH:10][cH:11][cH:12]3)([c:13]3[cH:14][cH:15][cH:16][cH:17][cH:18]3)[CH2:19][CH2:20][2N@@H:21]->1[CH2:22][CH2:23][5P:24]->2([c:25]1[cH:26][cH:27][cH:28][cH:29][cH:30]1)[c:31]1[cH:32][cH:33][cH:34][cH:35][cH:36]1", "smiles3D": "[O+]#[4C-:1]->[Mn+:2]12(<-[3H-:3])(<-[6C-:4]#[O+:5])<-[1P:6]([c:7]3[c:8]([H:37])[c:9]([H:38])[c:10]([H:39])[c:11]([H:40])[c:12]3[H:41])([c:13]3[c:14]([H:42])[c:15]([H:43])[c:16]([H:44])[c:17]([H:45])[c:18]3[H:46])[C:19]([H:47])([H:48])[C:20]([H:49])([H:50])[2N@:21]->1([H:51])[C:22]([H:52])([H:53])[C:23]([H:54])([H:55])[5P:24]->2([c:25]1[c:26]([H:56])[c:27]([H:57])[c:28]([H:58])[c:29]([H:59])[c:30]1[H:60])[c:31]1[c:32]([H:61])[c:33]([H:62])[c:34]([H:63])[c:35]([H:64])[c:36]1[H:65]", "smiles3Dx": "[O+]#[4C-:1]->[Mn+:2]12(<-[3H-:3])(<-[6C-:4]#[O+:5])<-[1P:6]([c:7]3[c:8]([H:37])[c:9]([H:38])[c:10]([H:39])[c:11]([H:40])[c:12]3[H:41])([c:13]3[c:14]([H:42])[c:15]([H:43])[c:16]([H:44])[c:17]([H:45])[c:18]3[H:46])[C:19]([H:47])([H:48])[C:20]([H:49])([H:50])[2N@:21]->1([H:51])[C:22]([H:52])([H:53])[C:23]([H:54])([H:55])[5P:24]->2([c:25]1[c:26]([H:56])[c:27]([H:57])[c:28]([H:58])[c:29]([H:59])[c:30]1[H:60])[c:31]1[c:32]([H:61])[c:33]([H:62])[c:34]([H:63])[c:35]([H:64])[c:36]1[H:65]", "dummies": []}
O     -1.9102    -2.9046     0.3614
C     -1.2503    -1.9030     0.2368
Mn     0.0000     0.0000     0.0000
H      1.2190    -0.7794    -1.1365
C      1.4397    -0.5717     1.6873
O      2.2008    -0.8768     2.5716
P     -1.0270     0.8671    -2.2574
C     -2.6045     1.7142    -2.2620
C     -3.7593     1.0321    -2.6822
C     -4.9868     1.6974    -2.7512
C     -5.0772     3.0409    -2.3807
C     -3.9414     3.7193    -1.9332
C     -2.7083     3.0626    -1.8720
C     -1.0711    -0.2932    -3.6113
C     -0.7859    -1.6466    -3.3890
C     -0.8235    -2.5548    -4.4519
C     -1.1431    -2.1140    -5.7396
C     -1.4234    -0.7634    -5.9667
C     -1.3861     0.1471    -4.9063
C      0.2456     2.0623    -2.7329
C      1.2516     2.2866    -1.5294
N      0.5783     2.1836    -0.3111
C      1.0528     2.7212     0.8904
C     -0.1526     2.9014     1.8966
P     -1.2104     1.4348     1.8364
C     -1.2386     0.7414     3.4861
C     -2.4133     0.1507     3.9836
C     -2.4324    -0.4110     5.2638
C     -1.2790    -0.4003     6.0514
C     -0.1017     0.1656     5.5571
C     -0.0769     0.7298     4.2780
C     -2.8750     1.9817     1.5010
C     -3.3781     3.1500     2.0970
C     -4.7169     3.5095     1.9137
C     -5.5675     2.6877     1.1696
C     -5.0806     1.5041     0.6095
C     -3.7366     1.1543     0.7687
H     -3.7143    -0.0121    -2.9630
H     -5.8704     1.1682    -3.0836
H     -6.0299     3.5523    -2.4268
H     -4.0162     4.7565    -1.6332
H     -1.8539     3.6217    -1.5258
H     -0.5321    -2.0011    -2.4011
H     -0.6037    -3.6001    -4.2776
H     -1.1719    -2.8181    -6.5610
H     -1.6692    -0.4223    -6.9639
H     -1.6051     1.1910    -5.0931
H      0.8080     1.6776    -3.6096
H     -0.2257     3.0262    -3.0079
H      1.7279     3.2879    -1.6319
H      2.0419     1.5071    -1.5640
H     -0.1989     2.6362    -0.4520
H      1.5311     3.7111     0.7135
H      1.8031     2.0347     1.3304
H     -0.7386     3.7916     1.5912
H      0.2336     3.0627     2.9214
H     -3.3151     0.1135     3.3884
H     -3.3412    -0.8599     5.6434
H     -1.2953    -0.8380     7.0411
H      0.7950     0.1617     6.1632
H      0.8540     1.1400     3.9129
H     -2.7514     3.7693     2.7245
H     -5.1003     4.4147     2.3664
H     -6.6061     2.9617     1.0371
H     -5.7438     0.8591     0.0481
H     -3.3740     0.2289     0.3400
