# Supplementary material for: MACE: Automated Assessment of Stereochemistry of Transition Metal Complexes and Its Applications in Computational Catalysis
Source: J Chem Theory Comput. 2024 Feb 16;20(5):2313–20. doi: 10.1021/acs.jctc.3c01313 (PMC10938507; doi:10.1021/acs.jctc.3c01313)
Supplement: Supplementary file 3 — ct3c01313_si_003.zip [file ct3c01313_si_003.zip › structures/screening/mace_MeCN/Mn_PNhP_Ph_tri_4.xyz]

66
{"conf": 0, "E": 155.08, "rms": -1.0, "geom": "OH", "total_charge": 0, "CA_charge": 1, "smiles": "[O+]#[4C-:1]->[Mn+:2]12(<-[3H-:3])(<-[5C-:4]#[O+:5])<-[1P:6]([c:7]3[cH:8][cH:9][cH:10][cH:11][cH:12]3)([c:13]3[cH:14][cH:15][cH:16][cH:17][cH:18]3)[CH2:19][CH2:20][2N@@H:21]->1[CH2:22][CH2:23][6P:24]->2([c:25]1[cH:26][cH:27][cH:28][cH:29][cH:30]1)[c:31]1[cH:32][cH:33][cH:34][cH:35][cH:36]1", "smiles3D": "[O+]#[4C-:1]->[Mn+:2]12(<-[3H-:3])(<-[5C-:4]#[O+:5])<-[1P:6]([c:7]3[c:8]([H:37])[c:9]([H:38])[c:10]([H:39])[c:11]([H:40])[c:12]3[H:41])([c:13]3[c:14]([H:42])[c:15]([H:43])[c:16]([H:44])[c:17]([H:45])[c:18]3[H:46])[C:19]([H:47])([H:48])[C:20]([H:49])([H:50])[2N@:21]->1([H:51])[C:22]([H:52])([H:53])[C:23]([H:54])([H:55])[6P:24]->2([c:25]1[c:26]([H:56])[c:27]([H:57])[c:28]([H:58])[c:29]([H:59])[c:30]1[H:60])[c:31]1[c:32]([H:61])[c:33]([H:62])[c:34]([H:63])[c:35]([H:64])[c:36]1[H:65]", "smiles3Dx": "[O+]#[4C-:1]->[Mn+:2]12(<-[3H-:3])(<-[5C-:4]#[O+:5])<-[1P:6]([c:7]3[c:8]([H:37])[c:9]([H:38])[c:10]([H:39])[c:11]([H:40])[c:12]3[H:41])([c:13]3[c:14]([H:42])[c:15]([H:43])[c:16]([H:44])[c:17]([H:45])[c:18]3[H:46])[C:19]([H:47])([H:48])[C:20]([H:49])([H:50])[2N@:21]->1([H:51])[C:22]([H:52])([H:53])[C:23]([H:54])([H:55])[6P:24]->2([c:25]1[c:26]([H:56])[c:27]([H:57])[c:28]([H:58])[c:29]([H:59])[c:30]1[H:60])[c:31]1[c:32]([H:61])[c:33]([H:62])[c:34]([H:63])[c:35]([H:64])[c:36]1[H:65]", "dummies": []}
O      2.1881     1.1190     2.4852
C      1.4333     0.7332     1.6276
Mn     0.0000     0.0000     0.0000
H     -0.8360    -1.0873     1.2259
C      1.0296     1.3656    -1.5224
O      1.5714     2.0849    -2.3243
P     -1.9355     1.6597     0.3463
C     -2.4682     2.0418     2.0018
C     -3.5245     2.9404     2.2130
C     -3.9435     3.2352     3.5142
C     -3.3136     2.6311     4.6064
C     -2.2658     1.7291     4.3983
C     -1.8444     1.4323     3.0982
C     -1.8723     3.1911    -0.5740
C     -2.8747     3.5469    -1.4958
C     -2.7872     4.7569    -2.1923
C     -1.7080     5.6171    -1.9754
C     -0.7126     5.2704    -1.0593
C     -0.7951     4.0631    -0.3600
C     -3.1902     0.5787    -0.3384
C     -2.6861    -0.0859    -1.6612
N     -1.3858    -0.7365    -1.6610
C     -1.3664    -2.1554    -1.5939
C      0.0392    -2.7894    -1.9081
P      1.2894    -2.1008    -0.8124
C      1.6576    -3.3546     0.4000
C      2.0812    -4.6314    -0.0010
C      2.3769    -5.6049     0.9584
C      2.2545    -5.3078     2.3188
C      1.8374    -4.0359     2.7216
C      1.5409    -3.0601     1.7650
C      2.7750    -1.8465    -1.7663
C      3.6330    -0.7879    -1.4391
C      4.8092    -0.5852    -2.1672
C      5.1389    -1.4454    -3.2184
C      4.2948    -2.5123    -3.5392
C      3.1169    -2.7177    -2.8140
H     -4.0239     3.4102     1.3751
H     -4.7572     3.9303     3.6758
H     -3.6391     2.8594     5.6130
H     -1.7819     1.2581     5.2441
H     -1.0391     0.7264     2.9510
H     -3.7236     2.9144    -1.6931
H     -3.5582     5.0284    -2.9019
H     -1.6438     6.5523    -2.5165
H      0.1230     5.9372    -0.8903
H     -0.0172     3.8068     0.3488
H     -4.1239     1.1429    -0.5262
H     -3.4055    -0.2217     0.3999
H     -2.6651     0.7147    -2.4392
H     -3.4602    -0.8203    -1.9782
H     -0.9749    -0.5078    -2.4478
H     -1.6747    -2.4615    -0.5713
H     -2.1005    -2.5732    -2.3198
H      0.3069    -2.5659    -2.9612
H     -0.0149    -3.8893    -1.7724
H      2.1813    -4.8780    -1.0490
H      2.7014    -6.5894     0.6473
H      2.4841    -6.0621     3.0603
H      1.7456    -3.8056     3.7752
H      1.2252    -2.0789     2.0911
H      3.3950    -0.1226    -0.6189
H      5.4670     0.2362    -1.9141
H      6.0505    -1.2885    -3.7803
H      4.5551    -3.1825    -4.3483
H      2.4839    -3.5561    -3.0715
66
{"conf": 1, "E": 155.08, "rms": -1.0, "geom": "OH", "total_charge": 0, "CA_charge": 1, "smiles": "[O+]#[4C-:1]->[Mn+:2]12(<-[3H-:3])(<-[5C-:4]#[O+:5])<-[1P:6]([c:7]3[cH:8][cH:9][cH:10][cH:11][cH:12]3)([c:13]3[cH:14][cH:15][cH:16][cH:17][cH:18]3)[CH2:19][CH2:20][2N@@H:21]->1[CH2:22][CH2:23][6P:24]->2([c:25]1[cH:26][cH:27][cH:28][cH:29][cH:30]1)[c:31]1[cH:32][cH:33][cH:34][cH:35][cH:36]1", "smiles3D": "[O+]#[4C-:1]->[Mn+:2]12(<-[3H-:3])(<-[5C-:4]#[O+:5])<-[1P:6]([c:7]3[c:8]([H:37])[c:9]([H:38])[c:10]([H:39])[c:11]([H:40])[c:12]3[H:41])([c:13]3[c:14]([H:42])[c:15]([H:43])[c:16]([H:44])[c:17]([H:45])[c:18]3[H:46])[C:19]([H:47])([H:48])[C:20]([H:49])([H:50])[2N@:21]->1([H:51])[C:22]([H:52])([H:53])[C:23]([H:54])([H:55])[6P:24]->2([c:25]1[c:26]([H:56])[c:27]([H:57])[c:28]([H:58])[c:29]([H:59])[c:30]1[H:60])[c:31]1[c:32]([H:61])[c:33]([H:62])[c:34]([H:63])[c:35]([H:64])[c:36]1[H:65]", "smiles3Dx": "[O+]#[4C-:1]->[Mn+:2]12(<-[3H-:3])(<-[5C-:4]#[O+:5])<-[1P:6]([c:7]3[c:8]([H:37])[c:9]([H:38])[c:10]([H:39])[c:11]([H:40])[c:12]3[H:41])([c:13]3[c:14]([H:42])[c:15]([H:43])[c:16]([H:44])[c:17]([H:45])[c:18]3[H:46])[C:19]([H:47])([H:48])[C:20]([H:49])([H:50])[2N@:21]->1([H:51])[C:22]([H:52])([H:53])[C:23]([H:54])([H:55])[6P:24]->2([c:25]1[c:26]([H:56])[c:27]([H:57])[c:28]([H:58])[c:29]([H:59])[c:30]1[H:60])[c:31]1[c:32]([H:61])[c:33]([H:62])[c:34]([H:63])[c:35]([H:64])[c:36]1[H:65]", "dummies": []}
O      0.2125     2.3454     2.5827
C      0.1394     1.5364     1.6916
Mn     0.0000     0.0000     0.0000
H     -1.2005    -0.9812     0.9900
C      1.5069     1.2122    -1.2257
O      2.3007     1.8502    -1.8713
P     -2.0310     0.9574    -1.3017
C     -1.7876     2.4584    -2.2340
C     -0.9628     3.4664    -1.7168
C     -0.7748     4.6553    -2.4282
C     -1.4182     4.8468    -3.6540
C     -2.2545     3.8514    -4.1674
C     -2.4443     2.6604    -3.4594
C     -3.5623     1.1421    -0.4082
C     -4.7655     1.3685    -1.0949
C     -5.9598     1.5218    -0.3839
C     -5.9579     1.4532     1.0122
C     -4.7608     1.2326     1.6994
C     -3.5646     1.0788     0.9916
C     -2.2719    -0.3881    -2.4721
C     -1.5281    -1.6817    -1.9724
N     -0.1420    -1.4901    -1.7267
C      0.6724    -2.6790    -1.5340
C      1.0921    -3.0705    -0.0793
P      1.8020    -1.6647     0.7759
C      1.8796    -2.1246     2.4944
C      2.8512    -3.0340     2.9379
C      2.9068    -3.3965     4.2873
C      1.9911    -2.8569     5.1957
C      1.0167    -1.9565     4.7547
C      0.9586    -1.5918     3.4059
C      3.4742    -1.3798     0.2111
C      4.1127    -0.1836     0.5687
C      5.4204     0.0735     0.1478
C      6.1013    -0.8646    -0.6311
C      5.4751    -2.0611    -0.9889
C      4.1661    -2.3235    -0.5710
H     -0.4691     3.3351    -0.7624
H     -0.1335     5.4295    -2.0274
H     -1.2733     5.7682    -4.2031
H     -2.7586     4.0041    -5.1130
H     -3.1045     1.9081    -3.8692
H     -4.7850     1.4245    -2.1746
H     -6.8869     1.6943    -0.9152
H     -6.8830     1.5725     1.5613
H     -4.7594     1.1824     2.7806
H     -2.6454     0.9147     1.5365
H     -3.3549    -0.6045    -2.5782
H     -1.8610    -0.0965    -3.4604
H     -2.0061    -2.0260    -1.0303
H     -1.6643    -2.4742    -2.7429
H      0.1941    -1.0544    -2.4598
H      1.6142    -2.5437    -2.1183
H      0.1459    -3.5557    -1.9735
H      0.1872    -3.3981     0.4739
H      1.8122    -3.9108    -0.1027
H      3.5621    -3.4629     2.2431
H      3.6582    -4.0967     4.6286
H      2.0346    -3.1388     6.2398
H      0.3051    -1.5429     5.4576
H      0.1947    -0.9015     3.0765
H      3.5963     0.5517     1.1736
H      5.9058     1.0000     0.4260
H      7.1140    -0.6651    -0.9566
H      6.0052    -2.7873    -1.5916
H      3.7220    -3.2583    -0.8688
66
{"conf": 2, "E": 138.69, "rms": -1.0, "geom": "OH", "total_charge": 0, "CA_charge": 1, "smiles": "[O+]#[4C-:1]->[Mn+:2]12(<-[3H-:3])(<-[5C-:4]#[O+:5])<-[1P:6]([c:7]3[cH:8][cH:9][cH:10][cH:11][cH:12]3)([c:13]3[cH:14][cH:15][cH:16][cH:17][cH:18]3)[CH2:19][CH2:20][2N@@H:21]->1[CH2:22][CH2:23][6P:24]->2([c:25]1[cH:26][cH:27][cH:28][cH:29][cH:30]1)[c:31]1[cH:32][cH:33][cH:34][cH:35][cH:36]1", "smiles3D": "[O+]#[4C-:1]->[Mn+:2]12(<-[3H-:3])(<-[5C-:4]#[O+:5])<-[1P:6]([c:7]3[c:8]([H:37])[c:9]([H:38])[c:10]([H:39])[c:11]([H:40])[c:12]3[H:41])([c:13]3[c:14]([H:42])[c:15]([H:43])[c:16]([H:44])[c:17]([H:45])[c:18]3[H:46])[C:19]([H:47])([H:48])[C:20]([H:49])([H:50])[2N@:21]->1([H:51])[C:22]([H:52])([H:53])[C:23]([H:54])([H:55])[6P:24]->2([c:25]1[c:26]([H:56])[c:27]([H:57])[c:28]([H:58])[c:29]([H:59])[c:30]1[H:60])[c:31]1[c:32]([H:61])[c:33]([H:62])[c:34]([H:63])[c:35]([H:64])[c:36]1[H:65]", "smiles3Dx": "[O+]#[4C-:1]->[Mn+:2]12(<-[3H-:3])(<-[5C-:4]#[O+:5])<-[1P:6]([c:7]3[c:8]([H:37])[c:9]([H:38])[c:10]([H:39])[c:11]([H:40])[c:12]3[H:41])([c:13]3[c:14]([H:42])[c:15]([H:43])[c:16]([H:44])[c:17]([H:45])[c:18]3[H:46])[C:19]([H:47])([H:48])[C:20]([H:49])([H:50])[2N@:21]->1([H:51])[C:22]([H:52])([H:53])[C:23]([H:54])([H:55])[6P:24]->2([c:25]1[c:26]([H:56])[c:27]([H:57])[c:28]([H:58])[c:29]([H:59])[c:30]1[H:60])[c:31]1[c:32]([H:61])[c:33]([H:62])[c:34]([H:63])[c:35]([H:64])[c:36]1[H:65]", "dummies": []}
O      0.3878    -1.4387     3.1610
C      0.2539    -0.9423     2.0703
Mn     0.0000     0.0000     0.0000
H     -1.5140    -1.0070    -0.2759
C      1.8832     1.2592     0.3311
O      2.8751     1.9223     0.5057
P     -1.4748     2.0341     0.6438
C     -3.1167     1.7036     1.2534
C     -3.4390     0.4236     1.7237
C     -4.7209     0.1585     2.2155
C     -5.6829     1.1722     2.2458
C     -5.3625     2.4537     1.7884
C     -4.0816     2.7224     1.2959
C     -0.7628     3.2823     1.6997
C     -1.0705     4.6401     1.5148
C     -0.5132     5.6055     2.3592
C      0.3469     5.2214     3.3919
C      0.6483     3.8702     3.5842
C      0.0922     2.9018     2.7428
C     -1.6512     2.7496    -0.9935
C     -1.5058     1.6314    -2.0775
N     -0.2621     0.9328    -2.0644
C     -0.1733    -0.1102    -3.0336
C      1.1611    -0.9260    -3.0114
P      1.3768    -1.6927    -1.4023
C      3.1294    -1.8046    -1.0929
C      3.6097    -1.6953     0.2189
C      4.9807    -1.7920     0.4757
C      5.8766    -2.0054    -0.5757
C      5.4020    -2.1251    -1.8851
C      4.0315    -2.0279    -2.1460
C      0.7573    -3.3593    -1.5261
C     -0.1938    -3.8176    -0.6047
C     -0.6761    -5.1276    -0.6865
C     -0.2055    -5.9862    -1.6840
C      0.7517    -5.5370    -2.5984
C      1.2363    -4.2277    -2.5196
H     -2.7001    -0.3663     1.7186
H     -4.9674    -0.8316     2.5764
H     -6.6744     0.9661     2.6277
H     -6.1062     3.2395     1.8177
H     -3.8491     3.7213     0.9532
H     -1.7380     4.9568     0.7248
H     -0.7495     6.6517     2.2139
H      0.7771     5.9700     4.0445
H      1.3109     3.5728     4.3867
H      0.3276     1.8584     2.9063
H     -2.6460     3.2306    -1.0903
H     -0.8600     3.5119    -1.1501
H     -1.6422     2.1018    -3.0785
H     -2.3283     0.8962    -1.9268
H      0.4190     1.5291    -2.2014
H     -0.2893     0.3335    -4.0493
H     -1.0145    -0.8209    -2.8694
H      2.0098    -0.2388    -3.2093
H      1.1306    -1.7053    -3.8001
H      2.9256    -1.5370     1.0422
H      5.3483    -1.7038     1.4898
H      6.9376    -2.0812    -0.3757
H      6.0962    -2.2948    -2.6979
H      3.6834    -2.1285    -3.1651
H     -0.5563    -3.1680     0.1805
H     -1.4119    -5.4782     0.0257
H     -0.5788    -7.0003    -1.7457
H      1.1199    -6.2044    -3.3669
H      1.9821    -3.8996    -3.2307
66
{"conf": 3, "E": 140.55, "rms": -1.0, "geom": "OH", "total_charge": 0, "CA_charge": 1, "smiles": "[O+]#[4C-:1]->[Mn+:2]12(<-[3H-:3])(<-[5C-:4]#[O+:5])<-[1P:6]([c:7]3[cH:8][cH:9][cH:10][cH:11][cH:12]3)([c:13]3[cH:14][cH:15][cH:16][cH:17][cH:18]3)[CH2:19][CH2:20][2N@@H:21]->1[CH2:22][CH2:23][6P:24]->2([c:25]1[cH:26][cH:27][cH:28][cH:29][cH:30]1)[c:31]1[cH:32][cH:33][cH:34][cH:35][cH:36]1", "smiles3D": "[O+]#[4C-:1]->[Mn+:2]12(<-[3H-:3])(<-[5C-:4]#[O+:5])<-[1P:6]([c:7]3[c:8]([H:37])[c:9]([H:38])[c:10]([H:39])[c:11]([H:40])[c:12]3[H:41])([c:13]3[c:14]([H:42])[c:15]([H:43])[c:16]([H:44])[c:17]([H:45])[c:18]3[H:46])[C:19]([H:47])([H:48])[C:20]([H:49])([H:50])[2N@:21]->1([H:51])[C:22]([H:52])([H:53])[C:23]([H:54])([H:55])[6P:24]->2([c:25]1[c:26]([H:56])[c:27]([H:57])[c:28]([H:58])[c:29]([H:59])[c:30]1[H:60])[c:31]1[c:32]([H:61])[c:33]([H:62])[c:34]([H:63])[c:35]([H:64])[c:36]1[H:65]", "smiles3Dx": "[O+]#[4C-:1]->[Mn+:2]12(<-[3H-:3])(<-[5C-:4]#[O+:5])<-[1P:6]([c:7]3[c:8]([H:37])[c:9]([H:38])[c:10]([H:39])[c:11]([H:40])[c:12]3[H:41])([c:13]3[c:14]([H:42])[c:15]([H:43])[c:16]([H:44])[c:17]([H:45])[c:18]3[H:46])[C:19]([H:47])([H:48])[C:20]([H:49])([H:50])[2N@:21]->1([H:51])[C:22]([H:52])([H:53])[C:23]([H:54])([H:55])[6P:24]->2([c:25]1[c:26]([H:56])[c:27]([H:57])[c:28]([H:58])[c:29]([H:59])[c:30]1[H:60])[c:31]1[c:32]([H:61])[c:33]([H:62])[c:34]([H:63])[c:35]([H:64])[c:36]1[H:65]", "dummies": []}
O      1.4424     2.3415    -2.1558
C      0.9446     1.5334    -1.4121
Mn     0.0000     0.0000     0.0000
H     -0.8908     1.3501     0.8751
C      1.1211    -1.6809    -1.0758
O      1.7142    -2.5656    -1.6411
P     -2.1497    -0.5359    -1.3501
C     -1.9697    -1.3574    -2.9284
C     -1.4383    -2.6563    -2.9968
C     -1.2736    -3.2854    -4.2346
C     -1.6238    -2.6197    -5.4117
C     -2.1292    -1.3188    -5.3540
C     -2.2946    -0.6843    -4.1191
C     -3.3355     0.7813    -1.5511
C     -2.9496     2.1088    -1.3231
C     -3.8724     3.1461    -1.4904
C     -5.1808     2.8618    -1.8928
C     -5.5667     1.5400    -2.1335
C     -4.6468     0.5002    -1.9666
C     -2.8987    -1.7051    -0.2087
C     -2.3745    -1.4377     1.2413
N     -0.9588    -1.5177     1.4066
C     -0.5171    -1.2316     2.7336
C      1.0333    -1.2444     2.9384
P      1.7969    -0.0202     1.8698
C      3.4277    -0.6123     1.4581
C      4.1755    -1.3584     2.3836
C      5.4579    -1.8051     2.0498
C      6.0005    -1.5059     0.7968
C      5.2626    -0.7559    -0.1233
C      3.9805    -0.3065     0.2072
C      2.0040     1.4646     2.8336
C      1.5120     2.6832     2.3474
C      1.6813     3.8554     3.0908
C      2.3488     3.8161     4.3183
C      2.8521     2.6048     4.8017
C      2.6846     1.4306     4.0610
H     -1.1335    -3.1831    -2.1037
H     -0.8669    -4.2873    -4.2816
H     -1.4936    -3.1079    -6.3689
H     -2.3867    -0.7985    -6.2675
H     -2.6663     0.3313    -4.1032
H     -1.9366     2.3441    -1.0263
H     -3.5722     4.1706    -1.3123
H     -5.8933     3.6659    -2.0236
H     -6.5773     1.3215    -2.4534
H     -4.9540    -0.5173    -2.1722
H     -4.0017    -1.5917    -0.2254
H     -2.6401    -2.7398    -0.5019
H     -2.7087    -0.4198     1.5444
H     -2.8566    -2.1758     1.9229
H     -0.6744    -2.3546     1.1679
H     -0.8941    -0.2252     3.0249
H     -0.9622    -1.9810     3.4279
H      1.4247    -2.2513     2.6840
H      1.2675    -1.0188     3.9988
H      3.7753    -1.5955     3.3602
H      6.0319    -2.3821     2.7633
H      6.9933    -1.8523     0.5403
H      5.6850    -0.5206    -1.0916
H      3.4221     0.2793    -0.5109
H      1.0062     2.7302     1.3924
H      1.2985     4.7949     2.7135
H      2.4802     4.7242     4.8922
H      3.3743     2.5764     5.7492
H      3.0877     0.5041     4.4464
66
{"conf": 4, "E": 140.55, "rms": -1.0, "geom": "OH", "total_charge": 0, "CA_charge": 1, "smiles": "[O+]#[4C-:1]->[Mn+:2]12(<-[3H-:3])(<-[5C-:4]#[O+:5])<-[1P:6]([c:7]3[cH:8][cH:9][cH:10][cH:11][cH:12]3)([c:13]3[cH:14][cH:15][cH:16][cH:17][cH:18]3)[CH2:19][CH2:20][2N@@H:21]->1[CH2:22][CH2:23][6P:24]->2([c:25]1[cH:26][cH:27][cH:28][cH:29][cH:30]1)[c:31]1[cH:32][cH:33][cH:34][cH:35][cH:36]1", "smiles3D": "[O+]#[4C-:1]->[Mn+:2]12(<-[3H-:3])(<-[5C-:4]#[O+:5])<-[1P:6]([c:7]3[c:8]([H:37])[c:9]([H:38])[c:10]([H:39])[c:11]([H:40])[c:12]3[H:41])([c:13]3[c:14]([H:42])[c:15]([H:43])[c:16]([H:44])[c:17]([H:45])[c:18]3[H:46])[C:19]([H:47])([H:48])[C:20]([H:49])([H:50])[2N@:21]->1([H:51])[C:22]([H:52])([H:53])[C:23]([H:54])([H:55])[6P:24]->2([c:25]1[c:26]([H:56])[c:27]([H:57])[c:28]([H:58])[c:29]([H:59])[c:30]1[H:60])[c:31]1[c:32]([H:61])[c:33]([H:62])[c:34]([H:63])[c:35]([H:64])[c:36]1[H:65]", "smiles3Dx": "[O+]#[4C-:1]->[Mn+:2]12(<-[3H-:3])(<-[5C-:4]#[O+:5])<-[1P:6]([c:7]3[c:8]([H:37])[c:9]([H:38])[c:10]([H:39])[c:11]([H:40])[c:12]3[H:41])([c:13]3[c:14]([H:42])[c:15]([H:43])[c:16]([H:44])[c:17]([H:45])[c:18]3[H:46])[C:19]([H:47])([H:48])[C:20]([H:49])([H:50])[2N@:21]->1([H:51])[C:22]([H:52])([H:53])[C:23]([H:54])([H:55])[6P:24]->2([c:25]1[c:26]([H:56])[c:27]([H:57])[c:28]([H:58])[c:29]([H:59])[c:30]1[H:60])[c:31]1[c:32]([H:61])[c:33]([H:62])[c:34]([H:63])[c:35]([H:64])[c:36]1[H:65]", "dummies": []}
O     -1.8649    -2.9405     0.2943
C     -1.2214    -1.9258     0.1925
Mn     0.0000     0.0000     0.0000
H     -0.9146     0.7257     1.4209
C      1.1524    -0.9069    -1.7575
O      1.7611    -1.3864    -2.6815
P      1.9733    -0.5882     1.5765
C      1.6187    -0.7668     3.3139
C      0.2986    -0.9727     3.7364
C      0.0126    -1.1267     5.0965
C      1.0445    -1.0831     6.0384
C      2.3644    -0.8900     5.6207
C      2.6542    -0.7356     4.2614
C      3.0396    -1.9410     1.1151
C      2.4903    -3.0840     0.5188
C      3.3144    -4.1557     0.1625
C      4.6892    -4.0933     0.4069
C      5.2409    -2.9598     1.0107
C      4.4200    -1.8854     1.3676
C      2.9127     0.9292     1.3797
C      1.9477     2.1049     1.0161
N      1.2006     1.9299    -0.1876
C      0.2861     2.9925    -0.4572
C     -0.5827     2.8214    -1.7475
P     -1.5321     1.2987    -1.6424
C     -3.1481     1.7682    -1.0512
C     -3.8997     2.7392    -1.7318
C     -5.1708     3.0926    -1.2687
C     -5.6981     2.4754    -0.1306
C     -4.9570     1.4996     0.5425
C     -3.6856     1.1433     0.0818
C     -1.7195     0.6602    -3.3023
C     -0.6146     0.5963    -4.1680
C     -0.7586     0.0713    -5.4559
C     -1.9997    -0.4056    -5.8841
C     -3.0973    -0.3688    -5.0208
C     -2.9587     0.1536    -3.7313
H     -0.5075    -1.0231     3.0168
H     -1.0082    -1.2838     5.4198
H      0.8220    -1.2035     7.0908
H      3.1635    -0.8626     6.3502
H      3.6819    -0.5954     3.9557
H      1.4266    -3.1472     0.3308
H      2.8870    -5.0355    -0.3010
H      5.3260    -4.9240     0.1316
H      6.3050    -2.9144     1.2037
H      4.8651    -1.0194     1.8388
H      3.4466     1.1678     2.3222
H      3.6528     0.8012     0.5627
H      2.5558     3.0345     0.9274
H      1.2349     2.2386     1.8610
H      1.7791     1.8444    -0.8921
H     -0.4046     3.0930     0.4103
H      0.8600     3.9430    -0.5526
H      0.0827     2.7932    -2.6306
H     -1.2701     3.6864    -1.8427
H     -3.5100     3.2130    -2.6238
H     -5.7488     3.8417    -1.7943
H     -6.6827     2.7489     0.2262
H     -5.3694     1.0164     1.4187
H     -3.1295     0.3761     0.6030
H      0.3628     0.9328    -3.8524
H      0.0950     0.0274    -6.1200
H     -2.1084    -0.8134    -6.8808
H     -4.0551    -0.7520    -5.3485
H     -3.8182     0.1496    -3.0748
66
{"conf": 5, "E": 157.26, "rms": -1.0, "geom": "OH", "total_charge": 0, "CA_charge": 1, "smiles": "[O+]#[4C-:1]->[Mn+:2]12(<-[3H-:3])(<-[5C-:4]#[O+:5])<-[1P:6]([c:7]3[cH:8][cH:9][cH:10][cH:11][cH:12]3)([c:13]3[cH:14][cH:15][cH:16][cH:17][cH:18]3)[CH2:19][CH2:20][2N@@H:21]->1[CH2:22][CH2:23][6P:24]->2([c:25]1[cH:26][cH:27][cH:28][cH:29][cH:30]1)[c:31]1[cH:32][cH:33][cH:34][cH:35][cH:36]1", "smiles3D": "[O+]#[4C-:1]->[Mn+:2]12(<-[3H-:3])(<-[5C-:4]#[O+:5])<-[1P:6]([c:7]3[c:8]([H:37])[c:9]([H:38])[c:10]([H:39])[c:11]([H:40])[c:12]3[H:41])([c:13]3[c:14]([H:42])[c:15]([H:43])[c:16]([H:44])[c:17]([H:45])[c:18]3[H:46])[C:19]([H:47])([H:48])[C:20]([H:49])([H:50])[2N@:21]->1([H:51])[C:22]([H:52])([H:53])[C:23]([H:54])([H:55])[6P:24]->2([c:25]1[c:26]([H:56])[c:27]([H:57])[c:28]([H:58])[c:29]([H:59])[c:30]1[H:60])[c:31]1[c:32]([H:61])[c:33]([H:62])[c:34]([H:63])[c:35]([H:64])[c:36]1[H:65]", "smiles3Dx": "[O+]#[4C-:1]->[Mn+:2]12(<-[3H-:3])(<-[5C-:4]#[O+:5])<-[1P:6]([c:7]3[c:8]([H:37])[c:9]([H:38])[c:10]([H:39])[c:11]([H:40])[c:12]3[H:41])([c:13]3[c:14]([H:42])[c:15]([H:43])[c:16]([H:44])[c:17]([H:45])[c:18]3[H:46])[C:19]([H:47])([H:48])[C:20]([H:49])([H:50])[2N@:21]->1([H:51])[C:22]([H:52])([H:53])[C:23]([H:54])([H:55])[6P:24]->2([c:25]1[c:26]([H:56])[c:27]([H:57])[c:28]([H:58])[c:29]([H:59])[c:30]1[H:60])[c:31]1[c:32]([H:61])[c:33]([H:62])[c:34]([H:63])[c:35]([H:64])[c:36]1[H:65]", "dummies": []}
O     -0.8721    -0.3531     3.3654
C     -0.5715    -0.2312     2.2040
Mn     0.0000     0.0000     0.0000
H      1.7467    -0.3806     0.4276
C     -2.1721     0.5018    -0.5211
O     -3.3158     0.7675    -0.7963
P     -0.2088    -2.4616    -0.7501
C      0.4779    -3.7348     0.2974
C     -0.2440    -4.9100     0.5710
C      0.3038    -5.8921     1.4023
C      1.5685    -5.7081     1.9670
C      2.2882    -4.5402     1.7025
C      1.7452    -3.5551     0.8721
C     -1.7897    -3.0179    -1.3735
C     -2.9595    -2.6604    -0.6881
C     -4.2064    -3.1007    -1.1408
C     -4.2916    -3.9192    -2.2693
C     -3.1284    -4.3099    -2.9373
C     -1.8784    -3.8713    -2.4885
C      0.9225    -2.2762    -2.1311
C      0.6054    -0.9702    -2.9264
N      0.5530     0.2811    -2.1962
C      1.7145     1.0973    -2.2120
C      1.4895     2.5550    -1.6577
P      0.6987     2.4969    -0.0403
C     -0.6134     3.7107    -0.0465
C     -0.7991     4.5656     1.0536
C     -1.8478     5.4906     1.0555
C     -2.7273     5.5560    -0.0281
C     -2.5659     4.6892    -1.1119
C     -1.5180     3.7636    -1.1194
C      1.9417     3.0303     1.1222
C      2.5554     4.2845     0.9773
C      3.5276     4.6987     1.8928
C      3.8912     3.8639     2.9535
C      3.2822     2.6140     3.1002
C      2.3088     2.1969     2.1868
H     -1.2266    -5.0776     0.1533
H     -0.2537    -6.7963     1.6104
H      1.9900    -6.4696     2.6104
H      3.2672    -4.3977     2.1415
H      2.3171    -2.6584     0.6784
H     -2.9066    -2.0542     0.2068
H     -5.1058    -2.8146    -0.6111
H     -5.2571    -4.2629    -2.6172
H     -3.1946    -4.9624    -3.7984
H     -1.0009    -4.2255    -3.0045
H      1.9579    -2.2092    -1.7389
H      0.8567    -3.1502    -2.8043
H     -0.3869    -1.1206    -3.4165
H      1.3582    -0.8841    -3.7418
H     -0.1220     0.7788    -2.5664
H      2.0957     1.1828    -3.2549
H      2.4954     0.6013    -1.5971
H      2.4709     3.0660    -1.5738
H      0.8534     3.1204    -2.3667
H     -0.1477     4.5173     1.9155
H     -1.9834     6.1518     1.9016
H     -3.5404     6.2703    -0.0229
H     -3.2578     4.7289    -1.9432
H     -1.4274     3.0828    -1.9555
H      2.2774     4.9417     0.1628
H      3.9983     5.6669     1.7807
H      4.6439     4.1854     3.6617
H      3.5640     1.9685     3.9220
H      1.8455     1.2285     2.3126
66
{"conf": 6, "E": 140.31, "rms": -1.0, "geom": "OH", "total_charge": 0, "CA_charge": 1, "smiles": "[O+]#[4C-:1]->[Mn+:2]12(<-[3H-:3])(<-[5C-:4]#[O+:5])<-[1P:6]([c:7]3[cH:8][cH:9][cH:10][cH:11][cH:12]3)([c:13]3[cH:14][cH:15][cH:16][cH:17][cH:18]3)[CH2:19][CH2:20][2N@@H:21]->1[CH2:22][CH2:23][6P:24]->2([c:25]1[cH:26][cH:27][cH:28][cH:29][cH:30]1)[c:31]1[cH:32][cH:33][cH:34][cH:35][cH:36]1", "smiles3D": "[O+]#[4C-:1]->[Mn+:2]12(<-[3H-:3])(<-[5C-:4]#[O+:5])<-[1P:6]([c:7]3[c:8]([H:37])[c:9]([H:38])[c:10]([H:39])[c:11]([H:40])[c:12]3[H:41])([c:13]3[c:14]([H:42])[c:15]([H:43])[c:16]([H:44])[c:17]([H:45])[c:18]3[H:46])[C:19]([H:47])([H:48])[C:20]([H:49])([H:50])[2N@:21]->1([H:51])[C:22]([H:52])([H:53])[C:23]([H:54])([H:55])[6P:24]->2([c:25]1[c:26]([H:56])[c:27]([H:57])[c:28]([H:58])[c:29]([H:59])[c:30]1[H:60])[c:31]1[c:32]([H:61])[c:33]([H:62])[c:34]([H:63])[c:35]([H:64])[c:36]1[H:65]", "smiles3Dx": "[O+]#[4C-:1]->[Mn+:2]12(<-[3H-:3])(<-[5C-:4]#[O+:5])<-[1P:6]([c:7]3[c:8]([H:37])[c:9]([H:38])[c:10]([H:39])[c:11]([H:40])[c:12]3[H:41])([c:13]3[c:14]([H:42])[c:15]([H:43])[c:16]([H:44])[c:17]([H:45])[c:18]3[H:46])[C:19]([H:47])([H:48])[C:20]([H:49])([H:50])[2N@:21]->1([H:51])[C:22]([H:52])([H:53])[C:23]([H:54])([H:55])[6P:24]->2([c:25]1[c:26]([H:56])[c:27]([H:57])[c:28]([H:58])[c:29]([H:59])[c:30]1[H:60])[c:31]1[c:32]([H:61])[c:33]([H:62])[c:34]([H:63])[c:35]([H:64])[c:36]1[H:65]", "dummies": []}
O      0.6556     2.4814     2.3714
C      0.4296     1.6250     1.5531
Mn     0.0000     0.0000     0.0000
H      1.7681     0.0150    -0.5013
C     -2.2065    -0.0159     0.6116
O     -3.3685    -0.0240     0.9336
P      0.4302    -2.0971     1.4655
C     -0.7066    -2.4018     2.8073
C     -1.2318    -1.3235     3.5318
C     -2.1125    -1.5529     4.5932
C     -2.4641    -2.8601     4.9416
C     -1.9310    -3.9401     4.2321
C     -1.0510    -3.7148     3.1691
C      2.0910    -2.3828     2.0625
C      3.1845    -2.1767     1.2077
C      4.4881    -2.3920     1.6649
C      4.7096    -2.8100     2.9791
C      3.6275    -3.0106     3.8393
C      2.3215    -2.7968     3.3874
C      0.1071    -3.3552     0.2254
C      0.3452    -2.7764    -1.2108
N     -0.4249    -1.6225    -1.5458
C     -0.1327    -1.0881    -2.8364
C     -0.9301     0.2019    -3.2189
P     -0.5841     1.5034    -2.0314
C     -2.0392     2.5285    -1.9223
C     -2.3660     3.1403    -0.7048
C     -3.4984     3.9549    -0.6093
C     -4.3046     4.1674    -1.7311
C     -3.9778     3.5674    -2.9505
C     -2.8466     2.7512    -3.0497
C      0.7176     2.5095    -2.7170
C      0.5882     3.0701    -3.9976
C      1.6110     3.8685    -4.5192
C      2.7609     4.1161    -3.7641
C      2.8876     3.5692    -2.4839
C      1.8669     2.7704    -1.9591
H     -0.9586    -0.3075     3.2792
H     -2.5196    -0.7174     5.1479
H     -3.1443    -3.0363     5.7648
H     -2.1962    -4.9523     4.5091
H     -0.6327    -4.5627     2.6427
H      3.0378    -1.8495     0.1897
H      5.3272    -2.2332     0.9999
H      5.7195    -2.9756     3.3316
H      3.8008    -3.3304     4.8588
H      1.5080    -2.9535     4.0804
H     -0.9472    -3.6918     0.3082
H      0.7810    -4.2221     0.3918
H      0.1153    -3.5816    -1.9462
H      1.4223    -2.5239    -1.3083
H     -1.3145    -1.8346    -1.5036
H     -0.3483    -1.8667    -3.6040
H      0.9535    -0.8481    -2.8841
H     -0.6348     0.5304    -4.2362
H     -2.0161    -0.0267    -3.2096
H     -1.7459     2.9892     0.1690
H     -3.7495     4.4232     0.3336
H     -5.1804     4.7990    -1.6562
H     -4.6003     3.7362    -3.8197
H     -2.6075     2.3001    -4.0033
H     -0.2977     2.8958    -4.5927
H      1.5110     4.2974    -5.5079
H      3.5511     4.7352    -4.1687
H      3.7750     3.7675    -1.8968
H      1.9715     2.3652    -0.9617
66
{"conf": 7, "E": 156.08, "rms": -1.0, "geom": "OH", "total_charge": 0, "CA_charge": 1, "smiles": "[O+]#[4C-:1]->[Mn+:2]12(<-[3H-:3])(<-[5C-:4]#[O+:5])<-[1P:6]([c:7]3[cH:8][cH:9][cH:10][cH:11][cH:12]3)([c:13]3[cH:14][cH:15][cH:16][cH:17][cH:18]3)[CH2:19][CH2:20][2N@@H:21]->1[CH2:22][CH2:23][6P:24]->2([c:25]1[cH:26][cH:27][cH:28][cH:29][cH:30]1)[c:31]1[cH:32][cH:33][cH:34][cH:35][cH:36]1", "smiles3D": "[O+]#[4C-:1]->[Mn+:2]12(<-[3H-:3])(<-[5C-:4]#[O+:5])<-[1P:6]([c:7]3[c:8]([H:37])[c:9]([H:38])[c:10]([H:39])[c:11]([H:40])[c:12]3[H:41])([c:13]3[c:14]([H:42])[c:15]([H:43])[c:16]([H:44])[c:17]([H:45])[c:18]3[H:46])[C:19]([H:47])([H:48])[C:20]([H:49])([H:50])[2N@:21]->1([H:51])[C:22]([H:52])([H:53])[C:23]([H:54])([H:55])[6P:24]->2([c:25]1[c:26]([H:56])[c:27]([H:57])[c:28]([H:58])[c:29]([H:59])[c:30]1[H:60])[c:31]1[c:32]([H:61])[c:33]([H:62])[c:34]([H:63])[c:35]([H:64])[c:36]1[H:65]", "smiles3Dx": "[O+]#[4C-:1]->[Mn+:2]12(<-[3H-:3])(<-[5C-:4]#[O+:5])<-[1P:6]([c:7]3[c:8]([H:37])[c:9]([H:38])[c:10]([H:39])[c:11]([H:40])[c:12]3[H:41])([c:13]3[c:14]([H:42])[c:15]([H:43])[c:16]([H:44])[c:17]([H:45])[c:18]3[H:46])[C:19]([H:47])([H:48])[C:20]([H:49])([H:50])[2N@:21]->1([H:51])[C:22]([H:52])([H:53])[C:23]([H:54])([H:55])[6P:24]->2([c:25]1[c:26]([H:56])[c:27]([H:57])[c:28]([H:58])[c:29]([H:59])[c:30]1[H:60])[c:31]1[c:32]([H:61])[c:33]([H:62])[c:34]([H:63])[c:35]([H:64])[c:36]1[H:65]", "dummies": []}
O      2.8076     2.0533     0.3365
C      1.8388     1.3448     0.2202
Mn     0.0000     0.0000     0.0000
H      1.0751    -1.4831     0.1707
C     -1.3415     1.8462    -0.1888
O     -2.0485     2.8180    -0.2874
P     -0.6141    -0.3203     2.4787
C     -1.7200     0.8807     3.2072
C     -2.9704     0.5140     3.7393
C     -3.8035     1.4865     4.3027
C     -3.3985     2.8229     4.3416
C     -2.1574     3.1914     3.8180
C     -1.3208     2.2242     3.2545
C      0.6756    -0.6565     3.6594
C      0.3590    -0.8572     5.0111
C      1.3733    -1.1249     5.9356
C      2.7042    -1.1974     5.5135
C      3.0217    -1.0050     4.1656
C      2.0094    -0.7370     3.2385
C     -1.4694    -1.8749     2.2265
C     -2.4068    -1.7924     0.9778
N     -1.8505    -1.3117    -0.2757
C     -1.5085    -2.2837    -1.2521
C     -1.1978    -1.6834    -2.6757
P      0.0701    -0.4106    -2.5602
C      1.5692    -1.1167    -3.2278
C      1.9950    -2.3862    -2.8068
C      3.1792    -2.9340    -3.3091
C      3.9508    -2.2146    -4.2252
C      3.5422    -0.9431    -4.6358
C      2.3587    -0.3905    -4.1363
C     -0.4331     0.9145    -3.6438
C     -1.0154     0.6332    -4.8901
C     -1.3781     1.6782    -5.7455
C     -1.1480     3.0044    -5.3683
C     -0.5450     3.2870    -4.1393
C     -0.1805     2.2445    -3.2817
H     -3.3220    -0.5038     3.7304
H     -4.7654     1.2030     4.7102
H     -4.0460     3.5724     4.7781
H     -1.8431     4.2266     3.8489
H     -0.3602     2.5231     2.8529
H     -0.6685    -0.8087     5.3490
H      1.1278    -1.2777     6.9786
H      3.4885    -1.4053     6.2298
H      4.0517    -1.0657     3.8388
H      2.2676    -0.5985     2.1981
H     -2.0550    -2.1429     3.1267
H     -0.7132    -2.6680     2.0496
H     -3.2555    -1.1208     1.2521
H     -2.8381    -2.8062     0.8193
H     -2.4849    -0.7716    -0.6581
H     -0.6158    -2.8364    -0.8931
H     -2.3456    -3.0099    -1.3630
H     -0.8534    -2.4937    -3.3520
H     -2.1276    -1.2398    -3.0882
H      1.4179    -2.9538    -2.0907
H      3.5008    -3.9154    -2.9851
H      4.8680    -2.6395    -4.6119
H      4.1457    -0.3829    -5.3384
H      2.0734     0.6015    -4.4583
H     -1.1796    -0.3889    -5.2062
H     -1.8317     1.4598    -6.7036
H     -1.4271     3.8121    -6.0325
H     -0.3529     4.3134    -3.8545
H      0.3112     2.4750    -2.3458
