# Supplementary material for: MACE: Automated Assessment of Stereochemistry of Transition Metal Complexes and Its Applications in Computational Catalysis
Source: J Chem Theory Comput. 2024 Feb 16;20(5):2313–20. doi: 10.1021/acs.jctc.3c01313 (PMC10938507; doi:10.1021/acs.jctc.3c01313)
Supplement: Supplementary file 3 — ct3c01313_si_003.zip [file ct3c01313_si_003.zip › structures/screening/mace_MeCN/Mn_PNhP_Ph_tri_5.xyz]

66
{"conf": 0, "E": 157.0, "rms": -1.0, "geom": "OH", "total_charge": 0, "CA_charge": 1, "smiles": "[O+]#[3C-:1]->[Mn+:2]12(<-[4H-:3])(<-[5C-:4]#[O+:5])<-[1P:6]([c:7]3[cH:8][cH:9][cH:10][cH:11][cH:12]3)([c:13]3[cH:14][cH:15][cH:16][cH:17][cH:18]3)[CH2:19][CH2:20][2N@@H:21]->1[CH2:22][CH2:23][6P:24]->2([c:25]1[cH:26][cH:27][cH:28][cH:29][cH:30]1)[c:31]1[cH:32][cH:33][cH:34][cH:35][cH:36]1", "smiles3D": "[O+]#[3C-:1]->[Mn+:2]12(<-[4H-:3])(<-[5C-:4]#[O+:5])<-[1P:6]([c:7]3[c:8]([H:37])[c:9]([H:38])[c:10]([H:39])[c:11]([H:40])[c:12]3[H:41])([c:13]3[c:14]([H:42])[c:15]([H:43])[c:16]([H:44])[c:17]([H:45])[c:18]3[H:46])[C:19]([H:47])([H:48])[C:20]([H:49])([H:50])[2N@:21]->1([H:51])[C:22]([H:52])([H:53])[C:23]([H:54])([H:55])[6P:24]->2([c:25]1[c:26]([H:56])[c:27]([H:57])[c:28]([H:58])[c:29]([H:59])[c:30]1[H:60])[c:31]1[c:32]([H:61])[c:33]([H:62])[c:34]([H:63])[c:35]([H:64])[c:36]1[H:65]", "smiles3Dx": "[O+]#[3C-:1]->[Mn+:2]12(<-[4H-:3])(<-[5C-:4]#[O+:5])<-[1P:6]([c:7]3[c:8]([H:37])[c:9]([H:38])[c:10]([H:39])[c:11]([H:40])[c:12]3[H:41])([c:13]3[c:14]([H:42])[c:15]([H:43])[c:16]([H:44])[c:17]([H:45])[c:18]3[H:46])[C:19]([H:47])([H:48])[C:20]([H:49])([H:50])[2N@:21]->1([H:51])[C:22]([H:52])([H:53])[C:23]([H:54])([H:55])[6P:24]->2([c:25]1[c:26]([H:56])[c:27]([H:57])[c:28]([H:58])[c:29]([H:59])[c:30]1[H:60])[c:31]1[c:32]([H:61])[c:33]([H:62])[c:34]([H:63])[c:35]([H:64])[c:36]1[H:65]", "dummies": []}
O      0.0319     3.1129    -1.5949
C      0.0202     2.0394    -1.0459
Mn     0.0000     0.0000     0.0000
H      1.4708    -0.4863    -0.9917
C      0.0361    -2.0342     1.0515
O      0.0551    -3.1047     1.6061
P     -1.8879    -0.7215    -1.6291
C     -1.9168     0.0349    -3.2483
C     -1.4700    -0.6852    -4.3686
C     -1.4695    -0.0899    -5.6337
C     -1.9028     1.2293    -5.7876
C     -2.3323     1.9575    -4.6753
C     -2.3359     1.3665    -3.4082
C     -2.1657    -2.4673    -1.8656
C     -3.4432    -2.9453    -2.1972
C     -3.6462    -4.3126    -2.4087
C     -2.5747    -5.2043    -2.3041
C     -1.2966    -4.7285    -1.9970
C     -1.0901    -3.3619    -1.7853
C     -3.3097    -0.0993    -0.7177
C     -2.8602     0.9805     0.3371
N     -1.8511     0.5379     1.2380
C     -1.5650     1.3939     2.3822
C     -0.2186     2.1944     2.4173
P      1.1671     1.1411     1.9877
C      1.6167     0.1149     3.3804
C      2.5733    -0.8936     3.1944
C      2.9500    -1.7166     4.2593
C      2.3749    -1.5369     5.5192
C      1.4227    -0.5336     5.7149
C      1.0414     0.2930     4.6527
C      2.5407     2.2262     1.6650
C      2.9705     3.1305     2.6468
C      4.0543     3.9767     2.3922
C      4.7127     3.9198     1.1600
C      4.2895     3.0145     0.1820
C      3.2064     2.1666     0.4340
H     -1.1162    -1.7029    -4.2697
H     -1.1283    -0.6503    -6.4946
H     -1.8997     1.6892    -6.7674
H     -2.6587     2.9826    -4.7943
H     -2.6587     1.9556    -2.5622
H     -4.2785    -2.2645    -2.2997
H     -4.6329    -4.6802    -2.6591
H     -2.7328    -6.2621    -2.4702
H     -0.4647    -5.4176    -1.9301
H     -0.0915    -3.0021    -1.5742
H     -4.0412     0.3493    -1.4212
H     -3.7965    -0.9410    -0.1826
H     -2.4858     1.8738    -0.2005
H     -3.7619     1.2816     0.9181
H     -2.1509    -0.2592     1.5771
H     -1.5843     0.7539     3.2969
H     -2.3883     2.1348     2.4951
H     -0.0668     2.6382     3.4203
H     -0.2772     3.0181     1.6759
H      3.0272    -1.0435     2.2225
H      3.6879    -2.4937     4.1075
H      2.6669    -2.1745     6.3435
H      0.9782    -0.3963     6.6923
H      0.3025     1.0515     4.8481
H      2.4708     3.1791     3.6061
H      4.3846     4.6752     3.1501
H      5.5516     4.5750     0.9641
H      4.8017     2.9689    -0.7704
H      2.8908     1.4662    -0.3280
66
{"conf": 1, "E": 141.1, "rms": -1.0, "geom": "OH", "total_charge": 0, "CA_charge": 1, "smiles": "[O+]#[3C-:1]->[Mn+:2]12(<-[4H-:3])(<-[5C-:4]#[O+:5])<-[1P:6]([c:7]3[cH:8][cH:9][cH:10][cH:11][cH:12]3)([c:13]3[cH:14][cH:15][cH:16][cH:17][cH:18]3)[CH2:19][CH2:20][2N@@H:21]->1[CH2:22][CH2:23][6P:24]->2([c:25]1[cH:26][cH:27][cH:28][cH:29][cH:30]1)[c:31]1[cH:32][cH:33][cH:34][cH:35][cH:36]1", "smiles3D": "[O+]#[3C-:1]->[Mn+:2]12(<-[4H-:3])(<-[5C-:4]#[O+:5])<-[1P:6]([c:7]3[c:8]([H:37])[c:9]([H:38])[c:10]([H:39])[c:11]([H:40])[c:12]3[H:41])([c:13]3[c:14]([H:42])[c:15]([H:43])[c:16]([H:44])[c:17]([H:45])[c:18]3[H:46])[C:19]([H:47])([H:48])[C:20]([H:49])([H:50])[2N@:21]->1([H:51])[C:22]([H:52])([H:53])[C:23]([H:54])([H:55])[6P:24]->2([c:25]1[c:26]([H:56])[c:27]([H:57])[c:28]([H:58])[c:29]([H:59])[c:30]1[H:60])[c:31]1[c:32]([H:61])[c:33]([H:62])[c:34]([H:63])[c:35]([H:64])[c:36]1[H:65]", "smiles3Dx": "[O+]#[3C-:1]->[Mn+:2]12(<-[4H-:3])(<-[5C-:4]#[O+:5])<-[1P:6]([c:7]3[c:8]([H:37])[c:9]([H:38])[c:10]([H:39])[c:11]([H:40])[c:12]3[H:41])([c:13]3[c:14]([H:42])[c:15]([H:43])[c:16]([H:44])[c:17]([H:45])[c:18]3[H:46])[C:19]([H:47])([H:48])[C:20]([H:49])([H:50])[2N@:21]->1([H:51])[C:22]([H:52])([H:53])[C:23]([H:54])([H:55])[6P:24]->2([c:25]1[c:26]([H:56])[c:27]([H:57])[c:28]([H:58])[c:29]([H:59])[c:30]1[H:60])[c:31]1[c:32]([H:61])[c:33]([H:62])[c:34]([H:63])[c:35]([H:64])[c:36]1[H:65]", "dummies": []}
O     -2.0711     2.2357     1.7195
C     -1.3577     1.4654     1.1264
Mn     0.0000     0.0000     0.0000
H     -0.9745     0.2747    -1.5358
C      1.3577    -1.4638    -1.1215
O      2.0728    -2.2346    -1.7120
P     -1.3201    -2.0083     0.9848
C     -1.2921    -3.5375     0.0696
C     -1.3052    -4.7724     0.7376
C     -1.3017    -5.9640     0.0057
C     -1.2935    -5.9282    -1.3918
C     -1.2943    -4.7002    -2.0597
C     -1.2988    -3.5068    -1.3312
C     -3.0140    -1.7434     1.4775
C     -3.6233    -2.5752     2.4317
C     -4.9613    -2.3732     2.7850
C     -5.7017    -1.3564     2.1757
C     -5.1089    -0.5486     1.2015
C     -3.7717    -0.7482     0.8451
C     -0.3397    -2.2585     2.4709
C      0.3604    -0.9214     2.8840
N      1.2194    -0.3522     1.8965
C      1.8140     0.8858     2.2849
C      2.7285     1.5561     1.2065
P      1.7900     1.8584    -0.2968
C      2.9198     1.6991    -1.6661
C      4.2498     2.1341    -1.5516
C      5.1197     2.0198    -2.6406
C      4.6649     1.4801    -3.8474
C      3.3375     1.0588    -3.9686
C      2.4647     1.1726    -2.8823
C      1.2505     3.5587    -0.2799
C      2.1413     4.5919     0.0562
C      1.7110     5.9224     0.0354
C      0.3999     6.2296    -0.3386
C     -0.4792     5.2074    -0.7062
C     -0.0523     3.8761    -0.6875
H     -1.3207    -4.8189     1.8184
H     -1.3081    -6.9153     0.5218
H     -1.2915    -6.8514    -1.9567
H     -1.2949    -4.6732    -3.1417
H     -1.3102    -2.5612    -1.8588
H     -3.0799    -3.3874     2.8935
H     -5.4270    -3.0109     3.5253
H     -6.7378    -1.2033     2.4485
H     -5.6879     0.2263     0.7161
H     -3.3347    -0.1364     0.0669
H      0.4369    -3.0263     2.2727
H     -0.9865    -2.6035     3.3007
H      0.9573    -1.1171     3.8045
H     -0.4307    -0.1830     3.1400
H      1.8838    -0.9513     1.7011
H      2.4299     0.7137     3.1976
H      1.0071     1.6046     2.5475
H      3.1258     2.5093     1.6060
H      3.5759     0.8765     0.9791
H      4.6164     2.5625    -0.6283
H      6.1457     2.3521    -2.5500
H      5.3393     1.3929    -4.6894
H      2.9842     0.6474    -4.9053
H      1.4357     0.8530    -2.9904
H      3.1684     4.3809     0.3186
H      2.3969     6.7164     0.3012
H      0.0695     7.2601    -0.3565
H     -1.4887     5.4472    -1.0142
H     -0.7336     3.0977    -1.0049
66
{"conf": 2, "E": 141.1, "rms": -1.0, "geom": "OH", "total_charge": 0, "CA_charge": 1, "smiles": "[O+]#[3C-:1]->[Mn+:2]12(<-[4H-:3])(<-[5C-:4]#[O+:5])<-[1P:6]([c:7]3[cH:8][cH:9][cH:10][cH:11][cH:12]3)([c:13]3[cH:14][cH:15][cH:16][cH:17][cH:18]3)[CH2:19][CH2:20][2N@@H:21]->1[CH2:22][CH2:23][6P:24]->2([c:25]1[cH:26][cH:27][cH:28][cH:29][cH:30]1)[c:31]1[cH:32][cH:33][cH:34][cH:35][cH:36]1", "smiles3D": "[O+]#[3C-:1]->[Mn+:2]12(<-[4H-:3])(<-[5C-:4]#[O+:5])<-[1P:6]([c:7]3[c:8]([H:37])[c:9]([H:38])[c:10]([H:39])[c:11]([H:40])[c:12]3[H:41])([c:13]3[c:14]([H:42])[c:15]([H:43])[c:16]([H:44])[c:17]([H:45])[c:18]3[H:46])[C:19]([H:47])([H:48])[C:20]([H:49])([H:50])[2N@:21]->1([H:51])[C:22]([H:52])([H:53])[C:23]([H:54])([H:55])[6P:24]->2([c:25]1[c:26]([H:56])[c:27]([H:57])[c:28]([H:58])[c:29]([H:59])[c:30]1[H:60])[c:31]1[c:32]([H:61])[c:33]([H:62])[c:34]([H:63])[c:35]([H:64])[c:36]1[H:65]", "smiles3Dx": "[O+]#[3C-:1]->[Mn+:2]12(<-[4H-:3])(<-[5C-:4]#[O+:5])<-[1P:6]([c:7]3[c:8]([H:37])[c:9]([H:38])[c:10]([H:39])[c:11]([H:40])[c:12]3[H:41])([c:13]3[c:14]([H:42])[c:15]([H:43])[c:16]([H:44])[c:17]([H:45])[c:18]3[H:46])[C:19]([H:47])([H:48])[C:20]([H:49])([H:50])[2N@:21]->1([H:51])[C:22]([H:52])([H:53])[C:23]([H:54])([H:55])[6P:24]->2([c:25]1[c:26]([H:56])[c:27]([H:57])[c:28]([H:58])[c:29]([H:59])[c:30]1[H:60])[c:31]1[c:32]([H:61])[c:33]([H:62])[c:34]([H:63])[c:35]([H:64])[c:36]1[H:65]", "dummies": []}
O     -1.6983     2.9356    -0.8614
C     -1.1133     1.9241    -0.5639
Mn     0.0000     0.0000     0.0000
H     -0.5769     0.1734     1.7381
C      1.1129    -1.9216     0.5595
O      1.6989    -2.9334     0.8540
P      2.2324     1.3176     0.1620
C      3.5104     0.6426     1.2049
C      4.8645     0.7853     0.8620
C      5.8569     0.2666     1.6997
C      5.5035    -0.3873     2.8836
C      4.1568    -0.5189     3.2345
C      3.1618    -0.0006     2.3999
C      2.1565     3.0638     0.5188
C      3.2081     3.9191     0.1495
C      3.1471     5.2806     0.4633
C      2.0496     5.7906     1.1623
C      1.0175     4.9369     1.5610
C      1.0755     3.5751     1.2499
C      2.7738     1.1194    -1.5409
C      1.5383     0.8969    -2.4750
N      0.7243    -0.2301    -2.1518
C     -0.4160    -0.3865    -2.9956
C     -1.3513    -1.5895    -2.6398
P     -1.9492    -1.4284    -0.9520
C     -3.5773    -0.7015    -1.0086
C     -4.5425    -1.1707    -1.9152
C     -5.8240    -0.6107    -1.9266
C     -6.1541     0.4032    -1.0232
C     -5.2072     0.8492    -0.0972
C     -3.9254     0.2910    -0.0823
C     -2.1524    -3.0762    -0.3038
C     -1.8983    -3.3237     1.0518
C     -2.0708    -4.6087     1.5753
C     -2.5076    -5.6484     0.7493
C     -2.7767    -5.4030    -0.6005
C     -2.6042    -4.1193    -1.1278
H      5.1565     1.2964    -0.0458
H      6.9002     0.3741     1.4324
H      6.2729    -0.7876     3.5311
H      3.8841    -1.0193     4.1546
H      2.1222    -0.0987     2.6866
H      4.0811     3.5418    -0.3642
H      3.9552     5.9390     0.1719
H      2.0054     6.8441     1.4066
H      0.1769     5.3287     2.1190
H      0.2851     2.9201     1.5922
H      3.4437     0.2374    -1.6121
H      3.3251     2.0205    -1.8729
H      1.9138     0.7772    -3.5174
H      0.9108     1.8144    -2.4408
H      1.2353    -0.9883    -2.2011
H     -1.0224     0.5449    -2.9558
H     -0.0661    -0.5230    -4.0448
H     -0.7769    -2.5342    -2.7365
H     -2.2041    -1.6104    -3.3459
H     -4.3198    -1.9750    -2.6022
H     -6.5641    -0.9690    -2.6303
H     -7.1472     0.8336    -1.0317
H     -5.4691     1.6210     0.6149
H     -3.2122     0.6234     0.6605
H     -1.5697    -2.5233     1.7030
H     -1.8692    -4.7977     2.6217
H     -2.6422    -6.6424     1.1558
H     -3.1215    -6.2072    -1.2375
H     -2.8259    -3.9456    -2.1724
66
{"conf": 3, "E": 157.14, "rms": -1.0, "geom": "OH", "total_charge": 0, "CA_charge": 1, "smiles": "[O+]#[3C-:1]->[Mn+:2]12(<-[4H-:3])(<-[5C-:4]#[O+:5])<-[1P:6]([c:7]3[cH:8][cH:9][cH:10][cH:11][cH:12]3)([c:13]3[cH:14][cH:15][cH:16][cH:17][cH:18]3)[CH2:19][CH2:20][2N@@H:21]->1[CH2:22][CH2:23][6P:24]->2([c:25]1[cH:26][cH:27][cH:28][cH:29][cH:30]1)[c:31]1[cH:32][cH:33][cH:34][cH:35][cH:36]1", "smiles3D": "[O+]#[3C-:1]->[Mn+:2]12(<-[4H-:3])(<-[5C-:4]#[O+:5])<-[1P:6]([c:7]3[c:8]([H:37])[c:9]([H:38])[c:10]([H:39])[c:11]([H:40])[c:12]3[H:41])([c:13]3[c:14]([H:42])[c:15]([H:43])[c:16]([H:44])[c:17]([H:45])[c:18]3[H:46])[C:19]([H:47])([H:48])[C:20]([H:49])([H:50])[2N@:21]->1([H:51])[C:22]([H:52])([H:53])[C:23]([H:54])([H:55])[6P:24]->2([c:25]1[c:26]([H:56])[c:27]([H:57])[c:28]([H:58])[c:29]([H:59])[c:30]1[H:60])[c:31]1[c:32]([H:61])[c:33]([H:62])[c:34]([H:63])[c:35]([H:64])[c:36]1[H:65]", "smiles3Dx": "[O+]#[3C-:1]->[Mn+:2]12(<-[4H-:3])(<-[5C-:4]#[O+:5])<-[1P:6]([c:7]3[c:8]([H:37])[c:9]([H:38])[c:10]([H:39])[c:11]([H:40])[c:12]3[H:41])([c:13]3[c:14]([H:42])[c:15]([H:43])[c:16]([H:44])[c:17]([H:45])[c:18]3[H:46])[C:19]([H:47])([H:48])[C:20]([H:49])([H:50])[2N@:21]->1([H:51])[C:22]([H:52])([H:53])[C:23]([H:54])([H:55])[6P:24]->2([c:25]1[c:26]([H:56])[c:27]([H:57])[c:28]([H:58])[c:29]([H:59])[c:30]1[H:60])[c:31]1[c:32]([H:61])[c:33]([H:62])[c:34]([H:63])[c:35]([H:64])[c:36]1[H:65]", "dummies": []}
O      0.7534    -1.6347     3.0011
C      0.4938    -1.0718     1.9668
Mn     0.0000     0.0000     0.0000
H      1.6445     0.8200     0.0811
C     -0.4502     1.1028    -1.9554
O     -0.6879     1.6827    -2.9857
P     -1.3901     1.6399     1.4288
C     -2.1395     3.0502     0.6282
C     -1.3944     3.7799    -0.3088
C     -1.9488     4.8999    -0.9349
C     -3.2443     5.3111    -0.6133
C     -3.9812     4.6103     0.3447
C     -3.4308     3.4885     0.9733
C     -0.7042     2.2049     2.9717
C      0.6845     2.2123     3.1562
C      1.2286     2.6593     4.3644
C      0.3879     3.1043     5.3890
C     -0.9983     3.1041     5.2059
C     -1.5456     2.6569     3.9992
C     -2.6633     0.4436     1.8407
C     -3.0706    -0.3838     0.5798
N     -2.0274    -1.0410    -0.1850
C     -1.8246    -2.4296     0.0444
C     -0.8713    -3.1418    -0.9908
P      0.6309    -2.1802    -1.2553
C      0.8608    -2.0545    -3.0235
C      2.1225    -2.2855    -3.5988
C      2.2983    -2.1584    -4.9802
C      1.2244    -1.7865    -5.7930
C     -0.0265    -1.5331    -5.2247
C     -0.2081    -1.6601    -3.8444
C      1.9774    -3.1510    -0.6016
C      2.9351    -2.5478     0.2245
C      4.0051    -3.2980     0.7222
C      4.1299    -4.6490     0.3854
C      3.1889    -5.2497    -0.4559
C      2.1170    -4.5028    -0.9544
H     -0.3788     3.4908    -0.5462
H     -1.3708     5.4537    -1.6633
H     -3.6719     6.1804    -1.0960
H     -4.9773     4.9424     0.6076
H     -4.0156     2.9945     1.7320
H      1.3447     1.8740     2.3682
H      2.3017     2.6622     4.5058
H      0.8102     3.4507     6.3234
H     -1.6483     3.4511     5.9986
H     -2.6199     2.6648     3.8700
H     -2.2645    -0.2503     2.6094
H     -3.5529     0.9525     2.2537
H     -3.8142    -1.1448     0.9073
H     -3.6060     0.3163    -0.1068
H     -2.2623    -0.9640    -1.0677
H     -2.8082    -2.9515     0.0111
H     -1.4056    -2.5622     1.0609
H     -1.4079    -3.2647    -1.9526
H     -0.6070    -4.1461    -0.6018
H      2.9751    -2.5540    -2.9903
H      3.2700    -2.3421    -5.4203
H      1.3637    -1.6860    -6.8616
H     -0.8545    -1.2321    -5.8533
H     -1.1790    -1.4389    -3.4209
H      2.8611    -1.4979     0.4759
H      4.7407    -2.8306     1.3639
H      4.9600    -5.2278     0.7692
H      3.2933    -6.2924    -0.7264
H      1.4080    -4.9752    -1.6223
66
{"conf": 4, "E": 156.46, "rms": -1.0, "geom": "OH", "total_charge": 0, "CA_charge": 1, "smiles": "[O+]#[3C-:1]->[Mn+:2]12(<-[4H-:3])(<-[5C-:4]#[O+:5])<-[1P:6]([c:7]3[cH:8][cH:9][cH:10][cH:11][cH:12]3)([c:13]3[cH:14][cH:15][cH:16][cH:17][cH:18]3)[CH2:19][CH2:20][2N@@H:21]->1[CH2:22][CH2:23][6P:24]->2([c:25]1[cH:26][cH:27][cH:28][cH:29][cH:30]1)[c:31]1[cH:32][cH:33][cH:34][cH:35][cH:36]1", "smiles3D": "[O+]#[3C-:1]->[Mn+:2]12(<-[4H-:3])(<-[5C-:4]#[O+:5])<-[1P:6]([c:7]3[c:8]([H:37])[c:9]([H:38])[c:10]([H:39])[c:11]([H:40])[c:12]3[H:41])([c:13]3[c:14]([H:42])[c:15]([H:43])[c:16]([H:44])[c:17]([H:45])[c:18]3[H:46])[C:19]([H:47])([H:48])[C:20]([H:49])([H:50])[2N@:21]->1([H:51])[C:22]([H:52])([H:53])[C:23]([H:54])([H:55])[6P:24]->2([c:25]1[c:26]([H:56])[c:27]([H:57])[c:28]([H:58])[c:29]([H:59])[c:30]1[H:60])[c:31]1[c:32]([H:61])[c:33]([H:62])[c:34]([H:63])[c:35]([H:64])[c:36]1[H:65]", "smiles3Dx": "[O+]#[3C-:1]->[Mn+:2]12(<-[4H-:3])(<-[5C-:4]#[O+:5])<-[1P:6]([c:7]3[c:8]([H:37])[c:9]([H:38])[c:10]([H:39])[c:11]([H:40])[c:12]3[H:41])([c:13]3[c:14]([H:42])[c:15]([H:43])[c:16]([H:44])[c:17]([H:45])[c:18]3[H:46])[C:19]([H:47])([H:48])[C:20]([H:49])([H:50])[2N@:21]->1([H:51])[C:22]([H:52])([H:53])[C:23]([H:54])([H:55])[6P:24]->2([c:25]1[c:26]([H:56])[c:27]([H:57])[c:28]([H:58])[c:29]([H:59])[c:30]1[H:60])[c:31]1[c:32]([H:61])[c:33]([H:62])[c:34]([H:63])[c:35]([H:64])[c:36]1[H:65]", "dummies": []}
O      2.5787    -0.7345    -2.2487
C      1.6899    -0.4818    -1.4740
Mn     0.0000     0.0000     0.0000
H     -0.7395     1.1166    -1.2608
C     -1.6884     0.5157     1.4589
O     -2.5777     0.7857     2.2272
P      1.6590     1.6309     1.1158
C      2.6434     2.6841     0.0711
C      2.2095     2.9816    -1.2273
C      2.9776     3.8116    -2.0499
C      4.1782     4.3497    -1.5765
C      4.6112     4.0593    -0.2792
C      3.8457     3.2290     0.5456
C      1.0871     2.6218     2.4882
C     -0.1573     3.2611     2.3959
C     -0.6219     4.0586     3.4456
C      0.1626     4.2391     4.5869
C      1.4180     3.6321     4.6737
C      1.8869     2.8324     3.6262
C      2.7541     0.3445     1.7214
C      1.9368    -0.8280     2.3532
N      0.8459    -1.4100     1.5898
C      1.0808    -2.6666     0.9668
C     -0.2141    -3.3637     0.4048
P     -1.1227    -2.2435    -0.6753
C     -2.8584    -2.4376    -0.3153
C     -3.3862    -3.6956     0.0192
C     -4.7542    -3.8359     0.2734
C     -5.6013    -2.7277     0.1829
C     -5.0829    -1.4788    -0.1707
C     -3.7159    -1.3349    -0.4267
C     -0.8958    -2.8063    -2.3523
C     -1.0551    -4.1625    -2.6808
C     -0.9019    -4.5853    -4.0050
C     -0.6059    -3.6572    -5.0073
C     -0.4733    -2.3029    -4.6885
C     -0.6266    -1.8765    -3.3658
H      1.2800     2.5738    -1.6025
H      2.6418     4.0387    -3.0534
H      4.7715     4.9925    -2.2139
H      5.5394     4.4782     0.0873
H      4.1909     3.0144     1.5485
H     -0.7645     3.1521     1.5065
H     -1.5871     4.5427     3.3707
H     -0.1963     4.8591     5.3982
H      2.0328     3.7885     5.5507
H      2.8733     2.4084     3.7162
H      3.4557     0.7546     2.4700
H      3.3424    -0.0511     0.8678
H      2.6614    -1.6300     2.6195
H      1.5139    -0.4444     3.3138
H      0.1591    -1.5476     2.1811
H      1.7982    -2.5241     0.1346
H      1.5450    -3.3598     1.7051
H     -0.8607    -3.6559     1.2576
H      0.0781    -4.2745    -0.1547
H     -2.7500    -4.5685     0.0783
H     -5.1585    -4.8049     0.5361
H     -6.6600    -2.8384     0.3786
H     -5.7411    -0.6235    -0.2521
H     -3.3291    -0.3668    -0.7185
H     -1.3060    -4.8928    -1.9237
H     -1.0191    -5.6318    -4.2552
H     -0.4897    -3.9859    -6.0320
H     -0.2587    -1.5826    -5.4673
H     -0.5455    -0.8219    -3.1364
66
{"conf": 5, "E": 141.1, "rms": -1.0, "geom": "OH", "total_charge": 0, "CA_charge": 1, "smiles": "[O+]#[3C-:1]->[Mn+:2]12(<-[4H-:3])(<-[5C-:4]#[O+:5])<-[1P:6]([c:7]3[cH:8][cH:9][cH:10][cH:11][cH:12]3)([c:13]3[cH:14][cH:15][cH:16][cH:17][cH:18]3)[CH2:19][CH2:20][2N@@H:21]->1[CH2:22][CH2:23][6P:24]->2([c:25]1[cH:26][cH:27][cH:28][cH:29][cH:30]1)[c:31]1[cH:32][cH:33][cH:34][cH:35][cH:36]1", "smiles3D": "[O+]#[3C-:1]->[Mn+:2]12(<-[4H-:3])(<-[5C-:4]#[O+:5])<-[1P:6]([c:7]3[c:8]([H:37])[c:9]([H:38])[c:10]([H:39])[c:11]([H:40])[c:12]3[H:41])([c:13]3[c:14]([H:42])[c:15]([H:43])[c:16]([H:44])[c:17]([H:45])[c:18]3[H:46])[C:19]([H:47])([H:48])[C:20]([H:49])([H:50])[2N@:21]->1([H:51])[C:22]([H:52])([H:53])[C:23]([H:54])([H:55])[6P:24]->2([c:25]1[c:26]([H:56])[c:27]([H:57])[c:28]([H:58])[c:29]([H:59])[c:30]1[H:60])[c:31]1[c:32]([H:61])[c:33]([H:62])[c:34]([H:63])[c:35]([H:64])[c:36]1[H:65]", "smiles3Dx": "[O+]#[3C-:1]->[Mn+:2]12(<-[4H-:3])(<-[5C-:4]#[O+:5])<-[1P:6]([c:7]3[c:8]([H:37])[c:9]([H:38])[c:10]([H:39])[c:11]([H:40])[c:12]3[H:41])([c:13]3[c:14]([H:42])[c:15]([H:43])[c:16]([H:44])[c:17]([H:45])[c:18]3[H:46])[C:19]([H:47])([H:48])[C:20]([H:49])([H:50])[2N@:21]->1([H:51])[C:22]([H:52])([H:53])[C:23]([H:54])([H:55])[6P:24]->2([c:25]1[c:26]([H:56])[c:27]([H:57])[c:28]([H:58])[c:29]([H:59])[c:30]1[H:60])[c:31]1[c:32]([H:61])[c:33]([H:62])[c:34]([H:63])[c:35]([H:64])[c:36]1[H:65]", "dummies": []}
O     -3.2554    -0.6708    -1.0939
C     -2.1335    -0.4392    -0.7175
Mn     0.0000     0.0000     0.0000
H      0.2119     1.2128    -1.3668
C      2.1299     0.4361     0.7192
O      3.2515     0.6656     1.0980
P      0.8616    -2.1389    -1.1952
C     -0.0621    -2.7542    -2.5918
C      0.0233    -4.1041    -2.9714
C     -0.6835    -4.5644    -4.0869
C     -1.4609    -3.6791    -4.8387
C     -1.5214    -2.3287    -4.4842
C     -0.8154    -1.8648    -3.3701
C      2.5800    -2.1804    -1.6665
C      3.3033    -3.3833    -1.6322
C      4.6460    -3.4039    -2.0228
C      5.2682    -2.2292    -2.4558
C      4.5467    -1.0329    -2.5040
C      3.2038    -1.0087    -2.1153
C      0.6539    -3.2965     0.1646
C     -0.4667    -2.7918     1.1332
N     -0.2463    -1.5011     1.7011
C     -1.3015    -1.0498     2.5495
C     -1.1083     0.3806     3.1541
P     -0.9247     1.5884     1.8351
C     -2.5116     2.3568     1.5635
C     -3.2877     2.8046     2.6455
C     -4.5159     3.4323     2.4145
C     -4.9655     3.6335     1.1066
C     -4.1806     3.2199     0.0269
C     -2.9517     2.5928     0.2540
C      0.1609     2.8674     2.4373
C      1.0422     3.5018     1.5517
C      1.8863     4.5183     2.0091
C      1.8458     4.9118     3.3498
C      0.9578     4.2919     4.2338
C      0.1128     3.2741     3.7802
H      0.6425    -4.8006    -2.4237
H     -0.6217    -5.6062    -4.3737
H     -2.0051    -4.0366    -5.7032
H     -2.1081    -1.6396    -5.0778
H     -0.8458    -0.8111    -3.1257
H      2.8355    -4.3035    -1.3085
H      5.2035    -4.3310    -1.9924
H      6.3072    -2.2471    -2.7583
H      5.0270    -0.1252    -2.8458
H      2.6515    -0.0788    -2.1668
H      1.6075    -3.3767     0.7266
H      0.3775    -4.2958    -0.2243
H     -1.4267    -2.7778     0.5721
H     -0.5640    -3.5324     1.9603
H      0.5330    -1.5181     2.1815
H     -1.4098    -1.7675     3.3951
H     -2.2525    -1.0546     1.9730
H     -0.1954     0.3854     3.7852
H     -1.9844     0.6327     3.7826
H     -2.9463     2.6878     3.6644
H     -5.1155     3.7705     3.2497
H     -5.9151     4.1218     0.9297
H     -4.5201     3.3931    -0.9861
H     -2.3399     2.3063    -0.5912
H      1.0742     3.2123     0.5088
H      2.5692     5.0033     1.3236
H      2.4986     5.6997     3.7024
H      0.9223     4.6021     5.2702
H     -0.5745     2.8118     4.4762
66
{"conf": 6, "E": 141.1, "rms": -1.0, "geom": "OH", "total_charge": 0, "CA_charge": 1, "smiles": "[O+]#[3C-:1]->[Mn+:2]12(<-[4H-:3])(<-[5C-:4]#[O+:5])<-[1P:6]([c:7]3[cH:8][cH:9][cH:10][cH:11][cH:12]3)([c:13]3[cH:14][cH:15][cH:16][cH:17][cH:18]3)[CH2:19][CH2:20][2N@@H:21]->1[CH2:22][CH2:23][6P:24]->2([c:25]1[cH:26][cH:27][cH:28][cH:29][cH:30]1)[c:31]1[cH:32][cH:33][cH:34][cH:35][cH:36]1", "smiles3D": "[O+]#[3C-:1]->[Mn+:2]12(<-[4H-:3])(<-[5C-:4]#[O+:5])<-[1P:6]([c:7]3[c:8]([H:37])[c:9]([H:38])[c:10]([H:39])[c:11]([H:40])[c:12]3[H:41])([c:13]3[c:14]([H:42])[c:15]([H:43])[c:16]([H:44])[c:17]([H:45])[c:18]3[H:46])[C:19]([H:47])([H:48])[C:20]([H:49])([H:50])[2N@:21]->1([H:51])[C:22]([H:52])([H:53])[C:23]([H:54])([H:55])[6P:24]->2([c:25]1[c:26]([H:56])[c:27]([H:57])[c:28]([H:58])[c:29]([H:59])[c:30]1[H:60])[c:31]1[c:32]([H:61])[c:33]([H:62])[c:34]([H:63])[c:35]([H:64])[c:36]1[H:65]", "smiles3Dx": "[O+]#[3C-:1]->[Mn+:2]12(<-[4H-:3])(<-[5C-:4]#[O+:5])<-[1P:6]([c:7]3[c:8]([H:37])[c:9]([H:38])[c:10]([H:39])[c:11]([H:40])[c:12]3[H:41])([c:13]3[c:14]([H:42])[c:15]([H:43])[c:16]([H:44])[c:17]([H:45])[c:18]3[H:46])[C:19]([H:47])([H:48])[C:20]([H:49])([H:50])[2N@:21]->1([H:51])[C:22]([H:52])([H:53])[C:23]([H:54])([H:55])[6P:24]->2([c:25]1[c:26]([H:56])[c:27]([H:57])[c:28]([H:58])[c:29]([H:59])[c:30]1[H:60])[c:31]1[c:32]([H:61])[c:33]([H:62])[c:34]([H:63])[c:35]([H:64])[c:36]1[H:65]", "dummies": []}
O     -1.8529     2.9301    -0.4751
C     -1.2139     1.9206    -0.3119
Mn     0.0000     0.0000     0.0000
H      1.2387     0.5811    -1.2296
C      1.2096    -1.9189     0.3139
O      1.8465    -2.9294     0.4793
P     -1.5993    -1.2904    -1.5883
C     -0.9551    -2.7387    -2.4031
C      0.3795    -2.7578    -2.8297
C      0.8912    -3.8819    -3.4852
C      0.0691    -4.9865    -3.7262
C     -1.2671    -4.9663    -3.3156
C     -1.7820    -3.8442    -2.6588
C     -2.4849    -0.3629    -2.8284
C     -1.9367     0.8270    -3.3265
C     -2.6064     1.5491    -4.3188
C     -3.8159     1.0751    -4.8338
C     -4.3502    -0.1287    -4.3660
C     -3.6836    -0.8533    -3.3729
C     -2.7853    -1.8531    -0.3600
C     -2.7848    -0.8855     0.8699
N     -1.5272    -0.7358     1.5278
C     -1.5469     0.1814     2.6211
C     -0.1723     0.3988     3.3366
P      1.0494     0.9923     2.1587
C      1.1471     2.7671     2.3095
C      1.2311     3.5568     1.1547
C      1.3367     4.9471     1.2590
C      1.3807     5.5533     2.5174
C      1.3325     4.7685     3.6728
C      1.2260     3.3776     3.5724
C      2.6320     0.3525     2.6714
C      3.5848     0.0046     1.7047
C      4.8360    -0.4821     2.0954
C      5.1437    -0.6132     3.4526
C      4.2017    -0.2534     4.4209
C      2.9489     0.2328     4.0339
H      1.0222    -1.9034    -2.6577
H      1.9237    -3.8953    -3.8094
H      0.4658    -5.8555    -4.2349
H     -1.9046    -5.8194    -3.5088
H     -2.8208    -3.8424    -2.3562
H     -0.9854     1.1893    -2.9594
H     -2.1831     2.4715    -4.6949
H     -4.3318     1.6331    -5.6044
H     -5.2771    -0.5049    -4.7794
H     -4.0997    -1.7969    -3.0490
H     -3.8016    -1.8859    -0.7983
H     -2.5043    -2.8710    -0.0185
H     -3.5285    -1.2674     1.6068
H     -3.1293     0.1132     0.5227
H     -1.2534    -1.5545     1.8330
H     -2.2744    -0.1866     3.3809
H     -1.9048     1.1686     2.2550
H      0.1691    -0.5670     3.7635
H     -0.2993     1.1324     4.1563
H      1.2299     3.0984     0.1746
H      1.3934     5.5536     0.3644
H      1.4659     6.6293     2.5971
H      1.3864     5.2374     4.6468
H      1.2218     2.7890     4.4790
H      3.3609     0.1121     0.6507
H      5.5682    -0.7544     1.3462
H      6.1130    -0.9886     3.7539
H      4.4435    -0.3487     5.4716
H      2.2355     0.5150     4.7968
66
{"conf": 7, "E": 143.68, "rms": -1.0, "geom": "OH", "total_charge": 0, "CA_charge": 1, "smiles": "[O+]#[3C-:1]->[Mn+:2]12(<-[4H-:3])(<-[5C-:4]#[O+:5])<-[1P:6]([c:7]3[cH:8][cH:9][cH:10][cH:11][cH:12]3)([c:13]3[cH:14][cH:15][cH:16][cH:17][cH:18]3)[CH2:19][CH2:20][2N@@H:21]->1[CH2:22][CH2:23][6P:24]->2([c:25]1[cH:26][cH:27][cH:28][cH:29][cH:30]1)[c:31]1[cH:32][cH:33][cH:34][cH:35][cH:36]1", "smiles3D": "[O+]#[3C-:1]->[Mn+:2]12(<-[4H-:3])(<-[5C-:4]#[O+:5])<-[1P:6]([c:7]3[c:8]([H:37])[c:9]([H:38])[c:10]([H:39])[c:11]([H:40])[c:12]3[H:41])([c:13]3[c:14]([H:42])[c:15]([H:43])[c:16]([H:44])[c:17]([H:45])[c:18]3[H:46])[C:19]([H:47])([H:48])[C:20]([H:49])([H:50])[2N@:21]->1([H:51])[C:22]([H:52])([H:53])[C:23]([H:54])([H:55])[6P:24]->2([c:25]1[c:26]([H:56])[c:27]([H:57])[c:28]([H:58])[c:29]([H:59])[c:30]1[H:60])[c:31]1[c:32]([H:61])[c:33]([H:62])[c:34]([H:63])[c:35]([H:64])[c:36]1[H:65]", "smiles3Dx": "[O+]#[3C-:1]->[Mn+:2]12(<-[4H-:3])(<-[5C-:4]#[O+:5])<-[1P:6]([c:7]3[c:8]([H:37])[c:9]([H:38])[c:10]([H:39])[c:11]([H:40])[c:12]3[H:41])([c:13]3[c:14]([H:42])[c:15]([H:43])[c:16]([H:44])[c:17]([H:45])[c:18]3[H:46])[C:19]([H:47])([H:48])[C:20]([H:49])([H:50])[2N@:21]->1([H:51])[C:22]([H:52])([H:53])[C:23]([H:54])([H:55])[6P:24]->2([c:25]1[c:26]([H:56])[c:27]([H:57])[c:28]([H:58])[c:29]([H:59])[c:30]1[H:60])[c:31]1[c:32]([H:61])[c:33]([H:62])[c:34]([H:63])[c:35]([H:64])[c:36]1[H:65]", "dummies": []}
O      0.6287     0.9199    -3.3161
C      0.4110     0.6028    -2.1733
Mn     0.0000     0.0000     0.0000
H     -1.4240     1.1637     0.0435
C     -0.3973    -0.5548     2.1854
O     -0.6051    -0.8442     3.3374
P      1.8826     1.6107     0.7593
C      2.3097     2.9699    -0.3208
C      1.7210     4.2280    -0.1154
C      2.0241     5.2962    -0.9647
C      2.9083     5.1140    -2.0305
C      3.4873     3.8619    -2.2509
C      3.1882     2.7901    -1.4038
C      1.7873     2.2788     2.4095
C      0.5364     2.5197     2.9936
C      0.4557     3.0658     4.2782
C      1.6230     3.3846     4.9783
C      2.8726     3.1639     4.3915
C      2.9569     2.6175     3.1070
C      3.2431     0.4376     0.7683
C      2.9647    -0.7219    -0.2507
N      1.7579    -1.4581    -0.0408
C      1.5011    -2.4392    -1.0477
C      0.1804    -3.2619    -0.8778
P     -1.2336    -2.1529    -0.7766
C     -1.9918    -2.1341    -2.3928
C     -2.3960    -0.9169    -2.9576
C     -3.0188    -0.8949    -4.2092
C     -3.2605    -2.0900    -4.8922
C     -2.8921    -3.3098    -4.3178
C     -2.2680    -3.3355    -3.0667
C     -2.4059    -2.8917     0.3547
C     -3.7758    -2.9217     0.0390
C     -4.6924    -3.4815     0.9342
C     -4.2534    -4.0013     2.1541
C     -2.8971    -3.9549     2.4849
C     -1.9758    -3.3976     1.5931
H      1.0237     4.3851     0.6974
H      1.5699     6.2645    -0.7989
H      3.1409     5.9414    -2.6885
H      4.1666     3.7205    -3.0817
H      3.6449     1.8352    -1.6084
H     -0.3741     2.2949     2.4531
H     -0.5116     3.2471     4.7287
H      1.5592     3.8090     5.9719
H      3.7756     3.4204     4.9302
H      3.9306     2.4656     2.6591
H      4.1883     0.9535     0.5005
H      3.3442     0.0054     1.7856
H      3.8234    -1.4306    -0.2038
H      2.9381    -0.2882    -1.2722
H      1.8021    -1.8735     0.7740
H      2.3516    -3.1592    -1.0663
H      1.4624    -1.9323    -2.0365
H      0.2502    -3.8692     0.0441
H      0.0651    -3.9419    -1.7444
H     -2.2473     0.0125    -2.4244
H     -3.3231     0.0479    -4.6451
H     -3.7463    -2.0720    -5.8592
H     -3.0991    -4.2362    -4.8377
H     -2.0237    -4.2910    -2.6219
H     -4.1456    -2.5090    -0.8897
H     -5.7453    -3.5069     0.6842
H     -4.9651    -4.4316     2.8468
H     -2.5598    -4.3453     3.4364
H     -0.9356    -3.3527     1.8837
