# Supplementary material for: MACE: Automated Assessment of Stereochemistry of Transition Metal Complexes and Its Applications in Computational Catalysis
Source: J Chem Theory Comput. 2024 Feb 16;20(5):2313–20. doi: 10.1021/acs.jctc.3c01313 (PMC10938507; doi:10.1021/acs.jctc.3c01313)
Supplement: Supplementary file 3 — ct3c01313_si_003.zip [file ct3c01313_si_003.zip › structures/screening/mace_MeCN/Mn_PNhP_Ph_tri_6.xyz]

66
{"conf": 0, "E": 140.91, "rms": -1.0, "geom": "OH", "total_charge": 0, "CA_charge": 1, "smiles": "[O+]#[3C-:1]->[Mn+:2]12(<-[4C-:3]#[O+:4])(<-[5H-:5])<-[1P:6]([c:7]3[cH:8][cH:9][cH:10][cH:11][cH:12]3)([c:13]3[cH:14][cH:15][cH:16][cH:17][cH:18]3)[CH2:19][CH2:20][2N@@H:21]->1[CH2:22][CH2:23][6P:24]->2([c:25]1[cH:26][cH:27][cH:28][cH:29][cH:30]1)[c:31]1[cH:32][cH:33][cH:34][cH:35][cH:36]1", "smiles3D": "[O+]#[3C-:1]->[Mn+:2]12(<-[4C-:3]#[O+:4])(<-[5H-:5])<-[1P:6]([c:7]3[c:8]([H:37])[c:9]([H:38])[c:10]([H:39])[c:11]([H:40])[c:12]3[H:41])([c:13]3[c:14]([H:42])[c:15]([H:43])[c:16]([H:44])[c:17]([H:45])[c:18]3[H:46])[C:19]([H:47])([H:48])[C:20]([H:49])([H:50])[2N@:21]->1([H:51])[C:22]([H:52])([H:53])[C:23]([H:54])([H:55])[6P:24]->2([c:25]1[c:26]([H:56])[c:27]([H:57])[c:28]([H:58])[c:29]([H:59])[c:30]1[H:60])[c:31]1[c:32]([H:61])[c:33]([H:62])[c:34]([H:63])[c:35]([H:64])[c:36]1[H:65]", "smiles3Dx": "[O+]#[3C-:1]->[Mn+:2]12(<-[4C-:3]#[O+:4])(<-[5H-:5])<-[1P:6]([c:7]3[c:8]([H:37])[c:9]([H:38])[c:10]([H:39])[c:11]([H:40])[c:12]3[H:41])([c:13]3[c:14]([H:42])[c:15]([H:43])[c:16]([H:44])[c:17]([H:45])[c:18]3[H:46])[C:19]([H:47])([H:48])[C:20]([H:49])([H:50])[2N@:21]->1([H:51])[C:22]([H:52])([H:53])[C:23]([H:54])([H:55])[6P:24]->2([c:25]1[c:26]([H:56])[c:27]([H:57])[c:28]([H:58])[c:29]([H:59])[c:30]1[H:60])[c:31]1[c:32]([H:61])[c:33]([H:62])[c:34]([H:63])[c:35]([H:64])[c:36]1[H:65]", "dummies": []}
O      2.4542    -1.2625     2.1506
C      1.6087    -0.8276     1.4092
Mn     0.0000     0.0000     0.0000
C      1.1475    -0.8370    -1.7953
O      1.7521    -1.2779    -2.7408
H     -1.2863     0.6608    -1.1370
P      1.0647     2.3643     0.1224
C      0.7326     3.4700    -1.2351
C      0.7019     4.8591    -1.0352
C      0.4498     5.7158    -2.1114
C      0.2294     5.1909    -3.3882
C      0.2611     3.8081    -3.5906
C      0.5130     2.9485    -2.5168
C      2.8090     2.4896     0.4790
C      3.3477     3.6605     1.0387
C      4.7209     3.7509     1.2880
C      5.5638     2.6837     0.9663
C      5.0363     1.5283     0.3840
C      3.6642     1.4345     0.1325
C      0.1559     2.9917     1.5404
C     -0.3299     1.8044     2.4360
N     -1.1530     0.8390     1.7812
C     -1.5452    -0.2501     2.6170
C     -2.4133    -1.3512     1.9230
P     -1.5352    -2.0304     0.5094
C     -2.7638    -2.4400    -0.7146
C     -3.9739    -3.0444    -0.3391
C     -4.9252    -3.3694    -1.3112
C     -4.6727    -3.0946    -2.6584
C     -3.4678    -2.4944    -3.0355
C     -2.5141    -2.1682    -2.0662
C     -0.7719    -3.5634     1.0120
C     -1.4884    -4.5142     1.7585
C     -0.8828    -5.7212     2.1220
C      0.4309    -5.9927     1.7302
C      1.1375    -5.0620     0.9642
C      0.5353    -3.8546     0.5982
H      0.8672     5.2819    -0.0534
H      0.4249     6.7865    -1.9556
H      0.0345     5.8553    -4.2201
H      0.0914     3.4024    -4.5796
H      0.5382     1.8801    -2.6863
H      2.7212     4.5087     1.2738
H      5.1327     4.6516     1.7245
H      6.6265     2.7565     1.1581
H      5.6915     0.7081     0.1206
H      3.2748     0.5444    -0.3422
H     -0.7275     3.5626     1.1860
H      0.8017     3.6612     2.1411
H     -0.8980     2.2328     3.2937
H      0.5687     1.2914     2.8436
H     -1.9040     1.2552     1.4629
H     -2.1280     0.1537     3.4768
H     -0.6316    -0.7376     3.0223
H     -3.3660    -0.8974     1.5788
H     -2.6376    -2.1528     2.6532
H     -4.1868    -3.2611     0.6990
H     -5.8585    -3.8339    -1.0202
H     -5.4099    -3.3468    -3.4096
H     -3.2724    -2.2829    -4.0788
H     -1.5839    -1.7068    -2.3704
H     -2.5130    -4.3389     2.0529
H     -1.4347    -6.4496     2.7020
H      0.8970    -6.9284     2.0108
H      2.1495    -5.2791     0.6477
H      1.0858    -3.1557    -0.0164
66
{"conf": 1, "E": 140.95, "rms": -1.0, "geom": "OH", "total_charge": 0, "CA_charge": 1, "smiles": "[O+]#[3C-:1]->[Mn+:2]12(<-[4C-:3]#[O+:4])(<-[5H-:5])<-[1P:6]([c:7]3[cH:8][cH:9][cH:10][cH:11][cH:12]3)([c:13]3[cH:14][cH:15][cH:16][cH:17][cH:18]3)[CH2:19][CH2:20][2N@@H:21]->1[CH2:22][CH2:23][6P:24]->2([c:25]1[cH:26][cH:27][cH:28][cH:29][cH:30]1)[c:31]1[cH:32][cH:33][cH:34][cH:35][cH:36]1", "smiles3D": "[O+]#[3C-:1]->[Mn+:2]12(<-[4C-:3]#[O+:4])(<-[5H-:5])<-[1P:6]([c:7]3[c:8]([H:37])[c:9]([H:38])[c:10]([H:39])[c:11]([H:40])[c:12]3[H:41])([c:13]3[c:14]([H:42])[c:15]([H:43])[c:16]([H:44])[c:17]([H:45])[c:18]3[H:46])[C:19]([H:47])([H:48])[C:20]([H:49])([H:50])[2N@:21]->1([H:51])[C:22]([H:52])([H:53])[C:23]([H:54])([H:55])[6P:24]->2([c:25]1[c:26]([H:56])[c:27]([H:57])[c:28]([H:58])[c:29]([H:59])[c:30]1[H:60])[c:31]1[c:32]([H:61])[c:33]([H:62])[c:34]([H:63])[c:35]([H:64])[c:36]1[H:65]", "smiles3Dx": "[O+]#[3C-:1]->[Mn+:2]12(<-[4C-:3]#[O+:4])(<-[5H-:5])<-[1P:6]([c:7]3[c:8]([H:37])[c:9]([H:38])[c:10]([H:39])[c:11]([H:40])[c:12]3[H:41])([c:13]3[c:14]([H:42])[c:15]([H:43])[c:16]([H:44])[c:17]([H:45])[c:18]3[H:46])[C:19]([H:47])([H:48])[C:20]([H:49])([H:50])[2N@:21]->1([H:51])[C:22]([H:52])([H:53])[C:23]([H:54])([H:55])[6P:24]->2([c:25]1[c:26]([H:56])[c:27]([H:57])[c:28]([H:58])[c:29]([H:59])[c:30]1[H:60])[c:31]1[c:32]([H:61])[c:33]([H:62])[c:34]([H:63])[c:35]([H:64])[c:36]1[H:65]", "dummies": []}
O     -2.5830    -0.9015     2.1794
C     -1.6930    -0.5904     1.4277
Mn     0.0000     0.0000     0.0000
C     -1.4119    -0.2996    -1.7763
O     -2.1558    -0.4573    -2.7121
H      1.3548     0.4569    -1.1572
P      0.9599    -2.3980     0.1721
C     -0.1667    -3.7281     0.5667
C     -0.5848    -3.9520     1.8896
C     -1.4890    -4.9797     2.1759
C     -1.9885    -5.7821     1.1470
C     -1.5892    -5.5545    -0.1722
C     -0.6862    -4.5279    -0.4639
C      1.9889    -2.9669    -1.1666
C      1.9053    -2.3532    -2.4232
C      2.7005    -2.8090    -3.4794
C      3.5764    -3.8813    -3.2848
C      3.6558    -4.5015    -2.0343
C      2.8621    -4.0481    -0.9761
C      2.0640    -2.1572     1.5679
C      1.5769    -0.9501     2.4434
N      1.4272     0.2945     1.7578
C      0.9166     1.3471     2.5769
C      0.7049     2.7193     1.8559
P     -0.4160     2.5195     0.4652
C     -2.0462     3.0260     0.9857
C     -3.1616     2.2680     0.6038
C     -4.4470     2.6652     0.9842
C     -4.6265     3.8314     1.7326
C     -3.5213     4.6073     2.0922
C     -2.2339     4.2129     1.7143
C      0.1085     3.6698    -0.7907
C      0.5028     4.9727    -0.4476
C      0.9032     5.8682    -1.4443
C      0.9103     5.4685    -2.7839
C      0.5167     4.1721    -3.1287
C      0.1156     3.2741    -2.1347
H     -0.2262    -3.3412     2.7032
H     -1.8060    -5.1515     3.1965
H     -2.6891    -6.5759     1.3712
H     -1.9831    -6.1708    -0.9700
H     -0.3993    -4.3572    -1.4936
H      1.2224    -1.5306    -2.5890
H      2.6353    -2.3333    -4.4494
H      4.1904    -4.2337    -4.1035
H      4.3304    -5.3347    -1.8858
H      2.9256    -4.5405    -0.0138
H      3.0853    -1.9403     1.1912
H      2.0962    -3.0785     2.1858
H      0.6004    -1.2215     2.8964
H      2.3097    -0.8119     3.2715
H      2.2408     0.5472     1.4220
H     -0.0609     1.0279     3.0009
H      1.6207     1.5111     3.4251
H      0.2907     3.4502     2.5771
H      1.6841     3.0892     1.4869
H     -3.0411     1.3773     0.0026
H     -5.3045     2.0728     0.6923
H     -5.6222     4.1396     2.0242
H     -3.6628     5.5189     2.6584
H     -1.3987     4.8431     1.9835
H      0.5065     5.2973     0.5842
H      1.2084     6.8719    -1.1782
H      1.2203     6.1628    -3.5541
H      0.5216     3.8636    -4.1661
H     -0.1896     2.2742    -2.4140
66
{"conf": 2, "E": 155.55, "rms": -1.0, "geom": "OH", "total_charge": 0, "CA_charge": 1, "smiles": "[O+]#[3C-:1]->[Mn+:2]12(<-[4C-:3]#[O+:4])(<-[5H-:5])<-[1P:6]([c:7]3[cH:8][cH:9][cH:10][cH:11][cH:12]3)([c:13]3[cH:14][cH:15][cH:16][cH:17][cH:18]3)[CH2:19][CH2:20][2N@@H:21]->1[CH2:22][CH2:23][6P:24]->2([c:25]1[cH:26][cH:27][cH:28][cH:29][cH:30]1)[c:31]1[cH:32][cH:33][cH:34][cH:35][cH:36]1", "smiles3D": "[O+]#[3C-:1]->[Mn+:2]12(<-[4C-:3]#[O+:4])(<-[5H-:5])<-[1P:6]([c:7]3[c:8]([H:37])[c:9]([H:38])[c:10]([H:39])[c:11]([H:40])[c:12]3[H:41])([c:13]3[c:14]([H:42])[c:15]([H:43])[c:16]([H:44])[c:17]([H:45])[c:18]3[H:46])[C:19]([H:47])([H:48])[C:20]([H:49])([H:50])[2N@:21]->1([H:51])[C:22]([H:52])([H:53])[C:23]([H:54])([H:55])[6P:24]->2([c:25]1[c:26]([H:56])[c:27]([H:57])[c:28]([H:58])[c:29]([H:59])[c:30]1[H:60])[c:31]1[c:32]([H:61])[c:33]([H:62])[c:34]([H:63])[c:35]([H:64])[c:36]1[H:65]", "smiles3Dx": "[O+]#[3C-:1]->[Mn+:2]12(<-[4C-:3]#[O+:4])(<-[5H-:5])<-[1P:6]([c:7]3[c:8]([H:37])[c:9]([H:38])[c:10]([H:39])[c:11]([H:40])[c:12]3[H:41])([c:13]3[c:14]([H:42])[c:15]([H:43])[c:16]([H:44])[c:17]([H:45])[c:18]3[H:46])[C:19]([H:47])([H:48])[C:20]([H:49])([H:50])[2N@:21]->1([H:51])[C:22]([H:52])([H:53])[C:23]([H:54])([H:55])[6P:24]->2([c:25]1[c:26]([H:56])[c:27]([H:57])[c:28]([H:58])[c:29]([H:59])[c:30]1[H:60])[c:31]1[c:32]([H:61])[c:33]([H:62])[c:34]([H:63])[c:35]([H:64])[c:36]1[H:65]", "dummies": []}
O      1.5949    -0.1820     3.1085
C      1.0450    -0.1195     2.0373
Mn     0.0000     0.0000     0.0000
C     -1.4185     1.5814     0.8519
O     -2.1665     2.4137     1.3011
H     -0.8474     0.1286    -1.6259
P     -1.3106    -2.1558     0.6185
C     -2.7761    -2.4954    -0.3377
C     -3.5131    -1.4314    -0.8744
C     -4.6719    -1.6832    -1.6155
C     -5.1006    -2.9979    -1.8199
C     -4.3716    -4.0625    -1.2820
C     -3.2122    -3.8146    -0.5403
C     -1.7413    -2.4219     2.3301
C     -1.8439    -1.3286     3.2010
C     -2.2010    -1.5247     4.5385
C     -2.4700    -2.8124     5.0099
C     -2.3884    -3.9047     4.1422
C     -2.0308    -3.7125     2.8040
C     -0.0816    -3.3935     0.1689
C      1.3312    -2.7276    -0.0265
N      1.3363    -1.6143    -0.9108
C      2.6274    -1.1155    -1.3506
C      3.1937     0.1944    -0.7127
P      1.9661     1.5027    -0.7382
C      2.5292     2.7799     0.3731
C      3.9007     2.9781     0.6069
C      4.3246     3.9910     1.4729
C      3.3866     4.8148     2.1012
C      2.0227     4.6313     1.8588
C      1.5949     3.6199     0.9934
C      1.9646     2.1937    -2.3815
C      0.7527     2.3747    -3.0614
C      0.7435     2.9313    -4.3442
C      1.9426     3.3215    -4.9472
C      3.1516     3.1647    -4.2637
C      3.1647     2.6085    -2.9808
H     -3.1947    -0.4089    -0.7166
H     -5.2385    -0.8592    -2.0295
H     -5.9979    -3.1915    -2.3932
H     -4.7053    -5.0800    -1.4394
H     -2.6610    -4.6510    -0.1326
H     -1.6554    -0.3250     2.8488
H     -2.2740    -0.6776     5.2083
H     -2.7481    -2.9628     6.0450
H     -2.6062    -4.9007     4.5057
H     -1.9867    -4.5703     2.1481
H     -0.0125    -4.1633     0.9631
H     -0.3831    -3.8813    -0.7811
H      2.0226    -3.5092    -0.4165
H      1.7096    -2.3991     0.9617
H      0.8945    -1.8913    -1.6652
H      2.5630    -0.9333    -2.4514
H      3.3921    -1.9109    -1.2027
H      3.4786    -0.0117     0.3400
H      4.0954     0.5124    -1.2735
H      4.6457     2.3624     0.1231
H      5.3813     4.1398     1.6543
H      3.7168     5.5990     2.7700
H      1.2970     5.2760     2.3374
H      0.5384     3.5023     0.8001
H     -0.1847     2.1030    -2.5976
H     -0.1939     3.0667    -4.8680
H      1.9338     3.7543    -5.9392
H      4.0783     3.4796    -4.7258
H      4.1074     2.5149    -2.4591
66
{"conf": 3, "E": 142.48, "rms": -1.0, "geom": "OH", "total_charge": 0, "CA_charge": 1, "smiles": "[O+]#[3C-:1]->[Mn+:2]12(<-[4C-:3]#[O+:4])(<-[5H-:5])<-[1P:6]([c:7]3[cH:8][cH:9][cH:10][cH:11][cH:12]3)([c:13]3[cH:14][cH:15][cH:16][cH:17][cH:18]3)[CH2:19][CH2:20][2N@@H:21]->1[CH2:22][CH2:23][6P:24]->2([c:25]1[cH:26][cH:27][cH:28][cH:29][cH:30]1)[c:31]1[cH:32][cH:33][cH:34][cH:35][cH:36]1", "smiles3D": "[O+]#[3C-:1]->[Mn+:2]12(<-[4C-:3]#[O+:4])(<-[5H-:5])<-[1P:6]([c:7]3[c:8]([H:37])[c:9]([H:38])[c:10]([H:39])[c:11]([H:40])[c:12]3[H:41])([c:13]3[c:14]([H:42])[c:15]([H:43])[c:16]([H:44])[c:17]([H:45])[c:18]3[H:46])[C:19]([H:47])([H:48])[C:20]([H:49])([H:50])[2N@:21]->1([H:51])[C:22]([H:52])([H:53])[C:23]([H:54])([H:55])[6P:24]->2([c:25]1[c:26]([H:56])[c:27]([H:57])[c:28]([H:58])[c:29]([H:59])[c:30]1[H:60])[c:31]1[c:32]([H:61])[c:33]([H:62])[c:34]([H:63])[c:35]([H:64])[c:36]1[H:65]", "smiles3Dx": "[O+]#[3C-:1]->[Mn+:2]12(<-[4C-:3]#[O+:4])(<-[5H-:5])<-[1P:6]([c:7]3[c:8]([H:37])[c:9]([H:38])[c:10]([H:39])[c:11]([H:40])[c:12]3[H:41])([c:13]3[c:14]([H:42])[c:15]([H:43])[c:16]([H:44])[c:17]([H:45])[c:18]3[H:46])[C:19]([H:47])([H:48])[C:20]([H:49])([H:50])[2N@:21]->1([H:51])[C:22]([H:52])([H:53])[C:23]([H:54])([H:55])[6P:24]->2([c:25]1[c:26]([H:56])[c:27]([H:57])[c:28]([H:58])[c:29]([H:59])[c:30]1[H:60])[c:31]1[c:32]([H:61])[c:33]([H:62])[c:34]([H:63])[c:35]([H:64])[c:36]1[H:65]", "dummies": []}
O     -0.3250     3.3762     0.8553
C     -0.2130     2.2121     0.5612
Mn     0.0000     0.0000     0.0000
C      1.6098    -0.2437     1.6081
O      2.4581    -0.3719     2.4554
H      0.1958    -1.7711    -0.4547
P      1.5031     0.6699    -1.9982
C      2.4129     2.2044    -1.8889
C      1.7840     3.4366    -2.1363
C      2.5049     4.6291    -2.0185
C      3.8508     4.6017    -1.6449
C      4.4777     3.3813    -1.3822
C      3.7613     2.1864    -1.4976
C      2.6295    -0.5596    -2.6257
C      3.1610    -0.4367    -3.9181
C      4.0572    -1.3956    -4.4004
C      4.4287    -2.4753    -3.5935
C      3.9069    -2.5953    -2.3018
C      3.0104    -1.6380    -1.8165
C      0.2315     0.8521    -3.2532
C     -1.1518     1.1654    -2.5832
N     -1.6016     0.2189    -1.6116
C     -2.8272     0.5837    -0.9756
C     -3.3426    -0.4073     0.1203
P     -2.0963    -0.6195     1.3995
C     -2.2149    -2.3160     1.9470
C     -2.0934    -3.3571     1.0135
C     -2.1599    -4.6895     1.4315
C     -2.3348    -4.9912     2.7844
C     -2.4352    -3.9605     3.7225
C     -2.3689    -2.6259     3.3099
C     -2.5522     0.4416     2.7618
C     -3.8724     0.4621     3.2429
C     -4.2111     1.2792     4.3260
C     -3.2342     2.0652     4.9434
C     -1.9139     2.0245     4.4873
C     -1.5711     1.2078     3.4055
H      0.7432     3.4905    -2.4145
H      2.0181     5.5760    -2.2133
H      4.4061     5.5262    -1.5532
H      5.5181     3.3612    -1.0844
H      4.2598     1.2513    -1.2764
H      2.8859     0.3997    -4.5483
H      4.4654    -1.3007    -5.3982
H      5.1232    -3.2164    -3.9674
H      4.1996    -3.4282    -1.6757
H      2.6227    -1.7348    -0.8111
H      0.5043     1.6722    -3.9494
H      0.1480    -0.0945    -3.8270
H     -1.9154     1.2313    -3.3922
H     -1.0848     2.1618    -2.0984
H     -1.7078    -0.5951    -2.0174
H     -2.6998     1.5818    -0.5017
H     -3.6187     0.6735    -1.7549
H     -4.2751    -0.0057     0.5622
H     -3.5617    -1.3864    -0.3510
H     -1.9427    -3.1413    -0.0365
H     -2.0712    -5.4885     0.7068
H     -2.3843    -6.0232     3.1068
H     -2.5585    -4.1960     4.7718
H     -2.4289    -1.8507     4.0605
H     -4.6347    -0.1669     2.8033
H     -5.2292     1.2958     4.6929
H     -3.4975     2.6950     5.7833
H     -1.1541     2.6196     4.9773
H     -0.5400     1.1641     3.0832
66
{"conf": 4, "E": 142.48, "rms": -1.0, "geom": "OH", "total_charge": 0, "CA_charge": 1, "smiles": "[O+]#[3C-:1]->[Mn+:2]12(<-[4C-:3]#[O+:4])(<-[5H-:5])<-[1P:6]([c:7]3[cH:8][cH:9][cH:10][cH:11][cH:12]3)([c:13]3[cH:14][cH:15][cH:16][cH:17][cH:18]3)[CH2:19][CH2:20][2N@@H:21]->1[CH2:22][CH2:23][6P:24]->2([c:25]1[cH:26][cH:27][cH:28][cH:29][cH:30]1)[c:31]1[cH:32][cH:33][cH:34][cH:35][cH:36]1", "smiles3D": "[O+]#[3C-:1]->[Mn+:2]12(<-[4C-:3]#[O+:4])(<-[5H-:5])<-[1P:6]([c:7]3[c:8]([H:37])[c:9]([H:38])[c:10]([H:39])[c:11]([H:40])[c:12]3[H:41])([c:13]3[c:14]([H:42])[c:15]([H:43])[c:16]([H:44])[c:17]([H:45])[c:18]3[H:46])[C:19]([H:47])([H:48])[C:20]([H:49])([H:50])[2N@:21]->1([H:51])[C:22]([H:52])([H:53])[C:23]([H:54])([H:55])[6P:24]->2([c:25]1[c:26]([H:56])[c:27]([H:57])[c:28]([H:58])[c:29]([H:59])[c:30]1[H:60])[c:31]1[c:32]([H:61])[c:33]([H:62])[c:34]([H:63])[c:35]([H:64])[c:36]1[H:65]", "smiles3Dx": "[O+]#[3C-:1]->[Mn+:2]12(<-[4C-:3]#[O+:4])(<-[5H-:5])<-[1P:6]([c:7]3[c:8]([H:37])[c:9]([H:38])[c:10]([H:39])[c:11]([H:40])[c:12]3[H:41])([c:13]3[c:14]([H:42])[c:15]([H:43])[c:16]([H:44])[c:17]([H:45])[c:18]3[H:46])[C:19]([H:47])([H:48])[C:20]([H:49])([H:50])[2N@:21]->1([H:51])[C:22]([H:52])([H:53])[C:23]([H:54])([H:55])[6P:24]->2([c:25]1[c:26]([H:56])[c:27]([H:57])[c:28]([H:58])[c:29]([H:59])[c:30]1[H:60])[c:31]1[c:32]([H:61])[c:33]([H:62])[c:34]([H:63])[c:35]([H:64])[c:36]1[H:65]", "dummies": []}
O      2.0494     2.8101     0.3731
C      1.3430     1.8414     0.2437
Mn     0.0000     0.0000     0.0000
C      1.4593    -0.8487    -1.5451
O      2.2284    -1.2958    -2.3591
H     -1.0577    -1.4924    -0.1893
P     -1.5929     1.2966    -1.5869
C     -2.5862     0.3105    -2.6973
C     -3.3717    -0.7337    -2.1848
C     -4.1350    -1.5287    -3.0450
C     -4.1090    -1.2952    -4.4222
C     -3.3130    -0.2712    -4.9421
C     -2.5472     0.5268    -4.0862
C     -0.9366     2.6818    -2.5033
C      0.4302     2.7287    -2.8095
C      0.9499     3.7978    -3.5457
C      0.1039     4.8149    -3.9960
C     -1.2652     4.7576    -3.7213
C     -1.7885     3.6908    -2.9841
C     -2.7170     1.9619    -0.3505
C     -1.9997     2.0520     1.0374
N     -1.4693     0.8249     1.5398
C     -0.7970     0.9575     2.7939
C     -0.1257    -0.3464     3.3507
P      1.0295    -1.0131     2.1481
C      0.9562    -2.7833     2.3368
C      0.7825    -3.6005     1.2122
C      0.7408    -4.9909     1.3566
C      0.8777    -5.5682     2.6227
C      1.0599    -4.7557     3.7459
C      1.1020    -3.3651     3.6049
C      2.6802    -0.5067     2.6094
C      3.7753    -1.3194     2.2751
C      5.0744    -0.9229     2.6060
C      5.2901     0.2916     3.2618
C      4.2071     1.1137     3.5829
C      2.9055     0.7212     3.2549
H     -3.3920    -0.9378    -1.1219
H     -4.7433    -2.3291    -2.6440
H     -4.6991    -1.9126    -5.0870
H     -3.2846    -0.0994    -6.0103
H     -1.9255     1.2976    -4.5190
H      1.0921     1.9342    -2.4937
H      2.0072     3.8332    -3.7743
H      0.5069     5.6400    -4.5689
H     -1.9227     5.5352    -4.0879
H     -2.8558     3.6453    -2.8147
H     -3.0548     2.9729    -0.6500
H     -3.6018     1.3006    -0.2585
H     -2.7328     2.4509     1.7759
H     -1.1710     2.7882     0.9471
H     -2.1517     0.2212     1.6315
H     -0.0117     1.7353     2.6910
H     -1.5314     1.3136     3.5526
H      0.4062    -0.1182     4.2976
H     -0.9152    -1.0998     3.5537
H      0.6876    -3.1659     0.2261
H      0.6058    -5.6208     0.4869
H      0.8463    -6.6444     2.7329
H      1.1708    -5.2035     4.7250
H      1.2513    -2.7454     4.4802
H      3.6286    -2.2571     1.7545
H      5.9145    -1.5553     2.3497
H      6.2965     0.5984     3.5157
H      4.3764     2.0584     4.0832
H      2.0909     1.3826     3.5047
66
{"conf": 5, "E": 155.45, "rms": -1.0, "geom": "OH", "total_charge": 0, "CA_charge": 1, "smiles": "[O+]#[3C-:1]->[Mn+:2]12(<-[4C-:3]#[O+:4])(<-[5H-:5])<-[1P:6]([c:7]3[cH:8][cH:9][cH:10][cH:11][cH:12]3)([c:13]3[cH:14][cH:15][cH:16][cH:17][cH:18]3)[CH2:19][CH2:20][2N@@H:21]->1[CH2:22][CH2:23][6P:24]->2([c:25]1[cH:26][cH:27][cH:28][cH:29][cH:30]1)[c:31]1[cH:32][cH:33][cH:34][cH:35][cH:36]1", "smiles3D": "[O+]#[3C-:1]->[Mn+:2]12(<-[4C-:3]#[O+:4])(<-[5H-:5])<-[1P:6]([c:7]3[c:8]([H:37])[c:9]([H:38])[c:10]([H:39])[c:11]([H:40])[c:12]3[H:41])([c:13]3[c:14]([H:42])[c:15]([H:43])[c:16]([H:44])[c:17]([H:45])[c:18]3[H:46])[C:19]([H:47])([H:48])[C:20]([H:49])([H:50])[2N@:21]->1([H:51])[C:22]([H:52])([H:53])[C:23]([H:54])([H:55])[6P:24]->2([c:25]1[c:26]([H:56])[c:27]([H:57])[c:28]([H:58])[c:29]([H:59])[c:30]1[H:60])[c:31]1[c:32]([H:61])[c:33]([H:62])[c:34]([H:63])[c:35]([H:64])[c:36]1[H:65]", "smiles3Dx": "[O+]#[3C-:1]->[Mn+:2]12(<-[4C-:3]#[O+:4])(<-[5H-:5])<-[1P:6]([c:7]3[c:8]([H:37])[c:9]([H:38])[c:10]([H:39])[c:11]([H:40])[c:12]3[H:41])([c:13]3[c:14]([H:42])[c:15]([H:43])[c:16]([H:44])[c:17]([H:45])[c:18]3[H:46])[C:19]([H:47])([H:48])[C:20]([H:49])([H:50])[2N@:21]->1([H:51])[C:22]([H:52])([H:53])[C:23]([H:54])([H:55])[6P:24]->2([c:25]1[c:26]([H:56])[c:27]([H:57])[c:28]([H:58])[c:29]([H:59])[c:30]1[H:60])[c:31]1[c:32]([H:61])[c:33]([H:62])[c:34]([H:63])[c:35]([H:64])[c:36]1[H:65]", "dummies": []}
O     -1.7710    -2.5475    -1.6142
C     -1.1597    -1.6701    -1.0570
Mn     0.0000     0.0000     0.0000
C     -1.6285     0.0502     1.6065
O     -2.4862     0.0759     2.4537
H      0.8970     1.3498     0.8661
P     -1.0186     1.5992    -1.7522
C     -0.6519     3.3413    -1.6592
C     -0.7770     4.1570    -2.7951
C     -0.5030     5.5256    -2.7087
C     -0.1172     6.0873    -1.4884
C     -0.0145     5.2825    -0.3503
C     -0.2876     3.9135    -0.4330
C     -2.7518     1.4427    -2.1456
C     -3.6898     1.3322    -1.1105
C     -5.0521     1.2190    -1.4040
C     -5.4849     1.2255    -2.7327
C     -4.5561     1.3519    -3.7692
C     -3.1925     1.4650    -3.4798
C     -0.0944     0.9344    -3.1390
C      1.3992     0.6836    -2.7491
N      1.6997    -0.0450    -1.5287
C      2.1303    -1.3948    -1.6618
C      2.7082    -2.0218    -0.3373
P      1.5384    -1.8236     1.0155
C      0.8176    -3.4254     1.3430
C      0.4924    -3.7946     2.6585
C     -0.0957    -5.0368     2.9153
C     -0.3745    -5.9115     1.8619
C     -0.0712    -5.5425     0.5489
C      0.5181    -4.3018     0.2869
C      2.5089    -1.3796     2.4426
C      3.6466    -2.1260     2.7847
C      4.3936    -1.7843     3.9163
C      4.0041    -0.7026     4.7121
C      2.8643     0.0358     4.3794
C      2.1151    -0.3034     3.2484
H     -1.0949     3.7445    -3.7430
H     -0.5956     6.1519    -3.5866
H      0.0922     7.1471    -1.4225
H      0.2697     5.7207     0.5977
H     -0.2304     3.3093     0.4611
H     -3.3712     1.3452    -0.0781
H     -5.7726     1.1315    -0.6011
H     -6.5399     1.1395    -2.9587
H     -4.8932     1.3658    -4.7976
H     -2.4948     1.5744    -4.2979
H     -0.5521    -0.0283    -3.4481
H     -0.1342     1.6411    -3.9921
H      1.8802     0.1639    -3.6081
H      1.8823     1.6885    -2.6715
H      2.3928     0.3997    -1.1252
H      2.9264    -1.4513    -2.4389
H      1.2735    -2.0079    -2.0044
H      2.9213    -3.0987    -0.4973
H      3.6553    -1.5041    -0.0783
H      0.6853    -3.1251     3.4865
H     -0.3403    -5.3193     3.9311
H     -0.8319    -6.8717     2.0623
H     -0.2974    -6.2163    -0.2674
H      0.7283    -4.0312    -0.7383
H      3.9516    -2.9716     2.1811
H      5.2723    -2.3594     4.1781
H      4.5823    -0.4399     5.5885
H      2.5592     0.8681     5.0003
H      1.2262     0.2655     3.0096
66
{"conf": 6, "E": 140.95, "rms": -1.0, "geom": "OH", "total_charge": 0, "CA_charge": 1, "smiles": "[O+]#[3C-:1]->[Mn+:2]12(<-[4C-:3]#[O+:4])(<-[5H-:5])<-[1P:6]([c:7]3[cH:8][cH:9][cH:10][cH:11][cH:12]3)([c:13]3[cH:14][cH:15][cH:16][cH:17][cH:18]3)[CH2:19][CH2:20][2N@@H:21]->1[CH2:22][CH2:23][6P:24]->2([c:25]1[cH:26][cH:27][cH:28][cH:29][cH:30]1)[c:31]1[cH:32][cH:33][cH:34][cH:35][cH:36]1", "smiles3D": "[O+]#[3C-:1]->[Mn+:2]12(<-[4C-:3]#[O+:4])(<-[5H-:5])<-[1P:6]([c:7]3[c:8]([H:37])[c:9]([H:38])[c:10]([H:39])[c:11]([H:40])[c:12]3[H:41])([c:13]3[c:14]([H:42])[c:15]([H:43])[c:16]([H:44])[c:17]([H:45])[c:18]3[H:46])[C:19]([H:47])([H:48])[C:20]([H:49])([H:50])[2N@:21]->1([H:51])[C:22]([H:52])([H:53])[C:23]([H:54])([H:55])[6P:24]->2([c:25]1[c:26]([H:56])[c:27]([H:57])[c:28]([H:58])[c:29]([H:59])[c:30]1[H:60])[c:31]1[c:32]([H:61])[c:33]([H:62])[c:34]([H:63])[c:35]([H:64])[c:36]1[H:65]", "smiles3Dx": "[O+]#[3C-:1]->[Mn+:2]12(<-[4C-:3]#[O+:4])(<-[5H-:5])<-[1P:6]([c:7]3[c:8]([H:37])[c:9]([H:38])[c:10]([H:39])[c:11]([H:40])[c:12]3[H:41])([c:13]3[c:14]([H:42])[c:15]([H:43])[c:16]([H:44])[c:17]([H:45])[c:18]3[H:46])[C:19]([H:47])([H:48])[C:20]([H:49])([H:50])[2N@:21]->1([H:51])[C:22]([H:52])([H:53])[C:23]([H:54])([H:55])[6P:24]->2([c:25]1[c:26]([H:56])[c:27]([H:57])[c:28]([H:58])[c:29]([H:59])[c:30]1[H:60])[c:31]1[c:32]([H:61])[c:33]([H:62])[c:34]([H:63])[c:35]([H:64])[c:36]1[H:65]", "dummies": []}
O     -2.1386    -2.7401     0.3909
C     -1.4013    -1.7957     0.2555
Mn     0.0000     0.0000     0.0000
C      1.2772    -1.2211    -1.4547
O      1.9501    -1.8643    -2.2212
H      1.1409     1.4287    -0.2015
P      1.1835    -0.6287     2.2148
C      1.1459    -2.3390     2.7319
C      2.2472    -3.1694     2.4684
C      2.2203    -4.5159     2.8434
C      1.0909    -5.0451     3.4726
C     -0.0154    -4.2295     3.7230
C      0.0067    -2.8817     3.3507
C      2.8536    -0.0519     2.4440
C      3.4074     0.0155     3.7311
C      4.7240     0.4532     3.9045
C      5.4920     0.8193     2.7950
C      4.9451     0.7447     1.5103
C      3.6286     0.3073     1.3336
C      0.1760     0.3296     3.3515
C     -1.2420     0.5896     2.7330
N     -1.2551     1.2316     1.4566
C     -2.5618     1.3857     0.9012
C     -2.6184     2.0536    -0.5124
P     -1.6381     1.1052    -1.6829
C     -2.7410     0.0498    -2.6076
C     -3.9454     0.5490    -3.1321
C     -4.7854    -0.2858    -3.8758
C     -4.4224    -1.6141    -4.1138
C     -3.2125    -2.1068    -3.6179
C     -2.3696    -1.2751    -2.8746
C     -0.9440     2.2702    -2.8390
C     -1.7175     3.3301    -3.3379
C     -1.1629     4.2316    -4.2519
C      0.1618     4.0786    -4.6714
C      0.9340     3.0232    -4.1773
C      0.3828     2.1198    -3.2634
H      3.1253    -2.7803     1.9691
H      3.0737    -5.1503     2.6417
H      1.0706    -6.0882     3.7606
H     -0.8932    -4.6430     4.2026
H     -0.8671    -2.2799     3.5458
H      2.8238    -0.2731     4.5964
H      5.1497     0.5064     4.8982
H      6.5114     1.1570     2.9302
H      5.5423     1.0226     0.6515
H      3.2203     0.2421     0.3338
H      0.6703     1.3049     3.5428
H      0.0707    -0.2154     4.3125
H     -1.7650    -0.3852     2.6415
H     -1.8171     1.2185     3.4511
H     -0.8668     2.0570     1.5363
H     -3.0390     0.3837     0.8266
H     -3.1732     2.0052     1.5973
H     -2.2105     3.0835    -0.4428
H     -3.6717     2.1038    -0.8502
H     -4.2372     1.5785    -2.9833
H     -5.7153     0.0993    -4.2739
H     -5.0729    -2.2580    -4.6914
H     -2.9241    -3.1311    -3.8156
H     -1.4247    -1.6631    -2.5198
H     -2.7429     3.4651    -3.0214
H     -1.7600     5.0492    -4.6347
H      0.5895     4.7771    -5.3789
H      1.9593     2.9048    -4.5032
H      0.9893     1.3052    -2.8902
66
{"conf": 7, "E": 155.45, "rms": -1.0, "geom": "OH", "total_charge": 0, "CA_charge": 1, "smiles": "[O+]#[3C-:1]->[Mn+:2]12(<-[4C-:3]#[O+:4])(<-[5H-:5])<-[1P:6]([c:7]3[cH:8][cH:9][cH:10][cH:11][cH:12]3)([c:13]3[cH:14][cH:15][cH:16][cH:17][cH:18]3)[CH2:19][CH2:20][2N@@H:21]->1[CH2:22][CH2:23][6P:24]->2([c:25]1[cH:26][cH:27][cH:28][cH:29][cH:30]1)[c:31]1[cH:32][cH:33][cH:34][cH:35][cH:36]1", "smiles3D": "[O+]#[3C-:1]->[Mn+:2]12(<-[4C-:3]#[O+:4])(<-[5H-:5])<-[1P:6]([c:7]3[c:8]([H:37])[c:9]([H:38])[c:10]([H:39])[c:11]([H:40])[c:12]3[H:41])([c:13]3[c:14]([H:42])[c:15]([H:43])[c:16]([H:44])[c:17]([H:45])[c:18]3[H:46])[C:19]([H:47])([H:48])[C:20]([H:49])([H:50])[2N@:21]->1([H:51])[C:22]([H:52])([H:53])[C:23]([H:54])([H:55])[6P:24]->2([c:25]1[c:26]([H:56])[c:27]([H:57])[c:28]([H:58])[c:29]([H:59])[c:30]1[H:60])[c:31]1[c:32]([H:61])[c:33]([H:62])[c:34]([H:63])[c:35]([H:64])[c:36]1[H:65]", "smiles3Dx": "[O+]#[3C-:1]->[Mn+:2]12(<-[4C-:3]#[O+:4])(<-[5H-:5])<-[1P:6]([c:7]3[c:8]([H:37])[c:9]([H:38])[c:10]([H:39])[c:11]([H:40])[c:12]3[H:41])([c:13]3[c:14]([H:42])[c:15]([H:43])[c:16]([H:44])[c:17]([H:45])[c:18]3[H:46])[C:19]([H:47])([H:48])[C:20]([H:49])([H:50])[2N@:21]->1([H:51])[C:22]([H:52])([H:53])[C:23]([H:54])([H:55])[6P:24]->2([c:25]1[c:26]([H:56])[c:27]([H:57])[c:28]([H:58])[c:29]([H:59])[c:30]1[H:60])[c:31]1[c:32]([H:61])[c:33]([H:62])[c:34]([H:63])[c:35]([H:64])[c:36]1[H:65]", "dummies": []}
O     -0.5810     2.9581     1.7731
C     -0.3819     1.9385     1.1611
Mn     0.0000     0.0000     0.0000
C      1.3045     1.1857    -1.4588
O      1.9911     1.8107    -2.2281
H      0.3383    -1.5383    -0.9467
P     -2.3072     0.3243    -1.1379
C     -2.8749     1.9989    -1.3945
C     -2.8165     2.5728    -2.6751
C     -3.2355     3.8918    -2.8744
C     -3.7023     4.6492    -1.7970
C     -3.7449     4.0907    -0.5170
C     -3.3281     2.7717    -0.3127
C     -2.6141    -0.5742    -2.6460
C     -1.5383    -1.0303    -3.4190
C     -1.7759    -1.7194    -4.6125
C     -3.0873    -1.9487    -5.0400
C     -4.1630    -1.4851    -4.2765
C     -3.9288    -0.7957    -3.0828
C     -3.3682    -0.4229     0.1087
C     -2.5983    -0.5623     1.4758
N     -1.3475    -1.2335     1.3750
C     -0.7009    -1.6308     2.6138
C      0.5249    -0.8091     3.1313
P      1.7335    -0.5661     1.8275
C      2.6784    -2.0720     1.6956
C      3.2640    -2.6474     2.8347
C      4.0173    -3.8198     2.7190
C      4.2005    -4.4144     1.4674
C      3.6387    -3.8314     0.3281
C      2.8848    -2.6590     0.4400
C      2.8504     0.7146     2.3711
C      3.1032     0.9173     3.7385
C      3.9900     1.9189     4.1461
C      4.6341     2.7148     3.1950
C      4.3976     2.5058     1.8337
C      3.5119     1.5053     1.4222
H     -2.4431     2.0085    -3.5196
H     -3.1933     4.3286    -3.8638
H     -4.0240     5.6708    -1.9527
H     -4.0966     4.6818     0.3188
H     -3.3543     2.3666     0.6891
H     -0.5193    -0.8450    -3.1062
H     -0.9438    -2.0719    -5.2080
H     -3.2697    -2.4810    -5.9645
H     -5.1777    -1.6573    -4.6114
H     -4.7690    -0.4325    -2.5043
H     -3.6774    -1.4324    -0.2340
H     -4.2755     0.1989     0.2541
H     -2.4252     0.4487     1.8944
H     -3.2576    -1.1183     2.1809
H     -1.5154    -2.0064     0.9107
H     -1.4582    -1.6403     3.4298
H     -0.3500    -2.6847     2.4901
H      0.1710     0.1823     3.4832
H      0.9906    -1.3466     3.9816
H      3.1513    -2.1902     3.8083
H      4.4641    -4.2643     3.5990
H      4.7857    -5.3206     1.3791
H      3.7935    -4.2840    -0.6428
H      2.4797    -2.2052    -0.4531
H      2.6270     0.3064     4.4923
H      4.1807     2.0757     5.1999
H      5.3212     3.4886     3.5125
H      4.9044     3.1157     1.0970
H      3.3535     1.3420     0.3658
