# Supplementary material for: MACE: Automated Assessment of Stereochemistry of Transition Metal Complexes and Its Applications in Computational Catalysis
Source: J Chem Theory Comput. 2024 Feb 16;20(5):2313–20. doi: 10.1021/acs.jctc.3c01313 (PMC10938507; doi:10.1021/acs.jctc.3c01313)
Supplement: Supplementary file 3 — ct3c01313_si_003.zip [file ct3c01313_si_003.zip › structures/screening/mace_MeCN/Mn_PNpyP_iPr_bic_0.xyz]

69
{"conf": 0, "E": 139.93, "rms": -1.0, "geom": "OH", "total_charge": 0, "CA_charge": 1, "smiles": "C[C:1]#[6N:2]->[Mn+:3]1(<-[3H-:4])(<-[4C-:5]#[O+:6])(<-[5C-:7]#[O+:8])<-[1P:9]([CH:10]([CH3:11])[CH3:12])([CH:13]([CH3:14])[CH3:15])[CH2:16][c:17]2[cH:18][cH:19][cH:20][c:21]([n:22]2)[CH2:23][2P:24]->1([CH:25]([CH3:26])[CH3:27])[CH:28]([CH3:29])[CH3:30]", "smiles3D": "C([C:1]#[6N:2]->[Mn+:3]1(<-[3H-:4])(<-[4C-:5]#[O+:6])(<-[5C-:7]#[O+:8])<-[1P:9]([C:10]([C:11]([H:35])([H:36])[H:37])([C:12]([H:38])([H:39])[H:40])[H:34])([C:13]([C:14]([H:42])([H:43])[H:44])([C:15]([H:45])([H:46])[H:47])[H:41])[C:16]([H:48])([H:49])[c:17]2[c:18]([H:50])[c:19]([H:51])[c:20]([H:52])[c:21]([n:22]2)[C:23]([H:53])([H:54])[2P:24]->1([C:25]([C:26]([H:56])([H:57])[H:58])([C:27]([H:59])([H:60])[H:61])[H:55])[C:28]([C:29]([H:63])([H:64])[H:65])([C:30]([H:66])([H:67])[H:68])[H:62])([H:31])([H:32])[H:33]", "smiles3Dx": "C([C:1]#[6N:2]->[Mn+:3]1(<-[3H-:4])(<-[4C-:5]#[O+:6])(<-[5C-:7]#[O+:8])<-[1P:9]([C:10]([C:11]([H:35])([H:36])[H:37])([C:12]([H:38])([H:39])[H:40])[H:34])([C:13]([C:14]([H:42])([H:43])[H:44])([C:15]([H:45])([H:46])[H:47])[H:41])[C:16]([H:48])([H:49])[c:17]2[c:18]([H:50])[c:19]([H:51])[c:20]([H:52])[c:21]([n:22]2)[C:23]([H:53])([H:54])[2P:24]->1([C:25]([C:26]([H:56])([H:57])[H:58])([C:27]([H:59])([H:60])[H:61])[H:55])[C:28]([C:29]([H:63])([H:64])[H:65])([C:30]([H:66])([H:67])[H:68])[H:62])([H:31])([H:32])[H:33]", "dummies": []}
C      2.0643    -1.5980    -4.2419
C      1.4590    -1.1258    -2.9977
N      0.9499    -0.7227    -1.9544
Mn     0.0000     0.0000     0.0000
H     -1.6519    -0.0254    -0.8061
C     -0.1420    -2.2628     0.3266
O     -0.2134    -3.4555     0.4907
C      2.0816    -0.0743     0.9578
O      3.1761    -0.1126     1.4624
P     -1.2034     0.4034     2.4489
C     -2.6794     1.4692     2.4618
C     -3.5750     1.2363     3.6976
C     -2.2926     2.9455     2.4333
C     -1.7688    -1.1619     3.1611
C     -0.5738    -2.0871     3.4674
C     -2.7751    -1.8515     2.2171
C     -0.1045     1.0466     3.7323
C      0.6095     2.2679     3.2567
C      0.8807     3.3554     4.0980
C      1.4769     4.4994     3.5554
C      1.7802     4.5493     2.1898
C      1.4940     3.4352     1.3886
N      0.9625     2.3338     1.9559
C      1.7582     3.4182    -0.0794
P      0.4497     2.5345    -0.9523
C     -0.9667     3.6713    -0.9341
C     -0.8443     4.8377    -1.9191
C     -2.2718     2.9110    -1.1774
C      1.0895     2.3457    -2.6447
C      1.7768     3.6010    -3.2202
C     -0.0017     1.8468    -3.6047
H      2.9100    -2.2767    -4.0077
H      2.4364    -0.7292    -4.8230
H      1.3048    -2.1438    -4.8384
H     -3.2747     1.2430     1.5525
H     -2.9950     1.2863     4.6417
H     -4.3594     2.0223     3.7455
H     -4.1241     0.2794     3.6482
H     -2.0103     3.3133     3.4432
H     -1.4409     3.0917     1.7730
H     -3.1422     3.5568     2.0614
H     -2.2799    -0.9591     4.1229
H     -0.2224    -1.8996     4.5043
H      0.2921    -1.9070     2.8025
H     -0.8547    -3.1602     3.4150
H     -2.9774    -2.8930     2.5451
H     -3.7472    -1.3244     2.2179
H     -2.4399    -1.8598     1.1674
H      0.6500     0.2777     3.9904
H     -0.6958     1.2869     4.6390
H      0.6171     3.3262     5.1476
H      1.6872     5.3518     4.1880
H      2.2227     5.4415     1.7651
H      1.8109     4.4614    -0.4503
H      2.7292     2.9144    -0.2681
H     -1.0141     4.1269     0.0653
H     -1.0352     4.5424    -2.9649
H     -1.6230     5.5912    -1.6731
H      0.1279     5.3572    -1.8059
H     -2.3128     2.4763    -2.1950
H     -3.1367     3.5976    -1.0565
H     -2.3836     2.1007    -0.4345
H      1.8699     1.5609    -2.5947
H      2.3670     3.2905    -4.1089
H      1.0780     4.3663    -3.5959
H      2.5078     4.0497    -2.5232
H     -0.6802     2.6509    -3.9395
H     -0.6068     1.0416    -3.1399
H      0.4765     1.4258    -4.5148
69
{"conf": 1, "E": 124.56, "rms": -1.0, "geom": "OH", "total_charge": 0, "CA_charge": 1, "smiles": "C[C:1]#[6N:2]->[Mn+:3]1(<-[3H-:4])(<-[4C-:5]#[O+:6])(<-[5C-:7]#[O+:8])<-[1P:9]([CH:10]([CH3:11])[CH3:12])([CH:13]([CH3:14])[CH3:15])[CH2:16][c:17]2[cH:18][cH:19][cH:20][c:21]([n:22]2)[CH2:23][2P:24]->1([CH:25]([CH3:26])[CH3:27])[CH:28]([CH3:29])[CH3:30]", "smiles3D": "C([C:1]#[6N:2]->[Mn+:3]1(<-[3H-:4])(<-[4C-:5]#[O+:6])(<-[5C-:7]#[O+:8])<-[1P:9]([C:10]([C:11]([H:35])([H:36])[H:37])([C:12]([H:38])([H:39])[H:40])[H:34])([C:13]([C:14]([H:42])([H:43])[H:44])([C:15]([H:45])([H:46])[H:47])[H:41])[C:16]([H:48])([H:49])[c:17]2[c:18]([H:50])[c:19]([H:51])[c:20]([H:52])[c:21]([n:22]2)[C:23]([H:53])([H:54])[2P:24]->1([C:25]([C:26]([H:56])([H:57])[H:58])([C:27]([H:59])([H:60])[H:61])[H:55])[C:28]([C:29]([H:63])([H:64])[H:65])([C:30]([H:66])([H:67])[H:68])[H:62])([H:31])([H:32])[H:33]", "smiles3Dx": "C([C:1]#[6N:2]->[Mn+:3]1(<-[3H-:4])(<-[4C-:5]#[O+:6])(<-[5C-:7]#[O+:8])<-[1P:9]([C:10]([C:11]([H:35])([H:36])[H:37])([C:12]([H:38])([H:39])[H:40])[H:34])([C:13]([C:14]([H:42])([H:43])[H:44])([C:15]([H:45])([H:46])[H:47])[H:41])[C:16]([H:48])([H:49])[c:17]2[c:18]([H:50])[c:19]([H:51])[c:20]([H:52])[c:21]([n:22]2)[C:23]([H:53])([H:54])[2P:24]->1([C:25]([C:26]([H:56])([H:57])[H:58])([C:27]([H:59])([H:60])[H:61])[H:55])[C:28]([C:29]([H:63])([H:64])[H:65])([C:30]([H:66])([H:67])[H:68])[H:62])([H:31])([H:32])[H:33]", "dummies": []}
C      3.8488     1.7320    -2.6452
C      2.7208     1.2201    -1.8687
N      1.7768     0.7909    -1.2093
Mn     0.0000     0.0000     0.0000
H     -0.5797     1.7320     0.1976
C     -1.0013    -0.0990    -2.0565
O     -1.5212    -0.1499    -3.1435
C      0.7511    -2.1327    -0.3750
O      1.1463    -3.2549    -0.5715
P     -2.3551    -0.9003     1.0771
C     -3.7796    -0.7629    -0.0369
C     -3.7781     0.5940    -0.7793
C     -3.7966    -1.9211    -1.0502
C     -2.8497    -0.0472     2.5999
C     -3.8998    -0.8398     3.4001
C     -3.4005     1.3541     2.2986
C     -2.2979    -2.6545     1.5091
C     -1.2522    -2.8760     2.5443
C     -1.4403    -3.6258     3.7132
C     -0.4042    -3.6702     4.6588
C      0.7868    -2.9635     4.4312
C      0.9224    -2.2424     3.2379
N     -0.0775    -2.2587     2.3427
C      2.1010    -1.4049     2.8951
P      1.5475     0.1940     2.2636
C      0.7392     0.9695     3.6888
C     -0.0672     2.1939     3.2547
C      1.7365     1.3773     4.7864
C      3.1013     1.0831     1.9956
C      2.8348     2.4656     1.3736
C      4.0453     0.2555     1.1034
H      4.7891     1.2760    -2.2728
H      3.9036     2.8343    -2.5333
H      3.7095     1.4738    -3.7150
H     -4.7090    -0.8275     0.5638
H     -3.9417     0.4804    -1.8721
H     -4.6082     1.2295    -0.4068
H     -2.8370     1.1605    -0.6403
H     -4.5778    -1.7521    -1.8219
H     -2.8162    -2.0402    -1.5533
H     -4.0622    -2.8727    -0.5454
H     -1.9551     0.0621     3.2327
H     -3.4536    -1.7418     3.8595
H     -4.7698    -1.1320     2.7793
H     -4.2761    -0.2211     4.2429
H     -3.4185     1.9527     3.2342
H     -2.7714     1.8965     1.5667
H     -4.4408     1.3023     1.9163
H     -3.2882    -2.9889     1.8815
H     -2.0326    -3.2444     0.6081
H     -2.3727    -4.1432     3.8997
H     -0.5319    -4.2331     5.5741
H      1.5774    -2.9717     5.1707
H      2.6889    -1.9256     2.1124
H      2.7392    -1.2597     3.7891
H      0.0420     0.2298     4.1287
H      0.5800     3.0535     2.9977
H     -0.6849     1.9513     2.3799
H     -0.7438     2.5075     4.0780
H      1.1726     1.6623     5.7001
H      2.3416     2.2591     4.4907
H      2.4056     0.5412     5.0673
H      3.6118     1.2289     2.9675
H      3.7108     2.8364     0.8006
H      2.6598     3.2080     2.1775
H      1.9510     2.4638     0.7056
H      4.5473    -0.5224     1.7163
H      3.5085    -0.2610     0.2860
H      4.8539     0.8819     0.6709
69
{"conf": 2, "E": 140.32, "rms": -1.0, "geom": "OH", "total_charge": 0, "CA_charge": 1, "smiles": "C[C:1]#[6N:2]->[Mn+:3]1(<-[3H-:4])(<-[4C-:5]#[O+:6])(<-[5C-:7]#[O+:8])<-[1P:9]([CH:10]([CH3:11])[CH3:12])([CH:13]([CH3:14])[CH3:15])[CH2:16][c:17]2[cH:18][cH:19][cH:20][c:21]([n:22]2)[CH2:23][2P:24]->1([CH:25]([CH3:26])[CH3:27])[CH:28]([CH3:29])[CH3:30]", "smiles3D": "C([C:1]#[6N:2]->[Mn+:3]1(<-[3H-:4])(<-[4C-:5]#[O+:6])(<-[5C-:7]#[O+:8])<-[1P:9]([C:10]([C:11]([H:35])([H:36])[H:37])([C:12]([H:38])([H:39])[H:40])[H:34])([C:13]([C:14]([H:42])([H:43])[H:44])([C:15]([H:45])([H:46])[H:47])[H:41])[C:16]([H:48])([H:49])[c:17]2[c:18]([H:50])[c:19]([H:51])[c:20]([H:52])[c:21]([n:22]2)[C:23]([H:53])([H:54])[2P:24]->1([C:25]([C:26]([H:56])([H:57])[H:58])([C:27]([H:59])([H:60])[H:61])[H:55])[C:28]([C:29]([H:63])([H:64])[H:65])([C:30]([H:66])([H:67])[H:68])[H:62])([H:31])([H:32])[H:33]", "smiles3Dx": "C([C:1]#[6N:2]->[Mn+:3]1(<-[3H-:4])(<-[4C-:5]#[O+:6])(<-[5C-:7]#[O+:8])<-[1P:9]([C:10]([C:11]([H:35])([H:36])[H:37])([C:12]([H:38])([H:39])[H:40])[H:34])([C:13]([C:14]([H:42])([H:43])[H:44])([C:15]([H:45])([H:46])[H:47])[H:41])[C:16]([H:48])([H:49])[c:17]2[c:18]([H:50])[c:19]([H:51])[c:20]([H:52])[c:21]([n:22]2)[C:23]([H:53])([H:54])[2P:24]->1([C:25]([C:26]([H:56])([H:57])[H:58])([C:27]([H:59])([H:60])[H:61])[H:55])[C:28]([C:29]([H:63])([H:64])[H:65])([C:30]([H:66])([H:67])[H:68])[H:62])([H:31])([H:32])[H:33]", "dummies": []}
C      3.9608     3.0042    -0.3093
C      2.7975     2.1227    -0.2235
N      1.8174     1.3844    -0.1563
Mn     0.0000     0.0000     0.0000
H      0.6776    -1.0838    -1.3214
C      1.3685    -1.0821     1.4838
O      2.0926    -1.6501     2.2631
C     -0.7992     1.3772     1.6476
O     -1.2217     2.1018     2.5139
P     -1.8625    -1.9139     0.6714
C     -2.0417    -3.1288    -0.6667
C     -3.3785    -3.8889    -0.6372
C     -0.8569    -4.1065    -0.6940
C     -1.2664    -2.8207     2.1321
C     -1.1052    -1.8631     3.3280
C     -2.2007    -3.9706     2.5571
C     -3.5160    -1.3787     1.1795
C     -4.0335    -0.3029     0.3050
C     -5.3970    -0.1751     0.0028
C     -5.8303     0.9436    -0.7167
C     -4.9044     1.9071    -1.1293
C     -3.5510     1.7247    -0.8110
N     -3.1773     0.6613    -0.0739
C     -2.4733     2.6093    -1.3176
P     -1.1176     1.5954    -1.9409
C      0.1430     2.7951    -2.4471
C     -0.4138     3.8937    -3.3651
C      1.3140     2.0858    -3.1549
C     -1.6604     0.8153    -3.4901
C     -1.9360    -0.6534    -3.2616
C     -2.9143     1.4737    -4.0955
H      4.7640     2.5005    -0.8853
H      4.3260     3.2355     0.7123
H      3.6728     3.9449    -0.8220
H     -2.0134    -2.5825    -1.6077
H     -3.3732    -4.6846    -1.4125
H     -3.6022    -4.3674     0.3296
H     -4.2094    -3.2017    -0.9024
H      0.1035    -3.5514    -0.6334
H     -0.8589    -4.6617    -1.6563
H     -0.8925    -4.8556     0.1163
H     -0.2712    -3.2500     1.8949
H     -0.4148    -2.3141     4.0723
H     -0.6910    -0.8847     3.0317
H     -2.0727    -1.6798     3.8408
H     -2.1465    -4.8340     1.8743
H     -1.8714    -4.3660     3.5422
H     -3.2508    -3.6396     2.6781
H     -4.2153    -2.2342     1.1671
H     -3.4679    -0.9852     2.2123
H     -6.1129    -0.9166     0.3344
H     -6.8787     1.0603    -0.9586
H     -5.2304     2.7588    -1.7131
H     -2.1007     3.2419    -0.4853
H     -2.8705     3.2632    -2.1149
H      0.5323     3.2829    -1.5291
H     -1.1995     4.4912    -2.8642
H      0.4030     4.6046    -3.6138
H     -0.7847     3.4800    -4.3229
H      1.5304     1.0956    -2.7040
H      1.1170     1.9338    -4.2365
H      2.2275     2.7127    -3.0761
H     -0.8455     0.8938    -4.2334
H     -2.7606    -0.7651    -2.5266
H     -1.0056    -1.1465    -2.9174
H     -2.2411    -1.1424    -4.2116
H     -2.7969     2.5632    -4.2381
H     -3.0989     1.0440    -5.1032
H     -3.8180     1.2719    -3.4901
69
{"conf": 3, "E": 134.26, "rms": -1.0, "geom": "OH", "total_charge": 0, "CA_charge": 1, "smiles": "C[C:1]#[6N:2]->[Mn+:3]1(<-[3H-:4])(<-[4C-:5]#[O+:6])(<-[5C-:7]#[O+:8])<-[1P:9]([CH:10]([CH3:11])[CH3:12])([CH:13]([CH3:14])[CH3:15])[CH2:16][c:17]2[cH:18][cH:19][cH:20][c:21]([n:22]2)[CH2:23][2P:24]->1([CH:25]([CH3:26])[CH3:27])[CH:28]([CH3:29])[CH3:30]", "smiles3D": "C([C:1]#[6N:2]->[Mn+:3]1(<-[3H-:4])(<-[4C-:5]#[O+:6])(<-[5C-:7]#[O+:8])<-[1P:9]([C:10]([C:11]([H:35])([H:36])[H:37])([C:12]([H:38])([H:39])[H:40])[H:34])([C:13]([C:14]([H:42])([H:43])[H:44])([C:15]([H:45])([H:46])[H:47])[H:41])[C:16]([H:48])([H:49])[c:17]2[c:18]([H:50])[c:19]([H:51])[c:20]([H:52])[c:21]([n:22]2)[C:23]([H:53])([H:54])[2P:24]->1([C:25]([C:26]([H:56])([H:57])[H:58])([C:27]([H:59])([H:60])[H:61])[H:55])[C:28]([C:29]([H:63])([H:64])[H:65])([C:30]([H:66])([H:67])[H:68])[H:62])([H:31])([H:32])[H:33]", "smiles3Dx": "C([C:1]#[6N:2]->[Mn+:3]1(<-[3H-:4])(<-[4C-:5]#[O+:6])(<-[5C-:7]#[O+:8])<-[1P:9]([C:10]([C:11]([H:35])([H:36])[H:37])([C:12]([H:38])([H:39])[H:40])[H:34])([C:13]([C:14]([H:42])([H:43])[H:44])([C:15]([H:45])([H:46])[H:47])[H:41])[C:16]([H:48])([H:49])[c:17]2[c:18]([H:50])[c:19]([H:51])[c:20]([H:52])[c:21]([n:22]2)[C:23]([H:53])([H:54])[2P:24]->1([C:25]([C:26]([H:56])([H:57])[H:58])([C:27]([H:59])([H:60])[H:61])[H:55])[C:28]([C:29]([H:63])([H:64])[H:65])([C:30]([H:66])([H:67])[H:68])[H:62])([H:31])([H:32])[H:33]", "dummies": []}
C      2.6176    -3.8825     1.6937
C      1.8513    -2.7408     1.1961
N      1.2054    -1.7808     0.7830
Mn     0.0000     0.0000     0.0000
H      1.5616     0.9694    -0.0722
C      0.5174    -0.8241    -2.0729
O      0.7903    -1.2584    -3.1642
C     -1.8572    -1.3393     0.0499
O     -2.8338    -2.0463     0.0758
P     -1.3233     1.9984    -1.3157
C     -2.8565     2.5676    -0.5228
C     -4.0487     1.6590    -0.8439
C     -3.2048     4.0309    -0.8532
C     -1.6174     1.5516    -3.0538
C     -2.3909     0.2296    -3.1889
C     -2.3290     2.6519    -3.8553
C     -0.2534     3.4490    -1.4379
C      0.1679     3.8868    -0.0741
C      0.2658     5.2330     0.3034
C      0.6018     5.5414     1.6287
C      0.8218     4.5128     2.5549
C      0.7184     3.1831     2.1256
N      0.4343     2.9288     0.8338
C      0.8760     2.0150     3.0398
P     -0.3290     0.7402     2.6155
C      0.0939    -0.6566     3.7005
C     -1.0457    -1.6750     3.7964
C      0.5579    -0.2329     5.1071
C     -1.9324     1.4696     3.0678
C     -3.1035     0.6439     2.5274
C     -2.1084     1.6796     4.5773
H      3.6997    -3.7013     1.5296
H      2.3090    -4.7996     1.1513
H      2.4241    -4.0111     2.7786
H     -2.6902     2.5200     0.5600
H     -4.8485     1.8303    -0.0921
H     -3.7699     0.5889    -0.7823
H     -4.4895     1.8855    -1.8330
H     -4.2011     4.2820    -0.4305
H     -3.2391     4.2441    -1.9339
H     -2.4854     4.7216    -0.3700
H     -0.6188     1.4005    -3.5179
H     -2.0989    -0.5011    -2.4166
H     -3.4882     0.3685    -3.1549
H     -2.1619    -0.2240    -4.1768
H     -1.8015     3.6219    -3.7900
H     -2.3258     2.3686    -4.9296
H     -3.3894     2.7673    -3.5659
H      0.6492     3.1839    -2.0266
H     -0.7826     4.2758    -1.9475
H      0.0686     6.0259    -0.4068
H      0.6740     6.5750     1.9414
H      1.0567     4.7487     3.5851
H      0.7333     2.3417     4.0874
H      1.8995     1.6012     2.9246
H      0.9519    -1.1725     3.2320
H     -1.4679    -1.8901     2.7939
H     -1.8432    -1.3482     4.4890
H     -0.6463    -2.6322     4.1945
H     -0.1989     0.3143     5.6878
H      0.8121    -1.1425     5.6923
H      1.4905     0.3641     5.0557
H     -1.9774     2.4717     2.5989
H     -4.0434     1.2274     2.6292
H     -3.2466    -0.3083     3.0687
H     -2.9666     0.4336     1.4590
H     -2.2829     0.7320     5.1188
H     -3.0131     2.3022     4.7461
H     -1.2647     2.2413     5.0202
69
{"conf": 4, "E": 128.63, "rms": -1.0, "geom": "OH", "total_charge": 0, "CA_charge": 1, "smiles": "C[C:1]#[6N:2]->[Mn+:3]1(<-[3H-:4])(<-[4C-:5]#[O+:6])(<-[5C-:7]#[O+:8])<-[1P:9]([CH:10]([CH3:11])[CH3:12])([CH:13]([CH3:14])[CH3:15])[CH2:16][c:17]2[cH:18][cH:19][cH:20][c:21]([n:22]2)[CH2:23][2P:24]->1([CH:25]([CH3:26])[CH3:27])[CH:28]([CH3:29])[CH3:30]", "smiles3D": "C([C:1]#[6N:2]->[Mn+:3]1(<-[3H-:4])(<-[4C-:5]#[O+:6])(<-[5C-:7]#[O+:8])<-[1P:9]([C:10]([C:11]([H:35])([H:36])[H:37])([C:12]([H:38])([H:39])[H:40])[H:34])([C:13]([C:14]([H:42])([H:43])[H:44])([C:15]([H:45])([H:46])[H:47])[H:41])[C:16]([H:48])([H:49])[c:17]2[c:18]([H:50])[c:19]([H:51])[c:20]([H:52])[c:21]([n:22]2)[C:23]([H:53])([H:54])[2P:24]->1([C:25]([C:26]([H:56])([H:57])[H:58])([C:27]([H:59])([H:60])[H:61])[H:55])[C:28]([C:29]([H:63])([H:64])[H:65])([C:30]([H:66])([H:67])[H:68])[H:62])([H:31])([H:32])[H:33]", "smiles3Dx": "C([C:1]#[6N:2]->[Mn+:3]1(<-[3H-:4])(<-[4C-:5]#[O+:6])(<-[5C-:7]#[O+:8])<-[1P:9]([C:10]([C:11]([H:35])([H:36])[H:37])([C:12]([H:38])([H:39])[H:40])[H:34])([C:13]([C:14]([H:42])([H:43])[H:44])([C:15]([H:45])([H:46])[H:47])[H:41])[C:16]([H:48])([H:49])[c:17]2[c:18]([H:50])[c:19]([H:51])[c:20]([H:52])[c:21]([n:22]2)[C:23]([H:53])([H:54])[2P:24]->1([C:25]([C:26]([H:56])([H:57])[H:58])([C:27]([H:59])([H:60])[H:61])[H:55])[C:28]([C:29]([H:63])([H:64])[H:65])([C:30]([H:66])([H:67])[H:68])[H:62])([H:31])([H:32])[H:33]", "dummies": []}
C      0.7193     2.7240     4.1077
C      0.5048     1.9237     2.9031
N      0.3217     1.2573     1.8870
Mn     0.0000     0.0000     0.0000
H      1.6574     0.5377    -0.5828
C      0.9695    -1.6612     1.2433
O      1.4788    -2.5351     1.9000
C     -2.0109    -0.6845     0.8639
O     -3.0688    -1.0440     1.3174
P     -0.1030    -1.8195    -2.0421
C      0.9762    -3.2316    -1.6643
C      0.9792    -4.3114    -2.7572
C      2.4202    -2.7821    -1.3691
C      0.2904    -1.1335    -3.6794
C     -0.3378    -1.9313    -4.8380
C      1.8010    -0.9893    -3.9023
C     -1.7473    -2.5532    -2.1921
C     -2.7492    -1.4844    -2.4749
C     -3.8388    -1.6462    -3.3410
C     -4.6836    -0.5505    -3.5744
C     -4.4305     0.6795    -2.9483
C     -3.3280     0.7842    -2.0907
N     -2.5642    -0.2984    -1.8715
C     -2.9833     2.0188    -1.3334
P     -1.1898     2.1763    -1.1781
C     -0.9945     3.7011    -0.2218
C     -1.8033     3.6220     1.0869
C      0.4923     3.9691     0.0727
C     -0.6342     2.5399    -2.8642
C     -1.0176     3.9574    -3.3217
C      0.8808     2.3582    -2.9865
H      1.7408     2.5382     4.4983
H     -0.0290     2.4422     4.8765
H      0.6074     3.7995     3.8593
H      0.5766    -3.7005    -0.7392
H     -0.0410    -4.6652    -2.9962
H      1.5345    -5.1966    -2.3801
H      1.5005    -3.9839    -3.6751
H      2.4616    -1.7656    -0.9313
H      2.8782    -3.4833    -0.6392
H      3.0655    -2.8018    -2.2693
H     -0.1451    -0.1247    -3.7152
H     -1.4363    -1.7923    -4.8587
H     -0.1146    -3.0100    -4.8041
H      0.0377    -1.5410    -5.8082
H      1.9780    -0.2789    -4.7379
H      2.2705    -1.9470    -4.1957
H      2.3064    -0.5708    -3.0096
H     -2.0101    -3.0547    -1.2376
H     -1.7623    -3.3005    -3.0074
H     -4.0210    -2.5916    -3.8359
H     -5.5287    -0.6527    -4.2426
H     -5.0802     1.5270    -3.1257
H     -3.4350     1.9481    -0.3240
H     -3.3963     2.9068    -1.8514
H     -1.3951     4.5531    -0.8054
H     -2.8671     3.8634     0.8802
H     -1.7726     2.6143     1.5418
H     -1.4543     4.3685     1.8313
H      0.6254     4.6119     0.9683
H      0.9460     4.5259    -0.7708
H      1.0670     3.0336     0.2202
H     -1.1303     1.8227    -3.5477
H     -0.4087     4.7356    -2.8171
H     -0.8255     4.0507    -4.4119
H     -2.0938     4.1648    -3.1636
H      1.1715     2.3581    -4.0586
H      1.1910     1.3973    -2.5506
H      1.4420     3.1662    -2.4806
69
{"conf": 5, "E": 129.67, "rms": -1.0, "geom": "OH", "total_charge": 0, "CA_charge": 1, "smiles": "C[C:1]#[6N:2]->[Mn+:3]1(<-[3H-:4])(<-[4C-:5]#[O+:6])(<-[5C-:7]#[O+:8])<-[1P:9]([CH:10]([CH3:11])[CH3:12])([CH:13]([CH3:14])[CH3:15])[CH2:16][c:17]2[cH:18][cH:19][cH:20][c:21]([n:22]2)[CH2:23][2P:24]->1([CH:25]([CH3:26])[CH3:27])[CH:28]([CH3:29])[CH3:30]", "smiles3D": "C([C:1]#[6N:2]->[Mn+:3]1(<-[3H-:4])(<-[4C-:5]#[O+:6])(<-[5C-:7]#[O+:8])<-[1P:9]([C:10]([C:11]([H:35])([H:36])[H:37])([C:12]([H:38])([H:39])[H:40])[H:34])([C:13]([C:14]([H:42])([H:43])[H:44])([C:15]([H:45])([H:46])[H:47])[H:41])[C:16]([H:48])([H:49])[c:17]2[c:18]([H:50])[c:19]([H:51])[c:20]([H:52])[c:21]([n:22]2)[C:23]([H:53])([H:54])[2P:24]->1([C:25]([C:26]([H:56])([H:57])[H:58])([C:27]([H:59])([H:60])[H:61])[H:55])[C:28]([C:29]([H:63])([H:64])[H:65])([C:30]([H:66])([H:67])[H:68])[H:62])([H:31])([H:32])[H:33]", "smiles3Dx": "C([C:1]#[6N:2]->[Mn+:3]1(<-[3H-:4])(<-[4C-:5]#[O+:6])(<-[5C-:7]#[O+:8])<-[1P:9]([C:10]([C:11]([H:35])([H:36])[H:37])([C:12]([H:38])([H:39])[H:40])[H:34])([C:13]([C:14]([H:42])([H:43])[H:44])([C:15]([H:45])([H:46])[H:47])[H:41])[C:16]([H:48])([H:49])[c:17]2[c:18]([H:50])[c:19]([H:51])[c:20]([H:52])[c:21]([n:22]2)[C:23]([H:53])([H:54])[2P:24]->1([C:25]([C:26]([H:56])([H:57])[H:58])([C:27]([H:59])([H:60])[H:61])[H:55])[C:28]([C:29]([H:63])([H:64])[H:65])([C:30]([H:66])([H:67])[H:68])[H:62])([H:31])([H:32])[H:33]", "dummies": []}
C      2.0386    -3.1170     3.3063
C      1.4416    -2.2005     2.3359
N      0.9393    -1.4350     1.5166
Mn     0.0000     0.0000     0.0000
H     -1.4856     0.0638     1.0818
C      0.9146     1.6250     1.3254
O      1.3997     2.4754     2.0297
C      1.9171    -0.0597    -1.2492
O      2.9282    -0.0903    -1.9055
P     -1.0428     1.9711    -1.5847
C     -1.3652     1.5360    -3.3176
C     -2.1486     2.6268    -4.0753
C     -0.0610     1.2394    -4.0650
C     -0.1327     3.5396    -1.6030
C      1.3831     3.2967    -1.6425
C     -0.4861     4.4023    -0.3820
C     -2.6770     2.3626    -0.9327
C     -3.5483     1.1613    -1.1094
C     -4.7846     1.1922    -1.7670
C     -5.4098    -0.0213    -2.0853
C     -4.7805    -1.2374    -1.7833
C     -3.5352    -1.2159    -1.1393
N     -3.0005    -0.0315    -0.7909
C     -2.7514    -2.4522    -0.8328
P     -1.0014    -2.2208    -1.2355
C     -0.8679    -2.2261    -3.0500
C      0.5118    -2.6747    -3.5411
C     -1.9675    -3.0575    -3.7334
C     -0.2301    -3.7131    -0.5400
C      1.3040    -3.6889    -0.6671
C     -0.7834    -5.0166    -1.1373
H      1.7375    -2.8182     4.3313
H      1.6865    -4.1492     3.1026
H      3.1438    -3.0794     3.2184
H     -1.9923     0.6283    -3.3244
H     -2.3680     2.2595    -5.1007
H     -3.1322     2.8295    -3.6134
H     -1.5844     3.5700    -4.1953
H      0.5919     0.5645    -3.4807
H      0.4865     2.1746    -4.3036
H     -0.2922     0.7331    -5.0265
H     -0.4078     4.1079    -2.5071
H      1.9054     4.2576    -1.8375
H      1.6713     2.5992    -2.4488
H      1.7672     2.8992    -0.6890
H     -0.4110     3.8291     0.5618
H      0.1949     5.2779    -0.3184
H     -1.5165     4.8033    -0.4772
H     -3.1055     3.2393    -1.4579
H     -2.5946     2.5910     0.1500
H     -5.2379     2.1313    -2.0577
H     -6.3635    -0.0194    -2.5968
H     -5.2467    -2.1739    -2.0620
H     -3.1662    -3.3052    -1.4013
H     -2.8429    -2.6720     0.2513
H     -0.9960    -1.1967    -3.3815
H      1.3213    -2.1772    -2.9733
H      0.6278    -3.7738    -3.5200
H      0.6347    -2.3670    -4.6018
H     -2.9545    -2.5670    -3.6126
H     -2.0261    -4.0940    -3.3589
H     -1.7781    -3.1042    -4.8273
H     -0.4724    -3.7202     0.5448
H      1.7461    -4.2664     0.1727
H      1.7100    -2.6627    -0.6157
H      1.6672    -4.1715    -1.5947
H     -0.4808    -5.1645    -2.1893
H     -1.8838    -5.0811    -1.0428
H     -0.3703    -5.8747    -0.5653
69
{"conf": 6, "E": 128.64, "rms": -1.0, "geom": "OH", "total_charge": 0, "CA_charge": 1, "smiles": "C[C:1]#[6N:2]->[Mn+:3]1(<-[3H-:4])(<-[4C-:5]#[O+:6])(<-[5C-:7]#[O+:8])<-[1P:9]([CH:10]([CH3:11])[CH3:12])([CH:13]([CH3:14])[CH3:15])[CH2:16][c:17]2[cH:18][cH:19][cH:20][c:21]([n:22]2)[CH2:23][2P:24]->1([CH:25]([CH3:26])[CH3:27])[CH:28]([CH3:29])[CH3:30]", "smiles3D": "C([C:1]#[6N:2]->[Mn+:3]1(<-[3H-:4])(<-[4C-:5]#[O+:6])(<-[5C-:7]#[O+:8])<-[1P:9]([C:10]([C:11]([H:35])([H:36])[H:37])([C:12]([H:38])([H:39])[H:40])[H:34])([C:13]([C:14]([H:42])([H:43])[H:44])([C:15]([H:45])([H:46])[H:47])[H:41])[C:16]([H:48])([H:49])[c:17]2[c:18]([H:50])[c:19]([H:51])[c:20]([H:52])[c:21]([n:22]2)[C:23]([H:53])([H:54])[2P:24]->1([C:25]([C:26]([H:56])([H:57])[H:58])([C:27]([H:59])([H:60])[H:61])[H:55])[C:28]([C:29]([H:63])([H:64])[H:65])([C:30]([H:66])([H:67])[H:68])[H:62])([H:31])([H:32])[H:33]", "smiles3Dx": "C([C:1]#[6N:2]->[Mn+:3]1(<-[3H-:4])(<-[4C-:5]#[O+:6])(<-[5C-:7]#[O+:8])<-[1P:9]([C:10]([C:11]([H:35])([H:36])[H:37])([C:12]([H:38])([H:39])[H:40])[H:34])([C:13]([C:14]([H:42])([H:43])[H:44])([C:15]([H:45])([H:46])[H:47])[H:41])[C:16]([H:48])([H:49])[c:17]2[c:18]([H:50])[c:19]([H:51])[c:20]([H:52])[c:21]([n:22]2)[C:23]([H:53])([H:54])[2P:24]->1([C:25]([C:26]([H:56])([H:57])[H:58])([C:27]([H:59])([H:60])[H:61])[H:55])[C:28]([C:29]([H:63])([H:64])[H:65])([C:30]([H:66])([H:67])[H:68])[H:62])([H:31])([H:32])[H:33]", "dummies": []}
C      4.6306     1.8061    -0.3274
C      3.2715     1.2751    -0.2352
N      2.1317     0.8222    -0.1580
Mn     0.0000     0.0000     0.0000
H      0.2312    -0.1165     1.8190
C     -0.5690     2.2087     0.2076
O     -0.8668     3.3723     0.3152
C     -0.2170     0.2756    -2.2661
O     -0.3312     0.4195    -3.4579
P     -2.6628    -0.5427     0.3267
C     -3.0113    -1.9947     1.3641
C     -4.3743    -2.6448     1.0591
C     -2.9058    -1.6789     2.8613
C     -3.5159     0.9253     0.9738
C     -2.8696     1.4311     2.2779
C     -5.0230     0.7155     1.1859
C     -3.4731    -0.8569    -1.2574
C     -2.8398    -2.0345    -1.9195
C     -3.5516    -2.9934    -2.6525
C     -2.8560    -4.0911    -3.1818
C     -1.4741    -4.2161    -2.9725
C     -0.8128    -3.2269    -2.2336
N     -1.5121    -2.1772    -1.7722
C      0.6549    -3.2231    -1.9840
P      1.0096    -2.5289    -0.3537
C      0.3823    -3.7775     0.8001
C      0.2802    -3.2043     2.2158
C      1.2470    -5.0493     0.8247
C      2.8167    -2.5949    -0.2652
C      3.3176    -1.9717     1.0500
C      3.4407    -1.8805    -1.4789
H      5.0217     1.9987     0.6926
H      4.6195     2.7528    -0.9056
H      5.2807     1.0669    -0.8390
H     -2.2421    -2.7447     1.1311
H     -4.3568    -3.1459     0.0717
H     -5.2180    -1.9362     1.0853
H     -4.5831    -3.4432     1.8030
H     -2.0140    -1.0608     3.0855
H     -3.8193    -1.1893     3.2475
H     -2.7915    -2.6294     3.4251
H     -3.3989     1.7250     0.2109
H     -3.3523     1.0133     3.1832
H     -1.7862     1.2057     2.3237
H     -2.9883     2.5339     2.3396
H     -5.5267     0.3555     0.2694
H     -5.2420     0.0451     2.0368
H     -5.4868     1.6948     1.4308
H     -4.5513    -1.0522    -1.1061
H     -3.3554     0.0336    -1.9091
H     -4.6206    -2.9028    -2.7972
H     -3.3870    -4.8451    -3.7479
H     -0.9340    -5.0614    -3.3795
H      1.0513    -4.2555    -2.0486
H      1.1407    -2.6013    -2.7620
H     -0.6327    -4.0702     0.4656
H     -0.3116    -3.8929     2.8558
H     -0.2305    -2.2304     2.2023
H      1.2726    -3.0694     2.6858
H      0.7127    -5.8398     1.3937
H      1.4246    -5.4470    -0.1933
H      2.2176    -4.8817     1.3355
H      3.1466    -3.6517    -0.3000
H      2.6815    -1.1289     1.3849
H      4.3648    -1.6125     0.9631
H      3.3249    -2.7396     1.8485
H      4.5041    -1.6170    -1.2979
H      2.8840    -0.9681    -1.7636
H      3.4348    -2.5632    -2.3544
69
{"conf": 7, "E": 140.1, "rms": -1.0, "geom": "OH", "total_charge": 0, "CA_charge": 1, "smiles": "C[C:1]#[6N:2]->[Mn+:3]1(<-[3H-:4])(<-[4C-:5]#[O+:6])(<-[5C-:7]#[O+:8])<-[1P:9]([CH:10]([CH3:11])[CH3:12])([CH:13]([CH3:14])[CH3:15])[CH2:16][c:17]2[cH:18][cH:19][cH:20][c:21]([n:22]2)[CH2:23][2P:24]->1([CH:25]([CH3:26])[CH3:27])[CH:28]([CH3:29])[CH3:30]", "smiles3D": "C([C:1]#[6N:2]->[Mn+:3]1(<-[3H-:4])(<-[4C-:5]#[O+:6])(<-[5C-:7]#[O+:8])<-[1P:9]([C:10]([C:11]([H:35])([H:36])[H:37])([C:12]([H:38])([H:39])[H:40])[H:34])([C:13]([C:14]([H:42])([H:43])[H:44])([C:15]([H:45])([H:46])[H:47])[H:41])[C:16]([H:48])([H:49])[c:17]2[c:18]([H:50])[c:19]([H:51])[c:20]([H:52])[c:21]([n:22]2)[C:23]([H:53])([H:54])[2P:24]->1([C:25]([C:26]([H:56])([H:57])[H:58])([C:27]([H:59])([H:60])[H:61])[H:55])[C:28]([C:29]([H:63])([H:64])[H:65])([C:30]([H:66])([H:67])[H:68])[H:62])([H:31])([H:32])[H:33]", "smiles3Dx": "C([C:1]#[6N:2]->[Mn+:3]1(<-[3H-:4])(<-[4C-:5]#[O+:6])(<-[5C-:7]#[O+:8])<-[1P:9]([C:10]([C:11]([H:35])([H:36])[H:37])([C:12]([H:38])([H:39])[H:40])[H:34])([C:13]([C:14]([H:42])([H:43])[H:44])([C:15]([H:45])([H:46])[H:47])[H:41])[C:16]([H:48])([H:49])[c:17]2[c:18]([H:50])[c:19]([H:51])[c:20]([H:52])[c:21]([n:22]2)[C:23]([H:53])([H:54])[2P:24]->1([C:25]([C:26]([H:56])([H:57])[H:58])([C:27]([H:59])([H:60])[H:61])[H:55])[C:28]([C:29]([H:63])([H:64])[H:65])([C:30]([H:66])([H:67])[H:68])[H:62])([H:31])([H:32])[H:33]", "dummies": []}
C     -1.3299     4.7868     0.3206
C     -0.9358     3.3823     0.2224
N     -0.6002     2.2030     0.1435
Mn     0.0000     0.0000     0.0000
H     -1.2706    -0.3935     1.2602
C     -1.6107    -0.0598    -1.6255
O     -2.4589    -0.0868    -2.4823
C      1.5226     0.4840    -1.6387
O      2.3250     0.7372    -2.5026
P      0.3266    -2.6783    -0.4762
C     -0.8406    -3.2007    -1.7587
C     -0.4951    -4.5912    -2.3193
C     -2.2838    -3.2030    -1.2202
C     -0.0185    -3.7793     0.9310
C     -0.6537    -2.9784     2.0670
C      1.2227    -4.5140     1.4575
C      1.9460    -3.0960    -1.1769
C      3.0264    -2.7053    -0.2297
C      4.1940    -3.4565    -0.0370
C      4.9764    -3.2032     1.1002
C      4.5598    -2.2469     2.0391
C      3.4025    -1.5034     1.7724
N      2.7205    -1.7363     0.6448
C      2.7257    -0.6396     2.7722
P      1.8334     0.6861     1.9299
C      1.0188     1.6347     3.2457
C      1.9147     1.8211     4.4805
C     -0.2792     0.9389     3.6644
C      3.1110     1.7560     1.1889
C      4.4950     1.6134     1.8515
C      2.6963     3.2327     1.1969
H     -2.2561     4.8694     0.9256
H     -1.5137     5.1913    -0.6959
H     -0.5172     5.3641     0.8076
H     -0.7809    -2.4702    -2.5927
H     -1.3240    -4.9583    -2.9619
H     -0.3252    -5.3353    -1.5143
H      0.4034    -4.5360    -2.9678
H     -2.4782    -2.3327    -0.5619
H     -2.9943    -3.1522    -2.0725
H     -2.5162    -4.1272    -0.6522
H     -0.7442    -4.5503     0.6126
H     -1.6472    -2.5975     1.7542
H     -0.8157    -3.6263     2.9549
H     -0.0018    -2.1311     2.3614
H      1.7211    -5.1014     0.6622
H      1.9327    -3.8275     1.9542
H      0.9063    -5.2501     2.2271
H      2.0041    -4.1844    -1.3753
H      2.0827    -2.5461    -2.1309
H      4.4561    -4.2609    -0.7123
H      5.8661    -3.7907     1.2857
H      5.1122    -2.1060     2.9593
H      3.4780    -0.2171     3.4656
H      2.0078    -1.2527     3.3534
H      0.7506     2.6359     2.8540
H      2.8439     2.3601     4.2315
H      1.3854     2.4528     5.2255
H      2.1450     0.8555     4.9756
H     -0.7004     1.4165     4.5750
H     -1.0406     1.0584     2.8708
H     -0.1150    -0.1378     3.8792
H      3.2235     1.4493     0.1311
H      4.4782     1.8039     2.9385
H      5.1993     2.3453     1.4013
H      4.9343     0.6176     1.6523
H      1.6971     3.3632     0.7461
H      2.7119     3.6601     2.2204
H      3.4078     3.8215     0.5794
69
{"conf": 8, "E": 142.48, "rms": -1.0, "geom": "OH", "total_charge": 0, "CA_charge": 1, "smiles": "C[C:1]#[6N:2]->[Mn+:3]1(<-[3H-:4])(<-[4C-:5]#[O+:6])(<-[5C-:7]#[O+:8])<-[1P:9]([CH:10]([CH3:11])[CH3:12])([CH:13]([CH3:14])[CH3:15])[CH2:16][c:17]2[cH:18][cH:19][cH:20][c:21]([n:22]2)[CH2:23][2P:24]->1([CH:25]([CH3:26])[CH3:27])[CH:28]([CH3:29])[CH3:30]", "smiles3D": "C([C:1]#[6N:2]->[Mn+:3]1(<-[3H-:4])(<-[4C-:5]#[O+:6])(<-[5C-:7]#[O+:8])<-[1P:9]([C:10]([C:11]([H:35])([H:36])[H:37])([C:12]([H:38])([H:39])[H:40])[H:34])([C:13]([C:14]([H:42])([H:43])[H:44])([C:15]([H:45])([H:46])[H:47])[H:41])[C:16]([H:48])([H:49])[c:17]2[c:18]([H:50])[c:19]([H:51])[c:20]([H:52])[c:21]([n:22]2)[C:23]([H:53])([H:54])[2P:24]->1([C:25]([C:26]([H:56])([H:57])[H:58])([C:27]([H:59])([H:60])[H:61])[H:55])[C:28]([C:29]([H:63])([H:64])[H:65])([C:30]([H:66])([H:67])[H:68])[H:62])([H:31])([H:32])[H:33]", "smiles3Dx": "C([C:1]#[6N:2]->[Mn+:3]1(<-[3H-:4])(<-[4C-:5]#[O+:6])(<-[5C-:7]#[O+:8])<-[1P:9]([C:10]([C:11]([H:35])([H:36])[H:37])([C:12]([H:38])([H:39])[H:40])[H:34])([C:13]([C:14]([H:42])([H:43])[H:44])([C:15]([H:45])([H:46])[H:47])[H:41])[C:16]([H:48])([H:49])[c:17]2[c:18]([H:50])[c:19]([H:51])[c:20]([H:52])[c:21]([n:22]2)[C:23]([H:53])([H:54])[2P:24]->1([C:25]([C:26]([H:56])([H:57])[H:58])([C:27]([H:59])([H:60])[H:61])[H:55])[C:28]([C:29]([H:63])([H:64])[H:65])([C:30]([H:66])([H:67])[H:68])[H:62])([H:31])([H:32])[H:33]", "dummies": []}
C      0.0649     4.2160    -2.6488
C      0.0428     2.9772    -1.8726
N      0.0278     1.9330    -1.2250
Mn     0.0000     0.0000     0.0000
H      1.7380     0.3324     0.4743
C     -0.6591     1.4269     1.6625
O     -1.0027     2.1899     2.5310
C     -2.1765    -0.3166    -0.6388
O     -3.3219    -0.4840    -0.9764
P     -0.1819    -2.0685     1.8319
C     -1.7863    -2.1869     2.6860
C     -2.4163    -0.8075     2.9106
C     -2.7896    -3.0535     1.9044
C      1.0283    -1.9602     3.1797
C      2.4474    -1.7676     2.6312
C      0.7103    -0.8241     4.1571
C      0.1061    -3.7661     1.2746
C     -0.6181    -4.0614     0.0106
C     -0.9041    -5.3685    -0.4071
C     -1.2562    -5.5888    -1.7464
C     -1.2268    -4.5258    -2.6598
C     -0.9072    -3.2455    -2.1898
N     -0.6870    -3.0632    -0.8769
C     -0.4908    -2.1295    -3.0837
P      0.8498    -1.2015    -2.2991
C      1.3112     0.0608    -3.5230
C      2.6621     0.7037    -3.1963
C      1.2903    -0.4433    -4.9781
C      2.1864    -2.4077    -2.0371
C      2.8153    -2.9116    -3.3394
C      3.2699    -1.8492    -1.1122
H     -0.9690     4.4812    -2.9513
H      0.4912     5.0324    -2.0303
H      0.6901     4.0720    -3.5540
H     -1.6223    -2.6613     3.6773
H     -1.7731    -0.1396     3.5039
H     -2.6776    -0.3248     1.9510
H     -3.3566    -0.9196     3.4916
H     -3.7950    -2.9938     2.3736
H     -2.8853    -2.7103     0.8537
H     -2.5086    -4.1248     1.9363
H      1.0044    -2.9173     3.7451
H      2.7177    -2.5493     1.8969
H      2.5695    -0.7666     2.1784
H      3.1791    -1.8470     3.4634
H     -0.1908    -1.0612     4.7566
H      0.5976     0.1420     3.6297
H      1.5387    -0.7124     4.8892
H     -0.2221    -4.4724     2.0663
H      1.1878    -3.9159     1.0974
H     -0.8130    -6.2027     0.2768
H     -1.4723    -6.5917    -2.0907
H     -1.3869    -4.7082    -3.7149
H     -0.1477    -2.5447    -4.0515
H     -1.3539    -1.4548    -3.2587
H      0.5461     0.8568    -3.4602
H      2.7585     1.6572    -3.7584
H      2.7282     0.9521    -2.1158
H      3.5118     0.0632    -3.4990
H      1.6110     0.3799    -5.6518
H      1.9592    -1.2930    -5.1753
H      0.2577    -0.7013    -5.2893
H      1.7480    -3.2878    -1.5268
H      2.0422    -3.2779    -4.0436
H      3.4631    -2.1517    -3.8147
H      3.4678    -3.7810    -3.1097
H      3.9608    -2.6677    -0.8175
H      3.8786    -1.0583    -1.5847
H      2.8137    -1.4606    -0.1884
69
{"conf": 9, "E": 126.47, "rms": -1.0, "geom": "OH", "total_charge": 0, "CA_charge": 1, "smiles": "C[C:1]#[6N:2]->[Mn+:3]1(<-[3H-:4])(<-[4C-:5]#[O+:6])(<-[5C-:7]#[O+:8])<-[1P:9]([CH:10]([CH3:11])[CH3:12])([CH:13]([CH3:14])[CH3:15])[CH2:16][c:17]2[cH:18][cH:19][cH:20][c:21]([n:22]2)[CH2:23][2P:24]->1([CH:25]([CH3:26])[CH3:27])[CH:28]([CH3:29])[CH3:30]", "smiles3D": "C([C:1]#[6N:2]->[Mn+:3]1(<-[3H-:4])(<-[4C-:5]#[O+:6])(<-[5C-:7]#[O+:8])<-[1P:9]([C:10]([C:11]([H:35])([H:36])[H:37])([C:12]([H:38])([H:39])[H:40])[H:34])([C:13]([C:14]([H:42])([H:43])[H:44])([C:15]([H:45])([H:46])[H:47])[H:41])[C:16]([H:48])([H:49])[c:17]2[c:18]([H:50])[c:19]([H:51])[c:20]([H:52])[c:21]([n:22]2)[C:23]([H:53])([H:54])[2P:24]->1([C:25]([C:26]([H:56])([H:57])[H:58])([C:27]([H:59])([H:60])[H:61])[H:55])[C:28]([C:29]([H:63])([H:64])[H:65])([C:30]([H:66])([H:67])[H:68])[H:62])([H:31])([H:32])[H:33]", "smiles3Dx": "C([C:1]#[6N:2]->[Mn+:3]1(<-[3H-:4])(<-[4C-:5]#[O+:6])(<-[5C-:7]#[O+:8])<-[1P:9]([C:10]([C:11]([H:35])([H:36])[H:37])([C:12]([H:38])([H:39])[H:40])[H:34])([C:13]([C:14]([H:42])([H:43])[H:44])([C:15]([H:45])([H:46])[H:47])[H:41])[C:16]([H:48])([H:49])[c:17]2[c:18]([H:50])[c:19]([H:51])[c:20]([H:52])[c:21]([n:22]2)[C:23]([H:53])([H:54])[2P:24]->1([C:25]([C:26]([H:56])([H:57])[H:58])([C:27]([H:59])([H:60])[H:61])[H:55])[C:28]([C:29]([H:63])([H:64])[H:65])([C:30]([H:66])([H:67])[H:68])[H:62])([H:31])([H:32])[H:33]", "dummies": []}
C      0.6602    -2.4907    -4.2628
C      0.4682    -1.7588    -3.0119
N      0.3091    -1.1500    -1.9564
Mn     0.0000     0.0000     0.0000
H      1.6660     0.7417    -0.2348
C     -0.8113     1.6214    -1.3951
O     -1.2376     2.4701    -2.1384
C     -2.1081    -0.8791     0.1658
O     -3.2191    -1.3403     0.2507
P     -0.4610     1.6800     2.1181
C     -0.7964     0.9030     3.7258
C     -1.9853    -0.0584     3.6445
C     -1.0513     1.9291     4.8475
C     -1.7504     2.9301     1.8656
C     -1.2253     4.1092     1.0315
C     -2.9828     2.3200     1.1836
C      1.0478     2.6235     2.4141
C      2.1133     1.6812     2.8643
C      2.7682     1.7854     4.0987
C      3.5667     0.7171     4.5314
C      3.6605    -0.4493     3.7586
C      2.9667    -0.5119     2.5424
N      2.2684     0.5618     2.1286
C      2.8937    -1.7338     1.6887
P      1.1676    -2.1115     1.2996
C      0.4130    -2.6004     2.8751
C      1.3634    -3.4458     3.7424
C     -0.8922    -3.3739     2.6534
C      1.2593    -3.6335     0.3141
C      2.4214    -3.5669    -0.6932
C     -0.0695    -3.8979    -0.4271
H      1.2142    -3.4299    -4.0579
H      1.2405    -1.8654    -4.9720
H     -0.3280    -2.7331    -4.7045
H      0.1006     0.3272     4.0127
H     -1.9251    -0.6876     2.7425
H     -2.9532     0.4810     3.6560
H     -1.9750    -0.7321     4.5278
H     -0.2753     2.7145     4.8898
H     -1.0161     1.4016     5.8247
H     -2.0555     2.3937     4.7815
H     -2.0649     3.3304     2.8442
H     -0.6879     3.7705     0.1264
H     -0.5365     4.7323     1.6391
H     -2.0638     4.7682     0.7200
H     -3.8084     3.0632     1.1770
H     -2.7828     2.0340     0.1383
H     -3.3517     1.4286     1.7191
H      0.8736     3.4082     3.1759
H      1.3704     3.1031     1.4669
H      2.6363     2.6565     4.7277
H      4.0790     0.7768     5.4828
H      4.2418    -1.2911     4.1126
H      3.3696    -2.5947     2.2001
H      3.4424    -1.5298     0.7472
H      0.1773    -1.6916     3.4332
H      1.7912    -4.3044     3.1883
H      2.1816    -2.8227     4.1526
H      0.8146    -3.8476     4.6212
H     -1.5178    -2.9018     1.8730
H     -0.6910    -4.4305     2.3816
H     -1.4811    -3.3815     3.5954
H      1.4507    -4.4887     0.9923
H      2.4203    -2.6142    -1.2587
H      3.3921    -3.6730    -0.1660
H      2.3710    -4.4115    -1.4129
H     -0.6735    -2.9844    -0.5541
H     -0.6844    -4.6309     0.1315
H      0.0906    -4.3425    -1.4322
69
{"conf": 10, "E": 138.18, "rms": -1.0, "geom": "OH", "total_charge": 0, "CA_charge": 1, "smiles": "C[C:1]#[6N:2]->[Mn+:3]1(<-[3H-:4])(<-[4C-:5]#[O+:6])(<-[5C-:7]#[O+:8])<-[1P:9]([CH:10]([CH3:11])[CH3:12])([CH:13]([CH3:14])[CH3:15])[CH2:16][c:17]2[cH:18][cH:19][cH:20][c:21]([n:22]2)[CH2:23][2P:24]->1([CH:25]([CH3:26])[CH3:27])[CH:28]([CH3:29])[CH3:30]", "smiles3D": "C([C:1]#[6N:2]->[Mn+:3]1(<-[3H-:4])(<-[4C-:5]#[O+:6])(<-[5C-:7]#[O+:8])<-[1P:9]([C:10]([C:11]([H:35])([H:36])[H:37])([C:12]([H:38])([H:39])[H:40])[H:34])([C:13]([C:14]([H:42])([H:43])[H:44])([C:15]([H:45])([H:46])[H:47])[H:41])[C:16]([H:48])([H:49])[c:17]2[c:18]([H:50])[c:19]([H:51])[c:20]([H:52])[c:21]([n:22]2)[C:23]([H:53])([H:54])[2P:24]->1([C:25]([C:26]([H:56])([H:57])[H:58])([C:27]([H:59])([H:60])[H:61])[H:55])[C:28]([C:29]([H:63])([H:64])[H:65])([C:30]([H:66])([H:67])[H:68])[H:62])([H:31])([H:32])[H:33]", "smiles3Dx": "C([C:1]#[6N:2]->[Mn+:3]1(<-[3H-:4])(<-[4C-:5]#[O+:6])(<-[5C-:7]#[O+:8])<-[1P:9]([C:10]([C:11]([H:35])([H:36])[H:37])([C:12]([H:38])([H:39])[H:40])[H:34])([C:13]([C:14]([H:42])([H:43])[H:44])([C:15]([H:45])([H:46])[H:47])[H:41])[C:16]([H:48])([H:49])[c:17]2[c:18]([H:50])[c:19]([H:51])[c:20]([H:52])[c:21]([n:22]2)[C:23]([H:53])([H:54])[2P:24]->1([C:25]([C:26]([H:56])([H:57])[H:58])([C:27]([H:59])([H:60])[H:61])[H:55])[C:28]([C:29]([H:63])([H:64])[H:65])([C:30]([H:66])([H:67])[H:68])[H:62])([H:31])([H:32])[H:33]", "dummies": []}
C     -3.2177    -3.0909    -2.2129
C     -2.2751    -2.1826    -1.5618
N     -1.4799    -1.4181    -1.0205
Mn     0.0000     0.0000     0.0000
H     -0.9079     1.4473    -0.6768
C     -1.5370    -0.0450     1.6925
O     -2.3560    -0.0723     2.5775
C      1.0259    -1.8595     0.8504
O      1.5642    -2.8411     1.2988
P      1.5484     1.6202     1.5922
C      1.2648     1.4179     3.3775
C      0.0371     2.2014     3.8722
C      1.1062    -0.0659     3.7560
C      3.3656     1.5454     1.4907
C      3.9099     2.0349     0.1450
C      3.8860     0.1304     1.7692
C      1.1536     3.3542     1.2409
C      0.8166     3.5015    -0.2092
C     -0.1543     4.3840    -0.7023
C     -0.4816     4.3319    -2.0681
C      0.1468     3.3989    -2.9099
C      1.1216     2.5544    -2.3630
N      1.4209     2.6608    -1.0645
C      1.8187     1.4692    -3.0958
P      1.4276    -0.1229    -2.3250
C      2.9693    -1.0481    -2.0762
C      2.7126    -2.5669    -2.0551
C      4.0571    -0.6995    -3.1105
C      0.4409    -0.9924    -3.5762
C      1.1996    -1.2389    -4.8965
C     -0.8345    -0.1859    -3.8803
H     -3.1930    -4.0764    -1.7041
H     -4.2412    -2.6675    -2.1520
H     -2.9319    -3.2166    -3.2775
H      2.1549     1.8107     3.9144
H      0.2921     3.2741     4.0014
H     -0.8249     2.0994     3.1836
H     -0.2758     1.8396     4.8755
H      1.7845    -0.7304     3.1983
H      1.3365    -0.1909     4.8356
H      0.0761    -0.4309     3.6075
H      3.7774     2.2168     2.2752
H      3.5373     1.4199    -0.6891
H      3.6756     3.1062    -0.0152
H      5.0187     1.9658     0.1389
H      3.3153    -0.6304     1.2101
H      3.8513    -0.0831     2.8561
H      4.9546     0.0383     1.4794
H      2.0234     3.9968     1.4886
H      0.2838     3.6800     1.8347
H     -0.6660     5.0736    -0.0431
H     -1.2385     4.9945    -2.4671
H     -0.1269     3.3325    -3.9551
H      1.5017     1.4791    -4.1526
H      2.9058     1.6579    -3.0504
H      3.3584    -0.7744    -1.0788
H      1.7600    -2.8134    -1.5460
H      2.6992    -3.0196    -3.0625
H      3.5301    -3.0657    -1.4920
H      4.8248    -1.5017    -3.1523
H      4.5931     0.2216    -2.8005
H      3.6613    -0.5468    -4.1301
H      0.1402    -1.9758    -3.1597
H      2.0253    -1.9582    -4.7849
H      1.5879    -0.3110    -5.3565
H      0.5049    -1.6978    -5.6322
H     -0.6248     0.6693    -4.5562
H     -1.5806    -0.8402    -4.3794
H     -1.2937     0.2227    -2.9581
69
{"conf": 11, "E": 140.84, "rms": -1.0, "geom": "OH", "total_charge": 0, "CA_charge": 1, "smiles": "C[C:1]#[6N:2]->[Mn+:3]1(<-[3H-:4])(<-[4C-:5]#[O+:6])(<-[5C-:7]#[O+:8])<-[1P:9]([CH:10]([CH3:11])[CH3:12])([CH:13]([CH3:14])[CH3:15])[CH2:16][c:17]2[cH:18][cH:19][cH:20][c:21]([n:22]2)[CH2:23][2P:24]->1([CH:25]([CH3:26])[CH3:27])[CH:28]([CH3:29])[CH3:30]", "smiles3D": "C([C:1]#[6N:2]->[Mn+:3]1(<-[3H-:4])(<-[4C-:5]#[O+:6])(<-[5C-:7]#[O+:8])<-[1P:9]([C:10]([C:11]([H:35])([H:36])[H:37])([C:12]([H:38])([H:39])[H:40])[H:34])([C:13]([C:14]([H:42])([H:43])[H:44])([C:15]([H:45])([H:46])[H:47])[H:41])[C:16]([H:48])([H:49])[c:17]2[c:18]([H:50])[c:19]([H:51])[c:20]([H:52])[c:21]([n:22]2)[C:23]([H:53])([H:54])[2P:24]->1([C:25]([C:26]([H:56])([H:57])[H:58])([C:27]([H:59])([H:60])[H:61])[H:55])[C:28]([C:29]([H:63])([H:64])[H:65])([C:30]([H:66])([H:67])[H:68])[H:62])([H:31])([H:32])[H:33]", "smiles3Dx": "C([C:1]#[6N:2]->[Mn+:3]1(<-[3H-:4])(<-[4C-:5]#[O+:6])(<-[5C-:7]#[O+:8])<-[1P:9]([C:10]([C:11]([H:35])([H:36])[H:37])([C:12]([H:38])([H:39])[H:40])[H:34])([C:13]([C:14]([H:42])([H:43])[H:44])([C:15]([H:45])([H:46])[H:47])[H:41])[C:16]([H:48])([H:49])[c:17]2[c:18]([H:50])[c:19]([H:51])[c:20]([H:52])[c:21]([n:22]2)[C:23]([H:53])([H:54])[2P:24]->1([C:25]([C:26]([H:56])([H:57])[H:58])([C:27]([H:59])([H:60])[H:61])[H:55])[C:28]([C:29]([H:63])([H:64])[H:65])([C:30]([H:66])([H:67])[H:68])[H:62])([H:31])([H:32])[H:33]", "dummies": []}
C     -0.2938    -1.9118    -4.5876
C     -0.1998    -1.3540    -3.2392
N     -0.1251    -0.8835    -2.1070
Mn     0.0000     0.0000     0.0000
H     -0.8886    -1.4523     0.6737
C      1.9357    -1.2180     0.1079
O      2.9542    -1.8618     0.1596
C      1.2466     1.7331    -0.8214
O      1.9107     2.6429    -1.2522
P      0.4640     0.8743     2.5624
C      1.9206     0.1398     3.3375
C      1.7951    -1.3958     3.3810
C      3.2057     0.5718     2.6087
C     -0.8495     0.4886     3.7602
C     -1.9124    -0.3817     3.0959
C     -1.5134     1.7289     4.3798
C      0.8285     2.6463     2.6430
C     -0.3315     3.4269     2.1358
C     -0.6619     4.7130     2.5807
C     -1.8986     5.2572     2.2007
C     -2.7867     4.5034     1.4173
C     -2.3847     3.2355     0.9759
N     -1.1817     2.7730     1.3292
C     -3.2903     2.2666     0.3122
P     -2.3648     1.1740    -0.7951
C     -2.0544     2.1605    -2.2922
C     -3.3246     2.4062    -3.1281
C     -1.4322     3.5223    -1.9451
C     -3.5361    -0.1141    -1.3197
C     -3.2739    -1.4171    -0.5670
C     -5.0070     0.2965    -1.1101
H     -0.1469    -1.1031    -5.3326
H      0.4883    -2.6868    -4.7227
H     -1.2954    -2.3673    -4.7292
H      1.9829     0.5094     4.3847
H      1.2882    -1.8071     2.4892
H      1.1930    -1.7001     4.2618
H      2.7861    -1.8844     3.4923
H      3.0888     0.5795     1.5098
H      4.0623    -0.0812     2.8786
H      3.4825     1.6001     2.9224
H     -0.4057    -0.0947     4.5922
H     -2.7621    -0.5577     3.7898
H     -2.2971     0.1085     2.1805
H     -1.4832    -1.3731     2.8453
H     -2.1504     2.2714     3.6561
H     -0.7708     2.4041     4.8472
H     -2.1860     1.4019     5.2014
H      1.7078     2.8670     2.0049
H      1.0601     2.9371     3.6882
H     -0.0020     5.2601     3.2417
H     -2.1873     6.2394     2.5513
H     -3.7680     4.8914     1.1759
H     -3.7907     1.6591     1.0928
H     -4.0586     2.8195    -0.2631
H     -1.3298     1.6008    -2.9210
H     -4.0933     2.9605    -2.5538
H     -3.0648     3.0331    -4.0080
H     -3.7505     1.4751    -3.5446
H     -2.1975     4.2274    -1.5570
H     -0.6281     3.4365    -1.1967
H     -0.9931     3.9737    -2.8601
H     -3.3776    -0.3185    -2.3975
H     -3.2653    -1.2544     0.5296
H     -4.0678    -2.1597    -0.7977
H     -2.3229    -1.8664    -0.9118
H     -5.2465     1.2680    -1.5776
H     -5.6691    -0.4573    -1.5870
H     -5.2708     0.3324    -0.0326
69
{"conf": 12, "E": 131.69, "rms": -1.0, "geom": "OH", "total_charge": 0, "CA_charge": 1, "smiles": "C[C:1]#[6N:2]->[Mn+:3]1(<-[3H-:4])(<-[4C-:5]#[O+:6])(<-[5C-:7]#[O+:8])<-[1P:9]([CH:10]([CH3:11])[CH3:12])([CH:13]([CH3:14])[CH3:15])[CH2:16][c:17]2[cH:18][cH:19][cH:20][c:21]([n:22]2)[CH2:23][2P:24]->1([CH:25]([CH3:26])[CH3:27])[CH:28]([CH3:29])[CH3:30]", "smiles3D": "C([C:1]#[6N:2]->[Mn+:3]1(<-[3H-:4])(<-[4C-:5]#[O+:6])(<-[5C-:7]#[O+:8])<-[1P:9]([C:10]([C:11]([H:35])([H:36])[H:37])([C:12]([H:38])([H:39])[H:40])[H:34])([C:13]([C:14]([H:42])([H:43])[H:44])([C:15]([H:45])([H:46])[H:47])[H:41])[C:16]([H:48])([H:49])[c:17]2[c:18]([H:50])[c:19]([H:51])[c:20]([H:52])[c:21]([n:22]2)[C:23]([H:53])([H:54])[2P:24]->1([C:25]([C:26]([H:56])([H:57])[H:58])([C:27]([H:59])([H:60])[H:61])[H:55])[C:28]([C:29]([H:63])([H:64])[H:65])([C:30]([H:66])([H:67])[H:68])[H:62])([H:31])([H:32])[H:33]", "smiles3Dx": "C([C:1]#[6N:2]->[Mn+:3]1(<-[3H-:4])(<-[4C-:5]#[O+:6])(<-[5C-:7]#[O+:8])<-[1P:9]([C:10]([C:11]([H:35])([H:36])[H:37])([C:12]([H:38])([H:39])[H:40])[H:34])([C:13]([C:14]([H:42])([H:43])[H:44])([C:15]([H:45])([H:46])[H:47])[H:41])[C:16]([H:48])([H:49])[c:17]2[c:18]([H:50])[c:19]([H:51])[c:20]([H:52])[c:21]([n:22]2)[C:23]([H:53])([H:54])[2P:24]->1([C:25]([C:26]([H:56])([H:57])[H:58])([C:27]([H:59])([H:60])[H:61])[H:55])[C:28]([C:29]([H:63])([H:64])[H:65])([C:30]([H:66])([H:67])[H:68])[H:62])([H:31])([H:32])[H:33]", "dummies": []}
C     -1.9052     4.5935    -0.2508
C     -1.3458     3.2447    -0.1766
N     -0.8699     2.1138    -0.1122
Mn     0.0000     0.0000     0.0000
H     -1.0081    -0.2524     1.5136
C     -1.8341    -0.5445    -1.2587
O     -2.8017    -0.8266    -1.9210
C      1.1282     0.3864    -1.9515
O      1.7164     0.5975    -2.9831
P      0.7270    -2.6622     0.1243
C      2.3452    -3.1280    -0.5586
C      2.4748    -4.6543    -0.7154
C      2.6318    -2.4477    -1.9001
C     -0.5018    -3.7463    -0.6524
C     -1.8686    -3.5796     0.0443
C     -0.6282    -3.4688    -2.1613
C      0.8147    -3.3550     1.7959
C      0.3909    -2.3474     2.7973
C     -0.7548    -2.4642     3.5953
C     -1.1171    -1.3851     4.4142
C     -0.3746    -0.1955     4.3773
C      0.7512    -0.1258     3.5440
N      1.1140    -1.2192     2.8439
C      1.4092     1.1713     3.1872
P      2.0066     1.0916     1.4778
C      3.5135     0.0780     1.5155
C      4.3815     0.3253     0.2765
C      4.3504     0.3313     2.7798
C      2.5454     2.7760     1.0596
C      1.7310     3.8406     1.8096
C      2.4386     3.0314    -0.4499
H     -2.3251     4.7646    -1.2632
H     -2.7079     4.7029     0.5071
H     -1.1047     5.3354    -0.0515
H      3.1248    -2.8006     0.1587
H      2.1665    -5.1875     0.2071
H      1.8842    -5.0339    -1.5728
H      3.5379    -4.9158    -0.9044
H      1.7812    -2.4703    -2.5999
H      3.4971    -2.9328    -2.4007
H      2.9331    -1.4071    -1.7289
H     -0.1867    -4.8021    -0.5204
H     -2.0792    -2.5293     0.3173
H     -1.8950    -4.1704     0.9823
H     -2.6988    -3.9634    -0.5852
H     -1.5996    -3.8280    -2.5615
H      0.1494    -4.0291    -2.7171
H     -0.5237    -2.3967    -2.4060
H      0.1750    -4.2563     1.8725
H      1.8611    -3.6505     2.0181
H     -1.3614    -3.3605     3.5735
H     -2.0012    -1.4511     5.0348
H     -0.7036     0.6686     4.9405
H      2.2381     1.3834     3.8870
H      0.6545     1.9773     3.2726
H      3.2140    -0.9857     1.5101
H      4.8956     1.3076     0.3205
H      3.7770     0.2729    -0.6435
H      5.1620    -0.4621     0.2064
H      5.3453    -0.1541     2.6840
H      3.8664    -0.1310     3.6648
H      4.5112     1.4153     2.9560
H      3.6072     2.8934     1.3558
H      0.6418     3.6924     1.6703
H      1.9798     3.8282     2.8914
H      1.9917     4.8557     1.4407
H      3.0660     2.3349    -1.0323
H      1.3958     2.9574    -0.8040
H      2.8041     4.0540    -0.6840
69
{"conf": 13, "E": 138.21, "rms": -1.0, "geom": "OH", "total_charge": 0, "CA_charge": 1, "smiles": "C[C:1]#[6N:2]->[Mn+:3]1(<-[3H-:4])(<-[4C-:5]#[O+:6])(<-[5C-:7]#[O+:8])<-[1P:9]([CH:10]([CH3:11])[CH3:12])([CH:13]([CH3:14])[CH3:15])[CH2:16][c:17]2[cH:18][cH:19][cH:20][c:21]([n:22]2)[CH2:23][2P:24]->1([CH:25]([CH3:26])[CH3:27])[CH:28]([CH3:29])[CH3:30]", "smiles3D": "C([C:1]#[6N:2]->[Mn+:3]1(<-[3H-:4])(<-[4C-:5]#[O+:6])(<-[5C-:7]#[O+:8])<-[1P:9]([C:10]([C:11]([H:35])([H:36])[H:37])([C:12]([H:38])([H:39])[H:40])[H:34])([C:13]([C:14]([H:42])([H:43])[H:44])([C:15]([H:45])([H:46])[H:47])[H:41])[C:16]([H:48])([H:49])[c:17]2[c:18]([H:50])[c:19]([H:51])[c:20]([H:52])[c:21]([n:22]2)[C:23]([H:53])([H:54])[2P:24]->1([C:25]([C:26]([H:56])([H:57])[H:58])([C:27]([H:59])([H:60])[H:61])[H:55])[C:28]([C:29]([H:63])([H:64])[H:65])([C:30]([H:66])([H:67])[H:68])[H:62])([H:31])([H:32])[H:33]", "smiles3Dx": "C([C:1]#[6N:2]->[Mn+:3]1(<-[3H-:4])(<-[4C-:5]#[O+:6])(<-[5C-:7]#[O+:8])<-[1P:9]([C:10]([C:11]([H:35])([H:36])[H:37])([C:12]([H:38])([H:39])[H:40])[H:34])([C:13]([C:14]([H:42])([H:43])[H:44])([C:15]([H:45])([H:46])[H:47])[H:41])[C:16]([H:48])([H:49])[c:17]2[c:18]([H:50])[c:19]([H:51])[c:20]([H:52])[c:21]([n:22]2)[C:23]([H:53])([H:54])[2P:24]->1([C:25]([C:26]([H:56])([H:57])[H:58])([C:27]([H:59])([H:60])[H:61])[H:55])[C:28]([C:29]([H:63])([H:64])[H:65])([C:30]([H:66])([H:67])[H:68])[H:62])([H:31])([H:32])[H:33]", "dummies": []}
C     -2.3142     1.4711     4.1570
C     -1.6353     1.0361     2.9374
N     -1.0655     0.6637     1.9143
Mn     0.0000     0.0000     0.0000
H     -1.5552     0.3776    -0.9064
C      0.6005     2.2078    -0.0871
O      0.9102     3.3729    -0.1205
C      1.9047    -0.4465     1.1891
O      2.9073    -0.6808     1.8169
P      1.2678    -0.3381    -2.4259
C      0.9675     1.0496    -3.5589
C      1.9477     2.2121    -3.3586
C     -0.4717     1.5533    -3.4018
C      3.0713    -0.5069    -2.3103
C      3.4619    -1.9196    -1.8411
C      3.6724     0.5423    -1.3437
C      0.7582    -1.7236    -3.4770
C     -0.7086    -1.9609    -3.3833
C     -1.4284    -2.6476    -4.3710
C     -2.6648    -3.2219    -4.0327
C     -3.1147    -3.1878    -2.7033
C     -2.3383    -2.5159    -1.7519
N     -1.2214    -1.8825    -2.1514
C     -2.5159    -2.6712    -0.2736
P     -0.9044    -2.5109     0.5378
C     -1.1943    -2.9403     2.2764
C     -0.1164    -2.3326     3.1879
C     -2.5817    -2.4702     2.7407
C      0.1236    -3.8390    -0.1538
C     -0.6731    -5.1423    -0.3416
C      1.3473    -4.1158     0.7249
H     -1.6316     2.1123     4.7516
H     -2.6016     0.5818     4.7550
H     -3.2239     2.0465     3.8886
H      1.0888     0.6896    -4.6018
H      1.9905     2.5519    -2.3110
H      2.9590     1.9315    -3.7140
H      1.6362     3.0790    -3.9797
H     -0.6363     2.0095    -2.4077
H     -0.6887     2.3220    -4.1739
H     -1.1975     0.7275    -3.5463
H      3.5058    -0.3485    -3.3210
H      2.8469    -2.2350    -0.9763
H      4.5325    -1.9568    -1.5465
H      3.3661    -2.6533    -2.6655
H      2.9032     1.0742    -0.7584
H      4.3797     0.0975    -0.6118
H      4.2543     1.2973    -1.9113
H      1.2713    -2.6445    -3.1554
H      1.0352    -1.5178    -4.5314
H     -1.0174    -2.7852    -5.3631
H     -3.2307    -3.7632    -4.7796
H     -4.0107    -3.7218    -2.4139
H     -3.1932    -1.8722     0.0911
H     -2.9608    -3.6617    -0.0440
H     -1.1537    -4.0428     2.3835
H     -0.3043    -2.6332     4.2407
H     -0.1098    -1.2327     3.1486
H      0.8959    -2.6912     2.9356
H     -2.7576    -1.4071     2.4858
H     -3.3765    -3.0904     2.2771
H     -2.6852    -2.5905     3.8403
H      0.4894    -3.5131    -1.1446
H     -1.4075    -5.0433    -1.1652
H      0.0115    -5.9671    -0.6341
H     -1.1983    -5.4448     0.5869
H      2.0473    -4.7873     0.1833
H      1.8974    -3.1816     0.9432
H      1.0639    -4.6219     1.6711
69
{"conf": 14, "E": 135.67, "rms": -1.0, "geom": "OH", "total_charge": 0, "CA_charge": 1, "smiles": "C[C:1]#[6N:2]->[Mn+:3]1(<-[3H-:4])(<-[4C-:5]#[O+:6])(<-[5C-:7]#[O+:8])<-[1P:9]([CH:10]([CH3:11])[CH3:12])([CH:13]([CH3:14])[CH3:15])[CH2:16][c:17]2[cH:18][cH:19][cH:20][c:21]([n:22]2)[CH2:23][2P:24]->1([CH:25]([CH3:26])[CH3:27])[CH:28]([CH3:29])[CH3:30]", "smiles3D": "C([C:1]#[6N:2]->[Mn+:3]1(<-[3H-:4])(<-[4C-:5]#[O+:6])(<-[5C-:7]#[O+:8])<-[1P:9]([C:10]([C:11]([H:35])([H:36])[H:37])([C:12]([H:38])([H:39])[H:40])[H:34])([C:13]([C:14]([H:42])([H:43])[H:44])([C:15]([H:45])([H:46])[H:47])[H:41])[C:16]([H:48])([H:49])[c:17]2[c:18]([H:50])[c:19]([H:51])[c:20]([H:52])[c:21]([n:22]2)[C:23]([H:53])([H:54])[2P:24]->1([C:25]([C:26]([H:56])([H:57])[H:58])([C:27]([H:59])([H:60])[H:61])[H:55])[C:28]([C:29]([H:63])([H:64])[H:65])([C:30]([H:66])([H:67])[H:68])[H:62])([H:31])([H:32])[H:33]", "smiles3Dx": "C([C:1]#[6N:2]->[Mn+:3]1(<-[3H-:4])(<-[4C-:5]#[O+:6])(<-[5C-:7]#[O+:8])<-[1P:9]([C:10]([C:11]([H:35])([H:36])[H:37])([C:12]([H:38])([H:39])[H:40])[H:34])([C:13]([C:14]([H:42])([H:43])[H:44])([C:15]([H:45])([H:46])[H:47])[H:41])[C:16]([H:48])([H:49])[c:17]2[c:18]([H:50])[c:19]([H:51])[c:20]([H:52])[c:21]([n:22]2)[C:23]([H:53])([H:54])[2P:24]->1([C:25]([C:26]([H:56])([H:57])[H:58])([C:27]([H:59])([H:60])[H:61])[H:55])[C:28]([C:29]([H:63])([H:64])[H:65])([C:30]([H:66])([H:67])[H:68])[H:62])([H:31])([H:32])[H:33]", "dummies": []}
C      4.1579     0.4212    -2.7068
C      2.9357     0.3052    -1.9130
N      1.9102     0.2016    -1.2447
Mn     0.0000     0.0000     0.0000
H      0.8984     0.5236     1.5146
C     -0.2806     2.2135    -0.5128
O     -0.4263     3.3796    -0.7836
C     -1.1534    -0.5725    -1.8932
O     -1.7619    -0.8716    -2.8905
P     -2.3521     0.2423     1.3682
C     -1.9547     0.2678     3.1371
C     -3.1420    -0.1339     4.0330
C     -1.3980     1.6370     3.5538
C     -3.1933     1.7925     0.9347
C     -4.4518     2.0667     1.7784
C     -3.5936     1.7688    -0.5478
C     -3.5807    -1.0604     1.1050
C     -3.0374    -2.3606     1.5662
C     -3.8174    -3.4192     2.0489
C     -3.1664    -4.5703     2.5212
C     -1.7642    -4.6456     2.4946
C     -1.0454    -3.5640     1.9680
N     -1.7062    -2.4880     1.5379
C      0.4292    -3.5060     1.8688
P      0.9319    -2.5595     0.4099
C      0.6447    -3.6842    -0.9818
C      1.2538    -3.1189    -2.2743
C     -0.8566    -3.9463    -1.1804
C      2.7376    -2.4817     0.5602
C      3.1391    -1.4052     1.5747
C      3.3498    -3.8306     0.9781
H      3.8935     0.6197    -3.7657
H      4.7315    -0.5262    -2.6398
H      4.7750     1.2560    -2.3157
H     -1.1469    -0.4777     3.3014
H     -2.9020     0.0788     5.0965
H     -3.3212    -1.2253     3.9686
H     -4.0830     0.3829     3.7885
H     -0.9445     1.5601     4.5650
H     -2.1756     2.4208     3.5960
H     -0.6000     1.9616     2.8534
H     -2.4827     2.6304     1.0902
H     -5.1827     1.2372     1.7401
H     -4.2084     2.3220     2.8231
H     -4.9693     2.9653     1.3791
H     -3.9485     2.7747    -0.8582
H     -4.4129     1.0418    -0.7302
H     -2.7388     1.5042    -1.1960
H     -3.8163    -1.1308     0.0236
H     -4.5059    -0.8318     1.6658
H     -4.8969    -3.3465     2.0810
H     -3.7450    -5.3967     2.9127
H     -1.2551    -5.5276     2.8615
H      0.8273    -4.5392     1.7929
H      0.8343    -3.0247     2.7817
H      1.1306    -4.6561    -0.7658
H      0.9449    -3.7284    -3.1499
H      2.3602    -3.1682    -2.2410
H      0.9435    -2.0725    -2.4508
H     -1.0497    -4.4178    -2.1673
H     -1.4561    -3.0209    -1.1120
H     -1.2212    -4.6661    -0.4207
H      3.1635    -2.1979    -0.4213
H      2.8996    -0.3993     1.1820
H      4.2372    -1.4280     1.7423
H      2.6340    -1.5521     2.5517
H      4.4573    -3.7605     0.9264
H      3.0530    -4.6497     0.2965
H      3.0864    -4.0960     2.0231
69
{"conf": 15, "E": 124.56, "rms": -1.0, "geom": "OH", "total_charge": 0, "CA_charge": 1, "smiles": "C[C:1]#[6N:2]->[Mn+:3]1(<-[3H-:4])(<-[4C-:5]#[O+:6])(<-[5C-:7]#[O+:8])<-[1P:9]([CH:10]([CH3:11])[CH3:12])([CH:13]([CH3:14])[CH3:15])[CH2:16][c:17]2[cH:18][cH:19][cH:20][c:21]([n:22]2)[CH2:23][2P:24]->1([CH:25]([CH3:26])[CH3:27])[CH:28]([CH3:29])[CH3:30]", "smiles3D": "C([C:1]#[6N:2]->[Mn+:3]1(<-[3H-:4])(<-[4C-:5]#[O+:6])(<-[5C-:7]#[O+:8])<-[1P:9]([C:10]([C:11]([H:35])([H:36])[H:37])([C:12]([H:38])([H:39])[H:40])[H:34])([C:13]([C:14]([H:42])([H:43])[H:44])([C:15]([H:45])([H:46])[H:47])[H:41])[C:16]([H:48])([H:49])[c:17]2[c:18]([H:50])[c:19]([H:51])[c:20]([H:52])[c:21]([n:22]2)[C:23]([H:53])([H:54])[2P:24]->1([C:25]([C:26]([H:56])([H:57])[H:58])([C:27]([H:59])([H:60])[H:61])[H:55])[C:28]([C:29]([H:63])([H:64])[H:65])([C:30]([H:66])([H:67])[H:68])[H:62])([H:31])([H:32])[H:33]", "smiles3Dx": "C([C:1]#[6N:2]->[Mn+:3]1(<-[3H-:4])(<-[4C-:5]#[O+:6])(<-[5C-:7]#[O+:8])<-[1P:9]([C:10]([C:11]([H:35])([H:36])[H:37])([C:12]([H:38])([H:39])[H:40])[H:34])([C:13]([C:14]([H:42])([H:43])[H:44])([C:15]([H:45])([H:46])[H:47])[H:41])[C:16]([H:48])([H:49])[c:17]2[c:18]([H:50])[c:19]([H:51])[c:20]([H:52])[c:21]([n:22]2)[C:23]([H:53])([H:54])[2P:24]->1([C:25]([C:26]([H:56])([H:57])[H:58])([C:27]([H:59])([H:60])[H:61])[H:55])[C:28]([C:29]([H:63])([H:64])[H:65])([C:30]([H:66])([H:67])[H:68])[H:62])([H:31])([H:32])[H:33]", "dummies": []}
C     -0.4193    -4.6602    -1.7080
C     -0.2978    -3.2934    -1.2034
N     -0.1894    -2.1467    -0.7750
Mn     0.0000     0.0000     0.0000
H      1.1385     0.3570    -1.3968
C     -1.7958     0.3607    -1.3736
O     -2.7428     0.5423    -2.0979
C     -1.4985    -0.5133     1.6566
O     -2.2862    -0.7831     2.5288
P     -0.0646     2.6708     0.6166
C     -1.0472     3.6728    -0.5322
C     -0.7826     3.2597    -1.9991
C     -2.5483     3.5593    -0.2125
C      1.5677     3.4606     0.6707
C      1.5445     4.8010     1.4283
C      2.1206     3.6922    -0.7430
C     -0.8060     2.9948     2.2329
C      0.0087     2.3399     3.2919
C      0.4218     2.9667     4.4754
C      1.2752     2.2694     5.3442
C      1.7084     0.9753     5.0167
C      1.2511     0.3952     3.8264
N      0.4044     1.0817     3.0434
C      1.6742    -0.9397     3.3291
P      2.0937    -0.8302     1.5760
C      2.6612    -2.5053     1.1905
C      2.9963    -2.6335    -0.3063
C      1.5971    -3.5398     1.6024
C      3.5571     0.2391     1.5439
C      3.8610     0.6995     0.1178
C      4.8019    -0.4418     2.1374
H      0.4923    -5.2333    -1.4406
H     -0.5328    -4.6384    -2.8113
H     -1.3075    -5.1445    -1.2530
H     -0.7574     4.7362    -0.4147
H     -1.7212     3.1116    -2.5744
H     -0.2225     4.0621    -2.5225
H     -0.1889     2.3290    -2.0846
H     -3.1535     4.0485    -1.0054
H     -2.8687     2.5025    -0.1180
H     -2.7844     4.0946     0.7303
H      2.2540     2.7838     1.2032
H      1.4071     4.6428     2.5145
H      2.5236     5.3141     1.3150
H      0.7581     5.4844     1.0511
H      3.2110     3.8965    -0.6841
H      1.9811     2.8058    -1.3913
H      1.6424     4.5717    -1.2214
H     -0.8682     4.0879     2.4127
H     -1.8284     2.5656     2.2588
H      0.1113     3.9772     4.7088
H      1.6164     2.7382     6.2580
H      2.3893     0.4448     5.6699
H      0.8327    -1.6493     3.4620
H      2.5473    -1.3030     3.9064
H      3.5763    -2.7251     1.7742
H      4.0503    -2.3378    -0.4786
H      2.9120    -3.6828    -0.6598
H      2.3494    -1.9945    -0.9391
H      1.6626    -3.7236     2.6954
H      1.7673    -4.5206     1.1103
H      0.5686    -3.1969     1.3844
H      3.3390     1.1329     2.1607
H      4.2880    -0.1105    -0.5030
H      4.5925     1.5352     0.1423
H      2.9454     1.0623    -0.3675
H      5.2059    -1.2269     1.4652
H      5.6025     0.3173     2.2675
H      4.5995    -0.8726     3.1370
69
{"conf": 16, "E": 145.7, "rms": -1.0, "geom": "OH", "total_charge": 0, "CA_charge": 1, "smiles": "C[C:1]#[6N:2]->[Mn+:3]1(<-[3H-:4])(<-[4C-:5]#[O+:6])(<-[5C-:7]#[O+:8])<-[1P:9]([CH:10]([CH3:11])[CH3:12])([CH:13]([CH3:14])[CH3:15])[CH2:16][c:17]2[cH:18][cH:19][cH:20][c:21]([n:22]2)[CH2:23][2P:24]->1([CH:25]([CH3:26])[CH3:27])[CH:28]([CH3:29])[CH3:30]", "smiles3D": "C([C:1]#[6N:2]->[Mn+:3]1(<-[3H-:4])(<-[4C-:5]#[O+:6])(<-[5C-:7]#[O+:8])<-[1P:9]([C:10]([C:11]([H:35])([H:36])[H:37])([C:12]([H:38])([H:39])[H:40])[H:34])([C:13]([C:14]([H:42])([H:43])[H:44])([C:15]([H:45])([H:46])[H:47])[H:41])[C:16]([H:48])([H:49])[c:17]2[c:18]([H:50])[c:19]([H:51])[c:20]([H:52])[c:21]([n:22]2)[C:23]([H:53])([H:54])[2P:24]->1([C:25]([C:26]([H:56])([H:57])[H:58])([C:27]([H:59])([H:60])[H:61])[H:55])[C:28]([C:29]([H:63])([H:64])[H:65])([C:30]([H:66])([H:67])[H:68])[H:62])([H:31])([H:32])[H:33]", "smiles3Dx": "C([C:1]#[6N:2]->[Mn+:3]1(<-[3H-:4])(<-[4C-:5]#[O+:6])(<-[5C-:7]#[O+:8])<-[1P:9]([C:10]([C:11]([H:35])([H:36])[H:37])([C:12]([H:38])([H:39])[H:40])[H:34])([C:13]([C:14]([H:42])([H:43])[H:44])([C:15]([H:45])([H:46])[H:47])[H:41])[C:16]([H:48])([H:49])[c:17]2[c:18]([H:50])[c:19]([H:51])[c:20]([H:52])[c:21]([n:22]2)[C:23]([H:53])([H:54])[2P:24]->1([C:25]([C:26]([H:56])([H:57])[H:58])([C:27]([H:59])([H:60])[H:61])[H:55])[C:28]([C:29]([H:63])([H:64])[H:65])([C:30]([H:66])([H:67])[H:68])[H:62])([H:31])([H:32])[H:33]", "dummies": []}
C     -4.8546     1.0229    -0.4287
C     -3.4293     0.7216    -0.3046
N     -2.2319     0.4642    -0.2058
Mn     0.0000     0.0000     0.0000
H      0.3371     1.6805    -0.6690
C     -0.2523     0.9088     2.0841
O     -0.3976     1.3919     3.1795
C     -0.5029    -2.0648     0.8510
O     -0.7696    -3.1519     1.2997
P      2.6743    -0.2424     0.5927
C      3.1333     1.1362     1.7041
C      4.5523     1.6768     1.4617
C      2.9757     0.8026     3.1941
C      3.0687    -1.8502     1.3394
C      2.2497    -2.1352     2.6113
C      4.5723    -2.0054     1.6283
C      3.8331    -0.1661    -0.8019
C      3.3552     0.7589    -1.8665
C      4.2203     1.3195    -2.8172
C      3.6924     1.7470    -4.0471
C      2.3396     1.5213    -4.3476
C      1.5287     0.9308    -3.3721
N      2.0590     0.6481    -2.1681
C      0.1734     0.3558    -3.6493
P     -0.1234    -1.0242    -2.5152
C     -1.6909    -1.7710    -3.0388
C     -2.3638    -2.5134    -1.8759
C     -2.6546    -0.7124    -3.5960
C      1.1748    -2.2394    -2.8793
C      0.8528    -3.6007    -2.2575
C      1.4019    -2.4021    -4.3925
H     -5.3787     0.7214     0.5014
H     -4.9894     2.1115    -0.5943
H     -5.2754     0.4627    -1.2891
H      2.4286     1.9662     1.4818
H      4.6273     2.1493     0.4599
H      5.3253     0.8930     1.5907
H      4.7758     2.4839     2.1921
H      3.0520     1.7423     3.7821
H      1.9838     0.3845     3.4274
H      3.7785     0.1401     3.5654
H      2.7940    -2.6248     0.5900
H      2.8093    -1.9000     3.5390
H      2.0173    -3.2206     2.6580
H      1.2887    -1.5908     2.6251
H      5.1682    -1.9581     0.6952
H      4.9511    -1.2481     2.3360
H      4.7597    -3.0054     2.0745
H      3.9201    -1.1807    -1.2403
H      4.8378     0.1366    -0.4669
H      5.2870     1.3653    -2.6381
H      4.3472     2.1724    -4.7964
H      1.9507     1.7483    -5.3320
H     -0.5901     1.1425    -3.4809
H      0.1132     0.0059    -4.7005
H     -1.4874    -2.5055    -3.8426
H     -1.7074    -3.2913    -1.4472
H     -2.6660    -1.8271    -1.0679
H     -3.2773    -3.0288    -2.2417
H     -2.2943    -0.3371    -4.5761
H     -2.7680     0.1406    -2.8986
H     -3.6571    -1.1573    -3.7729
H      2.1174    -1.8832    -2.4296
H      1.7327    -4.2715    -2.3580
H     -0.0015    -4.0907    -2.7685
H      0.6475    -3.4961    -1.1743
H      1.8772    -1.4952    -4.8177
H      2.1062    -3.2401    -4.5820
H      0.4614    -2.6154    -4.9381
69
{"conf": 17, "E": 132.12, "rms": -1.0, "geom": "OH", "total_charge": 0, "CA_charge": 1, "smiles": "C[C:1]#[6N:2]->[Mn+:3]1(<-[3H-:4])(<-[4C-:5]#[O+:6])(<-[5C-:7]#[O+:8])<-[1P:9]([CH:10]([CH3:11])[CH3:12])([CH:13]([CH3:14])[CH3:15])[CH2:16][c:17]2[cH:18][cH:19][cH:20][c:21]([n:22]2)[CH2:23][2P:24]->1([CH:25]([CH3:26])[CH3:27])[CH:28]([CH3:29])[CH3:30]", "smiles3D": "C([C:1]#[6N:2]->[Mn+:3]1(<-[3H-:4])(<-[4C-:5]#[O+:6])(<-[5C-:7]#[O+:8])<-[1P:9]([C:10]([C:11]([H:35])([H:36])[H:37])([C:12]([H:38])([H:39])[H:40])[H:34])([C:13]([C:14]([H:42])([H:43])[H:44])([C:15]([H:45])([H:46])[H:47])[H:41])[C:16]([H:48])([H:49])[c:17]2[c:18]([H:50])[c:19]([H:51])[c:20]([H:52])[c:21]([n:22]2)[C:23]([H:53])([H:54])[2P:24]->1([C:25]([C:26]([H:56])([H:57])[H:58])([C:27]([H:59])([H:60])[H:61])[H:55])[C:28]([C:29]([H:63])([H:64])[H:65])([C:30]([H:66])([H:67])[H:68])[H:62])([H:31])([H:32])[H:33]", "smiles3Dx": "C([C:1]#[6N:2]->[Mn+:3]1(<-[3H-:4])(<-[4C-:5]#[O+:6])(<-[5C-:7]#[O+:8])<-[1P:9]([C:10]([C:11]([H:35])([H:36])[H:37])([C:12]([H:38])([H:39])[H:40])[H:34])([C:13]([C:14]([H:42])([H:43])[H:44])([C:15]([H:45])([H:46])[H:47])[H:41])[C:16]([H:48])([H:49])[c:17]2[c:18]([H:50])[c:19]([H:51])[c:20]([H:52])[c:21]([n:22]2)[C:23]([H:53])([H:54])[2P:24]->1([C:25]([C:26]([H:56])([H:57])[H:58])([C:27]([H:59])([H:60])[H:61])[H:55])[C:28]([C:29]([H:63])([H:64])[H:65])([C:30]([H:66])([H:67])[H:68])[H:62])([H:31])([H:32])[H:33]", "dummies": []}
C      3.6958     0.3503     3.3200
C      2.6107     0.2504     2.3451
N      1.7004     0.1721     1.5234
Mn     0.0000     0.0000     0.0000
H      1.0685    -1.0964    -1.0119
C     -0.5434    -1.8310     1.2628
O     -0.8244    -2.7959     1.9294
C     -1.3162     1.3358     1.3145
O     -2.0097     2.0402     2.0050
P     -2.1345    -0.6543    -1.5785
C     -2.9805    -2.1061    -0.8876
C     -4.0962    -2.6552    -1.7981
C     -3.6045    -1.7487     0.4764
C     -1.5372    -1.0768    -3.2370
C     -0.9119    -2.4801    -3.2651
C     -2.6106    -0.9307    -4.3281
C     -3.4633     0.5613    -1.7449
C     -2.9260     1.8855    -2.1329
C     -3.5657     2.7205    -3.0601
C     -2.9955     3.9626    -3.3584
C     -1.7952     4.3418    -2.7486
C     -1.1946     3.4653    -1.8333
N     -1.8031     2.3048    -1.5239
C      0.1464     3.7101    -1.2485
P      1.1144     2.1830    -1.2311
C      2.5971     2.6343    -0.2844
C      3.5255     3.6009    -1.0429
C      2.2051     3.2679     1.0629
C      1.7009     1.9240    -2.9290
C      0.5946     2.1566    -3.9668
C      2.2769     0.5139    -3.0759
H      4.5463     0.9017     2.8690
H      3.3368     0.8948     4.2173
H      4.0265    -0.6677     3.6113
H     -2.2275    -2.9071    -0.7313
H     -3.7091    -3.1556    -2.6990
H     -4.6564    -3.4439    -1.2512
H     -4.8314    -1.8764    -2.0798
H     -2.9817    -1.0402     1.0554
H     -4.6035    -1.2781     0.3534
H     -3.7387    -2.6721     1.0791
H     -0.7329    -0.3706    -3.4777
H     -1.6568    -3.2933    -3.2504
H     -0.2180    -2.6145    -2.4093
H     -0.3168    -2.5975    -4.1959
H     -2.8684     0.1393    -4.4679
H     -2.2058    -1.2863    -5.2995
H     -3.5339    -1.4961    -4.1222
H     -4.1947     0.2210    -2.5025
H     -3.9836     0.6678    -0.7728
H     -4.4856     2.4158    -3.5431
H     -3.4711     4.6197    -4.0748
H     -1.3277     5.2831    -3.0083
H      0.6804     4.4794    -1.8437
H      0.0128     4.0798    -0.2142
H      3.1663     1.7040    -0.0785
H      4.2563     4.0575    -0.3411
H      4.1363     3.0523    -1.7893
H      2.9650     4.4246    -1.5295
H      1.9515     4.3431     0.9460
H      1.3390     2.7515     1.5245
H      3.0617     3.2030     1.7673
H      2.5045     2.6446    -3.1522
H      0.4435     3.2462    -4.1131
H     -0.3659     1.7082    -3.6719
H      0.8900     1.7405    -4.9537
H      1.4810    -0.2520    -3.0421
H      2.7993     0.4215    -4.0519
H      3.0189     0.3094    -2.2751
69
{"conf": 18, "E": 137.12, "rms": -1.0, "geom": "OH", "total_charge": 0, "CA_charge": 1, "smiles": "C[C:1]#[6N:2]->[Mn+:3]1(<-[3H-:4])(<-[4C-:5]#[O+:6])(<-[5C-:7]#[O+:8])<-[1P:9]([CH:10]([CH3:11])[CH3:12])([CH:13]([CH3:14])[CH3:15])[CH2:16][c:17]2[cH:18][cH:19][cH:20][c:21]([n:22]2)[CH2:23][2P:24]->1([CH:25]([CH3:26])[CH3:27])[CH:28]([CH3:29])[CH3:30]", "smiles3D": "C([C:1]#[6N:2]->[Mn+:3]1(<-[3H-:4])(<-[4C-:5]#[O+:6])(<-[5C-:7]#[O+:8])<-[1P:9]([C:10]([C:11]([H:35])([H:36])[H:37])([C:12]([H:38])([H:39])[H:40])[H:34])([C:13]([C:14]([H:42])([H:43])[H:44])([C:15]([H:45])([H:46])[H:47])[H:41])[C:16]([H:48])([H:49])[c:17]2[c:18]([H:50])[c:19]([H:51])[c:20]([H:52])[c:21]([n:22]2)[C:23]([H:53])([H:54])[2P:24]->1([C:25]([C:26]([H:56])([H:57])[H:58])([C:27]([H:59])([H:60])[H:61])[H:55])[C:28]([C:29]([H:63])([H:64])[H:65])([C:30]([H:66])([H:67])[H:68])[H:62])([H:31])([H:32])[H:33]", "smiles3Dx": "C([C:1]#[6N:2]->[Mn+:3]1(<-[3H-:4])(<-[4C-:5]#[O+:6])(<-[5C-:7]#[O+:8])<-[1P:9]([C:10]([C:11]([H:35])([H:36])[H:37])([C:12]([H:38])([H:39])[H:40])[H:34])([C:13]([C:14]([H:42])([H:43])[H:44])([C:15]([H:45])([H:46])[H:47])[H:41])[C:16]([H:48])([H:49])[c:17]2[c:18]([H:50])[c:19]([H:51])[c:20]([H:52])[c:21]([n:22]2)[C:23]([H:53])([H:54])[2P:24]->1([C:25]([C:26]([H:56])([H:57])[H:58])([C:27]([H:59])([H:60])[H:61])[H:55])[C:28]([C:29]([H:63])([H:64])[H:65])([C:30]([H:66])([H:67])[H:68])[H:62])([H:31])([H:32])[H:33]", "dummies": []}
C      1.8559    -3.5802     2.9213
C      1.3049    -2.5318     2.0639
N      0.8396    -1.6550     1.3394
Mn     0.0000     0.0000     0.0000
H     -1.6116    -0.0971     0.8819
C      0.8384     1.3791     1.6239
O      1.2843     2.1018     2.4802
C      2.0531     0.0995    -1.0018
O      3.1397     0.1503    -1.5226
P     -0.8485     2.2528    -1.3120
C     -0.0858     2.3542    -2.9567
C     -0.9134     3.1721    -3.9619
C      1.3583     2.8873    -2.8870
C     -0.3722     3.7277    -0.3652
C     -1.1362     3.7628     0.9743
C     -0.6505     5.0436    -1.1145
C     -2.6376     2.4532    -1.5117
C     -3.2476     1.2263    -2.0798
C     -4.1503     1.2436    -3.1531
C     -4.6326     0.0275    -3.6517
C     -4.1887    -1.1789    -3.0980
C     -3.2960    -1.1374    -2.0182
N     -2.9007     0.0529    -1.5243
C     -2.5422    -2.3184    -1.5339
P     -0.7809    -1.9773    -1.7151
C      0.0442    -3.5418    -1.3018
C     -0.6212    -4.1814    -0.0688
C      0.0275    -4.5636    -2.4449
C     -0.5197    -1.5559    -3.4660
C     -1.1887    -2.5315    -4.4607
C      0.9774    -1.4250    -3.7884
H      1.0328    -4.2282     3.2863
H      2.5764    -4.1912     2.3398
H      2.3748    -3.1171     3.7855
H     -0.0301     1.3292    -3.3448
H     -1.1446     4.1926    -3.6097
H     -1.8581     2.6445    -4.2029
H     -0.3531     3.2631    -4.9170
H      1.4238     3.9822    -3.0248
H      1.8579     2.6152    -1.9372
H      1.9502     2.4355    -3.7118
H      0.7147     3.6680    -0.1472
H     -0.5567     4.3479     1.7198
H     -1.3188     2.7504     1.3852
H     -2.1288     4.2501     0.8630
H      0.0211     5.1950    -1.9720
H     -1.7065     5.1237    -1.4399
H     -0.4532     5.8997    -0.4340
H     -3.0959     2.6404    -0.5211
H     -2.8536     3.3175    -2.1678
H     -4.4631     2.1770    -3.6037
H     -5.3180     0.0192    -4.4892
H     -4.5036    -2.1218    -3.5264
H     -2.7760    -2.4737    -0.4608
H     -2.8257    -3.2279    -2.0988
H      1.1022    -3.3152    -1.0489
H      0.0632    -4.9323     0.3806
H     -0.8704    -3.4318     0.7062
H     -1.5645    -4.6992    -0.3469
H     -0.9973    -4.7148    -2.8417
H      0.3803    -5.5482    -2.0689
H      0.7424    -4.2895    -3.2413
H     -0.9900    -0.5690    -3.6310
H     -2.1695    -2.9081    -4.1312
H     -0.5404    -3.3793    -4.7480
H     -1.3796    -1.9820    -5.4074
H      1.3634    -0.4559    -3.4310
H      1.5859    -2.2300    -3.3343
H      1.1423    -1.4361    -4.8872
69
{"conf": 19, "E": 143.72, "rms": -1.0, "geom": "OH", "total_charge": 0, "CA_charge": 1, "smiles": "C[C:1]#[6N:2]->[Mn+:3]1(<-[3H-:4])(<-[4C-:5]#[O+:6])(<-[5C-:7]#[O+:8])<-[1P:9]([CH:10]([CH3:11])[CH3:12])([CH:13]([CH3:14])[CH3:15])[CH2:16][c:17]2[cH:18][cH:19][cH:20][c:21]([n:22]2)[CH2:23][2P:24]->1([CH:25]([CH3:26])[CH3:27])[CH:28]([CH3:29])[CH3:30]", "smiles3D": "C([C:1]#[6N:2]->[Mn+:3]1(<-[3H-:4])(<-[4C-:5]#[O+:6])(<-[5C-:7]#[O+:8])<-[1P:9]([C:10]([C:11]([H:35])([H:36])[H:37])([C:12]([H:38])([H:39])[H:40])[H:34])([C:13]([C:14]([H:42])([H:43])[H:44])([C:15]([H:45])([H:46])[H:47])[H:41])[C:16]([H:48])([H:49])[c:17]2[c:18]([H:50])[c:19]([H:51])[c:20]([H:52])[c:21]([n:22]2)[C:23]([H:53])([H:54])[2P:24]->1([C:25]([C:26]([H:56])([H:57])[H:58])([C:27]([H:59])([H:60])[H:61])[H:55])[C:28]([C:29]([H:63])([H:64])[H:65])([C:30]([H:66])([H:67])[H:68])[H:62])([H:31])([H:32])[H:33]", "smiles3Dx": "C([C:1]#[6N:2]->[Mn+:3]1(<-[3H-:4])(<-[4C-:5]#[O+:6])(<-[5C-:7]#[O+:8])<-[1P:9]([C:10]([C:11]([H:35])([H:36])[H:37])([C:12]([H:38])([H:39])[H:40])[H:34])([C:13]([C:14]([H:42])([H:43])[H:44])([C:15]([H:45])([H:46])[H:47])[H:41])[C:16]([H:48])([H:49])[c:17]2[c:18]([H:50])[c:19]([H:51])[c:20]([H:52])[c:21]([n:22]2)[C:23]([H:53])([H:54])[2P:24]->1([C:25]([C:26]([H:56])([H:57])[H:58])([C:27]([H:59])([H:60])[H:61])[H:55])[C:28]([C:29]([H:63])([H:64])[H:65])([C:30]([H:66])([H:67])[H:68])[H:62])([H:31])([H:32])[H:33]", "dummies": []}
C     -1.7295     3.7567     2.7775
C     -1.2293     2.6578     1.9531
N     -0.8146     1.7325     1.2587
Mn     0.0000     0.0000     0.0000
H      0.0934     1.0498    -1.5077
C      2.0176     0.8724     0.6402
O      3.0793     1.3340     0.9776
C     -0.0653    -1.2687     1.9044
O     -0.0998    -1.9321     2.9110
P      1.5111    -1.9273    -1.2015
C      0.7846    -3.5913    -1.0416
C      1.1882    -4.2896     0.2608
C      1.1070    -4.4997    -2.2420
C      3.2396    -1.9100    -0.6393
C      4.1125    -2.9538    -1.3539
C      3.3627    -2.0792     0.8853
C      1.6534    -1.5653    -2.9731
C      0.2973    -1.3661    -3.5613
C      0.0424    -0.7187    -4.7766
C     -1.2962    -0.5032    -5.1532
C     -2.3423    -0.9061    -4.3033
C     -2.0142    -1.5632    -3.1095
N     -0.7369    -1.7827    -2.8217
C     -2.9277    -1.8247    -1.9795
P     -2.6156    -0.6108    -0.6798
C     -3.5878    -1.2307     0.7174
C     -3.4592    -0.2982     1.9292
C     -3.1340    -2.6500     1.1016
C     -3.5031     0.8213    -1.3682
C     -5.0231     0.7484    -1.1396
C     -2.9645     2.1393    -0.8254
H     -2.8164     3.6198     2.9529
H     -1.1951     3.7627     3.7496
H     -1.5577     4.7193     2.2536
H     -0.3172    -3.4650    -1.0060
H      2.2071    -4.7154     0.2115
H      0.4996    -5.1428     0.4408
H      1.0858    -3.6137     1.1293
H      2.1912    -4.5811    -2.4380
H      0.7188    -5.5235    -2.0535
H      0.5974    -4.1395    -3.1582
H      3.6488    -0.9090    -0.8960
H      5.1719    -2.7987    -1.0577
H      3.8528    -3.9899    -1.0738
H      4.0752    -2.8378    -2.4538
H      2.5172    -1.6197     1.4259
H      3.4549    -3.1382     1.1941
H      4.2897    -1.5737     1.2307
H      2.1597    -2.3955    -3.4994
H      2.2488    -0.6374    -3.1049
H      0.8538    -0.3698    -5.4023
H     -1.5204     0.0104    -6.0789
H     -3.3713    -0.6798    -4.5516
H     -2.7382    -2.8455    -1.5933
H     -3.9799    -1.7583    -2.3215
H     -4.6553    -1.2860     0.4276
H     -3.8565     0.7084     1.7083
H     -4.0562    -0.6954     2.7775
H     -2.4106    -0.2027     2.2615
H     -2.0350    -2.7671     1.0417
H     -3.4641    -2.9109     2.1298
H     -3.6011    -3.3946     0.4245
H     -3.3331     0.8277    -2.4635
H     -5.2940     0.8950    -0.0751
H     -5.4432    -0.2104    -1.5042
H     -5.5191     1.5570    -1.7179
H     -3.2108     2.2668     0.2435
H     -3.4355     2.9836    -1.3729
H     -1.8742     2.2137    -1.0015
69
{"conf": 20, "E": 131.49, "rms": -1.0, "geom": "OH", "total_charge": 0, "CA_charge": 1, "smiles": "C[C:1]#[6N:2]->[Mn+:3]1(<-[3H-:4])(<-[4C-:5]#[O+:6])(<-[5C-:7]#[O+:8])<-[1P:9]([CH:10]([CH3:11])[CH3:12])([CH:13]([CH3:14])[CH3:15])[CH2:16][c:17]2[cH:18][cH:19][cH:20][c:21]([n:22]2)[CH2:23][2P:24]->1([CH:25]([CH3:26])[CH3:27])[CH:28]([CH3:29])[CH3:30]", "smiles3D": "C([C:1]#[6N:2]->[Mn+:3]1(<-[3H-:4])(<-[4C-:5]#[O+:6])(<-[5C-:7]#[O+:8])<-[1P:9]([C:10]([C:11]([H:35])([H:36])[H:37])([C:12]([H:38])([H:39])[H:40])[H:34])([C:13]([C:14]([H:42])([H:43])[H:44])([C:15]([H:45])([H:46])[H:47])[H:41])[C:16]([H:48])([H:49])[c:17]2[c:18]([H:50])[c:19]([H:51])[c:20]([H:52])[c:21]([n:22]2)[C:23]([H:53])([H:54])[2P:24]->1([C:25]([C:26]([H:56])([H:57])[H:58])([C:27]([H:59])([H:60])[H:61])[H:55])[C:28]([C:29]([H:63])([H:64])[H:65])([C:30]([H:66])([H:67])[H:68])[H:62])([H:31])([H:32])[H:33]", "smiles3Dx": "C([C:1]#[6N:2]->[Mn+:3]1(<-[3H-:4])(<-[4C-:5]#[O+:6])(<-[5C-:7]#[O+:8])<-[1P:9]([C:10]([C:11]([H:35])([H:36])[H:37])([C:12]([H:38])([H:39])[H:40])[H:34])([C:13]([C:14]([H:42])([H:43])[H:44])([C:15]([H:45])([H:46])[H:47])[H:41])[C:16]([H:48])([H:49])[c:17]2[c:18]([H:50])[c:19]([H:51])[c:20]([H:52])[c:21]([n:22]2)[C:23]([H:53])([H:54])[2P:24]->1([C:25]([C:26]([H:56])([H:57])[H:58])([C:27]([H:59])([H:60])[H:61])[H:55])[C:28]([C:29]([H:63])([H:64])[H:65])([C:30]([H:66])([H:67])[H:68])[H:62])([H:31])([H:32])[H:33]", "dummies": []}
C     -3.6633    -1.1500     3.1734
C     -2.5866    -0.8135     2.2434
N     -1.6858    -0.5329     1.4563
Mn     0.0000     0.0000     0.0000
H     -0.8825     1.5344    -0.4959
C      0.8728     1.1555     1.7737
O      1.3310     1.7641     2.7085
C      1.0698    -1.8947     0.7190
O      1.6329    -2.8900     1.1018
P      2.1977     0.7803    -1.4349
C      3.3841     1.5728    -0.3113
C      3.9255     0.5390     0.6907
C      4.5720     2.2312    -1.0402
C      1.6415     2.0323    -2.6248
C      1.3297     3.3600    -1.9150
C      2.6247     2.2579    -3.7920
C      3.1762    -0.4566    -2.3427
C      2.6182    -1.8224    -2.1710
C      3.3977    -2.9751    -2.0023
C      2.7512    -4.2175    -1.8963
C      1.3496    -4.2895    -1.9454
C      0.6219    -3.1075    -2.1298
N      1.2917    -1.9470    -2.2670
C     -0.8684    -3.0348    -1.9951
P     -1.3943    -1.3037    -1.9378
C     -1.0879    -0.6389    -3.5996
C     -1.4650    -1.6423    -4.7024
C     -1.8460     0.6745    -3.8169
C     -3.1954    -1.3361    -1.7278
C     -3.7033    -0.0013    -1.1490
C     -3.6238    -2.4946    -0.8130
H     -3.3198    -1.9478     3.8635
H     -3.9427    -0.2492     3.7574
H     -4.5441    -1.5088     2.6020
H      2.8491     2.3600     0.2591
H      4.6566    -0.1487     0.2178
H      4.4398     1.0620     1.5250
H      3.1137    -0.0735     1.1252
H      5.1042     1.5355    -1.7166
H      4.2694     3.1332    -1.5994
H      5.3113     2.5847    -0.2899
H      0.6923     1.6694    -3.0587
H      2.2400     3.9151    -1.6242
H      0.7145     3.1871    -1.0082
H      0.7436     4.0137    -2.5957
H      2.4787     3.2640    -4.2404
H      2.4144     1.5280    -4.6021
H      3.6865     2.1582    -3.5123
H      3.1774    -0.2218    -3.4203
H      4.2201    -0.4498    -1.9830
H      4.4775    -2.9155    -1.9536
H      3.3333    -5.1185    -1.7537
H      0.8444    -5.2374    -1.8109
H     -1.1576    -3.5334    -1.0479
H     -1.3530    -3.5601    -2.8411
H     -0.0070    -0.4212    -3.6940
H     -0.7328    -2.4750    -4.7361
H     -1.4206    -1.1482    -5.6966
H     -2.4872    -2.0492    -4.5661
H     -1.4400     1.1914    -4.7126
H     -2.9249     0.4913    -4.0008
H     -1.7139     1.3562    -2.9507
H     -3.6717    -1.4879    -2.7171
H     -4.7261    -0.1119    -0.7302
H     -3.7820     0.7728    -1.9337
H     -3.0453     0.3913    -0.3568
H     -3.4867    -3.4655    -1.3330
H     -4.7047    -2.4227    -0.5679
H     -3.0470    -2.5012     0.1326
69
{"conf": 21, "E": 144.24, "rms": -1.0, "geom": "OH", "total_charge": 0, "CA_charge": 1, "smiles": "C[C:1]#[6N:2]->[Mn+:3]1(<-[3H-:4])(<-[4C-:5]#[O+:6])(<-[5C-:7]#[O+:8])<-[1P:9]([CH:10]([CH3:11])[CH3:12])([CH:13]([CH3:14])[CH3:15])[CH2:16][c:17]2[cH:18][cH:19][cH:20][c:21]([n:22]2)[CH2:23][2P:24]->1([CH:25]([CH3:26])[CH3:27])[CH:28]([CH3:29])[CH3:30]", "smiles3D": "C([C:1]#[6N:2]->[Mn+:3]1(<-[3H-:4])(<-[4C-:5]#[O+:6])(<-[5C-:7]#[O+:8])<-[1P:9]([C:10]([C:11]([H:35])([H:36])[H:37])([C:12]([H:38])([H:39])[H:40])[H:34])([C:13]([C:14]([H:42])([H:43])[H:44])([C:15]([H:45])([H:46])[H:47])[H:41])[C:16]([H:48])([H:49])[c:17]2[c:18]([H:50])[c:19]([H:51])[c:20]([H:52])[c:21]([n:22]2)[C:23]([H:53])([H:54])[2P:24]->1([C:25]([C:26]([H:56])([H:57])[H:58])([C:27]([H:59])([H:60])[H:61])[H:55])[C:28]([C:29]([H:63])([H:64])[H:65])([C:30]([H:66])([H:67])[H:68])[H:62])([H:31])([H:32])[H:33]", "smiles3Dx": "C([C:1]#[6N:2]->[Mn+:3]1(<-[3H-:4])(<-[4C-:5]#[O+:6])(<-[5C-:7]#[O+:8])<-[1P:9]([C:10]([C:11]([H:35])([H:36])[H:37])([C:12]([H:38])([H:39])[H:40])[H:34])([C:13]([C:14]([H:42])([H:43])[H:44])([C:15]([H:45])([H:46])[H:47])[H:41])[C:16]([H:48])([H:49])[c:17]2[c:18]([H:50])[c:19]([H:51])[c:20]([H:52])[c:21]([n:22]2)[C:23]([H:53])([H:54])[2P:24]->1([C:25]([C:26]([H:56])([H:57])[H:58])([C:27]([H:59])([H:60])[H:61])[H:55])[C:28]([C:29]([H:63])([H:64])[H:65])([C:30]([H:66])([H:67])[H:68])[H:62])([H:31])([H:32])[H:33]", "dummies": []}
C     -0.4216     4.6381     1.7654
C     -0.3007     3.2775     1.2443
N     -0.2050     2.1343     0.8036
Mn     0.0000     0.0000     0.0000
H      0.4349     0.6758    -1.6504
C      2.1606     0.3533     0.6641
O      3.2965     0.5552     1.0159
C     -0.5374    -0.7191     2.1106
O     -0.8213    -1.0974     3.2198
P      0.7743    -2.5494    -0.7944
C      1.6006    -3.5193     0.5059
C      0.5915    -4.3407     1.3282
C      2.3983    -2.6307     1.4664
C      1.9755    -2.5522    -2.1592
C      1.4141    -1.8328    -3.3975
C      3.3039    -1.9046    -1.7578
C     -0.4619    -3.7173    -1.4196
C     -1.3141    -3.1022    -2.4637
C     -1.9944    -3.8448    -3.4386
C     -2.9684    -3.2026    -4.2182
C     -3.2938    -1.8615    -3.9670
C     -2.6053    -1.1848    -2.9524
N     -1.6259    -1.8148    -2.2877
C     -2.9838     0.1563    -2.4427
P     -2.6484     0.2443    -0.6661
C     -3.7558    -0.9216     0.1814
C     -5.0498    -1.2076    -0.6115
C     -3.0450    -2.2527     0.4534
C     -3.1971     1.9047    -0.1862
C     -2.5853     2.9599    -1.1244
C     -4.7232     2.0608    -0.1900
H      0.0671     4.6984     2.7595
H     -1.4951     4.9007     1.8634
H      0.0696     5.3461     1.0668
H      2.3071    -4.2270     0.0209
H      1.0777    -4.7631     2.2337
H     -0.2633    -3.7131     1.6585
H      0.2291    -5.2141     0.7478
H      1.7369    -1.9529     2.0337
H      2.9308    -3.2675     2.2050
H      3.1796    -2.0504     0.9540
H      2.1831    -3.6077    -2.4400
H      0.9395    -0.8703    -3.1356
H      2.2193    -1.6290    -4.1351
H      0.6859    -2.4753    -3.9283
H      3.9740    -1.8292    -2.6407
H      3.1533    -0.8825    -1.3682
H      3.8489    -2.5436    -1.0374
H      0.0557    -4.6051    -1.8415
H     -1.1163    -4.0470    -0.5943
H     -1.7946    -4.9001    -3.5740
H     -3.5046    -3.7561    -4.9778
H     -4.0917    -1.3789    -4.5167
H     -4.0581     0.3475    -2.6376
H     -2.3772     0.9197    -2.9701
H     -4.0344    -0.4776     1.1606
H     -5.7244    -1.8324     0.0119
H     -4.8470    -1.7742    -1.5422
H     -5.6150    -0.3006    -0.8767
H     -3.4654    -2.7207     1.3687
H     -3.1933    -2.9689    -0.3806
H     -1.9618    -2.1233     0.5982
H     -2.8368     2.0983     0.8450
H     -1.5155     2.7535    -1.3317
H     -3.1227     2.9947    -2.0961
H     -2.6615     3.9650    -0.6575
H     -5.1986     1.4197     0.5780
H     -4.9843     3.1061     0.0816
H     -5.1505     1.8683    -1.1952
69
{"conf": 22, "E": 133.93, "rms": -1.0, "geom": "OH", "total_charge": 0, "CA_charge": 1, "smiles": "C[C:1]#[6N:2]->[Mn+:3]1(<-[3H-:4])(<-[4C-:5]#[O+:6])(<-[5C-:7]#[O+:8])<-[1P:9]([CH:10]([CH3:11])[CH3:12])([CH:13]([CH3:14])[CH3:15])[CH2:16][c:17]2[cH:18][cH:19][cH:20][c:21]([n:22]2)[CH2:23][2P:24]->1([CH:25]([CH3:26])[CH3:27])[CH:28]([CH3:29])[CH3:30]", "smiles3D": "C([C:1]#[6N:2]->[Mn+:3]1(<-[3H-:4])(<-[4C-:5]#[O+:6])(<-[5C-:7]#[O+:8])<-[1P:9]([C:10]([C:11]([H:35])([H:36])[H:37])([C:12]([H:38])([H:39])[H:40])[H:34])([C:13]([C:14]([H:42])([H:43])[H:44])([C:15]([H:45])([H:46])[H:47])[H:41])[C:16]([H:48])([H:49])[c:17]2[c:18]([H:50])[c:19]([H:51])[c:20]([H:52])[c:21]([n:22]2)[C:23]([H:53])([H:54])[2P:24]->1([C:25]([C:26]([H:56])([H:57])[H:58])([C:27]([H:59])([H:60])[H:61])[H:55])[C:28]([C:29]([H:63])([H:64])[H:65])([C:30]([H:66])([H:67])[H:68])[H:62])([H:31])([H:32])[H:33]", "smiles3Dx": "C([C:1]#[6N:2]->[Mn+:3]1(<-[3H-:4])(<-[4C-:5]#[O+:6])(<-[5C-:7]#[O+:8])<-[1P:9]([C:10]([C:11]([H:35])([H:36])[H:37])([C:12]([H:38])([H:39])[H:40])[H:34])([C:13]([C:14]([H:42])([H:43])[H:44])([C:15]([H:45])([H:46])[H:47])[H:41])[C:16]([H:48])([H:49])[c:17]2[c:18]([H:50])[c:19]([H:51])[c:20]([H:52])[c:21]([n:22]2)[C:23]([H:53])([H:54])[2P:24]->1([C:25]([C:26]([H:56])([H:57])[H:58])([C:27]([H:59])([H:60])[H:61])[H:55])[C:28]([C:29]([H:63])([H:64])[H:65])([C:30]([H:66])([H:67])[H:68])[H:62])([H:31])([H:32])[H:33]", "dummies": []}
C     -1.7920    -0.8155     4.5742
C     -1.2709    -0.5760     3.2293
N     -0.8269    -0.3741     2.1017
Mn     0.0000     0.0000     0.0000
H     -0.3683    -1.7605    -0.3851
C     -2.1647     0.5084    -0.5401
O     -3.3065     0.7763    -0.8212
C      0.3048     2.2064     0.5333
O      0.4632     3.3683     0.8149
P      0.6263     0.4407    -2.6301
C     -0.7149     1.3610    -3.4447
C     -0.6421     2.8624    -3.1514
C     -0.8039     1.1122    -4.9624
C      2.2465     1.1948    -2.9691
C      2.4928     2.4289    -2.0958
C      2.4578     1.5612    -4.4440
C      0.6813    -1.1382    -3.5026
C      1.6901    -2.0308    -2.8613
C      2.5749    -2.8376    -3.5889
C      3.5349    -3.5855    -2.8937
C      3.6132    -3.5026    -1.4967
C      2.7102    -2.6744    -0.8162
N      1.7708    -2.0114    -1.5168
C      2.7539    -2.4555     0.6600
P      2.4242    -0.7193     1.0351
C      2.3786    -0.6898     2.8523
C      3.7053    -1.1071     3.5037
C      1.9408     0.6796     3.3966
C      3.8500     0.2148     0.4044
C      4.0144     1.5679     1.1057
C      5.1701    -0.5755     0.4659
H     -2.3564    -1.7705     4.5875
H     -2.4655     0.0173     4.8634
H     -0.9474    -0.8744     5.2911
H     -1.6633     0.9918    -3.0129
H      0.1144     3.3754    -3.7733
H     -1.6221     3.3281    -3.3899
H     -0.4481     3.0452    -2.0749
H     -1.6424     1.7101    -5.3795
H      0.0990     1.3979    -5.5216
H     -1.0512     0.0526    -5.1754
H      3.0154     0.4396    -2.7153
H      3.5651     2.7134    -2.1559
H      2.2744     2.2082    -1.0429
H      1.9029     3.3075    -2.4123
H      1.8727     2.4480    -4.7485
H      3.5255     1.8297    -4.5937
H      2.2614     0.7056    -5.1170
H      0.9474    -0.9793    -4.5649
H     -0.3169    -1.6203    -3.4463
H      2.5318    -2.8773    -4.6699
H      4.2295    -4.2123    -3.4376
H      4.3726    -4.0572    -0.9603
H      1.9750    -3.0832     1.1407
H      3.7446    -2.7527     1.0522
H      1.6115    -1.4311     3.1643
H      4.4955    -0.3444     3.3803
H      3.5453    -1.2196     4.5974
H      4.0556    -2.0910     3.1391
H      1.1600     1.1410     2.7692
H      2.7831     1.3889     3.5036
H      1.5120     0.5446     4.4126
H      3.6533     0.4169    -0.6548
H      3.0404     2.0806     1.2278
H      4.6521     2.2268     0.4784
H      4.5235     1.4708     2.0830
H      5.3996    -0.9761     1.4666
H      6.0136     0.0834     0.1677
H      5.1602    -1.4083    -0.2650
69
{"conf": 23, "E": 130.15, "rms": -1.0, "geom": "OH", "total_charge": 0, "CA_charge": 1, "smiles": "C[C:1]#[6N:2]->[Mn+:3]1(<-[3H-:4])(<-[4C-:5]#[O+:6])(<-[5C-:7]#[O+:8])<-[1P:9]([CH:10]([CH3:11])[CH3:12])([CH:13]([CH3:14])[CH3:15])[CH2:16][c:17]2[cH:18][cH:19][cH:20][c:21]([n:22]2)[CH2:23][2P:24]->1([CH:25]([CH3:26])[CH3:27])[CH:28]([CH3:29])[CH3:30]", "smiles3D": "C([C:1]#[6N:2]->[Mn+:3]1(<-[3H-:4])(<-[4C-:5]#[O+:6])(<-[5C-:7]#[O+:8])<-[1P:9]([C:10]([C:11]([H:35])([H:36])[H:37])([C:12]([H:38])([H:39])[H:40])[H:34])([C:13]([C:14]([H:42])([H:43])[H:44])([C:15]([H:45])([H:46])[H:47])[H:41])[C:16]([H:48])([H:49])[c:17]2[c:18]([H:50])[c:19]([H:51])[c:20]([H:52])[c:21]([n:22]2)[C:23]([H:53])([H:54])[2P:24]->1([C:25]([C:26]([H:56])([H:57])[H:58])([C:27]([H:59])([H:60])[H:61])[H:55])[C:28]([C:29]([H:63])([H:64])[H:65])([C:30]([H:66])([H:67])[H:68])[H:62])([H:31])([H:32])[H:33]", "smiles3Dx": "C([C:1]#[6N:2]->[Mn+:3]1(<-[3H-:4])(<-[4C-:5]#[O+:6])(<-[5C-:7]#[O+:8])<-[1P:9]([C:10]([C:11]([H:35])([H:36])[H:37])([C:12]([H:38])([H:39])[H:40])[H:34])([C:13]([C:14]([H:42])([H:43])[H:44])([C:15]([H:45])([H:46])[H:47])[H:41])[C:16]([H:48])([H:49])[c:17]2[c:18]([H:50])[c:19]([H:51])[c:20]([H:52])[c:21]([n:22]2)[C:23]([H:53])([H:54])[2P:24]->1([C:25]([C:26]([H:56])([H:57])[H:58])([C:27]([H:59])([H:60])[H:61])[H:55])[C:28]([C:29]([H:63])([H:64])[H:65])([C:30]([H:66])([H:67])[H:68])[H:62])([H:31])([H:32])[H:33]", "dummies": []}
C     -3.2715    -2.2332     3.0162
C     -2.3136    -1.5765     2.1279
N     -1.5042    -1.0270     1.3850
Mn     0.0000     0.0000     0.0000
H     -0.2448    -1.3458    -1.2273
C     -1.8304     1.0939    -0.8343
O     -2.7947     1.6701    -1.2727
C      0.2078     1.7016     1.5196
O      0.3136     2.5968     2.3206
P      1.4256     1.3851    -1.8622
C      2.7976     0.4365    -2.5864
C      3.9600     1.3249    -3.0629
C      2.3331    -0.4790    -3.7251
C      0.3432     2.0618    -3.1516
C      1.1043     2.8691    -4.2128
C     -0.5009     0.9637    -3.8230
C      2.1552     2.8517    -1.0963
C      2.8883     2.4630     0.1482
C      3.2893     3.3894     1.1189
C      3.8214     2.9127     2.3269
C      3.9222     1.5315     2.5547
C      3.5082     0.6507     1.5457
N      3.0521     1.1481     0.3920
C      3.5231    -0.8273     1.6651
P      1.8847    -1.5117     1.3040
C      1.2345    -2.0157     2.9232
C      2.1274    -3.0535     3.6378
C      1.0459    -0.7945     3.8290
C      2.2084    -3.0680     0.4420
C      0.9372    -3.9327     0.3935
C      2.6882    -2.8025    -0.9829
H     -4.0327    -1.4975     3.3479
H     -2.7366    -2.6368     3.9005
H     -3.7693    -3.0632     2.4742
H      3.1959    -0.2115    -1.7869
H      4.4833     1.7760    -2.1946
H      3.6429     2.1244    -3.7542
H      4.7152     0.7031    -3.5898
H      3.1068    -1.2560    -3.9044
H      1.3968    -1.0096    -3.4594
H      2.2083     0.0698    -4.6771
H     -0.3589     2.7601    -2.6469
H      0.3690     3.3869    -4.8651
H      1.7191     2.2300    -4.8721
H      1.7311     3.6575    -3.7524
H     -1.4537     1.4069    -4.1831
H     -0.7561     0.1481    -3.1175
H     -0.0033     0.5252    -4.7098
H      1.3420     3.5604    -0.8327
H      2.8518     3.3514    -1.7945
H      3.1632     4.4524     0.9577
H      4.1290     3.6107     3.0945
H      4.3058     1.1607     3.4966
H      4.2612    -1.2359     0.9476
H      3.8390    -1.1047     2.6834
H      0.2404    -2.4775     2.7659
H      3.1095    -2.6502     3.9465
H      1.6163    -3.3839     4.5672
H      2.2780    -3.9686     3.0371
H      1.9964    -0.2443     3.9826
H      0.6653    -1.1139     4.8226
H      0.2886    -0.1135     3.3999
H      3.0054    -3.6238     0.9772
H      1.1105    -4.8356    -0.2302
H      0.6521    -4.2946     1.4004
H      0.0853    -3.3670    -0.0372
H      3.6617    -2.2747    -0.9803
H      1.9321    -2.2177    -1.5377
H      2.8469    -3.7627    -1.5185
