# Supplementary material for: MACE: Automated Assessment of Stereochemistry of Transition Metal Complexes and Its Applications in Computational Catalysis
Source: J Chem Theory Comput. 2024 Feb 16;20(5):2313–20. doi: 10.1021/acs.jctc.3c01313 (PMC10938507; doi:10.1021/acs.jctc.3c01313)
Supplement: Supplementary file 3 — ct3c01313_si_003.zip [file ct3c01313_si_003.zip › structures/screening/mace_MeCN/Mn_PNpyP_iPr_bic_1.xyz]

69
{"conf": 0, "E": 129.84, "rms": -1.0, "geom": "OH", "total_charge": 0, "CA_charge": 1, "smiles": "C[C:1]#[5N:2]->[Mn+:3]1(<-[3H-:4])(<-[4C-:5]#[O+:6])(<-[6C-:7]#[O+:8])<-[1P:9]([CH:10]([CH3:11])[CH3:12])([CH:13]([CH3:14])[CH3:15])[CH2:16][c:17]2[cH:18][cH:19][cH:20][c:21]([n:22]2)[CH2:23][2P:24]->1([CH:25]([CH3:26])[CH3:27])[CH:28]([CH3:29])[CH3:30]", "smiles3D": "C([C:1]#[5N:2]->[Mn+:3]1(<-[3H-:4])(<-[4C-:5]#[O+:6])(<-[6C-:7]#[O+:8])<-[1P:9]([C:10]([C:11]([H:35])([H:36])[H:37])([C:12]([H:38])([H:39])[H:40])[H:34])([C:13]([C:14]([H:42])([H:43])[H:44])([C:15]([H:45])([H:46])[H:47])[H:41])[C:16]([H:48])([H:49])[c:17]2[c:18]([H:50])[c:19]([H:51])[c:20]([H:52])[c:21]([n:22]2)[C:23]([H:53])([H:54])[2P:24]->1([C:25]([C:26]([H:56])([H:57])[H:58])([C:27]([H:59])([H:60])[H:61])[H:55])[C:28]([C:29]([H:63])([H:64])[H:65])([C:30]([H:66])([H:67])[H:68])[H:62])([H:31])([H:32])[H:33]", "smiles3Dx": "C([C:1]#[5N:2]->[Mn+:3]1(<-[3H-:4])(<-[4C-:5]#[O+:6])(<-[6C-:7]#[O+:8])<-[1P:9]([C:10]([C:11]([H:35])([H:36])[H:37])([C:12]([H:38])([H:39])[H:40])[H:34])([C:13]([C:14]([H:42])([H:43])[H:44])([C:15]([H:45])([H:46])[H:47])[H:41])[C:16]([H:48])([H:49])[c:17]2[c:18]([H:50])[c:19]([H:51])[c:20]([H:52])[c:21]([n:22]2)[C:23]([H:53])([H:54])[2P:24]->1([C:25]([C:26]([H:56])([H:57])[H:58])([C:27]([H:59])([H:60])[H:61])[H:55])[C:28]([C:29]([H:63])([H:64])[H:65])([C:30]([H:66])([H:67])[H:68])[H:62])([H:31])([H:32])[H:33]", "dummies": []}
C      1.8511    -4.6080     0.3948
C      1.3057    -3.2572     0.2717
N      0.8434    -2.1237     0.1671
Mn     0.0000     0.0000     0.0000
H     -0.5446     1.7481    -0.0669
C      2.1420     0.6577    -0.4598
O      3.2739     1.0017    -0.6944
C      0.6383     0.3542     2.1703
O      0.9804     0.5415     3.3115
P     -0.3777    -0.1437    -2.6911
C      0.5396     1.0413    -3.7126
C      0.6911     2.3911    -2.9918
C      1.9276     0.5046    -4.0906
C     -2.1192     0.0218    -3.1800
C     -2.5698     1.4855    -3.1391
C     -2.3832    -0.5599    -4.5794
C      0.1282    -1.7893    -3.2490
C     -0.5967    -2.8320    -2.4533
C     -0.3493    -4.2049    -2.5667
C     -0.9946    -5.0804    -1.6767
C     -1.8523    -4.5744    -0.6845
C     -2.0439    -3.1884    -0.6023
N     -1.4432    -2.4029    -1.4980
C     -3.0308    -2.5374     0.2973
P     -2.4746    -0.8972     0.8546
C     -2.5455    -1.0812     2.6564
C     -1.4793    -2.0899     3.1279
C     -2.3563     0.2698     3.3729
C     -3.8776     0.1574     0.3855
C     -3.5760     1.6462     0.5820
C     -5.1578    -0.2101     1.1598
H      2.1447    -4.9797    -0.6083
H      2.7394    -4.5894     1.0587
H      1.0795    -5.2786     0.8257
H     -0.0254     1.2139    -4.6500
H      1.4937     2.3708    -2.2345
H      0.9627     3.1720    -3.7337
H     -0.2418     2.7155    -2.4970
H      1.8363    -0.3395    -4.8055
H      2.4922     0.1725    -3.1960
H      2.5161     1.2963    -4.6020
H     -2.7385    -0.5391    -2.4567
H     -3.6705     1.5407    -3.2790
H     -2.0953     2.0851    -3.9432
H     -2.3438     1.9341    -2.1542
H     -3.4111    -0.3009    -4.9121
H     -2.3362    -1.6680    -4.5543
H     -1.6703    -0.1741    -5.3354
H      1.2173    -1.9121    -3.0795
H     -0.0864    -1.9164    -4.3283
H      0.3392    -4.5860    -3.3099
H     -0.8228    -6.1463    -1.7490
H     -2.3612    -5.2478    -0.0068
H     -3.9801    -2.4291    -0.2647
H     -3.2204    -3.1902     1.1711
H     -3.5397    -1.4886     2.9364
H     -1.4267    -2.1142     4.2370
H     -1.7335    -3.1190     2.8063
H     -0.4769    -1.8584     2.7285
H     -3.3430     0.7304     3.5797
H     -1.7603     0.9868     2.7785
H     -1.8655     0.1474     4.3617
H     -4.0769    -0.0074    -0.6926
H     -4.3774     2.2452     0.0992
H     -3.5486     1.9424     1.6461
H     -2.6336     1.9299     0.0999
H     -5.1080     0.1092     2.2195
H     -5.3692    -1.2972     1.1248
H     -6.0252     0.3088     0.6992
69
{"conf": 1, "E": 127.34, "rms": -1.0, "geom": "OH", "total_charge": 0, "CA_charge": 1, "smiles": "C[C:1]#[5N:2]->[Mn+:3]1(<-[3H-:4])(<-[4C-:5]#[O+:6])(<-[6C-:7]#[O+:8])<-[1P:9]([CH:10]([CH3:11])[CH3:12])([CH:13]([CH3:14])[CH3:15])[CH2:16][c:17]2[cH:18][cH:19][cH:20][c:21]([n:22]2)[CH2:23][2P:24]->1([CH:25]([CH3:26])[CH3:27])[CH:28]([CH3:29])[CH3:30]", "smiles3D": "C([C:1]#[5N:2]->[Mn+:3]1(<-[3H-:4])(<-[4C-:5]#[O+:6])(<-[6C-:7]#[O+:8])<-[1P:9]([C:10]([C:11]([H:35])([H:36])[H:37])([C:12]([H:38])([H:39])[H:40])[H:34])([C:13]([C:14]([H:42])([H:43])[H:44])([C:15]([H:45])([H:46])[H:47])[H:41])[C:16]([H:48])([H:49])[c:17]2[c:18]([H:50])[c:19]([H:51])[c:20]([H:52])[c:21]([n:22]2)[C:23]([H:53])([H:54])[2P:24]->1([C:25]([C:26]([H:56])([H:57])[H:58])([C:27]([H:59])([H:60])[H:61])[H:55])[C:28]([C:29]([H:63])([H:64])[H:65])([C:30]([H:66])([H:67])[H:68])[H:62])([H:31])([H:32])[H:33]", "smiles3Dx": "C([C:1]#[5N:2]->[Mn+:3]1(<-[3H-:4])(<-[4C-:5]#[O+:6])(<-[6C-:7]#[O+:8])<-[1P:9]([C:10]([C:11]([H:35])([H:36])[H:37])([C:12]([H:38])([H:39])[H:40])[H:34])([C:13]([C:14]([H:42])([H:43])[H:44])([C:15]([H:45])([H:46])[H:47])[H:41])[C:16]([H:48])([H:49])[c:17]2[c:18]([H:50])[c:19]([H:51])[c:20]([H:52])[c:21]([n:22]2)[C:23]([H:53])([H:54])[2P:24]->1([C:25]([C:26]([H:56])([H:57])[H:58])([C:27]([H:59])([H:60])[H:61])[H:55])[C:28]([C:29]([H:63])([H:64])[H:65])([C:30]([H:66])([H:67])[H:68])[H:62])([H:31])([H:32])[H:33]", "dummies": []}
C      1.0369    -4.8529     0.4031
C      0.7336    -3.4284     0.2767
N      0.4784    -2.2312     0.1761
Mn     0.0000     0.0000     0.0000
H     -0.3926     1.7819    -0.1998
C     -1.4789    -0.4265    -1.6949
O     -2.2550    -0.6482    -2.5909
C      1.5106     0.1476    -1.7133
O      2.3003     0.2252    -2.6215
P     -2.0866    -0.2918     1.7475
C     -3.6070    -0.6323     0.8144
C     -3.5090    -2.0185     0.1460
C     -4.8792    -0.6043     1.6810
C     -2.3059     1.2385     2.6941
C     -3.0957     1.0488     4.0007
C     -2.9356     2.3401     1.8287
C     -1.9917    -1.6594     2.9295
C     -0.7075    -1.6196     3.6724
C     -0.6189    -1.6862     5.0702
C      0.6374    -1.5510     5.6752
C      1.7721    -1.3232     4.8864
C      1.6278    -1.2860     3.4928
N      0.4122    -1.4742     2.9453
C      2.6749    -0.7757     2.5750
P      2.0235     0.6666     1.7121
C      3.4728     1.3959     0.9075
C      3.0478     2.4748    -0.1119
C      4.3187     0.3077     0.2213
C      1.5293     1.8137     3.0268
C      0.9262     3.0933     2.4358
C      2.6947     2.1843     3.9623
H      0.5695    -5.2484     1.3283
H      0.6348    -5.3962    -0.4765
H      2.1361    -4.9931     0.4550
H     -3.7057     0.1363     0.0186
H     -3.8130    -2.8263     0.8461
H     -2.4812    -2.2545    -0.1924
H     -4.1876    -2.0593    -0.7325
H     -4.7941    -1.2587     2.5708
H     -5.7367    -0.9821     1.0835
H     -5.1694     0.4166     1.9765
H     -1.3033     1.5853     2.9765
H     -4.0800     0.5747     3.8702
H     -3.2630     2.0374     4.4789
H     -2.5037     0.4525     4.7233
H     -2.8164     3.3208     2.3369
H     -4.0141     2.1896     1.6506
H     -2.4211     2.4090     0.8486
H     -2.0481    -2.6204     2.3809
H     -2.8386    -1.6069     3.6404
H     -1.5038    -1.8189     5.6796
H      0.7247    -1.5800     6.7534
H      2.7316    -1.1409     5.3533
H      2.9207    -1.5651     1.8346
H      3.5918    -0.5082     3.1379
H      4.1107     1.8730     1.6739
H      3.2622     3.4826     0.3005
H      3.6104     2.4000    -1.0668
H      1.9667     2.4339    -0.3533
H      5.1053     0.7646    -0.4162
H      3.7038    -0.3730    -0.3965
H      4.8496    -0.2996     0.9835
H      0.7549     1.3137     3.6401
H      0.1611     2.8622     1.6730
H      0.4324     3.6767     3.2420
H      1.7034     3.7381     1.9812
H      2.2882     2.7332     4.8384
H      3.4283     2.8593     3.4785
H      3.2102     1.2925     4.3636
69
{"conf": 2, "E": 129.84, "rms": -1.0, "geom": "OH", "total_charge": 0, "CA_charge": 1, "smiles": "C[C:1]#[5N:2]->[Mn+:3]1(<-[3H-:4])(<-[4C-:5]#[O+:6])(<-[6C-:7]#[O+:8])<-[1P:9]([CH:10]([CH3:11])[CH3:12])([CH:13]([CH3:14])[CH3:15])[CH2:16][c:17]2[cH:18][cH:19][cH:20][c:21]([n:22]2)[CH2:23][2P:24]->1([CH:25]([CH3:26])[CH3:27])[CH:28]([CH3:29])[CH3:30]", "smiles3D": "C([C:1]#[5N:2]->[Mn+:3]1(<-[3H-:4])(<-[4C-:5]#[O+:6])(<-[6C-:7]#[O+:8])<-[1P:9]([C:10]([C:11]([H:35])([H:36])[H:37])([C:12]([H:38])([H:39])[H:40])[H:34])([C:13]([C:14]([H:42])([H:43])[H:44])([C:15]([H:45])([H:46])[H:47])[H:41])[C:16]([H:48])([H:49])[c:17]2[c:18]([H:50])[c:19]([H:51])[c:20]([H:52])[c:21]([n:22]2)[C:23]([H:53])([H:54])[2P:24]->1([C:25]([C:26]([H:56])([H:57])[H:58])([C:27]([H:59])([H:60])[H:61])[H:55])[C:28]([C:29]([H:63])([H:64])[H:65])([C:30]([H:66])([H:67])[H:68])[H:62])([H:31])([H:32])[H:33]", "smiles3Dx": "C([C:1]#[5N:2]->[Mn+:3]1(<-[3H-:4])(<-[4C-:5]#[O+:6])(<-[6C-:7]#[O+:8])<-[1P:9]([C:10]([C:11]([H:35])([H:36])[H:37])([C:12]([H:38])([H:39])[H:40])[H:34])([C:13]([C:14]([H:42])([H:43])[H:44])([C:15]([H:45])([H:46])[H:47])[H:41])[C:16]([H:48])([H:49])[c:17]2[c:18]([H:50])[c:19]([H:51])[c:20]([H:52])[c:21]([n:22]2)[C:23]([H:53])([H:54])[2P:24]->1([C:25]([C:26]([H:56])([H:57])[H:58])([C:27]([H:59])([H:60])[H:61])[H:55])[C:28]([C:29]([H:63])([H:64])[H:65])([C:30]([H:66])([H:67])[H:68])[H:62])([H:31])([H:32])[H:33]", "dummies": []}
C     -4.1760     1.9913    -1.8469
C     -2.9534     1.3999    -1.3060
N     -1.9254     0.9005    -0.8551
Mn     0.0000     0.0000     0.0000
H      1.5311    -0.6151     0.7965
C     -0.9118     0.3796     2.0632
O     -1.3927     0.5881     3.1493
C      0.8045     2.1285     0.2559
O      1.2247     3.2503     0.3958
P     -1.0157    -2.5185     0.1762
C     -1.1013    -3.2545     1.8316
C     -2.4173    -2.9006     2.5391
C      0.0847    -2.8020     2.6995
C     -0.1312    -3.7217    -0.8579
C     -0.9860    -4.9658    -1.1544
C      1.1881    -4.1485    -0.2065
C     -2.7122    -2.4925    -0.4533
C     -2.7257    -1.9013    -1.8303
C     -3.8970    -1.6420    -2.5514
C     -3.7954    -0.9646    -3.7784
C     -2.5405    -0.5432    -4.2516
C     -1.4039    -0.8090    -3.4757
N     -1.5476    -1.4937    -2.3397
C     -0.0115    -0.5515    -3.9253
P      1.0897    -0.1264    -2.5408
C      1.7488     1.4744    -3.0778
C      0.6275     2.5322    -3.0876
C      2.9129     1.9386    -2.1812
C      2.4324    -1.3335    -2.7412
C      3.2041    -1.1224    -4.0578
C      3.4160    -1.3081    -1.5673
H     -4.3802     2.9534    -1.3340
H     -5.0250     1.2961    -1.6841
H     -4.0486     2.1701    -2.9344
H     -1.0538    -4.3571     1.7327
H     -2.3895    -3.2511     3.5931
H     -3.2710    -3.4162     2.0520
H     -2.5970    -1.8065     2.5393
H      0.1853    -3.4895     3.5661
H      1.0434    -2.8192     2.1509
H     -0.0610    -1.7866     3.1068
H      0.1123    -3.2394    -1.8219
H     -0.3665    -5.7451    -1.6476
H     -1.7977    -4.7178    -1.8688
H     -1.4212    -5.4048    -0.2342
H      1.7954    -3.2632     0.0571
H      1.0192    -4.7710     0.6963
H      1.7821    -4.7500    -0.9273
H     -3.1343    -3.5164    -0.4743
H     -3.3360    -1.8571     0.2079
H     -4.8641    -1.9376    -2.1654
H     -4.6869    -0.7577    -4.3557
H     -2.4582    -0.0335    -5.2030
H     -0.0104     0.2638    -4.6743
H      0.3602    -1.4724    -4.4176
H      2.1265     1.3763    -4.1173
H      0.0686     2.5603    -2.1364
H     -0.1041     2.3310    -3.8947
H      1.0436     3.5421    -3.2892
H      3.8793     1.6174    -2.6186
H      2.9643     3.0459    -2.1118
H      2.8481     1.5315    -1.1551
H      1.9752    -2.3429    -2.7768
H      3.8481    -0.2216    -4.0216
H      2.5264    -1.0412    -4.9305
H      3.8676    -1.9953    -4.2365
H      2.8940    -1.3879    -0.6070
H      4.0576    -0.4086    -1.5636
H      4.0909    -2.1876    -1.6407
69
{"conf": 3, "E": 137.64, "rms": -1.0, "geom": "OH", "total_charge": 0, "CA_charge": 1, "smiles": "C[C:1]#[5N:2]->[Mn+:3]1(<-[3H-:4])(<-[4C-:5]#[O+:6])(<-[6C-:7]#[O+:8])<-[1P:9]([CH:10]([CH3:11])[CH3:12])([CH:13]([CH3:14])[CH3:15])[CH2:16][c:17]2[cH:18][cH:19][cH:20][c:21]([n:22]2)[CH2:23][2P:24]->1([CH:25]([CH3:26])[CH3:27])[CH:28]([CH3:29])[CH3:30]", "smiles3D": "C([C:1]#[5N:2]->[Mn+:3]1(<-[3H-:4])(<-[4C-:5]#[O+:6])(<-[6C-:7]#[O+:8])<-[1P:9]([C:10]([C:11]([H:35])([H:36])[H:37])([C:12]([H:38])([H:39])[H:40])[H:34])([C:13]([C:14]([H:42])([H:43])[H:44])([C:15]([H:45])([H:46])[H:47])[H:41])[C:16]([H:48])([H:49])[c:17]2[c:18]([H:50])[c:19]([H:51])[c:20]([H:52])[c:21]([n:22]2)[C:23]([H:53])([H:54])[2P:24]->1([C:25]([C:26]([H:56])([H:57])[H:58])([C:27]([H:59])([H:60])[H:61])[H:55])[C:28]([C:29]([H:63])([H:64])[H:65])([C:30]([H:66])([H:67])[H:68])[H:62])([H:31])([H:32])[H:33]", "smiles3Dx": "C([C:1]#[5N:2]->[Mn+:3]1(<-[3H-:4])(<-[4C-:5]#[O+:6])(<-[6C-:7]#[O+:8])<-[1P:9]([C:10]([C:11]([H:35])([H:36])[H:37])([C:12]([H:38])([H:39])[H:40])[H:34])([C:13]([C:14]([H:42])([H:43])[H:44])([C:15]([H:45])([H:46])[H:47])[H:41])[C:16]([H:48])([H:49])[c:17]2[c:18]([H:50])[c:19]([H:51])[c:20]([H:52])[c:21]([n:22]2)[C:23]([H:53])([H:54])[2P:24]->1([C:25]([C:26]([H:56])([H:57])[H:58])([C:27]([H:59])([H:60])[H:61])[H:55])[C:28]([C:29]([H:63])([H:64])[H:65])([C:30]([H:66])([H:67])[H:68])[H:62])([H:31])([H:32])[H:33]", "dummies": []}
C     -2.8874     0.5420    -4.0224
C     -2.0442     0.3887    -2.8380
N     -1.3321     0.2554    -1.8460
Mn     0.0000     0.0000     0.0000
H      1.0209    -0.1553     1.5203
C     -1.8654    -0.2065     1.3093
O     -2.8470    -0.3101     2.0022
C     -0.2967     2.2391     0.3792
O     -0.4589     3.4174     0.5785
P     -0.0805    -2.7175    -0.2983
C      1.5557    -3.4859    -0.1353
C      2.1645    -3.1601     1.2317
C      1.5908    -5.0073    -0.3913
C     -1.2597    -3.4280     0.8881
C     -1.0417    -4.9179     1.1635
C     -2.7019    -3.2291     0.3858
C     -0.6849    -3.1930    -1.9303
C      0.2554    -2.6713    -2.9579
C      0.7915    -3.4430    -3.9959
C      1.7471    -2.8615    -4.8415
C      2.1703    -1.5421    -4.6225
C      1.6134    -0.8207    -3.5567
N      0.6624    -1.3968    -2.8035
C      2.0427     0.5561    -3.1759
P      2.2662     0.6663    -1.3848
C      3.7218    -0.3478    -0.9795
C      4.3879     0.0777     0.3320
C      4.7634    -0.3943    -2.1127
C      2.6376     2.4250    -1.1096
C      3.8810     2.9141    -1.8689
C      2.7781     2.7572     0.3904
H     -3.9370     0.2932    -3.7636
H     -2.8323     1.5898    -4.3823
H     -2.5304    -0.1425    -4.8193
H      2.1904    -3.0361    -0.9102
H      2.2897    -2.0655     1.3432
H      3.1709    -3.6222     1.3201
H      1.5290    -3.5306     2.0609
H      2.6140    -5.2741    -0.7329
H      1.4362    -5.6142     0.5188
H      0.9153    -5.3369    -1.1983
H     -1.1481    -2.8799     1.8478
H     -1.9058    -5.3222     1.7337
H     -0.1712    -5.0682     1.8279
H     -0.9728    -5.5041     0.2251
H     -3.4151    -3.3746     1.2250
H     -2.8626    -2.2142    -0.0278
H     -2.9524    -3.9646    -0.4089
H     -1.6809    -2.7367    -2.1001
H     -0.7771    -4.2927    -2.0068
H      0.4893    -4.4726    -4.1386
H      2.1754    -3.4390    -5.6503
H      2.9297    -1.1020    -5.2562
H      1.2583     1.2772    -3.4868
H      2.9851     0.8078    -3.6969
H      3.3695    -1.3683    -0.8326
H      5.0143     0.9799     0.2066
H      3.6363     0.2153     1.1352
H      5.0680    -0.7328     0.6716
H      4.3766    -0.9792    -2.9701
H      5.0744     0.6010    -2.4692
H      5.6744    -0.9266    -1.7645
H      1.7682     2.9984    -1.4984
H      3.8222     2.6980    -2.9518
H      4.8199     2.5143    -1.4435
H      3.9410     4.0196    -1.7761
H      2.3801     3.7775     0.5762
H      2.2163     2.0532     1.0347
H      3.8324     2.7746     0.7302
69
{"conf": 4, "E": 144.38, "rms": -1.0, "geom": "OH", "total_charge": 0, "CA_charge": 1, "smiles": "C[C:1]#[5N:2]->[Mn+:3]1(<-[3H-:4])(<-[4C-:5]#[O+:6])(<-[6C-:7]#[O+:8])<-[1P:9]([CH:10]([CH3:11])[CH3:12])([CH:13]([CH3:14])[CH3:15])[CH2:16][c:17]2[cH:18][cH:19][cH:20][c:21]([n:22]2)[CH2:23][2P:24]->1([CH:25]([CH3:26])[CH3:27])[CH:28]([CH3:29])[CH3:30]", "smiles3D": "C([C:1]#[5N:2]->[Mn+:3]1(<-[3H-:4])(<-[4C-:5]#[O+:6])(<-[6C-:7]#[O+:8])<-[1P:9]([C:10]([C:11]([H:35])([H:36])[H:37])([C:12]([H:38])([H:39])[H:40])[H:34])([C:13]([C:14]([H:42])([H:43])[H:44])([C:15]([H:45])([H:46])[H:47])[H:41])[C:16]([H:48])([H:49])[c:17]2[c:18]([H:50])[c:19]([H:51])[c:20]([H:52])[c:21]([n:22]2)[C:23]([H:53])([H:54])[2P:24]->1([C:25]([C:26]([H:56])([H:57])[H:58])([C:27]([H:59])([H:60])[H:61])[H:55])[C:28]([C:29]([H:63])([H:64])[H:65])([C:30]([H:66])([H:67])[H:68])[H:62])([H:31])([H:32])[H:33]", "smiles3Dx": "C([C:1]#[5N:2]->[Mn+:3]1(<-[3H-:4])(<-[4C-:5]#[O+:6])(<-[6C-:7]#[O+:8])<-[1P:9]([C:10]([C:11]([H:35])([H:36])[H:37])([C:12]([H:38])([H:39])[H:40])[H:34])([C:13]([C:14]([H:42])([H:43])[H:44])([C:15]([H:45])([H:46])[H:47])[H:41])[C:16]([H:48])([H:49])[c:17]2[c:18]([H:50])[c:19]([H:51])[c:20]([H:52])[c:21]([n:22]2)[C:23]([H:53])([H:54])[2P:24]->1([C:25]([C:26]([H:56])([H:57])[H:58])([C:27]([H:59])([H:60])[H:61])[H:55])[C:28]([C:29]([H:63])([H:64])[H:65])([C:30]([H:66])([H:67])[H:68])[H:62])([H:31])([H:32])[H:33]", "dummies": []}
C      2.7741    -2.6783     3.1498
C      1.9669    -1.8913     2.2196
N      1.2854    -1.2281     1.4420
Mn     0.0000     0.0000     0.0000
H     -1.0458     0.9697    -1.1605
C      0.6555    -1.3141    -1.7563
O      1.0034    -2.0036    -2.6825
C      1.8254     1.2042    -0.6720
O      2.7910     1.8238    -1.0440
P     -1.9888    -1.8674     0.2599
C     -3.5425    -1.3208    -0.4940
C     -3.3948    -1.2372    -2.0232
C     -3.9575     0.0554     0.0425
C     -1.5455    -3.3882    -0.6263
C     -2.6781    -4.4328    -0.6023
C     -0.2767    -4.0132    -0.0281
C     -2.4075    -2.4689     1.9134
C     -2.8084    -1.3457     2.7805
C     -3.8258    -1.4317     3.7403
C     -4.2383    -0.2599     4.3871
C     -3.6491     0.9655     4.0500
C     -2.6132     0.9792     3.1052
N     -2.2256    -0.1655     2.5343
C     -2.0394     2.2274     2.5618
P     -0.3725     1.9727     1.8981
C      0.0106     3.5820     1.1222
C     -0.8572     4.7319     1.6700
C      1.4852     3.9844     1.2800
C      0.7024     1.8555     3.3629
C      0.1626     0.8386     4.3808
C      2.1479     1.4623     2.9767
H      3.8378    -2.6437     2.8367
H      2.4203    -3.7297     3.1470
H      2.6747    -2.2563     4.1711
H     -4.3446    -2.0473    -0.2482
H     -2.5216    -0.6117    -2.3043
H     -4.3063    -0.7932    -2.4770
H     -3.2830    -2.2413    -2.4762
H     -4.3729    -0.0353     1.0644
H     -3.1056     0.7657     0.0340
H     -4.7737     0.4870    -0.5750
H     -1.3358    -3.1295    -1.6831
H     -2.8438    -4.8436     0.4139
H     -2.3964    -5.2861    -1.2555
H     -3.6302    -4.0347    -0.9991
H      0.5465    -3.2791     0.0287
H     -0.4591    -4.4258     0.9853
H      0.0668    -4.8474    -0.6763
H     -1.5264    -2.9692     2.3613
H     -3.2447    -3.1916     1.8447
H     -4.3123    -2.3746     3.9551
H     -5.0368    -0.2953     5.1167
H     -4.0004     1.8834     4.5041
H     -2.0025     2.9859     3.3708
H     -2.7030     2.5892     1.7507
H     -0.1998     3.4846     0.0355
H     -0.7627     4.8169     2.7733
H     -1.9187     4.6232     1.3728
H     -0.5242     5.6974     1.2320
H      1.7168     4.2842     2.3229
H      1.6953     4.8644     0.6350
H      2.1761     3.1945     0.9557
H      0.7269     2.8490     3.8594
H     -0.7631     1.2112     4.8607
H      0.8877     0.7084     5.2127
H     -0.0013    -0.1536     3.9113
H      2.5687     0.6774     3.6411
H      2.8248     2.3351     3.0804
H      2.2243     1.0827     1.9441
69
{"conf": 5, "E": 129.14, "rms": -1.0, "geom": "OH", "total_charge": 0, "CA_charge": 1, "smiles": "C[C:1]#[5N:2]->[Mn+:3]1(<-[3H-:4])(<-[4C-:5]#[O+:6])(<-[6C-:7]#[O+:8])<-[1P:9]([CH:10]([CH3:11])[CH3:12])([CH:13]([CH3:14])[CH3:15])[CH2:16][c:17]2[cH:18][cH:19][cH:20][c:21]([n:22]2)[CH2:23][2P:24]->1([CH:25]([CH3:26])[CH3:27])[CH:28]([CH3:29])[CH3:30]", "smiles3D": "C([C:1]#[5N:2]->[Mn+:3]1(<-[3H-:4])(<-[4C-:5]#[O+:6])(<-[6C-:7]#[O+:8])<-[1P:9]([C:10]([C:11]([H:35])([H:36])[H:37])([C:12]([H:38])([H:39])[H:40])[H:34])([C:13]([C:14]([H:42])([H:43])[H:44])([C:15]([H:45])([H:46])[H:47])[H:41])[C:16]([H:48])([H:49])[c:17]2[c:18]([H:50])[c:19]([H:51])[c:20]([H:52])[c:21]([n:22]2)[C:23]([H:53])([H:54])[2P:24]->1([C:25]([C:26]([H:56])([H:57])[H:58])([C:27]([H:59])([H:60])[H:61])[H:55])[C:28]([C:29]([H:63])([H:64])[H:65])([C:30]([H:66])([H:67])[H:68])[H:62])([H:31])([H:32])[H:33]", "smiles3Dx": "C([C:1]#[5N:2]->[Mn+:3]1(<-[3H-:4])(<-[4C-:5]#[O+:6])(<-[6C-:7]#[O+:8])<-[1P:9]([C:10]([C:11]([H:35])([H:36])[H:37])([C:12]([H:38])([H:39])[H:40])[H:34])([C:13]([C:14]([H:42])([H:43])[H:44])([C:15]([H:45])([H:46])[H:47])[H:41])[C:16]([H:48])([H:49])[c:17]2[c:18]([H:50])[c:19]([H:51])[c:20]([H:52])[c:21]([n:22]2)[C:23]([H:53])([H:54])[2P:24]->1([C:25]([C:26]([H:56])([H:57])[H:58])([C:27]([H:59])([H:60])[H:61])[H:55])[C:28]([C:29]([H:63])([H:64])[H:65])([C:30]([H:66])([H:67])[H:68])[H:62])([H:31])([H:32])[H:33]", "dummies": []}
C      4.0694     2.8660     0.0860
C      2.8771     2.0209     0.0630
N      1.8712     1.3159     0.0417
Mn     0.0000     0.0000     0.0000
H     -1.4727    -1.0981    -0.0234
C      0.8353    -1.1271     1.8098
O      1.2763    -1.7207     2.7623
C      1.0996    -1.5770    -1.2416
O      1.6800    -2.4104    -1.8919
P     -1.3061     1.6307     1.7598
C     -0.5257     3.2682     1.7547
C      0.7907     3.2597     2.5541
C     -1.4575     4.3870     2.2614
C     -1.1625     0.9390     3.4318
C     -1.7240     1.8630     4.5314
C     -1.8938    -0.4124     3.4961
C     -3.0875     1.8568     1.5059
C     -3.5725     0.9100     0.4720
C     -4.3482    -0.2261     0.7392
C     -4.5759    -1.1440    -0.2972
C     -3.9734    -0.9523    -1.5501
C     -3.1887     0.1917    -1.7539
N     -3.0797     1.0923    -0.7593
C     -2.2421     0.3337    -2.9052
P     -0.7362     1.1678    -2.3381
C     -1.1647     2.9249    -2.1487
C     -2.1070     3.4121    -3.2615
C      0.0896     3.8060    -2.1212
C      0.4343     1.0823    -3.7250
C      1.8865     1.1748    -3.2334
C      0.2590    -0.2092    -4.5376
H      4.9744     2.2273     0.1456
H      4.0291     3.5361     0.9693
H      4.1061     3.4758    -0.8400
H     -0.2678     3.5012     0.7048
H      0.6406     3.4248     3.6363
H      1.3434     2.3089     2.4193
H      1.4434     4.0820     2.1905
H     -0.8656     5.2657     2.5963
H     -2.1116     4.0733     3.0939
H     -2.0986     4.7487     1.4305
H     -0.0876     0.7623     3.6431
H     -2.7848     2.1336     4.3750
H     -1.6663     1.3379     5.5089
H     -1.1300     2.7818     4.6566
H     -1.5638    -0.9741     4.3958
H     -2.9930    -0.2749     3.5630
H     -1.6842    -1.0359     2.6041
H     -3.6395     1.6855     2.4461
H     -3.2918     2.8852     1.1578
H     -4.7493    -0.4090     1.7276
H     -5.1669    -2.0315    -0.1122
H     -4.0684    -1.7063    -2.3211
H     -2.7215     0.8997    -3.7252
H     -1.9832    -0.6791    -3.2717
H     -1.6821     3.0563    -1.1787
H     -3.1300     3.0118    -3.1059
H     -1.7391     3.1282    -4.2689
H     -2.2006     4.5187    -3.2276
H     -0.1908     4.8396    -1.8258
H      0.5746     3.8640    -3.1173
H      0.8110     3.4398    -1.3662
H      0.2446     1.9385    -4.4035
H      2.1557     0.3282    -2.5793
H      2.0845     2.1165    -2.6948
H      2.5769     1.1613    -4.1036
H      1.0693    -0.3026    -5.2920
H     -0.6942    -0.1836    -5.1058
H      0.2877    -1.1061    -3.8862
69
{"conf": 6, "E": 138.29, "rms": -1.0, "geom": "OH", "total_charge": 0, "CA_charge": 1, "smiles": "C[C:1]#[5N:2]->[Mn+:3]1(<-[3H-:4])(<-[4C-:5]#[O+:6])(<-[6C-:7]#[O+:8])<-[1P:9]([CH:10]([CH3:11])[CH3:12])([CH:13]([CH3:14])[CH3:15])[CH2:16][c:17]2[cH:18][cH:19][cH:20][c:21]([n:22]2)[CH2:23][2P:24]->1([CH:25]([CH3:26])[CH3:27])[CH:28]([CH3:29])[CH3:30]", "smiles3D": "C([C:1]#[5N:2]->[Mn+:3]1(<-[3H-:4])(<-[4C-:5]#[O+:6])(<-[6C-:7]#[O+:8])<-[1P:9]([C:10]([C:11]([H:35])([H:36])[H:37])([C:12]([H:38])([H:39])[H:40])[H:34])([C:13]([C:14]([H:42])([H:43])[H:44])([C:15]([H:45])([H:46])[H:47])[H:41])[C:16]([H:48])([H:49])[c:17]2[c:18]([H:50])[c:19]([H:51])[c:20]([H:52])[c:21]([n:22]2)[C:23]([H:53])([H:54])[2P:24]->1([C:25]([C:26]([H:56])([H:57])[H:58])([C:27]([H:59])([H:60])[H:61])[H:55])[C:28]([C:29]([H:63])([H:64])[H:65])([C:30]([H:66])([H:67])[H:68])[H:62])([H:31])([H:32])[H:33]", "smiles3Dx": "C([C:1]#[5N:2]->[Mn+:3]1(<-[3H-:4])(<-[4C-:5]#[O+:6])(<-[6C-:7]#[O+:8])<-[1P:9]([C:10]([C:11]([H:35])([H:36])[H:37])([C:12]([H:38])([H:39])[H:40])[H:34])([C:13]([C:14]([H:42])([H:43])[H:44])([C:15]([H:45])([H:46])[H:47])[H:41])[C:16]([H:48])([H:49])[c:17]2[c:18]([H:50])[c:19]([H:51])[c:20]([H:52])[c:21]([n:22]2)[C:23]([H:53])([H:54])[2P:24]->1([C:25]([C:26]([H:56])([H:57])[H:58])([C:27]([H:59])([H:60])[H:61])[H:55])[C:28]([C:29]([H:63])([H:64])[H:65])([C:30]([H:66])([H:67])[H:68])[H:62])([H:31])([H:32])[H:33]", "dummies": []}
C     -2.8345    -3.9600    -1.0302
C     -2.0027    -2.7949    -0.7344
N     -1.3039    -1.8170    -0.4814
Mn     0.0000     0.0000     0.0000
H      1.0560     1.4548     0.3855
C     -1.7326     1.3714    -0.5999
O     -2.6450     2.0933    -0.9172
C      0.5864     0.2076    -2.2033
O      0.8937     0.3185    -3.3642
P     -1.0975     0.1595     2.5067
C     -2.3054    -1.1829     2.6872
C     -2.5755    -1.5653     4.1550
C     -3.6213    -0.8401     1.9748
C     -1.9732     1.7410     2.6708
C     -0.9983     2.8967     2.4133
C     -2.6313     1.9375     4.0472
C      0.0065     0.0688     3.9387
C      0.7227    -1.2291     3.9387
C      1.2054    -1.8764     5.0835
C      1.9143    -3.0794     4.9247
C      2.1605    -3.5869     3.6375
C      1.6790    -2.8696     2.5343
N      0.9716    -1.7564     2.7383
C      1.9859    -3.1802     1.1183
P      2.1833    -1.6370     0.1905
C      3.5079    -0.6887     0.9859
C      4.5950    -1.5763     1.6222
C      4.1312     0.3101     0.0001
C      2.7382    -2.1381    -1.4645
C      4.0468    -2.9485    -1.4572
C      1.6445    -2.9740    -2.1447
H     -3.3623    -3.8027    -1.9931
H     -3.5778    -4.0975    -0.2181
H     -2.1931    -4.8624    -1.1020
H     -1.8790    -2.0772     2.1857
H     -3.4369    -2.2646     4.2103
H     -1.7096    -2.1105     4.5794
H     -2.7991    -0.7036     4.8044
H     -4.2027    -0.0701     2.5180
H     -3.4257    -0.4885     0.9405
H     -4.2525    -1.7514     1.9024
H     -2.7683     1.7845     1.8995
H     -1.5466     3.8629     2.4142
H     -0.2119     2.9418     3.1956
H     -0.5148     2.7934     1.4231
H     -3.0845     2.9510     4.0904
H     -1.9073     1.8804     4.8819
H     -3.4729     1.2418     4.2036
H     -0.5723     0.1634     4.8758
H      0.7485     0.8909     3.8838
H      1.0342    -1.4650     6.0700
H      2.2917    -3.6030     5.7933
H      2.7422    -4.4900     3.5048
H      1.1482    -3.7649     0.6864
H      2.9135    -3.7794     1.0675
H      3.0410    -0.0965     1.8025
H      4.9334    -2.4038     0.9794
H      5.4824    -0.9621     1.8852
H      4.2278    -2.0090     2.5729
H      3.3385     0.8933    -0.5144
H      4.7693     1.0302     0.5552
H      4.7649    -0.1817    -0.7607
H      2.9027    -1.2230    -2.0693
H      4.2599    -3.3040    -2.4882
H      3.9915    -3.8491    -0.8175
H      4.9185    -2.3292    -1.1855
H      0.6680    -2.4560    -2.1224
H      1.9076    -3.1443    -3.2104
H      1.5317    -3.9633    -1.6532
69
{"conf": 7, "E": 134.25, "rms": -1.0, "geom": "OH", "total_charge": 0, "CA_charge": 1, "smiles": "C[C:1]#[5N:2]->[Mn+:3]1(<-[3H-:4])(<-[4C-:5]#[O+:6])(<-[6C-:7]#[O+:8])<-[1P:9]([CH:10]([CH3:11])[CH3:12])([CH:13]([CH3:14])[CH3:15])[CH2:16][c:17]2[cH:18][cH:19][cH:20][c:21]([n:22]2)[CH2:23][2P:24]->1([CH:25]([CH3:26])[CH3:27])[CH:28]([CH3:29])[CH3:30]", "smiles3D": "C([C:1]#[5N:2]->[Mn+:3]1(<-[3H-:4])(<-[4C-:5]#[O+:6])(<-[6C-:7]#[O+:8])<-[1P:9]([C:10]([C:11]([H:35])([H:36])[H:37])([C:12]([H:38])([H:39])[H:40])[H:34])([C:13]([C:14]([H:42])([H:43])[H:44])([C:15]([H:45])([H:46])[H:47])[H:41])[C:16]([H:48])([H:49])[c:17]2[c:18]([H:50])[c:19]([H:51])[c:20]([H:52])[c:21]([n:22]2)[C:23]([H:53])([H:54])[2P:24]->1([C:25]([C:26]([H:56])([H:57])[H:58])([C:27]([H:59])([H:60])[H:61])[H:55])[C:28]([C:29]([H:63])([H:64])[H:65])([C:30]([H:66])([H:67])[H:68])[H:62])([H:31])([H:32])[H:33]", "smiles3Dx": "C([C:1]#[5N:2]->[Mn+:3]1(<-[3H-:4])(<-[4C-:5]#[O+:6])(<-[6C-:7]#[O+:8])<-[1P:9]([C:10]([C:11]([H:35])([H:36])[H:37])([C:12]([H:38])([H:39])[H:40])[H:34])([C:13]([C:14]([H:42])([H:43])[H:44])([C:15]([H:45])([H:46])[H:47])[H:41])[C:16]([H:48])([H:49])[c:17]2[c:18]([H:50])[c:19]([H:51])[c:20]([H:52])[c:21]([n:22]2)[C:23]([H:53])([H:54])[2P:24]->1([C:25]([C:26]([H:56])([H:57])[H:58])([C:27]([H:59])([H:60])[H:61])[H:55])[C:28]([C:29]([H:63])([H:64])[H:65])([C:30]([H:66])([H:67])[H:68])[H:62])([H:31])([H:32])[H:33]", "dummies": []}
C     -0.2984    -4.7247     1.5440
C     -0.2116    -3.3368     1.0940
N     -0.1431    -2.1716     0.7108
Mn     0.0000     0.0000     0.0000
H      0.2086     1.7389    -0.5522
C      2.1453     0.0489     0.7949
O      3.2727     0.0738     1.2227
C     -0.5077     0.7369     2.1078
O     -0.7730     1.1268     3.2176
P      0.9824    -0.7679    -2.4385
C      2.6837    -1.3916    -2.4397
C      3.6836    -0.2490    -2.1900
C      2.8560    -2.4994    -1.3909
C     -0.0416    -1.9739    -3.3300
C     -0.6527    -2.9737    -2.3578
C      0.7365    -2.7161    -4.4251
C      1.0498     0.6611    -3.5469
C     -0.3389     1.1424    -3.8185
C     -0.7885     1.5170    -5.0909
C     -2.1705     1.5717    -5.3261
C     -3.0681     1.1756    -4.3227
C     -2.5637     0.8313    -3.0614
N     -1.2411     0.8965    -2.8522
C     -3.3067    -0.0536    -2.1221
P     -2.7114     0.1668    -0.4293
C     -3.7229    -0.9668     0.5619
C     -3.7298    -2.3885    -0.0147
C     -3.2314    -1.0132     2.0136
C     -3.3287     1.7952     0.0919
C     -2.2971     2.8889    -0.1938
C     -4.6641     2.1629    -0.5774
H      0.3012    -4.8521     2.4685
H      0.0948    -5.3940     0.7514
H     -1.3583    -4.9789     1.7509
H      2.9185    -1.8166    -3.4333
H      3.3428     0.4533    -1.4103
H      4.6833    -0.6436    -1.9099
H      3.8215     0.3342    -3.1249
H      2.3554    -3.4269    -1.7292
H      2.4384    -2.2148    -0.4088
H      3.9294    -2.7529    -1.2604
H     -0.8739    -1.4348    -3.8224
H     -1.2480    -2.4183    -1.6160
H      0.1172    -3.5764    -1.8393
H     -1.3379    -3.6620    -2.8968
H      0.0246    -3.2931    -5.0531
H      1.2569    -1.9993    -5.0941
H      1.4606    -3.4413    -3.9992
H      1.5452     0.3719    -4.4979
H      1.6267     1.4764    -3.0644
H     -0.0897     1.6963    -5.8980
H     -2.5403     1.8276    -6.3105
H     -4.1232     1.0774    -4.5442
H     -3.1300    -1.1011    -2.4324
H     -4.3930     0.1503    -2.1806
H     -4.7679    -0.5944     0.5642
H     -2.7151    -2.8214    -0.0380
H     -4.3531    -3.0456     0.6288
H     -4.1912    -2.4202    -1.0206
H     -3.8911    -1.6770     2.6121
H     -3.2688    -0.0139     2.4882
H     -2.2020    -1.4124     2.0771
H     -3.4973     1.7703     1.1865
H     -2.7329     3.8888     0.0181
H     -1.4302     2.7785     0.4845
H     -1.9650     2.8780    -1.2509
H     -5.4174     1.3594    -0.4510
H     -5.0790     3.0730    -0.0938
H     -4.5313     2.3945    -1.6552
69
{"conf": 8, "E": 150.12, "rms": -1.0, "geom": "OH", "total_charge": 0, "CA_charge": 1, "smiles": "C[C:1]#[5N:2]->[Mn+:3]1(<-[3H-:4])(<-[4C-:5]#[O+:6])(<-[6C-:7]#[O+:8])<-[1P:9]([CH:10]([CH3:11])[CH3:12])([CH:13]([CH3:14])[CH3:15])[CH2:16][c:17]2[cH:18][cH:19][cH:20][c:21]([n:22]2)[CH2:23][2P:24]->1([CH:25]([CH3:26])[CH3:27])[CH:28]([CH3:29])[CH3:30]", "smiles3D": "C([C:1]#[5N:2]->[Mn+:3]1(<-[3H-:4])(<-[4C-:5]#[O+:6])(<-[6C-:7]#[O+:8])<-[1P:9]([C:10]([C:11]([H:35])([H:36])[H:37])([C:12]([H:38])([H:39])[H:40])[H:34])([C:13]([C:14]([H:42])([H:43])[H:44])([C:15]([H:45])([H:46])[H:47])[H:41])[C:16]([H:48])([H:49])[c:17]2[c:18]([H:50])[c:19]([H:51])[c:20]([H:52])[c:21]([n:22]2)[C:23]([H:53])([H:54])[2P:24]->1([C:25]([C:26]([H:56])([H:57])[H:58])([C:27]([H:59])([H:60])[H:61])[H:55])[C:28]([C:29]([H:63])([H:64])[H:65])([C:30]([H:66])([H:67])[H:68])[H:62])([H:31])([H:32])[H:33]", "smiles3Dx": "C([C:1]#[5N:2]->[Mn+:3]1(<-[3H-:4])(<-[4C-:5]#[O+:6])(<-[6C-:7]#[O+:8])<-[1P:9]([C:10]([C:11]([H:35])([H:36])[H:37])([C:12]([H:38])([H:39])[H:40])[H:34])([C:13]([C:14]([H:42])([H:43])[H:44])([C:15]([H:45])([H:46])[H:47])[H:41])[C:16]([H:48])([H:49])[c:17]2[c:18]([H:50])[c:19]([H:51])[c:20]([H:52])[c:21]([n:22]2)[C:23]([H:53])([H:54])[2P:24]->1([C:25]([C:26]([H:56])([H:57])[H:58])([C:27]([H:59])([H:60])[H:61])[H:55])[C:28]([C:29]([H:63])([H:64])[H:65])([C:30]([H:66])([H:67])[H:68])[H:62])([H:31])([H:32])[H:33]", "dummies": []}
C     -1.0871     0.8557    -4.7837
C     -0.7649     0.6151    -3.3785
N     -0.4896     0.4087    -2.1988
Mn     0.0000     0.0000     0.0000
H      0.2479    -0.4110     1.7676
C     -2.2377     0.0370     0.4760
O     -3.4151     0.0689     0.7350
C     -0.1521     2.2366     0.4661
O     -0.2304     3.4147     0.7112
P     -0.2864    -2.6805    -0.5187
C     -1.9940    -3.2139    -0.1940
C     -3.0215    -2.5047    -1.1034
C     -2.1558    -4.7432    -0.3008
C      0.2081    -3.2897    -2.1638
C     -0.8984    -3.1344    -3.2179
C      1.4586    -2.5537    -2.6578
C      0.6375    -3.7103     0.6469
C      2.0926    -3.4418     0.5320
C      3.0644    -4.4512     0.5726
C      4.3794    -4.1357     0.2058
C      4.6892    -2.8430    -0.2368
C      3.6830    -1.8677    -0.2286
N      2.4509    -2.1949     0.1921
C      3.8168    -0.5712    -0.9384
P      2.6826     0.6457    -0.2335
C      3.3895     1.1624     1.3654
C      2.4713     0.7570     2.5136
C      4.7966     0.5931     1.6330
C      2.9108     2.1336    -1.2449
C      4.3929     2.3969    -1.5586
C      2.1225     2.0350    -2.5505
H     -0.3484     1.5620    -5.2153
H     -1.0506    -0.1039    -5.3393
H     -2.1049     1.2901    -4.8606
H     -2.2271    -2.9279     0.8550
H     -3.3816    -3.1444    -1.9332
H     -2.6380    -1.5559    -1.5247
H     -3.9275    -2.2660    -0.5072
H     -3.2332    -5.0139    -0.3250
H     -1.7363    -5.2399     0.5978
H     -1.6720    -5.1634    -1.2031
H      0.4538    -4.3704    -2.0800
H     -0.5022    -3.3633    -4.2301
H     -1.2962    -2.1033    -3.2498
H     -1.6978    -3.8799    -3.0691
H      2.3636    -3.0112    -2.2191
H      1.5908    -2.6582    -3.7556
H      1.4025    -1.4722    -2.4246
H      0.4493    -4.7803     0.4279
H      0.3039    -3.4840     1.6810
H      2.8014    -5.4679     0.8354
H      5.1405    -4.9050     0.2050
H      5.6803    -2.6164    -0.6088
H      3.5732    -0.7177    -2.0087
H      4.8603    -0.2174    -0.8645
H      3.4663     2.2706     1.3711
H      2.9120     1.0726     3.4836
H      1.4991     1.2798     2.4278
H      2.3418    -0.3457     2.5406
H      4.7882    -0.5116     1.7168
H      5.5340     0.9195     0.8765
H      5.1710     0.9861     2.6025
H      2.5224     3.0043    -0.6733
H      4.4916     3.3742    -2.0777
H      4.9923     2.4746    -0.6328
H      4.8167     1.6219    -2.2304
H      1.0726     2.3200    -2.3537
H      2.4987     2.7652    -3.2988
H      2.1833     1.0202    -2.9966
69
{"conf": 9, "E": 130.54, "rms": -1.0, "geom": "OH", "total_charge": 0, "CA_charge": 1, "smiles": "C[C:1]#[5N:2]->[Mn+:3]1(<-[3H-:4])(<-[4C-:5]#[O+:6])(<-[6C-:7]#[O+:8])<-[1P:9]([CH:10]([CH3:11])[CH3:12])([CH:13]([CH3:14])[CH3:15])[CH2:16][c:17]2[cH:18][cH:19][cH:20][c:21]([n:22]2)[CH2:23][2P:24]->1([CH:25]([CH3:26])[CH3:27])[CH:28]([CH3:29])[CH3:30]", "smiles3D": "C([C:1]#[5N:2]->[Mn+:3]1(<-[3H-:4])(<-[4C-:5]#[O+:6])(<-[6C-:7]#[O+:8])<-[1P:9]([C:10]([C:11]([H:35])([H:36])[H:37])([C:12]([H:38])([H:39])[H:40])[H:34])([C:13]([C:14]([H:42])([H:43])[H:44])([C:15]([H:45])([H:46])[H:47])[H:41])[C:16]([H:48])([H:49])[c:17]2[c:18]([H:50])[c:19]([H:51])[c:20]([H:52])[c:21]([n:22]2)[C:23]([H:53])([H:54])[2P:24]->1([C:25]([C:26]([H:56])([H:57])[H:58])([C:27]([H:59])([H:60])[H:61])[H:55])[C:28]([C:29]([H:63])([H:64])[H:65])([C:30]([H:66])([H:67])[H:68])[H:62])([H:31])([H:32])[H:33]", "smiles3Dx": "C([C:1]#[5N:2]->[Mn+:3]1(<-[3H-:4])(<-[4C-:5]#[O+:6])(<-[6C-:7]#[O+:8])<-[1P:9]([C:10]([C:11]([H:35])([H:36])[H:37])([C:12]([H:38])([H:39])[H:40])[H:34])([C:13]([C:14]([H:42])([H:43])[H:44])([C:15]([H:45])([H:46])[H:47])[H:41])[C:16]([H:48])([H:49])[c:17]2[c:18]([H:50])[c:19]([H:51])[c:20]([H:52])[c:21]([n:22]2)[C:23]([H:53])([H:54])[2P:24]->1([C:25]([C:26]([H:56])([H:57])[H:58])([C:27]([H:59])([H:60])[H:61])[H:55])[C:28]([C:29]([H:63])([H:64])[H:65])([C:30]([H:66])([H:67])[H:68])[H:62])([H:31])([H:32])[H:33]", "dummies": []}
C     -3.1115    -2.3514    -3.0954
C     -2.1929    -1.6578    -2.1943
N     -1.4245    -1.0769    -1.4322
Mn     0.0000     0.0000     0.0000
H      1.1740     0.8839     1.1022
C      0.2055     1.6487    -1.5747
O      0.3200     2.5108    -2.4102
C      1.8062    -0.8661    -1.1086
O      2.7589    -1.3171    -1.6946
P     -2.0475     1.4608     1.0742
C     -2.1275     3.1782     0.4956
C     -0.7209     3.8210     0.4577
C     -2.7865     3.2607    -0.8930
C     -2.0301     1.5665     2.8843
C     -3.3994     1.9722     3.4590
C     -0.9623     2.5541     3.3752
C     -3.6586     0.7741     0.6397
C     -3.7788    -0.5972     1.1999
C     -4.9321    -1.0765     1.8347
C     -4.9130    -2.3644     2.3844
C     -3.7520    -3.1439     2.3009
C     -2.6264    -2.6159     1.6532
N     -2.6974    -1.3931     1.1001
C     -1.3509    -3.3676     1.5129
P      0.0779    -2.2542     1.5787
C      0.4559    -1.9684     3.3309
C      1.1482    -0.6201     3.4932
C     -0.7974    -2.0362     4.2191
C      1.4354    -3.3000     0.9755
C      1.0980    -3.8727    -0.4160
C      1.7681    -4.4663     1.9304
H     -4.0903    -2.4864    -2.5908
H     -2.6912    -3.3436    -3.3591
H     -3.2497    -1.7501    -4.0173
H     -2.7545     3.7610     1.2000
H      0.0922     3.0913     0.6392
H     -0.5097     4.3242    -0.5097
H     -0.6438     4.6072     1.2372
H     -2.6930     4.2870    -1.3081
H     -2.3341     2.5433    -1.6062
H     -3.8744     3.0563    -0.8170
H     -1.7799     0.5737     3.2766
H     -3.7937     2.8962     2.9914
H     -3.3102     2.1543     4.5514
H     -4.1370     1.1549     3.3434
H     -0.7884     2.3991     4.4614
H      0.0057     2.3999     2.8591
H     -1.2919     3.6044     3.2378
H     -3.7447     0.7127    -0.4645
H     -4.4683     1.4245     1.0306
H     -5.8195    -0.4617     1.9168
H     -5.7910    -2.7528     2.8840
H     -3.7297    -4.1349     2.7360
H     -1.2726    -4.1224     2.3203
H     -1.3679    -3.8910     0.5393
H      1.1507    -2.7414     3.6904
H      0.4797     0.1941     3.1774
H      1.4339    -0.4563     4.5542
H      2.0758    -0.5914     2.8825
H     -1.6462    -1.4716     3.8056
H     -0.5761    -1.6398     5.2331
H     -1.1126    -3.0909     4.3554
H      2.3404    -2.6637     0.8806
H      2.0383    -4.1220    -0.9523
H      0.5244    -3.1556    -1.0368
H      0.5033    -4.8079    -0.3379
H      2.4607    -4.1370     2.7314
H      0.8616    -4.9245     2.3729
H      2.3170    -5.2652     1.3863
69
{"conf": 10, "E": 137.77, "rms": -1.0, "geom": "OH", "total_charge": 0, "CA_charge": 1, "smiles": "C[C:1]#[5N:2]->[Mn+:3]1(<-[3H-:4])(<-[4C-:5]#[O+:6])(<-[6C-:7]#[O+:8])<-[1P:9]([CH:10]([CH3:11])[CH3:12])([CH:13]([CH3:14])[CH3:15])[CH2:16][c:17]2[cH:18][cH:19][cH:20][c:21]([n:22]2)[CH2:23][2P:24]->1([CH:25]([CH3:26])[CH3:27])[CH:28]([CH3:29])[CH3:30]", "smiles3D": "C([C:1]#[5N:2]->[Mn+:3]1(<-[3H-:4])(<-[4C-:5]#[O+:6])(<-[6C-:7]#[O+:8])<-[1P:9]([C:10]([C:11]([H:35])([H:36])[H:37])([C:12]([H:38])([H:39])[H:40])[H:34])([C:13]([C:14]([H:42])([H:43])[H:44])([C:15]([H:45])([H:46])[H:47])[H:41])[C:16]([H:48])([H:49])[c:17]2[c:18]([H:50])[c:19]([H:51])[c:20]([H:52])[c:21]([n:22]2)[C:23]([H:53])([H:54])[2P:24]->1([C:25]([C:26]([H:56])([H:57])[H:58])([C:27]([H:59])([H:60])[H:61])[H:55])[C:28]([C:29]([H:63])([H:64])[H:65])([C:30]([H:66])([H:67])[H:68])[H:62])([H:31])([H:32])[H:33]", "smiles3Dx": "C([C:1]#[5N:2]->[Mn+:3]1(<-[3H-:4])(<-[4C-:5]#[O+:6])(<-[6C-:7]#[O+:8])<-[1P:9]([C:10]([C:11]([H:35])([H:36])[H:37])([C:12]([H:38])([H:39])[H:40])[H:34])([C:13]([C:14]([H:42])([H:43])[H:44])([C:15]([H:45])([H:46])[H:47])[H:41])[C:16]([H:48])([H:49])[c:17]2[c:18]([H:50])[c:19]([H:51])[c:20]([H:52])[c:21]([n:22]2)[C:23]([H:53])([H:54])[2P:24]->1([C:25]([C:26]([H:56])([H:57])[H:58])([C:27]([H:59])([H:60])[H:61])[H:55])[C:28]([C:29]([H:63])([H:64])[H:65])([C:30]([H:66])([H:67])[H:68])[H:62])([H:31])([H:32])[H:33]", "dummies": []}
C      3.9150     2.9275     0.9477
C      2.7663     2.0654     0.6760
N      1.7985     1.3463     0.4414
Mn     0.0000     0.0000     0.0000
H     -1.4273    -1.1191    -0.2869
C      0.1643    -0.7702     2.1477
O      0.2578    -1.1866     3.2759
C      1.4290    -1.7553    -0.3262
O      2.1854    -2.6821    -0.4807
P     -1.7439     1.8922     0.9640
C     -2.5219     1.5007     2.5496
C     -1.5415     1.6629     3.7236
C     -3.1094     0.0804     2.5259
C     -3.1934     2.2489    -0.0712
C     -3.4570     3.7526    -0.2412
C     -3.0522     1.5925    -1.4313
C     -0.8692     3.4477     1.2749
C     -0.0539     3.8232     0.0820
C      0.8825     4.8644     0.0948
C      1.6873     5.0610    -1.0375
C      1.5532     4.2167    -2.1501
C      0.6048     3.1853    -2.1029
N     -0.1618     3.0534    -1.0167
C      0.2985     2.2856    -3.2385
P      0.2385     0.5528    -2.7116
C     -1.0945    -0.1227    -3.7449
C     -0.7938     0.0314    -5.2477
C     -1.3894    -1.5944    -3.4166
C      1.7927    -0.0677    -3.4162
C      2.9787     0.4314    -2.5796
C      1.8301    -1.6054    -3.5212
H      4.7028     2.3426     1.4651
H      4.3134     3.3215    -0.0099
H      3.5968     3.7735     1.5909
H     -3.3610     2.2131     2.7082
H     -1.9016     1.1176     4.6219
H     -1.4745     2.7347     4.0066
H     -0.5229     1.3134     3.4792
H     -2.3431    -0.6916     2.3498
H     -3.6107    -0.1388     3.4927
H     -3.8767    -0.0181     1.7319
H     -4.0870     1.8104     0.4175
H     -4.3598     3.9011    -0.8715
H     -3.6773     4.2206     0.7408
H     -2.6147     4.2719    -0.7412
H     -4.0219     1.6322    -1.9721
H     -2.7730     0.5258    -1.3155
H     -2.3044     2.1289    -2.0393
H     -1.5825     4.2570     1.5173
H     -0.1819     3.3116     2.1330
H      1.0031     5.4923     0.9683
H      2.4194     5.8578    -1.0485
H      2.1690     4.3686    -3.0274
H     -0.6841     2.5760    -3.6632
H      1.0700     2.4115    -4.0260
H     -2.0103     0.4559    -3.5378
H      0.0561    -0.5931    -5.5791
H     -0.5866     1.0872    -5.5137
H     -1.6842    -0.2840    -5.8323
H     -1.2336    -1.8190    -2.3471
H     -2.4511    -1.8161    -3.6566
H     -0.7751    -2.2913    -4.0214
H      1.9073     0.3462    -4.4405
H      3.9333     0.1538    -3.0753
H      2.9752    -0.0094    -1.5654
H      2.9634     1.5372    -2.4914
H      1.1753    -2.1059    -2.7929
H      2.8606    -1.9973    -3.3819
H      1.5187    -1.9309    -4.5333
69
{"conf": 11, "E": 136.52, "rms": -1.0, "geom": "OH", "total_charge": 0, "CA_charge": 1, "smiles": "C[C:1]#[5N:2]->[Mn+:3]1(<-[3H-:4])(<-[4C-:5]#[O+:6])(<-[6C-:7]#[O+:8])<-[1P:9]([CH:10]([CH3:11])[CH3:12])([CH:13]([CH3:14])[CH3:15])[CH2:16][c:17]2[cH:18][cH:19][cH:20][c:21]([n:22]2)[CH2:23][2P:24]->1([CH:25]([CH3:26])[CH3:27])[CH:28]([CH3:29])[CH3:30]", "smiles3D": "C([C:1]#[5N:2]->[Mn+:3]1(<-[3H-:4])(<-[4C-:5]#[O+:6])(<-[6C-:7]#[O+:8])<-[1P:9]([C:10]([C:11]([H:35])([H:36])[H:37])([C:12]([H:38])([H:39])[H:40])[H:34])([C:13]([C:14]([H:42])([H:43])[H:44])([C:15]([H:45])([H:46])[H:47])[H:41])[C:16]([H:48])([H:49])[c:17]2[c:18]([H:50])[c:19]([H:51])[c:20]([H:52])[c:21]([n:22]2)[C:23]([H:53])([H:54])[2P:24]->1([C:25]([C:26]([H:56])([H:57])[H:58])([C:27]([H:59])([H:60])[H:61])[H:55])[C:28]([C:29]([H:63])([H:64])[H:65])([C:30]([H:66])([H:67])[H:68])[H:62])([H:31])([H:32])[H:33]", "smiles3Dx": "C([C:1]#[5N:2]->[Mn+:3]1(<-[3H-:4])(<-[4C-:5]#[O+:6])(<-[6C-:7]#[O+:8])<-[1P:9]([C:10]([C:11]([H:35])([H:36])[H:37])([C:12]([H:38])([H:39])[H:40])[H:34])([C:13]([C:14]([H:42])([H:43])[H:44])([C:15]([H:45])([H:46])[H:47])[H:41])[C:16]([H:48])([H:49])[c:17]2[c:18]([H:50])[c:19]([H:51])[c:20]([H:52])[c:21]([n:22]2)[C:23]([H:53])([H:54])[2P:24]->1([C:25]([C:26]([H:56])([H:57])[H:58])([C:27]([H:59])([H:60])[H:61])[H:55])[C:28]([C:29]([H:63])([H:64])[H:65])([C:30]([H:66])([H:67])[H:68])[H:62])([H:31])([H:32])[H:33]", "dummies": []}
C     -0.6342    -0.1094    -4.9370
C     -0.4442    -0.0732    -3.4878
N     -0.2863    -0.0397    -2.2701
Mn     0.0000     0.0000     0.0000
H      0.2370    -0.0264     1.8214
C      1.5195    -1.7032    -0.1508
O      2.3140    -2.6076    -0.2257
C     -1.5022    -1.7150     0.2097
O     -2.2918    -2.6198     0.3198
P      2.0716     1.7638    -0.1861
C      3.6862     1.0031     0.1462
C      4.8176     2.0353     0.2949
C      4.0660     0.0403    -0.9992
C      1.7604     3.1013     1.0010
C      2.0820     2.6564     2.4354
C      2.4831     4.4150     0.6570
C      2.2409     2.5127    -1.8256
C      0.9018     2.9095    -2.3435
C      0.6312     3.1022    -3.7046
C     -0.6964     3.3208    -4.1030
C     -1.7247     3.3189    -3.1484
C     -1.3898     3.1272    -1.8006
N     -0.1074     2.9797    -1.4585
C     -2.3627     3.1326    -0.6888
P     -2.1326     1.6793     0.3742
C     -2.0435     2.2680     2.0881
C     -2.4298     1.1500     3.0706
C     -2.8853     3.5355     2.3463
C     -3.6676     0.7246     0.1973
C     -4.9357     1.5094     0.5910
C     -3.8079     0.2384    -1.2533
H     -1.5729     0.4209    -5.1986
H     -0.6968    -1.1637    -5.2759
H      0.2228     0.3901    -5.4338
H      3.6086     0.4198     1.0888
H      4.8496     2.7305    -0.5693
H      5.7953     1.5077     0.3283
H      4.7647     2.5967     1.2409
H      4.6971    -0.7838    -0.6038
H      4.6466     0.5613    -1.7915
H      3.1865    -0.3958    -1.5064
H      0.6748     3.3154     0.9663
H      3.1628     2.5755     2.6379
H      1.6639     3.3947     3.1524
H      1.6075     1.6787     2.6544
H      2.0467     4.8627    -0.2597
H      2.3149     5.1532     1.4700
H      3.5706     4.3130     0.5262
H      2.6868     1.7743    -2.5210
H      2.8997     3.4002    -1.7784
H      1.4223     3.0503    -4.4417
H     -0.9306     3.4613    -5.1501
H     -2.7530     3.4653    -3.4531
H     -2.2084     4.0561    -0.1027
H     -3.3845     3.1459    -1.1039
H     -0.9852     2.5244     2.2923
H     -3.5175     0.9560     3.0946
H     -2.1197     1.4381     4.0977
H     -1.9060     0.2053     2.8172
H     -3.1716     3.6094     3.4173
H     -2.2756     4.4373     2.1267
H     -3.8039     3.5962     1.7385
H     -3.6001    -0.1655     0.8547
H     -5.8293     0.8851     0.3761
H     -5.0645     2.4528     0.0294
H     -4.9799     1.7153     1.6740
H     -4.0123     1.0798    -1.9475
H     -2.8891    -0.2765    -1.5935
H     -4.6472    -0.4854    -1.3288
69
{"conf": 12, "E": 134.86, "rms": -1.0, "geom": "OH", "total_charge": 0, "CA_charge": 1, "smiles": "C[C:1]#[5N:2]->[Mn+:3]1(<-[3H-:4])(<-[4C-:5]#[O+:6])(<-[6C-:7]#[O+:8])<-[1P:9]([CH:10]([CH3:11])[CH3:12])([CH:13]([CH3:14])[CH3:15])[CH2:16][c:17]2[cH:18][cH:19][cH:20][c:21]([n:22]2)[CH2:23][2P:24]->1([CH:25]([CH3:26])[CH3:27])[CH:28]([CH3:29])[CH3:30]", "smiles3D": "C([C:1]#[5N:2]->[Mn+:3]1(<-[3H-:4])(<-[4C-:5]#[O+:6])(<-[6C-:7]#[O+:8])<-[1P:9]([C:10]([C:11]([H:35])([H:36])[H:37])([C:12]([H:38])([H:39])[H:40])[H:34])([C:13]([C:14]([H:42])([H:43])[H:44])([C:15]([H:45])([H:46])[H:47])[H:41])[C:16]([H:48])([H:49])[c:17]2[c:18]([H:50])[c:19]([H:51])[c:20]([H:52])[c:21]([n:22]2)[C:23]([H:53])([H:54])[2P:24]->1([C:25]([C:26]([H:56])([H:57])[H:58])([C:27]([H:59])([H:60])[H:61])[H:55])[C:28]([C:29]([H:63])([H:64])[H:65])([C:30]([H:66])([H:67])[H:68])[H:62])([H:31])([H:32])[H:33]", "smiles3Dx": "C([C:1]#[5N:2]->[Mn+:3]1(<-[3H-:4])(<-[4C-:5]#[O+:6])(<-[6C-:7]#[O+:8])<-[1P:9]([C:10]([C:11]([H:35])([H:36])[H:37])([C:12]([H:38])([H:39])[H:40])[H:34])([C:13]([C:14]([H:42])([H:43])[H:44])([C:15]([H:45])([H:46])[H:47])[H:41])[C:16]([H:48])([H:49])[c:17]2[c:18]([H:50])[c:19]([H:51])[c:20]([H:52])[c:21]([n:22]2)[C:23]([H:53])([H:54])[2P:24]->1([C:25]([C:26]([H:56])([H:57])[H:58])([C:27]([H:59])([H:60])[H:61])[H:55])[C:28]([C:29]([H:63])([H:64])[H:65])([C:30]([H:66])([H:67])[H:68])[H:62])([H:31])([H:32])[H:33]", "dummies": []}
C     -2.1782     1.0285     4.3584
C     -1.5443     0.7304     3.0756
N     -1.0098     0.4742     1.9994
Mn     0.0000     0.0000     0.0000
H      0.8319    -0.3047    -1.6102
C      0.3992     2.2420    -0.2338
O      0.6018     3.4238    -0.3642
C     -1.9172     0.5584    -1.1201
O     -2.9264     0.8536    -1.7105
P      2.4276    -0.2167     1.2848
C      2.2671    -0.2394     3.0937
C      1.2904    -1.3278     3.5615
C      3.6238    -0.4377     3.7917
C      3.5311     1.1759     0.9481
C      3.6457     1.4101    -0.5658
C      3.0644     2.4532     1.6718
C      3.4862    -1.6099     0.8297
C      2.8330    -2.8776     1.2044
C      3.4779    -3.9706     1.7966
C      2.7001    -5.0693     2.1946
C      1.3088    -5.0505     2.0041
C      0.7307    -3.9360     1.3814
N      1.5124    -2.9194     1.0078
C     -0.7293    -3.7504     1.2144
P     -1.0956    -2.5244    -0.0690
C     -2.9075    -2.4098    -0.0356
C     -3.3781    -1.6187     1.1899
C     -3.5788    -3.7949    -0.0351
C     -0.7243    -3.3674    -1.6314
C      0.7911    -3.4978    -1.8441
C     -1.3358    -2.6050    -2.8169
H     -2.3830     2.1167     4.4258
H     -3.1311     0.4660     4.4382
H     -1.5001     0.7271     5.1831
H      1.8542     0.7405     3.4117
H      0.9239    -1.0791     4.5801
H      0.4100    -1.4031     2.8973
H      1.7785    -2.3214     3.6251
H      4.0495    -1.4411     3.5863
H      4.3553     0.3398     3.5005
H      3.4848    -0.3543     4.8908
H      4.5454     0.9221     1.3218
H      4.2319     2.3298    -0.7758
H      4.1903     0.5664    -1.0377
H      2.6629     1.4921    -1.0598
H      3.4561     3.3672     1.1773
H      3.4578     2.4584     2.7097
H      1.9648     2.5266     1.7440
H      3.6466    -1.6018    -0.2677
H      4.4684    -1.5220     1.3376
H      4.5463    -3.9619     1.9701
H      3.1696    -5.9206     2.6699
H      0.6983    -5.8792     2.3395
H     -1.1799    -4.7234     0.9316
H     -1.1608    -3.4173     2.1788
H     -3.2449    -1.8642    -0.9375
H     -4.4852    -1.6635     1.2726
H     -2.9464    -2.0105     2.1328
H     -3.1186    -0.5514     1.0749
H     -4.6762    -3.6685    -0.1529
H     -3.2421    -4.4196    -0.8836
H     -3.4129    -4.3326     0.9212
H     -1.1557    -4.3884    -1.6060
H      1.2084    -4.2887    -1.1905
H      1.3158    -2.5390    -1.6618
H      1.0137    -3.8205    -2.8834
H     -2.4405    -2.6862    -2.8166
H     -0.9987    -3.0484    -3.7780
H     -1.0348    -1.5371    -2.8029
69
{"conf": 13, "E": 128.4, "rms": -1.0, "geom": "OH", "total_charge": 0, "CA_charge": 1, "smiles": "C[C:1]#[5N:2]->[Mn+:3]1(<-[3H-:4])(<-[4C-:5]#[O+:6])(<-[6C-:7]#[O+:8])<-[1P:9]([CH:10]([CH3:11])[CH3:12])([CH:13]([CH3:14])[CH3:15])[CH2:16][c:17]2[cH:18][cH:19][cH:20][c:21]([n:22]2)[CH2:23][2P:24]->1([CH:25]([CH3:26])[CH3:27])[CH:28]([CH3:29])[CH3:30]", "smiles3D": "C([C:1]#[5N:2]->[Mn+:3]1(<-[3H-:4])(<-[4C-:5]#[O+:6])(<-[6C-:7]#[O+:8])<-[1P:9]([C:10]([C:11]([H:35])([H:36])[H:37])([C:12]([H:38])([H:39])[H:40])[H:34])([C:13]([C:14]([H:42])([H:43])[H:44])([C:15]([H:45])([H:46])[H:47])[H:41])[C:16]([H:48])([H:49])[c:17]2[c:18]([H:50])[c:19]([H:51])[c:20]([H:52])[c:21]([n:22]2)[C:23]([H:53])([H:54])[2P:24]->1([C:25]([C:26]([H:56])([H:57])[H:58])([C:27]([H:59])([H:60])[H:61])[H:55])[C:28]([C:29]([H:63])([H:64])[H:65])([C:30]([H:66])([H:67])[H:68])[H:62])([H:31])([H:32])[H:33]", "smiles3Dx": "C([C:1]#[5N:2]->[Mn+:3]1(<-[3H-:4])(<-[4C-:5]#[O+:6])(<-[6C-:7]#[O+:8])<-[1P:9]([C:10]([C:11]([H:35])([H:36])[H:37])([C:12]([H:38])([H:39])[H:40])[H:34])([C:13]([C:14]([H:42])([H:43])[H:44])([C:15]([H:45])([H:46])[H:47])[H:41])[C:16]([H:48])([H:49])[c:17]2[c:18]([H:50])[c:19]([H:51])[c:20]([H:52])[c:21]([n:22]2)[C:23]([H:53])([H:54])[2P:24]->1([C:25]([C:26]([H:56])([H:57])[H:58])([C:27]([H:59])([H:60])[H:61])[H:55])[C:28]([C:29]([H:63])([H:64])[H:65])([C:30]([H:66])([H:67])[H:68])[H:62])([H:31])([H:32])[H:33]", "dummies": []}
C      4.1075     0.0014    -2.8184
C      2.8997    -0.0083    -1.9949
N      1.8869    -0.0094    -1.2998
Mn     0.0000     0.0000     0.0000
H     -1.5403    -0.0777     0.9992
C      0.3689    -2.2289     0.3756
O      0.5634    -3.4028     0.5712
C     -1.1880    -0.7630    -1.8021
O     -1.8147    -1.1705    -2.7485
P      1.4466     0.4387     2.2795
C      0.8130     1.7750     3.3367
C     -0.3675     1.3207     4.2042
C      1.9000     2.4155     4.2206
C      1.5978    -1.1068     3.2224
C      0.2195    -1.7209     3.5332
C      2.4080    -0.9572     4.5190
C      3.1542     0.8787     1.8873
C      3.1756     2.1217     1.0617
C      4.1611     3.1112     1.1733
C      4.0568     4.2606     0.3758
C      2.9801     4.4061    -0.5118
C      2.0234     3.3858    -0.5839
N      2.1789     2.2876     0.1749
C      0.8670     3.4053    -1.5226
P     -0.5553     2.5744    -0.7800
C     -1.8227     2.6959    -2.0684
C     -1.2912     2.1465    -3.4063
C     -3.1023     1.9536    -1.6425
C     -1.0645     3.6861     0.5572
C     -1.7131     4.9810     0.0390
C     -2.0324     2.9778     1.5087
H      3.8249     0.0845    -3.8879
H      4.6734    -0.9388    -2.6559
H      4.7394     0.8679    -2.5340
H      0.4440     2.5632     2.6668
H     -0.0344     0.7729     5.1055
H     -0.9200     2.2157     4.5621
H     -1.0857     0.7071     3.6249
H      2.6089     3.0029     3.6044
H      1.4328     3.1386     4.9230
H      2.4669     1.6860     4.8216
H      2.1447    -1.8247     2.5737
H      0.3156    -2.8266     3.5806
H     -0.5305    -1.4810     2.7541
H     -0.1794    -1.3985     4.5151
H      1.8690    -0.3800     5.2920
H      2.5833    -1.9673     4.9469
H      3.4076    -0.5202     4.3366
H      3.7331     1.0398     2.8160
H      3.6191     0.0520     1.3109
H      4.9827     3.0023     1.8696
H      4.8061     5.0381     0.4482
H      2.8975     5.2911    -1.1299
H      0.6033     4.4514    -1.7747
H      1.1600     2.8739    -2.4499
H     -2.0762     3.7614    -2.2314
H     -2.1177     1.9126    -4.1099
H     -0.6708     2.9214    -3.9037
H     -0.6598     1.2486    -3.2785
H     -2.8869     1.0619    -1.0222
H     -3.7073     1.6385    -2.5185
H     -3.7494     2.6342    -1.0544
H     -0.1577     3.9721     1.1252
H     -1.0890     5.4761    -0.7302
H     -2.7321     4.8034    -0.3627
H     -1.8174     5.6963     0.8825
H     -2.1443     3.5735     2.4395
H     -3.0370     2.8485     1.0633
H     -1.6474     1.9841     1.7833
69
{"conf": 14, "E": 132.48, "rms": -1.0, "geom": "OH", "total_charge": 0, "CA_charge": 1, "smiles": "C[C:1]#[5N:2]->[Mn+:3]1(<-[3H-:4])(<-[4C-:5]#[O+:6])(<-[6C-:7]#[O+:8])<-[1P:9]([CH:10]([CH3:11])[CH3:12])([CH:13]([CH3:14])[CH3:15])[CH2:16][c:17]2[cH:18][cH:19][cH:20][c:21]([n:22]2)[CH2:23][2P:24]->1([CH:25]([CH3:26])[CH3:27])[CH:28]([CH3:29])[CH3:30]", "smiles3D": "C([C:1]#[5N:2]->[Mn+:3]1(<-[3H-:4])(<-[4C-:5]#[O+:6])(<-[6C-:7]#[O+:8])<-[1P:9]([C:10]([C:11]([H:35])([H:36])[H:37])([C:12]([H:38])([H:39])[H:40])[H:34])([C:13]([C:14]([H:42])([H:43])[H:44])([C:15]([H:45])([H:46])[H:47])[H:41])[C:16]([H:48])([H:49])[c:17]2[c:18]([H:50])[c:19]([H:51])[c:20]([H:52])[c:21]([n:22]2)[C:23]([H:53])([H:54])[2P:24]->1([C:25]([C:26]([H:56])([H:57])[H:58])([C:27]([H:59])([H:60])[H:61])[H:55])[C:28]([C:29]([H:63])([H:64])[H:65])([C:30]([H:66])([H:67])[H:68])[H:62])([H:31])([H:32])[H:33]", "smiles3Dx": "C([C:1]#[5N:2]->[Mn+:3]1(<-[3H-:4])(<-[4C-:5]#[O+:6])(<-[6C-:7]#[O+:8])<-[1P:9]([C:10]([C:11]([H:35])([H:36])[H:37])([C:12]([H:38])([H:39])[H:40])[H:34])([C:13]([C:14]([H:42])([H:43])[H:44])([C:15]([H:45])([H:46])[H:47])[H:41])[C:16]([H:48])([H:49])[c:17]2[c:18]([H:50])[c:19]([H:51])[c:20]([H:52])[c:21]([n:22]2)[C:23]([H:53])([H:54])[2P:24]->1([C:25]([C:26]([H:56])([H:57])[H:58])([C:27]([H:59])([H:60])[H:61])[H:55])[C:28]([C:29]([H:63])([H:64])[H:65])([C:30]([H:66])([H:67])[H:68])[H:62])([H:31])([H:32])[H:33]", "dummies": []}
C      0.2781    -3.7158    -3.3073
C      0.1934    -2.6182    -2.3455
N      0.1248    -1.7015    -1.5306
Mn     0.0000     0.0000     0.0000
H     -0.1275     1.4303     1.1463
C     -1.9198     0.7092    -1.0244
O     -2.9298     1.0851    -1.5656
C      1.0535     1.3267    -1.5411
O      1.6071     2.0247    -2.3538
P     -1.5912    -1.5230     1.6286
C     -3.3247    -1.0374     1.3761
C     -4.3473    -2.0993     1.8250
C     -3.6334     0.3144     2.0283
C     -1.1481    -1.4767     3.3888
C     -0.8224    -0.0485     3.8382
C     -2.2135    -2.0791     4.3125
C     -1.5488    -3.2756     1.1913
C     -0.1424    -3.7746     1.1513
C      0.1953    -5.1187     1.3557
C      1.5380    -5.5054     1.2356
C      2.5171    -4.5558     0.9100
C      2.1275    -3.2247     0.7155
N      0.8252    -2.9013     0.8211
C      3.0824    -2.1379     0.3449
P      2.4876    -0.5549     0.9787
C      2.5800    -0.6661     2.7903
C      3.7285    -1.5656     3.2831
C      2.6689     0.7128     3.4549
C      3.6908     0.6488     0.3451
C      3.2709     2.0958     0.6649
C      5.1237     0.3968     0.8380
H     -0.7173    -3.8809    -3.7684
H      0.6014    -4.6391    -2.7837
H      1.0149    -3.4601    -4.0962
H     -3.4625    -0.9143     0.2842
H     -4.1908    -3.0641     1.3042
H     -5.3623    -1.7585     1.5283
H     -4.3872    -2.2610     2.9121
H     -2.8213     1.0447     1.8272
H     -3.8006     0.2246     3.1178
H     -4.5670     0.7272     1.5900
H     -0.2358    -2.0914     3.5105
H     -1.7272     0.5745     3.9654
H     -0.2969    -0.0791     4.8164
H     -0.1550     0.4437     3.1138
H     -2.5333    -3.0837     3.9766
H     -1.7699    -2.2171     5.3218
H     -3.0816    -1.4084     4.4502
H     -2.1225    -3.8632     1.9334
H     -2.0072    -3.4107     0.1893
H     -0.5640    -5.8519     1.5963
H      1.8183    -6.5393     1.3894
H      3.5540    -4.8514     0.8136
H      3.1543    -2.0812    -0.7611
H      4.0829    -2.3665     0.7582
H      1.6455    -1.1310     3.1278
H      4.7125    -1.2874     2.8706
H      3.5217    -2.6280     3.0429
H      3.7996    -1.5085     4.3905
H      1.9553     1.4284     2.9999
H      2.3926     0.6171     4.5268
H      3.6957     1.1227     3.4283
H      3.6993     0.5405    -0.7610
H      2.1698     2.2108     0.7073
H      3.6500     2.7697    -0.1327
H      3.7004     2.4641     1.6172
H      5.4592    -0.6354     0.6238
H      5.8136     1.0709     0.2868
H      5.2504     0.6277     1.9112
69
{"conf": 15, "E": 126.29, "rms": -1.0, "geom": "OH", "total_charge": 0, "CA_charge": 1, "smiles": "C[C:1]#[5N:2]->[Mn+:3]1(<-[3H-:4])(<-[4C-:5]#[O+:6])(<-[6C-:7]#[O+:8])<-[1P:9]([CH:10]([CH3:11])[CH3:12])([CH:13]([CH3:14])[CH3:15])[CH2:16][c:17]2[cH:18][cH:19][cH:20][c:21]([n:22]2)[CH2:23][2P:24]->1([CH:25]([CH3:26])[CH3:27])[CH:28]([CH3:29])[CH3:30]", "smiles3D": "C([C:1]#[5N:2]->[Mn+:3]1(<-[3H-:4])(<-[4C-:5]#[O+:6])(<-[6C-:7]#[O+:8])<-[1P:9]([C:10]([C:11]([H:35])([H:36])[H:37])([C:12]([H:38])([H:39])[H:40])[H:34])([C:13]([C:14]([H:42])([H:43])[H:44])([C:15]([H:45])([H:46])[H:47])[H:41])[C:16]([H:48])([H:49])[c:17]2[c:18]([H:50])[c:19]([H:51])[c:20]([H:52])[c:21]([n:22]2)[C:23]([H:53])([H:54])[2P:24]->1([C:25]([C:26]([H:56])([H:57])[H:58])([C:27]([H:59])([H:60])[H:61])[H:55])[C:28]([C:29]([H:63])([H:64])[H:65])([C:30]([H:66])([H:67])[H:68])[H:62])([H:31])([H:32])[H:33]", "smiles3Dx": "C([C:1]#[5N:2]->[Mn+:3]1(<-[3H-:4])(<-[4C-:5]#[O+:6])(<-[6C-:7]#[O+:8])<-[1P:9]([C:10]([C:11]([H:35])([H:36])[H:37])([C:12]([H:38])([H:39])[H:40])[H:34])([C:13]([C:14]([H:42])([H:43])[H:44])([C:15]([H:45])([H:46])[H:47])[H:41])[C:16]([H:48])([H:49])[c:17]2[c:18]([H:50])[c:19]([H:51])[c:20]([H:52])[c:21]([n:22]2)[C:23]([H:53])([H:54])[2P:24]->1([C:25]([C:26]([H:56])([H:57])[H:58])([C:27]([H:59])([H:60])[H:61])[H:55])[C:28]([C:29]([H:63])([H:64])[H:65])([C:30]([H:66])([H:67])[H:68])[H:62])([H:31])([H:32])[H:33]", "dummies": []}
C     -2.8438    -1.8643     3.6395
C     -2.0011    -1.3218     2.5752
N     -1.2990    -0.8625     1.6780
Mn     0.0000     0.0000     0.0000
H      1.1049     0.6508    -1.3173
C      0.9294    -2.0783    -0.2403
O      1.4242    -3.1716    -0.3596
C      1.6829     0.2736     1.5275
O      2.5703     0.4144     2.3319
P     -1.8455    -0.7371    -1.8834
C     -2.2553     0.5317    -3.1128
C     -3.6049     0.2612    -3.8018
C     -1.1568     0.6488    -4.1801
C     -1.3852    -2.2030    -2.8468
C     -1.6676    -3.4937    -2.0576
C      0.1032    -2.1469    -3.2641
C     -3.4138    -1.1846    -1.1090
C     -3.9581    -0.0104    -0.3731
C     -5.3199     0.3133    -0.3275
C     -5.7191     1.4489     0.3902
C     -4.7625     2.2391     1.0429
C     -3.4127     1.8696     0.9665
N     -3.0751     0.7547     0.2962
C     -2.3207     2.6497     1.6158
P     -0.7866     2.5466     0.6611
C      0.4330     3.2455     1.8056
C      1.7503     3.5591     1.0798
C     -0.0866     4.5137     2.5103
C     -0.8947     3.7630    -0.6819
C     -0.0580     3.2967    -1.8732
C     -2.3461     4.0248    -1.1190
H     -2.8532    -2.9718     3.5752
H     -3.8773    -1.4779     3.5232
H     -2.4408    -1.5532     4.6250
H     -2.3320     1.4944    -2.5929
H     -4.4471     0.4308    -3.1019
H     -3.6650    -0.7653    -4.2158
H     -3.7509     0.9766    -4.6393
H     -1.2891     1.5974    -4.7430
H     -0.1452     0.6679    -3.7284
H     -1.2154    -0.1838    -4.9111
H     -2.0020    -2.2305    -3.7679
H     -2.7606    -3.6727    -1.9892
H     -1.2427    -4.3739    -2.5858
H     -1.2441    -3.4515    -1.0345
H      0.6414    -3.0939    -3.0466
H      0.1824    -1.9890    -4.3598
H      0.6584    -1.3256    -2.7697
H     -4.1360    -1.5286    -1.8775
H     -3.2420    -2.0047    -0.3825
H     -6.0541    -0.2941    -0.8412
H     -6.7659     1.7196     0.4354
H     -5.0670     3.1227     1.5893
H     -2.1423     2.2334     2.6294
H     -2.6289     3.7104     1.7140
H      0.6402     2.4863     2.5875
H      2.0678     2.7120     0.4386
H      2.5525     3.7348     1.8278
H      1.6679     4.4722     0.4548
H     -0.8811     4.2588     3.2409
H      0.7345     4.9831     3.0934
H     -0.4751     5.2697     1.8005
H     -0.4756     4.7254    -0.3340
H     -0.2243     3.9471    -2.7581
H      1.0226     3.3375    -1.6321
H     -0.3064     2.2606    -2.1334
H     -2.8797     4.6170    -0.3482
H     -2.3667     4.6345    -2.0472
H     -2.9108     3.0974    -1.3053
69
{"conf": 16, "E": 141.6, "rms": -1.0, "geom": "OH", "total_charge": 0, "CA_charge": 1, "smiles": "C[C:1]#[5N:2]->[Mn+:3]1(<-[3H-:4])(<-[4C-:5]#[O+:6])(<-[6C-:7]#[O+:8])<-[1P:9]([CH:10]([CH3:11])[CH3:12])([CH:13]([CH3:14])[CH3:15])[CH2:16][c:17]2[cH:18][cH:19][cH:20][c:21]([n:22]2)[CH2:23][2P:24]->1([CH:25]([CH3:26])[CH3:27])[CH:28]([CH3:29])[CH3:30]", "smiles3D": "C([C:1]#[5N:2]->[Mn+:3]1(<-[3H-:4])(<-[4C-:5]#[O+:6])(<-[6C-:7]#[O+:8])<-[1P:9]([C:10]([C:11]([H:35])([H:36])[H:37])([C:12]([H:38])([H:39])[H:40])[H:34])([C:13]([C:14]([H:42])([H:43])[H:44])([C:15]([H:45])([H:46])[H:47])[H:41])[C:16]([H:48])([H:49])[c:17]2[c:18]([H:50])[c:19]([H:51])[c:20]([H:52])[c:21]([n:22]2)[C:23]([H:53])([H:54])[2P:24]->1([C:25]([C:26]([H:56])([H:57])[H:58])([C:27]([H:59])([H:60])[H:61])[H:55])[C:28]([C:29]([H:63])([H:64])[H:65])([C:30]([H:66])([H:67])[H:68])[H:62])([H:31])([H:32])[H:33]", "smiles3Dx": "C([C:1]#[5N:2]->[Mn+:3]1(<-[3H-:4])(<-[4C-:5]#[O+:6])(<-[6C-:7]#[O+:8])<-[1P:9]([C:10]([C:11]([H:35])([H:36])[H:37])([C:12]([H:38])([H:39])[H:40])[H:34])([C:13]([C:14]([H:42])([H:43])[H:44])([C:15]([H:45])([H:46])[H:47])[H:41])[C:16]([H:48])([H:49])[c:17]2[c:18]([H:50])[c:19]([H:51])[c:20]([H:52])[c:21]([n:22]2)[C:23]([H:53])([H:54])[2P:24]->1([C:25]([C:26]([H:56])([H:57])[H:58])([C:27]([H:59])([H:60])[H:61])[H:55])[C:28]([C:29]([H:63])([H:64])[H:65])([C:30]([H:66])([H:67])[H:68])[H:62])([H:31])([H:32])[H:33]", "dummies": []}
C     -3.6708     0.0597     3.3636
C     -2.5933     0.0456     2.3762
N     -1.6918     0.0342     1.5411
Mn     0.0000     0.0000     0.0000
H      1.3994    -0.0143    -1.1907
C      0.8288    -1.9106     0.9521
O      1.2719    -2.9113     1.4589
C      1.3209     0.9559     1.6077
O      2.0155     1.4552     2.4578
P     -1.5154    -1.6711    -1.6127
C     -0.4627    -2.6814    -2.6996
C      0.8727    -3.0234    -2.0364
C     -1.1477    -3.9803    -3.1569
C     -2.5987    -2.8085    -0.6949
C     -3.8708    -2.0894    -0.2117
C     -1.8802    -3.4227     0.5055
C     -2.6643    -0.9489    -2.8015
C     -1.9803     0.0572    -3.6317
C     -2.3512     0.3497    -4.9511
C     -1.8608     1.5214    -5.5429
C     -1.0778     2.4068    -4.7897
C     -0.7746     2.0746    -3.4623
N     -1.1919     0.9053    -2.9638
C     -0.1035     3.0078    -2.5303
P     -0.4596     2.5898    -0.8029
C      0.6460     3.7214     0.0831
C      2.1182     3.3961    -0.2393
C      0.3765     5.1997    -0.2713
C     -2.1331     3.1937    -0.4687
C     -2.3362     3.4355     1.0396
C     -3.1735     2.1868    -0.9646
H     -3.7401    -0.9356     3.8485
H     -4.6302     0.2925     2.8576
H     -3.4592     0.8330     4.1303
H     -0.2406    -2.0800    -3.6071
H      0.7458    -3.6970    -1.1694
H      1.5239    -3.5473    -2.7685
H      1.4107    -2.1113    -1.7318
H     -1.2216    -4.7163    -2.3285
H     -2.1509    -3.7893    -3.5864
H     -0.5392    -4.4512    -3.9582
H     -2.9202    -3.6284    -1.3622
H     -3.6516    -1.0756     0.1698
H     -4.6032    -2.0086    -1.0418
H     -4.3748    -2.6672     0.5926
H     -0.9641    -3.9544     0.1942
H     -2.5365    -4.1813     0.9830
H     -1.6525    -2.6533     1.2684
H     -3.0831    -1.7454    -3.4482
H     -3.4939    -0.4517    -2.2650
H     -3.0306    -0.2941    -5.4952
H     -2.1310     1.7687    -6.5612
H     -0.7478     3.3447    -5.2181
H      0.9886     2.9576    -2.7063
H     -0.4574     4.0387    -2.7372
H      0.4857     3.5845     1.1729
H      2.4518     3.8855    -1.1787
H      2.2925     2.3089    -0.3604
H      2.7688     3.7677     0.5808
H      0.6555     5.4299    -1.3199
H     -0.6743     5.5014    -0.1178
H      0.9968     5.8472     0.3843
H     -2.2895     4.1510    -1.0088
H     -1.7968     4.3358     1.3885
H     -3.4092     3.6074     1.2698
H     -1.9803     2.5779     1.6374
H     -3.2135     2.1886    -2.0714
H     -2.9463     1.1691    -0.5899
H     -4.1901     2.4697    -0.6179
69
{"conf": 17, "E": 127.33, "rms": -1.0, "geom": "OH", "total_charge": 0, "CA_charge": 1, "smiles": "C[C:1]#[5N:2]->[Mn+:3]1(<-[3H-:4])(<-[4C-:5]#[O+:6])(<-[6C-:7]#[O+:8])<-[1P:9]([CH:10]([CH3:11])[CH3:12])([CH:13]([CH3:14])[CH3:15])[CH2:16][c:17]2[cH:18][cH:19][cH:20][c:21]([n:22]2)[CH2:23][2P:24]->1([CH:25]([CH3:26])[CH3:27])[CH:28]([CH3:29])[CH3:30]", "smiles3D": "C([C:1]#[5N:2]->[Mn+:3]1(<-[3H-:4])(<-[4C-:5]#[O+:6])(<-[6C-:7]#[O+:8])<-[1P:9]([C:10]([C:11]([H:35])([H:36])[H:37])([C:12]([H:38])([H:39])[H:40])[H:34])([C:13]([C:14]([H:42])([H:43])[H:44])([C:15]([H:45])([H:46])[H:47])[H:41])[C:16]([H:48])([H:49])[c:17]2[c:18]([H:50])[c:19]([H:51])[c:20]([H:52])[c:21]([n:22]2)[C:23]([H:53])([H:54])[2P:24]->1([C:25]([C:26]([H:56])([H:57])[H:58])([C:27]([H:59])([H:60])[H:61])[H:55])[C:28]([C:29]([H:63])([H:64])[H:65])([C:30]([H:66])([H:67])[H:68])[H:62])([H:31])([H:32])[H:33]", "smiles3Dx": "C([C:1]#[5N:2]->[Mn+:3]1(<-[3H-:4])(<-[4C-:5]#[O+:6])(<-[6C-:7]#[O+:8])<-[1P:9]([C:10]([C:11]([H:35])([H:36])[H:37])([C:12]([H:38])([H:39])[H:40])[H:34])([C:13]([C:14]([H:42])([H:43])[H:44])([C:15]([H:45])([H:46])[H:47])[H:41])[C:16]([H:48])([H:49])[c:17]2[c:18]([H:50])[c:19]([H:51])[c:20]([H:52])[c:21]([n:22]2)[C:23]([H:53])([H:54])[2P:24]->1([C:25]([C:26]([H:56])([H:57])[H:58])([C:27]([H:59])([H:60])[H:61])[H:55])[C:28]([C:29]([H:63])([H:64])[H:65])([C:30]([H:66])([H:67])[H:68])[H:62])([H:31])([H:32])[H:33]", "dummies": []}
C      3.9294     2.9905    -0.6366
C      2.7766     2.1095    -0.4572
N      1.8071     1.3716    -0.3015
Mn     0.0000     0.0000     0.0000
H     -1.4318    -1.1320     0.1944
C      1.1905    -1.7841    -0.8009
O      1.8142    -2.7244    -1.2267
C     -0.5380     0.2910    -2.2056
O     -0.8182     0.4370    -3.3695
P      0.8978    -0.6623     2.4996
C     -0.5149    -1.0076     3.5817
C     -0.1814    -0.9169     5.0809
C     -1.1535    -2.3631     3.2440
C      1.9351    -2.1490     2.3897
C      3.2326    -1.8237     1.6225
C      2.3200    -2.7325     3.7614
C      1.9557     0.5390     3.3448
C      1.3096     1.8749     3.3734
C      1.1648     2.6404     4.5393
C      0.4604     3.8494     4.4710
C     -0.1098     4.2586     3.2590
C      0.0837     3.4639     2.1208
N      0.8127     2.3357     2.2141
C     -0.6917     3.6272     0.8672
P     -1.6307     2.1164     0.5764
C     -2.6293     1.8915     2.0733
C     -3.5501     3.0916     2.3601
C     -3.4734     0.6152     1.9791
C     -2.7812     2.5560    -0.7513
C     -3.4634     1.2949    -1.3243
C     -2.0545     3.3307    -1.8659
H      4.3194     2.8837    -1.6696
H      3.6202     4.0418    -0.4638
H      4.7215     2.7139     0.0893
H     -1.2694    -0.2369     3.3770
H      0.0317     0.1334     5.3632
H      0.6627    -1.5483     5.3962
H     -1.0675    -1.2237     5.6764
H     -2.1521    -2.4300     3.7263
H     -0.5587    -3.2233     3.5958
H     -1.3056    -2.4614     2.1498
H      1.3748    -2.9223     1.8224
H      4.0031    -1.3926     2.2975
H      3.6507    -2.7542     1.1829
H      3.0712    -1.0913     0.8076
H      2.7708    -1.9716     4.4284
H      1.4764    -3.2355     4.2608
H      3.0820    -3.5289     3.6190
H      2.9159     0.6271     2.7991
H      2.1648     0.2008     4.3779
H      1.5695     2.3001     5.4840
H      0.3208     4.4455     5.3633
H     -0.7201     5.1518     3.2189
H     -1.3735     4.4984     0.9398
H      0.0139     3.7874     0.0257
H     -1.9368     1.7896     2.9311
H     -3.9890     2.9705     3.3734
H     -2.9992     4.0500     2.3704
H     -4.4005     3.1521     1.6522
H     -3.8999     0.3787     2.9772
H     -4.3174     0.7358     1.2722
H     -2.8619    -0.2490     1.6630
H     -3.5646     3.2220    -0.3458
H     -3.5074     1.3048    -2.4341
H     -2.9595     0.3574    -1.0149
H     -4.5137     1.2451    -0.9689
H     -1.1138     2.8372    -2.1739
H     -1.8112     4.3570    -1.5207
H     -2.7100     3.4482    -2.7550
69
{"conf": 18, "E": 140.57, "rms": -1.0, "geom": "OH", "total_charge": 0, "CA_charge": 1, "smiles": "C[C:1]#[5N:2]->[Mn+:3]1(<-[3H-:4])(<-[4C-:5]#[O+:6])(<-[6C-:7]#[O+:8])<-[1P:9]([CH:10]([CH3:11])[CH3:12])([CH:13]([CH3:14])[CH3:15])[CH2:16][c:17]2[cH:18][cH:19][cH:20][c:21]([n:22]2)[CH2:23][2P:24]->1([CH:25]([CH3:26])[CH3:27])[CH:28]([CH3:29])[CH3:30]", "smiles3D": "C([C:1]#[5N:2]->[Mn+:3]1(<-[3H-:4])(<-[4C-:5]#[O+:6])(<-[6C-:7]#[O+:8])<-[1P:9]([C:10]([C:11]([H:35])([H:36])[H:37])([C:12]([H:38])([H:39])[H:40])[H:34])([C:13]([C:14]([H:42])([H:43])[H:44])([C:15]([H:45])([H:46])[H:47])[H:41])[C:16]([H:48])([H:49])[c:17]2[c:18]([H:50])[c:19]([H:51])[c:20]([H:52])[c:21]([n:22]2)[C:23]([H:53])([H:54])[2P:24]->1([C:25]([C:26]([H:56])([H:57])[H:58])([C:27]([H:59])([H:60])[H:61])[H:55])[C:28]([C:29]([H:63])([H:64])[H:65])([C:30]([H:66])([H:67])[H:68])[H:62])([H:31])([H:32])[H:33]", "smiles3Dx": "C([C:1]#[5N:2]->[Mn+:3]1(<-[3H-:4])(<-[4C-:5]#[O+:6])(<-[6C-:7]#[O+:8])<-[1P:9]([C:10]([C:11]([H:35])([H:36])[H:37])([C:12]([H:38])([H:39])[H:40])[H:34])([C:13]([C:14]([H:42])([H:43])[H:44])([C:15]([H:45])([H:46])[H:47])[H:41])[C:16]([H:48])([H:49])[c:17]2[c:18]([H:50])[c:19]([H:51])[c:20]([H:52])[c:21]([n:22]2)[C:23]([H:53])([H:54])[2P:24]->1([C:25]([C:26]([H:56])([H:57])[H:58])([C:27]([H:59])([H:60])[H:61])[H:55])[C:28]([C:29]([H:63])([H:64])[H:65])([C:30]([H:66])([H:67])[H:68])[H:62])([H:31])([H:32])[H:33]", "dummies": []}
C     -3.0895    -3.9030    -0.0834
C     -2.1775    -2.7609    -0.0657
N     -1.4174    -1.7961    -0.0468
Mn     0.0000     0.0000     0.0000
H      1.1792     1.4049     0.0863
C      0.2769    -0.0831    -2.2742
O      0.4223    -0.1253    -3.4705
C      1.8056    -1.4054    -0.0130
O      2.7598    -2.1428    -0.0277
P     -2.0132     1.8030    -0.5427
C     -1.2106     3.4056    -0.8225
C     -2.2037     4.5251    -1.1661
C     -0.1528     3.3107    -1.9311
C     -2.9011     1.3722    -2.0746
C     -4.2745     2.0622    -2.2138
C     -3.1236    -0.1422    -2.1477
C     -3.2764     2.1654     0.7005
C     -3.5904     0.9456     1.4604
C     -4.7042     0.1217     1.2491
C     -4.7503    -1.1206     1.9010
C     -3.6696    -1.5356     2.6955
C     -2.5762    -0.6713     2.8442
N     -2.6148     0.5376     2.2697
C     -1.2892    -1.0642     3.4733
P      0.0764    -0.1393     2.7196
C      1.5692    -0.9701     3.3321
C      1.5288    -2.4685     2.9635
C      1.7338    -0.8575     4.8590
C      0.0318     1.5646     3.3437
C      1.4099     2.2355     3.2324
C     -0.5170     1.6761     4.7758
H     -3.1041    -4.3783     0.9189
H     -4.1106    -3.5538    -0.3411
H     -2.7468    -4.6390    -0.8392
H     -0.6926     3.6859     0.1205
H     -1.6868     5.5039    -1.0726
H     -2.5493     4.4507    -2.2175
H     -3.0648     4.5545    -0.4703
H      0.4063     4.2689    -1.9903
H      0.5851     2.5188    -1.7197
H     -0.6059     3.1268    -2.9257
H     -2.2769     1.6688    -2.9393
H     -4.2637     3.1390    -1.9908
H     -5.0405     1.5741    -1.5749
H     -4.6233     1.9597    -3.2636
H     -3.6690    -0.5087    -1.2544
H     -2.1730    -0.6880    -2.2434
H     -3.7237    -0.3968    -3.0477
H     -2.8790     2.9307     1.4017
H     -4.1938     2.5646     0.2403
H     -5.5004     0.4182     0.5792
H     -5.5948    -1.7800     1.7497
H     -3.6654    -2.5213     3.1428
H     -1.1285    -2.1491     3.3139
H     -1.3347    -0.8659     4.5609
H      2.4528    -0.5078     2.8422
H      0.9782    -2.6658     2.0243
H      2.5642    -2.8570     2.8591
H      1.0221    -3.0664     3.7519
H      2.5643    -1.5183     5.1891
H      0.8205    -1.1857     5.3956
H      2.0239     0.1524     5.1867
H     -0.6546     2.1342     2.6825
H      1.2890     3.3359     3.3257
H      1.8666     2.0354     2.2420
H      2.1162     1.9205     4.0185
H      0.0141     1.0424     5.5045
H     -0.4369     2.7281     5.1235
H     -1.5968     1.4220     4.7945
69
{"conf": 19, "E": 136.82, "rms": -1.0, "geom": "OH", "total_charge": 0, "CA_charge": 1, "smiles": "C[C:1]#[5N:2]->[Mn+:3]1(<-[3H-:4])(<-[4C-:5]#[O+:6])(<-[6C-:7]#[O+:8])<-[1P:9]([CH:10]([CH3:11])[CH3:12])([CH:13]([CH3:14])[CH3:15])[CH2:16][c:17]2[cH:18][cH:19][cH:20][c:21]([n:22]2)[CH2:23][2P:24]->1([CH:25]([CH3:26])[CH3:27])[CH:28]([CH3:29])[CH3:30]", "smiles3D": "C([C:1]#[5N:2]->[Mn+:3]1(<-[3H-:4])(<-[4C-:5]#[O+:6])(<-[6C-:7]#[O+:8])<-[1P:9]([C:10]([C:11]([H:35])([H:36])[H:37])([C:12]([H:38])([H:39])[H:40])[H:34])([C:13]([C:14]([H:42])([H:43])[H:44])([C:15]([H:45])([H:46])[H:47])[H:41])[C:16]([H:48])([H:49])[c:17]2[c:18]([H:50])[c:19]([H:51])[c:20]([H:52])[c:21]([n:22]2)[C:23]([H:53])([H:54])[2P:24]->1([C:25]([C:26]([H:56])([H:57])[H:58])([C:27]([H:59])([H:60])[H:61])[H:55])[C:28]([C:29]([H:63])([H:64])[H:65])([C:30]([H:66])([H:67])[H:68])[H:62])([H:31])([H:32])[H:33]", "smiles3Dx": "C([C:1]#[5N:2]->[Mn+:3]1(<-[3H-:4])(<-[4C-:5]#[O+:6])(<-[6C-:7]#[O+:8])<-[1P:9]([C:10]([C:11]([H:35])([H:36])[H:37])([C:12]([H:38])([H:39])[H:40])[H:34])([C:13]([C:14]([H:42])([H:43])[H:44])([C:15]([H:45])([H:46])[H:47])[H:41])[C:16]([H:48])([H:49])[c:17]2[c:18]([H:50])[c:19]([H:51])[c:20]([H:52])[c:21]([n:22]2)[C:23]([H:53])([H:54])[2P:24]->1([C:25]([C:26]([H:56])([H:57])[H:58])([C:27]([H:59])([H:60])[H:61])[H:55])[C:28]([C:29]([H:63])([H:64])[H:65])([C:30]([H:66])([H:67])[H:68])[H:62])([H:31])([H:32])[H:33]", "dummies": []}
C     -4.7440     1.3890    -0.6090
C     -3.3517     0.9793    -0.4351
N     -2.1828     0.6326    -0.2830
Mn     0.0000     0.0000     0.0000
H      1.7876    -0.3981     0.1569
C      0.6091     2.2055    -0.0252
O      0.9310     3.3675    -0.0465
C      0.2444     0.1784    -2.2698
O      0.3739     0.2761    -3.4648
P     -0.1881     0.2488     2.7060
C     -1.2363    -0.9939     3.5179
C     -0.7941    -1.2633     4.9655
C     -2.7136    -0.5744     3.5148
C     -0.7096     1.8568     3.3715
C      0.4767     2.8197     3.5320
C     -1.7745     2.5094     2.4763
C      1.4873    -0.0219     3.3410
C      2.0559    -1.2739     2.7427
C      3.4330    -1.5010     2.6206
C      3.8735    -2.5870     1.8473
C      2.9436    -3.4040     1.1858
C      1.5783    -3.1339     1.3469
N      1.2012    -2.1224     2.1386
C      0.4853    -3.8531     0.6457
P     -0.4572    -2.6987    -0.3841
C      0.1091    -3.0279    -2.0781
C     -0.2562    -4.4272    -2.5961
C      1.6296    -2.8306    -2.1762
C     -2.1846    -3.2636    -0.3552
C     -2.9822    -2.5250     0.7096
C     -2.3196    -4.7842    -0.0925
H     -4.8703     1.8566    -1.6070
H     -5.4024     0.4996    -0.5300
H     -5.0141     2.1204     0.1803
H     -1.1487    -1.9397     2.9532
H     -0.6827    -0.3208     5.5413
H     -1.5458    -1.8969     5.4833
H      0.1561    -1.8359     4.9835
H     -2.9093     0.2593     4.2198
H     -3.3425    -1.4328     3.8341
H     -3.0491    -0.2845     2.5041
H     -1.1518     1.6982     4.3758
H      0.1150     3.8311     3.8159
H      1.1411     2.4828     4.3549
H      1.0591     2.9116     2.5944
H     -2.1106     3.4648     2.9327
H     -1.3861     2.7376     1.4696
H     -2.6742     1.8805     2.3711
H      1.4842    -0.0936     4.4449
H      2.1308     0.8283     3.0392
H      4.1491    -0.8308     3.0789
H      4.9334    -2.7725     1.7315
H      3.2817    -4.2179     0.5574
H      0.9084    -4.6659     0.0270
H     -0.1813    -4.2967     1.4099
H     -0.3802    -2.2917    -2.7456
H     -1.3543    -4.5488    -2.6814
H      0.1921    -5.2383    -1.9902
H      0.1383    -4.5451    -3.6281
H      2.1787    -3.6655    -1.6945
H      1.9448    -1.8816    -1.6995
H      1.9337    -2.7921    -3.2439
H     -2.6356    -3.0352    -1.3451
H     -2.7845    -1.4546     0.6575
H     -2.7346    -2.8920     1.7245
H     -4.0691    -2.6840     0.5437
H     -3.3076    -5.1293    -0.4648
H     -2.2806    -5.0246     0.9910
H     -1.5480    -5.3991    -0.5808
69
{"conf": 20, "E": 130.98, "rms": -1.0, "geom": "OH", "total_charge": 0, "CA_charge": 1, "smiles": "C[C:1]#[5N:2]->[Mn+:3]1(<-[3H-:4])(<-[4C-:5]#[O+:6])(<-[6C-:7]#[O+:8])<-[1P:9]([CH:10]([CH3:11])[CH3:12])([CH:13]([CH3:14])[CH3:15])[CH2:16][c:17]2[cH:18][cH:19][cH:20][c:21]([n:22]2)[CH2:23][2P:24]->1([CH:25]([CH3:26])[CH3:27])[CH:28]([CH3:29])[CH3:30]", "smiles3D": "C([C:1]#[5N:2]->[Mn+:3]1(<-[3H-:4])(<-[4C-:5]#[O+:6])(<-[6C-:7]#[O+:8])<-[1P:9]([C:10]([C:11]([H:35])([H:36])[H:37])([C:12]([H:38])([H:39])[H:40])[H:34])([C:13]([C:14]([H:42])([H:43])[H:44])([C:15]([H:45])([H:46])[H:47])[H:41])[C:16]([H:48])([H:49])[c:17]2[c:18]([H:50])[c:19]([H:51])[c:20]([H:52])[c:21]([n:22]2)[C:23]([H:53])([H:54])[2P:24]->1([C:25]([C:26]([H:56])([H:57])[H:58])([C:27]([H:59])([H:60])[H:61])[H:55])[C:28]([C:29]([H:63])([H:64])[H:65])([C:30]([H:66])([H:67])[H:68])[H:62])([H:31])([H:32])[H:33]", "smiles3Dx": "C([C:1]#[5N:2]->[Mn+:3]1(<-[3H-:4])(<-[4C-:5]#[O+:6])(<-[6C-:7]#[O+:8])<-[1P:9]([C:10]([C:11]([H:35])([H:36])[H:37])([C:12]([H:38])([H:39])[H:40])[H:34])([C:13]([C:14]([H:42])([H:43])[H:44])([C:15]([H:45])([H:46])[H:47])[H:41])[C:16]([H:48])([H:49])[c:17]2[c:18]([H:50])[c:19]([H:51])[c:20]([H:52])[c:21]([n:22]2)[C:23]([H:53])([H:54])[2P:24]->1([C:25]([C:26]([H:56])([H:57])[H:58])([C:27]([H:59])([H:60])[H:61])[H:55])[C:28]([C:29]([H:63])([H:64])[H:65])([C:30]([H:66])([H:67])[H:68])[H:62])([H:31])([H:32])[H:33]", "dummies": []}
C     -4.0143    -2.8640     0.6856
C     -2.8382    -2.0188     0.4887
N     -1.8534    -1.3031     0.3218
Mn     0.0000     0.0000     0.0000
H      1.5630     0.9283    -0.2581
C      0.8218    -1.5759    -1.4415
O      1.2577    -2.4093    -2.1963
C      1.0633    -1.2645     1.5863
O      1.6245    -1.9332     2.4183
P     -1.1101     1.1818    -2.1847
C     -1.7233     0.1027    -3.5120
C     -2.3119    -1.1961    -2.9422
C     -0.6201    -0.2449    -4.5227
C     -2.4714     2.3195    -1.7931
C     -2.6327     3.4173    -2.8571
C     -3.7999     1.5699    -1.6371
C      0.1924     2.1969    -2.9310
C      0.8923     2.9763    -1.8590
C      2.2603     3.2778    -1.9214
C      2.9071     3.7344    -0.7635
C      2.1967     3.8444     0.4404
C      0.8274     3.5476     0.4433
N      0.2308     3.1812    -0.7013
C     -0.0132     3.5153     1.6657
P     -0.6895     1.8549     1.9261
C     -0.0078     1.4258     3.5501
C     -0.5782     0.0890     4.0606
C      1.5335     1.3671     3.4784
C     -2.4548     2.2027     2.1735
C     -3.3010     0.9324     2.1512
C     -2.7069     2.9673     3.4849
H     -4.7198    -2.3580     1.3763
H     -3.7028    -3.8361     1.1199
H     -4.5119    -3.0361    -0.2910
H     -2.5266     0.6354    -4.0599
H     -3.1582    -1.0044    -2.2614
H     -2.7115    -1.8202    -3.7698
H     -1.5518    -1.7927    -2.4088
H      0.2769    -0.6593    -4.0206
H     -0.9890    -1.0000    -5.2493
H     -0.3427     0.6501    -5.1178
H     -2.2445     2.8084    -0.8292
H     -2.6615     2.9936    -3.8827
H     -1.8143     4.1621    -2.7744
H     -3.5772     3.9778    -2.6888
H     -3.6883     0.6997    -0.9710
H     -4.5543     2.2435    -1.1773
H     -4.2014     1.2319    -2.6147
H      0.9349     1.5349    -3.4180
H     -0.2256     2.8828    -3.6904
H      2.8252     3.1102    -2.8296
H      3.9666     3.9533    -0.7873
H      2.7058     4.1393     1.3492
H     -0.8461     4.2370     1.5365
H      0.5847     3.8282     2.5438
H     -0.2780     2.2189     4.2775
H     -1.5248     0.2669     4.6086
H     -0.7835    -0.6252     3.2414
H      0.1022    -0.3982     4.7902
H      1.9635     0.7712     4.3106
H      1.9597     2.3858     3.5801
H      1.8981     0.9593     2.5171
H     -2.7952     2.8496     1.3405
H     -3.2951     0.5141     1.1411
H     -4.3594     1.1783     2.3827
H     -2.9652     0.1677     2.8715
H     -3.7463     3.3595     3.4877
H     -2.0272     3.8384     3.5851
H     -2.5992     2.3130     4.3730
69
{"conf": 21, "E": 143.27, "rms": -1.0, "geom": "OH", "total_charge": 0, "CA_charge": 1, "smiles": "C[C:1]#[5N:2]->[Mn+:3]1(<-[3H-:4])(<-[4C-:5]#[O+:6])(<-[6C-:7]#[O+:8])<-[1P:9]([CH:10]([CH3:11])[CH3:12])([CH:13]([CH3:14])[CH3:15])[CH2:16][c:17]2[cH:18][cH:19][cH:20][c:21]([n:22]2)[CH2:23][2P:24]->1([CH:25]([CH3:26])[CH3:27])[CH:28]([CH3:29])[CH3:30]", "smiles3D": "C([C:1]#[5N:2]->[Mn+:3]1(<-[3H-:4])(<-[4C-:5]#[O+:6])(<-[6C-:7]#[O+:8])<-[1P:9]([C:10]([C:11]([H:35])([H:36])[H:37])([C:12]([H:38])([H:39])[H:40])[H:34])([C:13]([C:14]([H:42])([H:43])[H:44])([C:15]([H:45])([H:46])[H:47])[H:41])[C:16]([H:48])([H:49])[c:17]2[c:18]([H:50])[c:19]([H:51])[c:20]([H:52])[c:21]([n:22]2)[C:23]([H:53])([H:54])[2P:24]->1([C:25]([C:26]([H:56])([H:57])[H:58])([C:27]([H:59])([H:60])[H:61])[H:55])[C:28]([C:29]([H:63])([H:64])[H:65])([C:30]([H:66])([H:67])[H:68])[H:62])([H:31])([H:32])[H:33]", "smiles3Dx": "C([C:1]#[5N:2]->[Mn+:3]1(<-[3H-:4])(<-[4C-:5]#[O+:6])(<-[6C-:7]#[O+:8])<-[1P:9]([C:10]([C:11]([H:35])([H:36])[H:37])([C:12]([H:38])([H:39])[H:40])[H:34])([C:13]([C:14]([H:42])([H:43])[H:44])([C:15]([H:45])([H:46])[H:47])[H:41])[C:16]([H:48])([H:49])[c:17]2[c:18]([H:50])[c:19]([H:51])[c:20]([H:52])[c:21]([n:22]2)[C:23]([H:53])([H:54])[2P:24]->1([C:25]([C:26]([H:56])([H:57])[H:58])([C:27]([H:59])([H:60])[H:61])[H:55])[C:28]([C:29]([H:63])([H:64])[H:65])([C:30]([H:66])([H:67])[H:68])[H:62])([H:31])([H:32])[H:33]", "dummies": []}
C      2.9396    -0.1316    -4.0165
C      2.0808    -0.0927    -2.8344
N      1.3537    -0.0579    -1.8446
Mn     0.0000     0.0000     0.0000
H     -1.0362     0.0856     1.5130
C      1.9005     0.1842     1.2621
O      2.9041     0.2762     1.9245
C      0.3154    -2.2352     0.3750
O      0.4888    -3.4111     0.5792
P     -0.0041     2.7319    -0.0473
C      0.0337     3.2906    -1.7756
C     -0.6165     4.6704    -1.9755
C      1.4646     3.2815    -2.3480
C      1.4228     3.4228     0.8365
C      1.5659     4.9430     0.6476
C      1.2988     3.1317     2.3452
C     -1.4345     3.4980     0.7681
C     -2.7044     2.9330     0.2387
C     -3.9580     3.1164     0.8377
C     -5.0642     2.4304     0.3051
C     -4.8940     1.5609    -0.7862
C     -3.6135     1.4371    -1.3411
N     -2.6063     2.1362    -0.8293
C     -3.1939     0.4486    -2.3425
P     -2.1410    -0.7956    -1.5608
C     -1.6880    -1.8445    -2.9763
C     -1.2426    -0.9880    -4.1761
C     -0.5581    -2.8257    -2.6278
C     -3.3696    -1.7236    -0.5931
C     -3.3988    -1.2113     0.8518
C     -3.1160    -3.2371    -0.5717
H      3.8414    -0.7397    -3.7987
H      3.2440     0.9009    -4.2851
H      2.3817    -0.5848    -4.8617
H     -0.5566     2.5567    -2.3651
H     -1.7067     4.6221    -1.7789
H     -0.5008     4.9848    -3.0348
H     -0.1688     5.4549    -1.3400
H      1.9604     4.2687    -2.2899
H      2.1076     2.5268    -1.8543
H      1.4206     3.0221    -3.4274
H      2.3429     2.9302     0.4582
H      1.8724     5.2146    -0.3732
H      2.3756     5.3200     1.3089
H      0.6393     5.4848     0.9230
H      2.3046     3.1631     2.8158
H      0.8463     2.1419     2.5501
H      0.6644     3.8904     2.8521
H     -1.4263     4.5926     0.6062
H     -1.3843     3.2957     1.8566
H     -4.0716     3.7526     1.7060
H     -6.0399     2.5428     0.7594
H     -5.7257     0.9801    -1.1635
H     -2.6267     0.9760    -3.1346
H     -4.0836    -0.0381    -2.7960
H     -2.5790    -2.4270    -3.2886
H     -0.7205    -1.6086    -4.9355
H     -0.5574    -0.1738    -3.8622
H     -2.1245    -0.5551    -4.6923
H     -0.3242    -3.4533    -3.5142
H     -0.8313    -3.5307    -1.8291
H      0.3671    -2.2970    -2.3443
H     -4.3721    -1.5530    -1.0403
H     -4.3137    -1.5838     1.3600
H     -2.5219    -1.5849     1.4198
H     -3.4165    -0.1056     0.8995
H     -3.1753    -3.6881    -1.5801
H     -3.9147    -3.7289     0.0241
H     -2.1556    -3.4797    -0.0777
69
{"conf": 22, "E": 144.19, "rms": -1.0, "geom": "OH", "total_charge": 0, "CA_charge": 1, "smiles": "C[C:1]#[5N:2]->[Mn+:3]1(<-[3H-:4])(<-[4C-:5]#[O+:6])(<-[6C-:7]#[O+:8])<-[1P:9]([CH:10]([CH3:11])[CH3:12])([CH:13]([CH3:14])[CH3:15])[CH2:16][c:17]2[cH:18][cH:19][cH:20][c:21]([n:22]2)[CH2:23][2P:24]->1([CH:25]([CH3:26])[CH3:27])[CH:28]([CH3:29])[CH3:30]", "smiles3D": "C([C:1]#[5N:2]->[Mn+:3]1(<-[3H-:4])(<-[4C-:5]#[O+:6])(<-[6C-:7]#[O+:8])<-[1P:9]([C:10]([C:11]([H:35])([H:36])[H:37])([C:12]([H:38])([H:39])[H:40])[H:34])([C:13]([C:14]([H:42])([H:43])[H:44])([C:15]([H:45])([H:46])[H:47])[H:41])[C:16]([H:48])([H:49])[c:17]2[c:18]([H:50])[c:19]([H:51])[c:20]([H:52])[c:21]([n:22]2)[C:23]([H:53])([H:54])[2P:24]->1([C:25]([C:26]([H:56])([H:57])[H:58])([C:27]([H:59])([H:60])[H:61])[H:55])[C:28]([C:29]([H:63])([H:64])[H:65])([C:30]([H:66])([H:67])[H:68])[H:62])([H:31])([H:32])[H:33]", "smiles3Dx": "C([C:1]#[5N:2]->[Mn+:3]1(<-[3H-:4])(<-[4C-:5]#[O+:6])(<-[6C-:7]#[O+:8])<-[1P:9]([C:10]([C:11]([H:35])([H:36])[H:37])([C:12]([H:38])([H:39])[H:40])[H:34])([C:13]([C:14]([H:42])([H:43])[H:44])([C:15]([H:45])([H:46])[H:47])[H:41])[C:16]([H:48])([H:49])[c:17]2[c:18]([H:50])[c:19]([H:51])[c:20]([H:52])[c:21]([n:22]2)[C:23]([H:53])([H:54])[2P:24]->1([C:25]([C:26]([H:56])([H:57])[H:58])([C:27]([H:59])([H:60])[H:61])[H:55])[C:28]([C:29]([H:63])([H:64])[H:65])([C:30]([H:66])([H:67])[H:68])[H:62])([H:31])([H:32])[H:33]", "dummies": []}
C      3.9465     2.6785     1.4311
C      2.7851     1.8937     1.0161
N      1.8112     1.2312     0.6666
Mn     0.0000     0.0000     0.0000
H     -1.4540    -0.9983    -0.5202
C     -1.0949     1.8776    -0.7222
O     -1.6799     2.8647    -1.0940
C     -1.0318     0.5789     1.9598
O     -1.5752     0.8886     2.9910
P      1.1078    -0.1581    -2.5342
C      1.9582     1.3684    -3.0490
C      1.3319     2.6288    -2.4528
C      2.0321     1.5108    -4.5793
C     -0.1452    -0.5295    -3.7964
C     -0.6805    -1.9607    -3.6336
C     -1.3238     0.4453    -3.7093
C      2.4280    -1.3479    -2.8794
C      2.0813    -2.7020    -2.4068
C      2.5534    -3.8832    -2.9963
C      2.2456    -5.1087    -2.3860
C      1.5229    -5.1292    -1.1839
C      1.1141    -3.9095    -0.6291
N      1.3832    -2.7688    -1.2746
C      0.4941    -3.7712     0.7071
P      0.9152    -2.1584     1.4142
C      0.1882    -2.2019     3.0769
C      0.8050    -3.2801     3.9860
C     -1.3258    -2.4618     2.9726
C      2.7222    -2.0610     1.5539
C      3.3875    -3.4351     1.7539
C      3.1484    -1.0907     2.6716
H      4.6602     2.7563     0.5855
H      4.4417     2.1790     2.2890
H      3.6175     3.6941     1.7330
H      3.0013     1.3109    -2.6692
H      1.9565     3.5076    -2.7213
H      1.3235     2.5858    -1.3531
H      0.3196     2.8267    -2.8431
H      2.4624     0.6066    -5.0533
H      2.7025     2.3583    -4.8372
H      1.0399     1.7306    -5.0232
H      0.3102    -0.4487    -4.8033
H     -1.5890    -2.1101    -4.2556
H      0.0581    -2.6989    -4.0018
H     -0.9475    -2.1771    -2.5785
H     -1.0100     1.4875    -3.8804
H     -2.0617     0.2123    -4.5065
H     -1.8419     0.3509    -2.7343
H      2.6130    -1.3826    -3.9723
H      3.3572    -1.0196    -2.3683
H      3.1465    -3.8560    -3.9014
H      2.5926    -6.0348    -2.8253
H      1.3220    -6.0661    -0.6801
H      0.8561    -4.5826     1.3665
H     -0.6069    -3.8505     0.6017
H      0.3436    -1.2120     3.5534
H      0.7398    -4.2939     3.5463
H      0.2451    -3.3089     4.9455
H      1.8450    -3.0545     4.2651
H     -1.8235    -2.1640     3.9201
H     -1.5360    -3.5389     2.7985
H     -1.7914    -1.8956     2.1419
H      3.0986    -1.6447     0.5943
H      4.4677    -3.2984     1.9749
H      3.3353    -4.0346     0.8244
H      2.9453    -4.0202     2.5780
H      4.1341    -0.6488     2.4121
H      2.4290    -0.2563     2.7913
H      3.2774    -1.5889     3.6501
69
{"conf": 23, "E": 135.12, "rms": -1.0, "geom": "OH", "total_charge": 0, "CA_charge": 1, "smiles": "C[C:1]#[5N:2]->[Mn+:3]1(<-[3H-:4])(<-[4C-:5]#[O+:6])(<-[6C-:7]#[O+:8])<-[1P:9]([CH:10]([CH3:11])[CH3:12])([CH:13]([CH3:14])[CH3:15])[CH2:16][c:17]2[cH:18][cH:19][cH:20][c:21]([n:22]2)[CH2:23][2P:24]->1([CH:25]([CH3:26])[CH3:27])[CH:28]([CH3:29])[CH3:30]", "smiles3D": "C([C:1]#[5N:2]->[Mn+:3]1(<-[3H-:4])(<-[4C-:5]#[O+:6])(<-[6C-:7]#[O+:8])<-[1P:9]([C:10]([C:11]([H:35])([H:36])[H:37])([C:12]([H:38])([H:39])[H:40])[H:34])([C:13]([C:14]([H:42])([H:43])[H:44])([C:15]([H:45])([H:46])[H:47])[H:41])[C:16]([H:48])([H:49])[c:17]2[c:18]([H:50])[c:19]([H:51])[c:20]([H:52])[c:21]([n:22]2)[C:23]([H:53])([H:54])[2P:24]->1([C:25]([C:26]([H:56])([H:57])[H:58])([C:27]([H:59])([H:60])[H:61])[H:55])[C:28]([C:29]([H:63])([H:64])[H:65])([C:30]([H:66])([H:67])[H:68])[H:62])([H:31])([H:32])[H:33]", "smiles3Dx": "C([C:1]#[5N:2]->[Mn+:3]1(<-[3H-:4])(<-[4C-:5]#[O+:6])(<-[6C-:7]#[O+:8])<-[1P:9]([C:10]([C:11]([H:35])([H:36])[H:37])([C:12]([H:38])([H:39])[H:40])[H:34])([C:13]([C:14]([H:42])([H:43])[H:44])([C:15]([H:45])([H:46])[H:47])[H:41])[C:16]([H:48])([H:49])[c:17]2[c:18]([H:50])[c:19]([H:51])[c:20]([H:52])[c:21]([n:22]2)[C:23]([H:53])([H:54])[2P:24]->1([C:25]([C:26]([H:56])([H:57])[H:58])([C:27]([H:59])([H:60])[H:61])[H:55])[C:28]([C:29]([H:63])([H:64])[H:65])([C:30]([H:66])([H:67])[H:68])[H:62])([H:31])([H:32])[H:33]", "dummies": []}
C      2.9436     3.7743    -1.3781
C      2.0753     2.6710    -0.9715
N      1.3482     1.7392    -0.6368
Mn     0.0000     0.0000     0.0000
H     -1.1030    -1.3393     0.5948
C     -1.3194     1.5612     1.0248
O     -2.0051     2.3882     1.5731
C      1.0359    -0.0071     2.0391
O      1.5739     0.0031     3.1186
P     -1.6362     0.3060    -2.1570
C     -1.7168    -1.1666    -3.2152
C     -2.2321    -0.8378    -4.6273
C     -2.5955    -2.2505    -2.5822
C     -3.3589     0.7622    -1.8197
C     -3.8635     0.1029    -0.5233
C     -3.5321     2.2852    -1.7266
C     -0.9592     1.6222    -3.2013
C      0.4656     1.3037    -3.5410
C      1.3121     2.1458    -4.2713
C      2.6549     1.7614    -4.4442
C      3.1257     0.5574    -3.8873
C      2.2347    -0.2312    -3.1471
N      0.9712     0.1684    -3.0309
C      2.5168    -1.5960    -2.6386
P      1.8730    -1.8121    -0.9492
C      1.3807    -3.5570    -0.7951
C      0.3105    -3.7153     0.2918
C      0.8501    -4.1548    -2.1064
C      3.4285    -1.7434    -0.0161
C      3.3133    -2.3782     1.3819
C      3.9166    -0.2939     0.0966
H      3.8799     3.3650    -1.8101
H      3.1847     4.4007    -0.4950
H      2.4240     4.3904    -2.1405
H     -0.6982    -1.5776    -3.3159
H     -3.1784    -0.2625    -4.6113
H     -2.4115    -1.7765    -5.1938
H     -1.4655    -0.2744    -5.1978
H     -3.6646    -1.9544    -2.5637
H     -2.5134    -3.1894    -3.1704
H     -2.2492    -2.4760    -1.5546
H     -3.9903     0.4004    -2.6545
H     -3.6614     0.7224     0.3689
H     -4.9660    -0.0189    -0.5829
H     -3.4255    -0.8986    -0.3545
H     -2.8109     2.7343    -1.0143
H     -3.4026     2.7519    -2.7253
H     -4.5611     2.5311    -1.3870
H     -1.5570     1.7276    -4.1279
H     -0.9831     2.5801    -2.6428
H      0.9486     3.0785    -4.6828
H      3.3274     2.3927    -5.0100
H      4.1504     0.2451    -4.0420
H      2.0420    -2.3105    -3.3265
H      3.6115    -1.7732    -2.6522
H      2.2688    -4.1494    -0.4974
H      0.5399    -3.1234     1.1976
H      0.2466    -4.7819     0.5957
H     -0.6855    -3.4188    -0.0904
H      0.1016    -3.4981    -2.5821
H      0.3606    -5.1327    -1.9083
H      1.6848    -4.3766    -2.8031
H      4.1975    -2.3175    -0.5761
H      4.1757    -2.0788     2.0150
H      3.3504    -3.4839     1.3169
H      2.3922    -2.1003     1.9083
H      4.0167     0.1655    -0.9085
H      3.2325     0.3237     0.7049
H      4.9201    -0.2690     0.5721
69
{"conf": 24, "E": 150.24, "rms": -1.0, "geom": "OH", "total_charge": 0, "CA_charge": 1, "smiles": "C[C:1]#[5N:2]->[Mn+:3]1(<-[3H-:4])(<-[4C-:5]#[O+:6])(<-[6C-:7]#[O+:8])<-[1P:9]([CH:10]([CH3:11])[CH3:12])([CH:13]([CH3:14])[CH3:15])[CH2:16][c:17]2[cH:18][cH:19][cH:20][c:21]([n:22]2)[CH2:23][2P:24]->1([CH:25]([CH3:26])[CH3:27])[CH:28]([CH3:29])[CH3:30]", "smiles3D": "C([C:1]#[5N:2]->[Mn+:3]1(<-[3H-:4])(<-[4C-:5]#[O+:6])(<-[6C-:7]#[O+:8])<-[1P:9]([C:10]([C:11]([H:35])([H:36])[H:37])([C:12]([H:38])([H:39])[H:40])[H:34])([C:13]([C:14]([H:42])([H:43])[H:44])([C:15]([H:45])([H:46])[H:47])[H:41])[C:16]([H:48])([H:49])[c:17]2[c:18]([H:50])[c:19]([H:51])[c:20]([H:52])[c:21]([n:22]2)[C:23]([H:53])([H:54])[2P:24]->1([C:25]([C:26]([H:56])([H:57])[H:58])([C:27]([H:59])([H:60])[H:61])[H:55])[C:28]([C:29]([H:63])([H:64])[H:65])([C:30]([H:66])([H:67])[H:68])[H:62])([H:31])([H:32])[H:33]", "smiles3Dx": "C([C:1]#[5N:2]->[Mn+:3]1(<-[3H-:4])(<-[4C-:5]#[O+:6])(<-[6C-:7]#[O+:8])<-[1P:9]([C:10]([C:11]([H:35])([H:36])[H:37])([C:12]([H:38])([H:39])[H:40])[H:34])([C:13]([C:14]([H:42])([H:43])[H:44])([C:15]([H:45])([H:46])[H:47])[H:41])[C:16]([H:48])([H:49])[c:17]2[c:18]([H:50])[c:19]([H:51])[c:20]([H:52])[c:21]([n:22]2)[C:23]([H:53])([H:54])[2P:24]->1([C:25]([C:26]([H:56])([H:57])[H:58])([C:27]([H:59])([H:60])[H:61])[H:55])[C:28]([C:29]([H:63])([H:64])[H:65])([C:30]([H:66])([H:67])[H:68])[H:62])([H:31])([H:32])[H:33]", "dummies": []}
C      3.2013    -1.7593    -3.3828
C      2.2624    -1.2382    -2.3912
N      1.4698    -0.8050    -1.5586
Mn     0.0000     0.0000     0.0000
H     -1.1393     0.6878     1.2704
C      0.1786     2.0813    -0.9335
O      0.2772     3.1791    -1.4229
C      1.8158     0.7204     1.1950
O      2.7740     1.1073     1.8168
P     -2.0918    -0.3518    -1.7132
C     -2.0335     0.8724    -3.0580
C     -3.3831     1.0965    -3.7655
C     -0.9423     0.5401    -4.0805
C     -2.2614    -2.0497    -2.3441
C     -0.9021    -2.6343    -2.7296
C     -3.2433    -2.1718    -3.5116
C     -3.6374    -0.0166    -0.8340
C     -3.7995    -1.0081     0.2732
C     -5.0248    -1.6263     0.5557
C     -5.0211    -2.8370     1.2614
C     -3.8032    -3.4480     1.5905
C     -2.6077    -2.7741     1.3047
N     -2.6638    -1.5599     0.7398
C     -1.3151    -3.4985     1.1510
P      0.0804    -2.3788     1.3805
C      0.0619    -2.1457     3.1862
C      0.8438    -0.9055     3.6067
C      0.5570    -3.3656     3.9759
C      1.5296    -3.3307     0.8290
C      2.8436    -2.6902     1.2861
C      1.4967    -4.8187     1.2299
H      3.8888    -0.9496    -3.7025
H      2.6376    -2.1355    -4.2612
H      3.7870    -2.5887    -2.9358
H     -1.7631     1.8401    -2.5959
H     -4.1555     1.4587    -3.0595
H     -3.2599     1.9108    -4.5113
H     -3.7546     0.2269    -4.3265
H      0.0167     0.3210    -3.5699
H     -1.2217    -0.3027    -4.7384
H     -0.7708     1.4219    -4.7340
H     -2.6621    -2.6759    -1.5250
H     -0.3995    -2.0571    -3.5264
H     -1.0288    -3.6774    -3.0903
H     -0.2530    -2.6806    -1.8349
H     -2.8304    -1.7745    -4.4565
H     -4.2162    -1.7029    -3.2614
H     -3.4538    -3.2476    -3.6921
H     -4.4939    -0.1039    -1.5312
H     -3.6072     1.0088    -0.4110
H     -5.9535    -1.2227     0.1725
H     -5.9536    -3.3490     1.4603
H     -3.7918    -4.4504     1.9994
H     -1.2686    -4.3159     1.8954
H     -1.2660    -3.9367     0.1326
H     -0.9969    -1.9766     3.4799
H      0.8169    -0.7998     4.7125
H      0.3558    -0.0001     3.1945
H      1.9051    -0.9638     3.3019
H      0.3082    -3.2196     5.0488
H      1.6543    -3.4847     3.9306
H      0.0420    -4.2959     3.6714
H      1.5226    -3.2986    -0.2805
H      3.6956    -3.2198     0.8089
H      2.9931    -2.7481     2.3779
H      2.8978    -1.6380     0.9544
H      1.7044    -4.9962     2.2974
H      2.3022    -5.3470     0.6764
H      0.5555    -5.3175     0.9312
69
{"conf": 25, "E": 137.15, "rms": -1.0, "geom": "OH", "total_charge": 0, "CA_charge": 1, "smiles": "C[C:1]#[5N:2]->[Mn+:3]1(<-[3H-:4])(<-[4C-:5]#[O+:6])(<-[6C-:7]#[O+:8])<-[1P:9]([CH:10]([CH3:11])[CH3:12])([CH:13]([CH3:14])[CH3:15])[CH2:16][c:17]2[cH:18][cH:19][cH:20][c:21]([n:22]2)[CH2:23][2P:24]->1([CH:25]([CH3:26])[CH3:27])[CH:28]([CH3:29])[CH3:30]", "smiles3D": "C([C:1]#[5N:2]->[Mn+:3]1(<-[3H-:4])(<-[4C-:5]#[O+:6])(<-[6C-:7]#[O+:8])<-[1P:9]([C:10]([C:11]([H:35])([H:36])[H:37])([C:12]([H:38])([H:39])[H:40])[H:34])([C:13]([C:14]([H:42])([H:43])[H:44])([C:15]([H:45])([H:46])[H:47])[H:41])[C:16]([H:48])([H:49])[c:17]2[c:18]([H:50])[c:19]([H:51])[c:20]([H:52])[c:21]([n:22]2)[C:23]([H:53])([H:54])[2P:24]->1([C:25]([C:26]([H:56])([H:57])[H:58])([C:27]([H:59])([H:60])[H:61])[H:55])[C:28]([C:29]([H:63])([H:64])[H:65])([C:30]([H:66])([H:67])[H:68])[H:62])([H:31])([H:32])[H:33]", "smiles3Dx": "C([C:1]#[5N:2]->[Mn+:3]1(<-[3H-:4])(<-[4C-:5]#[O+:6])(<-[6C-:7]#[O+:8])<-[1P:9]([C:10]([C:11]([H:35])([H:36])[H:37])([C:12]([H:38])([H:39])[H:40])[H:34])([C:13]([C:14]([H:42])([H:43])[H:44])([C:15]([H:45])([H:46])[H:47])[H:41])[C:16]([H:48])([H:49])[c:17]2[c:18]([H:50])[c:19]([H:51])[c:20]([H:52])[c:21]([n:22]2)[C:23]([H:53])([H:54])[2P:24]->1([C:25]([C:26]([H:56])([H:57])[H:58])([C:27]([H:59])([H:60])[H:61])[H:55])[C:28]([C:29]([H:63])([H:64])[H:65])([C:30]([H:66])([H:67])[H:68])[H:62])([H:31])([H:32])[H:33]", "dummies": []}
C      1.0555     4.5855    -1.6258
C      0.7477     3.2392    -1.1465
N      0.4912     2.1053    -0.7493
Mn     0.0000     0.0000     0.0000
H     -0.4525    -1.6475     0.6721
C     -0.9703     0.9434     1.8459
O     -1.4774     1.4406     2.8206
C      1.8674     0.0229     1.3237
O      2.8506     0.0360     2.0218
P     -2.4681     0.2024    -1.1617
C     -3.5090     1.2544    -0.1018
C     -4.2102     0.4398     0.9953
C     -4.5521     2.0684    -0.8886
C     -3.2928    -1.4118    -1.3000
C     -4.5422    -1.3640    -2.1920
C     -2.3266    -2.4748    -1.8332
C     -2.5150     1.0091    -2.7826
C     -1.7377     0.2248    -3.7653
C     -2.1361     0.0189    -5.0928
C     -1.4015    -0.8760    -5.8828
C     -0.3108    -1.5623    -5.3305
C      0.0556    -1.2907    -4.0053
N     -0.6504    -0.4000    -3.2977
C      1.0443    -2.1024    -3.2595
P      1.6815    -1.2003    -1.8267
C      2.9032    -0.0646    -2.5345
C      2.2414     0.9440    -3.4841
C      3.6538     0.6823    -1.4252
C      2.6646    -2.4432    -0.9414
C      1.7874    -3.6332    -0.5257
C      3.8574    -2.9551    -1.7692
H      1.8517     4.5285    -2.3963
H      0.1440     5.0372    -2.0681
H      1.4046     5.2093    -0.7775
H     -2.8402     1.9847     0.3950
H     -4.6316     1.1299     1.7571
H     -3.4939    -0.2303     1.5148
H     -5.0502    -0.1582     0.5849
H     -5.2208     1.4374    -1.5000
H     -4.0557     2.8224    -1.5338
H     -5.1893     2.6400    -0.1802
H     -3.6033    -1.7341    -0.2875
H     -4.3048    -1.0534    -3.2291
H     -4.9906    -2.3790    -2.2480
H     -5.3190    -0.7090    -1.7615
H     -2.2289    -2.4213    -2.9358
H     -1.3288    -2.3830    -1.3607
H     -2.7198    -3.4850    -1.5909
H     -3.5615     1.1034    -3.1327
H     -2.0684     2.0217    -2.6968
H     -3.0130     0.5103    -5.4947
H     -1.7019    -1.0691    -6.9043
H      0.2203    -2.3038    -5.9136
H      1.8842    -2.3586    -3.9366
H      0.5530    -3.0350    -2.9238
H      3.6378    -0.6474    -3.1250
H      1.9993     0.4567    -4.4504
H      2.9382     1.7771    -3.7181
H      1.3173     1.3715    -3.0568
H      4.4424     1.3254    -1.8706
H      4.1602    -0.0244    -0.7378
H      2.9710     1.3290    -0.8427
H      3.0626    -1.9766    -0.0189
H      1.5702    -4.3029    -1.3834
H      0.8335    -3.2965    -0.0802
H      2.3210    -4.2356     0.2401
H      4.3442    -3.8004    -1.2370
H      3.5487    -3.3236    -2.7671
H      4.6373    -2.1753    -1.8748
