# Supplementary material for: MACE: Automated Assessment of Stereochemistry of Transition Metal Complexes and Its Applications in Computational Catalysis
Source: J Chem Theory Comput. 2024 Feb 16;20(5):2313–20. doi: 10.1021/acs.jctc.3c01313 (PMC10938507; doi:10.1021/acs.jctc.3c01313)
Supplement: Supplementary file 3 — ct3c01313_si_003.zip [file ct3c01313_si_003.zip › structures/screening/mace_MeCN/Mn_PNpyP_iPr_bic_2.xyz]

69
{"conf": 0, "E": 129.74, "rms": -1.0, "geom": "OH", "total_charge": 0, "CA_charge": 1, "smiles": "C[C:1]#[6N:2]->[Mn+:3]1(<-[3C-:4]#[O+:5])(<-[4H-:6])(<-[5C-:7]#[O+:8])<-[1P:9]([CH:10]([CH3:11])[CH3:12])([CH:13]([CH3:14])[CH3:15])[CH2:16][c:17]2[cH:18][cH:19][cH:20][c:21]([n:22]2)[CH2:23][2P:24]->1([CH:25]([CH3:26])[CH3:27])[CH:28]([CH3:29])[CH3:30]", "smiles3D": "C([C:1]#[6N:2]->[Mn+:3]1(<-[3C-:4]#[O+:5])(<-[4H-:6])(<-[5C-:7]#[O+:8])<-[1P:9]([C:10]([C:11]([H:35])([H:36])[H:37])([C:12]([H:38])([H:39])[H:40])[H:34])([C:13]([C:14]([H:42])([H:43])[H:44])([C:15]([H:45])([H:46])[H:47])[H:41])[C:16]([H:48])([H:49])[c:17]2[c:18]([H:50])[c:19]([H:51])[c:20]([H:52])[c:21]([n:22]2)[C:23]([H:53])([H:54])[2P:24]->1([C:25]([C:26]([H:56])([H:57])[H:58])([C:27]([H:59])([H:60])[H:61])[H:55])[C:28]([C:29]([H:63])([H:64])[H:65])([C:30]([H:66])([H:67])[H:68])[H:62])([H:31])([H:32])[H:33]", "smiles3Dx": "C([C:1]#[6N:2]->[Mn+:3]1(<-[3C-:4]#[O+:5])(<-[4H-:6])(<-[5C-:7]#[O+:8])<-[1P:9]([C:10]([C:11]([H:35])([H:36])[H:37])([C:12]([H:38])([H:39])[H:40])[H:34])([C:13]([C:14]([H:42])([H:43])[H:44])([C:15]([H:45])([H:46])[H:47])[H:41])[C:16]([H:48])([H:49])[c:17]2[c:18]([H:50])[c:19]([H:51])[c:20]([H:52])[c:21]([n:22]2)[C:23]([H:53])([H:54])[2P:24]->1([C:25]([C:26]([H:56])([H:57])[H:58])([C:27]([H:59])([H:60])[H:61])[H:55])[C:28]([C:29]([H:63])([H:64])[H:65])([C:30]([H:66])([H:67])[H:68])[H:62])([H:31])([H:32])[H:33]", "dummies": []}
C     -4.9159    -0.5752     0.5529
C     -3.4724    -0.4053     0.3932
N     -2.2605    -0.2586     0.2547
Mn     0.0000     0.0000     0.0000
C     -0.1308     1.9885     1.1252
O     -0.2023     3.0338     1.7223
H      0.1454    -0.8604     1.6158
C     -0.0192    -2.0767    -0.9762
O     -0.0294    -3.1679    -1.4894
P      2.7315     0.0931     0.0284
C      3.4217    -0.0896     1.6933
C      2.5885     0.6980     2.7147
C      3.4580    -1.5672     2.1103
C      3.5273     1.5382    -0.7326
C      3.1925     2.8266     0.0221
C      5.0586     1.3899    -0.8314
C      3.3847    -1.2932    -0.9228
C      2.9947    -1.1035    -2.3507
C      3.8691    -1.2296    -3.4365
C      3.4019    -0.8932    -4.7170
C      2.0906    -0.4198    -4.8887
C      1.2635    -0.2974    -3.7633
N      1.7377    -0.6730    -2.5677
C     -0.1453     0.1967    -3.8157
P     -0.5188     1.2443    -2.3843
C      0.4000     2.7990    -2.6187
C     -0.2773     4.0007    -1.9526
C      0.6836     3.1132    -4.0980
C     -2.3064     1.5300    -2.5545
C     -2.6913     2.1743    -3.8963
C     -2.8799     2.3606    -1.3917
H     -5.4226    -0.3402    -0.4057
H     -5.1355    -1.6237     0.8409
H     -5.2834     0.1114     1.3430
H      4.4538     0.3012     1.7112
H      3.1119     0.7026     3.6946
H      1.5930     0.2410     2.8685
H      2.4462     1.7513     2.4158
H      3.7543    -1.6575     3.1773
H      2.4619    -2.0426     1.9804
H      4.2152    -2.1233     1.5201
H      3.1464     1.6273    -1.7646
H      3.5071     3.7022    -0.5849
H      2.1056     2.9206     0.1880
H      3.7352     2.8788     0.9882
H      5.4838     2.3103    -1.2861
H      5.5509     1.2611     0.1496
H      5.3451     0.5639    -1.5099
H      4.4869    -1.3480    -0.8217
H      2.9377    -2.2381    -0.5514
H      4.8903    -1.5594    -3.2947
H      4.0594    -0.9827    -5.5718
H      1.7339    -0.1465    -5.8735
H     -0.3022     0.7600    -4.7541
H     -0.8300    -0.6768    -3.8084
H      1.3675     2.6738    -2.1244
H      0.4565     4.8319    -1.8791
H     -0.5872     3.7673    -0.9175
H     -1.1259     4.3873    -2.5460
H      1.1632     4.1116    -4.1854
H     -0.2301     3.1244    -4.7188
H      1.4075     2.3869    -4.5188
H     -2.7925     0.5308    -2.5179
H     -2.3558     1.5672    -4.7581
H     -3.7991     2.2233    -3.9649
H     -2.3222     3.2103    -3.9933
H     -2.9118     3.4451    -1.6127
H     -2.3228     2.2034    -0.4506
H     -3.9328     2.0550    -1.2131
69
{"conf": 1, "E": 127.43, "rms": -1.0, "geom": "OH", "total_charge": 0, "CA_charge": 1, "smiles": "C[C:1]#[6N:2]->[Mn+:3]1(<-[3C-:4]#[O+:5])(<-[4H-:6])(<-[5C-:7]#[O+:8])<-[1P:9]([CH:10]([CH3:11])[CH3:12])([CH:13]([CH3:14])[CH3:15])[CH2:16][c:17]2[cH:18][cH:19][cH:20][c:21]([n:22]2)[CH2:23][2P:24]->1([CH:25]([CH3:26])[CH3:27])[CH:28]([CH3:29])[CH3:30]", "smiles3D": "C([C:1]#[6N:2]->[Mn+:3]1(<-[3C-:4]#[O+:5])(<-[4H-:6])(<-[5C-:7]#[O+:8])<-[1P:9]([C:10]([C:11]([H:35])([H:36])[H:37])([C:12]([H:38])([H:39])[H:40])[H:34])([C:13]([C:14]([H:42])([H:43])[H:44])([C:15]([H:45])([H:46])[H:47])[H:41])[C:16]([H:48])([H:49])[c:17]2[c:18]([H:50])[c:19]([H:51])[c:20]([H:52])[c:21]([n:22]2)[C:23]([H:53])([H:54])[2P:24]->1([C:25]([C:26]([H:56])([H:57])[H:58])([C:27]([H:59])([H:60])[H:61])[H:55])[C:28]([C:29]([H:63])([H:64])[H:65])([C:30]([H:66])([H:67])[H:68])[H:62])([H:31])([H:32])[H:33]", "smiles3Dx": "C([C:1]#[6N:2]->[Mn+:3]1(<-[3C-:4]#[O+:5])(<-[4H-:6])(<-[5C-:7]#[O+:8])<-[1P:9]([C:10]([C:11]([H:35])([H:36])[H:37])([C:12]([H:38])([H:39])[H:40])[H:34])([C:13]([C:14]([H:42])([H:43])[H:44])([C:15]([H:45])([H:46])[H:47])[H:41])[C:16]([H:48])([H:49])[c:17]2[c:18]([H:50])[c:19]([H:51])[c:20]([H:52])[c:21]([n:22]2)[C:23]([H:53])([H:54])[2P:24]->1([C:25]([C:26]([H:56])([H:57])[H:58])([C:27]([H:59])([H:60])[H:61])[H:55])[C:28]([C:29]([H:63])([H:64])[H:65])([C:30]([H:66])([H:67])[H:68])[H:62])([H:31])([H:32])[H:33]", "dummies": []}
C      3.0935    -3.7522     1.0752
C      2.1850    -2.6514     0.7579
N      1.4164    -1.7311     0.4887
Mn     0.0000     0.0000     0.0000
C     -0.4545     0.0835     2.2466
O     -0.6940     0.1278     3.4276
H      1.4694     1.0633     0.2820
C      0.6305    -0.0936    -2.1968
O      0.9674    -0.1451    -3.3536
P     -1.3823     2.3229    -0.3991
C     -2.1148     2.3345    -2.0609
C     -1.1264     2.8460    -3.1228
C     -3.4323     3.1208    -2.1342
C     -0.2462     3.7324    -0.2784
C      0.4543     3.7306     1.0926
C     -0.9595     5.0872    -0.4574
C     -2.6771     2.7257     0.8080
C     -3.5574     1.5556     1.0846
C     -4.9109     1.6786     1.4276
C     -5.6440     0.5187     1.7213
C     -5.0273    -0.7391     1.6541
C     -3.6711    -0.8043     1.3103
N     -2.9943     0.3390     1.0861
C     -2.9464    -2.0727     1.0017
P     -1.9831    -1.8243    -0.5037
C     -3.2291    -1.3237    -1.7301
C     -4.4857    -2.2176    -1.6918
C     -2.6570    -1.3300    -3.1507
C     -1.4185    -3.4781    -0.9879
C     -0.2282    -3.3976    -1.9565
C     -1.0212    -4.3042     0.2453
H      4.0250    -3.6455     0.4824
H      3.3376    -3.7300     2.1571
H      2.6043    -4.7163     0.8257
H     -2.3406     1.2914    -2.3186
H     -0.1229     2.3982    -2.9852
H     -1.0305     3.9459    -3.1352
H     -1.4856     2.5428    -4.1295
H     -4.2124     2.6230    -1.5215
H     -3.3225     4.1725    -1.8117
H     -3.8062     3.1245    -3.1803
H      0.5295     3.6300    -1.0653
H      1.3781     4.3452     1.0387
H      0.7342     2.7166     1.4256
H     -0.1943     4.1661     1.8817
H     -1.7341     5.2541     0.3181
H     -0.2142     5.9051    -0.3570
H     -1.4122     5.2113    -1.4518
H     -2.1993     3.0302     1.7597
H     -3.2903     3.5698     0.4400
H     -5.3877     2.6497     1.4695
H     -6.6922     0.5932     1.9800
H     -5.6016    -1.6396     1.8300
H     -2.2629    -2.3132     1.8418
H     -3.6651    -2.9069     0.8640
H     -3.5496    -0.2929    -1.4885
H     -5.1756    -1.9207    -2.5106
H     -5.0564    -2.0799    -0.7552
H     -4.2570    -3.2912    -1.8271
H     -1.6854    -0.8089    -3.1976
H     -2.5537    -2.3653    -3.5370
H     -3.3515    -0.7905    -3.8296
H     -2.2414    -4.0065    -1.5029
H      0.0614    -4.4209    -2.2772
H     -0.4701    -2.8345    -2.8734
H      0.6533    -2.9287    -1.4954
H     -1.9235    -4.6037     0.8175
H     -0.5103    -5.2418    -0.0614
H     -0.3453    -3.7362     0.9143
69
{"conf": 2, "E": 129.74, "rms": -1.0, "geom": "OH", "total_charge": 0, "CA_charge": 1, "smiles": "C[C:1]#[6N:2]->[Mn+:3]1(<-[3C-:4]#[O+:5])(<-[4H-:6])(<-[5C-:7]#[O+:8])<-[1P:9]([CH:10]([CH3:11])[CH3:12])([CH:13]([CH3:14])[CH3:15])[CH2:16][c:17]2[cH:18][cH:19][cH:20][c:21]([n:22]2)[CH2:23][2P:24]->1([CH:25]([CH3:26])[CH3:27])[CH:28]([CH3:29])[CH3:30]", "smiles3D": "C([C:1]#[6N:2]->[Mn+:3]1(<-[3C-:4]#[O+:5])(<-[4H-:6])(<-[5C-:7]#[O+:8])<-[1P:9]([C:10]([C:11]([H:35])([H:36])[H:37])([C:12]([H:38])([H:39])[H:40])[H:34])([C:13]([C:14]([H:42])([H:43])[H:44])([C:15]([H:45])([H:46])[H:47])[H:41])[C:16]([H:48])([H:49])[c:17]2[c:18]([H:50])[c:19]([H:51])[c:20]([H:52])[c:21]([n:22]2)[C:23]([H:53])([H:54])[2P:24]->1([C:25]([C:26]([H:56])([H:57])[H:58])([C:27]([H:59])([H:60])[H:61])[H:55])[C:28]([C:29]([H:63])([H:64])[H:65])([C:30]([H:66])([H:67])[H:68])[H:62])([H:31])([H:32])[H:33]", "smiles3Dx": "C([C:1]#[6N:2]->[Mn+:3]1(<-[3C-:4]#[O+:5])(<-[4H-:6])(<-[5C-:7]#[O+:8])<-[1P:9]([C:10]([C:11]([H:35])([H:36])[H:37])([C:12]([H:38])([H:39])[H:40])[H:34])([C:13]([C:14]([H:42])([H:43])[H:44])([C:15]([H:45])([H:46])[H:47])[H:41])[C:16]([H:48])([H:49])[c:17]2[c:18]([H:50])[c:19]([H:51])[c:20]([H:52])[c:21]([n:22]2)[C:23]([H:53])([H:54])[2P:24]->1([C:25]([C:26]([H:56])([H:57])[H:58])([C:27]([H:59])([H:60])[H:61])[H:55])[C:28]([C:29]([H:63])([H:64])[H:65])([C:30]([H:66])([H:67])[H:68])[H:62])([H:31])([H:32])[H:33]", "dummies": []}
C      4.2911    -0.4772    -2.4821
C      3.0309    -0.3346    -1.7546
N      1.9749    -0.2148    -1.1382
Mn     0.0000     0.0000     0.0000
C      0.4826     2.2078     0.3609
O      0.7376     3.3719     0.5457
H     -0.7288     0.4641    -1.6204
C     -0.4002    -2.1856    -0.5736
O     -0.6104    -3.3342    -0.8748
P     -2.5219     0.3238     1.0029
C     -3.5655     1.3668    -0.0481
C     -4.1279     0.5623    -1.2292
C     -2.7664     2.5602    -0.5912
C     -2.6726     0.9453     2.7034
C     -2.1323     2.3713     2.8306
C     -4.1224     0.9023     3.2255
C     -3.3470    -1.2788     1.0687
C     -2.6302    -2.1315     2.0616
C     -3.2564    -2.8778     3.0668
C     -2.4544    -3.5304     4.0166
C     -1.0559    -3.4106     3.9622
C     -0.4830    -2.6364     2.9434
N     -1.2856    -2.0690     2.0326
C      0.9876    -2.4296     2.7823
P      1.3511    -0.7298     2.2681
C      3.1368    -0.7883     1.9301
C      3.9669    -1.2482     3.1397
C      3.6774     0.5542     1.4045
C      1.0091     0.3365     3.7041
C      1.8607     1.6097     3.7204
C      1.1466    -0.4009     5.0476
H      4.1221    -1.0741    -3.4018
H      4.6747     0.5268    -2.7568
H      5.0325    -0.9922    -1.8371
H     -4.4135     1.7557     0.5417
H     -4.8767    -0.1778    -0.8791
H     -4.6529     1.2379    -1.9381
H     -3.3155     0.0391    -1.7780
H     -2.2567     3.1225     0.2107
H     -3.4562     3.2667    -1.1002
H     -2.0079     2.2410    -1.3304
H     -2.0766     0.2851     3.3568
H     -2.0372     2.6355     3.9054
H     -1.1265     2.4579     2.3850
H     -2.8230     3.1054     2.3671
H     -4.1486     1.3111     4.2583
H     -4.8235     1.5087     2.6237
H     -4.4952    -0.1365     3.3079
H     -4.4110    -1.1559     1.3536
H     -3.2906    -1.7635     0.0726
H     -4.3355    -2.9370     3.1270
H     -2.9157    -4.1133     4.8030
H     -0.4372    -3.9015     4.7025
H      1.4973    -2.6587     3.7363
H      1.3626    -3.1269     2.0043
H      3.2830    -1.5412     1.1253
H      3.9531    -0.5189     3.9684
H      5.0275    -1.3540     2.8262
H      3.6521    -2.2447     3.5028
H      4.5295     0.3582     0.7193
H      4.0773     1.2013     2.2090
H      2.9158     1.1184     0.8367
H     -0.0321     0.6599     3.6188
H      1.8643     2.1061     2.7327
H      2.8900     1.4225     4.0771
H      1.4106     2.3343     4.4326
H      2.1300    -0.8885     5.1726
H      1.0167     0.3167     5.8858
H      0.3427    -1.1554     5.1620
69
{"conf": 3, "E": 142.12, "rms": -1.0, "geom": "OH", "total_charge": 0, "CA_charge": 1, "smiles": "C[C:1]#[6N:2]->[Mn+:3]1(<-[3C-:4]#[O+:5])(<-[4H-:6])(<-[5C-:7]#[O+:8])<-[1P:9]([CH:10]([CH3:11])[CH3:12])([CH:13]([CH3:14])[CH3:15])[CH2:16][c:17]2[cH:18][cH:19][cH:20][c:21]([n:22]2)[CH2:23][2P:24]->1([CH:25]([CH3:26])[CH3:27])[CH:28]([CH3:29])[CH3:30]", "smiles3D": "C([C:1]#[6N:2]->[Mn+:3]1(<-[3C-:4]#[O+:5])(<-[4H-:6])(<-[5C-:7]#[O+:8])<-[1P:9]([C:10]([C:11]([H:35])([H:36])[H:37])([C:12]([H:38])([H:39])[H:40])[H:34])([C:13]([C:14]([H:42])([H:43])[H:44])([C:15]([H:45])([H:46])[H:47])[H:41])[C:16]([H:48])([H:49])[c:17]2[c:18]([H:50])[c:19]([H:51])[c:20]([H:52])[c:21]([n:22]2)[C:23]([H:53])([H:54])[2P:24]->1([C:25]([C:26]([H:56])([H:57])[H:58])([C:27]([H:59])([H:60])[H:61])[H:55])[C:28]([C:29]([H:63])([H:64])[H:65])([C:30]([H:66])([H:67])[H:68])[H:62])([H:31])([H:32])[H:33]", "smiles3Dx": "C([C:1]#[6N:2]->[Mn+:3]1(<-[3C-:4]#[O+:5])(<-[4H-:6])(<-[5C-:7]#[O+:8])<-[1P:9]([C:10]([C:11]([H:35])([H:36])[H:37])([C:12]([H:38])([H:39])[H:40])[H:34])([C:13]([C:14]([H:42])([H:43])[H:44])([C:15]([H:45])([H:46])[H:47])[H:41])[C:16]([H:48])([H:49])[c:17]2[c:18]([H:50])[c:19]([H:51])[c:20]([H:52])[c:21]([n:22]2)[C:23]([H:53])([H:54])[2P:24]->1([C:25]([C:26]([H:56])([H:57])[H:58])([C:27]([H:59])([H:60])[H:61])[H:55])[C:28]([C:29]([H:63])([H:64])[H:65])([C:30]([H:66])([H:67])[H:68])[H:62])([H:31])([H:32])[H:33]", "dummies": []}
C      3.5441    -2.2980     2.6388
C      2.5049    -1.6240     1.8620
N      1.6325    -1.0521     1.2127
Mn     0.0000     0.0000     0.0000
C      1.4309    -0.1034    -1.7870
O      2.1843    -0.1601    -2.7269
H     -0.5232    -1.7057    -0.4117
C     -1.3795    -0.1747     1.8228
O     -2.1016    -0.2722     2.7838
P     -2.0807     0.8186    -1.5818
C     -1.7770     2.3964    -2.4263
C     -3.0791     3.1146    -2.8098
C     -0.9128     2.2021    -3.6874
C     -2.5903    -0.3588    -2.8725
C     -4.1157    -0.5517    -2.9300
C     -1.9236    -1.7134    -2.6536
C     -3.5323     1.0771    -0.5305
C     -3.1881     1.9746     0.6174
C     -4.0419     2.1505     1.7139
C     -3.5703     2.8522     2.8329
C     -2.2570     3.3437     2.8518
C     -1.4420     3.1343     1.7311
N     -1.9482     2.5038     0.6621
C     -0.0568     3.6513     1.6107
P      1.0544     2.3891     0.9322
C      2.1383     1.9120     2.3131
C      1.3105     1.3520     3.4786
C      3.0310     3.0483     2.8312
C      2.1449     3.2671    -0.2295
C      1.5521     3.2716    -1.6350
C      2.4217     4.7403     0.1803
H      4.3820    -2.5805     1.9688
H      3.1218    -3.2096     3.1090
H      3.9162    -1.6127     3.4281
H     -1.2267     3.0501    -1.7276
H     -2.8434     4.0166    -3.4146
H     -3.6122     3.4787    -1.9081
H     -3.7402     2.4647    -3.4158
H     -1.5307     1.9678    -4.5801
H     -0.3711     3.1448    -3.9138
H     -0.1647     1.3949    -3.5566
H     -2.2639     0.0184    -3.8564
H     -4.3712    -1.2132    -3.7853
H     -4.5053    -1.0357    -2.0106
H     -4.6410     0.4067    -3.1045
H     -0.8202    -1.6035    -2.6602
H     -2.1870    -2.4014    -3.4854
H     -2.2735    -2.1747    -1.7060
H     -4.3631     1.5206    -1.1100
H     -3.8588     0.0968    -0.1258
H     -5.0375     1.7251     1.7156
H     -4.2133     2.9954     3.6914
H     -1.8869     3.8765     3.7185
H     -0.0780     4.5266     0.9335
H      0.3035     3.9815     2.6028
H      2.8088     1.1088     1.9499
H      1.9851     1.0118     4.2932
H      0.6187     2.1102     3.8986
H      0.7290     0.4711     3.1604
H      2.4472     3.9051     3.2209
H      3.7630     3.3624     2.0611
H      3.6442     2.6724     3.6781
H      3.1135     2.7222    -0.2624
H      0.7613     4.0419    -1.7394
H      1.1109     2.3048    -1.8769
H      2.3468     3.4928    -2.3788
H      1.7007     5.4494    -0.2794
H      3.4327     5.0331    -0.1742
H      2.3713     4.9399     1.2602
69
{"conf": 4, "E": 129.74, "rms": -1.0, "geom": "OH", "total_charge": 0, "CA_charge": 1, "smiles": "C[C:1]#[6N:2]->[Mn+:3]1(<-[3C-:4]#[O+:5])(<-[4H-:6])(<-[5C-:7]#[O+:8])<-[1P:9]([CH:10]([CH3:11])[CH3:12])([CH:13]([CH3:14])[CH3:15])[CH2:16][c:17]2[cH:18][cH:19][cH:20][c:21]([n:22]2)[CH2:23][2P:24]->1([CH:25]([CH3:26])[CH3:27])[CH:28]([CH3:29])[CH3:30]", "smiles3D": "C([C:1]#[6N:2]->[Mn+:3]1(<-[3C-:4]#[O+:5])(<-[4H-:6])(<-[5C-:7]#[O+:8])<-[1P:9]([C:10]([C:11]([H:35])([H:36])[H:37])([C:12]([H:38])([H:39])[H:40])[H:34])([C:13]([C:14]([H:42])([H:43])[H:44])([C:15]([H:45])([H:46])[H:47])[H:41])[C:16]([H:48])([H:49])[c:17]2[c:18]([H:50])[c:19]([H:51])[c:20]([H:52])[c:21]([n:22]2)[C:23]([H:53])([H:54])[2P:24]->1([C:25]([C:26]([H:56])([H:57])[H:58])([C:27]([H:59])([H:60])[H:61])[H:55])[C:28]([C:29]([H:63])([H:64])[H:65])([C:30]([H:66])([H:67])[H:68])[H:62])([H:31])([H:32])[H:33]", "smiles3Dx": "C([C:1]#[6N:2]->[Mn+:3]1(<-[3C-:4]#[O+:5])(<-[4H-:6])(<-[5C-:7]#[O+:8])<-[1P:9]([C:10]([C:11]([H:35])([H:36])[H:37])([C:12]([H:38])([H:39])[H:40])[H:34])([C:13]([C:14]([H:42])([H:43])[H:44])([C:15]([H:45])([H:46])[H:47])[H:41])[C:16]([H:48])([H:49])[c:17]2[c:18]([H:50])[c:19]([H:51])[c:20]([H:52])[c:21]([n:22]2)[C:23]([H:53])([H:54])[2P:24]->1([C:25]([C:26]([H:56])([H:57])[H:58])([C:27]([H:59])([H:60])[H:61])[H:55])[C:28]([C:29]([H:63])([H:64])[H:65])([C:30]([H:66])([H:67])[H:68])[H:62])([H:31])([H:32])[H:33]", "dummies": []}
C      3.8810    -3.0860     0.4655
C      2.7415    -2.1797     0.3317
N      1.7873    -1.4143     0.2160
Mn     0.0000     0.0000     0.0000
C     -0.8651    -1.5499    -1.4545
O     -1.3195    -2.3644    -2.2190
H     -0.7655    -0.9765     1.3538
C      0.9310     1.3696     1.5795
O      1.4220     2.0871     2.4152
P     -2.3127     1.4567     0.0113
C     -3.2233     1.3140     1.5707
C     -4.0331     0.0098     1.6128
C     -2.2594     1.3429     2.7657
C     -2.1891     3.2257    -0.3842
C     -3.5679     3.8978    -0.5383
C     -1.3739     3.9811     0.6676
C     -3.4234     0.8207    -1.2596
C     -2.8004     1.0732    -2.5918
C     -3.4679     1.6324    -3.6879
C     -2.7267     1.9385    -4.8403
C     -1.3419     1.7054    -4.8721
C     -0.7223     1.1590    -3.7393
N     -1.4772     0.8409    -2.6789
C      0.7404     0.8695    -3.6490
P      1.3793     1.2656    -1.9995
C      1.3788     3.0811    -1.8593
C      1.4891     3.7899    -3.2207
C      2.4590     3.6084    -0.9098
C      3.0828     0.6334    -2.0691
C      3.8246     0.8012    -0.7302
C      3.9118     1.2516    -3.2067
H      4.4394    -2.8428     1.3926
H      3.5174    -4.1329     0.5153
H      4.5507    -2.9675    -0.4111
H     -3.9243     2.1608     1.6690
H     -4.4779    -0.1332     2.6210
H     -3.3892    -0.8668     1.3849
H     -4.8771     0.0483     0.8936
H     -2.8416     1.4122     3.7093
H     -1.5815     2.2139     2.7357
H     -1.6455     0.4242     2.8171
H     -1.6768     3.3177    -1.3574
H     -3.4229     4.9769    -0.7598
H     -4.1259     3.4896    -1.4024
H     -4.1887     3.8392     0.3742
H     -1.9476     4.1029     1.6093
H     -0.4137     3.4751     0.8671
H     -1.1348     4.9978     0.2890
H     -4.4140     1.3129    -1.1907
H     -3.5503    -0.2730    -1.1244
H     -4.5284     1.8449    -3.6457
H     -3.2208     2.3714    -5.7002
H     -0.7669     1.9544    -5.7548
H      1.2784     1.4532    -4.4187
H      0.9029    -0.2107    -3.8460
H      0.4166     3.3659    -1.4246
H      2.3666     3.4627    -3.8067
H      1.5754     4.8870    -3.0679
H      0.5676     3.6344    -3.8167
H      2.4713     3.0447     0.0411
H      3.4600     3.6230    -1.3783
H      2.2227     4.6615    -0.6455
H      3.0087    -0.4574    -2.2712
H      3.1396     0.7600     0.1356
H      4.5585    -0.0250    -0.6168
H      4.4121     1.7383    -0.6787
H      3.4433     1.0890    -4.1956
H      4.8999     0.7451    -3.2454
H      4.1129     2.3262    -3.0525
69
{"conf": 5, "E": 139.09, "rms": -1.0, "geom": "OH", "total_charge": 0, "CA_charge": 1, "smiles": "C[C:1]#[6N:2]->[Mn+:3]1(<-[3C-:4]#[O+:5])(<-[4H-:6])(<-[5C-:7]#[O+:8])<-[1P:9]([CH:10]([CH3:11])[CH3:12])([CH:13]([CH3:14])[CH3:15])[CH2:16][c:17]2[cH:18][cH:19][cH:20][c:21]([n:22]2)[CH2:23][2P:24]->1([CH:25]([CH3:26])[CH3:27])[CH:28]([CH3:29])[CH3:30]", "smiles3D": "C([C:1]#[6N:2]->[Mn+:3]1(<-[3C-:4]#[O+:5])(<-[4H-:6])(<-[5C-:7]#[O+:8])<-[1P:9]([C:10]([C:11]([H:35])([H:36])[H:37])([C:12]([H:38])([H:39])[H:40])[H:34])([C:13]([C:14]([H:42])([H:43])[H:44])([C:15]([H:45])([H:46])[H:47])[H:41])[C:16]([H:48])([H:49])[c:17]2[c:18]([H:50])[c:19]([H:51])[c:20]([H:52])[c:21]([n:22]2)[C:23]([H:53])([H:54])[2P:24]->1([C:25]([C:26]([H:56])([H:57])[H:58])([C:27]([H:59])([H:60])[H:61])[H:55])[C:28]([C:29]([H:63])([H:64])[H:65])([C:30]([H:66])([H:67])[H:68])[H:62])([H:31])([H:32])[H:33]", "smiles3Dx": "C([C:1]#[6N:2]->[Mn+:3]1(<-[3C-:4]#[O+:5])(<-[4H-:6])(<-[5C-:7]#[O+:8])<-[1P:9]([C:10]([C:11]([H:35])([H:36])[H:37])([C:12]([H:38])([H:39])[H:40])[H:34])([C:13]([C:14]([H:42])([H:43])[H:44])([C:15]([H:45])([H:46])[H:47])[H:41])[C:16]([H:48])([H:49])[c:17]2[c:18]([H:50])[c:19]([H:51])[c:20]([H:52])[c:21]([n:22]2)[C:23]([H:53])([H:54])[2P:24]->1([C:25]([C:26]([H:56])([H:57])[H:58])([C:27]([H:59])([H:60])[H:61])[H:55])[C:28]([C:29]([H:63])([H:64])[H:65])([C:30]([H:66])([H:67])[H:68])[H:62])([H:31])([H:32])[H:33]", "dummies": []}
C     -0.0990    -4.0565     2.8899
C     -0.0683    -2.8643     2.0442
N     -0.0444    -1.8575     1.3398
Mn     0.0000     0.0000     0.0000
C      2.2662     0.0693     0.3288
O      3.4583     0.1056     0.5071
H      0.1937    -1.2562    -1.3268
C     -2.2778    -0.1317    -0.2036
O     -3.4771    -0.1995    -0.3089
P      0.1162     1.7389    -2.1387
C     -1.5275     1.7421    -2.9076
C     -1.8877     0.3399    -3.4299
C     -1.6566     2.7577    -4.0524
C      1.2681     1.1861    -3.4344
C      1.8836     2.3551    -4.2284
C      2.4041     0.3695    -2.8211
C      0.5109     3.4798    -1.8445
C     -0.4627     4.0838    -0.9013
C     -0.6312     5.4684    -0.7641
C     -1.3363     5.9562     0.3464
C     -1.7952     5.0671     1.3290
C     -1.5731     3.6960     1.1472
N     -0.9707     3.2670     0.0308
C     -1.7933     2.6709     2.1907
P     -0.3852     1.5361     2.2468
C      1.0761     2.4890     2.7500
C      0.7623     3.4752     3.8875
C      1.6856     3.2480     1.5704
C     -0.7779     0.5508     3.7112
C     -2.0159    -0.3239     3.4570
C      0.4277    -0.3057     4.1389
H     -0.5128    -4.9089     2.3132
H      0.9308    -4.2990     3.2237
H     -0.7384    -3.8625     3.7756
H     -2.2648     2.0160    -2.1232
H     -1.5458    -0.4570    -2.7419
H     -2.9910     0.2561    -3.5289
H     -1.4511     0.1446    -4.4313
H     -0.9925     2.5062    -4.9010
H     -1.4887     3.7960    -3.7085
H     -2.6970     2.7299    -4.4413
H      0.7247     0.5356    -4.1450
H      2.5077     1.9508    -5.0538
H      1.1203     2.9978    -4.7010
H      2.5446     2.9771    -3.5881
H      2.0178    -0.5380    -2.3243
H      3.0980     0.0264    -3.6183
H      2.9837     0.9875    -2.1038
H      1.5289     3.5528    -1.4126
H      0.4895     4.0454    -2.7931
H     -0.1937     6.1550    -1.4777
H     -1.4732     7.0219     0.4749
H     -2.2703     5.4413     2.2269
H     -2.7104     2.1003     1.9399
H     -1.9296     3.1539     3.1804
H      1.8409     1.7737     3.1158
H      0.0540     4.2653     3.5651
H      0.3621     2.9565     4.7795
H      1.7002     3.9794     4.2042
H      1.1333     4.1835     1.3543
H      1.7182     2.6121     0.6686
H      2.7299     3.5351     1.8169
H     -1.0246     1.2378     4.5464
H     -2.9272     0.3090     3.4455
H     -1.9689    -0.8579     2.4939
H     -2.1526    -1.0642     4.2736
H      1.0996     0.2980     4.7845
H      1.0255    -0.6540     3.2752
H      0.1133    -1.1845     4.7408
69
{"conf": 6, "E": 136.37, "rms": -1.0, "geom": "OH", "total_charge": 0, "CA_charge": 1, "smiles": "C[C:1]#[6N:2]->[Mn+:3]1(<-[3C-:4]#[O+:5])(<-[4H-:6])(<-[5C-:7]#[O+:8])<-[1P:9]([CH:10]([CH3:11])[CH3:12])([CH:13]([CH3:14])[CH3:15])[CH2:16][c:17]2[cH:18][cH:19][cH:20][c:21]([n:22]2)[CH2:23][2P:24]->1([CH:25]([CH3:26])[CH3:27])[CH:28]([CH3:29])[CH3:30]", "smiles3D": "C([C:1]#[6N:2]->[Mn+:3]1(<-[3C-:4]#[O+:5])(<-[4H-:6])(<-[5C-:7]#[O+:8])<-[1P:9]([C:10]([C:11]([H:35])([H:36])[H:37])([C:12]([H:38])([H:39])[H:40])[H:34])([C:13]([C:14]([H:42])([H:43])[H:44])([C:15]([H:45])([H:46])[H:47])[H:41])[C:16]([H:48])([H:49])[c:17]2[c:18]([H:50])[c:19]([H:51])[c:20]([H:52])[c:21]([n:22]2)[C:23]([H:53])([H:54])[2P:24]->1([C:25]([C:26]([H:56])([H:57])[H:58])([C:27]([H:59])([H:60])[H:61])[H:55])[C:28]([C:29]([H:63])([H:64])[H:65])([C:30]([H:66])([H:67])[H:68])[H:62])([H:31])([H:32])[H:33]", "smiles3Dx": "C([C:1]#[6N:2]->[Mn+:3]1(<-[3C-:4]#[O+:5])(<-[4H-:6])(<-[5C-:7]#[O+:8])<-[1P:9]([C:10]([C:11]([H:35])([H:36])[H:37])([C:12]([H:38])([H:39])[H:40])[H:34])([C:13]([C:14]([H:42])([H:43])[H:44])([C:15]([H:45])([H:46])[H:47])[H:41])[C:16]([H:48])([H:49])[c:17]2[c:18]([H:50])[c:19]([H:51])[c:20]([H:52])[c:21]([n:22]2)[C:23]([H:53])([H:54])[2P:24]->1([C:25]([C:26]([H:56])([H:57])[H:58])([C:27]([H:59])([H:60])[H:61])[H:55])[C:28]([C:29]([H:63])([H:64])[H:65])([C:30]([H:66])([H:67])[H:68])[H:62])([H:31])([H:32])[H:33]", "dummies": []}
C     -1.2732     3.7052     3.0744
C     -0.8964     2.6166     2.1741
N     -0.5828     1.7052     1.4120
Mn     0.0000     0.0000     0.0000
C      1.6753     1.2625    -0.9173
O      2.5569     1.9272    -1.4021
H      1.1403    -0.4679     1.3569
C     -1.6666    -1.2669     0.9250
O     -2.5432    -1.9363     1.4125
P      0.9429    -2.2717    -1.2190
C      1.2359    -3.6436    -0.0653
C      0.0379    -4.6070    -0.0244
C      1.4962    -3.1216     1.3512
C      2.5444    -1.9217    -1.9938
C      3.0082    -3.0589    -2.9233
C      3.6168    -1.6542    -0.9315
C     -0.0519    -2.9992    -2.5417
C     -0.1945    -2.0279    -3.6481
C     -0.3527    -2.3631    -4.9986
C     -0.6553    -1.3380    -5.9113
C     -0.8518    -0.0235    -5.4535
C     -0.7156     0.2332    -4.0826
N     -0.3622    -0.7613    -3.2662
C     -1.0903     1.5053    -3.4178
P     -1.7470     1.1641    -1.7613
C     -3.2021     0.0962    -1.9478
C     -4.1796     0.2738    -0.7721
C     -3.9334     0.2999    -3.2877
C     -2.2859     2.7824    -1.1399
C     -1.0802     3.7317    -1.0529
C     -3.3662     3.4458    -2.0141
H     -1.9306     3.3110     3.8763
H     -1.8153     4.4855     2.5014
H     -0.3601     4.1446     3.5258
H      2.1266    -4.2128    -0.3939
H     -0.9087    -4.0603     0.1719
H     -0.0465    -5.1769    -0.9720
H      0.1778    -5.3594     0.7812
H      1.7643    -3.9697     2.0169
H      2.3471    -2.4160     1.3787
H      0.5897    -2.6397     1.7700
H      2.4323    -1.0016    -2.6061
H      2.3876    -3.0961    -3.8409
H      4.0489    -2.8678    -3.2621
H      2.9893    -4.0484    -2.4264
H      3.2675    -0.8995    -0.1978
H      3.9020    -2.5859    -0.3998
H      4.5294    -1.2485    -1.4178
H      0.4284    -3.9278    -2.9127
H     -1.0613    -3.2427    -2.1503
H     -0.2582    -3.3881    -5.3334
H     -0.7793    -1.5686    -6.9613
H     -1.1470     0.7591    -6.1406
H     -0.1888     2.1450    -3.3312
H     -1.8493     2.0279    -4.0292
H     -2.8401    -0.9544    -1.9210
H     -3.6427     0.4000     0.1891
H     -4.8628     1.1319    -0.9064
H     -4.8144    -0.6337    -0.6854
H     -3.3545    -0.1488    -4.1177
H     -4.9094    -0.2306    -3.2690
H     -4.1274     1.3590    -3.5275
H     -2.6979     2.6453    -0.1187
H     -0.2098     3.2496    -0.5713
H     -0.7669     4.0753    -2.0615
H     -1.3498     4.6265    -0.4521
H     -4.3273     2.9103    -1.9833
H     -3.0401     3.5841    -3.0625
H     -3.5851     4.4582    -1.6117
69
{"conf": 7, "E": 132.63, "rms": -1.0, "geom": "OH", "total_charge": 0, "CA_charge": 1, "smiles": "C[C:1]#[6N:2]->[Mn+:3]1(<-[3C-:4]#[O+:5])(<-[4H-:6])(<-[5C-:7]#[O+:8])<-[1P:9]([CH:10]([CH3:11])[CH3:12])([CH:13]([CH3:14])[CH3:15])[CH2:16][c:17]2[cH:18][cH:19][cH:20][c:21]([n:22]2)[CH2:23][2P:24]->1([CH:25]([CH3:26])[CH3:27])[CH:28]([CH3:29])[CH3:30]", "smiles3D": "C([C:1]#[6N:2]->[Mn+:3]1(<-[3C-:4]#[O+:5])(<-[4H-:6])(<-[5C-:7]#[O+:8])<-[1P:9]([C:10]([C:11]([H:35])([H:36])[H:37])([C:12]([H:38])([H:39])[H:40])[H:34])([C:13]([C:14]([H:42])([H:43])[H:44])([C:15]([H:45])([H:46])[H:47])[H:41])[C:16]([H:48])([H:49])[c:17]2[c:18]([H:50])[c:19]([H:51])[c:20]([H:52])[c:21]([n:22]2)[C:23]([H:53])([H:54])[2P:24]->1([C:25]([C:26]([H:56])([H:57])[H:58])([C:27]([H:59])([H:60])[H:61])[H:55])[C:28]([C:29]([H:63])([H:64])[H:65])([C:30]([H:66])([H:67])[H:68])[H:62])([H:31])([H:32])[H:33]", "smiles3Dx": "C([C:1]#[6N:2]->[Mn+:3]1(<-[3C-:4]#[O+:5])(<-[4H-:6])(<-[5C-:7]#[O+:8])<-[1P:9]([C:10]([C:11]([H:35])([H:36])[H:37])([C:12]([H:38])([H:39])[H:40])[H:34])([C:13]([C:14]([H:42])([H:43])[H:44])([C:15]([H:45])([H:46])[H:47])[H:41])[C:16]([H:48])([H:49])[c:17]2[c:18]([H:50])[c:19]([H:51])[c:20]([H:52])[c:21]([n:22]2)[C:23]([H:53])([H:54])[2P:24]->1([C:25]([C:26]([H:56])([H:57])[H:58])([C:27]([H:59])([H:60])[H:61])[H:55])[C:28]([C:29]([H:63])([H:64])[H:65])([C:30]([H:66])([H:67])[H:68])[H:62])([H:31])([H:32])[H:33]", "dummies": []}
C     -4.5133     1.8149     1.0603
C     -3.1906     1.2743     0.7512
N     -2.0769     0.8261     0.4906
Mn     0.0000     0.0000     0.0000
C      0.6196     0.1941     2.1964
O      0.9475     0.2928     3.3527
H     -0.7277    -1.6270     0.4374
C     -0.6812    -0.3641    -2.1555
O     -1.0411    -0.5594    -3.2898
P      2.2699    -1.4458    -0.4736
C      3.4674    -1.3791     0.8903
C      4.7354    -2.1934     0.5821
C      3.8605     0.0641     1.2333
C      1.8778    -3.2023    -0.6531
C      0.7451    -3.3959    -1.6687
C      1.4750    -3.8227     0.6945
C      3.1724    -1.0971    -2.0002
C      3.6925     0.2859    -1.9621
C      4.9806     0.6660    -2.3589
C      5.3919     1.9863    -2.1188
C      4.5262     2.8859    -1.4760
C      3.2412     2.4502    -1.1254
N      2.8831     1.1906    -1.3981
C      2.2865     3.2657    -0.3329
P      0.5917     2.6524    -0.5106
C     -0.3653     3.7168     0.6086
C     -0.1890     3.2745     2.0640
C      0.0252     5.2016     0.4820
C      0.0869     3.2109    -2.1619
C      0.8586     2.4745    -3.2683
C     -1.4266     3.0239    -2.3599
H     -4.4292     2.9037     1.2562
H     -4.9197     1.3072     1.9590
H     -5.1922     1.6453     0.1995
H      2.9850    -1.8144     1.7895
H      5.3133    -1.7518    -0.2555
H      4.5001    -3.2502     0.3521
H      5.3947    -2.1968     1.4762
H      4.2992     0.0912     2.2534
H      4.6299     0.4591     0.5404
H      2.9845     0.7384     1.2306
H      2.7748    -3.7337    -1.0342
H     -0.2063    -2.9631    -1.3049
H      0.5817    -4.4806    -1.8444
H      1.0023    -2.9421    -2.6467
H      1.0355    -4.8313     0.5400
H      2.3638    -3.9639     1.3421
H      0.7339    -3.1953     1.2293
H      4.0067    -1.8178    -2.1208
H      2.4839    -1.1949    -2.8633
H      5.6593    -0.0471    -2.8091
H      6.3884     2.3015    -2.3992
H      4.8536     3.8920    -1.2473
H      2.5818     3.2306     0.7349
H      2.3361     4.3152    -0.6890
H     -1.4391     3.6205     0.3548
H     -0.7667     2.3509     2.2490
H      0.8784     3.1207     2.3242
H     -0.6060     4.0384     2.7549
H     -0.0644     5.5729    -0.5551
H      1.0488     5.3917     0.8661
H     -0.6715     5.8153     1.0922
H      0.3167     4.2895    -2.2614
H      1.8886     2.8766    -3.3464
H      0.3895     2.6486    -4.2598
H      0.9107     1.3865    -3.0965
H     -1.9885     3.7968    -1.7977
H     -1.7663     2.0250    -2.0287
H     -1.7062     3.1562    -3.4266
69
{"conf": 8, "E": 146.46, "rms": -1.0, "geom": "OH", "total_charge": 0, "CA_charge": 1, "smiles": "C[C:1]#[6N:2]->[Mn+:3]1(<-[3C-:4]#[O+:5])(<-[4H-:6])(<-[5C-:7]#[O+:8])<-[1P:9]([CH:10]([CH3:11])[CH3:12])([CH:13]([CH3:14])[CH3:15])[CH2:16][c:17]2[cH:18][cH:19][cH:20][c:21]([n:22]2)[CH2:23][2P:24]->1([CH:25]([CH3:26])[CH3:27])[CH:28]([CH3:29])[CH3:30]", "smiles3D": "C([C:1]#[6N:2]->[Mn+:3]1(<-[3C-:4]#[O+:5])(<-[4H-:6])(<-[5C-:7]#[O+:8])<-[1P:9]([C:10]([C:11]([H:35])([H:36])[H:37])([C:12]([H:38])([H:39])[H:40])[H:34])([C:13]([C:14]([H:42])([H:43])[H:44])([C:15]([H:45])([H:46])[H:47])[H:41])[C:16]([H:48])([H:49])[c:17]2[c:18]([H:50])[c:19]([H:51])[c:20]([H:52])[c:21]([n:22]2)[C:23]([H:53])([H:54])[2P:24]->1([C:25]([C:26]([H:56])([H:57])[H:58])([C:27]([H:59])([H:60])[H:61])[H:55])[C:28]([C:29]([H:63])([H:64])[H:65])([C:30]([H:66])([H:67])[H:68])[H:62])([H:31])([H:32])[H:33]", "smiles3Dx": "C([C:1]#[6N:2]->[Mn+:3]1(<-[3C-:4]#[O+:5])(<-[4H-:6])(<-[5C-:7]#[O+:8])<-[1P:9]([C:10]([C:11]([H:35])([H:36])[H:37])([C:12]([H:38])([H:39])[H:40])[H:34])([C:13]([C:14]([H:42])([H:43])[H:44])([C:15]([H:45])([H:46])[H:47])[H:41])[C:16]([H:48])([H:49])[c:17]2[c:18]([H:50])[c:19]([H:51])[c:20]([H:52])[c:21]([n:22]2)[C:23]([H:53])([H:54])[2P:24]->1([C:25]([C:26]([H:56])([H:57])[H:58])([C:27]([H:59])([H:60])[H:61])[H:55])[C:28]([C:29]([H:63])([H:64])[H:65])([C:30]([H:66])([H:67])[H:68])[H:62])([H:31])([H:32])[H:33]", "dummies": []}
C      2.0223     1.9770     4.0976
C      1.4196     1.3932     2.9001
N      0.9099     0.8984     1.8976
Mn     0.0000     0.0000     0.0000
C     -1.6532     1.5855     0.0831
O     -2.5222     2.4207     0.1234
H      1.0669     1.2257    -0.8593
C      1.7681    -1.4538    -0.0630
O      2.7022    -2.2159    -0.0917
P     -0.7307    -0.6340    -2.5534
C     -2.5022    -0.8573    -2.9060
C     -3.2953    -1.0498    -1.6190
C     -2.7750    -2.0410    -3.8475
C     -0.1765     0.6811    -3.6645
C     -0.7588     2.0356    -3.2398
C     -0.5479     0.3902    -5.1275
C      0.1838    -2.0790    -3.1540
C      0.1604    -3.1584    -2.1262
C      1.0811    -4.2140    -2.0920
C      1.0756    -5.0766    -0.9836
C      0.1749    -4.8601     0.0717
C     -0.7282    -3.7932    -0.0279
N     -0.7186    -3.0259    -1.1195
C     -1.7158    -3.4123     1.0006
P     -1.3534    -1.7573     1.6518
C     -0.3021    -2.0127     3.1288
C     -0.5605    -0.9924     4.2471
C     -0.3905    -3.4290     3.7213
C     -3.0022    -1.1673     2.1409
C     -2.9742     0.2361     2.7721
C     -3.7222    -2.1555     3.0770
H      2.6080     2.8763     3.8166
H      2.6919     1.2318     4.5740
H      1.2221     2.2632     4.8107
H     -2.8830     0.0590    -3.3958
H     -4.3833    -1.0439    -1.8439
H     -3.1056    -0.2271    -0.9138
H     -3.0566    -2.0153    -1.1483
H     -2.2892    -1.8897    -4.8323
H     -3.8661    -2.1167    -4.0429
H     -2.4479    -3.0029    -3.3999
H      0.9309     0.7443    -3.5946
H     -1.8669     2.0419    -3.2627
H     -0.3967     2.8313    -3.9253
H     -0.4187     2.3056    -2.2228
H     -1.6444     0.4043    -5.2898
H     -0.1345    -0.5821    -5.4617
H     -0.1043     1.1706    -5.7819
H      1.2376    -1.7815    -3.3392
H     -0.2463    -2.4579    -4.0972
H      1.8069    -4.3445    -2.8845
H      1.7845    -5.8924    -0.9302
H      0.1823    -5.5082     0.9382
H     -2.7194    -3.4011     0.5328
H     -1.7359    -4.1673     1.7987
H      0.7477    -1.8666     2.7951
H     -1.4756    -1.2171     4.8240
H      0.2812    -1.0332     4.9715
H     -0.5872     0.0415     3.8756
H      0.2013    -3.4816     4.6604
H     -1.4307    -3.7160     3.9729
H      0.0750    -4.1684     3.0381
H     -3.6066    -1.0987     1.2139
H     -2.9982     0.2033     3.8804
H     -2.0962     0.8243     2.4555
H     -3.8812     0.7955     2.4580
H     -3.8419    -3.1509     2.6059
H     -3.2116    -2.2773     4.0472
H     -4.7456    -1.7779     3.2874
69
{"conf": 9, "E": 135.36, "rms": -1.0, "geom": "OH", "total_charge": 0, "CA_charge": 1, "smiles": "C[C:1]#[6N:2]->[Mn+:3]1(<-[3C-:4]#[O+:5])(<-[4H-:6])(<-[5C-:7]#[O+:8])<-[1P:9]([CH:10]([CH3:11])[CH3:12])([CH:13]([CH3:14])[CH3:15])[CH2:16][c:17]2[cH:18][cH:19][cH:20][c:21]([n:22]2)[CH2:23][2P:24]->1([CH:25]([CH3:26])[CH3:27])[CH:28]([CH3:29])[CH3:30]", "smiles3D": "C([C:1]#[6N:2]->[Mn+:3]1(<-[3C-:4]#[O+:5])(<-[4H-:6])(<-[5C-:7]#[O+:8])<-[1P:9]([C:10]([C:11]([H:35])([H:36])[H:37])([C:12]([H:38])([H:39])[H:40])[H:34])([C:13]([C:14]([H:42])([H:43])[H:44])([C:15]([H:45])([H:46])[H:47])[H:41])[C:16]([H:48])([H:49])[c:17]2[c:18]([H:50])[c:19]([H:51])[c:20]([H:52])[c:21]([n:22]2)[C:23]([H:53])([H:54])[2P:24]->1([C:25]([C:26]([H:56])([H:57])[H:58])([C:27]([H:59])([H:60])[H:61])[H:55])[C:28]([C:29]([H:63])([H:64])[H:65])([C:30]([H:66])([H:67])[H:68])[H:62])([H:31])([H:32])[H:33]", "smiles3Dx": "C([C:1]#[6N:2]->[Mn+:3]1(<-[3C-:4]#[O+:5])(<-[4H-:6])(<-[5C-:7]#[O+:8])<-[1P:9]([C:10]([C:11]([H:35])([H:36])[H:37])([C:12]([H:38])([H:39])[H:40])[H:34])([C:13]([C:14]([H:42])([H:43])[H:44])([C:15]([H:45])([H:46])[H:47])[H:41])[C:16]([H:48])([H:49])[c:17]2[c:18]([H:50])[c:19]([H:51])[c:20]([H:52])[c:21]([n:22]2)[C:23]([H:53])([H:54])[2P:24]->1([C:25]([C:26]([H:56])([H:57])[H:58])([C:27]([H:59])([H:60])[H:61])[H:55])[C:28]([C:29]([H:63])([H:64])[H:65])([C:30]([H:66])([H:67])[H:68])[H:62])([H:31])([H:32])[H:33]", "dummies": []}
C     -0.1447    -4.6879     1.6759
C     -0.0995    -3.3108     1.1866
N     -0.0571    -2.1550     0.7717
Mn     0.0000     0.0000     0.0000
C     -1.8175    -0.5599    -1.2719
O     -2.7786    -0.8585    -1.9364
H     -1.1189     0.3781     1.4080
C      1.7607     0.4396     1.4018
O      2.6874     0.6705     2.1380
P     -0.3267     2.6270    -0.6716
C     -0.3146     2.9819    -2.4596
C     -1.5906     2.4959    -3.1524
C     -0.0799     4.4677    -2.8052
C     -1.7923     3.3196     0.1431
C     -3.0084     2.3985    -0.0224
C     -2.1434     4.7345    -0.3300
C      1.0434     3.5755     0.0159
C      2.2902     3.1791    -0.6982
C      3.1924     4.0908    -1.2619
C      4.1994     3.6051    -2.1074
C      4.2756     2.2342    -2.3925
C      3.3442     1.3670    -1.8045
N      2.4341     1.8648    -0.9553
C      3.3768    -0.1074    -1.9937
P      1.7106    -0.8283    -1.9706
C      0.9355    -0.5435    -3.5885
C      1.9537    -0.2829    -4.7085
C     -0.0155    -1.6888    -3.9829
C      2.0409    -2.6050    -1.8029
C      2.7410    -2.8850    -0.4586
C      2.9300    -3.1561    -2.9350
H      0.1912    -5.3754     0.8725
H      0.5258    -4.7900     2.5537
H     -1.1835    -4.9420     1.9708
H      0.5358     2.4205    -2.8896
H     -2.4523     3.1600    -2.9497
H     -1.4312     2.4951    -4.2519
H     -1.8367     1.4625    -2.8619
H      0.1403     4.5402    -3.8918
H     -0.9614     5.1079    -2.6393
H      0.7970     4.9015    -2.2981
H     -1.5638     3.3783     1.2296
H     -2.8050     1.3947     0.3903
H     -3.3232     2.2934    -1.0759
H     -3.8682     2.8135     0.5460
H     -2.8579     5.1853     0.3914
H     -1.2568     5.3971    -0.3491
H     -2.6575     4.7261    -1.3101
H      1.1479     3.3360     1.0942
H      0.8614     4.6614    -0.0960
H      3.0951     5.1543    -1.0842
H      4.9040     4.2913    -2.5587
H      5.0458     1.8578    -3.0537
H      3.9706    -0.5453    -1.1683
H      3.8809    -0.3458    -2.9488
H      0.3155     0.3610    -3.4911
H      2.4857     0.6747    -4.5294
H      1.4216    -0.1734    -5.6776
H      2.6893    -1.1015    -4.8171
H      0.4938    -2.5239    -4.4953
H     -0.5667    -2.0850    -3.1082
H     -0.7717    -1.2990    -4.6974
H      1.0725    -3.1471    -1.8131
H      2.5441    -3.9327    -0.1462
H      2.3985    -2.2062     0.3451
H      3.8423    -2.7621    -0.5371
H      3.9021    -2.6272    -2.9953
H      2.4424    -3.1332    -3.9195
H      3.1509    -4.2265    -2.7346
69
{"conf": 10, "E": 139.72, "rms": -1.0, "geom": "OH", "total_charge": 0, "CA_charge": 1, "smiles": "C[C:1]#[6N:2]->[Mn+:3]1(<-[3C-:4]#[O+:5])(<-[4H-:6])(<-[5C-:7]#[O+:8])<-[1P:9]([CH:10]([CH3:11])[CH3:12])([CH:13]([CH3:14])[CH3:15])[CH2:16][c:17]2[cH:18][cH:19][cH:20][c:21]([n:22]2)[CH2:23][2P:24]->1([CH:25]([CH3:26])[CH3:27])[CH:28]([CH3:29])[CH3:30]", "smiles3D": "C([C:1]#[6N:2]->[Mn+:3]1(<-[3C-:4]#[O+:5])(<-[4H-:6])(<-[5C-:7]#[O+:8])<-[1P:9]([C:10]([C:11]([H:35])([H:36])[H:37])([C:12]([H:38])([H:39])[H:40])[H:34])([C:13]([C:14]([H:42])([H:43])[H:44])([C:15]([H:45])([H:46])[H:47])[H:41])[C:16]([H:48])([H:49])[c:17]2[c:18]([H:50])[c:19]([H:51])[c:20]([H:52])[c:21]([n:22]2)[C:23]([H:53])([H:54])[2P:24]->1([C:25]([C:26]([H:56])([H:57])[H:58])([C:27]([H:59])([H:60])[H:61])[H:55])[C:28]([C:29]([H:63])([H:64])[H:65])([C:30]([H:66])([H:67])[H:68])[H:62])([H:31])([H:32])[H:33]", "smiles3Dx": "C([C:1]#[6N:2]->[Mn+:3]1(<-[3C-:4]#[O+:5])(<-[4H-:6])(<-[5C-:7]#[O+:8])<-[1P:9]([C:10]([C:11]([H:35])([H:36])[H:37])([C:12]([H:38])([H:39])[H:40])[H:34])([C:13]([C:14]([H:42])([H:43])[H:44])([C:15]([H:45])([H:46])[H:47])[H:41])[C:16]([H:48])([H:49])[c:17]2[c:18]([H:50])[c:19]([H:51])[c:20]([H:52])[c:21]([n:22]2)[C:23]([H:53])([H:54])[2P:24]->1([C:25]([C:26]([H:56])([H:57])[H:58])([C:27]([H:59])([H:60])[H:61])[H:55])[C:28]([C:29]([H:63])([H:64])[H:65])([C:30]([H:66])([H:67])[H:68])[H:62])([H:31])([H:32])[H:33]", "dummies": []}
C     -1.5377     2.5522    -3.9907
C     -1.0864     1.8022    -2.8197
N     -0.7032     1.1779    -1.8331
Mn     0.0000     0.0000     0.0000
C     -1.6844     0.9793     1.2061
O     -2.5713     1.4955     1.8396
H     -1.2266    -1.2589    -0.5394
C      1.5263    -0.9696    -1.4116
O      2.3253    -1.4809    -2.1562
P      0.5833    -1.8242     1.9835
C     -0.2615    -3.3259     1.4050
C      0.3788    -3.8364     0.1066
C     -0.2912    -4.4605     2.4391
C     -0.1475    -1.4867     3.6141
C      0.0111    -0.0170     3.9848
C      0.4700    -2.3424     4.7528
C      2.3039    -2.3142     2.2899
C      3.2321    -1.6710     1.3233
C      4.3574    -2.3154     0.7917
C      5.2087    -1.5978    -0.0607
C      4.9231    -0.2621    -0.3776
C      3.7959     0.3419     0.1928
N      3.0249    -0.3772     1.0366
C      3.2934     1.6801    -0.2585
P      1.7155     2.0600     0.5426
C      1.2543     3.6978    -0.0921
C     -0.2558     3.9511     0.0585
C      1.6532     3.8544    -1.5688
C      2.1209     2.2936     2.2975
C      3.4920     2.9642     2.4907
C      1.0517     3.1269     3.0178
H     -2.6464     2.5888    -4.0018
H     -1.1738     2.0533    -4.9122
H     -1.1336     3.5845    -3.9444
H     -1.3140    -3.0508     1.1785
H      0.2366    -3.1034    -0.7067
H      1.4606    -4.0475     0.2274
H     -0.1201    -4.7723    -0.2244
H      0.7230    -4.7870     2.7415
H     -0.7949    -5.3471     1.9980
H     -0.9099    -4.1811     3.3149
H     -1.2340    -1.7141     3.5525
H      1.0398     0.2045     4.3346
H     -0.2035     0.6184     3.1255
H     -0.6943     0.2448     4.8020
H      1.3381    -1.8414     5.2320
H      0.8349    -3.3320     4.4403
H     -0.2918    -2.4958     5.5463
H      2.4023    -3.4135     2.2194
H      2.6030    -1.9981     3.3065
H      4.5732    -3.3485     1.0329
H      6.0757    -2.0818    -0.4912
H      5.5473     0.2785    -1.0778
H      4.0430     2.4636    -0.0329
H      3.1394     1.6386    -1.3557
H      1.7949     4.4717     0.4902
H     -0.5441     4.8845    -0.4700
H     -0.5472     4.1027     1.1115
H     -0.8590     3.1280    -0.3534
H      2.7553     3.9441    -1.6639
H      1.2273     4.7883    -1.9935
H      1.3004     2.9995    -2.1785
H      2.1621     1.2983     2.7721
H      3.6385     3.2294     3.5598
H      4.3126     2.2641     2.2322
H      3.5831     3.8936     1.8911
H      1.1956     3.0422     4.1161
H      1.1300     4.2022     2.7534
H      0.0311     2.7686     2.7913
69
{"conf": 11, "E": 136.8, "rms": -1.0, "geom": "OH", "total_charge": 0, "CA_charge": 1, "smiles": "C[C:1]#[6N:2]->[Mn+:3]1(<-[3C-:4]#[O+:5])(<-[4H-:6])(<-[5C-:7]#[O+:8])<-[1P:9]([CH:10]([CH3:11])[CH3:12])([CH:13]([CH3:14])[CH3:15])[CH2:16][c:17]2[cH:18][cH:19][cH:20][c:21]([n:22]2)[CH2:23][2P:24]->1([CH:25]([CH3:26])[CH3:27])[CH:28]([CH3:29])[CH3:30]", "smiles3D": "C([C:1]#[6N:2]->[Mn+:3]1(<-[3C-:4]#[O+:5])(<-[4H-:6])(<-[5C-:7]#[O+:8])<-[1P:9]([C:10]([C:11]([H:35])([H:36])[H:37])([C:12]([H:38])([H:39])[H:40])[H:34])([C:13]([C:14]([H:42])([H:43])[H:44])([C:15]([H:45])([H:46])[H:47])[H:41])[C:16]([H:48])([H:49])[c:17]2[c:18]([H:50])[c:19]([H:51])[c:20]([H:52])[c:21]([n:22]2)[C:23]([H:53])([H:54])[2P:24]->1([C:25]([C:26]([H:56])([H:57])[H:58])([C:27]([H:59])([H:60])[H:61])[H:55])[C:28]([C:29]([H:63])([H:64])[H:65])([C:30]([H:66])([H:67])[H:68])[H:62])([H:31])([H:32])[H:33]", "smiles3Dx": "C([C:1]#[6N:2]->[Mn+:3]1(<-[3C-:4]#[O+:5])(<-[4H-:6])(<-[5C-:7]#[O+:8])<-[1P:9]([C:10]([C:11]([H:35])([H:36])[H:37])([C:12]([H:38])([H:39])[H:40])[H:34])([C:13]([C:14]([H:42])([H:43])[H:44])([C:15]([H:45])([H:46])[H:47])[H:41])[C:16]([H:48])([H:49])[c:17]2[c:18]([H:50])[c:19]([H:51])[c:20]([H:52])[c:21]([n:22]2)[C:23]([H:53])([H:54])[2P:24]->1([C:25]([C:26]([H:56])([H:57])[H:58])([C:27]([H:59])([H:60])[H:61])[H:55])[C:28]([C:29]([H:63])([H:64])[H:65])([C:30]([H:66])([H:67])[H:68])[H:62])([H:31])([H:32])[H:33]", "dummies": []}
C     -1.8268    -4.2697    -1.8015
C     -1.2946    -3.0147    -1.2731
N     -0.8522    -1.9600    -0.8240
Mn     0.0000     0.0000     0.0000
C      1.4413    -1.2239     1.2926
O      2.2009    -1.8717     1.9693
H      1.1930    -0.1727    -1.3837
C     -1.3594     1.1875    -1.4106
O     -2.0737     1.8137    -2.1534
P      1.3687     2.3059     0.5149
C      2.9050     2.4225    -0.4352
C      3.7838     1.1891    -0.1908
C      2.5998     2.5479    -1.9360
C      1.7541     2.6678     2.2532
C      2.9593     3.6068     2.4024
C      1.9920     1.3849     3.0371
C      0.4192     3.7481    -0.0199
C     -0.7967     3.8674     0.8356
C     -1.2356     5.0773     1.3874
C     -2.1314     5.0373     2.4657
C     -2.5130     3.8034     3.0136
C     -2.0595     2.6239     2.4068
N     -1.2770     2.7095     1.3247
C     -2.0856     1.3052     3.1003
P     -1.9808    -0.0759     1.9319
C     -3.6711    -0.1883     1.2580
C     -4.2655     1.1947     0.9444
C     -3.7204    -1.0366    -0.0173
C     -1.8969    -1.5216     3.0361
C     -1.5872    -2.8095     2.2621
C     -0.8448    -1.3409     4.1433
H     -1.2813    -4.5421    -2.7282
H     -2.9055    -4.1455    -2.0289
H     -1.6985    -5.0716    -1.0458
H      3.4651     3.3267    -0.1273
H      4.6893     1.2320    -0.8328
H      3.2396     0.2515    -0.4188
H      4.1404     1.1564     0.8551
H      3.5348     2.4636    -2.5301
H      1.8930     1.7678    -2.2806
H      2.1716     3.5462    -2.1610
H      0.8811     3.1766     2.7078
H      2.8183     4.5254     1.7953
H      3.9114     3.1096     2.1268
H      3.0479     3.9263     3.4627
H      2.1911     1.6214     4.1041
H      1.0730     0.7770     3.0002
H      2.8483     0.8062     2.6427
H      0.1081     3.6204    -1.0759
H      1.0435     4.6619     0.0734
H     -0.8448     6.0240     1.0367
H     -2.4627     5.9586     2.9269
H     -3.1092     3.7693     3.9165
H     -3.0187     1.2128     3.6959
H     -1.2190     1.2728     3.7852
H     -4.3210    -0.6727     2.0172
H     -5.2415     1.0839     0.4251
H     -4.4884     1.7536     1.8750
H     -3.5982     1.7825     0.2824
H     -4.7626    -1.0786    -0.4000
H     -3.0934    -0.6088    -0.8171
H     -3.4331    -2.0800     0.1653
H     -2.8853    -1.6455     3.5280
H     -1.3670    -3.6400     2.9662
H     -2.4611    -3.1536     1.6864
H     -0.7083    -2.6915     1.6071
H      0.1447    -1.0876     3.7262
H     -1.1654    -0.5857     4.8873
H     -0.7311    -2.2827     4.7214
69
{"conf": 12, "E": 127.1, "rms": -1.0, "geom": "OH", "total_charge": 0, "CA_charge": 1, "smiles": "C[C:1]#[6N:2]->[Mn+:3]1(<-[3C-:4]#[O+:5])(<-[4H-:6])(<-[5C-:7]#[O+:8])<-[1P:9]([CH:10]([CH3:11])[CH3:12])([CH:13]([CH3:14])[CH3:15])[CH2:16][c:17]2[cH:18][cH:19][cH:20][c:21]([n:22]2)[CH2:23][2P:24]->1([CH:25]([CH3:26])[CH3:27])[CH:28]([CH3:29])[CH3:30]", "smiles3D": "C([C:1]#[6N:2]->[Mn+:3]1(<-[3C-:4]#[O+:5])(<-[4H-:6])(<-[5C-:7]#[O+:8])<-[1P:9]([C:10]([C:11]([H:35])([H:36])[H:37])([C:12]([H:38])([H:39])[H:40])[H:34])([C:13]([C:14]([H:42])([H:43])[H:44])([C:15]([H:45])([H:46])[H:47])[H:41])[C:16]([H:48])([H:49])[c:17]2[c:18]([H:50])[c:19]([H:51])[c:20]([H:52])[c:21]([n:22]2)[C:23]([H:53])([H:54])[2P:24]->1([C:25]([C:26]([H:56])([H:57])[H:58])([C:27]([H:59])([H:60])[H:61])[H:55])[C:28]([C:29]([H:63])([H:64])[H:65])([C:30]([H:66])([H:67])[H:68])[H:62])([H:31])([H:32])[H:33]", "smiles3Dx": "C([C:1]#[6N:2]->[Mn+:3]1(<-[3C-:4]#[O+:5])(<-[4H-:6])(<-[5C-:7]#[O+:8])<-[1P:9]([C:10]([C:11]([H:35])([H:36])[H:37])([C:12]([H:38])([H:39])[H:40])[H:34])([C:13]([C:14]([H:42])([H:43])[H:44])([C:15]([H:45])([H:46])[H:47])[H:41])[C:16]([H:48])([H:49])[c:17]2[c:18]([H:50])[c:19]([H:51])[c:20]([H:52])[c:21]([n:22]2)[C:23]([H:53])([H:54])[2P:24]->1([C:25]([C:26]([H:56])([H:57])[H:58])([C:27]([H:59])([H:60])[H:61])[H:55])[C:28]([C:29]([H:63])([H:64])[H:65])([C:30]([H:66])([H:67])[H:68])[H:62])([H:31])([H:32])[H:33]", "dummies": []}
C      4.1393    -0.9176     2.6132
C      2.9250    -0.6445     1.8458
N      1.9017    -0.4136     1.2061
Mn     0.0000     0.0000     0.0000
C      0.4738     2.2426     0.0512
O      0.7221     3.4223     0.0790
H      1.0861    -0.1179    -1.4757
C     -0.2897    -2.2680    -0.0593
O     -0.4357    -3.4647    -0.0920
P     -2.0406     0.3187    -1.7855
C     -3.6523    -0.3803    -1.3185
C     -4.7903     0.1063    -2.2384
C     -3.6270    -1.9107    -1.3259
C     -1.6464    -0.3173    -3.4359
C     -0.8541    -1.6297    -3.3405
C     -0.8236     0.7051    -4.2342
C     -2.3811     2.0750    -2.0176
C     -2.9387     2.6137    -0.7451
C     -4.1215     3.3595    -0.6603
C     -4.6672     3.6131     0.6060
C     -4.0443     3.1025     1.7543
C     -2.8652     2.3580     1.6104
N     -2.3443     2.1898     0.3866
C     -2.1033     1.8042     2.7616
P     -1.3697     0.1931     2.3619
C     -0.2480    -0.1086     3.7564
C      0.8266     0.9945     3.8139
C     -0.9753    -0.1470     5.1138
C     -2.6870    -1.0557     2.4022
C     -3.8816    -0.6458     3.2775
C     -2.1578    -2.4385     2.8276
H      3.8622    -1.2866     3.6221
H      4.7426    -1.6874     2.0897
H      4.7319     0.0151     2.7108
H     -3.8868    -0.0405    -0.2916
H     -4.9848     1.1867    -2.1099
H     -4.6021    -0.1083    -3.3070
H     -5.7365    -0.4050    -1.9595
H     -2.7845    -2.3005    -0.7319
H     -3.5832    -2.3072    -2.3614
H     -4.5579    -2.2977    -0.8591
H     -2.5840    -0.5166    -3.9865
H     -0.7567    -2.0764    -4.3530
H      0.1668    -1.4638    -2.9495
H     -1.3559    -2.3787    -2.7035
H     -0.4744     0.2553    -5.1884
H     -1.4428     1.5849    -4.5046
H      0.0654     1.0384    -3.6566
H     -1.4359     2.6067    -2.2518
H     -3.0993     2.2210    -2.8506
H     -4.6294     3.7033    -1.5524
H     -5.5832     4.1822     0.6958
H     -4.4719     3.2840     2.7322
H     -1.2947     2.5174     3.0138
H     -2.7724     1.7104     3.6375
H      0.2591    -1.0831     3.5961
H      1.1251     1.3447     2.8072
H      0.4677     1.8844     4.3740
H      1.7281     0.6111     4.3375
H     -1.6318    -1.0216     5.2246
H     -0.2236    -0.2354     5.9273
H     -1.5539     0.7789     5.3030
H     -3.0574    -1.1607     1.3717
H     -3.5906    -0.4040     4.3161
H     -4.6179    -1.4769     3.3153
H     -4.4079     0.2220     2.8288
H     -1.1242    -2.6141     2.4724
H     -2.7988    -3.2245     2.3739
H     -2.1951    -2.6023     3.9196
69
{"conf": 13, "E": 143.47, "rms": -1.0, "geom": "OH", "total_charge": 0, "CA_charge": 1, "smiles": "C[C:1]#[6N:2]->[Mn+:3]1(<-[3C-:4]#[O+:5])(<-[4H-:6])(<-[5C-:7]#[O+:8])<-[1P:9]([CH:10]([CH3:11])[CH3:12])([CH:13]([CH3:14])[CH3:15])[CH2:16][c:17]2[cH:18][cH:19][cH:20][c:21]([n:22]2)[CH2:23][2P:24]->1([CH:25]([CH3:26])[CH3:27])[CH:28]([CH3:29])[CH3:30]", "smiles3D": "C([C:1]#[6N:2]->[Mn+:3]1(<-[3C-:4]#[O+:5])(<-[4H-:6])(<-[5C-:7]#[O+:8])<-[1P:9]([C:10]([C:11]([H:35])([H:36])[H:37])([C:12]([H:38])([H:39])[H:40])[H:34])([C:13]([C:14]([H:42])([H:43])[H:44])([C:15]([H:45])([H:46])[H:47])[H:41])[C:16]([H:48])([H:49])[c:17]2[c:18]([H:50])[c:19]([H:51])[c:20]([H:52])[c:21]([n:22]2)[C:23]([H:53])([H:54])[2P:24]->1([C:25]([C:26]([H:56])([H:57])[H:58])([C:27]([H:59])([H:60])[H:61])[H:55])[C:28]([C:29]([H:63])([H:64])[H:65])([C:30]([H:66])([H:67])[H:68])[H:62])([H:31])([H:32])[H:33]", "smiles3Dx": "C([C:1]#[6N:2]->[Mn+:3]1(<-[3C-:4]#[O+:5])(<-[4H-:6])(<-[5C-:7]#[O+:8])<-[1P:9]([C:10]([C:11]([H:35])([H:36])[H:37])([C:12]([H:38])([H:39])[H:40])[H:34])([C:13]([C:14]([H:42])([H:43])[H:44])([C:15]([H:45])([H:46])[H:47])[H:41])[C:16]([H:48])([H:49])[c:17]2[c:18]([H:50])[c:19]([H:51])[c:20]([H:52])[c:21]([n:22]2)[C:23]([H:53])([H:54])[2P:24]->1([C:25]([C:26]([H:56])([H:57])[H:58])([C:27]([H:59])([H:60])[H:61])[H:55])[C:28]([C:29]([H:63])([H:64])[H:65])([C:30]([H:66])([H:67])[H:68])[H:62])([H:31])([H:32])[H:33]", "dummies": []}
C     -3.0668    -3.5313    -1.7117
C     -2.1649    -2.4950    -1.2114
N     -1.4062    -1.6275    -0.7852
Mn     0.0000     0.0000     0.0000
C      1.4835    -0.6622    -1.6144
O      2.2615    -1.0118    -2.4669
H     -0.7692     1.0274    -1.3059
C     -1.6767     0.6885     1.4024
O     -2.5640     1.0484     2.1354
P      1.4571     2.2303     0.6133
C      1.5021     3.4297    -0.7489
C      0.0805     3.9193    -1.0785
C      2.3708     4.6604    -0.4322
C      3.1565     1.8043     1.0820
C      3.7984     2.8174     2.0458
C      4.0485     1.6008    -0.1551
C      0.7328     3.1272     2.0080
C      0.4114     2.1777     3.1178
C     -0.4725     2.5053     4.1543
C     -0.8677     1.5008     5.0492
C     -0.3977     0.1901     4.8849
C      0.4864    -0.0827     3.8321
N      0.8831     0.9168     3.0317
C      1.0765    -1.4178     3.5753
P      0.9143    -1.8743     1.8288
C     -0.3379    -3.1940     1.7943
C      0.0710    -4.4699     2.5442
C     -1.6715    -2.6853     2.3591
C      2.4733    -2.7093     1.3946
C      3.5087    -1.7159     0.8696
C      3.1101    -3.4758     2.5875
H     -4.0505    -3.0798    -1.9546
H     -2.6335    -3.9893    -2.6245
H     -3.1992    -4.3109    -0.9335
H      1.9157     2.9230    -1.6467
H      0.0661     4.3580    -2.0990
H     -0.6693     3.1147    -1.0440
H     -0.2488     4.7078    -0.3685
H      3.4477     4.4319    -0.4347
H      2.2344     5.4237    -1.2284
H      2.0817     5.1335     0.5279
H      3.1038     0.8448     1.6191
H      4.8663     2.5551     2.2039
H      3.7600     3.8585     1.6848
H      3.3139     2.7592     3.0426
H      4.4456     2.5475    -0.5616
H      4.9255     0.9792     0.1251
H      3.5063     1.0715    -0.9625
H     -0.2050     3.6154     1.6758
H      1.4279     3.9047     2.3751
H     -0.8747     3.5064     4.2451
H     -1.5558     1.7318     5.8518
H     -0.7150    -0.5913     5.5636
H      0.5806    -2.1724     4.2137
H      2.1492    -1.3751     3.8467
H     -0.4976    -3.4752     0.7354
H      0.2483    -4.2931     3.6231
H      0.9369    -4.9593     2.0561
H     -0.7545    -5.2107     2.4781
H     -1.5835    -2.3848     3.4230
H     -2.4421    -3.4825     2.2884
H     -2.0458    -1.8311     1.7717
H      2.2516    -3.4389     0.5856
H      4.3020    -2.2616     0.3159
H      3.9964    -1.1620     1.6977
H      3.0628    -0.9870     0.1928
H      2.3986    -3.8343     3.3446
H      3.8382    -2.8527     3.1492
H      3.6682    -4.3543     2.1999
69
{"conf": 14, "E": 128.91, "rms": -1.0, "geom": "OH", "total_charge": 0, "CA_charge": 1, "smiles": "C[C:1]#[6N:2]->[Mn+:3]1(<-[3C-:4]#[O+:5])(<-[4H-:6])(<-[5C-:7]#[O+:8])<-[1P:9]([CH:10]([CH3:11])[CH3:12])([CH:13]([CH3:14])[CH3:15])[CH2:16][c:17]2[cH:18][cH:19][cH:20][c:21]([n:22]2)[CH2:23][2P:24]->1([CH:25]([CH3:26])[CH3:27])[CH:28]([CH3:29])[CH3:30]", "smiles3D": "C([C:1]#[6N:2]->[Mn+:3]1(<-[3C-:4]#[O+:5])(<-[4H-:6])(<-[5C-:7]#[O+:8])<-[1P:9]([C:10]([C:11]([H:35])([H:36])[H:37])([C:12]([H:38])([H:39])[H:40])[H:34])([C:13]([C:14]([H:42])([H:43])[H:44])([C:15]([H:45])([H:46])[H:47])[H:41])[C:16]([H:48])([H:49])[c:17]2[c:18]([H:50])[c:19]([H:51])[c:20]([H:52])[c:21]([n:22]2)[C:23]([H:53])([H:54])[2P:24]->1([C:25]([C:26]([H:56])([H:57])[H:58])([C:27]([H:59])([H:60])[H:61])[H:55])[C:28]([C:29]([H:63])([H:64])[H:65])([C:30]([H:66])([H:67])[H:68])[H:62])([H:31])([H:32])[H:33]", "smiles3Dx": "C([C:1]#[6N:2]->[Mn+:3]1(<-[3C-:4]#[O+:5])(<-[4H-:6])(<-[5C-:7]#[O+:8])<-[1P:9]([C:10]([C:11]([H:35])([H:36])[H:37])([C:12]([H:38])([H:39])[H:40])[H:34])([C:13]([C:14]([H:42])([H:43])[H:44])([C:15]([H:45])([H:46])[H:47])[H:41])[C:16]([H:48])([H:49])[c:17]2[c:18]([H:50])[c:19]([H:51])[c:20]([H:52])[c:21]([n:22]2)[C:23]([H:53])([H:54])[2P:24]->1([C:25]([C:26]([H:56])([H:57])[H:58])([C:27]([H:59])([H:60])[H:61])[H:55])[C:28]([C:29]([H:63])([H:64])[H:65])([C:30]([H:66])([H:67])[H:68])[H:62])([H:31])([H:32])[H:33]", "dummies": []}
C      4.5301     1.6313     1.2719
C      3.2016     1.1469     0.8996
N      2.0841     0.7457     0.5841
Mn     0.0000     0.0000     0.0000
C      0.7229    -0.1936    -2.1655
O      1.1064    -0.2978    -3.3041
H      0.6662    -1.6879     0.2835
C     -0.5140     0.0767     2.2342
O     -0.7850     0.1172     3.4086
P     -2.3763    -1.2436    -0.5598
C     -2.1714    -3.0370    -0.7223
C     -1.7416    -3.6528     0.6209
C     -1.1267    -3.3715    -1.7953
C     -3.3063    -0.6639    -2.0074
C     -4.3710    -1.6769    -2.4605
C     -2.3819    -0.3467    -3.1829
C     -3.5710    -1.0914     0.7882
C     -3.8256     0.3443     1.0869
C     -5.0566     0.8445     1.5297
C     -5.1536     2.2071     1.8524
C     -4.0308     3.0410     1.7329
C     -2.8250     2.4863     1.2837
N     -2.7729     1.1733     1.0099
C     -1.5691     3.2679     1.0900
P     -0.6726     2.6376    -0.3476
C     -1.7497     2.9702    -1.7753
C     -2.6004     4.2448    -1.6121
C     -0.9652     3.0340    -3.0916
C      0.8212     3.6732    -0.4018
C      1.8087     3.2046    -1.4830
C      0.5252     5.1691    -0.5875
H      4.6225     2.7017     0.9951
H      4.6716     1.5183     2.3663
H      5.3020     1.0424     0.7353
H     -3.1380    -3.4952    -1.0108
H     -1.4035    -4.7021     0.4844
H     -2.6029    -3.6995     1.3178
H     -0.9214    -3.0787     1.0953
H     -0.8456    -4.4450    -1.7467
H     -1.5439    -3.2204    -2.8068
H     -0.2062    -2.7678    -1.6690
H     -3.8310     0.2714    -1.7211
H     -3.9137    -2.5699    -2.9346
H     -5.0269    -1.2016    -3.2208
H     -5.0232    -1.9933    -1.6236
H     -1.8914    -1.2433    -3.5995
H     -2.9670     0.1295    -3.9984
H     -1.6110     0.3679    -2.8788
H     -3.1612    -1.5677     1.6998
H     -4.5189    -1.5939     0.5128
H     -5.9174     0.1958     1.6304
H     -6.0952     2.6152     2.1958
H     -4.1034     4.0938     1.9742
H     -0.9314     3.1597     1.9918
H     -1.8167     4.3366     0.9517
H     -2.4559     2.1260    -1.8465
H     -3.3854     4.0978    -0.8449
H     -2.0122     5.1407    -1.3563
H     -3.1389     4.4581    -2.5603
H     -0.4884     4.0211    -3.2424
H     -0.2057     2.2317    -3.1531
H     -1.6668     2.8851    -3.9401
H      1.3261     3.5564     0.5817
H      1.8261     2.1064    -1.5782
H      2.8335     3.5297    -1.2030
H      1.5994     3.6470    -2.4756
H      1.4709     5.7373    -0.4568
H     -0.1733     5.5558     0.1773
H      0.1587     5.4041    -1.6034
69
{"conf": 15, "E": 140.98, "rms": -1.0, "geom": "OH", "total_charge": 0, "CA_charge": 1, "smiles": "C[C:1]#[6N:2]->[Mn+:3]1(<-[3C-:4]#[O+:5])(<-[4H-:6])(<-[5C-:7]#[O+:8])<-[1P:9]([CH:10]([CH3:11])[CH3:12])([CH:13]([CH3:14])[CH3:15])[CH2:16][c:17]2[cH:18][cH:19][cH:20][c:21]([n:22]2)[CH2:23][2P:24]->1([CH:25]([CH3:26])[CH3:27])[CH:28]([CH3:29])[CH3:30]", "smiles3D": "C([C:1]#[6N:2]->[Mn+:3]1(<-[3C-:4]#[O+:5])(<-[4H-:6])(<-[5C-:7]#[O+:8])<-[1P:9]([C:10]([C:11]([H:35])([H:36])[H:37])([C:12]([H:38])([H:39])[H:40])[H:34])([C:13]([C:14]([H:42])([H:43])[H:44])([C:15]([H:45])([H:46])[H:47])[H:41])[C:16]([H:48])([H:49])[c:17]2[c:18]([H:50])[c:19]([H:51])[c:20]([H:52])[c:21]([n:22]2)[C:23]([H:53])([H:54])[2P:24]->1([C:25]([C:26]([H:56])([H:57])[H:58])([C:27]([H:59])([H:60])[H:61])[H:55])[C:28]([C:29]([H:63])([H:64])[H:65])([C:30]([H:66])([H:67])[H:68])[H:62])([H:31])([H:32])[H:33]", "smiles3Dx": "C([C:1]#[6N:2]->[Mn+:3]1(<-[3C-:4]#[O+:5])(<-[4H-:6])(<-[5C-:7]#[O+:8])<-[1P:9]([C:10]([C:11]([H:35])([H:36])[H:37])([C:12]([H:38])([H:39])[H:40])[H:34])([C:13]([C:14]([H:42])([H:43])[H:44])([C:15]([H:45])([H:46])[H:47])[H:41])[C:16]([H:48])([H:49])[c:17]2[c:18]([H:50])[c:19]([H:51])[c:20]([H:52])[c:21]([n:22]2)[C:23]([H:53])([H:54])[2P:24]->1([C:25]([C:26]([H:56])([H:57])[H:58])([C:27]([H:59])([H:60])[H:61])[H:55])[C:28]([C:29]([H:63])([H:64])[H:65])([C:30]([H:66])([H:67])[H:68])[H:62])([H:31])([H:32])[H:33]", "dummies": []}
C      1.6475    -3.8788    -2.6538
C      1.1648    -2.7390    -1.8756
N      0.7642    -1.7818    -1.2174
Mn     0.0000     0.0000     0.0000
C      1.5943     1.2737    -1.0391
O      2.4376     1.9385    -1.5878
H     -1.1553     0.2282    -1.4126
C     -1.4439    -1.5045     0.9514
O     -2.1956    -2.3032     1.4530
P     -1.3059     2.2575     0.9502
C     -1.1006     3.6523    -0.1906
C     -1.2561     3.1886    -1.6463
C      0.2582     4.3439    -0.0060
C     -3.1160     2.0832     0.9797
C     -3.7927     3.1766     1.8320
C     -3.5330     0.7121     1.5029
C     -0.9139     2.9607     2.5713
C      0.5517     3.0196     2.8061
C      1.1414     3.9079     3.7162
C      2.5004     3.7552     4.0270
C      3.2284     2.6905     3.4779
C      2.5759     1.8136     2.6026
N      1.2930     2.0409     2.2750
C      3.1773     0.5520     2.0995
P      1.8774    -0.6831     1.8648
C      1.1852    -1.0954     3.4938
C     -0.0863    -0.2809     3.7683
C      2.1820    -0.8585     4.6486
C      2.7450    -2.1651     1.2830
C      3.6838    -1.8122     0.1167
C      3.5587    -2.8561     2.3845
H      2.2255    -3.5118    -3.5266
H      2.3011    -4.5093    -2.0164
H      0.7836    -4.4787    -3.0065
H     -1.8916     4.4003     0.0129
H     -2.2333     2.6951    -1.8141
H     -0.4557     2.4916    -1.9458
H     -1.2152     4.0670    -2.3251
H      0.4477     5.0543    -0.8388
H      0.2595     4.9454     0.9259
H      1.0920     3.6200     0.0298
H     -3.4958     2.1811    -0.0568
H     -4.8919     3.1368     1.6753
H     -3.4676     4.1946     1.5434
H     -3.6082     3.0237     2.9160
H     -4.6053     0.7116     1.7950
H     -2.9375     0.4137     2.3902
H     -3.4486    -0.0244     0.6824
H     -1.3796     2.3373     3.3611
H     -1.3287     3.9884     2.6344
H      0.5581     4.6876     4.1893
H      2.9753     4.4321     4.7250
H      4.2612     2.5302     3.7597
H      3.6713     0.7569     1.1288
H      3.9325     0.1771     2.8194
H      0.9061    -2.1703     3.4847
H     -0.7665    -0.8606     4.4278
H     -0.6287    -0.0355     2.8422
H      0.1429     0.6725     4.2870
H      1.7348    -1.2324     5.5942
H      2.3985     0.2192     4.7925
H      3.1383    -1.3894     4.5192
H      1.9831    -2.8840     0.9156
H      3.1963    -1.1338    -0.6111
H      3.9788    -2.7394    -0.4193
H      4.6106    -1.3194     0.4805
H      4.3353    -2.1813     2.7993
H      4.0839    -3.7358     1.9546
H      2.9043    -3.2532     3.1852
69
{"conf": 16, "E": 129.43, "rms": -1.0, "geom": "OH", "total_charge": 0, "CA_charge": 1, "smiles": "C[C:1]#[6N:2]->[Mn+:3]1(<-[3C-:4]#[O+:5])(<-[4H-:6])(<-[5C-:7]#[O+:8])<-[1P:9]([CH:10]([CH3:11])[CH3:12])([CH:13]([CH3:14])[CH3:15])[CH2:16][c:17]2[cH:18][cH:19][cH:20][c:21]([n:22]2)[CH2:23][2P:24]->1([CH:25]([CH3:26])[CH3:27])[CH:28]([CH3:29])[CH3:30]", "smiles3D": "C([C:1]#[6N:2]->[Mn+:3]1(<-[3C-:4]#[O+:5])(<-[4H-:6])(<-[5C-:7]#[O+:8])<-[1P:9]([C:10]([C:11]([H:35])([H:36])[H:37])([C:12]([H:38])([H:39])[H:40])[H:34])([C:13]([C:14]([H:42])([H:43])[H:44])([C:15]([H:45])([H:46])[H:47])[H:41])[C:16]([H:48])([H:49])[c:17]2[c:18]([H:50])[c:19]([H:51])[c:20]([H:52])[c:21]([n:22]2)[C:23]([H:53])([H:54])[2P:24]->1([C:25]([C:26]([H:56])([H:57])[H:58])([C:27]([H:59])([H:60])[H:61])[H:55])[C:28]([C:29]([H:63])([H:64])[H:65])([C:30]([H:66])([H:67])[H:68])[H:62])([H:31])([H:32])[H:33]", "smiles3Dx": "C([C:1]#[6N:2]->[Mn+:3]1(<-[3C-:4]#[O+:5])(<-[4H-:6])(<-[5C-:7]#[O+:8])<-[1P:9]([C:10]([C:11]([H:35])([H:36])[H:37])([C:12]([H:38])([H:39])[H:40])[H:34])([C:13]([C:14]([H:42])([H:43])[H:44])([C:15]([H:45])([H:46])[H:47])[H:41])[C:16]([H:48])([H:49])[c:17]2[c:18]([H:50])[c:19]([H:51])[c:20]([H:52])[c:21]([n:22]2)[C:23]([H:53])([H:54])[2P:24]->1([C:25]([C:26]([H:56])([H:57])[H:58])([C:27]([H:59])([H:60])[H:61])[H:55])[C:28]([C:29]([H:63])([H:64])[H:65])([C:30]([H:66])([H:67])[H:68])[H:62])([H:31])([H:32])[H:33]", "dummies": []}
C      2.5835     1.8156     3.8500
C      1.8193     1.2861     2.7216
N      1.1829     0.8382     1.7710
Mn     0.0000     0.0000     0.0000
C     -1.0255    -1.4256     1.4724
O     -1.5678    -2.1705     2.2503
H     -1.2578     1.2620     0.4362
C      0.9774     1.5511    -1.3712
O      1.4910     2.3694    -2.0928
P     -1.7101    -0.7106    -2.0282
C     -3.3676    -0.0983    -1.6389
C     -3.4329     1.4365    -1.7278
C     -3.7793    -0.5522    -0.2350
C     -1.3174     0.0556    -3.6239
C      0.0535    -0.3959    -4.1250
C     -2.3803    -0.2676    -4.6924
C     -2.0200    -2.4572    -2.3938
C     -1.5040    -3.3197    -1.3052
C     -2.2517    -4.3182    -0.6666
C     -1.6460    -5.0625     0.3571
C     -0.3253    -4.7844     0.7414
C      0.3734    -3.7732     0.0694
N     -0.2314    -3.1214    -0.9426
C      1.7123    -3.2789     0.5156
P      2.1031    -1.7135    -0.3032
C      3.5802    -1.1420     0.5862
C      4.7721    -2.1004     0.4514
C      3.9971     0.2761     0.1675
C      2.4840    -2.1205    -2.0347
C      3.3720    -1.0622    -2.6989
C      3.1103    -3.5158    -2.2051
H      2.5048     2.9221     3.8633
H      2.1782     1.4036     4.7969
H      3.6480     1.5215     3.7439
H     -4.0916    -0.5245    -2.3644
H     -3.4210     1.7745    -2.7828
H     -2.5904     1.9190    -1.1974
H     -4.3836     1.8072    -1.2883
H     -3.1770    -0.0447     0.5436
H     -3.6705    -1.6515    -0.1266
H     -4.8475    -0.3031    -0.0590
H     -1.2832     1.1563    -3.4839
H      0.3030     0.1348    -5.0685
H      0.8287    -0.1276    -3.3906
H      0.0840    -1.4852    -4.3282
H     -2.1061     0.2266    -5.6488
H     -2.4586    -1.3558    -4.8879
H     -3.3782     0.1206    -4.4149
H     -1.5099    -2.7392    -3.3339
H     -3.1101    -2.6257    -2.5180
H     -3.2782    -4.5137    -0.9495
H     -2.2065    -5.8339     0.8687
H      0.1294    -5.3207     1.5645
H      1.6886    -3.1115     1.6132
H      2.4802    -4.0409     0.2890
H      3.3096    -1.1026     1.6635
H      5.5746    -1.7752     1.1472
H      4.5012    -3.1334     0.7436
H      5.2097    -2.0923    -0.5632
H      3.1219     0.9304     0.0141
H      4.6273     0.2890    -0.7413
H      4.6062     0.7274     0.9796
H      1.5233    -2.1333    -2.5790
H      3.0311    -0.0380    -2.4522
H      4.4389    -1.1869    -2.4354
H      3.3021    -1.1706    -3.8024
H      4.0030    -3.6736    -1.5761
H      3.4147    -3.6625    -3.2635
H      2.3618    -4.3057    -1.9885
69
{"conf": 17, "E": 149.31, "rms": -1.0, "geom": "OH", "total_charge": 0, "CA_charge": 1, "smiles": "C[C:1]#[6N:2]->[Mn+:3]1(<-[3C-:4]#[O+:5])(<-[4H-:6])(<-[5C-:7]#[O+:8])<-[1P:9]([CH:10]([CH3:11])[CH3:12])([CH:13]([CH3:14])[CH3:15])[CH2:16][c:17]2[cH:18][cH:19][cH:20][c:21]([n:22]2)[CH2:23][2P:24]->1([CH:25]([CH3:26])[CH3:27])[CH:28]([CH3:29])[CH3:30]", "smiles3D": "C([C:1]#[6N:2]->[Mn+:3]1(<-[3C-:4]#[O+:5])(<-[4H-:6])(<-[5C-:7]#[O+:8])<-[1P:9]([C:10]([C:11]([H:35])([H:36])[H:37])([C:12]([H:38])([H:39])[H:40])[H:34])([C:13]([C:14]([H:42])([H:43])[H:44])([C:15]([H:45])([H:46])[H:47])[H:41])[C:16]([H:48])([H:49])[c:17]2[c:18]([H:50])[c:19]([H:51])[c:20]([H:52])[c:21]([n:22]2)[C:23]([H:53])([H:54])[2P:24]->1([C:25]([C:26]([H:56])([H:57])[H:58])([C:27]([H:59])([H:60])[H:61])[H:55])[C:28]([C:29]([H:63])([H:64])[H:65])([C:30]([H:66])([H:67])[H:68])[H:62])([H:31])([H:32])[H:33]", "smiles3Dx": "C([C:1]#[6N:2]->[Mn+:3]1(<-[3C-:4]#[O+:5])(<-[4H-:6])(<-[5C-:7]#[O+:8])<-[1P:9]([C:10]([C:11]([H:35])([H:36])[H:37])([C:12]([H:38])([H:39])[H:40])[H:34])([C:13]([C:14]([H:42])([H:43])[H:44])([C:15]([H:45])([H:46])[H:47])[H:41])[C:16]([H:48])([H:49])[c:17]2[c:18]([H:50])[c:19]([H:51])[c:20]([H:52])[c:21]([n:22]2)[C:23]([H:53])([H:54])[2P:24]->1([C:25]([C:26]([H:56])([H:57])[H:58])([C:27]([H:59])([H:60])[H:61])[H:55])[C:28]([C:29]([H:63])([H:64])[H:65])([C:30]([H:66])([H:67])[H:68])[H:62])([H:31])([H:32])[H:33]", "dummies": []}
C      2.2478     2.2894    -3.8089
C      1.5962     1.6056    -2.6929
N      1.0541     1.0265    -1.7540
Mn     0.0000     0.0000     0.0000
C      1.2757     1.1819     1.4896
O      1.9486     1.8049     2.2728
H     -1.0848     1.4706    -0.1446
C     -1.2975    -1.1317    -1.5087
O     -1.9913    -1.7202    -2.3002
P     -1.8636    -0.7114     1.9046
C     -1.7334     0.2315     3.4501
C     -0.4602    -0.1513     4.2219
C     -1.7333     1.7439     3.1697
C     -3.5437    -0.4338     1.2679
C     -3.6153     0.7973     0.3577
C     -4.5876    -0.3093     2.3926
C     -2.0115    -2.4333     2.4286
C     -0.7077    -2.9687     2.8550
C     -0.5592    -3.9613     3.8335
C      0.7279    -4.4332     4.1213
C      1.8266    -3.9382     3.4068
C      1.6041    -2.9749     2.4128
N      0.3663    -2.5188     2.1983
C      2.6699    -2.4618     1.5310
P      2.0134    -1.9032    -0.0631
C      1.6621    -3.4228    -0.9982
C      0.7653    -4.3905    -0.2137
C      0.9986    -3.1110    -2.3594
C      3.5722    -1.3026    -0.7808
C      3.5598    -1.2774    -2.3152
C      3.9259     0.0893    -0.2374
H      3.3043     1.9577    -3.8770
H      2.2137     3.3856    -3.6418
H      1.7206     2.0413    -4.7528
H     -2.6015    -0.0067     4.0971
H     -0.2639     0.5685     5.0446
H      0.4301    -0.1830     3.5669
H     -0.5906    -1.1370     4.7106
H     -1.0911     2.0041     2.3072
H     -1.3778     2.3136     4.0544
H     -2.7598     2.1066     2.9753
H     -3.8192    -1.3181     0.6530
H     -3.2064     1.7057     0.8349
H     -3.0878     0.6040    -0.5945
H     -4.6723     1.0053     0.0858
H     -4.5025     0.6505     2.9385
H     -5.6062    -0.3432     1.9504
H     -4.5227    -1.1519     3.1083
H     -2.7268    -2.5013     3.2731
H     -2.3917    -3.0426     1.5821
H     -1.4171    -4.3548     4.3636
H      0.8710    -5.1913     4.8802
H      2.8215    -4.3175     3.6023
H      3.1692    -1.6157     2.0413
H      3.4168    -3.2653     1.3534
H      2.6289    -3.9376    -1.1904
H      0.5010    -5.2588    -0.8550
H      1.3010    -4.8177     0.6555
H     -0.1805    -3.8990     0.0949
H      0.9363    -2.0303    -2.5778
H     -0.0341    -3.5143    -2.4276
H      1.5772    -3.5913    -3.1768
H      4.3818    -1.9982    -0.4697
H      3.5751    -2.3074    -2.7227
H      2.6998    -0.7271    -2.7222
H      4.4817    -0.7863    -2.6937
H      3.1782     0.8480    -0.5176
H      4.9084     0.4133    -0.6421
H      4.0229     0.0785     0.8656
69
{"conf": 18, "E": 151.57, "rms": -1.0, "geom": "OH", "total_charge": 0, "CA_charge": 1, "smiles": "C[C:1]#[6N:2]->[Mn+:3]1(<-[3C-:4]#[O+:5])(<-[4H-:6])(<-[5C-:7]#[O+:8])<-[1P:9]([CH:10]([CH3:11])[CH3:12])([CH:13]([CH3:14])[CH3:15])[CH2:16][c:17]2[cH:18][cH:19][cH:20][c:21]([n:22]2)[CH2:23][2P:24]->1([CH:25]([CH3:26])[CH3:27])[CH:28]([CH3:29])[CH3:30]", "smiles3D": "C([C:1]#[6N:2]->[Mn+:3]1(<-[3C-:4]#[O+:5])(<-[4H-:6])(<-[5C-:7]#[O+:8])<-[1P:9]([C:10]([C:11]([H:35])([H:36])[H:37])([C:12]([H:38])([H:39])[H:40])[H:34])([C:13]([C:14]([H:42])([H:43])[H:44])([C:15]([H:45])([H:46])[H:47])[H:41])[C:16]([H:48])([H:49])[c:17]2[c:18]([H:50])[c:19]([H:51])[c:20]([H:52])[c:21]([n:22]2)[C:23]([H:53])([H:54])[2P:24]->1([C:25]([C:26]([H:56])([H:57])[H:58])([C:27]([H:59])([H:60])[H:61])[H:55])[C:28]([C:29]([H:63])([H:64])[H:65])([C:30]([H:66])([H:67])[H:68])[H:62])([H:31])([H:32])[H:33]", "smiles3Dx": "C([C:1]#[6N:2]->[Mn+:3]1(<-[3C-:4]#[O+:5])(<-[4H-:6])(<-[5C-:7]#[O+:8])<-[1P:9]([C:10]([C:11]([H:35])([H:36])[H:37])([C:12]([H:38])([H:39])[H:40])[H:34])([C:13]([C:14]([H:42])([H:43])[H:44])([C:15]([H:45])([H:46])[H:47])[H:41])[C:16]([H:48])([H:49])[c:17]2[c:18]([H:50])[c:19]([H:51])[c:20]([H:52])[c:21]([n:22]2)[C:23]([H:53])([H:54])[2P:24]->1([C:25]([C:26]([H:56])([H:57])[H:58])([C:27]([H:59])([H:60])[H:61])[H:55])[C:28]([C:29]([H:63])([H:64])[H:65])([C:30]([H:66])([H:67])[H:68])[H:62])([H:31])([H:32])[H:33]", "dummies": []}
C     -0.3730    -4.2439    -2.5766
C     -0.2757    -2.9973    -1.8185
N     -0.1993    -1.9507    -1.1793
Mn     0.0000     0.0000     0.0000
C      0.8790    -1.2262     1.7233
O      1.3411    -1.8745     2.6290
H      1.6767     0.0657    -0.7529
C     -0.7943     1.1359    -1.8239
O     -1.2110     1.7328    -2.7854
P      0.8217     2.3362     1.1516
C     -0.4456     3.6315     1.3020
C      0.1346     5.0244     1.5679
C     -1.3470     3.6637     0.0700
C      2.2965     2.9249     0.2680
C      1.9480     3.4655    -1.1221
C      3.1250     3.9627     1.0510
C      1.3891     2.0461     2.8460
C      0.3833     1.2231     3.5788
C      0.6200     0.5772     4.7987
C     -0.3997    -0.2271     5.3404
C     -1.6195    -0.3799     4.6557
C     -1.7872     0.2934     3.4384
N     -0.8070     1.0659     2.9847
C     -2.9749     0.2546     2.5650
P     -2.5472    -0.4715     0.9608
C     -3.8409     0.2017    -0.1241
C     -5.2566    -0.0645     0.4176
C     -3.7239    -0.2988    -1.5750
C     -2.7459    -2.2797     1.1564
C     -3.2604    -2.9786    -0.1095
C     -3.6416    -2.6798     2.3405
H      0.3550    -4.2260    -3.4134
H     -0.1492    -5.1006    -1.9083
H     -1.4006    -4.3498    -2.9811
H     -1.0860     3.3786     2.1706
H     -0.6878     5.6993     1.8882
H      0.8643     5.0059     2.4014
H      0.5714     5.4802     0.6607
H     -0.7818     3.8586    -0.8604
H     -2.1152     4.4585     0.1819
H     -1.8852     2.7020    -0.0121
H      2.9480     2.0369     0.1192
H      1.3441     2.7298    -1.6863
H      2.8843     3.6294    -1.6970
H      1.4163     4.4329    -1.0811
H      3.3134     3.6588     2.0975
H      2.7002     4.9803     1.0204
H      4.1245     4.0429     0.5728
H      2.3592     1.5062     2.8215
H      1.5180     3.0119     3.3732
H      1.5695     0.6806     5.3080
H     -0.2418    -0.7374     6.2815
H     -2.4058    -0.9974     5.0688
H     -3.7905    -0.2987     3.0569
H     -3.3208     1.2978     2.3995
H     -3.7015     1.3021    -0.1439
H     -5.5032    -1.1386     0.4643
H     -5.3976     0.3853     1.4204
H     -6.0000     0.4164    -0.2535
H     -2.6908    -0.5865    -1.8400
H     -4.0303     0.5151    -2.2663
H     -4.3992    -1.1529    -1.7850
H     -1.7328    -2.6872     1.3622
H     -2.7158    -2.6670    -1.0107
H     -3.0892    -4.0720    -0.0113
H     -4.3481    -2.8466    -0.2542
H     -3.7759    -3.7828     2.3538
H     -3.1544    -2.4291     3.3028
H     -4.6504    -2.2266     2.2778
69
{"conf": 19, "E": 144.13, "rms": -1.0, "geom": "OH", "total_charge": 0, "CA_charge": 1, "smiles": "C[C:1]#[6N:2]->[Mn+:3]1(<-[3C-:4]#[O+:5])(<-[4H-:6])(<-[5C-:7]#[O+:8])<-[1P:9]([CH:10]([CH3:11])[CH3:12])([CH:13]([CH3:14])[CH3:15])[CH2:16][c:17]2[cH:18][cH:19][cH:20][c:21]([n:22]2)[CH2:23][2P:24]->1([CH:25]([CH3:26])[CH3:27])[CH:28]([CH3:29])[CH3:30]", "smiles3D": "C([C:1]#[6N:2]->[Mn+:3]1(<-[3C-:4]#[O+:5])(<-[4H-:6])(<-[5C-:7]#[O+:8])<-[1P:9]([C:10]([C:11]([H:35])([H:36])[H:37])([C:12]([H:38])([H:39])[H:40])[H:34])([C:13]([C:14]([H:42])([H:43])[H:44])([C:15]([H:45])([H:46])[H:47])[H:41])[C:16]([H:48])([H:49])[c:17]2[c:18]([H:50])[c:19]([H:51])[c:20]([H:52])[c:21]([n:22]2)[C:23]([H:53])([H:54])[2P:24]->1([C:25]([C:26]([H:56])([H:57])[H:58])([C:27]([H:59])([H:60])[H:61])[H:55])[C:28]([C:29]([H:63])([H:64])[H:65])([C:30]([H:66])([H:67])[H:68])[H:62])([H:31])([H:32])[H:33]", "smiles3Dx": "C([C:1]#[6N:2]->[Mn+:3]1(<-[3C-:4]#[O+:5])(<-[4H-:6])(<-[5C-:7]#[O+:8])<-[1P:9]([C:10]([C:11]([H:35])([H:36])[H:37])([C:12]([H:38])([H:39])[H:40])[H:34])([C:13]([C:14]([H:42])([H:43])[H:44])([C:15]([H:45])([H:46])[H:47])[H:41])[C:16]([H:48])([H:49])[c:17]2[c:18]([H:50])[c:19]([H:51])[c:20]([H:52])[c:21]([n:22]2)[C:23]([H:53])([H:54])[2P:24]->1([C:25]([C:26]([H:56])([H:57])[H:58])([C:27]([H:59])([H:60])[H:61])[H:55])[C:28]([C:29]([H:63])([H:64])[H:65])([C:30]([H:66])([H:67])[H:68])[H:62])([H:31])([H:32])[H:33]", "dummies": []}
C      0.4515    -3.7881     3.2003
C      0.3203    -2.6788     2.2569
N      0.2084    -1.7423     1.4695
Mn     0.0000     0.0000     0.0000
C      2.2781    -0.0274    -0.2318
O      3.4775    -0.0428    -0.3553
H     -0.1120    -1.3140    -1.2774
C     -2.2738    -0.1100     0.2535
O     -3.4707    -0.1731     0.3874
P     -0.1686     1.6892    -2.1657
C      0.8090     0.9225    -3.5032
C      1.3320     1.9257    -4.5480
C      0.0540    -0.2071    -4.2139
C     -1.8881     1.9378    -2.6953
C     -1.9958     2.7862    -3.9720
C     -2.6433     0.6071    -2.8791
C      0.4700     3.3755    -2.0030
C      1.6389     3.3820    -1.1018
C      2.9553     3.6900    -1.4695
C      3.9659     3.5729    -0.5002
C      3.6517     3.1303     0.7962
C      2.3173     2.8289     1.0964
N      1.3832     2.9959     0.1473
C      1.8680     2.2408     2.3920
P      0.1857     1.5870     2.2247
C     -0.0209     0.6009     3.7271
C      0.2466     1.4296     4.9949
C     -1.4282    -0.0109     3.7928
C     -1.0013     2.9599     2.3800
C     -0.3220     4.3120     2.6574
C     -1.8666     3.0643     1.1250
H     -0.1551    -4.6473     2.8476
H      0.0919    -3.4660     4.1992
H      1.5167    -4.0900     3.2701
H      1.6980     0.4629    -3.0212
H      0.5453     2.5913    -4.9453
H      2.1613     2.5274    -4.1249
H      1.7720     1.3804    -5.4104
H     -0.3953    -0.9173    -3.4966
H     -0.7063     0.1816    -4.9163
H      0.7735    -0.7954    -4.8228
H     -2.3966     2.4984    -1.8819
H     -1.6468     2.2412    -4.8688
H     -3.0627     3.0431    -4.1448
H     -1.4472     3.7439    -3.8753
H     -3.6901     0.7300    -2.5280
H     -2.7071     0.2938    -3.9406
H     -2.1924    -0.2194    -2.3017
H      0.7471     3.7957    -2.9832
H     -0.3203     4.0210    -1.5672
H      3.1962     4.0091    -2.4749
H      4.9911     3.8034    -0.7584
H      4.4306     3.0031     1.5371
H      2.5494     1.4076     2.6653
H      1.9145     3.0105     3.1823
H      0.7173    -0.2277     3.6968
H     -0.4212     2.3105     5.0709
H      1.3025     1.7643     5.0342
H      0.0791     0.7985     5.8937
H     -1.4675    -0.7588     4.6132
H     -1.6783    -0.5373     2.8534
H     -2.2091     0.7496     3.9930
H     -1.6771     2.7525     3.2300
H     -1.0946     5.1056     2.7433
H      0.3694     4.6137     1.8475
H      0.2011     4.2969     3.6348
H     -1.2618     2.9466     0.2139
H     -2.6544     2.2892     1.1501
H     -2.3918     4.0420     1.0774
69
{"conf": 20, "E": 130.88, "rms": -1.0, "geom": "OH", "total_charge": 0, "CA_charge": 1, "smiles": "C[C:1]#[6N:2]->[Mn+:3]1(<-[3C-:4]#[O+:5])(<-[4H-:6])(<-[5C-:7]#[O+:8])<-[1P:9]([CH:10]([CH3:11])[CH3:12])([CH:13]([CH3:14])[CH3:15])[CH2:16][c:17]2[cH:18][cH:19][cH:20][c:21]([n:22]2)[CH2:23][2P:24]->1([CH:25]([CH3:26])[CH3:27])[CH:28]([CH3:29])[CH3:30]", "smiles3D": "C([C:1]#[6N:2]->[Mn+:3]1(<-[3C-:4]#[O+:5])(<-[4H-:6])(<-[5C-:7]#[O+:8])<-[1P:9]([C:10]([C:11]([H:35])([H:36])[H:37])([C:12]([H:38])([H:39])[H:40])[H:34])([C:13]([C:14]([H:42])([H:43])[H:44])([C:15]([H:45])([H:46])[H:47])[H:41])[C:16]([H:48])([H:49])[c:17]2[c:18]([H:50])[c:19]([H:51])[c:20]([H:52])[c:21]([n:22]2)[C:23]([H:53])([H:54])[2P:24]->1([C:25]([C:26]([H:56])([H:57])[H:58])([C:27]([H:59])([H:60])[H:61])[H:55])[C:28]([C:29]([H:63])([H:64])[H:65])([C:30]([H:66])([H:67])[H:68])[H:62])([H:31])([H:32])[H:33]", "smiles3Dx": "C([C:1]#[6N:2]->[Mn+:3]1(<-[3C-:4]#[O+:5])(<-[4H-:6])(<-[5C-:7]#[O+:8])<-[1P:9]([C:10]([C:11]([H:35])([H:36])[H:37])([C:12]([H:38])([H:39])[H:40])[H:34])([C:13]([C:14]([H:42])([H:43])[H:44])([C:15]([H:45])([H:46])[H:47])[H:41])[C:16]([H:48])([H:49])[c:17]2[c:18]([H:50])[c:19]([H:51])[c:20]([H:52])[c:21]([n:22]2)[C:23]([H:53])([H:54])[2P:24]->1([C:25]([C:26]([H:56])([H:57])[H:58])([C:27]([H:59])([H:60])[H:61])[H:55])[C:28]([C:29]([H:63])([H:64])[H:65])([C:30]([H:66])([H:67])[H:68])[H:62])([H:31])([H:32])[H:33]", "dummies": []}
C     -4.4737     0.1722     2.1787
C     -3.1603     0.1253     1.5381
N     -2.0562     0.0794     1.0013
Mn     0.0000     0.0000     0.0000
C     -0.9481    -0.8910    -1.8863
O     -1.4480    -1.3589    -2.8790
H     -0.4548     1.6573    -0.6407
C      0.8935     1.0491     1.8284
O      1.3657     1.6045     2.7891
P      2.3554     0.4083    -1.3225
C      2.4188     2.1281    -1.8840
C      2.2859     3.0821    -0.6860
C      1.3014     2.4180    -2.9046
C      3.8700     0.1647    -0.3453
C      5.0719     0.9234    -0.9407
C      4.2374    -1.3195    -0.2356
C      2.5592    -0.5492    -2.8457
C      1.9306    -1.8936    -2.6988
C      1.5579    -2.6912    -3.7885
C      0.9402    -3.9265    -3.5401
C      0.7083    -4.3438    -2.2205
C      1.1055    -3.5048    -1.1702
N      1.7074    -2.3450    -1.4529
C      0.9759    -3.8451     0.2662
P      0.1894    -2.4898     1.1707
C      0.9933    -2.4934     2.7939
C      2.4118    -1.9245     2.7072
C      0.1645    -1.6914     3.8145
C     -1.4901    -3.0977     1.5090
C     -2.2736    -3.2666     0.2027
C     -1.5127    -4.4297     2.2924
H     -4.4037     0.7490     3.1236
H     -5.1999     0.6621     1.4980
H     -4.8123    -0.8609     2.4000
H      3.3908     2.3154    -2.3825
H      3.0201     2.8469     0.1100
H      1.2716     3.0399    -0.2442
H      2.4752     4.1256    -1.0165
H      0.3721     1.8565    -2.6865
H      1.0596     3.5022    -2.9333
H      1.6383     2.1502    -3.9272
H      3.6862     0.5523     0.6787
H      6.0068     0.6281    -0.4178
H      4.9774     2.0166    -0.7912
H      5.2019     0.7021    -2.0202
H      4.5286    -1.7482    -1.2165
H      3.4062    -1.9006     0.1836
H      5.0959    -1.4430     0.4585
H      3.6359    -0.6703    -3.0744
H      2.0745    -0.0213    -3.6868
H      1.7306    -2.3600    -4.8046
H      0.6411    -4.5573    -4.3670
H      0.2365    -5.2982    -2.0247
H      0.3862    -4.7693     0.3675
H      1.9867    -4.0276     0.6825
H      1.0749    -3.5400     3.1517
H      2.8186    -1.7214     3.7206
H      3.0886    -2.6739     2.2508
H      2.4442    -0.9877     2.1256
H     -0.7481    -2.2471     4.1070
H      0.7417    -1.5252     4.7488
H     -0.1490    -0.7110     3.4120
H     -2.0123    -2.3376     2.1229
H     -1.7531    -3.9442    -0.5047
H     -3.2787    -3.6903     0.4136
H     -2.4378    -2.2852    -0.2765
H     -0.9337    -4.3906     3.2313
H     -1.1843    -5.2981     1.6910
H     -2.5602    -4.6426     2.5951
69
{"conf": 21, "E": 133.72, "rms": -1.0, "geom": "OH", "total_charge": 0, "CA_charge": 1, "smiles": "C[C:1]#[6N:2]->[Mn+:3]1(<-[3C-:4]#[O+:5])(<-[4H-:6])(<-[5C-:7]#[O+:8])<-[1P:9]([CH:10]([CH3:11])[CH3:12])([CH:13]([CH3:14])[CH3:15])[CH2:16][c:17]2[cH:18][cH:19][cH:20][c:21]([n:22]2)[CH2:23][2P:24]->1([CH:25]([CH3:26])[CH3:27])[CH:28]([CH3:29])[CH3:30]", "smiles3D": "C([C:1]#[6N:2]->[Mn+:3]1(<-[3C-:4]#[O+:5])(<-[4H-:6])(<-[5C-:7]#[O+:8])<-[1P:9]([C:10]([C:11]([H:35])([H:36])[H:37])([C:12]([H:38])([H:39])[H:40])[H:34])([C:13]([C:14]([H:42])([H:43])[H:44])([C:15]([H:45])([H:46])[H:47])[H:41])[C:16]([H:48])([H:49])[c:17]2[c:18]([H:50])[c:19]([H:51])[c:20]([H:52])[c:21]([n:22]2)[C:23]([H:53])([H:54])[2P:24]->1([C:25]([C:26]([H:56])([H:57])[H:58])([C:27]([H:59])([H:60])[H:61])[H:55])[C:28]([C:29]([H:63])([H:64])[H:65])([C:30]([H:66])([H:67])[H:68])[H:62])([H:31])([H:32])[H:33]", "smiles3Dx": "C([C:1]#[6N:2]->[Mn+:3]1(<-[3C-:4]#[O+:5])(<-[4H-:6])(<-[5C-:7]#[O+:8])<-[1P:9]([C:10]([C:11]([H:35])([H:36])[H:37])([C:12]([H:38])([H:39])[H:40])[H:34])([C:13]([C:14]([H:42])([H:43])[H:44])([C:15]([H:45])([H:46])[H:47])[H:41])[C:16]([H:48])([H:49])[c:17]2[c:18]([H:50])[c:19]([H:51])[c:20]([H:52])[c:21]([n:22]2)[C:23]([H:53])([H:54])[2P:24]->1([C:25]([C:26]([H:56])([H:57])[H:58])([C:27]([H:59])([H:60])[H:61])[H:55])[C:28]([C:29]([H:63])([H:64])[H:65])([C:30]([H:66])([H:67])[H:68])[H:62])([H:31])([H:32])[H:33]", "dummies": []}
C     -2.2925     2.0703    -3.9072
C     -1.6155     1.4561    -2.7662
N     -1.0458     0.9335    -1.8106
Mn     0.0000     0.0000     0.0000
C      2.0294     0.4508    -0.9587
O      3.0969     0.6879    -1.4672
H     -0.0709     1.7103     0.6697
C     -2.0906    -0.3535     0.8746
O     -3.1896    -0.5402     1.3346
P      1.1813    -0.5898     2.3776
C      2.6928    -1.5874     2.2402
C      3.9282    -0.7260     1.9590
C      2.9443    -2.4333     3.4978
C      1.6366     0.8991     3.3120
C      0.3987     1.5232     3.9803
C      2.3069     1.9514     2.3976
C      0.0611    -1.4726     3.4953
C     -0.4380    -2.7268     2.8634
C     -0.7125    -3.8968     3.5836
C     -1.2254    -5.0080     2.8986
C     -1.4468    -4.9409     1.5154
C     -1.1595    -3.7455     0.8432
N     -0.7106    -2.6891     1.5476
C     -1.2253    -3.6065    -0.6433
P      0.0482    -2.4618    -1.2306
C     -0.3197    -2.3097    -2.9991
C     -1.7909    -1.9231    -3.2273
C      0.6117    -1.2770    -3.6634
C      1.6419    -3.3552    -1.1223
C      1.6683    -4.3861     0.0244
C      1.9993    -4.1100    -2.4187
H     -3.3683     2.2028    -3.6711
H     -2.1868     1.4133    -4.7950
H     -1.8351     3.0581    -4.1209
H      2.5723    -2.2623     1.3872
H      4.2474    -0.1657     2.8616
H      3.7516    -0.0371     1.1117
H      4.7750    -1.3834     1.6670
H      2.1793    -3.2287     3.6004
H      2.9627    -1.8002     4.4102
H      3.9240    -2.9513     3.4176
H      2.3532     0.6144     4.1117
H     -0.4246     1.6617     3.2469
H      0.0532     0.8979     4.8286
H      0.6484     2.5108     4.4235
H      2.0261     2.9894     2.6761
H      2.0484     1.8171     1.3335
H      3.4095     1.9109     2.4952
H      0.5767    -1.7016     4.4497
H     -0.8166    -0.8323     3.7097
H     -0.5343    -3.9480     4.6502
H     -1.4369    -5.9233     3.4358
H     -1.8069    -5.8086     0.9776
H     -1.0813    -4.5969    -1.1245
H     -2.2261    -3.2167    -0.9129
H     -0.1602    -3.2893    -3.4881
H     -2.4245    -2.8349    -3.2089
H     -2.1699    -1.2335    -2.4495
H     -1.9300    -1.4559    -4.2261
H      1.6418    -1.3123    -3.2574
H      0.2548    -0.2437    -3.5404
H      0.6650    -1.4787    -4.7543
H      2.4374    -2.6044    -0.9330
H      1.3880    -3.9692     1.0011
H      2.7014    -4.7773     0.1426
H      1.0120    -5.2538    -0.1967
H      2.1818    -3.4377    -3.2751
H      1.2199    -4.8602    -2.6721
H      2.9522    -4.6636    -2.2756
69
{"conf": 22, "E": 130.93, "rms": -1.0, "geom": "OH", "total_charge": 0, "CA_charge": 1, "smiles": "C[C:1]#[6N:2]->[Mn+:3]1(<-[3C-:4]#[O+:5])(<-[4H-:6])(<-[5C-:7]#[O+:8])<-[1P:9]([CH:10]([CH3:11])[CH3:12])([CH:13]([CH3:14])[CH3:15])[CH2:16][c:17]2[cH:18][cH:19][cH:20][c:21]([n:22]2)[CH2:23][2P:24]->1([CH:25]([CH3:26])[CH3:27])[CH:28]([CH3:29])[CH3:30]", "smiles3D": "C([C:1]#[6N:2]->[Mn+:3]1(<-[3C-:4]#[O+:5])(<-[4H-:6])(<-[5C-:7]#[O+:8])<-[1P:9]([C:10]([C:11]([H:35])([H:36])[H:37])([C:12]([H:38])([H:39])[H:40])[H:34])([C:13]([C:14]([H:42])([H:43])[H:44])([C:15]([H:45])([H:46])[H:47])[H:41])[C:16]([H:48])([H:49])[c:17]2[c:18]([H:50])[c:19]([H:51])[c:20]([H:52])[c:21]([n:22]2)[C:23]([H:53])([H:54])[2P:24]->1([C:25]([C:26]([H:56])([H:57])[H:58])([C:27]([H:59])([H:60])[H:61])[H:55])[C:28]([C:29]([H:63])([H:64])[H:65])([C:30]([H:66])([H:67])[H:68])[H:62])([H:31])([H:32])[H:33]", "smiles3Dx": "C([C:1]#[6N:2]->[Mn+:3]1(<-[3C-:4]#[O+:5])(<-[4H-:6])(<-[5C-:7]#[O+:8])<-[1P:9]([C:10]([C:11]([H:35])([H:36])[H:37])([C:12]([H:38])([H:39])[H:40])[H:34])([C:13]([C:14]([H:42])([H:43])[H:44])([C:15]([H:45])([H:46])[H:47])[H:41])[C:16]([H:48])([H:49])[c:17]2[c:18]([H:50])[c:19]([H:51])[c:20]([H:52])[c:21]([n:22]2)[C:23]([H:53])([H:54])[2P:24]->1([C:25]([C:26]([H:56])([H:57])[H:58])([C:27]([H:59])([H:60])[H:61])[H:55])[C:28]([C:29]([H:63])([H:64])[H:65])([C:30]([H:66])([H:67])[H:68])[H:62])([H:31])([H:32])[H:33]", "dummies": []}
C      1.1301    -2.8257     3.9417
C      0.8028    -1.9926     2.7856
N      0.5237    -1.2976     1.8117
Mn     0.0000     0.0000     0.0000
C     -1.3319     1.2326     1.3932
O     -2.0301     1.8828     2.1309
H      1.4286     1.0471     0.4895
C      1.4601    -1.2324    -1.2661
O      2.2301    -1.8823    -1.9287
P     -0.4089     1.8309    -1.9665
C      0.2013     3.5004    -1.6063
C      0.0373     3.8300    -0.1166
C      1.6818     3.6486    -1.9872
C     -2.1475     2.0073    -2.4657
C     -2.9340     2.8651    -1.4686
C     -2.2809     2.6120    -3.8734
C      0.4747     1.3011    -3.4549
C      0.0703    -0.0923    -3.8187
C      0.7418    -0.8472    -4.7883
C      0.4323    -2.2097    -4.9156
C     -0.5119    -2.7992    -4.0609
C     -1.1415    -1.9998    -3.0963
N     -0.8576    -0.6949    -3.0494
C     -2.1943    -2.4965    -2.1757
P     -2.0462    -1.7535    -0.5187
C     -1.8933    -3.1781     0.5969
C     -0.5957    -3.9446     0.2914
C     -3.0844    -4.1538     0.5045
C     -3.6140    -0.9186    -0.1301
C     -4.8315    -1.5224    -0.8566
C     -3.8709    -0.8837     1.3898
H      2.2273    -2.9835     3.9851
H      0.6187    -3.8056     3.8457
H      0.7911    -2.3205     4.8693
H     -0.3842     4.2347    -2.1958
H     -1.0155     3.7615     0.2090
H      0.3619     4.8754     0.0730
H      0.6559     3.1630     0.5142
H      1.8075     3.6269    -3.0896
H      2.0693     4.6326    -1.6463
H      2.2960     2.8505    -1.5171
H     -2.6095     1.0002    -2.4804
H     -2.8337     2.4688    -0.4421
H     -2.6174     3.9279    -1.5014
H     -4.0152     2.8298    -1.7218
H     -1.6846     3.5412    -3.9819
H     -1.9740     1.8756    -4.6442
H     -3.3436     2.8572    -4.0858
H      0.2670     1.9898    -4.2969
H      1.5642     1.3027    -3.2493
H      1.5091    -0.3998    -5.4071
H      0.9391    -2.8119    -5.6583
H     -0.7455    -3.8525    -4.1505
H     -3.1716    -2.2541    -2.6190
H     -2.1097    -3.5943    -2.1040
H     -1.8325    -2.8013     1.6383
H      0.2657    -3.2598     0.1822
H     -0.3704    -4.6433     1.1252
H     -0.6779    -4.5419    -0.6399
H     -4.0145    -3.7205     0.9047
H     -2.8761    -5.0444     1.1351
H     -3.2702    -4.5197    -0.5228
H     -3.5133     0.1314    -0.4680
H     -4.8990    -1.1149    -1.8872
H     -5.7734    -1.2187    -0.3511
H     -4.8101    -2.6264    -0.9030
H     -2.9352    -0.7609     1.9682
H     -4.5267    -0.0191     1.6277
H     -4.3903    -1.7869     1.7591
69
{"conf": 23, "E": 141.3, "rms": -1.0, "geom": "OH", "total_charge": 0, "CA_charge": 1, "smiles": "C[C:1]#[6N:2]->[Mn+:3]1(<-[3C-:4]#[O+:5])(<-[4H-:6])(<-[5C-:7]#[O+:8])<-[1P:9]([CH:10]([CH3:11])[CH3:12])([CH:13]([CH3:14])[CH3:15])[CH2:16][c:17]2[cH:18][cH:19][cH:20][c:21]([n:22]2)[CH2:23][2P:24]->1([CH:25]([CH3:26])[CH3:27])[CH:28]([CH3:29])[CH3:30]", "smiles3D": "C([C:1]#[6N:2]->[Mn+:3]1(<-[3C-:4]#[O+:5])(<-[4H-:6])(<-[5C-:7]#[O+:8])<-[1P:9]([C:10]([C:11]([H:35])([H:36])[H:37])([C:12]([H:38])([H:39])[H:40])[H:34])([C:13]([C:14]([H:42])([H:43])[H:44])([C:15]([H:45])([H:46])[H:47])[H:41])[C:16]([H:48])([H:49])[c:17]2[c:18]([H:50])[c:19]([H:51])[c:20]([H:52])[c:21]([n:22]2)[C:23]([H:53])([H:54])[2P:24]->1([C:25]([C:26]([H:56])([H:57])[H:58])([C:27]([H:59])([H:60])[H:61])[H:55])[C:28]([C:29]([H:63])([H:64])[H:65])([C:30]([H:66])([H:67])[H:68])[H:62])([H:31])([H:32])[H:33]", "smiles3Dx": "C([C:1]#[6N:2]->[Mn+:3]1(<-[3C-:4]#[O+:5])(<-[4H-:6])(<-[5C-:7]#[O+:8])<-[1P:9]([C:10]([C:11]([H:35])([H:36])[H:37])([C:12]([H:38])([H:39])[H:40])[H:34])([C:13]([C:14]([H:42])([H:43])[H:44])([C:15]([H:45])([H:46])[H:47])[H:41])[C:16]([H:48])([H:49])[c:17]2[c:18]([H:50])[c:19]([H:51])[c:20]([H:52])[c:21]([n:22]2)[C:23]([H:53])([H:54])[2P:24]->1([C:25]([C:26]([H:56])([H:57])[H:58])([C:27]([H:59])([H:60])[H:61])[H:55])[C:28]([C:29]([H:63])([H:64])[H:65])([C:30]([H:66])([H:67])[H:68])[H:62])([H:31])([H:32])[H:33]", "dummies": []}
C      0.6862    -1.4576     4.7116
C      0.4888    -1.0342     3.3261
N      0.3196    -0.6730     2.1641
Mn     0.0000     0.0000     0.0000
C      1.5161     1.6863     0.3213
O      2.3176     2.5713     0.4904
H      1.3991    -1.1212    -0.4040
C     -1.4678    -1.7451    -0.2141
O     -2.2344    -2.6698    -0.3218
P     -0.0423     0.5163    -2.7049
C      1.1592     1.8336    -3.0340
C      2.5905     1.3614    -2.7169
C      1.1055     2.3560    -4.4810
C      0.5215    -0.9327    -3.6528
C      0.0565    -0.9291    -5.1217
C      0.0268    -2.2200    -2.9919
C     -1.5837     1.0800    -3.4685
C     -2.7328     0.4810    -2.7665
C     -3.5107    -0.5883    -3.2285
C     -4.4616    -1.1476    -2.3574
C     -4.5712    -0.6762    -1.0370
C     -3.7358     0.3727    -0.6294
N     -2.9063     0.9266    -1.5241
C     -3.5806     0.8184     0.7862
P     -1.9594     1.5994     1.0146
C     -2.0193     3.2226     0.1892
C     -3.4372     3.8192     0.1469
C     -1.0481     4.2342     0.8055
C     -1.8471     1.7748     2.8194
C     -2.9631     2.6538     3.4042
C     -0.4744     2.2957     3.2740
H      1.3126    -0.7097     5.2399
H     -0.2984    -1.5373     5.2165
H      1.1928    -2.4443     4.7286
H      0.9159     2.6797    -2.3554
H      3.0437     0.8118    -3.5686
H      3.2337     2.2430    -2.5100
H      2.6204     0.6939    -1.8332
H      0.0799     2.5974    -4.8176
H      1.6875     3.3005    -4.5383
H      1.5816     1.6528    -5.1917
H      1.6280    -0.9523    -3.6437
H      0.2239     0.0340    -5.6300
H     -1.0155    -1.2070    -5.2091
H      0.6332    -1.6931    -5.6855
H      0.4762    -2.3472    -1.9914
H     -1.0807    -2.2246    -2.9164
H      0.3361    -3.1009    -3.5946
H     -1.6489     2.1846    -3.3687
H     -1.6244     0.8272    -4.5392
H     -3.3756    -0.9883    -4.2249
H     -5.0765    -1.9743    -2.6883
H     -5.2503    -1.1496    -0.3397
H     -3.6516    -0.0640     1.4567
H     -4.3926     1.5249     1.0383
H     -1.6935     3.0657    -0.8606
H     -3.4014     4.8434    -0.2821
H     -4.0928     3.2262    -0.5227
H     -3.9013     3.8889     1.1473
H     -1.4367     4.6748     1.7419
H     -0.9068     5.0774     0.0959
H     -0.0506     3.7873     0.9678
H     -1.9718     0.7564     3.2472
H     -2.9163     2.6042     4.5131
H     -2.8568     3.7175     3.1275
H     -3.9667     2.2870     3.1146
H      0.3452     1.8877     2.6586
H     -0.4130     3.4002     3.2807
H     -0.2935     1.9676     4.3200
69
{"conf": 24, "E": 127.43, "rms": -1.0, "geom": "OH", "total_charge": 0, "CA_charge": 1, "smiles": "C[C:1]#[6N:2]->[Mn+:3]1(<-[3C-:4]#[O+:5])(<-[4H-:6])(<-[5C-:7]#[O+:8])<-[1P:9]([CH:10]([CH3:11])[CH3:12])([CH:13]([CH3:14])[CH3:15])[CH2:16][c:17]2[cH:18][cH:19][cH:20][c:21]([n:22]2)[CH2:23][2P:24]->1([CH:25]([CH3:26])[CH3:27])[CH:28]([CH3:29])[CH3:30]", "smiles3D": "C([C:1]#[6N:2]->[Mn+:3]1(<-[3C-:4]#[O+:5])(<-[4H-:6])(<-[5C-:7]#[O+:8])<-[1P:9]([C:10]([C:11]([H:35])([H:36])[H:37])([C:12]([H:38])([H:39])[H:40])[H:34])([C:13]([C:14]([H:42])([H:43])[H:44])([C:15]([H:45])([H:46])[H:47])[H:41])[C:16]([H:48])([H:49])[c:17]2[c:18]([H:50])[c:19]([H:51])[c:20]([H:52])[c:21]([n:22]2)[C:23]([H:53])([H:54])[2P:24]->1([C:25]([C:26]([H:56])([H:57])[H:58])([C:27]([H:59])([H:60])[H:61])[H:55])[C:28]([C:29]([H:63])([H:64])[H:65])([C:30]([H:66])([H:67])[H:68])[H:62])([H:31])([H:32])[H:33]", "smiles3Dx": "C([C:1]#[6N:2]->[Mn+:3]1(<-[3C-:4]#[O+:5])(<-[4H-:6])(<-[5C-:7]#[O+:8])<-[1P:9]([C:10]([C:11]([H:35])([H:36])[H:37])([C:12]([H:38])([H:39])[H:40])[H:34])([C:13]([C:14]([H:42])([H:43])[H:44])([C:15]([H:45])([H:46])[H:47])[H:41])[C:16]([H:48])([H:49])[c:17]2[c:18]([H:50])[c:19]([H:51])[c:20]([H:52])[c:21]([n:22]2)[C:23]([H:53])([H:54])[2P:24]->1([C:25]([C:26]([H:56])([H:57])[H:58])([C:27]([H:59])([H:60])[H:61])[H:55])[C:28]([C:29]([H:63])([H:64])[H:65])([C:30]([H:66])([H:67])[H:68])[H:62])([H:31])([H:32])[H:33]", "dummies": []}
C     -3.3730    -1.3189     3.4188
C     -2.3841    -0.9313     2.4140
N     -1.5568    -0.5993     1.5681
Mn     0.0000     0.0000     0.0000
C      1.3430     0.5997     1.7600
O      2.0495     0.9153     2.6848
H      0.5922    -1.7292     0.1684
C     -1.3755    -0.7531    -1.6653
O     -2.1031    -1.1533    -2.5398
P      2.0735     0.3515    -1.7444
C      1.4418     0.8634    -3.3683
C      2.4153     1.7700    -4.1361
C      1.0359    -0.3411    -4.2345
C      2.9588    -1.2178    -1.9575
C      4.1693    -1.0931    -2.9037
C      3.4590    -1.7316    -0.5951
C      3.3828     1.5045    -1.2419
C      2.8225     2.7853    -0.7259
C      3.4801     4.0166    -0.8540
C      2.8952     5.1596    -0.2880
C      1.6651     5.0636     0.3787
C      1.0533     3.8079     0.4812
N      1.6761     2.7295    -0.0333
C     -0.3393     3.5936     0.9755
P     -1.1781     2.4699    -0.1600
C     -1.0453     3.3099    -1.7676
C     -1.9372     2.6511    -2.8239
C     -1.3966     4.8094    -1.6795
C     -2.9280     2.5328     0.3114
C     -3.0817     2.5982     1.8389
C     -3.6934     1.3150    -0.2294
H     -3.8509    -2.2738     3.1182
H     -2.8720    -1.4476     4.4002
H     -4.1459    -0.5270     3.4987
H      0.5270     1.4430    -3.1878
H      3.4031     1.3001    -4.2965
H      2.5443     2.7352    -3.6035
H      1.9901     2.0134    -5.1332
H      1.8957    -0.8485    -4.7061
H      0.4587    -1.0814    -3.6467
H      0.3773     0.0089    -5.0580
H      2.2547    -1.9674    -2.3745
H      3.8905    -0.8181    -3.9313
H      4.6741    -2.0801    -2.9781
H      4.9196    -0.3702    -2.5247
H      3.6696    -2.8202    -0.6630
H      2.7264    -1.5724     0.2145
H      4.3989    -1.2253    -0.2892
H      3.9808     1.0396    -0.4339
H      4.0538     1.7132    -2.0964
H      4.4248     4.0904    -1.3775
H      3.3840     6.1204    -0.3840
H      1.1858     5.9509     0.7722
H     -0.8838     4.5587     1.0325
H     -0.2989     3.1358     1.9853
H      0.0058     3.2361    -2.1044
H     -1.8126     1.5546    -2.8315
H     -1.6494     3.0207    -3.8312
H     -3.0045     2.9127    -2.6676
H     -2.4022     4.9939    -1.2578
H     -0.6453     5.3711    -1.0946
H     -1.3783     5.2537    -2.6978
H     -3.3874     3.4418    -0.1177
H     -2.7779     3.5965     2.2161
H     -4.1442     2.4552     2.1305
H     -2.4701     1.8239     2.3423
H     -3.6357     1.2366    -1.3280
H     -4.7701     1.4070     0.0280
H     -3.3265     0.3696     0.1959
69
{"conf": 25, "E": 139.74, "rms": -1.0, "geom": "OH", "total_charge": 0, "CA_charge": 1, "smiles": "C[C:1]#[6N:2]->[Mn+:3]1(<-[3C-:4]#[O+:5])(<-[4H-:6])(<-[5C-:7]#[O+:8])<-[1P:9]([CH:10]([CH3:11])[CH3:12])([CH:13]([CH3:14])[CH3:15])[CH2:16][c:17]2[cH:18][cH:19][cH:20][c:21]([n:22]2)[CH2:23][2P:24]->1([CH:25]([CH3:26])[CH3:27])[CH:28]([CH3:29])[CH3:30]", "smiles3D": "C([C:1]#[6N:2]->[Mn+:3]1(<-[3C-:4]#[O+:5])(<-[4H-:6])(<-[5C-:7]#[O+:8])<-[1P:9]([C:10]([C:11]([H:35])([H:36])[H:37])([C:12]([H:38])([H:39])[H:40])[H:34])([C:13]([C:14]([H:42])([H:43])[H:44])([C:15]([H:45])([H:46])[H:47])[H:41])[C:16]([H:48])([H:49])[c:17]2[c:18]([H:50])[c:19]([H:51])[c:20]([H:52])[c:21]([n:22]2)[C:23]([H:53])([H:54])[2P:24]->1([C:25]([C:26]([H:56])([H:57])[H:58])([C:27]([H:59])([H:60])[H:61])[H:55])[C:28]([C:29]([H:63])([H:64])[H:65])([C:30]([H:66])([H:67])[H:68])[H:62])([H:31])([H:32])[H:33]", "smiles3Dx": "C([C:1]#[6N:2]->[Mn+:3]1(<-[3C-:4]#[O+:5])(<-[4H-:6])(<-[5C-:7]#[O+:8])<-[1P:9]([C:10]([C:11]([H:35])([H:36])[H:37])([C:12]([H:38])([H:39])[H:40])[H:34])([C:13]([C:14]([H:42])([H:43])[H:44])([C:15]([H:45])([H:46])[H:47])[H:41])[C:16]([H:48])([H:49])[c:17]2[c:18]([H:50])[c:19]([H:51])[c:20]([H:52])[c:21]([n:22]2)[C:23]([H:53])([H:54])[2P:24]->1([C:25]([C:26]([H:56])([H:57])[H:58])([C:27]([H:59])([H:60])[H:61])[H:55])[C:28]([C:29]([H:63])([H:64])[H:65])([C:30]([H:66])([H:67])[H:68])[H:62])([H:31])([H:32])[H:33]", "dummies": []}
C     -0.6519     1.7477    -4.6167
C     -0.4556     1.2305    -3.2633
N     -0.2966     0.7988    -2.1242
Mn     0.0000     0.0000     0.0000
C     -1.5313    -1.6535    -0.4021
O     -2.3423    -2.5191    -0.6196
H      1.3184    -1.0378    -0.7465
C      1.5140     1.6808     0.3528
O      2.3111     2.5660     0.5400
P      0.8284    -1.1548     2.3488
C     -0.2385    -2.5023     2.9386
C     -0.4593    -3.5821     1.8583
C      0.3174    -3.1531     4.2190
C      2.5212    -1.7960     2.2613
C      3.4653    -0.7064     1.7390
C      2.6304    -3.0298     1.3551
C      0.9359    -0.0226     3.7531
C     -0.4345     0.3540     4.1585
C     -1.0301     0.0440     5.3884
C     -2.4250     0.1642     5.5048
C     -3.1945     0.5407     4.3906
C     -2.5362     0.8397     3.1910
N     -1.2016     0.7600     3.1455
C     -3.2361     1.0998     1.9020
P     -2.0637     1.6847     0.6484
C     -1.3612     3.2438     1.2612
C     -0.9379     4.1558     0.0995
C     -2.3018     3.9995     2.2199
C     -3.0673     2.0671    -0.8186
C     -4.2552     2.9979    -0.5155
C     -3.6030     0.7739    -1.4448
H     -1.7019     2.0869    -4.7323
H      0.0341     2.6024    -4.7887
H     -0.4381     0.9465    -5.3535
H     -1.2293    -2.0639     3.1839
H     -1.5480    -3.7618     1.7317
H     -0.0111    -4.5594     2.1384
H     -0.0444    -3.3009     0.8743
H      0.3914    -2.4266     5.0493
H      1.3075    -3.6215     4.0513
H     -0.3793    -3.9493     4.5584
H      2.8511    -2.0778     3.2834
H      3.4176     0.2037     2.3701
H      3.2218    -0.4414     0.6898
H      4.5148    -1.0697     1.7689
H      2.1694    -2.8544     0.3634
H      3.6990    -3.2857     1.1901
H      2.1825    -3.9174     1.8381
H      1.4849     0.8914     3.4471
H      1.4721    -0.5028     4.5969
H     -0.4409    -0.3263     6.2174
H     -2.9122    -0.0823     6.4391
H     -4.2744     0.5779     4.4561
H     -4.0250     1.8556     2.0698
H     -3.7046     0.1581     1.5517
H     -0.4435     2.9894     1.8318
H     -0.3494     3.5888    -0.6519
H     -1.8033     4.6296    -0.4019
H     -0.2889     4.9701     0.4863
H     -1.8964     5.0134     2.4243
H     -3.3275     4.1182     1.8348
H     -2.3528     3.4851     3.1999
H     -2.4190     2.5662    -1.5675
H     -4.8429     3.1518    -1.4457
H     -3.9294     4.0073    -0.2172
H     -4.9519     2.5704     0.2307
H     -2.7759     0.1407    -1.8079
H     -4.2295     1.0099    -2.3315
H     -4.2233     0.1993    -0.7264
69
{"conf": 26, "E": 129.74, "rms": -1.0, "geom": "OH", "total_charge": 0, "CA_charge": 1, "smiles": "C[C:1]#[6N:2]->[Mn+:3]1(<-[3C-:4]#[O+:5])(<-[4H-:6])(<-[5C-:7]#[O+:8])<-[1P:9]([CH:10]([CH3:11])[CH3:12])([CH:13]([CH3:14])[CH3:15])[CH2:16][c:17]2[cH:18][cH:19][cH:20][c:21]([n:22]2)[CH2:23][2P:24]->1([CH:25]([CH3:26])[CH3:27])[CH:28]([CH3:29])[CH3:30]", "smiles3D": "C([C:1]#[6N:2]->[Mn+:3]1(<-[3C-:4]#[O+:5])(<-[4H-:6])(<-[5C-:7]#[O+:8])<-[1P:9]([C:10]([C:11]([H:35])([H:36])[H:37])([C:12]([H:38])([H:39])[H:40])[H:34])([C:13]([C:14]([H:42])([H:43])[H:44])([C:15]([H:45])([H:46])[H:47])[H:41])[C:16]([H:48])([H:49])[c:17]2[c:18]([H:50])[c:19]([H:51])[c:20]([H:52])[c:21]([n:22]2)[C:23]([H:53])([H:54])[2P:24]->1([C:25]([C:26]([H:56])([H:57])[H:58])([C:27]([H:59])([H:60])[H:61])[H:55])[C:28]([C:29]([H:63])([H:64])[H:65])([C:30]([H:66])([H:67])[H:68])[H:62])([H:31])([H:32])[H:33]", "smiles3Dx": "C([C:1]#[6N:2]->[Mn+:3]1(<-[3C-:4]#[O+:5])(<-[4H-:6])(<-[5C-:7]#[O+:8])<-[1P:9]([C:10]([C:11]([H:35])([H:36])[H:37])([C:12]([H:38])([H:39])[H:40])[H:34])([C:13]([C:14]([H:42])([H:43])[H:44])([C:15]([H:45])([H:46])[H:47])[H:41])[C:16]([H:48])([H:49])[c:17]2[c:18]([H:50])[c:19]([H:51])[c:20]([H:52])[c:21]([n:22]2)[C:23]([H:53])([H:54])[2P:24]->1([C:25]([C:26]([H:56])([H:57])[H:58])([C:27]([H:59])([H:60])[H:61])[H:55])[C:28]([C:29]([H:63])([H:64])[H:65])([C:30]([H:66])([H:67])[H:68])[H:62])([H:31])([H:32])[H:33]", "dummies": []}
C     -2.5745    -4.0069     1.4558
C     -1.8168    -2.8309     1.0305
N     -1.1789    -1.8454     0.6681
Mn     0.0000     0.0000     0.0000
C     -2.0368     1.0174    -0.2869
O     -3.1072     1.5519    -0.4379
H     -0.0864     0.5259     1.7573
C      1.9454    -1.1069     0.4770
O      2.9687    -1.6912     0.7334
P      1.3594     2.3329    -0.4247
C      2.0973     2.9997     1.0894
C      1.0488     3.7509     1.9229
C      2.6990     1.8724     1.9409
C      2.6525     2.3272    -1.7009
C      3.2119     3.7352    -1.9862
C      3.8050     1.3919    -1.3290
C      0.2085     3.5964    -1.0012
C     -0.3032     3.1842    -2.3410
C     -0.3673     4.0234    -3.4595
C     -0.7453     3.4699    -4.6931
C     -1.0283     2.0977    -4.7946
C     -0.9318     1.3010    -3.6451
N     -0.6113     1.8811    -2.4805
C     -1.2028    -0.1679    -3.6255
P     -0.0351    -1.0285    -2.5384
C     -0.6930    -2.7233    -2.5078
C      0.1130    -3.6475    -1.5766
C     -0.8018    -3.3555    -3.9051
C      1.5836    -0.9884    -3.3715
C      2.4757    -2.1781    -3.0036
C      1.4702    -0.8743    -4.9018
H     -3.4434    -3.6863     2.0665
H     -2.9329    -4.5572     0.5616
H     -1.9207    -4.6690     2.0597
H      2.9039     3.7063     0.8281
H      0.7472     4.6921     1.4186
H      0.1519     3.1188     2.0989
H      1.4756     4.0380     2.9078
H      3.2796     2.3118     2.7799
H      3.3915     1.2354     1.3632
H      1.9137     1.2276     2.3780
H      2.1972     1.9667    -2.6393
H      3.6694     4.2130    -1.1009
H      4.0075     3.6600    -2.7581
H      2.4404     4.4002    -2.4188
H      4.4289     1.8249    -0.5203
H      4.4609     1.2446    -2.2135
H      3.4314     0.3966    -1.0330
H      0.7120     4.5819    -1.0603
H     -0.6456     3.6658    -0.2968
H     -0.1124     5.0728    -3.3846
H     -0.8020     4.0988    -5.5719
H     -1.3058     1.6671    -5.7482
H     -1.1345    -0.5676    -4.6541
H     -2.2331    -0.3354    -3.2483
H     -1.7235    -2.6565    -2.0958
H     -0.5669    -4.4171    -1.1531
H      0.5638    -3.0987    -0.7303
H      0.9090    -4.2047    -2.1076
H      0.1836    -3.5415    -4.3668
H     -1.4339    -2.7527    -4.5839
H     -1.3017    -4.3434    -3.8127
H      2.1004    -0.0914    -3.0187
H      2.1943    -3.0985    -3.5472
H      2.4921    -2.3484    -1.9115
H      3.5218    -1.9483    -3.2996
H      1.0716     0.1189    -5.1900
H      2.4797    -0.9457    -5.3603
H      0.8425    -1.6667    -5.3474
