# Supplementary material for: MACE: Automated Assessment of Stereochemistry of Transition Metal Complexes and Its Applications in Computational Catalysis
Source: J Chem Theory Comput. 2024 Feb 16;20(5):2313–20. doi: 10.1021/acs.jctc.3c01313 (PMC10938507; doi:10.1021/acs.jctc.3c01313)
Supplement: Supplementary file 3 — ct3c01313_si_003.zip [file ct3c01313_si_003.zip › structures/screening/mace_MeCN/Mn_PNpyP_iPr_bic_3.xyz]

69
{"conf": 0, "E": 124.48, "rms": -1.0, "geom": "OH", "total_charge": 0, "CA_charge": 1, "smiles": "C[C:1]#[5N:2]->[Mn+:3]1(<-[3C-:4]#[O+:5])(<-[4H-:6])(<-[6C-:7]#[O+:8])<-[1P:9]([CH:10]([CH3:11])[CH3:12])([CH:13]([CH3:14])[CH3:15])[CH2:16][c:17]2[cH:18][cH:19][cH:20][c:21]([n:22]2)[CH2:23][2P:24]->1([CH:25]([CH3:26])[CH3:27])[CH:28]([CH3:29])[CH3:30]", "smiles3D": "C([C:1]#[5N:2]->[Mn+:3]1(<-[3C-:4]#[O+:5])(<-[4H-:6])(<-[6C-:7]#[O+:8])<-[1P:9]([C:10]([C:11]([H:35])([H:36])[H:37])([C:12]([H:38])([H:39])[H:40])[H:34])([C:13]([C:14]([H:42])([H:43])[H:44])([C:15]([H:45])([H:46])[H:47])[H:41])[C:16]([H:48])([H:49])[c:17]2[c:18]([H:50])[c:19]([H:51])[c:20]([H:52])[c:21]([n:22]2)[C:23]([H:53])([H:54])[2P:24]->1([C:25]([C:26]([H:56])([H:57])[H:58])([C:27]([H:59])([H:60])[H:61])[H:55])[C:28]([C:29]([H:63])([H:64])[H:65])([C:30]([H:66])([H:67])[H:68])[H:62])([H:31])([H:32])[H:33]", "smiles3Dx": "C([C:1]#[5N:2]->[Mn+:3]1(<-[3C-:4]#[O+:5])(<-[4H-:6])(<-[6C-:7]#[O+:8])<-[1P:9]([C:10]([C:11]([H:35])([H:36])[H:37])([C:12]([H:38])([H:39])[H:40])[H:34])([C:13]([C:14]([H:42])([H:43])[H:44])([C:15]([H:45])([H:46])[H:47])[H:41])[C:16]([H:48])([H:49])[c:17]2[c:18]([H:50])[c:19]([H:51])[c:20]([H:52])[c:21]([n:22]2)[C:23]([H:53])([H:54])[2P:24]->1([C:25]([C:26]([H:56])([H:57])[H:58])([C:27]([H:59])([H:60])[H:61])[H:55])[C:28]([C:29]([H:63])([H:64])[H:65])([C:30]([H:66])([H:67])[H:68])[H:62])([H:31])([H:32])[H:33]", "dummies": []}
C      3.9667     2.5479    -1.6097
C      2.7998     1.7996    -1.1457
N      1.8218     1.1710    -0.7486
Mn     0.0000     0.0000     0.0000
C     -1.8918    -1.1710     0.5412
O     -2.8903    -1.7859     0.8226
H      0.1960    -1.0762    -1.4717
C     -1.2985     1.2806    -1.3833
O     -1.9841     1.9502    -2.1155
P      1.6023    -1.8271     1.2610
C      1.7183    -3.4134     0.3864
C      0.3714    -3.8032    -0.2448
C      2.7858    -3.3633    -0.7178
C      1.1652    -2.2356     2.9768
C     -0.0250    -3.2042     3.0435
C      2.3492    -2.8536     3.7436
C      3.3100    -1.2370     1.3469
C      3.3625     0.0166     2.1481
C      4.3341     0.2998     3.1169
C      4.2390     1.5033     3.8338
C      3.1847     2.3946     3.5784
C      2.2488     2.0618     2.5909
N      2.3956     0.9157     1.9086
C      1.0723     2.8983     2.2323
P     -0.3795     1.8450     2.0147
C     -0.6583     1.1783     3.6803
C     -1.1671     2.2432     4.6672
C     -1.6416     0.0130     3.6509
C     -1.7000     3.0460     1.6969
C     -1.2932     4.0151     0.5707
C     -3.0167     2.3346     1.3472
H      4.6373     2.7535    -0.7501
H      3.6361     3.5067    -2.0590
H      4.5110     1.9502    -2.3693
H      2.0062    -4.2021     1.1102
H      0.4043    -4.8742    -0.5379
H      0.1633    -3.2228    -1.1625
H     -0.4795    -3.6842     0.4452
H      2.7422    -4.2868    -1.3344
H      2.6269    -2.4893    -1.3858
H      3.8048    -3.3239    -0.2808
H      0.8825    -1.3007     3.4894
H     -0.3732    -3.2898     4.0951
H      0.2574    -4.2211     2.7000
H     -0.8830    -2.8460     2.4506
H      2.0072    -3.2334     4.7302
H      3.1217    -2.0919     3.9640
H      2.8053    -3.7006     3.1920
H      3.6716    -1.0131     0.3225
H      3.9627    -2.0117     1.7982
H      5.1355    -0.3981     3.3230
H      4.9738     1.7393     4.5925
H      3.0989     3.3162     4.1396
H      1.2908     3.4240     1.2808
H      0.8829     3.6492     3.0242
H      0.3116     0.8019     4.0634
H     -2.2283     2.5077     4.4769
H     -0.5435     3.1575     4.6518
H     -1.1153     1.8351     5.6992
H     -1.2887    -0.7425     2.9454
H     -2.6621     0.3244     3.3638
H     -1.6933    -0.4622     4.6537
H     -1.8662     3.6551     2.6056
H     -2.1727     4.5555     0.1613
H     -0.7652     3.5081    -0.2565
H     -0.6121     4.7921     0.9771
H     -2.8575     1.4442     0.7124
H     -3.7193     3.0177     0.8250
H     -3.5343     2.0230     2.2748
69
{"conf": 1, "E": 137.65, "rms": -1.0, "geom": "OH", "total_charge": 0, "CA_charge": 1, "smiles": "C[C:1]#[5N:2]->[Mn+:3]1(<-[3C-:4]#[O+:5])(<-[4H-:6])(<-[6C-:7]#[O+:8])<-[1P:9]([CH:10]([CH3:11])[CH3:12])([CH:13]([CH3:14])[CH3:15])[CH2:16][c:17]2[cH:18][cH:19][cH:20][c:21]([n:22]2)[CH2:23][2P:24]->1([CH:25]([CH3:26])[CH3:27])[CH:28]([CH3:29])[CH3:30]", "smiles3D": "C([C:1]#[5N:2]->[Mn+:3]1(<-[3C-:4]#[O+:5])(<-[4H-:6])(<-[6C-:7]#[O+:8])<-[1P:9]([C:10]([C:11]([H:35])([H:36])[H:37])([C:12]([H:38])([H:39])[H:40])[H:34])([C:13]([C:14]([H:42])([H:43])[H:44])([C:15]([H:45])([H:46])[H:47])[H:41])[C:16]([H:48])([H:49])[c:17]2[c:18]([H:50])[c:19]([H:51])[c:20]([H:52])[c:21]([n:22]2)[C:23]([H:53])([H:54])[2P:24]->1([C:25]([C:26]([H:56])([H:57])[H:58])([C:27]([H:59])([H:60])[H:61])[H:55])[C:28]([C:29]([H:63])([H:64])[H:65])([C:30]([H:66])([H:67])[H:68])[H:62])([H:31])([H:32])[H:33]", "smiles3Dx": "C([C:1]#[5N:2]->[Mn+:3]1(<-[3C-:4]#[O+:5])(<-[4H-:6])(<-[6C-:7]#[O+:8])<-[1P:9]([C:10]([C:11]([H:35])([H:36])[H:37])([C:12]([H:38])([H:39])[H:40])[H:34])([C:13]([C:14]([H:42])([H:43])[H:44])([C:15]([H:45])([H:46])[H:47])[H:41])[C:16]([H:48])([H:49])[c:17]2[c:18]([H:50])[c:19]([H:51])[c:20]([H:52])[c:21]([n:22]2)[C:23]([H:53])([H:54])[2P:24]->1([C:25]([C:26]([H:56])([H:57])[H:58])([C:27]([H:59])([H:60])[H:61])[H:55])[C:28]([C:29]([H:63])([H:64])[H:65])([C:30]([H:66])([H:67])[H:68])[H:62])([H:31])([H:32])[H:33]", "dummies": []}
C      0.0839    -2.6776    -4.1976
C      0.0609    -1.8904    -2.9662
N      0.0359    -1.2258    -1.9331
Mn     0.0000     0.0000     0.0000
C      0.1304     1.1564     1.9778
O      0.1983     1.7646     3.0168
H      1.8214     0.2040    -0.1422
C      0.4747    -1.8880     1.2067
O      0.7243    -2.8818     1.8424
P     -0.1472     2.3097    -1.4449
C      1.5427     2.7982    -1.8962
C      1.5976     4.1164    -2.6866
C      2.2886     1.6860    -2.6546
C     -1.1988     2.1923    -2.9283
C     -1.8461     3.5333    -3.3084
C     -0.4668     1.6055    -4.1404
C     -0.7055     3.7418    -0.4836
C     -1.9575     3.4418     0.2696
C     -2.8898     4.4255     0.6265
C     -3.9864     4.0633     1.4239
C     -4.1368     2.7365     1.8537
C     -3.1745     1.7935     1.4721
N     -2.1253     2.1923     0.7272
C     -3.2642     0.3353     1.7876
P     -2.6475    -0.6006     0.3749
C     -3.7517    -0.1483    -0.9980
C     -3.6324    -1.1201    -2.1737
C     -5.2303     0.0009    -0.5854
C     -2.8569    -2.3419     0.8504
C     -4.3202    -2.7550     1.0509
C     -2.1905    -3.2893    -0.1604
H      0.9861    -3.3230    -4.2073
H      0.1070    -1.9942    -5.0712
H     -0.8259    -3.3107    -4.2469
H      2.0884     2.9652    -0.9419
H      2.6607     4.3941    -2.8505
H      1.1402     4.9495    -2.1185
H      1.1278     4.0453    -3.6815
H      3.3723     1.7513    -2.4194
H      2.2046     1.7889    -3.7543
H      1.9464     0.6764    -2.3571
H     -2.0094     1.4945    -2.6935
H     -2.4246     3.4187    -4.2501
H     -2.5745     3.8461    -2.5317
H     -1.0990     4.3338    -3.4669
H     -1.2175     1.3025    -4.9016
H      0.1972     2.3356    -4.6357
H      0.0864     0.6889    -3.8701
H     -0.8748     4.6082    -1.1493
H      0.0870     4.0106     0.2457
H     -2.7656     5.4515     0.3040
H     -4.7185     4.8087     1.7061
H     -4.9917     2.4488     2.4523
H     -2.6371     0.1132     2.6757
H     -4.3131     0.0605     2.0067
H     -3.4314     0.8430    -1.3463
H     -4.2252    -2.0400    -2.0034
H     -4.0352    -0.6380    -3.0899
H     -2.5762    -1.3757    -2.3749
H     -5.3712     0.8434     0.1178
H     -5.6789    -0.9066    -0.1592
H     -5.8306     0.2603    -1.4836
H     -2.3382    -2.4737     1.8246
H     -4.3437    -3.7433     1.5578
H     -4.8473    -2.8906     0.0864
H     -4.8681    -2.0553     1.7093
H     -2.0243    -4.2763     0.3215
H     -1.2083    -2.9143    -0.4899
H     -2.8144    -3.4704    -1.0549
69
{"conf": 2, "E": 134.91, "rms": -1.0, "geom": "OH", "total_charge": 0, "CA_charge": 1, "smiles": "C[C:1]#[5N:2]->[Mn+:3]1(<-[3C-:4]#[O+:5])(<-[4H-:6])(<-[6C-:7]#[O+:8])<-[1P:9]([CH:10]([CH3:11])[CH3:12])([CH:13]([CH3:14])[CH3:15])[CH2:16][c:17]2[cH:18][cH:19][cH:20][c:21]([n:22]2)[CH2:23][2P:24]->1([CH:25]([CH3:26])[CH3:27])[CH:28]([CH3:29])[CH3:30]", "smiles3D": "C([C:1]#[5N:2]->[Mn+:3]1(<-[3C-:4]#[O+:5])(<-[4H-:6])(<-[6C-:7]#[O+:8])<-[1P:9]([C:10]([C:11]([H:35])([H:36])[H:37])([C:12]([H:38])([H:39])[H:40])[H:34])([C:13]([C:14]([H:42])([H:43])[H:44])([C:15]([H:45])([H:46])[H:47])[H:41])[C:16]([H:48])([H:49])[c:17]2[c:18]([H:50])[c:19]([H:51])[c:20]([H:52])[c:21]([n:22]2)[C:23]([H:53])([H:54])[2P:24]->1([C:25]([C:26]([H:56])([H:57])[H:58])([C:27]([H:59])([H:60])[H:61])[H:55])[C:28]([C:29]([H:63])([H:64])[H:65])([C:30]([H:66])([H:67])[H:68])[H:62])([H:31])([H:32])[H:33]", "smiles3Dx": "C([C:1]#[5N:2]->[Mn+:3]1(<-[3C-:4]#[O+:5])(<-[4H-:6])(<-[6C-:7]#[O+:8])<-[1P:9]([C:10]([C:11]([H:35])([H:36])[H:37])([C:12]([H:38])([H:39])[H:40])[H:34])([C:13]([C:14]([H:42])([H:43])[H:44])([C:15]([H:45])([H:46])[H:47])[H:41])[C:16]([H:48])([H:49])[c:17]2[c:18]([H:50])[c:19]([H:51])[c:20]([H:52])[c:21]([n:22]2)[C:23]([H:53])([H:54])[2P:24]->1([C:25]([C:26]([H:56])([H:57])[H:58])([C:27]([H:59])([H:60])[H:61])[H:55])[C:28]([C:29]([H:63])([H:64])[H:65])([C:30]([H:66])([H:67])[H:68])[H:62])([H:31])([H:32])[H:33]", "dummies": []}
C     -1.9007     2.5777    -3.8124
C     -1.3424     1.8193    -2.6945
N     -0.8772     1.1758    -1.7568
Mn     0.0000     0.0000     0.0000
C      0.9836    -1.0311     1.7966
O      1.5010    -1.5743     2.7407
H     -0.3935     1.4048     1.1179
C      1.9576     1.1149    -0.4092
O      2.9867     1.7056    -0.6249
P     -2.4920    -0.9109     0.6388
C     -3.3603    -1.8069    -0.6896
C     -4.5656    -2.6402    -0.2050
C     -3.8093    -0.8705    -1.8135
C     -3.5031     0.4340     1.3154
C     -4.9717     0.0492     1.5242
C     -3.4132     1.6900     0.4378
C     -2.3493    -2.0857     1.9982
C     -1.6556    -3.3028     1.4884
C     -2.1481    -4.6054     1.6422
C     -1.5511    -5.6411     0.9103
C     -0.4999    -5.3601     0.0258
C     -0.0498    -4.0378    -0.0935
N     -0.6068    -3.0871     0.6705
C      1.0912    -3.6439    -0.9624
P      0.8586    -1.9896    -1.6735
C     -0.2935    -2.1202    -3.0710
C      0.0114    -1.0822    -4.1670
C     -0.3591    -3.5326    -3.6713
C      2.5048    -1.5938    -2.3286
C      3.5320    -1.5430    -1.1794
C      2.9952    -2.6177    -3.3707
H     -3.0059     2.6082    -3.7210
H     -1.6217     2.0858    -4.7668
H     -1.4982     3.6113    -3.7960
H     -2.6340    -2.5228    -1.1181
H     -4.3343    -3.2858     0.6573
H     -5.4642    -2.0391     0.0099
H     -4.8599    -3.3314    -1.0237
H     -4.7044    -0.2834    -1.5323
H     -2.9948    -0.1934    -2.1138
H     -4.0804    -1.4736    -2.7063
H     -3.0800     0.6908     2.3109
H     -5.5412     0.0688     0.5752
H     -5.0755    -0.9289     2.0327
H     -5.4475     0.8026     2.1876
H     -2.3647     2.0127     0.3102
H     -3.8624     1.5447    -0.5610
H     -3.9540     2.5257     0.9311
H     -3.3485    -2.3461     2.3965
H     -1.7437    -1.6325     2.8099
H     -2.9990    -4.8084     2.2799
H     -1.9187    -6.6542     1.0087
H     -0.0463    -6.1562    -0.5508
H      1.2156    -4.3901    -1.7691
H      2.0092    -3.6446    -0.3434
H     -1.2948    -1.8824    -2.6822
H      0.3682    -0.1257    -3.7381
H     -0.9235    -0.8625    -4.7259
H      0.7431    -1.4373    -4.9142
H     -1.0298    -3.5300    -4.5570
H      0.6290    -3.9073    -3.9962
H     -0.8029    -4.2403    -2.9403
H      2.4633    -0.5925    -2.8055
H      3.0925    -1.1755    -0.2328
H      4.3739    -0.8752    -1.4606
H      3.9575    -2.5472    -0.9671
H      3.0046    -3.6501    -2.9678
H      4.0387    -2.3698    -3.6613
H      2.4161    -2.5941    -4.3045
69
{"conf": 3, "E": 130.95, "rms": -1.0, "geom": "OH", "total_charge": 0, "CA_charge": 1, "smiles": "C[C:1]#[5N:2]->[Mn+:3]1(<-[3C-:4]#[O+:5])(<-[4H-:6])(<-[6C-:7]#[O+:8])<-[1P:9]([CH:10]([CH3:11])[CH3:12])([CH:13]([CH3:14])[CH3:15])[CH2:16][c:17]2[cH:18][cH:19][cH:20][c:21]([n:22]2)[CH2:23][2P:24]->1([CH:25]([CH3:26])[CH3:27])[CH:28]([CH3:29])[CH3:30]", "smiles3D": "C([C:1]#[5N:2]->[Mn+:3]1(<-[3C-:4]#[O+:5])(<-[4H-:6])(<-[6C-:7]#[O+:8])<-[1P:9]([C:10]([C:11]([H:35])([H:36])[H:37])([C:12]([H:38])([H:39])[H:40])[H:34])([C:13]([C:14]([H:42])([H:43])[H:44])([C:15]([H:45])([H:46])[H:47])[H:41])[C:16]([H:48])([H:49])[c:17]2[c:18]([H:50])[c:19]([H:51])[c:20]([H:52])[c:21]([n:22]2)[C:23]([H:53])([H:54])[2P:24]->1([C:25]([C:26]([H:56])([H:57])[H:58])([C:27]([H:59])([H:60])[H:61])[H:55])[C:28]([C:29]([H:63])([H:64])[H:65])([C:30]([H:66])([H:67])[H:68])[H:62])([H:31])([H:32])[H:33]", "smiles3Dx": "C([C:1]#[5N:2]->[Mn+:3]1(<-[3C-:4]#[O+:5])(<-[4H-:6])(<-[6C-:7]#[O+:8])<-[1P:9]([C:10]([C:11]([H:35])([H:36])[H:37])([C:12]([H:38])([H:39])[H:40])[H:34])([C:13]([C:14]([H:42])([H:43])[H:44])([C:15]([H:45])([H:46])[H:47])[H:41])[C:16]([H:48])([H:49])[c:17]2[c:18]([H:50])[c:19]([H:51])[c:20]([H:52])[c:21]([n:22]2)[C:23]([H:53])([H:54])[2P:24]->1([C:25]([C:26]([H:56])([H:57])[H:58])([C:27]([H:59])([H:60])[H:61])[H:55])[C:28]([C:29]([H:63])([H:64])[H:65])([C:30]([H:66])([H:67])[H:68])[H:62])([H:31])([H:32])[H:33]", "dummies": []}
C     -1.0887    -4.7652     0.9569
C     -0.7769    -3.3645     0.6788
N     -0.5068    -2.1900     0.4407
Mn     0.0000     0.0000     0.0000
C      0.4102     2.2172    -0.3926
O      0.6263     3.3851    -0.6005
H     -0.1496     0.3688     1.7885
C     -2.2423     0.4554     0.0456
O     -3.4232     0.6980     0.0803
P      2.6384    -0.4093     0.6299
C      3.7017     1.0399     0.3897
C      5.1385     0.7835     0.8857
C      3.7456     1.4585    -1.0792
C      2.7638    -0.7555     2.4023
C      2.4838     0.5026     3.2451
C      1.7849    -1.8688     2.7903
C      3.5259    -1.8114    -0.0886
C      2.5738    -2.7682    -0.7059
C      2.6863    -4.1620    -0.6178
C      1.8084    -4.9573    -1.3720
C      0.8574    -4.3556    -2.2119
C      0.7946    -2.9574    -2.2641
N      1.6515    -2.2409    -1.5181
C     -0.1471    -2.2103    -3.1517
P     -0.1797    -0.4532    -2.7100
C     -1.7604     0.1105    -3.3919
C     -1.9535     1.6142    -3.1302
C     -2.9400    -0.6984    -2.8139
C      1.0871     0.3580    -3.7377
C      0.6563     0.4784    -5.2138
C      2.4236    -0.3912    -3.6899
H     -1.4407    -5.2558     0.0263
H     -1.8819    -4.8217     1.7302
H     -0.1759    -5.2792     1.3223
H      3.2742     1.8837     0.9708
H      5.7563     1.6912     0.7159
H      5.6196    -0.0574     0.3463
H      5.1733     0.5774     1.9717
H      4.3656     0.7620    -1.6797
H      4.2046     2.4666    -1.1625
H      2.7267     1.5256    -1.4994
H      3.7915    -1.1078     2.6304
H      1.5899     1.0519     2.8976
H      2.3347     0.2275     4.3112
H      3.3459     1.1977     3.2188
H      1.9589    -2.1708     3.8450
H      1.9384    -2.7675     2.1572
H      0.7339    -1.5326     2.6992
H      4.2211    -1.4501    -0.8714
H      4.1135    -2.3274     0.6990
H      3.4428    -4.6221     0.0048
H      1.8756    -6.0360    -1.3182
H      0.1882    -4.9642    -2.8065
H     -1.1595    -2.6427    -3.0378
H      0.1732    -2.3265    -4.2056
H     -1.7576    -0.0520    -4.4874
H     -1.1143     2.2075    -3.5439
H     -2.8842     1.9655    -3.6243
H     -2.0219     1.8479    -2.0549
H     -3.2130    -1.5092    -3.5227
H     -2.6972    -1.1878    -1.8508
H     -3.8471    -0.0705    -2.6814
H      1.2484     1.3817    -3.3400
H     -0.1338     1.2414    -5.3507
H      0.3168    -0.4952    -5.6234
H      1.5108     0.8250    -5.8339
H      2.3507    -1.3970    -4.1526
H      2.7864    -0.4855    -2.6603
H      3.1962     0.1828    -4.2447
69
{"conf": 4, "E": 127.65, "rms": -1.0, "geom": "OH", "total_charge": 0, "CA_charge": 1, "smiles": "C[C:1]#[5N:2]->[Mn+:3]1(<-[3C-:4]#[O+:5])(<-[4H-:6])(<-[6C-:7]#[O+:8])<-[1P:9]([CH:10]([CH3:11])[CH3:12])([CH:13]([CH3:14])[CH3:15])[CH2:16][c:17]2[cH:18][cH:19][cH:20][c:21]([n:22]2)[CH2:23][2P:24]->1([CH:25]([CH3:26])[CH3:27])[CH:28]([CH3:29])[CH3:30]", "smiles3D": "C([C:1]#[5N:2]->[Mn+:3]1(<-[3C-:4]#[O+:5])(<-[4H-:6])(<-[6C-:7]#[O+:8])<-[1P:9]([C:10]([C:11]([H:35])([H:36])[H:37])([C:12]([H:38])([H:39])[H:40])[H:34])([C:13]([C:14]([H:42])([H:43])[H:44])([C:15]([H:45])([H:46])[H:47])[H:41])[C:16]([H:48])([H:49])[c:17]2[c:18]([H:50])[c:19]([H:51])[c:20]([H:52])[c:21]([n:22]2)[C:23]([H:53])([H:54])[2P:24]->1([C:25]([C:26]([H:56])([H:57])[H:58])([C:27]([H:59])([H:60])[H:61])[H:55])[C:28]([C:29]([H:63])([H:64])[H:65])([C:30]([H:66])([H:67])[H:68])[H:62])([H:31])([H:32])[H:33]", "smiles3Dx": "C([C:1]#[5N:2]->[Mn+:3]1(<-[3C-:4]#[O+:5])(<-[4H-:6])(<-[6C-:7]#[O+:8])<-[1P:9]([C:10]([C:11]([H:35])([H:36])[H:37])([C:12]([H:38])([H:39])[H:40])[H:34])([C:13]([C:14]([H:42])([H:43])[H:44])([C:15]([H:45])([H:46])[H:47])[H:41])[C:16]([H:48])([H:49])[c:17]2[c:18]([H:50])[c:19]([H:51])[c:20]([H:52])[c:21]([n:22]2)[C:23]([H:53])([H:54])[2P:24]->1([C:25]([C:26]([H:56])([H:57])[H:58])([C:27]([H:59])([H:60])[H:61])[H:55])[C:28]([C:29]([H:63])([H:64])[H:65])([C:30]([H:66])([H:67])[H:68])[H:62])([H:31])([H:32])[H:33]", "dummies": []}
C      3.6314     2.1960    -2.6078
C      2.5653     1.5537    -1.8415
N      1.6727     1.0073    -1.1978
Mn     0.0000     0.0000     0.0000
C     -1.7854    -0.7943     1.2017
O     -2.7237    -1.2126     1.8331
H     -1.1917     0.9936    -0.9826
C      0.0234     1.7731     1.4491
O      0.0351     2.7066     2.2124
P     -0.3487    -1.9361    -1.9039
C     -1.2430    -1.2970    -3.3441
C     -2.6813    -0.9117    -2.9563
C     -0.5245    -0.0729    -3.9283
C      1.1375    -2.7803    -2.5133
C      0.8914    -3.5099    -3.8443
C      2.3050    -1.8084    -2.6784
C     -1.3957    -3.2944    -1.3330
C     -0.8184    -3.9039    -0.1026
C     -0.9474    -5.2577     0.2323
C     -0.4268    -5.7016     1.4580
C      0.2048    -4.7960     2.3250
C      0.3063    -3.4531     1.9385
N     -0.2268    -3.0697     0.7673
C      0.9723    -2.3983     2.7584
P      1.8031    -1.2151     1.6732
C      2.5171    -0.0035     2.8254
C      3.1649     1.1800     2.0859
C      3.5265    -0.6133     3.8099
C      3.1106    -2.1608     0.8335
C      3.6884    -3.2987     1.6975
C      4.2470    -1.2613     0.3315
H      3.2445     2.4881    -3.6056
H      3.9831     3.0984    -2.0669
H      4.4747     1.4858    -2.7311
H     -1.3011    -2.0827    -4.1230
H     -2.7124    -0.3153    -2.0232
H     -3.1646    -0.3244    -3.7659
H     -3.3031    -1.8208    -2.8271
H     -1.1750     0.4522    -4.6597
H     -0.2398     0.6487    -3.1365
H      0.3720    -0.3815    -4.4953
H      1.4274    -3.5421    -1.7600
H      0.0059    -4.1729    -3.7930
H      0.7763    -2.7994    -4.6888
H      1.7670    -4.1538    -4.0745
H      2.4499    -1.2346    -1.7573
H      2.1635    -1.1042    -3.5172
H      3.2398    -2.3778    -2.8679
H     -1.4867    -4.0613    -2.1273
H     -2.4032    -2.9061    -1.0882
H     -1.4449    -5.9509    -0.4339
H     -0.5147    -6.7437     1.7364
H      0.6129    -5.1360     3.2682
H      0.2048    -1.8651     3.3570
H      1.7002    -2.8687     3.4450
H      1.6738     0.4011     3.4261
H      2.6276     1.4319     1.1554
H      4.2303     1.0012     1.8430
H      3.1371     2.0767     2.7410
H      4.4710    -0.9090     3.3180
H      3.7945     0.1557     4.5657
H      3.0994    -1.4630     4.3740
H      2.6468    -2.6364    -0.0461
H      4.0264    -2.9706     2.6937
H      4.5607    -3.7538     1.1812
H      2.9487    -4.1142     1.8184
H      4.9655    -1.0131     1.1355
H      3.8590    -0.3339    -0.1305
H      4.8188    -1.8017    -0.4529
69
{"conf": 5, "E": 136.17, "rms": -1.0, "geom": "OH", "total_charge": 0, "CA_charge": 1, "smiles": "C[C:1]#[5N:2]->[Mn+:3]1(<-[3C-:4]#[O+:5])(<-[4H-:6])(<-[6C-:7]#[O+:8])<-[1P:9]([CH:10]([CH3:11])[CH3:12])([CH:13]([CH3:14])[CH3:15])[CH2:16][c:17]2[cH:18][cH:19][cH:20][c:21]([n:22]2)[CH2:23][2P:24]->1([CH:25]([CH3:26])[CH3:27])[CH:28]([CH3:29])[CH3:30]", "smiles3D": "C([C:1]#[5N:2]->[Mn+:3]1(<-[3C-:4]#[O+:5])(<-[4H-:6])(<-[6C-:7]#[O+:8])<-[1P:9]([C:10]([C:11]([H:35])([H:36])[H:37])([C:12]([H:38])([H:39])[H:40])[H:34])([C:13]([C:14]([H:42])([H:43])[H:44])([C:15]([H:45])([H:46])[H:47])[H:41])[C:16]([H:48])([H:49])[c:17]2[c:18]([H:50])[c:19]([H:51])[c:20]([H:52])[c:21]([n:22]2)[C:23]([H:53])([H:54])[2P:24]->1([C:25]([C:26]([H:56])([H:57])[H:58])([C:27]([H:59])([H:60])[H:61])[H:55])[C:28]([C:29]([H:63])([H:64])[H:65])([C:30]([H:66])([H:67])[H:68])[H:62])([H:31])([H:32])[H:33]", "smiles3Dx": "C([C:1]#[5N:2]->[Mn+:3]1(<-[3C-:4]#[O+:5])(<-[4H-:6])(<-[6C-:7]#[O+:8])<-[1P:9]([C:10]([C:11]([H:35])([H:36])[H:37])([C:12]([H:38])([H:39])[H:40])[H:34])([C:13]([C:14]([H:42])([H:43])[H:44])([C:15]([H:45])([H:46])[H:47])[H:41])[C:16]([H:48])([H:49])[c:17]2[c:18]([H:50])[c:19]([H:51])[c:20]([H:52])[c:21]([n:22]2)[C:23]([H:53])([H:54])[2P:24]->1([C:25]([C:26]([H:56])([H:57])[H:58])([C:27]([H:59])([H:60])[H:61])[H:55])[C:28]([C:29]([H:63])([H:64])[H:65])([C:30]([H:66])([H:67])[H:68])[H:62])([H:31])([H:32])[H:33]", "dummies": []}
C      1.3077    -4.6202    -1.3223
C      0.9227    -3.2642    -0.9356
N      0.5965    -2.1231    -0.6168
Mn     0.0000     0.0000     0.0000
C     -0.5520     2.0951     0.7373
O     -0.8448     3.1975     1.1287
H      1.6808     0.2554     0.6964
C     -0.4559    -0.8664     2.0699
O     -0.6935    -1.3241     3.1600
P      1.1687     1.0281    -2.2682
C      2.6746     0.1067    -2.6790
C      2.3429    -1.2124    -3.3977
C      3.4848    -0.1796    -1.4105
C      1.7237     2.7195    -1.8984
C      2.9241     3.1570    -2.7564
C      0.5828     3.7315    -2.0820
C      0.3150     1.1369    -3.8587
C     -1.0557     1.6641    -3.6969
C     -1.7515     2.3100    -4.7277
C     -3.1112     2.5944    -4.5477
C     -3.7597     2.1838    -3.3759
C     -3.0186     1.5079    -2.3974
N     -1.7058     1.3124    -2.5806
C     -3.6265     0.9409    -1.1735
P     -2.6538    -0.4502    -0.5454
C     -2.9419    -1.8221    -1.6922
C     -2.6781    -3.1749    -1.0014
C     -2.0385    -1.6930    -2.9250
C     -3.5508    -0.8947     0.9677
C     -5.0305    -1.2376     0.6920
C     -3.4966     0.2566     1.9877
H      0.4093    -5.1746    -1.6633
H      2.0481    -4.5716    -2.1470
H      1.7561    -5.1400    -0.4510
H      3.2984     0.7077    -3.3663
H      3.1727    -1.9445    -3.2958
H      1.4142    -1.6724    -3.0176
H      2.2153    -1.0271    -4.4850
H      4.4838    -0.5787    -1.6876
H      2.9798    -0.9349    -0.7761
H      3.6457     0.7480    -0.8225
H      2.0347     2.7463    -0.8320
H      2.7464     2.9812    -3.8371
H      3.8515     2.6442    -2.4290
H      3.1140     4.2429    -2.6170
H      0.3756     3.9147    -3.1573
H      0.8704     4.7022    -1.6249
H     -0.3459     3.3950    -1.5843
H      0.2457     0.1298    -4.3115
H      0.8886     1.7966    -4.5409
H     -1.2573     2.5703    -5.6552
H     -3.6676     3.0984    -5.3272
H     -4.8194     2.3639    -3.2463
H     -4.6534     0.5949    -1.4084
H     -3.6772     1.7345    -0.4023
H     -3.9985    -1.7958    -2.0324
H     -1.7332    -3.1610    -0.4296
H     -3.4905    -3.4398    -0.2990
H     -2.6321    -3.9984    -1.7453
H     -2.4309    -0.9135    -3.6072
H     -0.9963    -1.4514    -2.6380
H     -2.0308    -2.6354    -3.5127
H     -3.0596    -1.7834     1.4163
H     -5.1651    -2.0020    -0.0929
H     -5.6159    -0.3391     0.4085
H     -5.4854    -1.6453     1.6198
H     -4.2093     1.0675     1.7295
H     -3.7726    -0.1267     2.9931
H     -2.4911     0.7067     2.0582
69
{"conf": 6, "E": 135.42, "rms": -1.0, "geom": "OH", "total_charge": 0, "CA_charge": 1, "smiles": "C[C:1]#[5N:2]->[Mn+:3]1(<-[3C-:4]#[O+:5])(<-[4H-:6])(<-[6C-:7]#[O+:8])<-[1P:9]([CH:10]([CH3:11])[CH3:12])([CH:13]([CH3:14])[CH3:15])[CH2:16][c:17]2[cH:18][cH:19][cH:20][c:21]([n:22]2)[CH2:23][2P:24]->1([CH:25]([CH3:26])[CH3:27])[CH:28]([CH3:29])[CH3:30]", "smiles3D": "C([C:1]#[5N:2]->[Mn+:3]1(<-[3C-:4]#[O+:5])(<-[4H-:6])(<-[6C-:7]#[O+:8])<-[1P:9]([C:10]([C:11]([H:35])([H:36])[H:37])([C:12]([H:38])([H:39])[H:40])[H:34])([C:13]([C:14]([H:42])([H:43])[H:44])([C:15]([H:45])([H:46])[H:47])[H:41])[C:16]([H:48])([H:49])[c:17]2[c:18]([H:50])[c:19]([H:51])[c:20]([H:52])[c:21]([n:22]2)[C:23]([H:53])([H:54])[2P:24]->1([C:25]([C:26]([H:56])([H:57])[H:58])([C:27]([H:59])([H:60])[H:61])[H:55])[C:28]([C:29]([H:63])([H:64])[H:65])([C:30]([H:66])([H:67])[H:68])[H:62])([H:31])([H:32])[H:33]", "smiles3Dx": "C([C:1]#[5N:2]->[Mn+:3]1(<-[3C-:4]#[O+:5])(<-[4H-:6])(<-[6C-:7]#[O+:8])<-[1P:9]([C:10]([C:11]([H:35])([H:36])[H:37])([C:12]([H:38])([H:39])[H:40])[H:34])([C:13]([C:14]([H:42])([H:43])[H:44])([C:15]([H:45])([H:46])[H:47])[H:41])[C:16]([H:48])([H:49])[c:17]2[c:18]([H:50])[c:19]([H:51])[c:20]([H:52])[c:21]([n:22]2)[C:23]([H:53])([H:54])[2P:24]->1([C:25]([C:26]([H:56])([H:57])[H:58])([C:27]([H:59])([H:60])[H:61])[H:55])[C:28]([C:29]([H:63])([H:64])[H:65])([C:30]([H:66])([H:67])[H:68])[H:62])([H:31])([H:32])[H:33]", "dummies": []}
C     -4.5143     1.2908     1.6632
C     -3.1863     0.9130     1.1827
N     -2.0730     0.5939     0.7731
Mn     0.0000     0.0000     0.0000
C      2.1535    -0.5017    -0.5873
O      3.2904    -0.7653    -0.8912
H      0.3398    -0.7436     1.6471
C      0.8495     1.9275     0.8956
O      1.3004     2.9403     1.3704
P     -0.8598    -2.5064    -0.6618
C     -0.4678    -3.1213    -2.3313
C      1.0200    -2.9830    -2.6771
C     -0.9084    -4.5751    -2.5559
C     -0.2822    -3.6514     0.6263
C      1.1539    -4.1222     0.3828
C     -1.2145    -4.8594     0.8315
C     -2.6605    -2.5892    -0.5704
C     -3.2366    -1.6947    -1.6082
C     -4.1655    -2.1135    -2.5703
C     -4.5093    -1.2308    -3.6038
C     -3.8996     0.0295    -3.6822
C     -2.9607     0.3867    -2.7047
N     -2.7036    -0.4638    -1.6980
C     -2.2005     1.6645    -2.7152
P     -0.4578     1.3570    -2.3367
C      0.2423     0.4632    -3.7528
C     -0.4319     0.8092    -5.0927
C      1.7687     0.6547    -3.8514
C      0.2731     3.0167    -2.2513
C     -0.5125     3.8875    -1.2507
C      0.2942     3.7409    -3.6067
H     -4.4383     2.2152     2.2718
H     -4.9294     0.4707     2.2844
H     -5.1818     1.4720     0.7958
H     -1.0360    -2.4958    -3.0497
H      1.1472    -3.1039    -3.7742
H      1.3976    -1.9856    -2.4256
H      1.6548    -3.7506    -2.2013
H     -0.7868    -4.8237    -3.6320
H     -1.9794    -4.7264    -2.3257
H     -0.2847    -5.2954    -1.9957
H     -0.2786    -3.0803     1.5790
H      1.2057    -4.9287    -0.3725
H      1.8069    -3.2713     0.1004
H      1.5625    -4.5440     1.3259
H     -0.7633    -5.5578     1.5685
H     -2.1814    -4.5327     1.2670
H     -1.4065    -5.4298    -0.0920
H     -2.9913    -2.2456     0.4319
H     -3.0114    -3.6257    -0.7315
H     -4.5950    -3.1066    -2.5359
H     -5.2243    -1.5332    -4.3578
H     -4.1395     0.7015    -4.4963
H     -2.6306     2.3333    -1.9435
H     -2.2955     2.1540    -3.7041
H      0.0547    -0.6043    -3.5723
H     -0.4252     1.8856    -5.3293
H     -1.4756     0.4384    -5.1115
H      0.0966     0.2836    -5.9167
H      2.2319    -0.2897    -4.2088
H      2.2258     0.9000    -2.8738
H      2.0572     1.4343    -4.5823
H      1.3175     2.9184    -1.8863
H     -0.8832     3.3077    -0.3837
H     -1.4005     4.3523    -1.7312
H      0.1377     4.7064    -0.8757
H     -0.7149     3.7920    -4.0628
H      0.6383     4.7871    -3.4576
H      1.0154     3.2959    -4.3087
69
{"conf": 7, "E": 137.49, "rms": -1.0, "geom": "OH", "total_charge": 0, "CA_charge": 1, "smiles": "C[C:1]#[5N:2]->[Mn+:3]1(<-[3C-:4]#[O+:5])(<-[4H-:6])(<-[6C-:7]#[O+:8])<-[1P:9]([CH:10]([CH3:11])[CH3:12])([CH:13]([CH3:14])[CH3:15])[CH2:16][c:17]2[cH:18][cH:19][cH:20][c:21]([n:22]2)[CH2:23][2P:24]->1([CH:25]([CH3:26])[CH3:27])[CH:28]([CH3:29])[CH3:30]", "smiles3D": "C([C:1]#[5N:2]->[Mn+:3]1(<-[3C-:4]#[O+:5])(<-[4H-:6])(<-[6C-:7]#[O+:8])<-[1P:9]([C:10]([C:11]([H:35])([H:36])[H:37])([C:12]([H:38])([H:39])[H:40])[H:34])([C:13]([C:14]([H:42])([H:43])[H:44])([C:15]([H:45])([H:46])[H:47])[H:41])[C:16]([H:48])([H:49])[c:17]2[c:18]([H:50])[c:19]([H:51])[c:20]([H:52])[c:21]([n:22]2)[C:23]([H:53])([H:54])[2P:24]->1([C:25]([C:26]([H:56])([H:57])[H:58])([C:27]([H:59])([H:60])[H:61])[H:55])[C:28]([C:29]([H:63])([H:64])[H:65])([C:30]([H:66])([H:67])[H:68])[H:62])([H:31])([H:32])[H:33]", "smiles3Dx": "C([C:1]#[5N:2]->[Mn+:3]1(<-[3C-:4]#[O+:5])(<-[4H-:6])(<-[6C-:7]#[O+:8])<-[1P:9]([C:10]([C:11]([H:35])([H:36])[H:37])([C:12]([H:38])([H:39])[H:40])[H:34])([C:13]([C:14]([H:42])([H:43])[H:44])([C:15]([H:45])([H:46])[H:47])[H:41])[C:16]([H:48])([H:49])[c:17]2[c:18]([H:50])[c:19]([H:51])[c:20]([H:52])[c:21]([n:22]2)[C:23]([H:53])([H:54])[2P:24]->1([C:25]([C:26]([H:56])([H:57])[H:58])([C:27]([H:59])([H:60])[H:61])[H:55])[C:28]([C:29]([H:63])([H:64])[H:65])([C:30]([H:66])([H:67])[H:68])[H:62])([H:31])([H:32])[H:33]", "dummies": []}
C     -3.2367     0.6001     3.7397
C     -2.2967     0.4197     2.6352
N     -1.5020     0.2760     1.7092
Mn     0.0000     0.0000     0.0000
C      1.4673    -0.4396    -1.7027
O      2.2350    -0.6734    -2.6029
H     -1.3801    -0.2841    -1.1805
C     -0.1356    -2.2540     0.3732
O     -0.2083    -3.4418     0.5682
P     -0.2429     2.6239    -0.7997
C     -1.9795     3.0784    -1.1056
C     -2.9014     2.2850    -0.1828
C     -2.2665     4.5786    -0.9051
C      0.6060     2.8220    -2.3881
C      0.6176     4.2788    -2.8754
C     -0.0327     1.9268    -3.4648
C      0.4562     3.9052     0.2678
C      0.2105     3.5687     1.6896
C     -0.0158     4.5112     2.7008
C      0.0891     4.0984     4.0405
C      0.4897     2.7859     4.3449
C      0.7346     1.8999     3.2893
N      0.5392     2.3214     2.0300
C      1.3788     0.5604     3.4535
P      2.0153    -0.0168     1.8576
C      3.5453     0.8946     1.4757
C      3.7216     2.1736     2.3121
C      3.5841     1.2521    -0.0055
C      2.5394    -1.7132     2.2049
C      3.4294    -1.7969     3.4582
C      3.2747    -2.3109     0.9972
H     -4.1319     1.1456     3.3766
H     -2.7484     1.1855     4.5458
H     -3.5402    -0.3916     4.1331
H     -2.2366     2.8166    -2.1494
H     -2.6806     2.5206     0.8791
H     -2.8059     1.1999    -0.3657
H     -3.9612     2.5528    -0.3821
H     -1.5925     5.2275    -1.4911
H     -2.2164     4.8606     0.1687
H     -3.2982     4.8015    -1.2520
H      1.6581     2.4984    -2.2519
H      1.0151     4.9727    -2.1093
H     -0.3874     4.6066    -3.2068
H      1.2886     4.3576    -3.7572
H     -0.3333     0.9425    -3.0562
H     -0.9293     2.3970    -3.9195
H      0.7000     1.7522    -4.2812
H      0.0322     4.8955     0.0367
H      1.5526     3.9499     0.1001
H     -0.2318     5.5444     2.4610
H     -0.0807     4.8090     4.8387
H      0.6467     2.4835     5.3723
H      0.6217    -0.1615     3.8243
H      2.2010     0.6289     4.1916
H      4.4130     0.2425     1.6850
H      3.7432     1.9594     3.3972
H      2.9624     2.9408     2.0748
H      4.7094     2.6250     2.0781
H      3.7262     0.3322    -0.6054
H      2.6532     1.7699    -0.3025
H      4.4462     1.9168    -0.2276
H      1.6309    -2.3212     2.3934
H      2.8351    -1.5895     4.3714
H      4.2913    -1.1030     3.4213
H      3.8261    -2.8287     3.5694
H      2.6735    -2.1949     0.0741
H      3.4329    -3.3985     1.1587
H      4.2673    -1.8424     0.8406
69
{"conf": 8, "E": 126.59, "rms": -1.0, "geom": "OH", "total_charge": 0, "CA_charge": 1, "smiles": "C[C:1]#[5N:2]->[Mn+:3]1(<-[3C-:4]#[O+:5])(<-[4H-:6])(<-[6C-:7]#[O+:8])<-[1P:9]([CH:10]([CH3:11])[CH3:12])([CH:13]([CH3:14])[CH3:15])[CH2:16][c:17]2[cH:18][cH:19][cH:20][c:21]([n:22]2)[CH2:23][2P:24]->1([CH:25]([CH3:26])[CH3:27])[CH:28]([CH3:29])[CH3:30]", "smiles3D": "C([C:1]#[5N:2]->[Mn+:3]1(<-[3C-:4]#[O+:5])(<-[4H-:6])(<-[6C-:7]#[O+:8])<-[1P:9]([C:10]([C:11]([H:35])([H:36])[H:37])([C:12]([H:38])([H:39])[H:40])[H:34])([C:13]([C:14]([H:42])([H:43])[H:44])([C:15]([H:45])([H:46])[H:47])[H:41])[C:16]([H:48])([H:49])[c:17]2[c:18]([H:50])[c:19]([H:51])[c:20]([H:52])[c:21]([n:22]2)[C:23]([H:53])([H:54])[2P:24]->1([C:25]([C:26]([H:56])([H:57])[H:58])([C:27]([H:59])([H:60])[H:61])[H:55])[C:28]([C:29]([H:63])([H:64])[H:65])([C:30]([H:66])([H:67])[H:68])[H:62])([H:31])([H:32])[H:33]", "smiles3Dx": "C([C:1]#[5N:2]->[Mn+:3]1(<-[3C-:4]#[O+:5])(<-[4H-:6])(<-[6C-:7]#[O+:8])<-[1P:9]([C:10]([C:11]([H:35])([H:36])[H:37])([C:12]([H:38])([H:39])[H:40])[H:34])([C:13]([C:14]([H:42])([H:43])[H:44])([C:15]([H:45])([H:46])[H:47])[H:41])[C:16]([H:48])([H:49])[c:17]2[c:18]([H:50])[c:19]([H:51])[c:20]([H:52])[c:21]([n:22]2)[C:23]([H:53])([H:54])[2P:24]->1([C:25]([C:26]([H:56])([H:57])[H:58])([C:27]([H:59])([H:60])[H:61])[H:55])[C:28]([C:29]([H:63])([H:64])[H:65])([C:30]([H:66])([H:67])[H:68])[H:62])([H:31])([H:32])[H:33]", "dummies": []}
C     -2.9973    -0.6645     3.9222
C     -2.1185    -0.4606     2.7718
N     -1.3787    -0.2960     1.8051
Mn     0.0000     0.0000     0.0000
C      1.3216     0.4417    -1.8140
O      2.0172     0.6804    -2.7698
H      0.6646     1.4944     0.8349
C     -1.5302     1.4294    -0.9257
O     -2.3331     2.1855    -1.4137
P      2.0613    -1.3215     1.2012
C      3.4324    -0.2311     1.6645
C      3.1433     0.4760     2.9971
C      3.6761     0.8286     0.5800
C      2.7788    -2.7220     0.2924
C      3.7154    -3.5731     1.1730
C      3.5471    -2.2541    -0.9462
C      1.4857    -2.0534     2.7459
C      0.5105    -3.1303     2.4156
C      0.5831    -4.4339     2.9233
C     -0.2451    -5.4190     2.3680
C     -1.1047    -5.0977     1.3077
C     -1.1325    -3.7785     0.8343
N     -0.3697    -2.8524     1.4340
C     -2.0321    -3.3250    -0.2603
P     -1.2359    -2.0681    -1.2989
C     -2.6051    -1.4447    -2.3147
C     -3.2454    -2.5363    -3.1928
C     -3.7017    -0.8455    -1.4105
C     -0.0435    -2.9015    -2.3851
C      0.1296    -2.1630    -3.7262
C     -0.3768    -4.3822    -2.6255
H     -2.8413     0.1526     4.6561
H     -4.0540    -0.6632     3.5845
H     -2.7616    -1.6391     4.3970
H      4.3550    -0.8290     1.7798
H      3.9246     1.2384     3.2044
H      2.1550     0.9836     2.9722
H      3.1701    -0.2447     3.8400
H      2.8454     1.5567     0.5262
H      3.8162     0.3814    -0.4195
H      4.6031     1.3933     0.8166
H      1.9491    -3.3756    -0.0376
H      4.1832    -4.3689     0.5546
H      3.1577    -4.1004     1.9688
H      4.5341    -2.9839     1.6268
H      3.8025    -3.1327    -1.5764
H      4.4985    -1.7567    -0.6648
H      2.9342    -1.5795    -1.5669
H      2.3417    -2.4647     3.3197
H      0.9754    -1.2784     3.3542
H      1.2892    -4.6904     3.7027
H     -0.2024    -6.4341     2.7407
H     -1.7333    -5.8606     0.8662
H     -2.3323    -4.1930    -0.8768
H     -2.9413    -2.8915     0.1998
H     -2.2164    -0.6406    -2.9738
H     -2.5831    -2.8799    -3.9999
H     -4.1395    -2.1169    -3.7021
H     -3.5869    -3.4046    -2.5949
H     -4.4247    -1.6215    -1.0784
H     -4.2709    -0.0755    -1.9734
H     -3.2898    -0.3804    -0.4941
H      0.9297    -2.8649    -1.8752
H     -0.5515    -2.5285    -4.5160
H      1.1603    -2.3376    -4.1026
H      0.0027    -1.0686    -3.6178
H     -1.3928    -4.5340    -3.0333
H     -0.2654    -4.9597    -1.6845
H      0.3477    -4.8139    -3.3488
69
{"conf": 9, "E": 132.35, "rms": -1.0, "geom": "OH", "total_charge": 0, "CA_charge": 1, "smiles": "C[C:1]#[5N:2]->[Mn+:3]1(<-[3C-:4]#[O+:5])(<-[4H-:6])(<-[6C-:7]#[O+:8])<-[1P:9]([CH:10]([CH3:11])[CH3:12])([CH:13]([CH3:14])[CH3:15])[CH2:16][c:17]2[cH:18][cH:19][cH:20][c:21]([n:22]2)[CH2:23][2P:24]->1([CH:25]([CH3:26])[CH3:27])[CH:28]([CH3:29])[CH3:30]", "smiles3D": "C([C:1]#[5N:2]->[Mn+:3]1(<-[3C-:4]#[O+:5])(<-[4H-:6])(<-[6C-:7]#[O+:8])<-[1P:9]([C:10]([C:11]([H:35])([H:36])[H:37])([C:12]([H:38])([H:39])[H:40])[H:34])([C:13]([C:14]([H:42])([H:43])[H:44])([C:15]([H:45])([H:46])[H:47])[H:41])[C:16]([H:48])([H:49])[c:17]2[c:18]([H:50])[c:19]([H:51])[c:20]([H:52])[c:21]([n:22]2)[C:23]([H:53])([H:54])[2P:24]->1([C:25]([C:26]([H:56])([H:57])[H:58])([C:27]([H:59])([H:60])[H:61])[H:55])[C:28]([C:29]([H:63])([H:64])[H:65])([C:30]([H:66])([H:67])[H:68])[H:62])([H:31])([H:32])[H:33]", "smiles3Dx": "C([C:1]#[5N:2]->[Mn+:3]1(<-[3C-:4]#[O+:5])(<-[4H-:6])(<-[6C-:7]#[O+:8])<-[1P:9]([C:10]([C:11]([H:35])([H:36])[H:37])([C:12]([H:38])([H:39])[H:40])[H:34])([C:13]([C:14]([H:42])([H:43])[H:44])([C:15]([H:45])([H:46])[H:47])[H:41])[C:16]([H:48])([H:49])[c:17]2[c:18]([H:50])[c:19]([H:51])[c:20]([H:52])[c:21]([n:22]2)[C:23]([H:53])([H:54])[2P:24]->1([C:25]([C:26]([H:56])([H:57])[H:58])([C:27]([H:59])([H:60])[H:61])[H:55])[C:28]([C:29]([H:63])([H:64])[H:65])([C:30]([H:66])([H:67])[H:68])[H:62])([H:31])([H:32])[H:33]", "dummies": []}
C     -2.8814     4.0539    -0.1906
C     -2.0316     2.8656    -0.1399
N     -1.3219     1.8641    -0.0966
Mn     0.0000     0.0000     0.0000
C      1.4329    -1.7892     0.0944
O      2.1854    -2.7302     0.1444
H      1.2661     0.9771     0.8973
C      1.1132     0.6661    -1.8867
O      1.7022     1.0168    -2.8788
P     -1.0512    -0.5551     2.4574
C     -2.8542    -0.3276     2.6318
C     -3.6306    -1.6451     2.4355
C     -3.2497     0.2423     4.0074
C     -0.2756     0.5476     3.6675
C      1.2100     0.1998     3.8578
C     -0.4045     2.0126     3.2116
C     -0.6748    -2.2146     3.0692
C     -1.0501    -3.2412     2.0497
C     -1.4388    -4.5435     2.3868
C     -1.8455    -5.4126     1.3653
C     -1.8686    -4.9711     0.0349
C     -1.4738    -3.6571    -0.2510
N     -1.0523    -2.8692     0.7533
C     -1.4542    -3.1043    -1.6388
P     -1.7340    -1.3147    -1.6411
C     -1.4245    -0.8735    -3.3772
C     -2.3063    -1.6606    -4.3614
C     -1.5611     0.6392    -3.6343
C     -3.4787    -1.0292    -1.2045
C     -4.0800     0.2068    -1.8810
C     -4.3692    -2.2537    -1.4745
H     -3.8268     3.8085    -0.7169
H     -2.3534     4.8632    -0.7353
H     -3.1089     4.3889     0.8423
H     -3.1835     0.3918     1.8527
H     -3.4872    -2.3315     3.2964
H     -3.3592    -2.1802     1.5142
H     -4.7171    -1.4248     2.3641
H     -2.8873    -0.4120     4.8291
H     -4.3569     0.2940     4.0866
H     -2.8942     1.2782     4.1559
H     -0.7761     0.4321     4.6480
H      1.7140    -0.0118     2.8934
H      1.3164    -0.6816     4.5233
H      1.7435     1.0362     4.3588
H     -0.2122     2.6864     4.0734
H     -1.4139     2.2427     2.8167
H      0.3270     2.2630     2.4199
H      0.4104    -2.3016     3.2647
H     -1.2292    -2.3959     4.0139
H     -1.4430    -4.8731     3.4180
H     -2.1527    -6.4222     1.6051
H     -2.1914    -5.6383    -0.7543
H     -0.4614    -3.3111    -2.0898
H     -2.2294    -3.6103    -2.2447
H     -0.3692    -1.1497    -3.5913
H     -3.3832    -1.4650    -4.2279
H     -2.1130    -2.7489    -4.2971
H     -2.0472    -1.3606    -5.3994
H     -0.8431     0.9376    -4.4277
H     -1.3283     1.2404    -2.7351
H     -2.5643     0.9212    -4.0099
H     -3.5049    -0.8298    -0.1267
H     -3.4323     1.0919    -1.7489
H     -5.0424     0.4550    -1.3840
H     -4.3188     0.0371    -2.9459
H     -4.0928    -3.0966    -0.8102
H     -5.4271    -2.0085    -1.2399
H     -4.3250    -2.5822    -2.5301
69
{"conf": 10, "E": 137.26, "rms": -1.0, "geom": "OH", "total_charge": 0, "CA_charge": 1, "smiles": "C[C:1]#[5N:2]->[Mn+:3]1(<-[3C-:4]#[O+:5])(<-[4H-:6])(<-[6C-:7]#[O+:8])<-[1P:9]([CH:10]([CH3:11])[CH3:12])([CH:13]([CH3:14])[CH3:15])[CH2:16][c:17]2[cH:18][cH:19][cH:20][c:21]([n:22]2)[CH2:23][2P:24]->1([CH:25]([CH3:26])[CH3:27])[CH:28]([CH3:29])[CH3:30]", "smiles3D": "C([C:1]#[5N:2]->[Mn+:3]1(<-[3C-:4]#[O+:5])(<-[4H-:6])(<-[6C-:7]#[O+:8])<-[1P:9]([C:10]([C:11]([H:35])([H:36])[H:37])([C:12]([H:38])([H:39])[H:40])[H:34])([C:13]([C:14]([H:42])([H:43])[H:44])([C:15]([H:45])([H:46])[H:47])[H:41])[C:16]([H:48])([H:49])[c:17]2[c:18]([H:50])[c:19]([H:51])[c:20]([H:52])[c:21]([n:22]2)[C:23]([H:53])([H:54])[2P:24]->1([C:25]([C:26]([H:56])([H:57])[H:58])([C:27]([H:59])([H:60])[H:61])[H:55])[C:28]([C:29]([H:63])([H:64])[H:65])([C:30]([H:66])([H:67])[H:68])[H:62])([H:31])([H:32])[H:33]", "smiles3Dx": "C([C:1]#[5N:2]->[Mn+:3]1(<-[3C-:4]#[O+:5])(<-[4H-:6])(<-[6C-:7]#[O+:8])<-[1P:9]([C:10]([C:11]([H:35])([H:36])[H:37])([C:12]([H:38])([H:39])[H:40])[H:34])([C:13]([C:14]([H:42])([H:43])[H:44])([C:15]([H:45])([H:46])[H:47])[H:41])[C:16]([H:48])([H:49])[c:17]2[c:18]([H:50])[c:19]([H:51])[c:20]([H:52])[c:21]([n:22]2)[C:23]([H:53])([H:54])[2P:24]->1([C:25]([C:26]([H:56])([H:57])[H:58])([C:27]([H:59])([H:60])[H:61])[H:55])[C:28]([C:29]([H:63])([H:64])[H:65])([C:30]([H:66])([H:67])[H:68])[H:62])([H:31])([H:32])[H:33]", "dummies": []}
C      3.6152     0.5125     3.3824
C      2.5580     0.3670     2.3835
N      1.6667     0.2410     1.5478
Mn     0.0000     0.0000     0.0000
C     -1.6373    -0.2240    -1.5835
O     -2.4941    -0.3460    -2.4234
H      1.2227    -0.6735    -1.1936
C      0.6029     2.0194    -0.8924
O      0.9288     3.0792    -1.3668
P     -0.2660    -2.6210     0.7469
C     -0.4683    -3.7655    -0.6451
C     -1.9553    -4.0065    -0.9464
C      0.2153    -3.2222    -1.9079
C      1.2393    -3.1376     1.6201
C      1.0917    -4.5176     2.2897
C      2.4472    -3.1473     0.6796
C     -1.5890    -3.0369     1.9030
C     -1.4074    -2.2702     3.1649
C     -1.9264    -2.6590     4.4059
C     -1.9687    -1.7112     5.4431
C     -1.5898    -0.3803     5.1961
C     -1.1243    -0.0445     3.9174
N     -0.9877    -1.0109     3.0025
C     -1.0636     1.3459     3.3791
P     -1.6946     1.3597     1.6777
C     -3.3735     0.6668     1.7787
C     -4.2112     1.0309     0.5480
C     -4.1211     1.1387     3.0411
C     -1.8974     3.1219     1.3032
C     -2.1533     3.3526    -0.2042
C     -0.6605     3.9175     1.7569
H      4.0848    -0.4752     3.5686
H      4.3812     1.2230     3.0095
H      3.1794     0.8990     4.3266
H     -0.0033    -4.7366    -0.3906
H     -2.0677    -4.5973    -1.8807
H     -2.4296    -4.5990    -0.1373
H     -2.4981    -3.0454    -1.0720
H     -0.2902    -2.3154    -2.2853
H      0.1730    -3.9890    -2.7106
H      1.2821    -2.9911    -1.7424
H      1.4386    -2.3929     2.4191
H      0.7307    -5.2972     1.5922
H      2.0747    -4.8494     2.6872
H      0.4131    -4.4607     3.1644
H      2.5271    -2.1865     0.1317
H      3.3785    -3.2650     1.2737
H      2.3950    -3.9960    -0.0338
H     -1.5836    -4.1256     2.1138
H     -2.5657    -2.7609     1.4554
H     -2.3182    -3.6566     4.5574
H     -2.3675    -1.9875     6.4103
H     -1.7313     0.3790     5.9544
H     -0.0085     1.6871     3.3830
H     -1.6701     2.0274     4.0122
H     -3.2891    -0.4378     1.8175
H     -5.1328     0.4107     0.5334
H     -3.6713     0.8281    -0.3892
H     -4.5286     2.0929     0.5760
H     -5.1799     0.8044     2.9992
H     -4.1189     2.2423     3.1393
H     -3.7003     0.6897     3.9573
H     -2.7717     3.5062     1.8663
H     -2.0241     2.4356    -0.8091
H     -1.4877     4.1315    -0.6329
H     -3.1901     3.7161    -0.3606
H     -0.7245     4.9693     1.4048
H     -0.6113     3.9632     2.8641
H      0.2776     3.4677     1.3737
69
{"conf": 11, "E": 135.57, "rms": -1.0, "geom": "OH", "total_charge": 0, "CA_charge": 1, "smiles": "C[C:1]#[5N:2]->[Mn+:3]1(<-[3C-:4]#[O+:5])(<-[4H-:6])(<-[6C-:7]#[O+:8])<-[1P:9]([CH:10]([CH3:11])[CH3:12])([CH:13]([CH3:14])[CH3:15])[CH2:16][c:17]2[cH:18][cH:19][cH:20][c:21]([n:22]2)[CH2:23][2P:24]->1([CH:25]([CH3:26])[CH3:27])[CH:28]([CH3:29])[CH3:30]", "smiles3D": "C([C:1]#[5N:2]->[Mn+:3]1(<-[3C-:4]#[O+:5])(<-[4H-:6])(<-[6C-:7]#[O+:8])<-[1P:9]([C:10]([C:11]([H:35])([H:36])[H:37])([C:12]([H:38])([H:39])[H:40])[H:34])([C:13]([C:14]([H:42])([H:43])[H:44])([C:15]([H:45])([H:46])[H:47])[H:41])[C:16]([H:48])([H:49])[c:17]2[c:18]([H:50])[c:19]([H:51])[c:20]([H:52])[c:21]([n:22]2)[C:23]([H:53])([H:54])[2P:24]->1([C:25]([C:26]([H:56])([H:57])[H:58])([C:27]([H:59])([H:60])[H:61])[H:55])[C:28]([C:29]([H:63])([H:64])[H:65])([C:30]([H:66])([H:67])[H:68])[H:62])([H:31])([H:32])[H:33]", "smiles3Dx": "C([C:1]#[5N:2]->[Mn+:3]1(<-[3C-:4]#[O+:5])(<-[4H-:6])(<-[6C-:7]#[O+:8])<-[1P:9]([C:10]([C:11]([H:35])([H:36])[H:37])([C:12]([H:38])([H:39])[H:40])[H:34])([C:13]([C:14]([H:42])([H:43])[H:44])([C:15]([H:45])([H:46])[H:47])[H:41])[C:16]([H:48])([H:49])[c:17]2[c:18]([H:50])[c:19]([H:51])[c:20]([H:52])[c:21]([n:22]2)[C:23]([H:53])([H:54])[2P:24]->1([C:25]([C:26]([H:56])([H:57])[H:58])([C:27]([H:59])([H:60])[H:61])[H:55])[C:28]([C:29]([H:63])([H:64])[H:65])([C:30]([H:66])([H:67])[H:68])[H:62])([H:31])([H:32])[H:33]", "dummies": []}
C     -1.9631    -0.1802     4.5722
C     -1.3951    -0.1195     3.2268
N     -0.9184    -0.0745     2.0953
Mn     0.0000     0.0000     0.0000
C      0.9495     0.1049    -2.0816
O      1.4477     0.1584    -3.1783
H      1.4505     0.8717     0.7071
C     -0.8221     2.1272    -0.2014
O     -1.2528     3.2491    -0.3025
P      1.4391    -2.2473     0.6603
C      3.1914    -2.0977     0.2002
C      3.6460    -0.6320     0.2232
C      3.4495    -2.6638    -1.2073
C      1.4019    -2.4612     2.4614
C      2.0512    -3.7850     2.9129
C      2.0805    -1.2891     3.1759
C      0.9465    -3.8797     0.0708
C      0.4596    -3.7977    -1.3152
C      0.7455    -4.7379    -2.3139
C      0.0764    -4.6345    -3.5417
C     -0.8890    -3.6344    -3.7290
C     -1.1460    -2.7410    -2.6803
N     -0.4539    -2.8519    -1.5412
C     -2.2326    -1.7343    -2.7302
P     -2.3508    -0.7986    -1.1823
C     -3.3473     0.6303    -1.6857
C     -4.7071     0.2045    -2.2798
C     -2.5951     1.4758    -2.7341
C     -3.4242    -1.7695    -0.0942
C     -4.0770    -0.8715     0.9759
C     -2.6243    -2.8822     0.5911
H     -2.9790    -0.6234     4.5232
H     -1.3153    -0.8087     5.2173
H     -2.0252     0.8438     4.9940
H      3.8095    -2.6639     0.9213
H      3.1480    -0.0461    -0.5731
H      4.7406    -0.5814     0.0396
H      3.4701    -0.1473     1.1982
H      4.4807    -2.4152    -1.5380
H      2.7394    -2.2377    -1.9469
H      3.3852    -3.7693    -1.2176
H      0.3365    -2.4818     2.7745
H      2.0505    -3.8369     4.0228
H      1.4705    -4.6618     2.5643
H      3.1008    -3.8838     2.5772
H      1.7146    -0.3179     2.7870
H      1.8348    -1.3249     4.2587
H      3.1850    -1.3476     3.0826
H      0.1257    -4.2657     0.7106
H      1.8056    -4.5787     0.1334
H      1.4547    -5.5375    -2.1421
H      0.2803    -5.3456    -4.3315
H     -1.4404    -3.5731    -4.6588
H     -3.1949    -2.2548    -2.9167
H     -2.0311    -1.0408    -3.5689
H     -3.5317     1.2611    -0.7906
H     -4.5806    -0.3580    -3.2280
H     -5.3097    -0.4136    -1.5922
H     -5.3059     1.1123    -2.5064
H     -2.7832     1.1170    -3.7683
H     -2.9438     2.5290    -2.6806
H     -1.4993     1.4612    -2.5843
H     -4.2263    -2.2409    -0.7003
H     -4.5074    -1.4800     1.7995
H     -4.9142    -0.2815     0.5590
H     -3.3535    -0.1576     1.4048
H     -3.2337    -3.3766     1.3771
H     -1.7030    -2.4824     1.0618
H     -2.3669    -3.6736    -0.1405
69
{"conf": 12, "E": 132.68, "rms": -1.0, "geom": "OH", "total_charge": 0, "CA_charge": 1, "smiles": "C[C:1]#[5N:2]->[Mn+:3]1(<-[3C-:4]#[O+:5])(<-[4H-:6])(<-[6C-:7]#[O+:8])<-[1P:9]([CH:10]([CH3:11])[CH3:12])([CH:13]([CH3:14])[CH3:15])[CH2:16][c:17]2[cH:18][cH:19][cH:20][c:21]([n:22]2)[CH2:23][2P:24]->1([CH:25]([CH3:26])[CH3:27])[CH:28]([CH3:29])[CH3:30]", "smiles3D": "C([C:1]#[5N:2]->[Mn+:3]1(<-[3C-:4]#[O+:5])(<-[4H-:6])(<-[6C-:7]#[O+:8])<-[1P:9]([C:10]([C:11]([H:35])([H:36])[H:37])([C:12]([H:38])([H:39])[H:40])[H:34])([C:13]([C:14]([H:42])([H:43])[H:44])([C:15]([H:45])([H:46])[H:47])[H:41])[C:16]([H:48])([H:49])[c:17]2[c:18]([H:50])[c:19]([H:51])[c:20]([H:52])[c:21]([n:22]2)[C:23]([H:53])([H:54])[2P:24]->1([C:25]([C:26]([H:56])([H:57])[H:58])([C:27]([H:59])([H:60])[H:61])[H:55])[C:28]([C:29]([H:63])([H:64])[H:65])([C:30]([H:66])([H:67])[H:68])[H:62])([H:31])([H:32])[H:33]", "smiles3Dx": "C([C:1]#[5N:2]->[Mn+:3]1(<-[3C-:4]#[O+:5])(<-[4H-:6])(<-[6C-:7]#[O+:8])<-[1P:9]([C:10]([C:11]([H:35])([H:36])[H:37])([C:12]([H:38])([H:39])[H:40])[H:34])([C:13]([C:14]([H:42])([H:43])[H:44])([C:15]([H:45])([H:46])[H:47])[H:41])[C:16]([H:48])([H:49])[c:17]2[c:18]([H:50])[c:19]([H:51])[c:20]([H:52])[c:21]([n:22]2)[C:23]([H:53])([H:54])[2P:24]->1([C:25]([C:26]([H:56])([H:57])[H:58])([C:27]([H:59])([H:60])[H:61])[H:55])[C:28]([C:29]([H:63])([H:64])[H:65])([C:30]([H:66])([H:67])[H:68])[H:62])([H:31])([H:32])[H:33]", "dummies": []}
C     -1.4668     4.6100    -1.1737
C     -1.0321     3.2572    -0.8300
N     -0.6733     2.1191    -0.5380
Mn     0.0000     0.0000     0.0000
C      0.8202    -2.0869     0.4684
O      1.2570    -3.1848     0.7093
H      1.6547     0.6632     0.4073
C      0.8966    -0.1683    -2.0985
O      1.3794    -0.2551    -3.2003
P     -0.5634     0.4761     2.6296
C      0.5041     1.7406     3.3791
C      1.9683     1.5249     2.9660
C      0.4056     1.7474     4.9141
C     -2.2911     0.9820     2.8766
C     -2.4484     2.5062     2.7887
C     -2.8949     0.4679     4.1964
C     -0.3089    -1.0310     3.6010
C     -1.0226    -2.1723     2.9455
C     -0.7490    -3.5188     3.2164
C     -1.3658    -4.5032     2.4256
C     -2.2199    -4.1308     1.3736
C     -2.4599    -2.7674     1.1558
N     -1.8911    -1.8701     1.9626
C     -3.3117    -2.2126     0.0780
P     -2.3638    -1.0706    -0.9616
C     -3.5633     0.1800    -1.5009
C     -3.9482     1.1087    -0.3497
C     -4.8419    -0.4612    -2.0767
C     -2.0881    -2.0728    -2.4462
C     -0.9596    -3.0825    -2.2086
C     -1.7778    -1.1958    -3.6766
H     -0.7727     5.0426    -1.9232
H     -2.4918     4.5711    -1.5962
H     -1.4670     5.2402    -0.2607
H      0.1918     2.7376     3.0072
H      2.1582     2.0205     1.9941
H      2.2349     0.4492     2.9075
H      2.6646     2.0096     3.6835
H     -0.6027     2.0357     5.2540
H      1.0860     2.5225     5.3269
H      0.7060     0.7760     5.3561
H     -2.8791     0.5360     2.0591
H     -3.5256     2.7639     2.7031
H     -2.0515     3.0130     3.6917
H     -1.9389     2.9047     1.8882
H     -3.0025    -0.6354     4.1765
H     -3.9214     0.8748     4.3187
H     -2.3140     0.7600     5.0871
H     -0.6899    -0.9005     4.6313
H      0.7761    -1.2575     3.6440
H     -0.0518    -3.7983     3.9959
H     -1.1612    -5.5497     2.6097
H     -2.6750    -4.8851     0.7446
H     -4.1594    -1.6745     0.5442
H     -3.7156    -3.0406    -0.5405
H     -3.0926     0.7970    -2.2945
H     -4.5206     0.5749     0.4357
H     -4.5871     1.9329    -0.7327
H     -3.0515     1.5736     0.0878
H     -4.6333    -1.0927    -2.9593
H     -5.3795    -1.0686    -1.3208
H     -5.5339     0.3380    -2.4179
H     -3.0111    -2.6504    -2.6622
H      0.0213    -2.5897    -2.0973
H     -0.8952    -3.7804    -3.0704
H     -1.1633    -3.6922    -1.3049
H     -1.1564    -1.7430    -4.4176
H     -1.2686    -0.2526    -3.4122
H     -2.7174    -0.9179    -4.1954
69
{"conf": 13, "E": 135.84, "rms": -1.0, "geom": "OH", "total_charge": 0, "CA_charge": 1, "smiles": "C[C:1]#[5N:2]->[Mn+:3]1(<-[3C-:4]#[O+:5])(<-[4H-:6])(<-[6C-:7]#[O+:8])<-[1P:9]([CH:10]([CH3:11])[CH3:12])([CH:13]([CH3:14])[CH3:15])[CH2:16][c:17]2[cH:18][cH:19][cH:20][c:21]([n:22]2)[CH2:23][2P:24]->1([CH:25]([CH3:26])[CH3:27])[CH:28]([CH3:29])[CH3:30]", "smiles3D": "C([C:1]#[5N:2]->[Mn+:3]1(<-[3C-:4]#[O+:5])(<-[4H-:6])(<-[6C-:7]#[O+:8])<-[1P:9]([C:10]([C:11]([H:35])([H:36])[H:37])([C:12]([H:38])([H:39])[H:40])[H:34])([C:13]([C:14]([H:42])([H:43])[H:44])([C:15]([H:45])([H:46])[H:47])[H:41])[C:16]([H:48])([H:49])[c:17]2[c:18]([H:50])[c:19]([H:51])[c:20]([H:52])[c:21]([n:22]2)[C:23]([H:53])([H:54])[2P:24]->1([C:25]([C:26]([H:56])([H:57])[H:58])([C:27]([H:59])([H:60])[H:61])[H:55])[C:28]([C:29]([H:63])([H:64])[H:65])([C:30]([H:66])([H:67])[H:68])[H:62])([H:31])([H:32])[H:33]", "smiles3Dx": "C([C:1]#[5N:2]->[Mn+:3]1(<-[3C-:4]#[O+:5])(<-[4H-:6])(<-[6C-:7]#[O+:8])<-[1P:9]([C:10]([C:11]([H:35])([H:36])[H:37])([C:12]([H:38])([H:39])[H:40])[H:34])([C:13]([C:14]([H:42])([H:43])[H:44])([C:15]([H:45])([H:46])[H:47])[H:41])[C:16]([H:48])([H:49])[c:17]2[c:18]([H:50])[c:19]([H:51])[c:20]([H:52])[c:21]([n:22]2)[C:23]([H:53])([H:54])[2P:24]->1([C:25]([C:26]([H:56])([H:57])[H:58])([C:27]([H:59])([H:60])[H:61])[H:55])[C:28]([C:29]([H:63])([H:64])[H:65])([C:30]([H:66])([H:67])[H:68])[H:62])([H:31])([H:32])[H:33]", "dummies": []}
C      2.3746    -2.5114    -3.5822
C      1.6822    -1.7693    -2.5303
N      1.0978    -1.1425    -1.6500
Mn     0.0000     0.0000     0.0000
C     -1.0757     1.0574     1.7248
O     -1.6422     1.6145     2.6318
H      1.5333     0.0368     1.0068
C     -0.3078    -2.0174     1.0360
O     -0.4563    -3.0809     1.5852
P      0.9411     2.3603    -0.9670
C      0.5972     2.6782    -2.7229
C      1.5010     1.8442    -3.6330
C      0.7556     4.1684    -3.0773
C      2.7217     2.5999    -0.7327
C      3.0250     3.1454     0.6707
C      3.4833     1.2792    -0.9313
C      0.1450     3.7181    -0.0711
C     -1.3147     3.7168    -0.3930
C     -2.0648     4.8787    -0.6112
C     -3.3029     4.7641    -1.2619
C     -3.7312     3.5149    -1.7391
C     -2.9522     2.3824    -1.4641
N     -1.8274     2.5290    -0.7590
C     -3.0606     1.1228    -2.2524
P     -2.3908    -0.2964    -1.3490
C     -2.1751    -1.5228    -2.6691
C     -1.9487    -2.9249    -2.0995
C     -3.3663    -1.5526    -3.6479
C     -3.7960    -0.8615    -0.3375
C     -4.5701     0.3267     0.2634
C     -3.3419    -1.7637     0.8095
H      1.6432    -3.1361    -4.1349
H      2.8549    -1.7969    -4.2819
H      3.1492    -3.1621    -3.1270
H     -0.4489     2.3857    -2.9302
H      1.4037     0.7709    -3.3967
H      1.1820     1.9694    -4.6898
H      2.5608     2.1653    -3.5632
H      1.7410     4.5700    -2.7684
H     -0.0482     4.7754    -2.6179
H      0.6580     4.3095    -4.1750
H      3.0900     3.3315    -1.4787
H      2.5540     2.5128     1.4537
H      4.1222     3.1616     0.8455
H      2.6700     4.1914     0.7728
H      3.3483     0.5934    -0.0741
H      4.5702     1.4926    -1.0159
H      3.1816     0.7491    -1.8515
H      0.2742     3.5677     1.0201
H      0.6015     4.6864    -0.3642
H     -1.6724     5.8527    -0.3485
H     -3.8859     5.6512    -1.4723
H     -4.6201     3.4417    -2.3527
H     -2.4904     1.2488    -3.1955
H     -4.1240     0.9338    -2.5065
H     -1.2685    -1.2383    -3.2451
H     -2.8863    -3.3457    -1.6812
H     -1.6132    -3.6035    -2.9126
H     -1.1505    -2.9170    -1.3337
H     -4.3335    -1.7235    -3.1378
H     -3.4235    -0.6190    -4.2421
H     -3.2248    -2.3747    -4.3819
H     -4.4917    -1.4393    -0.9746
H     -5.3271    -0.0364     0.9913
H     -3.8875     1.0197     0.7982
H     -5.1386     0.8778    -0.5110
H     -4.2310    -2.1483     1.3536
H     -2.7999    -2.6519     0.4465
H     -2.7301    -1.1953     1.5379
69
{"conf": 14, "E": 129.91, "rms": -1.0, "geom": "OH", "total_charge": 0, "CA_charge": 1, "smiles": "C[C:1]#[5N:2]->[Mn+:3]1(<-[3C-:4]#[O+:5])(<-[4H-:6])(<-[6C-:7]#[O+:8])<-[1P:9]([CH:10]([CH3:11])[CH3:12])([CH:13]([CH3:14])[CH3:15])[CH2:16][c:17]2[cH:18][cH:19][cH:20][c:21]([n:22]2)[CH2:23][2P:24]->1([CH:25]([CH3:26])[CH3:27])[CH:28]([CH3:29])[CH3:30]", "smiles3D": "C([C:1]#[5N:2]->[Mn+:3]1(<-[3C-:4]#[O+:5])(<-[4H-:6])(<-[6C-:7]#[O+:8])<-[1P:9]([C:10]([C:11]([H:35])([H:36])[H:37])([C:12]([H:38])([H:39])[H:40])[H:34])([C:13]([C:14]([H:42])([H:43])[H:44])([C:15]([H:45])([H:46])[H:47])[H:41])[C:16]([H:48])([H:49])[c:17]2[c:18]([H:50])[c:19]([H:51])[c:20]([H:52])[c:21]([n:22]2)[C:23]([H:53])([H:54])[2P:24]->1([C:25]([C:26]([H:56])([H:57])[H:58])([C:27]([H:59])([H:60])[H:61])[H:55])[C:28]([C:29]([H:63])([H:64])[H:65])([C:30]([H:66])([H:67])[H:68])[H:62])([H:31])([H:32])[H:33]", "smiles3Dx": "C([C:1]#[5N:2]->[Mn+:3]1(<-[3C-:4]#[O+:5])(<-[4H-:6])(<-[6C-:7]#[O+:8])<-[1P:9]([C:10]([C:11]([H:35])([H:36])[H:37])([C:12]([H:38])([H:39])[H:40])[H:34])([C:13]([C:14]([H:42])([H:43])[H:44])([C:15]([H:45])([H:46])[H:47])[H:41])[C:16]([H:48])([H:49])[c:17]2[c:18]([H:50])[c:19]([H:51])[c:20]([H:52])[c:21]([n:22]2)[C:23]([H:53])([H:54])[2P:24]->1([C:25]([C:26]([H:56])([H:57])[H:58])([C:27]([H:59])([H:60])[H:61])[H:55])[C:28]([C:29]([H:63])([H:64])[H:65])([C:30]([H:66])([H:67])[H:68])[H:62])([H:31])([H:32])[H:33]", "dummies": []}
C      4.6568    -1.6830     0.5402
C      3.2909    -1.1884     0.3797
N      2.1404    -0.7792     0.2428
Mn     0.0000     0.0000     0.0000
C     -2.0613     0.9926    -0.1610
O     -3.1455     1.5137    -0.2455
H      0.6792     1.4570    -0.8925
C      0.3530     1.2492     1.8855
O      0.5436     1.9102     2.8761
P     -0.2288    -1.0964    -2.4975
C      0.2730    -2.8392    -2.6328
C      1.7968    -3.0022    -2.6881
C     -0.3754    -3.5685    -3.8247
C      0.6856    -0.0578    -3.6740
C      2.1342     0.1777    -3.2183
C      0.6702    -0.5966    -5.1117
C     -1.9271    -1.0231    -3.1118
C     -2.8266    -1.7793    -2.1947
C     -3.8754    -2.6030    -2.6256
C     -4.6217    -3.3028    -1.6645
C     -4.3119    -3.1744    -0.3015
C     -3.2564    -2.3324     0.0708
N     -2.5885    -1.6595    -0.8795
C     -2.8258    -2.1022     1.4761
P     -1.0226    -2.0257     1.5596
C     -0.7091    -1.8334     3.3345
C      0.7900    -1.6250     3.6067
C     -1.5313    -0.6634     3.9069
C     -0.5089    -3.7082     1.1114
C     -0.8471    -4.7396     2.2015
C      0.9882    -3.7682     0.8120
H      5.0510    -2.0027    -0.4463
H      5.2967    -0.8758     0.9519
H      4.6560    -2.5472     1.2359
H     -0.0831    -3.3456    -1.7224
H      2.3011    -2.3395    -1.9613
H      2.1996    -2.8253    -3.7030
H      2.0610    -4.0464    -2.4161
H     -1.4613    -3.7070    -3.6560
H      0.0517    -4.5904    -3.9127
H     -0.2221    -3.0619    -4.7910
H      0.1787     0.9317    -3.6863
H      2.2017     0.3238    -2.1253
H      2.8143    -0.6429    -3.5157
H      2.5207     1.1006    -3.7009
H      1.2894    -1.5038    -5.2317
H      1.1062     0.1722    -5.7849
H     -0.3591    -0.7782    -5.4744
H     -1.9871    -1.4510    -4.1301
H     -2.2545     0.0367    -3.1476
H     -4.1005    -2.7130    -3.6787
H     -5.4321    -3.9490    -1.9756
H     -4.8792    -3.7190     0.4424
H     -3.2506    -1.1379     1.8206
H     -3.2023    -2.9153     2.1273
H     -1.0339    -2.7493     3.8640
H      0.9617    -1.1377     4.5896
H      1.2790    -1.0161     2.8240
H      1.3010    -2.6057     3.6638
H     -1.1481    -0.3438     4.8990
H     -1.5546     0.2103     3.2313
H     -2.5797    -0.9905     4.0699
H     -1.0577    -3.9986     0.1927
H     -0.7061    -5.7618     1.7897
H     -1.9016    -4.6681     2.5299
H     -0.1728    -4.6483     3.0785
H      1.6074    -3.5721     1.7059
H      1.2533    -4.7749     0.4241
H      1.2467    -3.0400     0.0354
69
{"conf": 15, "E": 153.29, "rms": -1.0, "geom": "OH", "total_charge": 0, "CA_charge": 1, "smiles": "C[C:1]#[5N:2]->[Mn+:3]1(<-[3C-:4]#[O+:5])(<-[4H-:6])(<-[6C-:7]#[O+:8])<-[1P:9]([CH:10]([CH3:11])[CH3:12])([CH:13]([CH3:14])[CH3:15])[CH2:16][c:17]2[cH:18][cH:19][cH:20][c:21]([n:22]2)[CH2:23][2P:24]->1([CH:25]([CH3:26])[CH3:27])[CH:28]([CH3:29])[CH3:30]", "smiles3D": "C([C:1]#[5N:2]->[Mn+:3]1(<-[3C-:4]#[O+:5])(<-[4H-:6])(<-[6C-:7]#[O+:8])<-[1P:9]([C:10]([C:11]([H:35])([H:36])[H:37])([C:12]([H:38])([H:39])[H:40])[H:34])([C:13]([C:14]([H:42])([H:43])[H:44])([C:15]([H:45])([H:46])[H:47])[H:41])[C:16]([H:48])([H:49])[c:17]2[c:18]([H:50])[c:19]([H:51])[c:20]([H:52])[c:21]([n:22]2)[C:23]([H:53])([H:54])[2P:24]->1([C:25]([C:26]([H:56])([H:57])[H:58])([C:27]([H:59])([H:60])[H:61])[H:55])[C:28]([C:29]([H:63])([H:64])[H:65])([C:30]([H:66])([H:67])[H:68])[H:62])([H:31])([H:32])[H:33]", "smiles3Dx": "C([C:1]#[5N:2]->[Mn+:3]1(<-[3C-:4]#[O+:5])(<-[4H-:6])(<-[6C-:7]#[O+:8])<-[1P:9]([C:10]([C:11]([H:35])([H:36])[H:37])([C:12]([H:38])([H:39])[H:40])[H:34])([C:13]([C:14]([H:42])([H:43])[H:44])([C:15]([H:45])([H:46])[H:47])[H:41])[C:16]([H:48])([H:49])[c:17]2[c:18]([H:50])[c:19]([H:51])[c:20]([H:52])[c:21]([n:22]2)[C:23]([H:53])([H:54])[2P:24]->1([C:25]([C:26]([H:56])([H:57])[H:58])([C:27]([H:59])([H:60])[H:61])[H:55])[C:28]([C:29]([H:63])([H:64])[H:65])([C:30]([H:66])([H:67])[H:68])[H:62])([H:31])([H:32])[H:33]", "dummies": []}
C     -4.9280     0.5820    -0.4002
C     -3.4815     0.4049    -0.2833
N     -2.2660     0.2519    -0.1895
Mn     0.0000     0.0000     0.0000
C      2.2767    -0.0233     0.2594
O      3.4747    -0.0316     0.3983
H     -0.2174    -0.7002     1.6869
C     -0.0545     1.9933     1.1215
O     -0.0914     3.0368     1.7251
P     -0.2203    -2.6759    -0.6764
C      0.7594    -3.7175     0.4497
C      1.9812    -2.9653     0.9551
C      1.2296    -5.0325    -0.2069
C     -1.9403    -3.1998    -0.3807
C     -2.8817    -2.7235    -1.4977
C     -2.0936    -4.7257    -0.2402
C      0.1851    -3.2497    -2.3434
C     -0.4741    -2.4057    -3.3682
C     -0.7505    -2.8484    -4.6685
C     -1.2231    -1.9224    -5.6092
C     -1.3576    -0.5724    -5.2555
C     -1.0357    -0.1845    -3.9480
N     -0.6489    -1.1127    -3.0629
C     -0.9621     1.2281    -3.5057
P      0.3795     1.4422    -2.3116
C      1.8925     1.1139    -3.2754
C      2.2187    -0.3881    -3.2866
C      3.1155     1.8792    -2.7486
C      0.2846     3.2277    -1.9787
C      0.3227     4.0637    -3.2732
C      1.3813     3.7115    -1.0045
H     -5.4113    -0.4086    -0.5264
H     -5.1518     1.2176    -1.2814
H     -5.3164     1.0697     0.5173
H      0.1359    -3.9667     1.3321
H      2.5993    -3.6278     1.5985
H      2.6107    -2.6309     0.1039
H      1.6628    -2.1197     1.5942
H      0.3988    -5.6223    -0.6308
H      1.7102    -5.6747     0.5618
H      1.9844    -4.8451    -0.9990
H     -2.2730    -2.7318     0.5707
H     -3.9350    -2.8146    -1.1564
H     -2.7156    -1.6687    -1.7645
H     -2.7742    -3.3461    -2.4107
H     -3.1664    -4.9710    -0.0863
H     -1.7719    -5.2560    -1.1587
H     -1.5710    -5.1284     0.6469
H     -0.1475    -4.2983    -2.4701
H      1.2831    -3.1981    -2.4901
H     -0.5900    -3.8812    -4.9506
H     -1.4459    -2.2422    -6.6187
H     -1.6686     0.1570    -5.9925
H     -0.7808     1.8714    -4.3893
H     -1.9245     1.5157    -3.0335
H      1.7155     1.4341    -4.3249
H      1.6497    -0.8934    -4.0898
H      3.2850    -0.5772    -3.5331
H      2.0114    -0.8588    -2.3056
H      4.0375     1.5326    -3.2619
H      3.0534     2.9500    -3.0064
H      3.2674     1.7235    -1.6645
H     -0.6977     3.4133    -1.4915
H      1.1265     3.7434    -3.9639
H     -0.6526     4.0124    -3.7984
H      0.4809     5.1366    -3.0309
H      0.9398     4.4471    -0.2995
H      1.8173     2.8908    -0.4050
H      2.2027     4.2555    -1.5118
69
{"conf": 16, "E": 138.87, "rms": -1.0, "geom": "OH", "total_charge": 0, "CA_charge": 1, "smiles": "C[C:1]#[5N:2]->[Mn+:3]1(<-[3C-:4]#[O+:5])(<-[4H-:6])(<-[6C-:7]#[O+:8])<-[1P:9]([CH:10]([CH3:11])[CH3:12])([CH:13]([CH3:14])[CH3:15])[CH2:16][c:17]2[cH:18][cH:19][cH:20][c:21]([n:22]2)[CH2:23][2P:24]->1([CH:25]([CH3:26])[CH3:27])[CH:28]([CH3:29])[CH3:30]", "smiles3D": "C([C:1]#[5N:2]->[Mn+:3]1(<-[3C-:4]#[O+:5])(<-[4H-:6])(<-[6C-:7]#[O+:8])<-[1P:9]([C:10]([C:11]([H:35])([H:36])[H:37])([C:12]([H:38])([H:39])[H:40])[H:34])([C:13]([C:14]([H:42])([H:43])[H:44])([C:15]([H:45])([H:46])[H:47])[H:41])[C:16]([H:48])([H:49])[c:17]2[c:18]([H:50])[c:19]([H:51])[c:20]([H:52])[c:21]([n:22]2)[C:23]([H:53])([H:54])[2P:24]->1([C:25]([C:26]([H:56])([H:57])[H:58])([C:27]([H:59])([H:60])[H:61])[H:55])[C:28]([C:29]([H:63])([H:64])[H:65])([C:30]([H:66])([H:67])[H:68])[H:62])([H:31])([H:32])[H:33]", "smiles3Dx": "C([C:1]#[5N:2]->[Mn+:3]1(<-[3C-:4]#[O+:5])(<-[4H-:6])(<-[6C-:7]#[O+:8])<-[1P:9]([C:10]([C:11]([H:35])([H:36])[H:37])([C:12]([H:38])([H:39])[H:40])[H:34])([C:13]([C:14]([H:42])([H:43])[H:44])([C:15]([H:45])([H:46])[H:47])[H:41])[C:16]([H:48])([H:49])[c:17]2[c:18]([H:50])[c:19]([H:51])[c:20]([H:52])[c:21]([n:22]2)[C:23]([H:53])([H:54])[2P:24]->1([C:25]([C:26]([H:56])([H:57])[H:58])([C:27]([H:59])([H:60])[H:61])[H:55])[C:28]([C:29]([H:63])([H:64])[H:65])([C:30]([H:66])([H:67])[H:68])[H:62])([H:31])([H:32])[H:33]", "dummies": []}
C      4.6643     0.7404     1.5780
C      3.2950     0.5148     1.1190
N      2.1452     0.3266     0.7296
Mn     0.0000     0.0000     0.0000
C     -2.1658    -0.3100    -0.6748
O     -3.3066    -0.4737    -1.0299
H     -0.6458     0.6698     1.5854
C     -0.0741    -1.9981     1.1107
O     -0.1207    -3.0443     1.7089
P     -0.0275     2.6524    -0.7023
C     -0.1365     3.6336     0.8187
C     -0.0950     5.1476     0.5398
C      1.0004     3.2668     1.7805
C     -1.4468     3.1834    -1.6980
C     -2.7381     3.1733    -0.8600
C     -1.6235     2.2865    -2.9300
C      1.4293     3.3293    -1.5394
C      1.6481     2.6241    -2.8224
C      2.0001     3.2561    -4.0228
C      1.9574     2.5099    -5.2114
C      1.5338     1.1716    -5.1848
C      1.2235     0.5915    -3.9483
N      1.3211     1.3285    -2.8358
C      0.5501    -0.7192    -3.7926
P      0.9299    -1.4239    -2.1744
C      0.2521    -3.0976    -2.3730
C      0.9095    -4.1373    -1.4534
C     -1.2593    -3.0806    -2.1257
C      2.7436    -1.5341    -2.1750
C      3.2794    -2.2664    -3.4181
C      3.2838    -2.1965    -0.8940
H      5.3642     0.6100     0.7271
H      4.9115     0.0104     2.3758
H      4.7543     1.7715     1.9773
H     -1.0963     3.3943     1.3215
H      0.9131     5.4773     0.2140
H     -0.3328     5.6964     1.4758
H     -0.8443     5.4578    -0.2125
H      0.9439     2.2019     2.0709
H      1.9970     3.4746     1.3407
H      0.9080     3.8619     2.7140
H     -1.2676     4.2197    -2.0535
H     -2.7507     4.0210    -0.1462
H     -2.8497     2.2292    -0.2927
H     -3.6307     3.3047    -1.5078
H     -0.8814     2.5513    -3.7074
H     -1.5246     1.2171    -2.6747
H     -2.6187     2.4437    -3.3972
H      1.2767     4.4093    -1.7382
H      2.3231     3.1966    -0.8983
H      2.2573     4.3074    -4.0453
H      2.2017     2.9810    -6.1545
H      1.4267     0.6117    -6.1050
H      0.8846    -1.4097    -4.5935
H     -0.5453    -0.5759    -3.8802
H      0.4178    -3.4195    -3.4235
H      0.2725    -5.0447    -1.3793
H      1.8651    -4.4892    -1.8851
H      1.0700    -3.7620    -0.4313
H     -1.6985    -4.0601    -2.4118
H     -1.7541    -2.3049    -2.7457
H     -1.4859    -2.9043    -1.0559
H      3.1387    -0.4963    -2.2005
H      3.1359    -1.6498    -4.3283
H      4.3744    -2.4259    -3.3172
H      2.8016    -3.2531    -3.5683
H      2.6014    -2.0644    -0.0332
H      4.2557    -1.7299    -0.6262
H      3.4906    -3.2767    -1.0252
69
{"conf": 17, "E": 131.28, "rms": -1.0, "geom": "OH", "total_charge": 0, "CA_charge": 1, "smiles": "C[C:1]#[5N:2]->[Mn+:3]1(<-[3C-:4]#[O+:5])(<-[4H-:6])(<-[6C-:7]#[O+:8])<-[1P:9]([CH:10]([CH3:11])[CH3:12])([CH:13]([CH3:14])[CH3:15])[CH2:16][c:17]2[cH:18][cH:19][cH:20][c:21]([n:22]2)[CH2:23][2P:24]->1([CH:25]([CH3:26])[CH3:27])[CH:28]([CH3:29])[CH3:30]", "smiles3D": "C([C:1]#[5N:2]->[Mn+:3]1(<-[3C-:4]#[O+:5])(<-[4H-:6])(<-[6C-:7]#[O+:8])<-[1P:9]([C:10]([C:11]([H:35])([H:36])[H:37])([C:12]([H:38])([H:39])[H:40])[H:34])([C:13]([C:14]([H:42])([H:43])[H:44])([C:15]([H:45])([H:46])[H:47])[H:41])[C:16]([H:48])([H:49])[c:17]2[c:18]([H:50])[c:19]([H:51])[c:20]([H:52])[c:21]([n:22]2)[C:23]([H:53])([H:54])[2P:24]->1([C:25]([C:26]([H:56])([H:57])[H:58])([C:27]([H:59])([H:60])[H:61])[H:55])[C:28]([C:29]([H:63])([H:64])[H:65])([C:30]([H:66])([H:67])[H:68])[H:62])([H:31])([H:32])[H:33]", "smiles3Dx": "C([C:1]#[5N:2]->[Mn+:3]1(<-[3C-:4]#[O+:5])(<-[4H-:6])(<-[6C-:7]#[O+:8])<-[1P:9]([C:10]([C:11]([H:35])([H:36])[H:37])([C:12]([H:38])([H:39])[H:40])[H:34])([C:13]([C:14]([H:42])([H:43])[H:44])([C:15]([H:45])([H:46])[H:47])[H:41])[C:16]([H:48])([H:49])[c:17]2[c:18]([H:50])[c:19]([H:51])[c:20]([H:52])[c:21]([n:22]2)[C:23]([H:53])([H:54])[2P:24]->1([C:25]([C:26]([H:56])([H:57])[H:58])([C:27]([H:59])([H:60])[H:61])[H:55])[C:28]([C:29]([H:63])([H:64])[H:65])([C:30]([H:66])([H:67])[H:68])[H:62])([H:31])([H:32])[H:33]", "dummies": []}
C      3.4695     3.5233     0.5823
C      2.4505     2.4889     0.4134
N      1.5935     1.6188     0.2786
Mn     0.0000     0.0000     0.0000
C     -1.5764    -1.5882    -0.5025
O     -2.4052    -2.4236    -0.7654
H      0.9185    -0.5390    -1.4875
C     -1.0782     1.4040    -1.4512
O     -1.6445     2.1430    -2.2177
P      1.5258    -1.8274     1.3480
C      2.2024    -1.1874     2.9063
C      3.5283    -0.4466     2.6836
C      2.3745    -2.2687     3.9889
C      2.9216    -2.3743     0.3201
C      2.4343    -2.7485    -1.0952
C      3.6719    -3.5724     0.9303
C      0.6180    -3.3385     1.7491
C     -0.6093    -3.0079     2.5297
C     -1.1680    -3.8800     3.4730
C     -2.3284    -3.4876     4.1527
C     -2.9128    -2.2435     3.8814
C     -2.3162    -1.4079     2.9278
N     -1.2153    -1.8311     2.2813
C     -2.8864    -0.0813     2.5541
P     -1.5999     1.0517     1.9752
C     -0.8441     1.7756     3.4630
C     -0.7873     0.7712     4.6277
C      0.5586     2.3152     3.1677
C     -2.5824     2.3953     1.2526
C     -3.7904     2.7827     2.1295
C     -1.7164     3.6340     0.9915
H      3.0731     4.3273     1.2359
H      4.3721     3.0785     1.0494
H      3.7346     3.9470    -0.4081
H      1.4831    -0.4643     3.2948
H      4.3667    -1.1422     2.4836
H      3.4413     0.2722     1.8450
H      3.7850     0.1356     3.5944
H      1.3863    -2.6268     4.3406
H      2.9753    -3.1330     3.6615
H      2.8763    -1.8296     4.8775
H      3.6379    -1.5324     0.2217
H      3.0187    -3.5896    -1.5263
H      1.3648    -3.0430    -1.1179
H      2.5942    -1.8958    -1.7849
H      3.0223    -4.4637     1.0379
H      4.1498    -3.3171     1.8892
H      4.5098    -3.8595     0.2596
H      1.2566    -4.0235     2.3387
H      0.3193    -3.8466     0.8103
H     -0.7128    -4.8400     3.6809
H     -2.7741    -4.1462     4.8867
H     -3.8107    -1.9384     4.4036
H     -3.6270    -0.2311     1.7409
H     -3.4021     0.3598     3.4319
H     -1.4619     2.6301     3.7952
H     -0.3796    -0.2082     4.3271
H     -1.7998     0.6158     5.0526
H     -0.1611     1.1685     5.4547
H      1.0238     2.7073     4.0970
H      1.2171     1.5427     2.7547
H      0.5227     3.1584     2.4545
H     -2.9772     2.0396     0.2793
H     -4.2857     3.6830     1.7068
H     -4.5556     1.9801     2.1250
H     -3.5105     3.0133     3.1749
H     -1.4869     4.1729     1.9342
H     -2.2655     4.3366     0.3290
H     -0.7718     3.3608     0.4784
69
{"conf": 18, "E": 126.9, "rms": -1.0, "geom": "OH", "total_charge": 0, "CA_charge": 1, "smiles": "C[C:1]#[5N:2]->[Mn+:3]1(<-[3C-:4]#[O+:5])(<-[4H-:6])(<-[6C-:7]#[O+:8])<-[1P:9]([CH:10]([CH3:11])[CH3:12])([CH:13]([CH3:14])[CH3:15])[CH2:16][c:17]2[cH:18][cH:19][cH:20][c:21]([n:22]2)[CH2:23][2P:24]->1([CH:25]([CH3:26])[CH3:27])[CH:28]([CH3:29])[CH3:30]", "smiles3D": "C([C:1]#[5N:2]->[Mn+:3]1(<-[3C-:4]#[O+:5])(<-[4H-:6])(<-[6C-:7]#[O+:8])<-[1P:9]([C:10]([C:11]([H:35])([H:36])[H:37])([C:12]([H:38])([H:39])[H:40])[H:34])([C:13]([C:14]([H:42])([H:43])[H:44])([C:15]([H:45])([H:46])[H:47])[H:41])[C:16]([H:48])([H:49])[c:17]2[c:18]([H:50])[c:19]([H:51])[c:20]([H:52])[c:21]([n:22]2)[C:23]([H:53])([H:54])[2P:24]->1([C:25]([C:26]([H:56])([H:57])[H:58])([C:27]([H:59])([H:60])[H:61])[H:55])[C:28]([C:29]([H:63])([H:64])[H:65])([C:30]([H:66])([H:67])[H:68])[H:62])([H:31])([H:32])[H:33]", "smiles3Dx": "C([C:1]#[5N:2]->[Mn+:3]1(<-[3C-:4]#[O+:5])(<-[4H-:6])(<-[6C-:7]#[O+:8])<-[1P:9]([C:10]([C:11]([H:35])([H:36])[H:37])([C:12]([H:38])([H:39])[H:40])[H:34])([C:13]([C:14]([H:42])([H:43])[H:44])([C:15]([H:45])([H:46])[H:47])[H:41])[C:16]([H:48])([H:49])[c:17]2[c:18]([H:50])[c:19]([H:51])[c:20]([H:52])[c:21]([n:22]2)[C:23]([H:53])([H:54])[2P:24]->1([C:25]([C:26]([H:56])([H:57])[H:58])([C:27]([H:59])([H:60])[H:61])[H:55])[C:28]([C:29]([H:63])([H:64])[H:65])([C:30]([H:66])([H:67])[H:68])[H:62])([H:31])([H:32])[H:33]", "dummies": []}
C      1.4530     3.6578    -3.0552
C      1.0353     2.5799    -2.1603
N      0.6768     1.6778    -1.4076
Mn     0.0000     0.0000     0.0000
C     -0.5350    -1.7198     1.4105
O     -0.8149    -2.6268     2.1543
H      1.6479     0.0614     0.7928
C      0.9902    -1.4621    -1.4543
O      1.5193    -2.2300    -2.2190
P     -0.7771     1.8296     1.8692
C      0.5311     2.1048     3.0990
C      1.8946     2.2936     2.4059
C      0.2364     3.3358     3.9784
C     -2.2490     1.2415     2.7612
C     -3.2765     2.3517     3.0278
C     -1.8913     0.5317     4.0755
C     -1.1072     3.5001     1.2374
C     -1.9596     3.4733     0.0120
C     -2.7806     4.5436    -0.3688
C     -3.5078     4.4492    -1.5654
C     -3.4148     3.2948    -2.3567
C     -2.5762     2.2570    -1.9331
N     -1.8660     2.4081    -0.7971
C     -2.4852     0.9272    -2.6086
P     -2.3626    -0.3510    -1.3414
C     -3.8739    -0.1243    -0.3576
C     -4.1161    -1.3129     0.5787
C     -5.1216     0.0867    -1.2391
C     -2.5618    -1.9239    -2.2234
C     -2.0106    -3.1009    -1.4025
C     -1.8644    -1.8834    -3.5917
H      1.8364     3.2248    -4.0018
H      2.2526     4.2531    -2.5686
H      0.5841     4.3125    -3.2726
H      0.6049     1.2151     3.7549
H      2.4330     1.3274     2.3577
H      2.5560     2.9693     2.9902
H      1.7996     2.7155     1.3835
H      0.9561     3.3635     4.8241
H      0.3544     4.2812     3.4084
H     -0.7751     3.3067     4.4178
H     -2.7306     0.4905     2.1234
H     -3.6449     2.7845     2.0758
H     -2.8738     3.1510     3.6789
H     -4.1630     1.9199     3.5396
H     -2.7993     0.0415     4.4875
H     -1.1463    -0.2711     3.8961
H     -1.5173     1.2307     4.8483
H     -1.6030     4.1089     2.0178
H     -0.1428     3.9822     0.9788
H     -2.8546     5.4322     0.2451
H     -4.1517     5.2633    -1.8717
H     -4.0004     3.2032    -3.2624
H     -3.3783     0.7537    -3.2437
H     -1.5752     0.9060    -3.2429
H     -3.7479     0.7856     0.2572
H     -4.4591    -2.2051     0.0141
H     -4.9108    -1.0521     1.3099
H     -3.2080    -1.5615     1.1577
H     -6.0313     0.1004    -0.6013
H     -5.2566    -0.7099    -1.9946
H     -5.0940     1.0712    -1.7446
H     -3.6390    -2.1054    -2.3950
H     -2.3937    -3.1138    -0.3682
H     -2.3248    -4.0553    -1.8762
H     -0.9104    -3.1049    -1.3611
H     -0.8177    -1.5298    -3.5049
H     -2.4147    -1.2189    -4.2894
H     -1.8578    -2.8952    -4.0508
69
{"conf": 19, "E": 134.6, "rms": -1.0, "geom": "OH", "total_charge": 0, "CA_charge": 1, "smiles": "C[C:1]#[5N:2]->[Mn+:3]1(<-[3C-:4]#[O+:5])(<-[4H-:6])(<-[6C-:7]#[O+:8])<-[1P:9]([CH:10]([CH3:11])[CH3:12])([CH:13]([CH3:14])[CH3:15])[CH2:16][c:17]2[cH:18][cH:19][cH:20][c:21]([n:22]2)[CH2:23][2P:24]->1([CH:25]([CH3:26])[CH3:27])[CH:28]([CH3:29])[CH3:30]", "smiles3D": "C([C:1]#[5N:2]->[Mn+:3]1(<-[3C-:4]#[O+:5])(<-[4H-:6])(<-[6C-:7]#[O+:8])<-[1P:9]([C:10]([C:11]([H:35])([H:36])[H:37])([C:12]([H:38])([H:39])[H:40])[H:34])([C:13]([C:14]([H:42])([H:43])[H:44])([C:15]([H:45])([H:46])[H:47])[H:41])[C:16]([H:48])([H:49])[c:17]2[c:18]([H:50])[c:19]([H:51])[c:20]([H:52])[c:21]([n:22]2)[C:23]([H:53])([H:54])[2P:24]->1([C:25]([C:26]([H:56])([H:57])[H:58])([C:27]([H:59])([H:60])[H:61])[H:55])[C:28]([C:29]([H:63])([H:64])[H:65])([C:30]([H:66])([H:67])[H:68])[H:62])([H:31])([H:32])[H:33]", "smiles3Dx": "C([C:1]#[5N:2]->[Mn+:3]1(<-[3C-:4]#[O+:5])(<-[4H-:6])(<-[6C-:7]#[O+:8])<-[1P:9]([C:10]([C:11]([H:35])([H:36])[H:37])([C:12]([H:38])([H:39])[H:40])[H:34])([C:13]([C:14]([H:42])([H:43])[H:44])([C:15]([H:45])([H:46])[H:47])[H:41])[C:16]([H:48])([H:49])[c:17]2[c:18]([H:50])[c:19]([H:51])[c:20]([H:52])[c:21]([n:22]2)[C:23]([H:53])([H:54])[2P:24]->1([C:25]([C:26]([H:56])([H:57])[H:58])([C:27]([H:59])([H:60])[H:61])[H:55])[C:28]([C:29]([H:63])([H:64])[H:65])([C:30]([H:66])([H:67])[H:68])[H:62])([H:31])([H:32])[H:33]", "dummies": []}
C      1.3831    -4.6061    -1.2874
C      0.9795    -3.2539    -0.9065
N      0.6377    -2.1167    -0.5916
Mn     0.0000     0.0000     0.0000
C     -0.5791     2.0970     0.7191
O     -0.8837     3.2004     1.0987
H      1.4025     0.0484     1.1837
C     -1.1711    -0.9043     1.7465
O     -1.7870    -1.3810     2.6671
P      1.7935     1.0746    -1.7574
C      1.8729     0.4071    -3.4482
C      1.8531     1.5005    -4.5277
C      0.7413    -0.5767    -3.6969
C      3.4908     0.8709    -1.1747
C      3.7763     1.7574     0.0475
C      3.7472    -0.6000    -0.8172
C      1.5580     2.8682    -1.8651
C      0.1208     3.1765    -2.1399
C     -0.4196     4.4636    -2.0267
C     -1.8099     4.6234    -2.1356
C     -2.6336     3.5044    -2.3340
C     -2.0373     2.2398    -2.4332
N     -0.7069     2.1385    -2.3632
C     -2.7767     0.9781    -2.6688
P     -2.3406    -0.2634    -1.4201
C     -3.7471    -0.3020    -0.2647
C     -5.1068    -0.5845    -0.9397
C     -3.8375     1.0242     0.4978
C     -2.3132    -1.8699    -2.2658
C     -3.2635    -1.9313    -3.4808
C     -2.6047    -3.0198    -1.2861
H      0.5195    -5.1337    -1.7420
H      2.2117    -4.5500    -2.0229
H      1.7230    -5.1580    -0.3872
H      2.8277    -0.1477    -3.5593
H      1.9041     1.0315    -5.5336
H      2.7519     2.1455    -4.4446
H      0.9266     2.1074    -4.4940
H      0.8570    -1.4425    -3.0235
H     -0.2418    -0.0963    -3.5584
H      0.7919    -0.9689    -4.7350
H      4.1857     1.1628    -1.9920
H      2.9578     1.7044     0.7939
H      3.9216     2.8115    -0.2668
H      4.7217     1.4453     0.5407
H      3.1370    -0.9156     0.0521
H      4.8185    -0.7446    -0.5613
H      3.5161    -1.2688    -1.6715
H      1.8276     3.3280    -0.8949
H      2.1985     3.3034    -2.6536
H      0.2161     5.3172    -1.8290
H     -2.2490     5.6085    -2.0472
H     -3.7072     3.6225    -2.4070
H     -3.8581     1.1820    -2.6484
H     -2.5090     0.6035    -3.6748
H     -3.5646    -1.1075     0.4748
H     -5.4307     0.2083    -1.6377
H     -5.8885    -0.6365    -0.1519
H     -5.1452    -1.5656    -1.4383
H     -2.9538     1.1570     1.1459
H     -3.9267     1.8866    -0.1945
H     -4.7237     1.0230     1.1678
H     -1.2888    -2.0270    -2.6426
H     -2.7327    -1.5639    -4.3844
H     -4.1787    -1.3242    -3.3668
H     -3.5623    -2.9791    -3.6983
H     -2.0050    -2.9072    -0.3592
H     -3.6724    -3.0975    -1.0125
H     -2.3124    -3.9841    -1.7542
69
{"conf": 20, "E": 138.3, "rms": -1.0, "geom": "OH", "total_charge": 0, "CA_charge": 1, "smiles": "C[C:1]#[5N:2]->[Mn+:3]1(<-[3C-:4]#[O+:5])(<-[4H-:6])(<-[6C-:7]#[O+:8])<-[1P:9]([CH:10]([CH3:11])[CH3:12])([CH:13]([CH3:14])[CH3:15])[CH2:16][c:17]2[cH:18][cH:19][cH:20][c:21]([n:22]2)[CH2:23][2P:24]->1([CH:25]([CH3:26])[CH3:27])[CH:28]([CH3:29])[CH3:30]", "smiles3D": "C([C:1]#[5N:2]->[Mn+:3]1(<-[3C-:4]#[O+:5])(<-[4H-:6])(<-[6C-:7]#[O+:8])<-[1P:9]([C:10]([C:11]([H:35])([H:36])[H:37])([C:12]([H:38])([H:39])[H:40])[H:34])([C:13]([C:14]([H:42])([H:43])[H:44])([C:15]([H:45])([H:46])[H:47])[H:41])[C:16]([H:48])([H:49])[c:17]2[c:18]([H:50])[c:19]([H:51])[c:20]([H:52])[c:21]([n:22]2)[C:23]([H:53])([H:54])[2P:24]->1([C:25]([C:26]([H:56])([H:57])[H:58])([C:27]([H:59])([H:60])[H:61])[H:55])[C:28]([C:29]([H:63])([H:64])[H:65])([C:30]([H:66])([H:67])[H:68])[H:62])([H:31])([H:32])[H:33]", "smiles3Dx": "C([C:1]#[5N:2]->[Mn+:3]1(<-[3C-:4]#[O+:5])(<-[4H-:6])(<-[6C-:7]#[O+:8])<-[1P:9]([C:10]([C:11]([H:35])([H:36])[H:37])([C:12]([H:38])([H:39])[H:40])[H:34])([C:13]([C:14]([H:42])([H:43])[H:44])([C:15]([H:45])([H:46])[H:47])[H:41])[C:16]([H:48])([H:49])[c:17]2[c:18]([H:50])[c:19]([H:51])[c:20]([H:52])[c:21]([n:22]2)[C:23]([H:53])([H:54])[2P:24]->1([C:25]([C:26]([H:56])([H:57])[H:58])([C:27]([H:59])([H:60])[H:61])[H:55])[C:28]([C:29]([H:63])([H:64])[H:65])([C:30]([H:66])([H:67])[H:68])[H:62])([H:31])([H:32])[H:33]", "dummies": []}
C     -0.4824     0.6208    -4.9176
C     -0.3444     0.4422    -3.4736
N     -0.2197     0.2929    -2.2603
Mn     0.0000     0.0000     0.0000
C      0.1083    -0.2672     2.2718
O      0.1648    -0.4091     3.4679
H     -0.7471    -1.6666    -0.1791
C     -2.1762     0.6815     0.1847
O     -3.3256     1.0345     0.2772
P      2.3929    -1.3320    -0.3178
C      2.4250    -2.8465     0.6847
C      1.0260    -3.4511     0.8288
C      3.3943    -3.9070     0.1293
C      2.6746    -1.8321    -2.0363
C      2.9587    -0.5997    -2.9140
C      1.4589    -2.5986    -2.5865
C      3.9504    -0.5566     0.1656
C      3.7480     0.2289     1.3947
C      4.0632    -0.2064     2.6891
C      3.5955     0.5431     3.7797
C      2.7752     1.6612     3.5612
C      2.4727     2.0245     2.2416
N      3.0139     1.3291     1.2316
C      1.4341     3.0275     1.8812
P      0.7092     2.6210     0.2686
C      1.9301     3.0259    -1.0171
C      2.8848     4.1620    -0.6095
C      1.2595     3.3441    -2.3699
C     -0.7131     3.7406     0.1254
C     -1.6187     3.6176     1.3679
C     -0.2965     5.2125    -0.0229
H     -1.5322     0.4230    -5.2164
H     -0.2091     1.6615    -5.1876
H      0.1925    -0.0868    -5.4418
H      2.7760    -2.5705     1.7016
H      0.3799    -2.7834     1.4283
H      1.0851    -4.4123     1.3831
H      0.5521    -3.6518    -0.1501
H      3.5274    -4.7097     0.8857
H      4.3991    -3.4876    -0.0724
H      3.0076    -4.3886    -0.7893
H      3.5623    -2.4944    -2.0858
H      2.3056     0.2527    -2.6529
H      2.8247    -0.8310    -3.9919
H      4.0145    -0.2808    -2.7999
H      1.4983    -2.6683    -3.6942
H      0.5038    -2.1219    -2.2984
H      1.4519    -3.6416    -2.2197
H      4.7254    -1.3280     0.3393
H      4.2972     0.1214    -0.6373
H      4.6297    -1.1146     2.8503
H      3.8216     0.2272     4.7897
H      2.3476     2.1982     4.3983
H      0.6404     3.0099     2.6537
H      1.8858     4.0374     1.8574
H      2.5489     2.1175    -1.1680
H      3.5621     4.3973    -1.4582
H      3.5367     3.8456     0.2298
H      2.3582     5.0924    -0.3336
H      1.8464     2.8721    -3.1868
H      1.2406     4.4290    -2.5954
H      0.2289     2.9479    -2.4386
H     -1.3031     3.4454    -0.7677
H     -2.6573     3.9101     1.1037
H     -1.6369     2.5923     1.7830
H     -1.2776     4.2886     2.1859
H     -1.2004     5.8577     0.0179
H      0.3749     5.5306     0.8010
H      0.1701     5.4202    -0.9976
69
{"conf": 21, "E": 133.5, "rms": -1.0, "geom": "OH", "total_charge": 0, "CA_charge": 1, "smiles": "C[C:1]#[5N:2]->[Mn+:3]1(<-[3C-:4]#[O+:5])(<-[4H-:6])(<-[6C-:7]#[O+:8])<-[1P:9]([CH:10]([CH3:11])[CH3:12])([CH:13]([CH3:14])[CH3:15])[CH2:16][c:17]2[cH:18][cH:19][cH:20][c:21]([n:22]2)[CH2:23][2P:24]->1([CH:25]([CH3:26])[CH3:27])[CH:28]([CH3:29])[CH3:30]", "smiles3D": "C([C:1]#[5N:2]->[Mn+:3]1(<-[3C-:4]#[O+:5])(<-[4H-:6])(<-[6C-:7]#[O+:8])<-[1P:9]([C:10]([C:11]([H:35])([H:36])[H:37])([C:12]([H:38])([H:39])[H:40])[H:34])([C:13]([C:14]([H:42])([H:43])[H:44])([C:15]([H:45])([H:46])[H:47])[H:41])[C:16]([H:48])([H:49])[c:17]2[c:18]([H:50])[c:19]([H:51])[c:20]([H:52])[c:21]([n:22]2)[C:23]([H:53])([H:54])[2P:24]->1([C:25]([C:26]([H:56])([H:57])[H:58])([C:27]([H:59])([H:60])[H:61])[H:55])[C:28]([C:29]([H:63])([H:64])[H:65])([C:30]([H:66])([H:67])[H:68])[H:62])([H:31])([H:32])[H:33]", "smiles3Dx": "C([C:1]#[5N:2]->[Mn+:3]1(<-[3C-:4]#[O+:5])(<-[4H-:6])(<-[6C-:7]#[O+:8])<-[1P:9]([C:10]([C:11]([H:35])([H:36])[H:37])([C:12]([H:38])([H:39])[H:40])[H:34])([C:13]([C:14]([H:42])([H:43])[H:44])([C:15]([H:45])([H:46])[H:47])[H:41])[C:16]([H:48])([H:49])[c:17]2[c:18]([H:50])[c:19]([H:51])[c:20]([H:52])[c:21]([n:22]2)[C:23]([H:53])([H:54])[2P:24]->1([C:25]([C:26]([H:56])([H:57])[H:58])([C:27]([H:59])([H:60])[H:61])[H:55])[C:28]([C:29]([H:63])([H:64])[H:65])([C:30]([H:66])([H:67])[H:68])[H:62])([H:31])([H:32])[H:33]", "dummies": []}
C     -0.5907     4.9086    -0.6049
C     -0.4226     3.4668    -0.4322
N     -0.2776     2.2561    -0.2843
Mn     0.0000     0.0000     0.0000
C      0.2205    -2.2693     0.2168
O      0.3365    -3.4639     0.3325
H      0.2279    -0.1362    -1.8119
C     -2.2030    -0.3453    -0.5196
O     -3.3627    -0.5279    -0.7954
P      2.7408     0.2580     0.0760
C      3.2203     1.9568    -0.3409
C      4.7296     2.2062    -0.1471
C      2.8253     2.3039    -1.7796
C      3.5493    -0.8087    -1.1584
C      3.9257    -2.1801    -0.5652
C      2.6377    -1.0460    -2.3681
C      3.6459    -0.0685     1.6079
C      2.9606    -1.1195     2.3936
C      3.5610    -2.2827     2.8927
C      2.7712    -3.1814     3.6297
C      1.4126    -2.9036     3.8585
C      0.8752    -1.7164     3.3465
N      1.6738    -0.8870     2.6560
C     -0.5585    -1.3228     3.4908
P     -0.8722     0.2154     2.5865
C     -2.6746     0.3844     2.6219
C     -3.1176     1.6721     1.9067
C     -3.2307     0.3797     4.0536
C     -0.2362     1.6080     3.5684
C      0.0489     1.2240     5.0316
C      1.0343     2.1823     2.9440
H     -1.4355     5.1021    -1.2972
H      0.3405     5.3402    -1.0261
H     -0.8032     5.3754     0.3788
H      2.6719     2.6415     0.3376
H      5.3575     1.5129    -0.7382
H      4.9778     3.2394    -0.4714
H      5.0204     2.1405     0.9195
H      1.7712     2.0258    -1.9813
H      3.4939     1.8043    -2.5116
H      2.9157     3.4002    -1.9346
H      4.4748    -0.3193    -1.5143
H      4.2120    -2.8842    -1.3759
H      4.8124    -2.1136     0.0936
H      3.0734    -2.6276    -0.0138
H      1.7841    -1.7002    -2.0960
H      2.2678    -0.1063    -2.8130
H      3.2114    -1.5665    -3.1647
H      3.6853     0.8557     2.2130
H      4.6847    -0.3754     1.3795
H      4.6074    -2.4927     2.7125
H      3.2092    -4.0913     4.0188
H      0.7963    -3.5970     4.4164
H     -1.1978    -2.1252     3.0664
H     -0.8001    -1.2042     4.5623
H     -3.1091    -0.4830     2.0818
H     -2.9528     2.5745     2.5298
H     -2.5845     1.8122     0.9486
H     -4.2044     1.6143     1.6843
H     -2.9619    -0.5492     4.5932
H     -2.8941     1.2664     4.6272
H     -4.3403     0.4149     4.0138
H     -0.9991     2.4093     3.5717
H      0.8569     0.4667     5.1076
H     -0.8581     0.8500     5.5438
H      0.3829     2.1250     5.5892
H      0.9866     2.1623     1.8449
H      1.1613     3.2388     3.2629
H      1.9277     1.6289     3.2833
69
{"conf": 22, "E": 124.48, "rms": -1.0, "geom": "OH", "total_charge": 0, "CA_charge": 1, "smiles": "C[C:1]#[5N:2]->[Mn+:3]1(<-[3C-:4]#[O+:5])(<-[4H-:6])(<-[6C-:7]#[O+:8])<-[1P:9]([CH:10]([CH3:11])[CH3:12])([CH:13]([CH3:14])[CH3:15])[CH2:16][c:17]2[cH:18][cH:19][cH:20][c:21]([n:22]2)[CH2:23][2P:24]->1([CH:25]([CH3:26])[CH3:27])[CH:28]([CH3:29])[CH3:30]", "smiles3D": "C([C:1]#[5N:2]->[Mn+:3]1(<-[3C-:4]#[O+:5])(<-[4H-:6])(<-[6C-:7]#[O+:8])<-[1P:9]([C:10]([C:11]([H:35])([H:36])[H:37])([C:12]([H:38])([H:39])[H:40])[H:34])([C:13]([C:14]([H:42])([H:43])[H:44])([C:15]([H:45])([H:46])[H:47])[H:41])[C:16]([H:48])([H:49])[c:17]2[c:18]([H:50])[c:19]([H:51])[c:20]([H:52])[c:21]([n:22]2)[C:23]([H:53])([H:54])[2P:24]->1([C:25]([C:26]([H:56])([H:57])[H:58])([C:27]([H:59])([H:60])[H:61])[H:55])[C:28]([C:29]([H:63])([H:64])[H:65])([C:30]([H:66])([H:67])[H:68])[H:62])([H:31])([H:32])[H:33]", "smiles3Dx": "C([C:1]#[5N:2]->[Mn+:3]1(<-[3C-:4]#[O+:5])(<-[4H-:6])(<-[6C-:7]#[O+:8])<-[1P:9]([C:10]([C:11]([H:35])([H:36])[H:37])([C:12]([H:38])([H:39])[H:40])[H:34])([C:13]([C:14]([H:42])([H:43])[H:44])([C:15]([H:45])([H:46])[H:47])[H:41])[C:16]([H:48])([H:49])[c:17]2[c:18]([H:50])[c:19]([H:51])[c:20]([H:52])[c:21]([n:22]2)[C:23]([H:53])([H:54])[2P:24]->1([C:25]([C:26]([H:56])([H:57])[H:58])([C:27]([H:59])([H:60])[H:61])[H:55])[C:28]([C:29]([H:63])([H:64])[H:65])([C:30]([H:66])([H:67])[H:68])[H:62])([H:31])([H:32])[H:33]", "dummies": []}
C      1.5794    -2.2843    -4.1358
C      1.1114    -1.6211    -2.9200
N      0.7223    -1.0577    -1.9000
Mn     0.0000     0.0000     0.0000
C     -0.8395     0.8774     1.9412
O     -1.2853     1.3369     2.9632
H      0.2632    -1.5875     0.8793
C     -2.0902    -0.8331    -0.4200
O     -3.1912    -1.2755    -0.6360
P      2.5715     0.5719     0.7457
C      2.8997     2.2818     1.2657
C      4.3972     2.6326     1.1875
C      2.4057     2.5443     2.6962
C      3.1872    -0.4828     2.0884
C      3.7288    -1.8148     1.5462
C      2.0831    -0.7796     3.1168
C      3.7204     0.2752    -0.6196
C      3.3844     1.1764    -1.7560
C      4.3268     1.8832    -2.5144
C      3.8691     2.7368    -3.5309
C      2.4923     2.8735    -3.7699
C      1.5982     2.1335    -2.9858
N      2.0807     1.3063    -2.0459
C      0.1177     2.1972    -3.1131
P     -0.6327     2.2461    -1.4702
C     -0.0628     3.8361    -0.8041
C     -0.7176     5.0401    -1.5029
C     -0.3179     3.9291     0.6965
C     -2.3975     2.4298    -1.8427
C     -2.8541     1.3583    -2.8509
C     -3.2400     2.3570    -0.5593
H      0.8976    -2.0390    -4.9758
H      2.6037    -1.9322    -4.3760
H      1.5925    -3.3821    -3.9768
H      2.3590     2.9571     0.5812
H      4.5814     3.6225     1.6574
H      5.0274     1.8848     1.7106
H      4.7288     2.7305     0.1359
H      3.0343     2.0214     3.4467
H      1.3534     2.2438     2.8314
H      2.4606     3.6326     2.9121
H      4.0150     0.0419     2.6063
H      2.9821    -2.3099     0.8884
H      4.6765    -1.6591     0.9908
H      3.9646    -2.5025     2.3866
H      1.5196     0.1185     3.4168
H      2.5464    -1.1947     4.0372
H      1.3671    -1.5357     2.7457
H      4.7648     0.4448    -0.2876
H      3.6173    -0.7744    -0.9629
H      5.3866     1.7884    -2.3154
H      4.5786     3.2988    -4.1241
H      2.1346     3.5424    -4.5422
H     -0.1769     3.0936    -3.6932
H     -0.2292     1.2904    -3.6486
H      1.0309     3.9041    -0.9731
H     -1.7771     5.1677    -1.1972
H     -0.6507     4.9691    -2.6053
H     -0.1815     5.9669    -1.2064
H     -1.3943     3.9585     0.9442
H      0.1569     4.8473     1.1036
H      0.1388     3.0720     1.1965
H     -2.5704     3.4153    -2.3151
H     -2.5523     1.6601    -3.8759
H     -3.9601     1.2607    -2.8682
H     -2.4085     0.3679    -2.6499
H     -4.3014     2.1216    -0.7850
H     -2.8578     1.6027     0.1520
H     -3.2510     3.3447    -0.0596
69
{"conf": 23, "E": 140.71, "rms": -1.0, "geom": "OH", "total_charge": 0, "CA_charge": 1, "smiles": "C[C:1]#[5N:2]->[Mn+:3]1(<-[3C-:4]#[O+:5])(<-[4H-:6])(<-[6C-:7]#[O+:8])<-[1P:9]([CH:10]([CH3:11])[CH3:12])([CH:13]([CH3:14])[CH3:15])[CH2:16][c:17]2[cH:18][cH:19][cH:20][c:21]([n:22]2)[CH2:23][2P:24]->1([CH:25]([CH3:26])[CH3:27])[CH:28]([CH3:29])[CH3:30]", "smiles3D": "C([C:1]#[5N:2]->[Mn+:3]1(<-[3C-:4]#[O+:5])(<-[4H-:6])(<-[6C-:7]#[O+:8])<-[1P:9]([C:10]([C:11]([H:35])([H:36])[H:37])([C:12]([H:38])([H:39])[H:40])[H:34])([C:13]([C:14]([H:42])([H:43])[H:44])([C:15]([H:45])([H:46])[H:47])[H:41])[C:16]([H:48])([H:49])[c:17]2[c:18]([H:50])[c:19]([H:51])[c:20]([H:52])[c:21]([n:22]2)[C:23]([H:53])([H:54])[2P:24]->1([C:25]([C:26]([H:56])([H:57])[H:58])([C:27]([H:59])([H:60])[H:61])[H:55])[C:28]([C:29]([H:63])([H:64])[H:65])([C:30]([H:66])([H:67])[H:68])[H:62])([H:31])([H:32])[H:33]", "smiles3Dx": "C([C:1]#[5N:2]->[Mn+:3]1(<-[3C-:4]#[O+:5])(<-[4H-:6])(<-[6C-:7]#[O+:8])<-[1P:9]([C:10]([C:11]([H:35])([H:36])[H:37])([C:12]([H:38])([H:39])[H:40])[H:34])([C:13]([C:14]([H:42])([H:43])[H:44])([C:15]([H:45])([H:46])[H:47])[H:41])[C:16]([H:48])([H:49])[c:17]2[c:18]([H:50])[c:19]([H:51])[c:20]([H:52])[c:21]([n:22]2)[C:23]([H:53])([H:54])[2P:24]->1([C:25]([C:26]([H:56])([H:57])[H:58])([C:27]([H:59])([H:60])[H:61])[H:55])[C:28]([C:29]([H:63])([H:64])[H:65])([C:30]([H:66])([H:67])[H:68])[H:62])([H:31])([H:32])[H:33]", "dummies": []}
C     -1.8233    -4.0651    -2.2234
C     -1.2864    -2.8710    -1.5733
N     -0.8404    -1.8661    -1.0253
Mn     0.0000     0.0000     0.0000
C      0.9453     1.8399     0.9860
O      1.4411     2.8085     1.5056
H      1.0159     0.3230    -1.4943
C      1.7967    -1.2685     0.6353
O      2.7463    -1.9361     0.9623
P     -1.8215     1.5903    -1.2426
C     -1.4631     1.8268    -3.0010
C     -1.2914     0.4724    -3.6996
C     -0.1873     2.6639    -3.1822
C     -3.5546     1.0745    -1.0810
C     -4.4368     1.6346    -2.2047
C     -3.6678    -0.4483    -1.0372
C     -1.7863     3.2628    -0.5542
C     -2.2317     3.2124     0.8700
C     -3.1133     4.1427     1.4337
C     -3.7811     3.8007     2.6184
C     -3.6232     2.5179     3.1645
C     -2.7118     1.6343     2.5684
N     -2.0143     2.0460     1.5044
C     -2.8317     0.1588     2.7206
P     -1.2681    -0.6726     2.3554
C     -0.2691    -0.2788     3.8279
C     -0.7617    -0.9591     5.1154
C      1.2131    -0.5931     3.6188
C     -1.7147    -2.4368     2.2938
C     -0.4987    -3.3541     2.4531
C     -2.8142    -2.8350     3.2980
H     -1.0659    -4.4791    -2.9202
H     -2.7393    -3.7962    -2.7885
H     -2.0727    -4.8235    -1.4532
H     -2.2978     2.3734    -3.4809
H     -0.9854     0.6225    -4.7568
H     -0.5203    -0.1460    -3.1978
H     -2.2467    -0.0832    -3.7249
H      0.6552     2.2669    -2.5825
H      0.1174     2.6797    -4.2505
H     -0.3725     3.7185    -2.8918
H     -3.9489     1.4663    -0.1225
H     -5.5039     1.4355    -1.9687
H     -4.3175     2.7354    -2.2854
H     -4.2184     1.1550    -3.1809
H     -4.7232    -0.7414    -0.8526
H     -3.3437    -0.9160    -1.9854
H     -3.0640    -0.8479    -0.2012
H     -2.4595     3.9222    -1.1419
H     -0.7524     3.6608    -0.5947
H     -3.3302     5.0785     0.9346
H     -4.4914     4.4902     3.0558
H     -4.2461     2.1992     3.9907
H     -3.1522    -0.0740     3.7521
H     -3.6079    -0.2067     2.0179
H     -0.3499     0.8183     3.9883
H     -1.8316    -0.7685     5.3137
H     -0.2177    -0.5205     5.9791
H     -0.5448    -2.0413     5.1372
H      1.7788    -0.3750     4.5499
H      1.3916    -1.6523     3.3641
H      1.6383     0.0687     2.8441
H     -2.1270    -2.6215     1.2801
H     -0.7958    -4.3974     2.2134
H      0.2939    -3.0813     1.7351
H     -0.0977    -3.3638     3.4811
H     -3.0599    -3.9091     3.1551
H     -2.5193    -2.7195     4.3519
H     -3.7574    -2.2856     3.1097
69
{"conf": 24, "E": 137.07, "rms": -1.0, "geom": "OH", "total_charge": 0, "CA_charge": 1, "smiles": "C[C:1]#[5N:2]->[Mn+:3]1(<-[3C-:4]#[O+:5])(<-[4H-:6])(<-[6C-:7]#[O+:8])<-[1P:9]([CH:10]([CH3:11])[CH3:12])([CH:13]([CH3:14])[CH3:15])[CH2:16][c:17]2[cH:18][cH:19][cH:20][c:21]([n:22]2)[CH2:23][2P:24]->1([CH:25]([CH3:26])[CH3:27])[CH:28]([CH3:29])[CH3:30]", "smiles3D": "C([C:1]#[5N:2]->[Mn+:3]1(<-[3C-:4]#[O+:5])(<-[4H-:6])(<-[6C-:7]#[O+:8])<-[1P:9]([C:10]([C:11]([H:35])([H:36])[H:37])([C:12]([H:38])([H:39])[H:40])[H:34])([C:13]([C:14]([H:42])([H:43])[H:44])([C:15]([H:45])([H:46])[H:47])[H:41])[C:16]([H:48])([H:49])[c:17]2[c:18]([H:50])[c:19]([H:51])[c:20]([H:52])[c:21]([n:22]2)[C:23]([H:53])([H:54])[2P:24]->1([C:25]([C:26]([H:56])([H:57])[H:58])([C:27]([H:59])([H:60])[H:61])[H:55])[C:28]([C:29]([H:63])([H:64])[H:65])([C:30]([H:66])([H:67])[H:68])[H:62])([H:31])([H:32])[H:33]", "smiles3Dx": "C([C:1]#[5N:2]->[Mn+:3]1(<-[3C-:4]#[O+:5])(<-[4H-:6])(<-[6C-:7]#[O+:8])<-[1P:9]([C:10]([C:11]([H:35])([H:36])[H:37])([C:12]([H:38])([H:39])[H:40])[H:34])([C:13]([C:14]([H:42])([H:43])[H:44])([C:15]([H:45])([H:46])[H:47])[H:41])[C:16]([H:48])([H:49])[c:17]2[c:18]([H:50])[c:19]([H:51])[c:20]([H:52])[c:21]([n:22]2)[C:23]([H:53])([H:54])[2P:24]->1([C:25]([C:26]([H:56])([H:57])[H:58])([C:27]([H:59])([H:60])[H:61])[H:55])[C:28]([C:29]([H:63])([H:64])[H:65])([C:30]([H:66])([H:67])[H:68])[H:62])([H:31])([H:32])[H:33]", "dummies": []}
C     -3.6620     0.7318     3.2945
C     -2.5815     0.5164     2.3340
N     -1.6778     0.3332     1.5225
Mn     0.0000     0.0000     0.0000
C      1.7279    -0.2169    -1.4855
O      2.6403    -0.3272    -2.2663
H      0.8088    -1.2136     1.1130
C      1.2780     1.4749     1.1969
O      1.9539     2.2468     1.8309
P     -1.2659    -2.2548    -0.9692
C     -1.9301    -3.2625     0.3890
C     -1.0972    -3.0885     1.6663
C     -3.3930    -2.9060     0.7014
C     -0.1443    -3.4137    -1.8027
C      1.1132    -3.6684    -0.9595
C      0.2584    -2.9080    -3.1980
C     -2.6554    -2.1390    -2.1256
C     -2.3457    -1.2390    -3.2627
C     -3.0691    -1.2580    -4.4632
C     -2.9050    -0.1991    -5.3678
C     -2.0816     0.8848    -5.0328
C     -1.4095     0.8604    -3.8044
N     -1.5312    -0.2085    -3.0049
C     -0.6634     2.0098    -3.2455
P     -0.9467     2.1216    -1.4629
C     -2.7084     2.4694    -1.1980
C     -3.5398     1.1849    -1.1982
C     -3.2706     3.4474    -2.2431
C     -0.1431     3.6912    -1.0630
C     -0.4360     4.1063     0.3918
C      1.3706     3.6072    -1.3263
H     -3.2415     1.1267     4.2420
H     -4.3858     1.4616     2.8772
H     -4.1780    -0.2307     3.4902
H     -1.8901    -4.3321     0.0913
H     -0.0287    -3.3084     1.5082
H     -1.1967    -2.0682     2.0779
H     -1.4552    -3.7988     2.4420
H     -3.7135    -3.3823     1.6528
H     -4.0686    -3.3048    -0.0835
H     -3.5276    -1.8085     0.8026
H     -0.6736    -4.3826    -1.9332
H      0.8850    -4.3868    -0.1480
H      1.9090    -4.1505    -1.5660
H      1.5235    -2.7329    -0.5348
H      1.0954    -3.5103    -3.6104
H      0.5699    -1.8483    -3.1832
H     -0.5805    -3.0377    -3.9107
H     -2.8937    -3.1533    -2.5112
H     -3.5432    -1.7363    -1.6049
H     -3.7687    -2.0557    -4.6779
H     -3.4549    -0.1931    -6.2998
H     -2.0021     1.7372    -5.6953
H     -0.9844     2.9509    -3.7384
H      0.4186     1.8558    -3.4331
H     -2.8173     2.9361    -0.1977
H     -4.5055     1.3708    -0.6816
H     -3.0202     0.3747    -0.6550
H     -3.7803     0.8538    -2.2280
H     -4.3229     3.6934    -1.9857
H     -2.7098     4.4016    -2.2527
H     -3.2719     3.0073    -3.2613
H     -0.5506     4.4776    -1.7304
H      0.3577     4.7659     0.8017
H     -0.5673     3.2387     1.0658
H     -1.3810     4.6887     0.4242
H      1.8179     2.6663    -0.9629
H      1.9056     4.4654    -0.8677
H      1.5614     3.6634    -2.4182
69
{"conf": 25, "E": 373.87, "rms": -1.0, "geom": "OH", "total_charge": 0, "CA_charge": 1, "smiles": "C[C:1]#[5N:2]->[Mn+:3]1(<-[3C-:4]#[O+:5])(<-[4H-:6])(<-[6C-:7]#[O+:8])<-[1P:9]([CH:10]([CH3:11])[CH3:12])([CH:13]([CH3:14])[CH3:15])[CH2:16][c:17]2[cH:18][cH:19][cH:20][c:21]([n:22]2)[CH2:23][2P:24]->1([CH:25]([CH3:26])[CH3:27])[CH:28]([CH3:29])[CH3:30]", "smiles3D": "C([C:1]#[5N:2]->[Mn+:3]1(<-[3C-:4]#[O+:5])(<-[4H-:6])(<-[6C-:7]#[O+:8])<-[1P:9]([C:10]([C:11]([H:35])([H:36])[H:37])([C:12]([H:38])([H:39])[H:40])[H:34])([C:13]([C:14]([H:42])([H:43])[H:44])([C:15]([H:45])([H:46])[H:47])[H:41])[C:16]([H:48])([H:49])[c:17]2[c:18]([H:50])[c:19]([H:51])[c:20]([H:52])[c:21]([n:22]2)[C:23]([H:53])([H:54])[2P:24]->1([C:25]([C:26]([H:56])([H:57])[H:58])([C:27]([H:59])([H:60])[H:61])[H:55])[C:28]([C:29]([H:63])([H:64])[H:65])([C:30]([H:66])([H:67])[H:68])[H:62])([H:31])([H:32])[H:33]", "smiles3Dx": "C([C:1]#[5N:2]->[Mn+:3]1(<-[3C-:4]#[O+:5])(<-[4H-:6])(<-[6C-:7]#[O+:8])<-[1P:9]([C:10]([C:11]([H:35])([H:36])[H:37])([C:12]([H:38])([H:39])[H:40])[H:34])([C:13]([C:14]([H:42])([H:43])[H:44])([C:15]([H:45])([H:46])[H:47])[H:41])[C:16]([H:48])([H:49])[c:17]2[c:18]([H:50])[c:19]([H:51])[c:20]([H:52])[c:21]([n:22]2)[C:23]([H:53])([H:54])[2P:24]->1([C:25]([C:26]([H:56])([H:57])[H:58])([C:27]([H:59])([H:60])[H:61])[H:55])[C:28]([C:29]([H:63])([H:64])[H:65])([C:30]([H:66])([H:67])[H:68])[H:62])([H:31])([H:32])[H:33]", "dummies": []}
C      0.5775    -4.2452     2.5429
C      0.4108    -3.0013     1.7933
N      0.2646    -1.9552     1.1649
Mn     0.0000     0.0000     0.0000
C     -0.0621     2.0338    -1.0441
O     -0.0796     3.1191    -1.5695
H      1.6935    -0.0427    -0.7108
C      0.0651    -1.9205    -1.2395
O      0.1712    -2.9606    -1.8428
P     -1.5841    -0.3035    -2.3080
C     -2.7514     1.1087    -2.4420
C     -4.2196     0.6782    -2.6222
C     -2.4146     2.1433    -3.5281
C     -0.5528    -0.4367    -3.8113
C      0.7245     0.4112    -3.7325
C     -1.3170    -0.1566    -5.1182
C     -2.5943    -1.8111    -2.5160
C     -3.2982    -2.2048    -1.2640
C     -4.5244    -2.8860    -1.2757
C     -5.1719    -3.1388    -0.0596
C     -4.6069    -2.6867     1.1388
C     -3.3755    -2.0213     1.0926
N     -2.7506    -1.8583    -0.0899
C     -2.7729    -1.3360     2.2634
P     -2.0924     0.2475     1.7235
C     -1.4935     1.0660     3.2222
C     -1.0803     0.0498     4.2977
C     -0.2827     1.9373     2.8675
C     -3.5142     1.2187     1.1643
C     -3.1400     2.6993     1.0072
C     -4.7113     1.0908     2.1234
H      1.4630    -4.7925     2.1594
H     -0.3286    -4.8734     2.4201
H      0.7224    -4.0115     3.6177
H     -2.6906     1.6432    -1.4847
H     -4.4009     0.2383    -3.6244
H     -4.5566    -0.0121    -1.8284
H     -4.8720     1.5742    -2.5426
H     -2.8518     1.8824    -4.5120
H     -2.8939     3.1067    -3.2500
H     -1.3469     2.3653    -3.6141
H     -0.2181    -1.4924    -3.8740
H      1.3439     0.2186    -4.6346
H      1.3332     0.1066    -2.8646
H      0.5509     1.4965    -3.6883
H     -0.9299    -0.8311    -5.9119
H     -1.1415     0.8709    -5.4968
H     -2.4014    -0.3646    -5.0290
H     -1.9535    -2.6510    -2.8351
H     -3.3385    -1.6508    -3.3158
H     -4.9802    -3.1938    -2.2082
H     -6.1256    -3.6502    -0.0498
H     -5.1315    -2.8246     2.0758
H     -1.9661    -1.9705     2.6747
H     -3.5392    -1.1734     3.0485
H     -2.2883     1.7148     3.6379
H     -0.6220     0.5765     5.1619
H     -0.3371    -0.6741     3.8995
H     -1.9647    -0.4920     4.6909
H     -0.5524     2.7113     2.1221
H      0.5395     1.3155     2.4511
H      0.0906     2.4621     3.7727
H     -3.8300     0.8279     0.1843
H     -3.9450     3.2296     0.4551
H     -2.2040     2.8186     0.4306
H     -3.0178     3.1958     1.9922
H     -4.4321     1.2828     3.1783
H     -5.1713     0.0853     2.0420
H     -5.5027     1.8173     1.8399
69
{"conf": 26, "E": 133.69, "rms": -1.0, "geom": "OH", "total_charge": 0, "CA_charge": 1, "smiles": "C[C:1]#[5N:2]->[Mn+:3]1(<-[3C-:4]#[O+:5])(<-[4H-:6])(<-[6C-:7]#[O+:8])<-[1P:9]([CH:10]([CH3:11])[CH3:12])([CH:13]([CH3:14])[CH3:15])[CH2:16][c:17]2[cH:18][cH:19][cH:20][c:21]([n:22]2)[CH2:23][2P:24]->1([CH:25]([CH3:26])[CH3:27])[CH:28]([CH3:29])[CH3:30]", "smiles3D": "C([C:1]#[5N:2]->[Mn+:3]1(<-[3C-:4]#[O+:5])(<-[4H-:6])(<-[6C-:7]#[O+:8])<-[1P:9]([C:10]([C:11]([H:35])([H:36])[H:37])([C:12]([H:38])([H:39])[H:40])[H:34])([C:13]([C:14]([H:42])([H:43])[H:44])([C:15]([H:45])([H:46])[H:47])[H:41])[C:16]([H:48])([H:49])[c:17]2[c:18]([H:50])[c:19]([H:51])[c:20]([H:52])[c:21]([n:22]2)[C:23]([H:53])([H:54])[2P:24]->1([C:25]([C:26]([H:56])([H:57])[H:58])([C:27]([H:59])([H:60])[H:61])[H:55])[C:28]([C:29]([H:63])([H:64])[H:65])([C:30]([H:66])([H:67])[H:68])[H:62])([H:31])([H:32])[H:33]", "smiles3Dx": "C([C:1]#[5N:2]->[Mn+:3]1(<-[3C-:4]#[O+:5])(<-[4H-:6])(<-[6C-:7]#[O+:8])<-[1P:9]([C:10]([C:11]([H:35])([H:36])[H:37])([C:12]([H:38])([H:39])[H:40])[H:34])([C:13]([C:14]([H:42])([H:43])[H:44])([C:15]([H:45])([H:46])[H:47])[H:41])[C:16]([H:48])([H:49])[c:17]2[c:18]([H:50])[c:19]([H:51])[c:20]([H:52])[c:21]([n:22]2)[C:23]([H:53])([H:54])[2P:24]->1([C:25]([C:26]([H:56])([H:57])[H:58])([C:27]([H:59])([H:60])[H:61])[H:55])[C:28]([C:29]([H:63])([H:64])[H:65])([C:30]([H:66])([H:67])[H:68])[H:62])([H:31])([H:32])[H:33]", "dummies": []}
C      0.8426    -2.9443    -3.9250
C      0.5956    -2.0779    -2.7739
N      0.3849    -1.3548    -1.8030
Mn     0.0000     0.0000     0.0000
C     -0.3475     1.4088     1.7721
O     -0.5314     2.1488     2.7062
H     -0.5303     1.3186    -1.1628
C      2.0854     0.8884    -0.3197
O      3.1828     1.3576    -0.4925
P     -2.6382    -0.7191    -0.0369
C     -3.5245     0.4128    -1.1449
C     -5.0233     0.0818    -1.2746
C     -3.3872     1.8584    -0.6358
C     -2.8478    -2.4095    -0.6661
C     -2.8265    -2.4524    -2.2047
C     -4.1151    -3.0989    -0.1335
C     -3.5416    -0.5882     1.5239
C     -2.8501    -1.3570     2.5828
C     -3.5215    -2.1545     3.5206
C     -2.7699    -2.8551     4.4717
C     -1.3732    -2.7578     4.4660
C     -0.7571    -1.9464     3.5028
N     -1.5130    -1.2518     2.6371
C      0.7101    -1.7988     3.3757
P      1.1888    -1.8533     1.6340
C      0.8631    -3.5364     1.0351
C      0.9589    -4.6060     2.1384
C      1.7737    -3.9072    -0.1530
C      2.9837    -1.5781     1.6742
C      3.7580    -2.7168     2.3583
C      3.2975    -0.2641     2.4154
H      1.6030    -3.7062    -3.6564
H      1.2123    -2.3344    -4.7746
H     -0.1015    -3.4500    -4.2146
H     -3.0601     0.3547    -2.1512
H     -5.5435     0.0977    -0.2970
H     -5.5101     0.8505    -1.9124
H     -5.2073    -0.8777    -1.7801
H     -3.6409     2.5668    -1.4531
H     -2.3631     2.0878    -0.2898
H     -4.0788     2.0562     0.2103
H     -1.9849    -2.9945    -0.3131
H     -2.1014    -1.7304    -2.6251
H     -2.5171    -3.4666    -2.5363
H     -3.8171    -2.2592    -2.6552
H     -4.2370    -4.0875    -0.6256
H     -4.0193    -3.2997     0.9521
H     -5.0354    -2.5157    -0.3155
H     -3.5863     0.4751     1.8322
H     -4.5735    -0.9680     1.4018
H     -4.6009    -2.2386     3.5102
H     -3.2668    -3.4797     5.2024
H     -0.7856    -3.3121     5.1868
H      1.0037    -0.8210     3.8067
H      1.2201    -2.6056     3.9370
H     -0.1749    -3.5468     0.6685
H      0.1327    -4.4918     2.8665
H      0.8360    -5.6140     1.6875
H      1.9205    -4.5975     2.6786
H      2.1542    -3.0162    -0.6886
H      2.6362    -4.5342     0.1461
H      1.1918    -4.5101    -0.8826
H      3.3461    -1.4846     0.6293
H      3.7535    -3.6428     1.7636
H      4.8280    -2.4298     2.4460
H      3.3899    -2.9136     3.3846
H      3.3045    -0.4141     3.5165
H      4.3027     0.1026     2.1170
H      2.5572     0.5299     2.1964
69
{"conf": 27, "E": 140.88, "rms": -1.0, "geom": "OH", "total_charge": 0, "CA_charge": 1, "smiles": "C[C:1]#[5N:2]->[Mn+:3]1(<-[3C-:4]#[O+:5])(<-[4H-:6])(<-[6C-:7]#[O+:8])<-[1P:9]([CH:10]([CH3:11])[CH3:12])([CH:13]([CH3:14])[CH3:15])[CH2:16][c:17]2[cH:18][cH:19][cH:20][c:21]([n:22]2)[CH2:23][2P:24]->1([CH:25]([CH3:26])[CH3:27])[CH:28]([CH3:29])[CH3:30]", "smiles3D": "C([C:1]#[5N:2]->[Mn+:3]1(<-[3C-:4]#[O+:5])(<-[4H-:6])(<-[6C-:7]#[O+:8])<-[1P:9]([C:10]([C:11]([H:35])([H:36])[H:37])([C:12]([H:38])([H:39])[H:40])[H:34])([C:13]([C:14]([H:42])([H:43])[H:44])([C:15]([H:45])([H:46])[H:47])[H:41])[C:16]([H:48])([H:49])[c:17]2[c:18]([H:50])[c:19]([H:51])[c:20]([H:52])[c:21]([n:22]2)[C:23]([H:53])([H:54])[2P:24]->1([C:25]([C:26]([H:56])([H:57])[H:58])([C:27]([H:59])([H:60])[H:61])[H:55])[C:28]([C:29]([H:63])([H:64])[H:65])([C:30]([H:66])([H:67])[H:68])[H:62])([H:31])([H:32])[H:33]", "smiles3Dx": "C([C:1]#[5N:2]->[Mn+:3]1(<-[3C-:4]#[O+:5])(<-[4H-:6])(<-[6C-:7]#[O+:8])<-[1P:9]([C:10]([C:11]([H:35])([H:36])[H:37])([C:12]([H:38])([H:39])[H:40])[H:34])([C:13]([C:14]([H:42])([H:43])[H:44])([C:15]([H:45])([H:46])[H:47])[H:41])[C:16]([H:48])([H:49])[c:17]2[c:18]([H:50])[c:19]([H:51])[c:20]([H:52])[c:21]([n:22]2)[C:23]([H:53])([H:54])[2P:24]->1([C:25]([C:26]([H:56])([H:57])[H:58])([C:27]([H:59])([H:60])[H:61])[H:55])[C:28]([C:29]([H:63])([H:64])[H:65])([C:30]([H:66])([H:67])[H:68])[H:62])([H:31])([H:32])[H:33]", "dummies": []}
C     -4.7606    -0.6590     1.3192
C     -3.3631    -0.4725     0.9334
N     -2.1880    -0.3108     0.6128
Mn     0.0000     0.0000     0.0000
C      2.1590     0.2033    -0.7346
O      3.2955     0.3109    -1.1229
H     -0.3907    -0.9171    -1.5450
C      0.5100    -2.0566     0.8661
O      0.7784    -3.1397     1.3233
P     -0.6905     2.1849    -1.4826
C     -2.2498     2.9682    -0.9766
C     -2.4232     2.9048     0.5487
C     -2.3587     4.4424    -1.4254
C     -0.9609     1.5761    -3.1678
C     -1.5885     2.6244    -4.0937
C      0.3599     1.0871    -3.7760
C      0.5691     3.4774    -1.6147
C      0.7892     4.0741    -0.2703
C      0.8911     5.4489    -0.0201
C      0.8189     5.8958     1.3088
C      0.6164     4.9758     2.3503
C      0.5592     3.6107     2.0403
N      0.6824     3.2273     0.7630
C      0.1658     2.5573     3.0179
P      0.7702     0.9415     2.4711
C      0.2888    -0.2351     3.7704
C      0.5793     0.2798     5.1900
C     -1.2017    -0.5654     3.6526
C      2.5859     1.0643     2.4896
C      3.2356    -0.2991     2.7605
C      3.1246     2.1103     3.4861
H     -5.2057    -1.4754     0.7143
H     -4.8136    -0.9232     2.3954
H     -5.3206     0.2821     1.1412
H     -3.0824     2.3984    -1.4427
H     -2.0300     3.8145     1.0483
H     -1.8989     2.0443     0.9909
H     -3.5022     2.8273     0.8004
H     -2.1540     4.6009    -2.4952
H     -3.3937     4.7996    -1.2383
H     -1.6794     5.1013    -0.8512
H     -1.6543     0.7098    -3.1081
H     -0.9752     3.5463    -4.1493
H     -2.6293     2.8481    -3.7852
H     -1.6605     2.2139    -5.1236
H      1.0537     1.9314    -3.9705
H      0.1615     0.5773    -4.7429
H      0.8547     0.3532    -3.1115
H      1.5199     3.0313    -1.9693
H      0.2434     4.2590    -2.3291
H      0.9647     6.1593    -0.8335
H      0.8668     6.9549     1.5256
H      0.4911     5.3201     3.3688
H      0.5905     2.8083     4.0076
H     -0.9386     2.5289     3.0998
H      0.8547    -1.1771     3.6228
H      0.0373     1.2176     5.4212
H      1.6612     0.3837     5.3724
H      0.2378    -0.4755     5.9298
H     -1.3660    -1.2246     2.7814
H     -1.8211     0.3515     3.5629
H     -1.5504    -1.1368     4.5392
H      2.9030     1.3888     1.4793
H      3.1112    -0.6130     3.8166
H      4.3256    -0.2385     2.5548
H      2.8169    -1.0740     2.0873
H      2.9111     3.1376     3.1314
H      2.7315     1.9973     4.5085
H      4.2315     2.0355     3.5451
