# Supplementary material for: MACE: Automated Assessment of Stereochemistry of Transition Metal Complexes and Its Applications in Computational Catalysis
Source: J Chem Theory Comput. 2024 Feb 16;20(5):2313–20. doi: 10.1021/acs.jctc.3c01313 (PMC10938507; doi:10.1021/acs.jctc.3c01313)
Supplement: Supplementary file 3 — ct3c01313_si_003.zip [file ct3c01313_si_003.zip › structures/screening/mace_MeCN/Mn_PNpyP_iPr_bi_0.xyz]

69
{"conf": 0, "E": 322.99, "rms": -1.0, "geom": "OH", "total_charge": 0, "CA_charge": 1, "smiles": "C[C:1]#[6N:2]->[Mn+:3]1(<-[3H-:4])(<-[4C-:5]#[O+:6])(<-[5C-:7]#[O+:8])<-[1P:9]([CH:10]([CH3:11])[CH3:12])([CH:13]([CH3:14])[CH3:15])[CH2:16][c:17]2[cH:18][cH:19][cH:20][c:21]([CH2:22][P:23]([CH:24]([CH3:25])[CH3:26])[CH:27]([CH3:28])[CH3:29])[2n:30]->12", "smiles3D": "C([C:1]#[6N:2]->[Mn+:3]1(<-[3H-:4])(<-[4C-:5]#[O+:6])(<-[5C-:7]#[O+:8])<-[1P:9]([C:10]([C:11]([H:35])([H:36])[H:37])([C:12]([H:38])([H:39])[H:40])[H:34])([C:13]([C:14]([H:42])([H:43])[H:44])([C:15]([H:45])([H:46])[H:47])[H:41])[C:16]([H:48])([H:49])[c:17]2[c:18]([H:50])[c:19]([H:51])[c:20]([H:52])[c:21]([C:22]([P:23]([C:24]([C:25]([H:56])([H:57])[H:58])([C:26]([H:59])([H:60])[H:61])[H:55])[C:27]([C:28]([H:63])([H:64])[H:65])([C:29]([H:66])([H:67])[H:68])[H:62])([H:53])[H:54])[2n:30]->12)([H:31])([H:32])[H:33]", "smiles3Dx": "C([C:1]#[6N:2]->[Mn+:3]1(<-[3H-:4])(<-[4C-:5]#[O+:6])(<-[5C-:7]#[O+:8])<-[1P:9]([C:10]([C:11]([H:35])([H:36])[H:37])([C:12]([H:38])([H:39])[H:40])[H:34])([C:13]([C:14]([H:42])([H:43])[H:44])([C:15]([H:45])([H:46])[H:47])[H:41])[C:16]([H:48])([H:49])[c:17]2[c:18]([H:50])[c:19]([H:51])[c:20]([H:52])[c:21]([C:22]([P:23]([C:24]([C:25]([H:56])([H:57])[H:58])([C:26]([H:59])([H:60])[H:61])[H:55])[C:27]([C:28]([H:63])([H:64])[H:65])([C:29]([H:66])([H:67])[H:68])[H:62])([H:53])[H:54])[2n:30]->12)([H:31])([H:32])[H:33]", "dummies": []}
C     -4.7994    -0.6932     1.0841
C     -3.3900    -0.6132     0.6902
N     -2.2065    -0.5017     0.3689
Mn     0.0000     0.0000     0.0000
H      0.9234    -1.2384     0.9845
C     -0.7846     0.5937     2.0659
O     -1.1999     0.9058     3.1548
C     -1.2178     1.5174    -1.2048
O     -1.8618     2.3147    -1.8391
P     -1.0058    -2.3329    -0.9518
C     -1.3462    -3.6901     0.2046
C     -0.7718    -3.3670     1.5877
C     -2.8366    -4.0291     0.3285
C     -2.1713    -2.4252    -2.3585
C     -3.5340    -1.7861    -2.0626
C     -1.5976    -1.7549    -3.6177
C      0.4967    -2.9452    -1.6936
C      1.1701    -1.8335    -2.4339
C      1.9326    -2.1327    -3.5709
C      2.6005    -1.1146    -4.2409
C      2.5627     0.1785    -3.7349
C      1.8308     0.4418    -2.5675
C      1.9513     1.7852    -1.9059
P      2.2410     1.6113    -0.0578
C      3.9800     0.8782     0.1150
C      3.9418    -0.6442    -0.0358
C      4.9936     1.4858    -0.8589
C      2.4462     3.4090     0.4780
C      2.8271     3.4799     1.9609
C      1.1473     4.1868     0.2347
N      1.0689    -0.5412    -1.9942
H     -5.4453    -0.4929     0.2037
H     -5.0012     0.0649     1.8710
H     -5.0263    -1.6974     1.4881
H     -0.8344    -4.6018    -0.1694
H      0.3379    -3.3368     1.5441
H     -1.0314    -4.1618     2.3154
H     -1.1600    -2.4016     1.9692
H     -3.3983    -3.1998     0.7832
H     -3.2680    -4.3288    -0.6516
H     -2.9525    -4.9074     1.0014
H     -2.3389    -3.5001    -2.5959
H     -4.0285    -2.2362    -1.1865
H     -3.4476    -0.6738    -1.9648
H     -4.2264    -1.9915    -2.9156
H     -0.8019    -2.3741    -4.0759
H     -2.3806    -1.6782    -4.4022
H     -1.2353    -0.7275    -3.3969
H      1.1785    -3.3151    -0.8975
H      0.2601    -3.7811    -2.3880
H      2.0112    -3.1509    -3.9308
H      3.1817    -1.3399    -5.1245
H      3.1366     0.9615    -4.2222
H      2.7745     2.3808    -2.3418
H      1.0355     2.3665    -2.1018
H      4.3339     1.0859     1.1459
H      4.9412    -1.0759     0.1910
H      3.6563    -0.9396    -1.0668
H      3.2227    -1.0790     0.6854
H      4.7605     1.2076    -1.9060
H      6.0112     1.1044    -0.6314
H      5.0213     2.5891    -0.7687
H      3.2485     3.8898    -0.1181
H      3.8365     3.0474     2.1305
H      2.8573     4.5377     2.2999
H      2.0804     2.9390     2.5831
H      0.2877     3.6731     0.7238
H      0.9495     4.2880    -0.8540
H      1.2244     5.2153     0.6486
69
{"conf": 1, "E": 237.1, "rms": -1.0, "geom": "OH", "total_charge": 0, "CA_charge": 1, "smiles": "C[C:1]#[6N:2]->[Mn+:3]1(<-[3H-:4])(<-[4C-:5]#[O+:6])(<-[5C-:7]#[O+:8])<-[1P:9]([CH:10]([CH3:11])[CH3:12])([CH:13]([CH3:14])[CH3:15])[CH2:16][c:17]2[cH:18][cH:19][cH:20][c:21]([CH2:22][P:23]([CH:24]([CH3:25])[CH3:26])[CH:27]([CH3:28])[CH3:29])[2n:30]->12", "smiles3D": "C([C:1]#[6N:2]->[Mn+:3]1(<-[3H-:4])(<-[4C-:5]#[O+:6])(<-[5C-:7]#[O+:8])<-[1P:9]([C:10]([C:11]([H:35])([H:36])[H:37])([C:12]([H:38])([H:39])[H:40])[H:34])([C:13]([C:14]([H:42])([H:43])[H:44])([C:15]([H:45])([H:46])[H:47])[H:41])[C:16]([H:48])([H:49])[c:17]2[c:18]([H:50])[c:19]([H:51])[c:20]([H:52])[c:21]([C:22]([P:23]([C:24]([C:25]([H:56])([H:57])[H:58])([C:26]([H:59])([H:60])[H:61])[H:55])[C:27]([C:28]([H:63])([H:64])[H:65])([C:29]([H:66])([H:67])[H:68])[H:62])([H:53])[H:54])[2n:30]->12)([H:31])([H:32])[H:33]", "smiles3Dx": "C([C:1]#[6N:2]->[Mn+:3]1(<-[3H-:4])(<-[4C-:5]#[O+:6])(<-[5C-:7]#[O+:8])<-[1P:9]([C:10]([C:11]([H:35])([H:36])[H:37])([C:12]([H:38])([H:39])[H:40])[H:34])([C:13]([C:14]([H:42])([H:43])[H:44])([C:15]([H:45])([H:46])[H:47])[H:41])[C:16]([H:48])([H:49])[c:17]2[c:18]([H:50])[c:19]([H:51])[c:20]([H:52])[c:21]([C:22]([P:23]([C:24]([C:25]([H:56])([H:57])[H:58])([C:26]([H:59])([H:60])[H:61])[H:55])[C:27]([C:28]([H:63])([H:64])[H:65])([C:29]([H:66])([H:67])[H:68])[H:62])([H:53])[H:54])[2n:30]->12)([H:31])([H:32])[H:33]", "dummies": []}
C     -2.1008     0.9150     3.9677
C     -0.9897     0.7786     3.0594
N     -0.3483     0.5021     2.0619
Mn     0.0000     0.0000     0.0000
H      0.0160     1.8413    -0.2624
C      2.2654     0.1233    -0.0374
O      3.4686     0.1496    -0.1076
C      0.1003    -2.1352     0.5251
O      0.0275    -3.2634     0.8877
P     -0.3319    -0.1413    -2.5762
C     -0.7883    -1.7776    -3.1962
C     -1.8738    -2.4160    -2.3941
C     -1.2475    -1.6386    -4.6976
C      1.0585     0.4759    -3.4847
C      1.5784     1.8193    -2.9334
C      2.2026    -0.5894    -3.5340
C     -1.7105     0.9655    -2.7288
C     -2.5952     0.9719    -1.4538
C     -3.7538     1.7480    -1.3658
C     -4.5732     1.6286    -0.2784
C     -4.3801     0.5568     0.6062
C     -3.1853    -0.2024     0.4861
C     -3.1492    -1.5801     1.0864
P     -4.8627    -2.4215     1.3380
C     -5.7142    -2.3268    -0.3452
C     -5.8532    -3.6901    -1.0297
C     -7.0756    -1.6364    -0.1882
C     -4.7136    -4.2414     1.8782
C     -5.3307    -4.3720     3.2702
C     -3.2640    -4.7371     1.8573
N     -2.2651     0.1746    -0.4118
H     -3.0091     1.3063     3.3740
H     -2.5643    -0.0027     4.4515
H     -2.0688     1.6885     4.7899
H      0.0957    -2.4311    -3.2005
H     -2.7194    -1.7850    -2.1108
H     -1.4121    -2.8225    -1.4500
H     -2.3109    -3.3273    -2.9200
H     -2.2448    -2.0896    -4.8876
H     -1.2442    -0.5948    -5.1100
H     -0.5537    -2.1903    -5.3486
H      0.7311     0.6486    -4.5519
H      1.2911     2.6756    -3.6059
H      2.7010     1.8454    -2.8568
H      1.1869     2.0075    -1.9580
H      2.0593    -1.3066    -2.7209
H      2.1883    -1.1505    -4.4914
H      3.2121    -0.1344    -3.4306
H     -1.3564     2.0719    -2.8436
H     -2.3050     0.7344    -3.6100
H     -3.9603     2.5060    -2.0438
H     -5.4559     2.2888    -0.1292
H     -5.0479     0.3379     1.3509
H     -2.6399    -1.5877     2.0859
H     -2.6093    -2.3098     0.4152
H     -5.0777    -1.7008    -1.0071
H     -6.6472    -4.3160    -0.5641
H     -6.1288    -3.5571    -2.0938
H     -4.8875    -4.2400    -1.0150
H     -7.3993    -1.6033     0.8782
H     -6.9962    -0.5743    -0.5192
H     -7.8880    -2.1294    -0.7742
H     -5.2993    -4.9026     1.2067
H     -6.3345    -3.9012     3.2790
H     -4.6993    -3.8505     4.0345
H     -5.4622    -5.4190     3.5638
H     -2.6395    -4.1755     2.5781
H     -2.8326    -4.6277     0.8503
H     -3.2068    -5.8117     2.1330
69
{"conf": 2, "E": 116.3, "rms": -1.0, "geom": "OH", "total_charge": 0, "CA_charge": 1, "smiles": "C[C:1]#[6N:2]->[Mn+:3]1(<-[3H-:4])(<-[4C-:5]#[O+:6])(<-[5C-:7]#[O+:8])<-[1P:9]([CH:10]([CH3:11])[CH3:12])([CH:13]([CH3:14])[CH3:15])[CH2:16][c:17]2[cH:18][cH:19][cH:20][c:21]([CH2:22][P:23]([CH:24]([CH3:25])[CH3:26])[CH:27]([CH3:28])[CH3:29])[2n:30]->12", "smiles3D": "C([C:1]#[6N:2]->[Mn+:3]1(<-[3H-:4])(<-[4C-:5]#[O+:6])(<-[5C-:7]#[O+:8])<-[1P:9]([C:10]([C:11]([H:35])([H:36])[H:37])([C:12]([H:38])([H:39])[H:40])[H:34])([C:13]([C:14]([H:42])([H:43])[H:44])([C:15]([H:45])([H:46])[H:47])[H:41])[C:16]([H:48])([H:49])[c:17]2[c:18]([H:50])[c:19]([H:51])[c:20]([H:52])[c:21]([C:22]([P:23]([C:24]([C:25]([H:56])([H:57])[H:58])([C:26]([H:59])([H:60])[H:61])[H:55])[C:27]([C:28]([H:63])([H:64])[H:65])([C:29]([H:66])([H:67])[H:68])[H:62])([H:53])[H:54])[2n:30]->12)([H:31])([H:32])[H:33]", "smiles3Dx": "C([C:1]#[6N:2]->[Mn+:3]1(<-[3H-:4])(<-[4C-:5]#[O+:6])(<-[5C-:7]#[O+:8])<-[1P:9]([C:10]([C:11]([H:35])([H:36])[H:37])([C:12]([H:38])([H:39])[H:40])[H:34])([C:13]([C:14]([H:42])([H:43])[H:44])([C:15]([H:45])([H:46])[H:47])[H:41])[C:16]([H:48])([H:49])[c:17]2[c:18]([H:50])[c:19]([H:51])[c:20]([H:52])[c:21]([C:22]([P:23]([C:24]([C:25]([H:56])([H:57])[H:58])([C:26]([H:59])([H:60])[H:61])[H:55])[C:27]([C:28]([H:63])([H:64])[H:65])([C:29]([H:66])([H:67])[H:68])[H:62])([H:53])[H:54])[2n:30]->12)([H:31])([H:32])[H:33]", "dummies": []}
C      0.7239    -3.5801     3.3935
C      0.5390    -2.5056     2.4151
N      0.3724    -1.6177     1.5831
Mn     0.0000     0.0000     0.0000
H     -0.9898    -1.2571    -0.9059
C     -1.8881     0.6759     1.1076
O     -2.8874     1.0275     1.6868
C      1.2138     1.5717     1.1458
O      1.8530     2.3989     1.7446
P     -0.3702     1.6120    -2.0046
C     -2.0647     1.7665    -2.6188
C     -2.8690     2.7951    -1.8101
C     -2.7743     0.4090    -2.5392
C      0.4214     3.2316    -1.8896
C     -0.0957     4.0170    -0.6687
C      0.2283     4.0613    -3.1729
C      0.5269     0.7271    -3.2846
C      1.6832    -0.1158    -2.7240
C      2.6293    -0.5989    -3.6394
C      3.6765    -1.3992    -3.2057
C      3.8241    -1.6531    -1.8498
C      2.9092    -1.1092    -0.9350
C      3.1962    -1.2106     0.5378
P      4.9424    -0.6423     0.9676
C      4.8910    -0.5478     2.8523
C      4.1851    -1.7642     3.4542
C      6.3153    -0.4635     3.4082
C      4.9288     1.1320     0.2886
C      5.8482     1.2004    -0.9363
C      5.3539     2.1957     1.3040
N      1.7860    -0.4689    -1.3940
H      1.8029    -3.8159     3.4914
H      0.3228    -3.2635     4.3811
H      0.1851    -4.4883     3.0465
H     -2.0356     2.0872    -3.6807
H     -2.5822     3.8276    -2.0800
H     -3.9507     2.7126    -2.0471
H     -2.7482     2.6364    -0.7175
H     -2.8753     0.0721    -1.4874
H     -3.7978     0.4929    -2.9707
H     -2.2417    -0.3658    -3.1288
H      1.5128     3.0623    -1.7520
H     -0.9057     4.7258    -0.9300
H     -0.4734     3.3504     0.1309
H      0.7335     4.6230    -0.2449
H     -0.8365     4.1791    -3.4468
H      0.6576     5.0752    -3.0265
H      0.7675     3.6127    -4.0301
H      0.9327     1.4476    -4.0144
H     -0.1726     0.0556    -3.8177
H      2.5415    -0.3634    -4.6911
H      4.3982    -1.7834    -3.9155
H      4.6782    -2.2202    -1.5104
H      3.0678    -2.2663     0.8576
H      2.5123    -0.5726     1.1105
H      4.3129     0.3433     3.1635
H      3.1021    -1.7225     3.2380
H      4.6046    -2.7097     3.0439
H      4.2986    -1.7695     4.5621
H      6.2939    -0.0187     4.4276
H      6.7862    -1.4745     3.4578
H      6.9650     0.1722     2.7735
H      3.8972     1.3793    -0.0441
H      6.9000     0.9831    -0.6407
H      5.8045     2.2108    -1.3941
H      5.5416     0.4603    -1.7051
H      6.3811     2.0135     1.6718
H      4.6433     2.2536     2.1514
H      5.3420     3.1954     0.8264
69
{"conf": 3, "E": 112.35, "rms": -1.0, "geom": "OH", "total_charge": 0, "CA_charge": 1, "smiles": "C[C:1]#[6N:2]->[Mn+:3]1(<-[3H-:4])(<-[4C-:5]#[O+:6])(<-[5C-:7]#[O+:8])<-[1P:9]([CH:10]([CH3:11])[CH3:12])([CH:13]([CH3:14])[CH3:15])[CH2:16][c:17]2[cH:18][cH:19][cH:20][c:21]([CH2:22][P:23]([CH:24]([CH3:25])[CH3:26])[CH:27]([CH3:28])[CH3:29])[2n:30]->12", "smiles3D": "C([C:1]#[6N:2]->[Mn+:3]1(<-[3H-:4])(<-[4C-:5]#[O+:6])(<-[5C-:7]#[O+:8])<-[1P:9]([C:10]([C:11]([H:35])([H:36])[H:37])([C:12]([H:38])([H:39])[H:40])[H:34])([C:13]([C:14]([H:42])([H:43])[H:44])([C:15]([H:45])([H:46])[H:47])[H:41])[C:16]([H:48])([H:49])[c:17]2[c:18]([H:50])[c:19]([H:51])[c:20]([H:52])[c:21]([C:22]([P:23]([C:24]([C:25]([H:56])([H:57])[H:58])([C:26]([H:59])([H:60])[H:61])[H:55])[C:27]([C:28]([H:63])([H:64])[H:65])([C:29]([H:66])([H:67])[H:68])[H:62])([H:53])[H:54])[2n:30]->12)([H:31])([H:32])[H:33]", "smiles3Dx": "C([C:1]#[6N:2]->[Mn+:3]1(<-[3H-:4])(<-[4C-:5]#[O+:6])(<-[5C-:7]#[O+:8])<-[1P:9]([C:10]([C:11]([H:35])([H:36])[H:37])([C:12]([H:38])([H:39])[H:40])[H:34])([C:13]([C:14]([H:42])([H:43])[H:44])([C:15]([H:45])([H:46])[H:47])[H:41])[C:16]([H:48])([H:49])[c:17]2[c:18]([H:50])[c:19]([H:51])[c:20]([H:52])[c:21]([C:22]([P:23]([C:24]([C:25]([H:56])([H:57])[H:58])([C:26]([H:59])([H:60])[H:61])[H:55])[C:27]([C:28]([H:63])([H:64])[H:65])([C:29]([H:66])([H:67])[H:68])[H:62])([H:53])[H:54])[2n:30]->12)([H:31])([H:32])[H:33]", "dummies": []}
C      4.1973    -2.2207     1.5187
C      2.9686    -1.5675     1.0686
N      1.9364    -1.0235     0.6830
Mn     0.0000     0.0000     0.0000
H     -0.9019    -1.4499     0.7002
C     -0.1025     1.0765     2.0154
O     -0.1454     1.6356     3.0803
C      1.1889     1.7405    -0.8894
O      1.8227     2.6522    -1.3653
P     -2.3213     0.9230    -0.7831
C     -2.6149     2.7096    -0.8710
C     -2.7225     3.3261     0.5320
C     -1.4862     3.4272    -1.6321
C     -3.7251     0.1220     0.0269
C     -3.5457     0.0951     1.5532
C     -5.0653     0.7865    -0.3443
C     -2.4208     0.3070    -2.4688
C     -1.4318    -0.8405    -2.7359
C     -1.7333    -1.7182    -3.7850
C     -0.7907    -2.6408    -4.2124
C      0.4875    -2.6147    -3.6701
C      0.7917    -1.6876    -2.6607
C      2.2202    -1.5024    -2.2323
P      3.3794    -1.3901    -3.7073
C      5.1062    -1.5572    -2.9515
C      5.3297    -2.9888    -2.4582
C      5.3678    -0.5418    -1.8273
C      3.2455     0.4221    -4.2023
C      4.3096     0.7562    -5.2521
C      1.8487     0.7183    -4.7565
N     -0.2051    -0.9270    -2.1136
H      4.1424    -2.3985     2.6147
H      4.3101    -3.1843     0.9857
H      5.0664    -1.5702     1.2989
H     -3.5684     2.8842    -1.4154
H     -2.7422     4.4331     0.4607
H     -3.6568     3.0514     1.0478
H     -1.8493     3.0404     1.1453
H     -0.6247     3.6286    -0.9625
H     -1.1297     2.8708    -2.5207
H     -1.8531     4.4177    -1.9830
H     -3.7566    -0.9318    -0.3301
H     -4.3254    -0.5480     2.0075
H     -3.6318     1.0978     2.0119
H     -2.5598    -0.3347     1.8204
H     -5.2029     1.7729     0.1406
H     -5.9013     0.1350    -0.0039
H     -5.1642     0.9119    -1.4413
H     -3.4518    -0.0592    -2.6526
H     -2.2149     1.1269    -3.1816
H     -2.6989    -1.6762    -4.2791
H     -1.0279    -3.3282    -5.0116
H      1.2415    -3.2868    -4.0649
H      2.3213    -0.5560    -1.6762
H      2.5045    -2.3637    -1.5957
H      5.8467    -1.3780    -3.7609
H      6.3812    -3.1138    -2.1219
H      4.6536    -3.2255    -1.6092
H      5.1334    -3.7088    -3.2843
H      4.6266    -0.6598    -1.0096
H      5.3278     0.4976    -2.2116
H      6.3880    -0.6932    -1.4066
H      3.4000     1.0626    -3.3072
H      5.3258     0.6502    -4.8262
H      4.1958     1.8086    -5.5930
H      4.2185     0.0821    -6.1308
H      1.8172     1.7236    -5.2326
H      1.5590    -0.0452    -5.5093
H      1.1073     0.7291    -3.9296
69
{"conf": 4, "E": 109.74, "rms": -1.0, "geom": "OH", "total_charge": 0, "CA_charge": 1, "smiles": "C[C:1]#[6N:2]->[Mn+:3]1(<-[3H-:4])(<-[4C-:5]#[O+:6])(<-[5C-:7]#[O+:8])<-[1P:9]([CH:10]([CH3:11])[CH3:12])([CH:13]([CH3:14])[CH3:15])[CH2:16][c:17]2[cH:18][cH:19][cH:20][c:21]([CH2:22][P:23]([CH:24]([CH3:25])[CH3:26])[CH:27]([CH3:28])[CH3:29])[2n:30]->12", "smiles3D": "C([C:1]#[6N:2]->[Mn+:3]1(<-[3H-:4])(<-[4C-:5]#[O+:6])(<-[5C-:7]#[O+:8])<-[1P:9]([C:10]([C:11]([H:35])([H:36])[H:37])([C:12]([H:38])([H:39])[H:40])[H:34])([C:13]([C:14]([H:42])([H:43])[H:44])([C:15]([H:45])([H:46])[H:47])[H:41])[C:16]([H:48])([H:49])[c:17]2[c:18]([H:50])[c:19]([H:51])[c:20]([H:52])[c:21]([C:22]([P:23]([C:24]([C:25]([H:56])([H:57])[H:58])([C:26]([H:59])([H:60])[H:61])[H:55])[C:27]([C:28]([H:63])([H:64])[H:65])([C:29]([H:66])([H:67])[H:68])[H:62])([H:53])[H:54])[2n:30]->12)([H:31])([H:32])[H:33]", "smiles3Dx": "C([C:1]#[6N:2]->[Mn+:3]1(<-[3H-:4])(<-[4C-:5]#[O+:6])(<-[5C-:7]#[O+:8])<-[1P:9]([C:10]([C:11]([H:35])([H:36])[H:37])([C:12]([H:38])([H:39])[H:40])[H:34])([C:13]([C:14]([H:42])([H:43])[H:44])([C:15]([H:45])([H:46])[H:47])[H:41])[C:16]([H:48])([H:49])[c:17]2[c:18]([H:50])[c:19]([H:51])[c:20]([H:52])[c:21]([C:22]([P:23]([C:24]([C:25]([H:56])([H:57])[H:58])([C:26]([H:59])([H:60])[H:61])[H:55])[C:27]([C:28]([H:63])([H:64])[H:65])([C:29]([H:66])([H:67])[H:68])[H:62])([H:53])[H:54])[2n:30]->12)([H:31])([H:32])[H:33]", "dummies": []}
C     -4.5639    -0.9303    -1.7553
C     -3.2169    -0.6680    -1.2633
N     -2.0906    -0.4394    -0.8319
Mn     0.0000     0.0000     0.0000
H     -0.2691     1.8117    -0.1569
C     -0.8399     0.0731     2.1309
O     -1.2808     0.1133     3.2524
C      0.2671    -2.2654     0.1498
O      0.4145    -3.4610     0.2226
P      2.4578     0.3430     0.7765
C      2.9913    -0.3875     2.3436
C      4.5242    -0.4997     2.4081
C      2.3644    -1.7711     2.5378
C      3.0440     2.0509     0.7730
C      2.3106     2.8523     1.8614
C      2.8032     2.7004    -0.5926
C      3.3294    -0.5030    -0.5448
C      2.5578    -0.4232    -1.8754
C      3.2602    -0.7299    -3.0528
C      2.6385    -0.5743    -4.2841
C      1.3618    -0.0270    -4.3478
C      0.6943     0.3115    -3.1657
C     -0.5101     1.2110    -3.2454
P     -0.0427     3.0213    -3.0377
C     -1.7045     3.8945    -3.1932
C     -2.5383     3.3927    -4.3828
C     -2.4887     3.7416    -1.8883
C      0.9474     3.4441    -4.5846
C      2.4396     3.2429    -4.2984
C      0.7177     4.8933    -5.0305
N      1.2329    -0.0414    -1.9583
H     -4.9854    -1.8030    -1.2174
H     -4.5422    -1.1380    -2.8462
H     -5.2073    -0.0461    -1.5635
H      2.6463     0.2680     3.1712
H      4.8261    -0.9039     3.4026
H      5.0054     0.4974     2.3040
H      4.9237    -1.1788     1.6224
H      2.6527    -2.4665     1.7132
H      1.2610    -1.6811     2.6037
H      2.7210    -2.2090     3.5022
H      4.1317     2.0627     0.9809
H      1.2053     2.7054     1.7840
H      2.6635     2.5416     2.8665
H      2.5305     3.9342     1.7532
H      3.3910     2.1861    -1.3858
H      3.1343     3.7618    -0.5706
H      1.7261     2.6818    -0.8486
H      4.3269    -0.0354    -0.6732
H      3.4584    -1.5739    -0.2734
H      4.2827    -1.0866    -3.0122
H      3.1748    -0.7941    -5.1956
H      0.9386     0.2186    -5.3140
H     -1.2365     0.9679    -2.4653
H     -1.0093     1.0605    -4.2257
H     -1.5009     4.9786    -3.3279
H     -3.4093     4.0760    -4.5338
H     -2.9197     2.3620    -4.1924
H     -1.9271     3.3867    -5.3121
H     -1.8848     4.1070    -1.0316
H     -2.7617     2.6799    -1.7077
H     -3.4195     4.3446    -1.9344
H      0.6465     2.7656    -5.4077
H      2.6376     2.2552    -3.8392
H      3.0300     3.3143    -5.2421
H      2.8057     4.0114    -3.5834
H     -0.3199     5.0331    -5.3887
H      0.9065     5.5916    -4.1885
H      1.3920     5.1480    -5.8759
69
{"conf": 5, "E": 130.5, "rms": -1.0, "geom": "OH", "total_charge": 0, "CA_charge": 1, "smiles": "C[C:1]#[6N:2]->[Mn+:3]1(<-[3H-:4])(<-[4C-:5]#[O+:6])(<-[5C-:7]#[O+:8])<-[1P:9]([CH:10]([CH3:11])[CH3:12])([CH:13]([CH3:14])[CH3:15])[CH2:16][c:17]2[cH:18][cH:19][cH:20][c:21]([CH2:22][P:23]([CH:24]([CH3:25])[CH3:26])[CH:27]([CH3:28])[CH3:29])[2n:30]->12", "smiles3D": "C([C:1]#[6N:2]->[Mn+:3]1(<-[3H-:4])(<-[4C-:5]#[O+:6])(<-[5C-:7]#[O+:8])<-[1P:9]([C:10]([C:11]([H:35])([H:36])[H:37])([C:12]([H:38])([H:39])[H:40])[H:34])([C:13]([C:14]([H:42])([H:43])[H:44])([C:15]([H:45])([H:46])[H:47])[H:41])[C:16]([H:48])([H:49])[c:17]2[c:18]([H:50])[c:19]([H:51])[c:20]([H:52])[c:21]([C:22]([P:23]([C:24]([C:25]([H:56])([H:57])[H:58])([C:26]([H:59])([H:60])[H:61])[H:55])[C:27]([C:28]([H:63])([H:64])[H:65])([C:29]([H:66])([H:67])[H:68])[H:62])([H:53])[H:54])[2n:30]->12)([H:31])([H:32])[H:33]", "smiles3Dx": "C([C:1]#[6N:2]->[Mn+:3]1(<-[3H-:4])(<-[4C-:5]#[O+:6])(<-[5C-:7]#[O+:8])<-[1P:9]([C:10]([C:11]([H:35])([H:36])[H:37])([C:12]([H:38])([H:39])[H:40])[H:34])([C:13]([C:14]([H:42])([H:43])[H:44])([C:15]([H:45])([H:46])[H:47])[H:41])[C:16]([H:48])([H:49])[c:17]2[c:18]([H:50])[c:19]([H:51])[c:20]([H:52])[c:21]([C:22]([P:23]([C:24]([C:25]([H:56])([H:57])[H:58])([C:26]([H:59])([H:60])[H:61])[H:55])[C:27]([C:28]([H:63])([H:64])[H:65])([C:29]([H:66])([H:67])[H:68])[H:62])([H:53])[H:54])[2n:30]->12)([H:31])([H:32])[H:33]", "dummies": []}
C     -0.7461     4.6287     1.6712
C     -0.4992     3.2813     1.1781
N     -0.3031     2.1420     0.7598
Mn     0.0000     0.0000     0.0000
H     -0.3422    -0.6947     1.6581
C     -2.2233    -0.1438    -0.5164
O     -3.3952    -0.2182    -0.7881
C      0.4086     0.9590    -2.0473
O      0.6295     1.4729    -3.1167
P      0.5020    -2.3756    -0.9922
C     -0.4161    -3.7663    -0.2876
C     -0.5647    -3.5920     1.2286
C      0.2583    -5.1123    -0.5994
C      0.3724    -2.5385    -2.7868
C      1.4863    -1.7443    -3.5032
C     -1.0065    -2.0678    -3.2588
C      2.2324    -2.6126    -0.5756
C      2.9216    -1.2774    -0.2924
C      4.3009    -1.1842    -0.5356
C      5.0015    -0.0582    -0.1217
C      4.3616     0.8865     0.6784
C      3.0169     0.6939     1.0301
C      2.4194     1.4874     2.1663
P      3.0321     1.0010     3.8927
C      4.8859     0.6698     3.8913
C      5.6424     2.0021     3.9373
C      5.2970    -0.1839     5.0950
C      2.1815    -0.6081     4.3787
C      2.3469    -1.7052     3.3247
C      0.7022    -0.3388     4.6851
N      2.2813    -0.2496     0.3684
H      0.0940     5.2969     1.3868
H     -0.8550     4.6013     2.7738
H     -1.6767     5.0180     1.2217
H     -1.4351    -3.7807    -0.7368
H     -1.1905    -2.6986     1.4501
H      0.4271    -3.4909     1.7326
H     -1.0932    -4.4736     1.6584
H     -0.3402    -5.9367    -0.1363
H      1.2833    -5.1743    -0.1939
H      0.2859    -5.3072    -1.6847
H      0.4776    -3.6137    -3.0614
H      1.0975    -1.1929    -4.3951
H      1.9824    -0.9981    -2.8457
H      2.2782    -2.4455    -3.8703
H     -1.8129    -2.6419    -2.7608
H     -1.1035    -2.2265    -4.3554
H     -1.1572    -0.9916    -3.0561
H      2.3151    -3.2444     0.3328
H      2.7384    -3.1306    -1.4231
H      4.8324    -1.9796    -1.0397
H      6.0580     0.0440    -0.3359
H      4.9139     1.7093     1.1001
H      2.6116     2.5663     2.0045
H      1.3395     1.3147     2.2034
H      5.1820     0.1007     2.9846
H      5.2922     2.6776     3.1200
H      5.4760     2.5235     4.9030
H      6.7275     1.8284     3.7921
H      4.9244     0.2593     6.0476
H      4.9028    -1.2157     4.9867
H      6.4084    -0.2756     5.1512
H      2.6400    -0.9566     5.3294
H      2.1720    -2.7029     3.7957
H      1.6061    -1.5625     2.5040
H      3.3747    -1.6795     2.8842
H      0.1985    -1.2809     4.9982
H      0.6142     0.4005     5.5246
H      0.1729     0.0718     3.7930
69
{"conf": 6, "E": 161.59, "rms": -1.0, "geom": "OH", "total_charge": 0, "CA_charge": 1, "smiles": "C[C:1]#[6N:2]->[Mn+:3]1(<-[3H-:4])(<-[4C-:5]#[O+:6])(<-[5C-:7]#[O+:8])<-[1P:9]([CH:10]([CH3:11])[CH3:12])([CH:13]([CH3:14])[CH3:15])[CH2:16][c:17]2[cH:18][cH:19][cH:20][c:21]([CH2:22][P:23]([CH:24]([CH3:25])[CH3:26])[CH:27]([CH3:28])[CH3:29])[2n:30]->12", "smiles3D": "C([C:1]#[6N:2]->[Mn+:3]1(<-[3H-:4])(<-[4C-:5]#[O+:6])(<-[5C-:7]#[O+:8])<-[1P:9]([C:10]([C:11]([H:35])([H:36])[H:37])([C:12]([H:38])([H:39])[H:40])[H:34])([C:13]([C:14]([H:42])([H:43])[H:44])([C:15]([H:45])([H:46])[H:47])[H:41])[C:16]([H:48])([H:49])[c:17]2[c:18]([H:50])[c:19]([H:51])[c:20]([H:52])[c:21]([C:22]([P:23]([C:24]([C:25]([H:56])([H:57])[H:58])([C:26]([H:59])([H:60])[H:61])[H:55])[C:27]([C:28]([H:63])([H:64])[H:65])([C:29]([H:66])([H:67])[H:68])[H:62])([H:53])[H:54])[2n:30]->12)([H:31])([H:32])[H:33]", "smiles3Dx": "C([C:1]#[6N:2]->[Mn+:3]1(<-[3H-:4])(<-[4C-:5]#[O+:6])(<-[5C-:7]#[O+:8])<-[1P:9]([C:10]([C:11]([H:35])([H:36])[H:37])([C:12]([H:38])([H:39])[H:40])[H:34])([C:13]([C:14]([H:42])([H:43])[H:44])([C:15]([H:45])([H:46])[H:47])[H:41])[C:16]([H:48])([H:49])[c:17]2[c:18]([H:50])[c:19]([H:51])[c:20]([H:52])[c:21]([C:22]([P:23]([C:24]([C:25]([H:56])([H:57])[H:58])([C:26]([H:59])([H:60])[H:61])[H:55])[C:27]([C:28]([H:63])([H:64])[H:65])([C:29]([H:66])([H:67])[H:68])[H:62])([H:53])[H:54])[2n:30]->12)([H:31])([H:32])[H:33]", "dummies": []}
C     -2.1645    -4.3484    -1.1888
C     -1.5465    -3.0657    -0.8346
N     -1.0273    -1.9937    -0.5358
Mn     0.0000     0.0000     0.0000
H      0.5352    -0.6935     1.6024
C      1.9731    -0.7423    -0.9063
O      3.0148    -1.1137    -1.3795
C     -0.7215     0.7552    -2.0324
O     -1.1334     1.1287    -3.1030
P      0.8926     2.4096     0.5428
C      1.4677     2.7150     2.2348
C      0.8316     1.7163     3.2131
C      1.1591     4.1456     2.7264
C      2.1211     3.1190    -0.5903
C      1.8531     2.6677    -2.0235
C      2.1479     4.6614    -0.5341
C     -0.6672     3.2733     0.3096
C     -1.8198     2.4676     0.9205
C     -2.9183     3.1716     1.4413
C     -3.9243     2.4847     2.1045
C     -3.8086     1.1169     2.2912
C     -2.7330     0.4172     1.7260
C     -2.5257    -1.0236     2.0975
P     -3.9176    -2.1723     1.5727
C     -4.8724    -1.8406    -0.0190
C     -6.0024    -2.8627    -0.1679
C     -5.4318    -0.4163    -0.0708
C     -4.9173    -2.9094     2.9824
C     -3.9895    -3.6244     3.9698
C     -5.7642    -1.8442     3.6748
N     -1.8018     1.0895     0.9788
H     -2.1864    -4.4603    -2.3035
H     -1.5910    -5.1919    -0.7330
H     -3.2083    -4.3748    -0.7923
H      2.5794     2.5768     2.2533
H      1.1444     1.9706     4.2520
H     -0.2848     1.7646     3.1604
H      1.2128     0.6867     3.0342
H      1.5690     4.9303     2.0579
H      0.0661     4.3166     2.8879
H      1.6516     4.2916     3.7125
H      3.1313     2.7403    -0.2935
H      1.8960     1.5784    -2.1179
H      0.8761     3.0259    -2.4035
H      2.6469     3.0507    -2.6857
H      2.7998     4.9965     0.2988
H      1.1375     5.1221    -0.4178
H      2.6055     5.0889    -1.4612
H     -0.6230     4.2719     0.7854
H     -0.8599     3.4058    -0.7768
H     -2.9729     4.2525     1.3652
H     -4.7706     3.0201     2.5170
H     -4.5613     0.6092     2.8770
H     -2.4303    -1.0873     3.2015
H     -1.5754    -1.4063     1.6999
H     -4.1722    -1.9730    -0.8734
H     -6.7902    -2.6884     0.5914
H     -6.4496    -2.7884    -1.1807
H     -5.6033    -3.8878    -0.0474
H     -5.9968    -0.1698     0.8568
H     -6.1085    -0.3008    -0.9412
H     -4.6042     0.3143    -0.2072
H     -5.5994    -3.6724     2.5495
H     -3.4095    -4.4138     3.4294
H     -4.5945    -4.1043     4.7689
H     -3.2737    -2.9096     4.4336
H     -6.4645    -2.3202     4.3972
H     -6.3709    -1.2871     2.9182
H     -5.1060    -1.1425     4.2300
69
{"conf": 7, "E": 126.94, "rms": -1.0, "geom": "OH", "total_charge": 0, "CA_charge": 1, "smiles": "C[C:1]#[6N:2]->[Mn+:3]1(<-[3H-:4])(<-[4C-:5]#[O+:6])(<-[5C-:7]#[O+:8])<-[1P:9]([CH:10]([CH3:11])[CH3:12])([CH:13]([CH3:14])[CH3:15])[CH2:16][c:17]2[cH:18][cH:19][cH:20][c:21]([CH2:22][P:23]([CH:24]([CH3:25])[CH3:26])[CH:27]([CH3:28])[CH3:29])[2n:30]->12", "smiles3D": "C([C:1]#[6N:2]->[Mn+:3]1(<-[3H-:4])(<-[4C-:5]#[O+:6])(<-[5C-:7]#[O+:8])<-[1P:9]([C:10]([C:11]([H:35])([H:36])[H:37])([C:12]([H:38])([H:39])[H:40])[H:34])([C:13]([C:14]([H:42])([H:43])[H:44])([C:15]([H:45])([H:46])[H:47])[H:41])[C:16]([H:48])([H:49])[c:17]2[c:18]([H:50])[c:19]([H:51])[c:20]([H:52])[c:21]([C:22]([P:23]([C:24]([C:25]([H:56])([H:57])[H:58])([C:26]([H:59])([H:60])[H:61])[H:55])[C:27]([C:28]([H:63])([H:64])[H:65])([C:29]([H:66])([H:67])[H:68])[H:62])([H:53])[H:54])[2n:30]->12)([H:31])([H:32])[H:33]", "smiles3Dx": "C([C:1]#[6N:2]->[Mn+:3]1(<-[3H-:4])(<-[4C-:5]#[O+:6])(<-[5C-:7]#[O+:8])<-[1P:9]([C:10]([C:11]([H:35])([H:36])[H:37])([C:12]([H:38])([H:39])[H:40])[H:34])([C:13]([C:14]([H:42])([H:43])[H:44])([C:15]([H:45])([H:46])[H:47])[H:41])[C:16]([H:48])([H:49])[c:17]2[c:18]([H:50])[c:19]([H:51])[c:20]([H:52])[c:21]([C:22]([P:23]([C:24]([C:25]([H:56])([H:57])[H:58])([C:26]([H:59])([H:60])[H:61])[H:55])[C:27]([C:28]([H:63])([H:64])[H:65])([C:29]([H:66])([H:67])[H:68])[H:62])([H:53])[H:54])[2n:30]->12)([H:31])([H:32])[H:33]", "dummies": []}
C     -3.1120    -0.4551     3.8604
C     -2.2497    -0.2864     2.6925
N     -1.4998    -0.1650     1.7248
Mn     0.0000     0.0000     0.0000
H      0.2307     1.7873     0.3732
C      1.6265    -0.5680     1.5154
O      2.4775    -0.8724     2.3128
C     -0.3651    -2.2183    -0.4580
O     -0.5590    -3.3845    -0.7027
P      1.7556     0.1595    -1.9195
C      2.2541    -1.4405    -2.5904
C      2.9265    -2.2791    -1.4941
C      3.2201    -1.3048    -3.7780
C      3.2284     1.1624    -1.6027
C      3.6890     1.9464    -2.8491
C      2.9419     2.1599    -0.4792
C      0.7793     0.9935    -3.1626
C     -0.7029     0.6382    -3.0540
C     -1.4501     0.6493    -4.2416
C     -2.8289     0.5777    -4.2018
C     -3.4658     0.5565    -2.9723
C     -2.7140     0.5603    -1.7848
C     -3.4392     0.7276    -0.4838
P     -3.0095     2.3623     0.3671
C     -2.3930     3.5801    -0.9416
C     -3.4991     4.0569    -1.8916
C     -1.7447     4.7802    -0.2475
C     -4.5848     3.1160     1.1011
C     -4.7184     2.6834     2.5620
C     -5.8653     2.7560     0.3318
N     -1.3441     0.5234    -1.8360
H     -4.1785    -0.3664     3.5608
H     -2.8675     0.3208     4.6171
H     -2.9429    -1.4643     4.2968
H      1.3365    -1.9742    -2.9356
H      3.8992    -1.8472    -1.1830
H      3.1010    -3.3143    -1.8619
H      2.2882    -2.3522    -0.5990
H      2.8094    -0.6489    -4.5762
H      4.2245    -0.9371    -3.4502
H      3.3624    -2.3129    -4.2394
H      4.0549     0.4847    -1.2817
H      3.8288     1.2947    -3.7221
H      4.6729     2.4262    -2.6397
H      2.9876     2.7513    -3.1335
H      2.6599     1.6329     0.4571
H      3.8576     2.7427    -0.2510
H      2.1341     2.8772    -0.7680
H      0.8818     2.0907    -3.0282
H      1.1514     0.7203    -4.1661
H     -0.9603     0.7574    -5.2032
H     -3.4070     0.6052    -5.1185
H     -4.5482     0.5760    -2.9435
H     -4.5270     0.6848    -0.6669
H     -3.2552    -0.1491     0.1478
H     -1.6027     3.0786    -1.5487
H     -4.2511     4.6806    -1.3660
H     -4.0044     3.1924    -2.3591
H     -3.0592     4.6663    -2.7137
H     -1.3231     5.4787    -0.9991
H     -0.9152     4.4369     0.3957
H     -2.4726     5.3430     0.3817
H     -4.4708     4.2233     1.0843
H     -3.7942     2.9295     3.1183
H     -5.5580     3.2254     3.0415
H     -4.9135     1.5953     2.6284
H     -5.7383     2.8964    -0.7562
H     -6.6996     3.4170     0.6600
H     -6.1785     1.7043     0.5251
69
{"conf": 8, "E": 133.92, "rms": -1.0, "geom": "OH", "total_charge": 0, "CA_charge": 1, "smiles": "C[C:1]#[6N:2]->[Mn+:3]1(<-[3H-:4])(<-[4C-:5]#[O+:6])(<-[5C-:7]#[O+:8])<-[1P:9]([CH:10]([CH3:11])[CH3:12])([CH:13]([CH3:14])[CH3:15])[CH2:16][c:17]2[cH:18][cH:19][cH:20][c:21]([CH2:22][P:23]([CH:24]([CH3:25])[CH3:26])[CH:27]([CH3:28])[CH3:29])[2n:30]->12", "smiles3D": "C([C:1]#[6N:2]->[Mn+:3]1(<-[3H-:4])(<-[4C-:5]#[O+:6])(<-[5C-:7]#[O+:8])<-[1P:9]([C:10]([C:11]([H:35])([H:36])[H:37])([C:12]([H:38])([H:39])[H:40])[H:34])([C:13]([C:14]([H:42])([H:43])[H:44])([C:15]([H:45])([H:46])[H:47])[H:41])[C:16]([H:48])([H:49])[c:17]2[c:18]([H:50])[c:19]([H:51])[c:20]([H:52])[c:21]([C:22]([P:23]([C:24]([C:25]([H:56])([H:57])[H:58])([C:26]([H:59])([H:60])[H:61])[H:55])[C:27]([C:28]([H:63])([H:64])[H:65])([C:29]([H:66])([H:67])[H:68])[H:62])([H:53])[H:54])[2n:30]->12)([H:31])([H:32])[H:33]", "smiles3Dx": "C([C:1]#[6N:2]->[Mn+:3]1(<-[3H-:4])(<-[4C-:5]#[O+:6])(<-[5C-:7]#[O+:8])<-[1P:9]([C:10]([C:11]([H:35])([H:36])[H:37])([C:12]([H:38])([H:39])[H:40])[H:34])([C:13]([C:14]([H:42])([H:43])[H:44])([C:15]([H:45])([H:46])[H:47])[H:41])[C:16]([H:48])([H:49])[c:17]2[c:18]([H:50])[c:19]([H:51])[c:20]([H:52])[c:21]([C:22]([P:23]([C:24]([C:25]([H:56])([H:57])[H:58])([C:26]([H:59])([H:60])[H:61])[H:55])[C:27]([C:28]([H:63])([H:64])[H:65])([C:29]([H:66])([H:67])[H:68])[H:62])([H:53])[H:54])[2n:30]->12)([H:31])([H:32])[H:33]", "dummies": []}
C     -0.0860     0.1185    -4.9811
C     -0.0344     0.0699    -3.5187
N     -0.0019     0.0372    -2.2924
Mn     0.0000     0.0000     0.0000
H      1.5310     1.0063     0.0718
C     -1.2641     1.9051     0.0356
O     -1.9281     2.9128     0.0484
C     -1.9102    -1.2525    -0.1307
O     -2.9152    -1.9149    -0.1927
P     -0.0977    -0.3192     2.5775
C      1.2661     0.3479     3.5623
C      2.5090    -0.5412     3.4725
C      1.6202     1.7679     3.0849
C     -1.6654     0.0763     3.3861
C     -1.7715     1.5774     3.6852
C     -1.8334    -0.7229     4.6899
C      0.0031    -2.1111     2.6119
C      0.9523    -2.6358     1.5343
C      1.5608    -3.8759     1.7487
C      2.5549    -4.3076     0.8931
C      2.9704    -3.4959    -0.1507
C      2.3120    -2.2705    -0.3931
C      2.9398    -1.2361    -1.3093
P      4.3401    -1.8672    -2.3980
C      5.3461    -0.4195    -3.0634
C      6.2201     0.1371    -1.9399
C      4.4757     0.6884    -3.6617
C      3.6442    -2.9640    -3.7618
C      4.7429    -3.3428    -4.7534
C      2.4394    -2.3523    -4.4723
N      1.2335    -1.9276     0.3834
H     -1.0149     0.6410    -5.2971
H     -0.0828    -0.9086    -5.3922
H      0.8034     0.6575    -5.3622
H      0.9553     0.3973     4.6201
H      2.3528    -1.5099     3.9864
H      3.3568    -0.0505     3.9874
H      2.8093    -0.7121     2.4206
H      0.7237     2.4121     2.9784
H      2.2950     2.2496     3.8286
H      2.1443     1.7366     2.1096
H     -2.4927    -0.2054     2.6924
H     -2.8006     1.8049     4.0576
H     -1.6166     2.1726     2.7620
H     -1.0345     1.8820     4.4640
H     -2.7575    -0.3988     5.2122
H     -1.9723    -1.8029     4.4783
H     -0.9725    -0.5884     5.3844
H      0.3428    -2.4530     3.6140
H     -1.0034    -2.5255     2.4216
H      1.3057    -4.4827     2.6100
H      3.0571    -5.2427     1.0857
H      3.8266    -3.8288    -0.7198
H      2.1847    -0.7873    -1.9542
H      3.3586    -0.4316    -0.6675
H      6.0227    -0.8091    -3.8528
H      5.5963     0.6357    -1.1695
H      6.7948    -0.6886    -1.4568
H      6.9544     0.8616    -2.3482
H      5.1146     1.5597    -3.9352
H      3.9848     0.3403    -4.5843
H      3.7024     1.0263    -2.9374
H      3.2969    -3.9002    -3.2759
H      4.3755    -4.1204    -5.4566
H      5.6228    -3.7560    -4.2087
H      5.0674    -2.4619    -5.3369
H      2.7061    -1.4144    -4.9889
H      1.6234    -2.1687    -3.7465
H      2.0330    -3.0544    -5.2372
69
{"conf": 9, "E": 126.27, "rms": -1.0, "geom": "OH", "total_charge": 0, "CA_charge": 1, "smiles": "C[C:1]#[6N:2]->[Mn+:3]1(<-[3H-:4])(<-[4C-:5]#[O+:6])(<-[5C-:7]#[O+:8])<-[1P:9]([CH:10]([CH3:11])[CH3:12])([CH:13]([CH3:14])[CH3:15])[CH2:16][c:17]2[cH:18][cH:19][cH:20][c:21]([CH2:22][P:23]([CH:24]([CH3:25])[CH3:26])[CH:27]([CH3:28])[CH3:29])[2n:30]->12", "smiles3D": "C([C:1]#[6N:2]->[Mn+:3]1(<-[3H-:4])(<-[4C-:5]#[O+:6])(<-[5C-:7]#[O+:8])<-[1P:9]([C:10]([C:11]([H:35])([H:36])[H:37])([C:12]([H:38])([H:39])[H:40])[H:34])([C:13]([C:14]([H:42])([H:43])[H:44])([C:15]([H:45])([H:46])[H:47])[H:41])[C:16]([H:48])([H:49])[c:17]2[c:18]([H:50])[c:19]([H:51])[c:20]([H:52])[c:21]([C:22]([P:23]([C:24]([C:25]([H:56])([H:57])[H:58])([C:26]([H:59])([H:60])[H:61])[H:55])[C:27]([C:28]([H:63])([H:64])[H:65])([C:29]([H:66])([H:67])[H:68])[H:62])([H:53])[H:54])[2n:30]->12)([H:31])([H:32])[H:33]", "smiles3Dx": "C([C:1]#[6N:2]->[Mn+:3]1(<-[3H-:4])(<-[4C-:5]#[O+:6])(<-[5C-:7]#[O+:8])<-[1P:9]([C:10]([C:11]([H:35])([H:36])[H:37])([C:12]([H:38])([H:39])[H:40])[H:34])([C:13]([C:14]([H:42])([H:43])[H:44])([C:15]([H:45])([H:46])[H:47])[H:41])[C:16]([H:48])([H:49])[c:17]2[c:18]([H:50])[c:19]([H:51])[c:20]([H:52])[c:21]([C:22]([P:23]([C:24]([C:25]([H:56])([H:57])[H:58])([C:26]([H:59])([H:60])[H:61])[H:55])[C:27]([C:28]([H:63])([H:64])[H:65])([C:29]([H:66])([H:67])[H:68])[H:62])([H:53])[H:54])[2n:30]->12)([H:31])([H:32])[H:33]", "dummies": []}
C     -0.9169     4.0506     2.7461
C     -0.7194     2.8815     1.8864
N     -0.5210     1.8867     1.1922
Mn     0.0000     0.0000     0.0000
H      0.8467     1.0445    -1.2549
C      1.9244    -0.1250     1.2370
O      2.9369    -0.1947     1.8869
C     -1.0848    -1.2472     1.5821
O     -1.6506    -1.9087     2.4170
P      0.6721    -2.1553    -1.2965
C      0.2324    -3.7023    -0.4594
C     -0.3224    -4.7627    -1.4227
C      1.4331    -4.2670     0.3089
C      2.3882    -2.2208    -1.8679
C      2.8594    -0.8212    -2.2753
C      2.5575    -3.1851    -3.0496
C     -0.3733    -1.9526    -2.7335
C     -1.7180    -1.3335    -2.3487
C     -2.8453    -1.7362    -3.0807
C     -4.0351    -1.0404    -2.9674
C     -4.0838     0.0849    -2.1688
C     -2.9643     0.4709    -1.4094
C     -3.0257     1.7822    -0.6858
P     -3.7371     1.6765     1.0587
C     -4.8905     0.1803     1.1334
C     -6.3001     0.4761     0.6037
C     -4.9548    -0.3514     2.5651
C     -4.8199     3.2242     1.2097
C     -5.2816     3.3953     2.6583
C     -4.0728     4.4817     0.7506
N     -1.8106    -0.2727    -1.4650
H     -1.8998     3.9663     3.2551
H     -0.1105     4.0945     3.5073
H     -0.8892     4.9712     2.1307
H     -0.5618    -3.4730     0.2764
H     -0.4487    -5.7271    -0.8866
H     -1.3332    -4.4685    -1.7705
H      0.3384    -4.9367    -2.2925
H      2.1984    -4.6811    -0.3763
H      1.0955    -5.0871     0.9771
H      1.8905    -3.4827     0.9496
H      3.0311    -2.5670    -1.0331
H      2.8250    -0.1325    -1.4050
H      2.2346    -0.4052    -3.0914
H      3.9125    -0.8566    -2.6250
H      1.8882    -2.9289    -3.8969
H      2.3787    -4.2288    -2.7335
H      3.6053    -3.1453    -3.4194
H      0.1295    -1.2721    -3.4480
H     -0.5280    -2.9272    -3.2326
H     -2.7844    -2.5617    -3.7792
H     -4.8901    -1.3218    -3.5637
H     -4.9836     0.6837    -2.1749
H     -2.0317     2.2647    -0.6852
H     -3.6715     2.4609    -1.2800
H     -4.4467    -0.6246     0.5135
H     -6.8692     1.1138     1.3162
H     -6.8579    -0.4735     0.4639
H     -6.2599     0.9963    -0.3713
H     -5.4985    -1.3194     2.5875
H     -5.4794     0.3564     3.2327
H     -3.9303    -0.5194     2.9602
H     -5.7131     3.1230     0.5619
H     -4.4111     3.4101     3.3478
H     -5.8473     4.3425     2.7791
H     -5.9607     2.5736     2.9503
H     -4.6634     5.3947     0.9835
H     -3.9117     4.4735    -0.3464
H     -3.0896     4.5606     1.2484
69
{"conf": 10, "E": 122.87, "rms": -1.0, "geom": "OH", "total_charge": 0, "CA_charge": 1, "smiles": "C[C:1]#[6N:2]->[Mn+:3]1(<-[3H-:4])(<-[4C-:5]#[O+:6])(<-[5C-:7]#[O+:8])<-[1P:9]([CH:10]([CH3:11])[CH3:12])([CH:13]([CH3:14])[CH3:15])[CH2:16][c:17]2[cH:18][cH:19][cH:20][c:21]([CH2:22][P:23]([CH:24]([CH3:25])[CH3:26])[CH:27]([CH3:28])[CH3:29])[2n:30]->12", "smiles3D": "C([C:1]#[6N:2]->[Mn+:3]1(<-[3H-:4])(<-[4C-:5]#[O+:6])(<-[5C-:7]#[O+:8])<-[1P:9]([C:10]([C:11]([H:35])([H:36])[H:37])([C:12]([H:38])([H:39])[H:40])[H:34])([C:13]([C:14]([H:42])([H:43])[H:44])([C:15]([H:45])([H:46])[H:47])[H:41])[C:16]([H:48])([H:49])[c:17]2[c:18]([H:50])[c:19]([H:51])[c:20]([H:52])[c:21]([C:22]([P:23]([C:24]([C:25]([H:56])([H:57])[H:58])([C:26]([H:59])([H:60])[H:61])[H:55])[C:27]([C:28]([H:63])([H:64])[H:65])([C:29]([H:66])([H:67])[H:68])[H:62])([H:53])[H:54])[2n:30]->12)([H:31])([H:32])[H:33]", "smiles3Dx": "C([C:1]#[6N:2]->[Mn+:3]1(<-[3H-:4])(<-[4C-:5]#[O+:6])(<-[5C-:7]#[O+:8])<-[1P:9]([C:10]([C:11]([H:35])([H:36])[H:37])([C:12]([H:38])([H:39])[H:40])[H:34])([C:13]([C:14]([H:42])([H:43])[H:44])([C:15]([H:45])([H:46])[H:47])[H:41])[C:16]([H:48])([H:49])[c:17]2[c:18]([H:50])[c:19]([H:51])[c:20]([H:52])[c:21]([C:22]([P:23]([C:24]([C:25]([H:56])([H:57])[H:58])([C:26]([H:59])([H:60])[H:61])[H:55])[C:27]([C:28]([H:63])([H:64])[H:65])([C:29]([H:66])([H:67])[H:68])[H:62])([H:53])[H:54])[2n:30]->12)([H:31])([H:32])[H:33]", "dummies": []}
C     -4.2480     2.1102    -1.5307
C     -3.0003     1.4689    -1.1243
N     -1.9557     0.9410    -0.7536
Mn     0.0000     0.0000     0.0000
H      0.8738     1.0448    -1.2330
C      0.1773     1.6720     1.5455
O      0.2594     2.5531     2.3613
C     -1.0982    -1.2487     1.5605
O     -1.6901    -1.9052     2.3794
P      2.2975    -1.0021     0.6456
C      3.5967     0.1814     1.0674
C      3.4533     0.6616     2.5357
C      3.5608     1.3950     0.1209
C      2.2991    -2.3430     1.8625
C      3.7254    -2.7440     2.2603
C      1.5594    -3.5740     1.3230
C      2.7516    -1.7290    -0.9262
C      1.5278    -2.3039    -1.6450
C      1.7491    -3.3517    -2.5508
C      0.6804    -4.0411    -3.0821
C     -0.6067    -3.7081    -2.6895
C     -0.8300    -2.5865    -1.8657
C     -2.2133    -2.3295    -1.3217
P     -3.6488    -2.9843    -2.3578
C     -3.3811    -2.2464    -4.0820
C     -4.6071    -2.4764    -4.9686
C     -3.0086    -0.7636    -4.0448
C     -5.1858    -2.1438    -1.6444
C     -6.4201    -2.9918    -1.9663
C     -5.0689    -1.9562    -0.1267
N      0.2395    -1.8530    -1.4135
H     -4.9004     2.2282    -0.6403
H     -4.0285     3.1126    -1.9611
H     -4.7768     1.4828    -2.2756
H      4.5786    -0.3217     0.9445
H      4.4428     0.6294     3.0349
H      3.0978     1.7137     2.5943
H      2.7534     0.0517     3.1357
H      3.5333     1.1025    -0.9423
H      2.6796     2.0251     0.3270
H      4.4727     2.0157     0.2850
H      1.7715    -1.9868     2.7648
H      3.7013    -3.5958     2.9727
H      4.2481    -1.9009     2.7672
H      4.3218    -3.0318     1.3763
H      1.4204    -4.3136     2.1412
H      2.1357    -4.0654     0.5102
H      0.5571    -3.2985     0.9450
H      3.2073    -0.9536    -1.5703
H      3.4960    -2.5290    -0.7552
H      2.7574    -3.6691    -2.7961
H      0.8411    -4.8839    -3.7418
H     -1.4101    -4.3436    -3.0260
H     -2.2867    -2.8059    -0.3263
H     -2.3665    -1.2652    -1.2155
H     -2.5297    -2.7921    -4.5490
H     -4.3481    -2.2479    -6.0286
H     -5.4433    -1.8136    -4.6508
H     -4.9338    -3.5395    -4.9051
H     -2.8977    -0.3665    -5.0795
H     -2.0393    -0.6113    -3.5284
H     -3.7874    -0.1786    -3.5366
H     -5.3197    -1.1453    -2.1110
H     -7.3242    -2.5390    -1.5108
H     -6.3002    -4.0255    -1.5700
H     -6.5896    -3.0535    -3.0602
H     -4.8250    -2.9196     0.3680
H     -4.2830    -1.2110     0.1149
H     -6.0279    -1.5687     0.2856
69
{"conf": 11, "E": 237.47, "rms": -1.0, "geom": "OH", "total_charge": 0, "CA_charge": 1, "smiles": "C[C:1]#[6N:2]->[Mn+:3]1(<-[3H-:4])(<-[4C-:5]#[O+:6])(<-[5C-:7]#[O+:8])<-[1P:9]([CH:10]([CH3:11])[CH3:12])([CH:13]([CH3:14])[CH3:15])[CH2:16][c:17]2[cH:18][cH:19][cH:20][c:21]([CH2:22][P:23]([CH:24]([CH3:25])[CH3:26])[CH:27]([CH3:28])[CH3:29])[2n:30]->12", "smiles3D": "C([C:1]#[6N:2]->[Mn+:3]1(<-[3H-:4])(<-[4C-:5]#[O+:6])(<-[5C-:7]#[O+:8])<-[1P:9]([C:10]([C:11]([H:35])([H:36])[H:37])([C:12]([H:38])([H:39])[H:40])[H:34])([C:13]([C:14]([H:42])([H:43])[H:44])([C:15]([H:45])([H:46])[H:47])[H:41])[C:16]([H:48])([H:49])[c:17]2[c:18]([H:50])[c:19]([H:51])[c:20]([H:52])[c:21]([C:22]([P:23]([C:24]([C:25]([H:56])([H:57])[H:58])([C:26]([H:59])([H:60])[H:61])[H:55])[C:27]([C:28]([H:63])([H:64])[H:65])([C:29]([H:66])([H:67])[H:68])[H:62])([H:53])[H:54])[2n:30]->12)([H:31])([H:32])[H:33]", "smiles3Dx": "C([C:1]#[6N:2]->[Mn+:3]1(<-[3H-:4])(<-[4C-:5]#[O+:6])(<-[5C-:7]#[O+:8])<-[1P:9]([C:10]([C:11]([H:35])([H:36])[H:37])([C:12]([H:38])([H:39])[H:40])[H:34])([C:13]([C:14]([H:42])([H:43])[H:44])([C:15]([H:45])([H:46])[H:47])[H:41])[C:16]([H:48])([H:49])[c:17]2[c:18]([H:50])[c:19]([H:51])[c:20]([H:52])[c:21]([C:22]([P:23]([C:24]([C:25]([H:56])([H:57])[H:58])([C:26]([H:59])([H:60])[H:61])[H:55])[C:27]([C:28]([H:63])([H:64])[H:65])([C:29]([H:66])([H:67])[H:68])[H:62])([H:53])[H:54])[2n:30]->12)([H:31])([H:32])[H:33]", "dummies": []}
C      1.9787    -3.7124     1.6581
C      2.0077    -2.5234     0.8725
N      1.5448    -1.4945     0.4147
Mn     0.0000     0.0000     0.0000
H      0.2778     0.4926     1.7712
C      1.2536     1.7938    -0.2471
O      1.9796     2.7721    -0.2576
C      0.2274    -0.1073    -2.2581
O      0.4700    -0.0097    -3.4482
P     -2.2237     1.2241    -0.0881
C     -2.0383     3.0159    -0.0380
C     -3.3377     3.6709     0.3886
C     -1.5438     3.5054    -1.4367
C     -3.4359     0.7270    -1.3685
C     -4.5671    -0.1253    -0.7926
C     -2.7537    -0.0636    -2.4873
C     -2.6953     0.6138     1.4963
C     -2.5089    -0.9284     1.5263
C     -3.1210    -1.7138     2.4200
C     -3.0100    -3.0945     2.2575
C     -2.2437    -3.6483     1.2873
C     -1.6058    -2.7858     0.3737
C     -0.9778    -3.3679    -0.8615
P     -2.0965    -4.5322    -1.8950
C     -1.1530    -4.5981    -3.5209
C     -1.0849    -3.2466    -4.2452
C      0.2465    -5.1623    -3.2753
C     -3.8467    -3.8600    -2.2396
C     -4.7786    -4.2321    -1.0772
C     -4.4001    -4.4649    -3.5407
N     -1.6584    -1.4736     0.5873
H      2.1489    -4.6143     1.0942
H      1.0041    -3.8839     2.1214
H      2.7140    -3.7448     2.4432
H     -1.2055     3.2572     0.6982
H     -4.1652     3.4615    -0.3295
H     -3.5626     3.3240     1.4104
H     -3.1495     4.7540     0.4304
H     -1.2545     2.6576    -2.1039
H     -2.3477     4.0699    -1.9584
H     -0.6547     4.1536    -1.3252
H     -3.8282     1.6589    -1.8210
H     -5.0435     0.3878     0.0450
H     -5.3437    -0.2589    -1.5684
H     -4.2253    -1.1425    -0.4790
H     -3.5261    -0.4584    -3.1978
H     -2.1900    -0.9364    -2.0635
H     -2.0841     0.6059    -3.0722
H     -2.0797     1.0438     2.3044
H     -3.7772     0.7855     1.6344
H     -3.7909    -1.3602     3.1584
H     -3.3854    -3.7234     3.0662
H     -2.2625    -4.6826     1.1744
H     -0.1372    -3.9833    -0.4761
H     -0.6050    -2.5408    -1.5012
H     -1.6978    -5.3089    -4.1742
H     -0.9071    -3.4138    -5.3311
H     -0.2686    -2.6206    -3.8323
H     -2.0343    -2.6974    -4.1322
H      0.8317    -4.5029    -2.5982
H      0.8034    -5.2505    -4.2253
H      0.1823    -6.1735    -2.8245
H     -3.8180    -2.7524    -2.3498
H     -4.5819    -5.2718    -0.7077
H     -4.6915    -3.4952    -0.2488
H     -5.8288    -4.2057    -1.4310
H     -3.7235    -4.2673    -4.3876
H     -5.3763    -3.9921    -3.7675
H     -4.5477    -5.5628    -3.4581
69
{"conf": 12, "E": 278.74, "rms": -1.0, "geom": "OH", "total_charge": 0, "CA_charge": 1, "smiles": "C[C:1]#[6N:2]->[Mn+:3]1(<-[3H-:4])(<-[4C-:5]#[O+:6])(<-[5C-:7]#[O+:8])<-[1P:9]([CH:10]([CH3:11])[CH3:12])([CH:13]([CH3:14])[CH3:15])[CH2:16][c:17]2[cH:18][cH:19][cH:20][c:21]([CH2:22][P:23]([CH:24]([CH3:25])[CH3:26])[CH:27]([CH3:28])[CH3:29])[2n:30]->12", "smiles3D": "C([C:1]#[6N:2]->[Mn+:3]1(<-[3H-:4])(<-[4C-:5]#[O+:6])(<-[5C-:7]#[O+:8])<-[1P:9]([C:10]([C:11]([H:35])([H:36])[H:37])([C:12]([H:38])([H:39])[H:40])[H:34])([C:13]([C:14]([H:42])([H:43])[H:44])([C:15]([H:45])([H:46])[H:47])[H:41])[C:16]([H:48])([H:49])[c:17]2[c:18]([H:50])[c:19]([H:51])[c:20]([H:52])[c:21]([C:22]([P:23]([C:24]([C:25]([H:56])([H:57])[H:58])([C:26]([H:59])([H:60])[H:61])[H:55])[C:27]([C:28]([H:63])([H:64])[H:65])([C:29]([H:66])([H:67])[H:68])[H:62])([H:53])[H:54])[2n:30]->12)([H:31])([H:32])[H:33]", "smiles3Dx": "C([C:1]#[6N:2]->[Mn+:3]1(<-[3H-:4])(<-[4C-:5]#[O+:6])(<-[5C-:7]#[O+:8])<-[1P:9]([C:10]([C:11]([H:35])([H:36])[H:37])([C:12]([H:38])([H:39])[H:40])[H:34])([C:13]([C:14]([H:42])([H:43])[H:44])([C:15]([H:45])([H:46])[H:47])[H:41])[C:16]([H:48])([H:49])[c:17]2[c:18]([H:50])[c:19]([H:51])[c:20]([H:52])[c:21]([C:22]([P:23]([C:24]([C:25]([H:56])([H:57])[H:58])([C:26]([H:59])([H:60])[H:61])[H:55])[C:27]([C:28]([H:63])([H:64])[H:65])([C:29]([H:66])([H:67])[H:68])[H:62])([H:53])[H:54])[2n:30]->12)([H:31])([H:32])[H:33]", "dummies": []}
C     -0.8908    -2.9517    -3.5213
C     -1.1945    -1.9010    -2.4967
N     -1.0547    -1.0886    -1.5881
Mn     0.0000     0.0000     0.0000
H      0.6481     0.9553    -1.4286
C     -1.3380     1.7091     0.2115
O     -1.9660     2.6638     0.5523
C     -1.0320    -1.1324     1.6332
O     -1.7665    -1.4591     2.5163
P      2.0681     0.8011     1.3247
C      1.8551     2.5023     1.7727
C      3.1849     3.0839     2.2331
C      0.7407     2.7029     2.7975
C      2.6060    -0.2048     2.7718
C      2.9465    -1.6611     2.3659
C      1.5673    -0.2304     3.8846
C      3.2372     0.5821     0.0475
C      2.9578    -0.7709    -0.6898
C      3.9585    -1.2871    -1.5965
C      3.8233    -2.4832    -2.1713
C      2.7347    -3.2489    -1.7833
C      1.8034    -2.7252    -0.8785
C      0.8850    -3.7046    -0.1379
P      1.7637    -5.2630     0.4996
C      3.5963    -5.0485     0.8585
C      3.9907    -5.3547     2.3135
C      4.4135    -5.8961    -0.1276
C      0.8003    -6.1503     1.8574
C      0.5150    -5.2097     3.0242
C     -0.4753    -6.7447     1.2644
N      1.7999    -1.4059    -0.5779
H     -1.1431    -2.7376    -4.5462
H     -1.0832    -3.9692    -3.3659
H      0.2423    -2.9711    -3.6055
H      1.5588     3.0446     0.8427
H      3.3792     2.8687     3.3036
H      4.0234     2.7222     1.6047
H      3.1835     4.1711     2.1238
H      0.0702     3.5380     2.4971
H      0.0514     1.8287     2.8525
H      1.1267     2.9088     3.8215
H      3.5042     0.2421     3.1193
H      3.6485    -1.6962     1.5193
H      3.4663    -2.1922     3.2252
H      2.0162    -2.1994     2.1249
H      0.5858    -0.4235     3.4660
H      1.5584     0.7281     4.4426
H      1.7910    -1.0345     4.6259
H      3.1061     1.4478    -0.7406
H      4.2236     0.6051     0.4486
H      4.7561    -0.7292    -1.8812
H      4.4548    -2.8448    -2.8724
H      2.6595    -4.1854    -2.1076
H      0.0137    -4.0523    -0.7541
H      0.4542    -3.1692     0.7544
H      3.8479    -3.9967     0.6702
H      3.4970    -6.2612     2.7263
H      5.0957    -5.4942     2.4148
H      3.7329    -4.5008     2.9718
H      5.2185    -5.2814    -0.5918
H      3.7947    -6.2575    -0.9674
H      4.8913    -6.7789     0.3548
H      1.4035    -6.9798     2.2431
H      1.4136    -4.6321     3.2990
H      0.2092    -5.7740     3.9331
H     -0.2870    -4.5009     2.7591
H     -0.9639    -6.0040     0.6071
H     -0.2359    -7.6490     0.6640
H     -1.1885    -7.0466     2.0619
69
{"conf": 13, "E": 1255.03, "rms": -1.0, "geom": "OH", "total_charge": 0, "CA_charge": 1, "smiles": "C[C:1]#[6N:2]->[Mn+:3]1(<-[3H-:4])(<-[4C-:5]#[O+:6])(<-[5C-:7]#[O+:8])<-[1P:9]([CH:10]([CH3:11])[CH3:12])([CH:13]([CH3:14])[CH3:15])[CH2:16][c:17]2[cH:18][cH:19][cH:20][c:21]([CH2:22][P:23]([CH:24]([CH3:25])[CH3:26])[CH:27]([CH3:28])[CH3:29])[2n:30]->12", "smiles3D": "C([C:1]#[6N:2]->[Mn+:3]1(<-[3H-:4])(<-[4C-:5]#[O+:6])(<-[5C-:7]#[O+:8])<-[1P:9]([C:10]([C:11]([H:35])([H:36])[H:37])([C:12]([H:38])([H:39])[H:40])[H:34])([C:13]([C:14]([H:42])([H:43])[H:44])([C:15]([H:45])([H:46])[H:47])[H:41])[C:16]([H:48])([H:49])[c:17]2[c:18]([H:50])[c:19]([H:51])[c:20]([H:52])[c:21]([C:22]([P:23]([C:24]([C:25]([H:56])([H:57])[H:58])([C:26]([H:59])([H:60])[H:61])[H:55])[C:27]([C:28]([H:63])([H:64])[H:65])([C:29]([H:66])([H:67])[H:68])[H:62])([H:53])[H:54])[2n:30]->12)([H:31])([H:32])[H:33]", "smiles3Dx": "C([C:1]#[6N:2]->[Mn+:3]1(<-[3H-:4])(<-[4C-:5]#[O+:6])(<-[5C-:7]#[O+:8])<-[1P:9]([C:10]([C:11]([H:35])([H:36])[H:37])([C:12]([H:38])([H:39])[H:40])[H:34])([C:13]([C:14]([H:42])([H:43])[H:44])([C:15]([H:45])([H:46])[H:47])[H:41])[C:16]([H:48])([H:49])[c:17]2[c:18]([H:50])[c:19]([H:51])[c:20]([H:52])[c:21]([C:22]([P:23]([C:24]([C:25]([H:56])([H:57])[H:58])([C:26]([H:59])([H:60])[H:61])[H:55])[C:27]([C:28]([H:63])([H:64])[H:65])([C:29]([H:66])([H:67])[H:68])[H:62])([H:53])[H:54])[2n:30]->12)([H:31])([H:32])[H:33]", "dummies": []}
C      1.0754    -1.6271     4.6304
C      0.8074    -1.1486     3.2775
N      0.5311    -0.7493     2.1579
Mn     0.0000     0.0000     0.0000
H      1.4076     0.5861    -1.3327
C      1.8276    -1.3441    -0.4524
O      2.7335    -2.0851    -0.7294
C     -0.0335    -2.2813    -0.4636
O     -0.0506    -3.4688    -0.7432
P     -1.3286    -0.4275    -1.3373
C     -2.7041    -1.3240    -0.2566
C     -3.7779    -1.8959    -1.1633
C     -2.3219    -2.4176     0.8039
C     -0.5063     1.3854    -0.6751
C     -0.0160     2.3305    -1.7768
C      0.4761     1.3493     0.5436
C     -1.9620     0.2161    -2.8665
C     -2.9015     0.9936    -2.2664
C     -3.5870     2.0113    -2.8955
C     -4.3458     2.8405    -2.1308
C     -4.3600     2.6853    -0.7389
C     -3.5272     1.7220    -0.1060
C     -3.1912     1.8984     1.3503
P     -4.7009     2.0779     2.4051
C     -4.2411     3.0197     3.9547
C     -2.7821     2.7439     4.3723
C     -5.2125     2.7253     5.0898
C     -6.0542     0.7603     2.4451
C     -6.7840     0.7085     1.0905
C     -5.5630    -0.6374     2.8654
N     -2.7680     0.9148    -0.9001
H      0.1436    -1.5338     5.1995
H      1.8439    -1.0040     5.1196
H      1.3898    -2.6686     4.6111
H     -3.2653    -0.6035     0.4004
H     -4.2429    -1.1319    -1.8228
H     -3.4196    -2.7322    -1.7915
H     -4.5796    -2.2600    -0.4834
H     -2.3987    -3.4627     0.4216
H     -1.4472    -2.2091     1.5136
H     -3.1107    -2.4450     1.6232
H     -1.2186     2.0560    -0.1853
H      0.6943     3.0665    -1.3402
H      0.4825     1.9347    -2.6837
H     -0.8912     2.9619    -2.0852
H      0.9204     2.3521     0.6432
H     -0.0903     1.3238     1.5075
H      1.4242     0.7765     0.6113
H     -1.2349     0.8104    -3.4463
H     -2.4282    -0.5901    -3.4893
H     -3.5008     2.1755    -3.9645
H     -4.8082     3.6853    -2.5455
H     -4.8138     3.4952    -0.1852
H     -2.5728     1.0500     1.7164
H     -2.6009     2.8304     1.4323
H     -4.3273     4.0891     3.6878
H     -2.5108     1.6816     4.2174
H     -2.5964     3.0095     5.4460
H     -2.0904     3.3794     3.7659
H     -4.9397     3.3098     6.0017
H     -6.2346     3.0285     4.7752
H     -5.2102     1.6443     5.3255
H     -6.7983     1.0774     3.2115
H     -7.8843     0.7706     1.2340
H     -6.5763    -0.2180     0.5096
H     -6.5024     1.5661     0.4503
H     -5.2420    -1.2487     1.9904
H     -6.3779    -1.2005     3.3833
H     -4.7082    -0.5682     3.5658
69
{"conf": 14, "E": 124.87, "rms": -1.0, "geom": "OH", "total_charge": 0, "CA_charge": 1, "smiles": "C[C:1]#[6N:2]->[Mn+:3]1(<-[3H-:4])(<-[4C-:5]#[O+:6])(<-[5C-:7]#[O+:8])<-[1P:9]([CH:10]([CH3:11])[CH3:12])([CH:13]([CH3:14])[CH3:15])[CH2:16][c:17]2[cH:18][cH:19][cH:20][c:21]([CH2:22][P:23]([CH:24]([CH3:25])[CH3:26])[CH:27]([CH3:28])[CH3:29])[2n:30]->12", "smiles3D": "C([C:1]#[6N:2]->[Mn+:3]1(<-[3H-:4])(<-[4C-:5]#[O+:6])(<-[5C-:7]#[O+:8])<-[1P:9]([C:10]([C:11]([H:35])([H:36])[H:37])([C:12]([H:38])([H:39])[H:40])[H:34])([C:13]([C:14]([H:42])([H:43])[H:44])([C:15]([H:45])([H:46])[H:47])[H:41])[C:16]([H:48])([H:49])[c:17]2[c:18]([H:50])[c:19]([H:51])[c:20]([H:52])[c:21]([C:22]([P:23]([C:24]([C:25]([H:56])([H:57])[H:58])([C:26]([H:59])([H:60])[H:61])[H:55])[C:27]([C:28]([H:63])([H:64])[H:65])([C:29]([H:66])([H:67])[H:68])[H:62])([H:53])[H:54])[2n:30]->12)([H:31])([H:32])[H:33]", "smiles3Dx": "C([C:1]#[6N:2]->[Mn+:3]1(<-[3H-:4])(<-[4C-:5]#[O+:6])(<-[5C-:7]#[O+:8])<-[1P:9]([C:10]([C:11]([H:35])([H:36])[H:37])([C:12]([H:38])([H:39])[H:40])[H:34])([C:13]([C:14]([H:42])([H:43])[H:44])([C:15]([H:45])([H:46])[H:47])[H:41])[C:16]([H:48])([H:49])[c:17]2[c:18]([H:50])[c:19]([H:51])[c:20]([H:52])[c:21]([C:22]([P:23]([C:24]([C:25]([H:56])([H:57])[H:58])([C:26]([H:59])([H:60])[H:61])[H:55])[C:27]([C:28]([H:63])([H:64])[H:65])([C:29]([H:66])([H:67])[H:68])[H:62])([H:53])[H:54])[2n:30]->12)([H:31])([H:32])[H:33]", "dummies": []}
C      3.9251     0.4591     3.0336
C      2.7973     0.3243     2.1162
N      1.8297     0.2103     1.3672
Mn     0.0000     0.0000     0.0000
H      1.0152     0.0725    -1.5246
C      0.2810    -2.2693     0.0193
O      0.4415    -3.4643     0.0282
C     -1.2691    -0.1486     1.8947
O     -1.9388    -0.2391     2.8934
P     -2.1796    -0.1181    -1.3943
C     -1.9764     0.0459    -3.1870
C     -3.3159     0.0205    -3.9386
C     -1.2426     1.3571    -3.5099
C     -3.2010    -1.5512    -0.9733
C     -4.7042    -1.2844    -1.1521
C     -2.7731    -2.7835    -1.7877
C     -2.9825     1.3605    -0.7784
C     -1.9689     2.4810    -0.5142
C     -2.4463     3.7966    -0.5258
C     -1.5911     4.8520    -0.2780
C     -0.2437     4.6035    -0.0876
C      0.2380     3.2886    -0.1132
C      1.7202     3.0776    -0.1760
P      2.2125     2.4739    -1.8788
C      2.6713     3.9285    -2.9907
C      3.0797     5.1819    -2.2110
C      1.4971     4.2357    -3.9230
C      3.7527     1.4332    -1.6162
C      4.9287     2.2618    -1.1042
C      4.1121     0.7005    -2.9144
N     -0.6418     2.2380    -0.2075
H      4.8046    -0.0810     2.6375
H      4.1762     1.5342     3.1510
H      3.6419     0.0498     4.0143
H     -1.3445    -0.7975    -3.5474
H     -4.0827     0.6674    -3.4693
H     -3.6955    -1.0168    -4.0377
H     -3.1679     0.3831    -4.9813
H     -0.3399     1.4668    -2.8780
H     -1.9091     2.2368    -3.3480
H     -0.9129     1.3523    -4.5693
H     -3.0244    -1.7768     0.1017
H     -5.0342    -0.3936    -0.5889
H     -5.2724    -2.1505    -0.7571
H     -4.9865    -1.1715    -2.2177
H     -3.1827    -2.7722    -2.8160
H     -1.6682    -2.8576    -1.8474
H     -3.1432    -3.7033    -1.2839
H     -3.7359     1.6998    -1.5187
H     -3.4986     1.1186     0.1747
H     -3.4945     3.9959    -0.7165
H     -1.9729     5.8696    -0.2629
H      0.4227     5.4378     0.0648
H      2.0336     2.3750     0.5910
H      2.2775     4.0084     0.0687
H      3.5292     3.6190    -3.6189
H      3.8731     4.9498    -1.4765
H      3.4728     5.9432    -2.9175
H      2.2002     5.6209    -1.6841
H      1.2388     3.3320    -4.5165
H      0.6026     4.5461    -3.3384
H      1.7699     5.0470    -4.6267
H      3.5063     0.6651    -0.8535
H      5.7887     1.5900    -0.8882
H      4.6518     2.7789    -0.1593
H      5.2459     3.0127    -1.8629
H      4.9649     0.0125    -2.7357
H      4.3910     1.4190    -3.7109
H      3.2425     0.0981    -3.2608
69
{"conf": 15, "E": 349.46, "rms": -1.0, "geom": "OH", "total_charge": 0, "CA_charge": 1, "smiles": "C[C:1]#[6N:2]->[Mn+:3]1(<-[3H-:4])(<-[4C-:5]#[O+:6])(<-[5C-:7]#[O+:8])<-[1P:9]([CH:10]([CH3:11])[CH3:12])([CH:13]([CH3:14])[CH3:15])[CH2:16][c:17]2[cH:18][cH:19][cH:20][c:21]([CH2:22][P:23]([CH:24]([CH3:25])[CH3:26])[CH:27]([CH3:28])[CH3:29])[2n:30]->12", "smiles3D": "C([C:1]#[6N:2]->[Mn+:3]1(<-[3H-:4])(<-[4C-:5]#[O+:6])(<-[5C-:7]#[O+:8])<-[1P:9]([C:10]([C:11]([H:35])([H:36])[H:37])([C:12]([H:38])([H:39])[H:40])[H:34])([C:13]([C:14]([H:42])([H:43])[H:44])([C:15]([H:45])([H:46])[H:47])[H:41])[C:16]([H:48])([H:49])[c:17]2[c:18]([H:50])[c:19]([H:51])[c:20]([H:52])[c:21]([C:22]([P:23]([C:24]([C:25]([H:56])([H:57])[H:58])([C:26]([H:59])([H:60])[H:61])[H:55])[C:27]([C:28]([H:63])([H:64])[H:65])([C:29]([H:66])([H:67])[H:68])[H:62])([H:53])[H:54])[2n:30]->12)([H:31])([H:32])[H:33]", "smiles3Dx": "C([C:1]#[6N:2]->[Mn+:3]1(<-[3H-:4])(<-[4C-:5]#[O+:6])(<-[5C-:7]#[O+:8])<-[1P:9]([C:10]([C:11]([H:35])([H:36])[H:37])([C:12]([H:38])([H:39])[H:40])[H:34])([C:13]([C:14]([H:42])([H:43])[H:44])([C:15]([H:45])([H:46])[H:47])[H:41])[C:16]([H:48])([H:49])[c:17]2[c:18]([H:50])[c:19]([H:51])[c:20]([H:52])[c:21]([C:22]([P:23]([C:24]([C:25]([H:56])([H:57])[H:58])([C:26]([H:59])([H:60])[H:61])[H:55])[C:27]([C:28]([H:63])([H:64])[H:65])([C:29]([H:66])([H:67])[H:68])[H:62])([H:53])[H:54])[2n:30]->12)([H:31])([H:32])[H:33]", "dummies": []}
C     -1.5586    -3.3056    -3.3747
C     -1.2315    -2.2846    -2.3753
N     -0.9115    -1.4382    -1.5397
Mn     0.0000     0.0000     0.0000
H      0.8016     0.4790    -1.5836
C      0.8256    -2.1349     0.0705
O      1.2676    -3.2567     0.1148
C     -0.8654    -0.5935     2.0337
O     -1.3038    -0.8979     3.1152
P     -2.6190     0.1650    -0.6965
C     -3.8473    -1.1325    -0.3460
C     -3.3395    -2.0748     0.7485
C     -4.2612    -1.9473    -1.5889
C     -3.0161     1.0625    -2.2316
C     -4.5220     1.0479    -2.5574
C     -2.2058     0.5615    -3.4350
C     -3.0798     1.3981     0.5064
C     -2.0531     2.4833     0.4690
C     -2.4306     3.7981     0.7765
C     -1.4765     4.8077     0.7606
C     -0.1603     4.5038     0.4342
C      0.1899     3.1841     0.1122
C      1.6209     2.8471    -0.1894
P      2.0497     3.0975    -2.0013
C      0.5074     3.2100    -3.0708
C     -0.0308     4.6358    -3.1984
C      0.8109     2.6239    -4.4486
C      3.1701     4.5856    -2.2602
C      2.7814     5.7800    -1.3851
C      4.6190     4.1791    -1.9935
N     -0.7568     2.1975     0.1307
H     -0.8032    -4.1169    -3.3325
H     -2.5581    -3.7384    -3.1721
H     -1.5513    -2.8508    -4.3865
H     -4.7617    -0.6346     0.0459
H     -3.3183    -1.5397     1.7160
H     -2.3361    -2.4791     0.5043
H     -4.0384    -2.9272     0.8869
H     -3.6997    -1.6883    -2.4928
H     -5.3350    -1.7615    -1.8162
H     -4.1546    -3.0446    -1.4359
H     -2.7291     2.1240    -2.0741
H     -4.8252     0.1580    -3.1408
H     -4.7605     1.9324    -3.1890
H     -5.1487     1.1220    -1.6459
H     -1.1257     0.5186    -3.1970
H     -2.3288     1.2750    -4.2779
H     -2.5438    -0.4237    -3.8033
H     -3.1063     0.9467     1.5191
H     -4.0801     1.8113     0.2625
H     -3.4532     4.0344     1.0448
H     -1.7546     5.8234     1.0129
H      0.5831     5.2884     0.4543
H      2.3024     3.4487     0.4453
H      1.8081     1.7850     0.0746
H     -0.2769     2.5886    -2.5969
H     -0.9781     4.6308    -3.7819
H     -0.2627     5.0494    -2.1991
H      0.6995     5.2944    -3.7127
H      1.5999     3.2183    -4.9587
H      1.1605     1.5744    -4.3418
H     -0.1038     2.6214    -5.0775
H      3.0940     4.8888    -3.3253
H      2.9589     5.5642    -0.3123
H      3.3878     6.6671    -1.6663
H      1.7200     6.0489    -1.5292
H      4.9096     3.3440    -2.6656
H      5.2984     5.0339    -2.1902
H      4.7472     3.8504    -0.9401
69
{"conf": 16, "E": 122.17, "rms": -1.0, "geom": "OH", "total_charge": 0, "CA_charge": 1, "smiles": "C[C:1]#[6N:2]->[Mn+:3]1(<-[3H-:4])(<-[4C-:5]#[O+:6])(<-[5C-:7]#[O+:8])<-[1P:9]([CH:10]([CH3:11])[CH3:12])([CH:13]([CH3:14])[CH3:15])[CH2:16][c:17]2[cH:18][cH:19][cH:20][c:21]([CH2:22][P:23]([CH:24]([CH3:25])[CH3:26])[CH:27]([CH3:28])[CH3:29])[2n:30]->12", "smiles3D": "C([C:1]#[6N:2]->[Mn+:3]1(<-[3H-:4])(<-[4C-:5]#[O+:6])(<-[5C-:7]#[O+:8])<-[1P:9]([C:10]([C:11]([H:35])([H:36])[H:37])([C:12]([H:38])([H:39])[H:40])[H:34])([C:13]([C:14]([H:42])([H:43])[H:44])([C:15]([H:45])([H:46])[H:47])[H:41])[C:16]([H:48])([H:49])[c:17]2[c:18]([H:50])[c:19]([H:51])[c:20]([H:52])[c:21]([C:22]([P:23]([C:24]([C:25]([H:56])([H:57])[H:58])([C:26]([H:59])([H:60])[H:61])[H:55])[C:27]([C:28]([H:63])([H:64])[H:65])([C:29]([H:66])([H:67])[H:68])[H:62])([H:53])[H:54])[2n:30]->12)([H:31])([H:32])[H:33]", "smiles3Dx": "C([C:1]#[6N:2]->[Mn+:3]1(<-[3H-:4])(<-[4C-:5]#[O+:6])(<-[5C-:7]#[O+:8])<-[1P:9]([C:10]([C:11]([H:35])([H:36])[H:37])([C:12]([H:38])([H:39])[H:40])[H:34])([C:13]([C:14]([H:42])([H:43])[H:44])([C:15]([H:45])([H:46])[H:47])[H:41])[C:16]([H:48])([H:49])[c:17]2[c:18]([H:50])[c:19]([H:51])[c:20]([H:52])[c:21]([C:22]([P:23]([C:24]([C:25]([H:56])([H:57])[H:58])([C:26]([H:59])([H:60])[H:61])[H:55])[C:27]([C:28]([H:63])([H:64])[H:65])([C:29]([H:66])([H:67])[H:68])[H:62])([H:53])[H:54])[2n:30]->12)([H:31])([H:32])[H:33]", "dummies": []}
C     -1.2872    -4.7854     0.5043
C     -0.8915    -3.3870     0.3735
N     -0.5736    -2.2048     0.2560
Mn     0.0000     0.0000     0.0000
H     -0.3351    -0.2147    -1.7943
C     -2.1724     0.6267     0.3381
O     -3.3110     0.9780     0.5155
C      0.4136     0.1825     2.2395
O      0.6319     0.2923     3.4214
P      0.7683     2.4449    -0.5296
C      0.4636     2.9986    -2.2198
C      1.2187     2.1215    -3.2347
C     -1.0381     2.9529    -2.5274
C      0.2319     3.7982     0.5420
C      1.2719     4.9346     0.5740
C     -0.0333     3.2984     1.9568
C      2.5441     2.2714    -0.3592
C      2.9839     0.8557    -0.7594
C      4.1815     0.6944    -1.4737
C      4.6371    -0.5873    -1.7723
C      3.9844    -1.6863    -1.2266
C      2.8713    -1.4878    -0.3970
C      2.4750    -2.5610     0.5830
P      3.8698    -2.9139     1.8173
C      4.9422    -4.2453     0.9956
C      6.2846    -3.6265     0.5896
C      5.2168    -5.4449     1.9077
C      2.9900    -3.7209     3.2812
C      1.8141    -4.6071     2.8598
C      2.5267    -2.6366     4.2483
N      2.2817    -0.2570    -0.3536
H     -0.8120    -5.3908    -0.2997
H     -2.3925    -4.8685     0.4142
H     -0.9762    -5.1808     1.4886
H      0.8164     4.0490    -2.3291
H      1.0137     2.4761    -4.2685
H      2.3112     2.2024    -3.0926
H      0.9135     1.0565    -3.1598
H     -1.2302     3.1919    -3.5950
H     -1.4723     1.9562    -2.2923
H     -1.5787     3.7137    -1.9241
H     -0.7147     4.2078     0.1394
H      2.1743     4.6387     1.1435
H      0.8304     5.8224     1.0816
H      1.5713     5.2406    -0.4491
H     -0.8309     2.5340     1.9489
H     -0.3876     4.1351     2.5927
H      0.8944     2.8887     2.4007
H      2.8219     2.4391     0.6981
H      3.0440     3.0316    -0.9916
H      4.7489     1.5567    -1.8158
H      5.5258    -0.7254    -2.3732
H      4.3791    -2.6707    -1.3958
H      2.1676    -3.4863     0.0522
H      1.6407    -2.1771     1.1893
H      4.4224    -4.6128     0.0809
H      6.1595    -2.6999     0.0095
H      6.8842    -3.3719     1.4870
H      6.8620    -4.3417    -0.0289
H      4.2812    -5.9909     2.1450
H      5.7122    -5.1193     2.8484
H      5.8909    -6.1689     1.3907
H      3.7251    -4.3367     3.8356
H      0.9694    -3.9932     2.5000
H      2.1140    -5.3017     2.0535
H      1.4660    -5.2055     3.7310
H      3.3693    -1.9604     4.5068
H      2.1628    -3.0897     5.1894
H      1.7141    -2.0326     3.8025
69
{"conf": 17, "E": 121.71, "rms": -1.0, "geom": "OH", "total_charge": 0, "CA_charge": 1, "smiles": "C[C:1]#[6N:2]->[Mn+:3]1(<-[3H-:4])(<-[4C-:5]#[O+:6])(<-[5C-:7]#[O+:8])<-[1P:9]([CH:10]([CH3:11])[CH3:12])([CH:13]([CH3:14])[CH3:15])[CH2:16][c:17]2[cH:18][cH:19][cH:20][c:21]([CH2:22][P:23]([CH:24]([CH3:25])[CH3:26])[CH:27]([CH3:28])[CH3:29])[2n:30]->12", "smiles3D": "C([C:1]#[6N:2]->[Mn+:3]1(<-[3H-:4])(<-[4C-:5]#[O+:6])(<-[5C-:7]#[O+:8])<-[1P:9]([C:10]([C:11]([H:35])([H:36])[H:37])([C:12]([H:38])([H:39])[H:40])[H:34])([C:13]([C:14]([H:42])([H:43])[H:44])([C:15]([H:45])([H:46])[H:47])[H:41])[C:16]([H:48])([H:49])[c:17]2[c:18]([H:50])[c:19]([H:51])[c:20]([H:52])[c:21]([C:22]([P:23]([C:24]([C:25]([H:56])([H:57])[H:58])([C:26]([H:59])([H:60])[H:61])[H:55])[C:27]([C:28]([H:63])([H:64])[H:65])([C:29]([H:66])([H:67])[H:68])[H:62])([H:53])[H:54])[2n:30]->12)([H:31])([H:32])[H:33]", "smiles3Dx": "C([C:1]#[6N:2]->[Mn+:3]1(<-[3H-:4])(<-[4C-:5]#[O+:6])(<-[5C-:7]#[O+:8])<-[1P:9]([C:10]([C:11]([H:35])([H:36])[H:37])([C:12]([H:38])([H:39])[H:40])[H:34])([C:13]([C:14]([H:42])([H:43])[H:44])([C:15]([H:45])([H:46])[H:47])[H:41])[C:16]([H:48])([H:49])[c:17]2[c:18]([H:50])[c:19]([H:51])[c:20]([H:52])[c:21]([C:22]([P:23]([C:24]([C:25]([H:56])([H:57])[H:58])([C:26]([H:59])([H:60])[H:61])[H:55])[C:27]([C:28]([H:63])([H:64])[H:65])([C:29]([H:66])([H:67])[H:68])[H:62])([H:53])[H:54])[2n:30]->12)([H:31])([H:32])[H:33]", "dummies": []}
C      3.9415    -1.7866    -2.4604
C      2.7801    -1.3019    -1.7136
N      1.8092    -0.8771    -1.0921
Mn     0.0000     0.0000     0.0000
H      0.4385    -0.8140     1.5890
C      1.2042     1.8309     0.6603
O      1.8413     2.7938     1.0081
C     -0.4968     1.0439    -1.9778
O     -0.7628     1.5927    -3.0182
P     -2.2571     0.8219     0.9822
C     -2.5946     2.5957     1.0350
C     -1.9123     3.2373     2.2512
C     -2.0987     3.2798    -0.2409
C     -2.7112     0.1096     2.5850
C     -2.5746    -1.4191     2.5547
C     -4.1468     0.4888     2.9931
C     -3.3540     0.1098    -0.2459
C     -2.8386    -1.2625    -0.7185
C     -3.7586    -2.1543    -1.2786
C     -3.3658    -3.4525    -1.5638
C     -2.0912    -3.8745    -1.2214
C     -1.1653    -2.9674    -0.6872
C      0.0368    -3.4981     0.0659
P      1.3508    -4.4009    -0.9485
C      2.7481    -4.6809     0.3115
C      4.0457    -5.0440    -0.4163
C      2.9915    -3.4793     1.2327
C      0.8694    -6.2213    -1.1839
C      0.2638    -6.4747    -2.5651
C      0.0187    -6.8091    -0.0501
N     -1.5233    -1.6475    -0.5691
H      3.7125    -2.7839    -2.8954
H      4.8127    -1.8644    -1.7794
H      4.1773    -1.0749    -3.2801
H     -3.6918     2.7512     1.1139
H     -0.8202     3.0407     2.2418
H     -2.0723     4.3375     2.2401
H     -2.3387     2.8526     3.1998
H     -2.5934     2.8615    -1.1410
H     -0.9968     3.1947    -0.3442
H     -2.3555     4.3594    -0.2041
H     -2.0093     0.5071     3.3502
H     -1.5630    -1.7257     2.2228
H     -2.7234    -1.8248     3.5804
H     -3.3347    -1.8792     1.8874
H     -4.3001     1.5863     3.0135
H     -4.3418     0.1186     4.0220
H     -4.9041     0.0308     2.3250
H     -4.3641     0.0014     0.1813
H     -3.4161     0.7845    -1.1160
H     -4.7838    -1.8533    -1.4554
H     -4.0824    -4.1557    -1.9626
H     -1.8746    -4.9173    -1.2897
H      0.5397    -2.6317     0.5121
H     -0.2989    -4.1376     0.9045
H      2.4808    -5.5350     0.9679
H      4.8483    -5.2797     0.3137
H      4.3823    -4.2020    -1.0502
H      3.9093    -5.9363    -1.0597
H      2.1393    -3.3408     1.9335
H      3.8908    -3.6547     1.8634
H      3.1482    -2.5504     0.6538
H      1.8154    -6.7993    -1.1845
H     -0.8100    -6.1976    -2.6233
H      0.8230    -5.9033    -3.3444
H      0.3397    -7.5595    -2.8215
H     -0.1006    -7.9050    -0.2007
H      0.5086    -6.6529     0.9261
H     -0.9878    -6.3621     0.0013
69
{"conf": 18, "E": 283.85, "rms": -1.0, "geom": "OH", "total_charge": 0, "CA_charge": 1, "smiles": "C[C:1]#[6N:2]->[Mn+:3]1(<-[3H-:4])(<-[4C-:5]#[O+:6])(<-[5C-:7]#[O+:8])<-[1P:9]([CH:10]([CH3:11])[CH3:12])([CH:13]([CH3:14])[CH3:15])[CH2:16][c:17]2[cH:18][cH:19][cH:20][c:21]([CH2:22][P:23]([CH:24]([CH3:25])[CH3:26])[CH:27]([CH3:28])[CH3:29])[2n:30]->12", "smiles3D": "C([C:1]#[6N:2]->[Mn+:3]1(<-[3H-:4])(<-[4C-:5]#[O+:6])(<-[5C-:7]#[O+:8])<-[1P:9]([C:10]([C:11]([H:35])([H:36])[H:37])([C:12]([H:38])([H:39])[H:40])[H:34])([C:13]([C:14]([H:42])([H:43])[H:44])([C:15]([H:45])([H:46])[H:47])[H:41])[C:16]([H:48])([H:49])[c:17]2[c:18]([H:50])[c:19]([H:51])[c:20]([H:52])[c:21]([C:22]([P:23]([C:24]([C:25]([H:56])([H:57])[H:58])([C:26]([H:59])([H:60])[H:61])[H:55])[C:27]([C:28]([H:63])([H:64])[H:65])([C:29]([H:66])([H:67])[H:68])[H:62])([H:53])[H:54])[2n:30]->12)([H:31])([H:32])[H:33]", "smiles3Dx": "C([C:1]#[6N:2]->[Mn+:3]1(<-[3H-:4])(<-[4C-:5]#[O+:6])(<-[5C-:7]#[O+:8])<-[1P:9]([C:10]([C:11]([H:35])([H:36])[H:37])([C:12]([H:38])([H:39])[H:40])[H:34])([C:13]([C:14]([H:42])([H:43])[H:44])([C:15]([H:45])([H:46])[H:47])[H:41])[C:16]([H:48])([H:49])[c:17]2[c:18]([H:50])[c:19]([H:51])[c:20]([H:52])[c:21]([C:22]([P:23]([C:24]([C:25]([H:56])([H:57])[H:58])([C:26]([H:59])([H:60])[H:61])[H:55])[C:27]([C:28]([H:63])([H:64])[H:65])([C:29]([H:66])([H:67])[H:68])[H:62])([H:53])[H:54])[2n:30]->12)([H:31])([H:32])[H:33]", "dummies": []}
C      4.2088     1.0891     0.5427
C      2.8658     1.1034     1.0341
N      1.6996     0.8578     0.9965
Mn     0.0000     0.0000     0.0000
H     -0.8174    -0.4690     1.5907
C     -1.2415     1.9074    -0.1098
O     -1.9023     2.9022    -0.2397
C      1.1737     0.5543    -1.7659
O      1.9881     0.6781    -2.6892
P     -1.7848    -1.3459    -1.3633
C     -1.6583    -1.3308    -3.1665
C     -0.2643    -1.7549    -3.7050
C     -2.7508    -2.2269    -3.7487
C     -3.4420    -0.9399    -0.8759
C     -3.5288    -0.7856     0.6775
C     -3.8933     0.3887    -1.5608
C     -1.3488    -3.0108    -0.7793
C      0.2149    -3.0256    -0.8136
C      0.8869    -3.9863    -1.5767
C      2.2613    -3.9893    -1.5782
C      2.9328    -3.3816    -0.4855
C      2.1165    -2.5290     0.3350
C      2.5671    -2.2815     1.7815
P      1.1100    -1.9832     2.8797
C      0.2464    -3.5807     3.2610
C     -1.2630    -3.3943     3.5911
C      1.0094    -4.3163     4.3636
C      1.2464    -0.6816     4.2023
C      2.6816    -0.1716     4.3400
C      0.7150    -1.2106     5.5325
N      0.9488    -2.1199    -0.1329
H      5.0697     1.1078     1.2496
H      4.3633     1.8148    -0.3184
H      4.2758     0.0849     0.0120
H     -1.8085    -0.2954    -3.5442
H      0.5545    -1.5058    -3.0450
H     -0.0447    -1.2094    -4.6722
H     -0.1793    -2.8473    -3.9335
H     -2.4596    -2.7459    -4.7062
H     -3.6496    -1.6393    -3.9754
H     -3.0850    -3.0231    -3.0503
H     -4.0766    -1.7638    -1.2004
H     -4.5061    -0.3407     0.9682
H     -2.7793    -0.0889     1.0005
H     -3.4401    -1.7759     1.1792
H     -4.7543     0.1857    -2.2416
H     -3.1024     0.8507    -2.1317
H     -4.2129     1.1235    -0.8138
H     -1.7023    -3.1517     0.2819
H     -1.7801    -3.7518    -1.4321
H      0.4117    -4.5623    -2.3235
H      2.8726    -4.6917    -2.2379
H      3.9632    -3.5443    -0.3414
H      3.1104    -3.2096     2.1336
H      3.3473    -1.4704     1.8347
H      0.2881    -4.1990     2.3445
H     -1.8962    -4.0331     2.9327
H     -1.5020    -3.6902     4.6290
H     -1.5951    -2.3534     3.4511
H      0.8603    -5.4091     4.2727
H      0.6662    -3.9979     5.3608
H      2.0936    -4.1074     4.2845
H      0.5922     0.1771     3.9139
H      3.4000    -0.9879     4.1502
H      2.8688     0.6545     3.6313
H      2.8756     0.2203     5.3557
H      1.4497    -1.8953     5.9872
H     -0.2508    -1.7309     5.4182
H      0.5346    -0.3729     6.2352
69
{"conf": 19, "E": 120.62, "rms": -1.0, "geom": "OH", "total_charge": 0, "CA_charge": 1, "smiles": "C[C:1]#[6N:2]->[Mn+:3]1(<-[3H-:4])(<-[4C-:5]#[O+:6])(<-[5C-:7]#[O+:8])<-[1P:9]([CH:10]([CH3:11])[CH3:12])([CH:13]([CH3:14])[CH3:15])[CH2:16][c:17]2[cH:18][cH:19][cH:20][c:21]([CH2:22][P:23]([CH:24]([CH3:25])[CH3:26])[CH:27]([CH3:28])[CH3:29])[2n:30]->12", "smiles3D": "C([C:1]#[6N:2]->[Mn+:3]1(<-[3H-:4])(<-[4C-:5]#[O+:6])(<-[5C-:7]#[O+:8])<-[1P:9]([C:10]([C:11]([H:35])([H:36])[H:37])([C:12]([H:38])([H:39])[H:40])[H:34])([C:13]([C:14]([H:42])([H:43])[H:44])([C:15]([H:45])([H:46])[H:47])[H:41])[C:16]([H:48])([H:49])[c:17]2[c:18]([H:50])[c:19]([H:51])[c:20]([H:52])[c:21]([C:22]([P:23]([C:24]([C:25]([H:56])([H:57])[H:58])([C:26]([H:59])([H:60])[H:61])[H:55])[C:27]([C:28]([H:63])([H:64])[H:65])([C:29]([H:66])([H:67])[H:68])[H:62])([H:53])[H:54])[2n:30]->12)([H:31])([H:32])[H:33]", "smiles3Dx": "C([C:1]#[6N:2]->[Mn+:3]1(<-[3H-:4])(<-[4C-:5]#[O+:6])(<-[5C-:7]#[O+:8])<-[1P:9]([C:10]([C:11]([H:35])([H:36])[H:37])([C:12]([H:38])([H:39])[H:40])[H:34])([C:13]([C:14]([H:42])([H:43])[H:44])([C:15]([H:45])([H:46])[H:47])[H:41])[C:16]([H:48])([H:49])[c:17]2[c:18]([H:50])[c:19]([H:51])[c:20]([H:52])[c:21]([C:22]([P:23]([C:24]([C:25]([H:56])([H:57])[H:58])([C:26]([H:59])([H:60])[H:61])[H:55])[C:27]([C:28]([H:63])([H:64])[H:65])([C:29]([H:66])([H:67])[H:68])[H:62])([H:53])[H:54])[2n:30]->12)([H:31])([H:32])[H:33]", "dummies": []}
C      2.4885    -2.4050     3.5934
C      1.7546    -1.7147     2.5318
N      1.1403    -1.1282     1.6431
Mn     0.0000     0.0000     0.0000
H     -1.4940    -0.0832     1.0694
C      0.5732     1.9998     0.9555
O      0.8743     3.0526     1.4604
C      1.8734     0.1610    -1.3125
O      2.8566     0.2582    -2.0039
P     -1.4477     1.1053    -1.8520
C     -0.5670     1.3489    -3.4162
C      0.0066     2.7701    -3.4977
C     -1.4449     1.0548    -4.6432
C     -2.3460     2.6042    -1.3863
C     -2.9120     2.4584     0.0318
C     -3.4895     2.9120    -2.3647
C     -2.6384    -0.2170    -2.0675
C     -1.9510    -1.5843    -1.9947
C     -2.5565    -2.6582    -2.6641
C     -2.0136    -3.9303    -2.5720
C     -0.8465    -4.1233    -1.8499
C     -0.2123    -3.0303    -1.2308
C      1.1039    -3.2435    -0.5365
P      2.2658    -4.3143    -1.5605
C      3.2537    -5.4253    -0.3995
C      3.3854    -4.8608     1.0197
C      2.5996    -6.8068    -0.3596
C      3.4784    -3.1154    -2.3562
C      4.4537    -2.5032    -1.3480
C      4.2342    -3.8212    -3.4813
N     -0.8246    -1.8027    -1.2240
H      3.5786    -2.2380     3.4635
H      2.2656    -3.4924     3.5466
H      2.1687    -2.0080     4.5815
H      0.2840     0.6372    -3.4373
H      0.5840     3.0094    -2.5774
H     -0.7921     3.5273    -3.6355
H      0.7056     2.8479    -4.3588
H     -2.4139     1.5849    -4.6166
H     -0.9133     1.3546    -5.5702
H     -1.6251    -0.0382    -4.7273
H     -1.6370     3.4594    -1.3876
H     -3.3602     3.4202     0.3602
H     -2.1107     2.2072     0.7528
H     -3.7053     1.6843     0.0796
H     -4.0973     3.7594    -1.9773
H     -4.1650     2.0425    -2.4987
H     -3.0991     3.2449    -3.3450
H     -3.3904    -0.1611    -1.2567
H     -3.1599    -0.1058    -3.0381
H     -3.4637    -2.5112    -3.2388
H     -2.4939    -4.7643    -3.0674
H     -0.4300    -5.1205    -1.7900
H      0.9005    -3.7198     0.4414
H      1.6099    -2.2813    -0.3940
H      4.2688    -5.5477    -0.8319
H      3.6878    -3.7962     1.0022
H      2.4307    -4.9519     1.5764
H      4.1569    -5.4327     1.5787
H      3.2250    -7.5134     0.2346
H      2.5048    -7.2115    -1.3941
H      1.5835    -6.7451     0.0934
H      2.8808    -2.2967    -2.8108
H      5.0785    -1.7339    -1.8500
H      3.9079    -2.0090    -0.5195
H      5.1327    -3.2767    -0.9304
H      4.8283    -4.6739    -3.0862
H      4.9196    -3.1096    -3.9911
H      3.5164    -4.2116    -4.2335
69
{"conf": 20, "E": 130.55, "rms": -1.0, "geom": "OH", "total_charge": 0, "CA_charge": 1, "smiles": "C[C:1]#[6N:2]->[Mn+:3]1(<-[3H-:4])(<-[4C-:5]#[O+:6])(<-[5C-:7]#[O+:8])<-[1P:9]([CH:10]([CH3:11])[CH3:12])([CH:13]([CH3:14])[CH3:15])[CH2:16][c:17]2[cH:18][cH:19][cH:20][c:21]([CH2:22][P:23]([CH:24]([CH3:25])[CH3:26])[CH:27]([CH3:28])[CH3:29])[2n:30]->12", "smiles3D": "C([C:1]#[6N:2]->[Mn+:3]1(<-[3H-:4])(<-[4C-:5]#[O+:6])(<-[5C-:7]#[O+:8])<-[1P:9]([C:10]([C:11]([H:35])([H:36])[H:37])([C:12]([H:38])([H:39])[H:40])[H:34])([C:13]([C:14]([H:42])([H:43])[H:44])([C:15]([H:45])([H:46])[H:47])[H:41])[C:16]([H:48])([H:49])[c:17]2[c:18]([H:50])[c:19]([H:51])[c:20]([H:52])[c:21]([C:22]([P:23]([C:24]([C:25]([H:56])([H:57])[H:58])([C:26]([H:59])([H:60])[H:61])[H:55])[C:27]([C:28]([H:63])([H:64])[H:65])([C:29]([H:66])([H:67])[H:68])[H:62])([H:53])[H:54])[2n:30]->12)([H:31])([H:32])[H:33]", "smiles3Dx": "C([C:1]#[6N:2]->[Mn+:3]1(<-[3H-:4])(<-[4C-:5]#[O+:6])(<-[5C-:7]#[O+:8])<-[1P:9]([C:10]([C:11]([H:35])([H:36])[H:37])([C:12]([H:38])([H:39])[H:40])[H:34])([C:13]([C:14]([H:42])([H:43])[H:44])([C:15]([H:45])([H:46])[H:47])[H:41])[C:16]([H:48])([H:49])[c:17]2[c:18]([H:50])[c:19]([H:51])[c:20]([H:52])[c:21]([C:22]([P:23]([C:24]([C:25]([H:56])([H:57])[H:58])([C:26]([H:59])([H:60])[H:61])[H:55])[C:27]([C:28]([H:63])([H:64])[H:65])([C:29]([H:66])([H:67])[H:68])[H:62])([H:53])[H:54])[2n:30]->12)([H:31])([H:32])[H:33]", "dummies": []}
C      4.3671     2.3170     0.5451
C      3.0767     1.6710     0.3507
N      1.9947     1.1071     0.1922
Mn     0.0000     0.0000     0.0000
H      0.0665     0.0055    -1.8327
C      1.0612    -2.0290    -0.0097
O      1.6195    -3.0967    -0.0234
C     -0.0110    -0.0217     2.2848
O     -0.0101    -0.0400     3.4912
P     -2.4125    -0.9842     0.0466
C     -3.3588    -0.8519    -1.4910
C     -4.7763    -1.4312    -1.3460
C     -2.6277    -1.5447    -2.6512
C     -2.7087    -2.5882     0.8295
C     -2.2775    -3.7348    -0.1000
C     -1.9304    -2.6949     2.1456
C     -3.1358     0.2726     1.1099
C     -2.6035     1.6603     0.7295
C     -3.3751     2.7840     1.0570
C     -3.0095     4.0349     0.5714
C     -1.9438     4.1382    -0.3128
C     -1.1782     2.9993    -0.6195
C     -0.4154     2.9861    -1.9196
P      1.3901     3.4903    -1.7979
C      1.4998     5.3714    -1.9309
C      1.3216     6.0191    -0.5513
C      0.5372     5.9693    -2.9616
C      2.1975     2.9573    -3.4187
C      1.2031     2.4574    -4.4748
C      3.2451     1.8823    -3.1319
N     -1.4183     1.8306     0.0535
H      4.4175     2.7385     1.5735
H      4.4906     3.1413    -0.1851
H      5.1698     1.5606     0.4012
H     -3.4533     0.2294    -1.7400
H     -4.7700    -2.5267    -1.1903
H     -5.3205    -0.9616    -0.5033
H     -5.3622    -1.2131    -2.2700
H     -3.0553    -1.1852    -3.6164
H     -2.7269    -2.6479    -2.6244
H     -1.5503    -1.2946    -2.6473
H     -3.7921    -2.6891     1.0501
H     -2.1593    -4.6795     0.4736
H     -1.3050    -3.5217    -0.6022
H     -3.0572    -3.9463    -0.8533
H     -2.1289    -3.6799     2.6254
H     -0.8370    -2.6066     1.9687
H     -2.2574    -1.9259     2.8676
H     -4.2420     0.2539     1.0095
H     -2.8697     0.0677     2.1722
H     -4.2795     2.6795     1.6486
H     -3.6132     4.9025     0.7977
H     -1.7783     5.0785    -0.8275
H     -0.9270     3.6281    -2.6653
H     -0.4956     1.9795    -2.3414
H      2.5315     5.6134    -2.2575
H      1.4422     7.1211    -0.6298
H      0.3162     5.8103    -0.1325
H      2.0958     5.6350     0.1477
H      0.6252     5.4375    -3.9274
H      0.8015     7.0371    -3.1382
H     -0.5109     5.9349    -2.6079
H      2.7312     3.8332    -3.8473
H      1.7317     2.3064    -5.4403
H      0.7560     1.4838    -4.1706
H      0.4078     3.2091    -4.6435
H      4.0183     2.2849    -2.4431
H      3.7495     1.5814    -4.0747
H      2.7708     0.9823    -2.6751
69
{"conf": 21, "E": 325.13, "rms": -1.0, "geom": "OH", "total_charge": 0, "CA_charge": 1, "smiles": "C[C:1]#[6N:2]->[Mn+:3]1(<-[3H-:4])(<-[4C-:5]#[O+:6])(<-[5C-:7]#[O+:8])<-[1P:9]([CH:10]([CH3:11])[CH3:12])([CH:13]([CH3:14])[CH3:15])[CH2:16][c:17]2[cH:18][cH:19][cH:20][c:21]([CH2:22][P:23]([CH:24]([CH3:25])[CH3:26])[CH:27]([CH3:28])[CH3:29])[2n:30]->12", "smiles3D": "C([C:1]#[6N:2]->[Mn+:3]1(<-[3H-:4])(<-[4C-:5]#[O+:6])(<-[5C-:7]#[O+:8])<-[1P:9]([C:10]([C:11]([H:35])([H:36])[H:37])([C:12]([H:38])([H:39])[H:40])[H:34])([C:13]([C:14]([H:42])([H:43])[H:44])([C:15]([H:45])([H:46])[H:47])[H:41])[C:16]([H:48])([H:49])[c:17]2[c:18]([H:50])[c:19]([H:51])[c:20]([H:52])[c:21]([C:22]([P:23]([C:24]([C:25]([H:56])([H:57])[H:58])([C:26]([H:59])([H:60])[H:61])[H:55])[C:27]([C:28]([H:63])([H:64])[H:65])([C:29]([H:66])([H:67])[H:68])[H:62])([H:53])[H:54])[2n:30]->12)([H:31])([H:32])[H:33]", "smiles3Dx": "C([C:1]#[6N:2]->[Mn+:3]1(<-[3H-:4])(<-[4C-:5]#[O+:6])(<-[5C-:7]#[O+:8])<-[1P:9]([C:10]([C:11]([H:35])([H:36])[H:37])([C:12]([H:38])([H:39])[H:40])[H:34])([C:13]([C:14]([H:42])([H:43])[H:44])([C:15]([H:45])([H:46])[H:47])[H:41])[C:16]([H:48])([H:49])[c:17]2[c:18]([H:50])[c:19]([H:51])[c:20]([H:52])[c:21]([C:22]([P:23]([C:24]([C:25]([H:56])([H:57])[H:58])([C:26]([H:59])([H:60])[H:61])[H:55])[C:27]([C:28]([H:63])([H:64])[H:65])([C:29]([H:66])([H:67])[H:68])[H:62])([H:53])[H:54])[2n:30]->12)([H:31])([H:32])[H:33]", "dummies": []}
C     -4.3147    -0.0969     2.4644
C     -2.9864    -0.1537     1.8474
N     -1.8865    -0.1672     1.2936
Mn     0.0000     0.0000     0.0000
H     -0.1281     1.6524     0.8002
C     -1.9897     0.0906    -1.1331
O     -3.0372     0.1443    -1.7295
C      0.1918    -2.0002    -1.0956
O      0.3051    -3.0425    -1.6919
P     -0.0130    -1.5811     2.2152
C     -1.0147    -3.1010     2.3390
C     -1.6652    -3.4523     0.9969
C     -2.0874    -3.0424     3.4356
C      0.1125    -0.8289     3.8795
C     -1.0946     0.0512     4.2243
C      1.3769     0.0330     4.0333
C      1.6072    -2.3034     2.0015
C      2.5662    -1.2326     1.5877
C      3.9132    -1.3354     1.9653
C      4.7860    -0.2892     1.6899
C      4.3242     0.8283     1.0050
C      2.9882     0.8797     0.5841
C      2.5155     2.0369    -0.2518
P      1.4605     1.4554    -1.6921
C      0.7415     3.0553    -2.3916
C     -0.3338     3.6074    -1.4536
C      1.8093     4.1198    -2.6691
C      2.7312     0.9005    -2.9707
C      3.4262    -0.3833    -2.5095
C      2.0480     0.6670    -4.3222
N      2.1228    -0.1218     0.9210
H     -4.9424     0.6339     1.9162
H     -4.7939    -1.0967     2.4260
H     -4.2245     0.2312     3.5210
H     -0.3306    -3.9356     2.6078
H     -2.4468    -4.2295     1.1317
H     -2.1366    -2.5779     0.5084
H     -0.9077    -3.9068     0.3326
H     -2.5921    -4.0284     3.5028
H     -2.8725    -2.3073     3.2144
H     -1.6457    -2.8734     4.4335
H      0.1738    -1.6450     4.6279
H     -0.9712     0.4723     5.2456
H     -1.1733     0.9127     3.5292
H     -2.0322    -0.5222     4.2673
H      1.4484     0.7928     3.2272
H      1.3568     0.5814     4.9999
H      2.2858    -0.5968     4.0820
H      1.5662    -3.0800     1.2109
H      1.9364    -2.7689     2.9558
H      4.2767    -2.2038     2.5008
H      5.8208    -0.3460     2.0004
H      5.0124     1.6328     0.7751
H      1.9309     2.7200     0.3945
H      3.3793     2.6057    -0.6552
H      0.2399     2.8095    -3.3509
H      0.1056     3.9181    -0.4818
H     -1.1125     2.8376    -1.2711
H     -0.8258     4.4896    -1.9155
H      2.5657     3.7459    -3.3866
H      1.3343     5.0150    -3.1264
H      2.3114     4.4349    -1.7314
H      3.5059     1.6841    -3.0932
H      4.0708    -0.7899    -3.3187
H      2.6812    -1.1582    -2.2300
H      4.0839    -0.1779    -1.6418
H      1.1978    -0.0399    -4.2151
H      2.7727     0.2523    -5.0564
H      1.6749     1.6241    -4.7376
69
{"conf": 22, "E": 235.63, "rms": -1.0, "geom": "OH", "total_charge": 0, "CA_charge": 1, "smiles": "C[C:1]#[6N:2]->[Mn+:3]1(<-[3H-:4])(<-[4C-:5]#[O+:6])(<-[5C-:7]#[O+:8])<-[1P:9]([CH:10]([CH3:11])[CH3:12])([CH:13]([CH3:14])[CH3:15])[CH2:16][c:17]2[cH:18][cH:19][cH:20][c:21]([CH2:22][P:23]([CH:24]([CH3:25])[CH3:26])[CH:27]([CH3:28])[CH3:29])[2n:30]->12", "smiles3D": "C([C:1]#[6N:2]->[Mn+:3]1(<-[3H-:4])(<-[4C-:5]#[O+:6])(<-[5C-:7]#[O+:8])<-[1P:9]([C:10]([C:11]([H:35])([H:36])[H:37])([C:12]([H:38])([H:39])[H:40])[H:34])([C:13]([C:14]([H:42])([H:43])[H:44])([C:15]([H:45])([H:46])[H:47])[H:41])[C:16]([H:48])([H:49])[c:17]2[c:18]([H:50])[c:19]([H:51])[c:20]([H:52])[c:21]([C:22]([P:23]([C:24]([C:25]([H:56])([H:57])[H:58])([C:26]([H:59])([H:60])[H:61])[H:55])[C:27]([C:28]([H:63])([H:64])[H:65])([C:29]([H:66])([H:67])[H:68])[H:62])([H:53])[H:54])[2n:30]->12)([H:31])([H:32])[H:33]", "smiles3Dx": "C([C:1]#[6N:2]->[Mn+:3]1(<-[3H-:4])(<-[4C-:5]#[O+:6])(<-[5C-:7]#[O+:8])<-[1P:9]([C:10]([C:11]([H:35])([H:36])[H:37])([C:12]([H:38])([H:39])[H:40])[H:34])([C:13]([C:14]([H:42])([H:43])[H:44])([C:15]([H:45])([H:46])[H:47])[H:41])[C:16]([H:48])([H:49])[c:17]2[c:18]([H:50])[c:19]([H:51])[c:20]([H:52])[c:21]([C:22]([P:23]([C:24]([C:25]([H:56])([H:57])[H:58])([C:26]([H:59])([H:60])[H:61])[H:55])[C:27]([C:28]([H:63])([H:64])[H:65])([C:29]([H:66])([H:67])[H:68])[H:62])([H:53])[H:54])[2n:30]->12)([H:31])([H:32])[H:33]", "dummies": []}
C     -2.4261    -3.6230     1.8578
C     -1.9007    -2.6748     0.9150
N     -1.3433    -1.7126     0.3272
Mn     0.0000     0.0000     0.0000
H     -0.1010    -0.1921    -1.8631
C     -1.6883     1.4399    -0.1189
O     -2.6472     2.1936    -0.2568
C     -0.2302     0.1168     2.2512
O     -0.4755     0.0986     3.4335
P      1.7509     1.8453    -0.2232
C      1.4668     3.3833     0.7427
C      0.3369     4.1840     0.1038
C      1.0508     3.0167     2.1963
C      2.2611     2.1549    -1.8847
C      3.4468     3.1316    -1.9753
C      1.1036     2.5496    -2.7766
C      3.1197     0.9427     0.4582
C      3.0751    -0.4884     0.0182
C      4.0807    -1.0529    -0.8063
C      3.9372    -2.3889    -1.0005
C      2.9672    -3.1888    -0.4230
C      1.9695    -2.5303     0.3046
C      1.3093    -3.2037     1.4996
P      2.5659    -3.7096     2.7651
C      2.5904    -5.5719     3.1040
C      1.6116    -5.9003     4.2423
C      2.2606    -6.3568     1.8359
C      4.3050    -2.9377     2.6662
C      4.6795    -2.2994     3.9899
C      5.3445    -3.9482     2.1957
N      1.9234    -1.1969     0.2469
H     -2.2750    -4.6778     1.6150
H     -3.4964    -3.4188     2.0362
H     -1.8931    -3.4343     2.7450
H      2.3961     3.9448     0.7657
H      0.7174     5.1708    -0.2570
H     -0.1537     3.6945    -0.7974
H     -0.5051     4.3959     0.8046
H     -0.0089     2.6884     2.2317
H      1.1298     3.9339     2.8165
H      1.6917     2.2483     2.6487
H      2.6119     1.1194    -2.2694
H      4.0367     3.2261    -1.0425
H      3.1105     4.1399    -2.2886
H      4.1299     2.7971    -2.7462
H      0.9604     3.6606    -2.7882
H      1.2615     2.2394    -3.8089
H      0.1454     2.0384    -2.4510
H      4.0866     1.3795     0.1559
H      3.0908     0.9133     1.5852
H      4.8672    -0.4739    -1.2599
H      4.6136    -2.8770    -1.6507
H      3.0921    -4.2390    -0.3934
H      0.6953    -4.0537     1.1755
H      0.6681    -2.4589     2.0019
H      3.6264    -5.8621     3.4404
H      1.8933    -6.8811     4.7035
H      0.5732    -5.9531     3.8632
H      1.6739    -5.1286     5.0333
H      3.0412    -6.1972     1.0515
H      1.2719    -6.0816     1.4394
H      2.1927    -7.4443     2.0797
H      4.2386    -2.1264     1.8980
H      4.6766    -3.0467     4.8261
H      3.9915    -1.4686     4.2273
H      5.7006    -1.8466     3.9170
H      4.9477    -4.6148     1.4212
H      6.2218    -3.4021     1.7780
H      5.6966    -4.5709     3.0580
69
{"conf": 23, "E": 135.96, "rms": -1.0, "geom": "OH", "total_charge": 0, "CA_charge": 1, "smiles": "C[C:1]#[6N:2]->[Mn+:3]1(<-[3H-:4])(<-[4C-:5]#[O+:6])(<-[5C-:7]#[O+:8])<-[1P:9]([CH:10]([CH3:11])[CH3:12])([CH:13]([CH3:14])[CH3:15])[CH2:16][c:17]2[cH:18][cH:19][cH:20][c:21]([CH2:22][P:23]([CH:24]([CH3:25])[CH3:26])[CH:27]([CH3:28])[CH3:29])[2n:30]->12", "smiles3D": "C([C:1]#[6N:2]->[Mn+:3]1(<-[3H-:4])(<-[4C-:5]#[O+:6])(<-[5C-:7]#[O+:8])<-[1P:9]([C:10]([C:11]([H:35])([H:36])[H:37])([C:12]([H:38])([H:39])[H:40])[H:34])([C:13]([C:14]([H:42])([H:43])[H:44])([C:15]([H:45])([H:46])[H:47])[H:41])[C:16]([H:48])([H:49])[c:17]2[c:18]([H:50])[c:19]([H:51])[c:20]([H:52])[c:21]([C:22]([P:23]([C:24]([C:25]([H:56])([H:57])[H:58])([C:26]([H:59])([H:60])[H:61])[H:55])[C:27]([C:28]([H:63])([H:64])[H:65])([C:29]([H:66])([H:67])[H:68])[H:62])([H:53])[H:54])[2n:30]->12)([H:31])([H:32])[H:33]", "smiles3Dx": "C([C:1]#[6N:2]->[Mn+:3]1(<-[3H-:4])(<-[4C-:5]#[O+:6])(<-[5C-:7]#[O+:8])<-[1P:9]([C:10]([C:11]([H:35])([H:36])[H:37])([C:12]([H:38])([H:39])[H:40])[H:34])([C:13]([C:14]([H:42])([H:43])[H:44])([C:15]([H:45])([H:46])[H:47])[H:41])[C:16]([H:48])([H:49])[c:17]2[c:18]([H:50])[c:19]([H:51])[c:20]([H:52])[c:21]([C:22]([P:23]([C:24]([C:25]([H:56])([H:57])[H:58])([C:26]([H:59])([H:60])[H:61])[H:55])[C:27]([C:28]([H:63])([H:64])[H:65])([C:29]([H:66])([H:67])[H:68])[H:62])([H:53])[H:54])[2n:30]->12)([H:31])([H:32])[H:33]", "dummies": []}
C      1.0647     1.5830     4.6002
C      0.7712     1.1471     3.2330
N      0.5284     0.7622     2.0933
Mn     0.0000     0.0000     0.0000
H     -0.9605    -1.3454     0.8136
C     -1.8723     1.3145     0.0584
O     -2.8573     2.0079     0.1012
C      1.0745     1.7277    -1.0477
O      1.6339     2.6357    -1.6120
P     -0.6369    -1.0519    -2.2882
C     -2.4196    -1.2621    -2.4932
C     -2.7808    -2.4879    -3.3488
C     -3.0602     0.0056    -3.0763
C      0.1393    -0.3518    -3.7734
C     -0.2835    -1.0784    -5.0610
C      1.6704    -0.4260    -3.6513
C      0.0920    -2.6612    -1.9947
C      1.4587    -2.5274    -1.3087
C      2.4376    -3.4813    -1.6239
C      3.6782    -3.4417    -1.0196
C      3.9416    -2.4587    -0.0882
C      2.9693    -1.4980     0.2330
C      3.3236    -0.4713     1.2773
P      3.7126     1.2190     0.5562
C      3.9774     2.4077     1.9920
C      5.1316     2.0104     2.9134
C      4.1528     3.8347     1.4773
C      5.2403     1.1863    -0.5492
C      4.9099     0.5483    -1.8954
C      6.4510     0.5064     0.1017
N      1.7284    -1.5459    -0.3700
H      1.6421     2.5311     4.5728
H      1.6585     0.8058     5.1187
H      0.1093     1.7446     5.1462
H     -2.8470    -1.4218    -1.4819
H     -3.8809    -2.6487    -3.3013
H     -2.5188    -2.3655    -4.4160
H     -2.3090    -3.4086    -2.9561
H     -2.8112     0.1624    -4.1403
H     -4.1654    -0.0632    -2.9971
H     -2.7327     0.9061    -2.5122
H     -0.1509     0.7152    -3.8563
H     -0.2287    -2.1813    -4.9569
H     -1.2939    -0.7747    -5.3891
H      0.3990    -0.7961    -5.8948
H      2.1431     0.2289    -4.4196
H      2.0140    -0.0930    -2.6614
H      2.0358    -1.4632    -3.8176
H      0.2047    -3.1972    -2.9613
H     -0.5789    -3.2418    -1.3368
H      2.2346    -4.2672    -2.3417
H      4.4333    -4.1730    -1.2756
H      4.9163    -2.4413     0.3797
H      4.2110    -0.8078     1.8466
H      2.5310    -0.4350     2.0301
H      3.0506     2.3907     2.5937
H      4.9946     2.4936     3.9066
H      6.1035     2.3578     2.5188
H      5.1640     0.9099     3.0717
H      5.0606     3.9185     0.8395
H      4.2463     4.5430     2.3241
H      3.2652     4.1344     0.8754
H      5.5168     2.2436    -0.7624
H      4.6931    -0.5319    -1.7839
H      5.7585     0.6684    -2.5964
H      4.0275     1.0537    -2.3435
H      6.9152     1.1763     0.8466
H      7.2246     0.2824    -0.6587
H      6.1576    -0.4394     0.5955
69
{"conf": 24, "E": 154.28, "rms": -1.0, "geom": "OH", "total_charge": 0, "CA_charge": 1, "smiles": "C[C:1]#[6N:2]->[Mn+:3]1(<-[3H-:4])(<-[4C-:5]#[O+:6])(<-[5C-:7]#[O+:8])<-[1P:9]([CH:10]([CH3:11])[CH3:12])([CH:13]([CH3:14])[CH3:15])[CH2:16][c:17]2[cH:18][cH:19][cH:20][c:21]([CH2:22][P:23]([CH:24]([CH3:25])[CH3:26])[CH:27]([CH3:28])[CH3:29])[2n:30]->12", "smiles3D": "C([C:1]#[6N:2]->[Mn+:3]1(<-[3H-:4])(<-[4C-:5]#[O+:6])(<-[5C-:7]#[O+:8])<-[1P:9]([C:10]([C:11]([H:35])([H:36])[H:37])([C:12]([H:38])([H:39])[H:40])[H:34])([C:13]([C:14]([H:42])([H:43])[H:44])([C:15]([H:45])([H:46])[H:47])[H:41])[C:16]([H:48])([H:49])[c:17]2[c:18]([H:50])[c:19]([H:51])[c:20]([H:52])[c:21]([C:22]([P:23]([C:24]([C:25]([H:56])([H:57])[H:58])([C:26]([H:59])([H:60])[H:61])[H:55])[C:27]([C:28]([H:63])([H:64])[H:65])([C:29]([H:66])([H:67])[H:68])[H:62])([H:53])[H:54])[2n:30]->12)([H:31])([H:32])[H:33]", "smiles3Dx": "C([C:1]#[6N:2]->[Mn+:3]1(<-[3H-:4])(<-[4C-:5]#[O+:6])(<-[5C-:7]#[O+:8])<-[1P:9]([C:10]([C:11]([H:35])([H:36])[H:37])([C:12]([H:38])([H:39])[H:40])[H:34])([C:13]([C:14]([H:42])([H:43])[H:44])([C:15]([H:45])([H:46])[H:47])[H:41])[C:16]([H:48])([H:49])[c:17]2[c:18]([H:50])[c:19]([H:51])[c:20]([H:52])[c:21]([C:22]([P:23]([C:24]([C:25]([H:56])([H:57])[H:58])([C:26]([H:59])([H:60])[H:61])[H:55])[C:27]([C:28]([H:63])([H:64])[H:65])([C:29]([H:66])([H:67])[H:68])[H:62])([H:53])[H:54])[2n:30]->12)([H:31])([H:32])[H:33]", "dummies": []}
C     -3.7788     1.5449    -2.8591
C     -2.6823     1.0983    -2.0068
N     -1.7654     0.7122    -1.2883
Mn     0.0000     0.0000     0.0000
H     -0.4880    -1.7257    -0.3789
C      1.3120     0.0611    -1.8795
O      2.0056     0.1062    -2.8669
C      0.5124     2.1814     0.4758
O      0.7798     3.3338     0.7122
P      1.9771    -0.9409     1.4227
C      2.0926    -2.7444     1.4799
C      2.1649    -3.3391     0.0663
C      3.2828    -3.2321     2.3292
C      3.6282    -0.2066     1.2807
C      4.4184    -0.8124     0.1102
C      3.5225     1.3099     1.0731
C      1.3861    -0.5125     3.0539
C     -0.1358    -0.6300     3.1362
C     -0.6873    -1.0318     4.3614
C     -2.0520    -0.9263     4.5753
C     -2.8463    -0.3367     3.6057
C     -2.2879     0.0611     2.3815
C     -3.1148     0.9132     1.4662
P     -4.3532    -0.0919     0.4767
C     -3.8428    -1.8801     0.2031
C     -4.2985    -2.3630    -1.1731
C     -4.3450    -2.8040     1.3063
C     -6.1372     0.2843     0.9355
C     -7.1069    -0.4638     0.0231
C     -6.4222    -0.0111     2.4097
N     -0.9607    -0.1741     2.1264
H     -4.6699     1.7551    -2.2318
H     -4.0274     0.7462    -3.5818
H     -3.4907     2.4708    -3.3997
H      1.1650    -3.1216     1.9607
H      1.3818    -2.9105    -0.5896
H      3.1499    -3.1785    -0.4088
H      2.0014    -4.4348     0.1136
H      3.5899    -2.4924     3.0954
H      2.9830    -4.1460     2.8851
H      4.1698    -3.5080     1.7282
H      4.1937    -0.3929     2.2264
H      4.8007    -1.8173     0.3749
H      3.7980    -0.8711    -0.8086
H      5.3157    -0.1957    -0.1096
H      4.5324     1.7549     1.1356
H      2.9169     1.7893     1.8666
H      3.0885     1.5461     0.0806
H      1.6759     0.5275     3.2982
H      1.8480    -1.1861     3.7968
H     -0.0609    -1.4144     5.1592
H     -2.4904    -1.2415     5.5168
H     -3.8805    -0.1484     3.8242
H     -2.4540     1.5123     0.8241
H     -3.6823     1.6559     2.0741
H     -2.7385    -1.9053     0.2172
H     -5.4050    -2.4188    -1.2255
H     -3.9406    -1.6681    -1.9534
H     -3.8757    -3.3643    -1.3853
H     -5.4542    -2.8728     1.3152
H     -3.9304    -3.8275     1.1497
H     -4.0015    -2.4594     2.3002
H     -6.2882     1.3681     0.7708
H     -6.8354    -0.3031    -1.0370
H     -7.0998    -1.5517     0.2385
H     -8.1441    -0.0847     0.1783
H     -6.1292    -1.0542     2.6682
H     -5.8664     0.7107     3.0433
H     -7.5084     0.1179     2.6261
69
{"conf": 25, "E": 316.73, "rms": -1.0, "geom": "OH", "total_charge": 0, "CA_charge": 1, "smiles": "C[C:1]#[6N:2]->[Mn+:3]1(<-[3H-:4])(<-[4C-:5]#[O+:6])(<-[5C-:7]#[O+:8])<-[1P:9]([CH:10]([CH3:11])[CH3:12])([CH:13]([CH3:14])[CH3:15])[CH2:16][c:17]2[cH:18][cH:19][cH:20][c:21]([CH2:22][P:23]([CH:24]([CH3:25])[CH3:26])[CH:27]([CH3:28])[CH3:29])[2n:30]->12", "smiles3D": "C([C:1]#[6N:2]->[Mn+:3]1(<-[3H-:4])(<-[4C-:5]#[O+:6])(<-[5C-:7]#[O+:8])<-[1P:9]([C:10]([C:11]([H:35])([H:36])[H:37])([C:12]([H:38])([H:39])[H:40])[H:34])([C:13]([C:14]([H:42])([H:43])[H:44])([C:15]([H:45])([H:46])[H:47])[H:41])[C:16]([H:48])([H:49])[c:17]2[c:18]([H:50])[c:19]([H:51])[c:20]([H:52])[c:21]([C:22]([P:23]([C:24]([C:25]([H:56])([H:57])[H:58])([C:26]([H:59])([H:60])[H:61])[H:55])[C:27]([C:28]([H:63])([H:64])[H:65])([C:29]([H:66])([H:67])[H:68])[H:62])([H:53])[H:54])[2n:30]->12)([H:31])([H:32])[H:33]", "smiles3Dx": "C([C:1]#[6N:2]->[Mn+:3]1(<-[3H-:4])(<-[4C-:5]#[O+:6])(<-[5C-:7]#[O+:8])<-[1P:9]([C:10]([C:11]([H:35])([H:36])[H:37])([C:12]([H:38])([H:39])[H:40])[H:34])([C:13]([C:14]([H:42])([H:43])[H:44])([C:15]([H:45])([H:46])[H:47])[H:41])[C:16]([H:48])([H:49])[c:17]2[c:18]([H:50])[c:19]([H:51])[c:20]([H:52])[c:21]([C:22]([P:23]([C:24]([C:25]([H:56])([H:57])[H:58])([C:26]([H:59])([H:60])[H:61])[H:55])[C:27]([C:28]([H:63])([H:64])[H:65])([C:29]([H:66])([H:67])[H:68])[H:62])([H:53])[H:54])[2n:30]->12)([H:31])([H:32])[H:33]", "dummies": []}
C     -3.4292     2.1657     2.9094
C     -2.4806     1.5040     2.0122
N     -1.6751     0.9560     1.2570
Mn     0.0000     0.0000     0.0000
H     -0.4873    -1.3608     1.1379
C      0.7147     1.4498     1.6239
O      1.0935     2.2121     2.4784
C      0.6977     1.6713    -1.3985
O      1.0800     2.5472    -2.1347
P     -2.4076     0.5974    -1.0674
C     -3.7217    -0.6274    -0.7467
C     -3.9119    -0.9107     0.7430
C     -5.0679    -0.2249    -1.3579
C     -3.0869     2.2883    -1.0214
C     -3.7889     2.6829    -2.3386
C     -1.9827     3.3239    -0.7511
C     -2.0200     0.2725    -2.7745
C     -1.3222    -1.0467    -2.8084
C     -1.5239    -1.9100    -3.8938
C     -0.9442    -3.1726    -3.8830
C     -0.1407    -3.5505    -2.8132
C      0.0833    -2.6518    -1.7607
C      1.0242    -3.0265    -0.6503
P      2.1276    -1.5912    -0.1583
C      3.4931    -1.5737    -1.4608
C      2.9086    -1.3718    -2.8603
C      4.4907    -0.4537    -1.1481
C      2.9826    -2.2193     1.4045
C      2.0372    -2.0943     2.5990
C      3.4897    -3.6599     1.2754
N     -0.5509    -1.4424    -1.7459
H     -4.4243     2.2196     2.4251
H     -3.5080     1.5904     3.8533
H     -3.0715     3.1919     3.1275
H     -3.4133    -1.5827    -1.2228
H     -4.3795    -0.0497     1.2583
H     -2.9589    -1.2098     1.2206
H     -4.6042    -1.7719     0.8658
H     -5.8231    -1.0105    -1.1453
H     -4.9990    -0.1622    -2.4607
H     -5.4538     0.7198    -0.9213
H     -3.8312     2.3424    -0.1993
H     -3.0691     2.7573    -3.1803
H     -4.2497     3.6872    -2.2179
H     -4.6016     2.0030    -2.6348
H     -2.4470     4.3102    -0.5366
H     -1.3424     3.0760     0.1114
H     -1.3379     3.4490    -1.6446
H     -1.3464     1.0611    -3.1657
H     -2.9461     0.2359    -3.3816
H     -2.1484    -1.6166    -4.7296
H     -1.1096    -3.8537    -4.7056
H      0.3275    -4.5255    -2.8184
H      0.4237    -3.3490     0.2242
H      1.6661    -3.8790    -0.9545
H      4.0327    -2.5415    -1.4540
H      2.3673    -2.2838    -3.1827
H      2.2157    -0.5064    -2.8782
H      3.7195    -1.1979    -3.5998
H      4.9451    -0.5979    -0.1472
H      3.9850     0.5368    -1.1730
H      5.3141    -0.4543    -1.8939
H      3.8544    -1.5632     1.6073
H      1.7015    -1.0429     2.7115
H      1.1494    -2.7474     2.4684
H      2.5609    -2.3928     3.5335
H      4.1766    -3.7661     0.4135
H      2.6468    -4.3735     1.1658
H      4.0585    -3.9409     2.1868
69
{"conf": 26, "E": 286.01, "rms": -1.0, "geom": "OH", "total_charge": 0, "CA_charge": 1, "smiles": "C[C:1]#[6N:2]->[Mn+:3]1(<-[3H-:4])(<-[4C-:5]#[O+:6])(<-[5C-:7]#[O+:8])<-[1P:9]([CH:10]([CH3:11])[CH3:12])([CH:13]([CH3:14])[CH3:15])[CH2:16][c:17]2[cH:18][cH:19][cH:20][c:21]([CH2:22][P:23]([CH:24]([CH3:25])[CH3:26])[CH:27]([CH3:28])[CH3:29])[2n:30]->12", "smiles3D": "C([C:1]#[6N:2]->[Mn+:3]1(<-[3H-:4])(<-[4C-:5]#[O+:6])(<-[5C-:7]#[O+:8])<-[1P:9]([C:10]([C:11]([H:35])([H:36])[H:37])([C:12]([H:38])([H:39])[H:40])[H:34])([C:13]([C:14]([H:42])([H:43])[H:44])([C:15]([H:45])([H:46])[H:47])[H:41])[C:16]([H:48])([H:49])[c:17]2[c:18]([H:50])[c:19]([H:51])[c:20]([H:52])[c:21]([C:22]([P:23]([C:24]([C:25]([H:56])([H:57])[H:58])([C:26]([H:59])([H:60])[H:61])[H:55])[C:27]([C:28]([H:63])([H:64])[H:65])([C:29]([H:66])([H:67])[H:68])[H:62])([H:53])[H:54])[2n:30]->12)([H:31])([H:32])[H:33]", "smiles3Dx": "C([C:1]#[6N:2]->[Mn+:3]1(<-[3H-:4])(<-[4C-:5]#[O+:6])(<-[5C-:7]#[O+:8])<-[1P:9]([C:10]([C:11]([H:35])([H:36])[H:37])([C:12]([H:38])([H:39])[H:40])[H:34])([C:13]([C:14]([H:42])([H:43])[H:44])([C:15]([H:45])([H:46])[H:47])[H:41])[C:16]([H:48])([H:49])[c:17]2[c:18]([H:50])[c:19]([H:51])[c:20]([H:52])[c:21]([C:22]([P:23]([C:24]([C:25]([H:56])([H:57])[H:58])([C:26]([H:59])([H:60])[H:61])[H:55])[C:27]([C:28]([H:63])([H:64])[H:65])([C:29]([H:66])([H:67])[H:68])[H:62])([H:53])[H:54])[2n:30]->12)([H:31])([H:32])[H:33]", "dummies": []}
C     -1.2671     1.4945    -4.0733
C     -1.2658     0.6019    -2.9946
N     -0.9360     0.1003    -1.9398
Mn     0.0000     0.0000     0.0000
H     -1.0711    -1.3631     0.4098
C      1.4998    -1.4074    -0.6862
O      2.4112    -2.1218    -1.1083
C      1.2450     1.6431    -0.8857
O      1.8189     2.4170    -1.5518
P      0.9763     0.2342     2.3624
C      0.1805    -0.9019     3.5370
C     -1.3712    -1.0221     3.3241
C      0.7764    -2.3596     3.5147
C      2.7547     0.1774     2.4561
C      3.3781    -1.1906     2.0856
C      3.3598     1.2467     1.4479
C      0.3720     1.8429     2.8201
C     -1.0489     1.8782     2.3397
C     -2.1371     2.0885     3.2184
C     -3.3788     2.2335     2.7668
C     -3.5662     2.4020     1.3844
C     -2.4755     2.1475     0.5542
C     -2.4108     2.8093    -0.8195
P     -3.2028     4.5326    -0.7835
C     -4.8136     4.6756    -1.7496
C     -5.0623     3.4041    -2.5535
C     -5.9599     4.9188    -0.7707
C     -2.1436     6.0777    -0.5970
C     -0.6802     5.8208    -0.9654
C     -2.2717     6.6439     0.8202
N     -1.3569     1.5824     1.0497
H     -0.6344     1.1634    -4.9208
H     -0.6966     2.4504    -3.7523
H     -2.1878     1.8826    -4.5527
H      0.3356    -0.5095     4.5779
H     -1.6734    -0.4722     2.4462
H     -1.9637    -0.5993     4.1893
H     -1.7154    -2.0512     3.1347
H      1.7995    -2.3085     3.8626
H      0.2300    -3.0259     4.1984
H      0.6827    -2.7173     2.5057
H      3.0549     0.4746     3.4439
H      4.1502    -1.1163     1.2851
H      2.6256    -1.8743     1.7128
H      3.8703    -1.6484     2.9724
H      4.4234     1.4641     1.6914
H      2.8380     2.2119     1.4411
H      3.3642     0.8350     0.4064
H      0.4465     1.9261     3.8738
H      1.0067     2.6526     2.2757
H     -1.9854     2.1236     4.2409
H     -4.2409     2.2630     3.3890
H     -4.4865     2.6016     1.0149
H     -2.9251     2.1921    -1.5973
H     -1.3355     3.0030    -1.1137
H     -4.7598     5.5288    -2.4380
H     -6.0476     3.4325    -3.0539
H     -5.0561     2.5085    -1.8931
H     -4.2863     3.2762    -3.3377
H     -6.8649     5.2655    -1.3119
H     -6.2330     3.9852    -0.2333
H     -5.6915     5.6861    -0.0174
H     -2.5269     6.8315    -1.2785
H     -0.1585     5.3125    -0.1271
H     -0.6031     5.1981    -1.8861
H     -0.1597     6.7797    -1.1679
H     -1.6901     6.0335     1.5313
H     -3.3244     6.6494     1.1484
H     -1.8984     7.6913     0.8592
69
{"conf": 27, "E": 110.58, "rms": -1.0, "geom": "OH", "total_charge": 0, "CA_charge": 1, "smiles": "C[C:1]#[6N:2]->[Mn+:3]1(<-[3H-:4])(<-[4C-:5]#[O+:6])(<-[5C-:7]#[O+:8])<-[1P:9]([CH:10]([CH3:11])[CH3:12])([CH:13]([CH3:14])[CH3:15])[CH2:16][c:17]2[cH:18][cH:19][cH:20][c:21]([CH2:22][P:23]([CH:24]([CH3:25])[CH3:26])[CH:27]([CH3:28])[CH3:29])[2n:30]->12", "smiles3D": "C([C:1]#[6N:2]->[Mn+:3]1(<-[3H-:4])(<-[4C-:5]#[O+:6])(<-[5C-:7]#[O+:8])<-[1P:9]([C:10]([C:11]([H:35])([H:36])[H:37])([C:12]([H:38])([H:39])[H:40])[H:34])([C:13]([C:14]([H:42])([H:43])[H:44])([C:15]([H:45])([H:46])[H:47])[H:41])[C:16]([H:48])([H:49])[c:17]2[c:18]([H:50])[c:19]([H:51])[c:20]([H:52])[c:21]([C:22]([P:23]([C:24]([C:25]([H:56])([H:57])[H:58])([C:26]([H:59])([H:60])[H:61])[H:55])[C:27]([C:28]([H:63])([H:64])[H:65])([C:29]([H:66])([H:67])[H:68])[H:62])([H:53])[H:54])[2n:30]->12)([H:31])([H:32])[H:33]", "smiles3Dx": "C([C:1]#[6N:2]->[Mn+:3]1(<-[3H-:4])(<-[4C-:5]#[O+:6])(<-[5C-:7]#[O+:8])<-[1P:9]([C:10]([C:11]([H:35])([H:36])[H:37])([C:12]([H:38])([H:39])[H:40])[H:34])([C:13]([C:14]([H:42])([H:43])[H:44])([C:15]([H:45])([H:46])[H:47])[H:41])[C:16]([H:48])([H:49])[c:17]2[c:18]([H:50])[c:19]([H:51])[c:20]([H:52])[c:21]([C:22]([P:23]([C:24]([C:25]([H:56])([H:57])[H:58])([C:26]([H:59])([H:60])[H:61])[H:55])[C:27]([C:28]([H:63])([H:64])[H:65])([C:29]([H:66])([H:67])[H:68])[H:62])([H:53])[H:54])[2n:30]->12)([H:31])([H:32])[H:33]", "dummies": []}
C     -0.6542    -1.5407     4.6973
C     -0.4639    -1.0854     3.3196
N     -0.3053    -0.7075     2.1610
Mn     0.0000     0.0000     0.0000
H     -1.4818     1.0765     0.0519
C      1.2338     1.7666     0.7724
O      1.8818     2.6979     1.1803
C      1.8693    -1.3194    -0.0531
O      2.8540    -2.0140    -0.0816
P      0.4221     0.4908    -2.5188
C      2.1267     0.8258    -3.0273
C      2.1908     1.3760    -4.4617
C      2.8153     1.7864    -2.0555
C     -0.7037     1.6715    -3.3009
C     -0.5258     3.0687    -2.6892
C     -2.1600     1.2221    -3.1152
C      0.0584    -1.1005    -3.2655
C     -0.8300    -1.9913    -2.3740
C     -1.3030    -3.1889    -2.9289
C     -2.2260    -3.9605    -2.2355
C     -2.7495    -3.4849    -1.0418
C     -2.2815    -2.2717    -0.5110
C     -3.0731    -1.6148     0.5854
P     -4.0442    -0.1355    -0.0412
C     -5.5371    -0.9032    -0.8982
C     -5.1881    -1.2065    -2.3607
C     -6.7499     0.0376    -0.8629
C     -4.7059     0.6309     1.5520
C     -3.5964     1.4136     2.2561
C     -5.3197    -0.4058     2.5004
N     -1.2147    -1.6411    -1.0975
H     -0.7199    -2.6483     4.7165
H     -1.5942    -1.1091     5.1036
H      0.2084    -1.2116     5.3119
H      2.6910    -0.1334    -3.0023
H      3.2500     1.5185    -4.7584
H      1.7388     0.6514    -5.1657
H      1.6849     2.3586    -4.5516
H      2.9997     1.2624    -1.0958
H      2.2181     2.6975    -1.8684
H      3.8101     2.0854    -2.4493
H     -0.4914     1.7192    -4.3897
H      0.4594     3.4991    -2.9523
H     -1.2954     3.7628    -3.0914
H     -0.6391     3.0321    -1.5853
H     -2.4156     1.1229    -2.0451
H     -2.8479     1.9636    -3.5744
H     -2.3463     0.2527    -3.6213
H      1.0117    -1.6401    -3.4666
H     -0.4561    -0.9304    -4.2399
H     -0.9740    -3.5086    -3.9097
H     -2.5967    -4.8829    -2.6658
H     -3.5700    -4.0214    -0.5738
H     -2.4160    -1.2901     1.3873
H     -3.7810    -2.3384     1.0410
H     -5.8027    -1.8511    -0.3847
H     -4.9499    -0.2690    -2.9113
H     -6.0436    -1.7086    -2.8556
H     -4.3178    -1.8814    -2.4321
H     -7.1384     0.1609     0.1713
H     -7.5818    -0.3779    -1.4709
H     -6.4707     1.0348    -1.2688
H     -5.4941     1.3637     1.2779
H     -4.0156     1.9587     3.1295
H     -3.1558     2.1620     1.5618
H     -2.7930     0.7340     2.6155
H     -4.5412    -1.0775     2.9213
H     -6.0787    -1.0226     1.9749
H     -5.8258     0.1128     3.3441
69
{"conf": 28, "E": 112.73, "rms": -1.0, "geom": "OH", "total_charge": 0, "CA_charge": 1, "smiles": "C[C:1]#[6N:2]->[Mn+:3]1(<-[3H-:4])(<-[4C-:5]#[O+:6])(<-[5C-:7]#[O+:8])<-[1P:9]([CH:10]([CH3:11])[CH3:12])([CH:13]([CH3:14])[CH3:15])[CH2:16][c:17]2[cH:18][cH:19][cH:20][c:21]([CH2:22][P:23]([CH:24]([CH3:25])[CH3:26])[CH:27]([CH3:28])[CH3:29])[2n:30]->12", "smiles3D": "C([C:1]#[6N:2]->[Mn+:3]1(<-[3H-:4])(<-[4C-:5]#[O+:6])(<-[5C-:7]#[O+:8])<-[1P:9]([C:10]([C:11]([H:35])([H:36])[H:37])([C:12]([H:38])([H:39])[H:40])[H:34])([C:13]([C:14]([H:42])([H:43])[H:44])([C:15]([H:45])([H:46])[H:47])[H:41])[C:16]([H:48])([H:49])[c:17]2[c:18]([H:50])[c:19]([H:51])[c:20]([H:52])[c:21]([C:22]([P:23]([C:24]([C:25]([H:56])([H:57])[H:58])([C:26]([H:59])([H:60])[H:61])[H:55])[C:27]([C:28]([H:63])([H:64])[H:65])([C:29]([H:66])([H:67])[H:68])[H:62])([H:53])[H:54])[2n:30]->12)([H:31])([H:32])[H:33]", "smiles3Dx": "C([C:1]#[6N:2]->[Mn+:3]1(<-[3H-:4])(<-[4C-:5]#[O+:6])(<-[5C-:7]#[O+:8])<-[1P:9]([C:10]([C:11]([H:35])([H:36])[H:37])([C:12]([H:38])([H:39])[H:40])[H:34])([C:13]([C:14]([H:42])([H:43])[H:44])([C:15]([H:45])([H:46])[H:47])[H:41])[C:16]([H:48])([H:49])[c:17]2[c:18]([H:50])[c:19]([H:51])[c:20]([H:52])[c:21]([C:22]([P:23]([C:24]([C:25]([H:56])([H:57])[H:58])([C:26]([H:59])([H:60])[H:61])[H:55])[C:27]([C:28]([H:63])([H:64])[H:65])([C:29]([H:66])([H:67])[H:68])[H:62])([H:53])[H:54])[2n:30]->12)([H:31])([H:32])[H:33]", "dummies": []}
C     -4.5493    -2.0479     0.0623
C     -3.2125    -1.4446     0.0372
N     -2.0946    -0.9350     0.0213
Mn     0.0000     0.0000     0.0000
H     -0.3763     0.9729     1.5196
C      0.8127    -1.6971     1.3013
O      1.2425    -2.5935     1.9865
C      0.3865    -1.2227    -1.8999
O      0.5874    -1.8637    -2.9034
P      2.3168     1.1603    -0.2322
C      2.6808     2.4588     0.9690
C      2.9727     1.8346     2.3409
C      1.5023     3.4325     1.0945
C      3.7902     0.1231    -0.3622
C      4.9761     0.9218    -0.9156
C      3.5302    -1.0965    -1.2455
C      2.1067     1.9940    -1.8055
C      0.6371     2.3762    -2.0600
C      0.3765     3.3323    -3.0568
C     -0.9228     3.7429    -3.3060
C     -1.9568     3.2507    -2.5187
C     -1.6806     2.3382    -1.4871
C     -2.7684     1.9341    -0.5277
P     -3.8423     3.3907    -0.0246
C     -2.7101     4.5768     0.8926
C     -3.4163     5.9202     1.0401
C     -2.2627     4.0546     2.2488
C     -5.1581     2.7534     1.1600
C     -4.6897     1.5680     2.0068
C     -6.3824     2.3575     0.3430
N     -0.4176     1.8181    -1.3623
H     -4.4749    -3.1231    -0.2000
H     -4.9842    -1.9377     1.0761
H     -5.2016    -1.5378    -0.6754
H      3.5805     3.0229     0.6297
H      3.0582     2.6204     3.1109
H      3.9416     1.3007     2.3238
H      2.1809     1.1246     2.6488
H      0.6217     2.9409     1.5554
H      1.2175     3.8657     0.1034
H      1.8024     4.2822     1.7501
H      4.0591    -0.2455     0.6410
H      4.7676     1.3325    -1.9240
H      5.2549     1.7495    -0.2316
H      5.8675     0.2681    -0.9995
H      3.2259    -0.8060    -2.2699
H      2.7537    -1.7322    -0.7797
H      4.4520    -1.7130    -1.3242
H      2.7418     2.9082    -1.8124
H      2.4440     1.3279    -2.6260
H      1.1920     3.7570    -3.6321
H     -1.1238     4.4681    -4.0841
H     -2.9608     3.6163    -2.6901
H     -2.3179     1.5190     0.3935
H     -3.4155     1.1767    -1.0161
H     -1.8116     4.7228     0.2519
H     -3.6719     6.3276     0.0373
H     -2.7487     6.6424     1.5507
H     -4.3514     5.8181     1.6311
H     -1.5010     4.7461     2.6653
H     -1.7937     3.0561     2.1509
H     -3.1193     4.0066     2.9568
H     -5.4431     3.5837     1.8402
H     -5.5051     1.2635     2.7033
H     -3.8050     1.8326     2.6239
H     -4.4316     0.6968     1.3591
H     -7.2121     2.0413     1.0030
H     -6.1272     1.5280    -0.3509
H     -6.7364     3.2241    -0.2560
69
{"conf": 29, "E": 125.68, "rms": -1.0, "geom": "OH", "total_charge": 0, "CA_charge": 1, "smiles": "C[C:1]#[6N:2]->[Mn+:3]1(<-[3H-:4])(<-[4C-:5]#[O+:6])(<-[5C-:7]#[O+:8])<-[1P:9]([CH:10]([CH3:11])[CH3:12])([CH:13]([CH3:14])[CH3:15])[CH2:16][c:17]2[cH:18][cH:19][cH:20][c:21]([CH2:22][P:23]([CH:24]([CH3:25])[CH3:26])[CH:27]([CH3:28])[CH3:29])[2n:30]->12", "smiles3D": "C([C:1]#[6N:2]->[Mn+:3]1(<-[3H-:4])(<-[4C-:5]#[O+:6])(<-[5C-:7]#[O+:8])<-[1P:9]([C:10]([C:11]([H:35])([H:36])[H:37])([C:12]([H:38])([H:39])[H:40])[H:34])([C:13]([C:14]([H:42])([H:43])[H:44])([C:15]([H:45])([H:46])[H:47])[H:41])[C:16]([H:48])([H:49])[c:17]2[c:18]([H:50])[c:19]([H:51])[c:20]([H:52])[c:21]([C:22]([P:23]([C:24]([C:25]([H:56])([H:57])[H:58])([C:26]([H:59])([H:60])[H:61])[H:55])[C:27]([C:28]([H:63])([H:64])[H:65])([C:29]([H:66])([H:67])[H:68])[H:62])([H:53])[H:54])[2n:30]->12)([H:31])([H:32])[H:33]", "smiles3Dx": "C([C:1]#[6N:2]->[Mn+:3]1(<-[3H-:4])(<-[4C-:5]#[O+:6])(<-[5C-:7]#[O+:8])<-[1P:9]([C:10]([C:11]([H:35])([H:36])[H:37])([C:12]([H:38])([H:39])[H:40])[H:34])([C:13]([C:14]([H:42])([H:43])[H:44])([C:15]([H:45])([H:46])[H:47])[H:41])[C:16]([H:48])([H:49])[c:17]2[c:18]([H:50])[c:19]([H:51])[c:20]([H:52])[c:21]([C:22]([P:23]([C:24]([C:25]([H:56])([H:57])[H:58])([C:26]([H:59])([H:60])[H:61])[H:55])[C:27]([C:28]([H:63])([H:64])[H:65])([C:29]([H:66])([H:67])[H:68])[H:62])([H:53])[H:54])[2n:30]->12)([H:31])([H:32])[H:33]", "dummies": []}
C      4.4722    -0.4538     2.1409
C      3.1441    -0.2421     1.5647
N      2.0372    -0.1061     1.0477
Mn     0.0000     0.0000     0.0000
H      0.8885     0.2350    -1.5885
C      0.1486    -2.2658    -0.2624
O      0.2363    -3.4610    -0.3993
C     -1.0222    -0.2829     2.0264
O     -1.5606    -0.4359     3.0938
P     -2.2773     0.0793    -1.2738
C     -2.1901     0.3420    -3.0633
C     -1.3156     1.5590    -3.3960
C     -3.5871     0.5488    -3.6783
C     -3.4951    -1.2191    -0.9642
C     -3.5018    -1.6204     0.5137
C     -3.1888    -2.4556    -1.8230
C     -2.9279     1.5850    -0.5647
C     -1.8118     2.6197    -0.3825
C     -2.1261     3.9642    -0.6303
C     -1.1797     4.9520    -0.4311
C      0.0492     4.6075     0.1015
C      0.3386     3.2672     0.4145
C      1.5368     2.9902     1.2699
P      1.0247     2.4835     3.0145
C      2.3311     3.0887     4.2415
C      3.0782     4.3521     3.7946
C      3.3313     1.9728     4.5178
C     -0.5641     3.4147     3.4475
C     -1.1727     2.8360     4.7245
C     -0.3568     4.9217     3.6014
N     -0.5548     2.2785     0.0845
H      4.8702    -1.4215     1.7723
H      5.1530     0.3730     1.8370
H      4.3933    -0.5078     3.2507
H     -1.7242    -0.5577    -3.5269
H     -1.1403     1.5949    -4.4906
H     -0.3285     1.5029    -2.9009
H     -1.8189     2.5059    -3.1035
H     -3.4946     0.5877    -4.7820
H     -4.2788    -0.2842    -3.4528
H     -4.0470     1.5039    -3.3486
H     -4.5068    -0.8399    -1.2286
H     -3.6998    -0.7442     1.1663
H     -4.3159    -2.3553     0.6947
H     -2.5408    -2.1007     0.7985
H     -2.1639    -2.8308    -1.6431
H     -3.8907    -3.2721    -1.5771
H     -3.3078    -2.2527    -2.9014
H     -3.7214     1.9921    -1.2191
H     -3.3679     1.3620     0.4248
H     -3.1092     4.2428    -0.9881
H     -1.4160     5.9897    -0.6435
H      0.7533     5.3980     0.3246
H      2.1844     2.2510     0.7862
H      2.1644     3.8986     1.3263
H      1.8136     3.3215     5.1965
H      3.7744     4.1332     2.9594
H      3.6772     4.7530     4.6406
H      2.3866     5.1483     3.4706
H      3.9515     1.7962     3.6144
H      3.9997     2.2619     5.3584
H      2.7971     1.0404     4.7990
H     -1.2917     3.2484     2.6249
H     -0.5028     2.9921     5.5981
H     -2.1489     3.3228     4.9370
H     -1.3513     1.7481     4.6030
H      0.1561     5.3427     2.7198
H     -1.3399     5.4336     3.6934
H      0.2402     5.1561     4.5089
69
{"conf": 30, "E": 122.23, "rms": -1.0, "geom": "OH", "total_charge": 0, "CA_charge": 1, "smiles": "C[C:1]#[6N:2]->[Mn+:3]1(<-[3H-:4])(<-[4C-:5]#[O+:6])(<-[5C-:7]#[O+:8])<-[1P:9]([CH:10]([CH3:11])[CH3:12])([CH:13]([CH3:14])[CH3:15])[CH2:16][c:17]2[cH:18][cH:19][cH:20][c:21]([CH2:22][P:23]([CH:24]([CH3:25])[CH3:26])[CH:27]([CH3:28])[CH3:29])[2n:30]->12", "smiles3D": "C([C:1]#[6N:2]->[Mn+:3]1(<-[3H-:4])(<-[4C-:5]#[O+:6])(<-[5C-:7]#[O+:8])<-[1P:9]([C:10]([C:11]([H:35])([H:36])[H:37])([C:12]([H:38])([H:39])[H:40])[H:34])([C:13]([C:14]([H:42])([H:43])[H:44])([C:15]([H:45])([H:46])[H:47])[H:41])[C:16]([H:48])([H:49])[c:17]2[c:18]([H:50])[c:19]([H:51])[c:20]([H:52])[c:21]([C:22]([P:23]([C:24]([C:25]([H:56])([H:57])[H:58])([C:26]([H:59])([H:60])[H:61])[H:55])[C:27]([C:28]([H:63])([H:64])[H:65])([C:29]([H:66])([H:67])[H:68])[H:62])([H:53])[H:54])[2n:30]->12)([H:31])([H:32])[H:33]", "smiles3Dx": "C([C:1]#[6N:2]->[Mn+:3]1(<-[3H-:4])(<-[4C-:5]#[O+:6])(<-[5C-:7]#[O+:8])<-[1P:9]([C:10]([C:11]([H:35])([H:36])[H:37])([C:12]([H:38])([H:39])[H:40])[H:34])([C:13]([C:14]([H:42])([H:43])[H:44])([C:15]([H:45])([H:46])[H:47])[H:41])[C:16]([H:48])([H:49])[c:17]2[c:18]([H:50])[c:19]([H:51])[c:20]([H:52])[c:21]([C:22]([P:23]([C:24]([C:25]([H:56])([H:57])[H:58])([C:26]([H:59])([H:60])[H:61])[H:55])[C:27]([C:28]([H:63])([H:64])[H:65])([C:29]([H:66])([H:67])[H:68])[H:62])([H:53])[H:54])[2n:30]->12)([H:31])([H:32])[H:33]", "dummies": []}
C      4.5667    -1.8380     0.8104
C      3.2274    -1.3027     0.5684
N      2.1030    -0.8498     0.3688
Mn     0.0000     0.0000     0.0000
H      0.3397    -0.1349    -1.8027
C     -0.8301    -2.1326     0.0197
O     -1.2642    -3.2575     0.0310
C     -0.4740     0.1273     2.2381
O     -0.7245     0.1839     3.4166
P     -2.2449     1.1772    -0.6136
C     -3.4587     0.3747    -1.6962
C     -3.2030     0.6811    -3.1785
C     -3.4447    -1.1396    -1.4871
C     -3.1257     1.8472     0.8144
C     -3.9268     0.7383     1.5087
C     -4.0603     3.0051     0.4223
C     -1.5422     2.5770    -1.4927
C     -0.2811     3.0909    -0.7981
C      0.1044     4.4169    -1.0411
C      1.2931     4.9014    -0.5167
C      2.0516     4.0907     0.3134
C      1.6188     2.7902     0.6086
C      2.2887     2.0379     1.7244
P      1.8073     2.7190     3.4129
C      2.6504     4.3959     3.6199
C      2.3205     4.9898     4.9892
C      4.1711     4.3416     3.4103
C      2.6003     1.6064     4.7190
C      1.6538     1.4846     5.9149
C      2.9436     0.2171     4.1750
N      0.5428     2.2646    -0.0619
H      5.2923    -1.3339     0.1397
H      4.5730    -2.9288     0.6079
H      4.8516    -1.6574     1.8669
H     -4.4698     0.7489    -1.4372
H     -3.3527     1.7623    -3.3842
H     -2.1814     0.3639    -3.4821
H     -3.9357     0.1305    -3.8093
H     -2.5190    -1.5814    -1.9090
H     -4.3088    -1.5967    -2.0168
H     -3.5415    -1.3978    -0.4132
H     -2.3733     2.2350     1.5349
H     -4.3264     1.1110     2.4746
H     -4.7819     0.4063     0.8828
H     -3.2778    -0.1353     1.7278
H     -4.7590     3.2313     1.2545
H     -4.6599     2.7773    -0.4807
H     -3.4735     3.9294     0.2493
H     -2.2921     3.3883    -1.5711
H     -1.2546     2.2612    -2.5130
H     -0.4995     5.0604    -1.6708
H      1.6133     5.9135    -0.7319
H      2.9600     4.4861     0.7408
H      1.9363     1.0092     1.7244
H      3.3891     2.0304     1.5896
H      2.2165     5.0776     2.8609
H      1.2244     4.9793     5.1603
H      2.8160     4.4157     5.8000
H      2.6660     6.0424     5.0377
H      4.6752     3.7699     4.2147
H      4.4281     3.8849     2.4358
H      4.5819     5.3738     3.4132
H      3.5420     2.0645     5.0767
H      2.1337     0.8938     6.7263
H      1.4046     2.4882     6.3187
H      0.7084     0.9807     5.6128
H      3.3620    -0.4179     4.9871
H      2.0427    -0.2856     3.7611
H      3.7191     0.2985     3.3853
69
{"conf": 31, "E": 166.69, "rms": -1.0, "geom": "OH", "total_charge": 0, "CA_charge": 1, "smiles": "C[C:1]#[6N:2]->[Mn+:3]1(<-[3H-:4])(<-[4C-:5]#[O+:6])(<-[5C-:7]#[O+:8])<-[1P:9]([CH:10]([CH3:11])[CH3:12])([CH:13]([CH3:14])[CH3:15])[CH2:16][c:17]2[cH:18][cH:19][cH:20][c:21]([CH2:22][P:23]([CH:24]([CH3:25])[CH3:26])[CH:27]([CH3:28])[CH3:29])[2n:30]->12", "smiles3D": "C([C:1]#[6N:2]->[Mn+:3]1(<-[3H-:4])(<-[4C-:5]#[O+:6])(<-[5C-:7]#[O+:8])<-[1P:9]([C:10]([C:11]([H:35])([H:36])[H:37])([C:12]([H:38])([H:39])[H:40])[H:34])([C:13]([C:14]([H:42])([H:43])[H:44])([C:15]([H:45])([H:46])[H:47])[H:41])[C:16]([H:48])([H:49])[c:17]2[c:18]([H:50])[c:19]([H:51])[c:20]([H:52])[c:21]([C:22]([P:23]([C:24]([C:25]([H:56])([H:57])[H:58])([C:26]([H:59])([H:60])[H:61])[H:55])[C:27]([C:28]([H:63])([H:64])[H:65])([C:29]([H:66])([H:67])[H:68])[H:62])([H:53])[H:54])[2n:30]->12)([H:31])([H:32])[H:33]", "smiles3Dx": "C([C:1]#[6N:2]->[Mn+:3]1(<-[3H-:4])(<-[4C-:5]#[O+:6])(<-[5C-:7]#[O+:8])<-[1P:9]([C:10]([C:11]([H:35])([H:36])[H:37])([C:12]([H:38])([H:39])[H:40])[H:34])([C:13]([C:14]([H:42])([H:43])[H:44])([C:15]([H:45])([H:46])[H:47])[H:41])[C:16]([H:48])([H:49])[c:17]2[c:18]([H:50])[c:19]([H:51])[c:20]([H:52])[c:21]([C:22]([P:23]([C:24]([C:25]([H:56])([H:57])[H:58])([C:26]([H:59])([H:60])[H:61])[H:55])[C:27]([C:28]([H:63])([H:64])[H:65])([C:29]([H:66])([H:67])[H:68])[H:62])([H:53])[H:54])[2n:30]->12)([H:31])([H:32])[H:33]", "dummies": []}
C     -2.6531    -4.2101    -0.1965
C     -1.8573    -2.9817    -0.1690
N     -1.1974    -1.9455    -0.1327
Mn     0.0000     0.0000     0.0000
H      0.0460    -0.2422     1.8259
C      2.0102    -1.0945    -0.1289
O      3.0635    -1.6805    -0.1853
C      0.0532     0.1812    -2.2821
O      0.1044     0.2320    -3.4839
P      1.0265     2.3564     0.3792
C      1.1606     3.5013    -1.0172
C      1.9095     2.8717    -2.2034
C     -0.2322     3.9588    -1.4878
C      2.5517     2.4342     1.3524
C      3.7813     2.2042     0.4779
C      2.6817     3.7757     2.0906
C     -0.2399     3.0148     1.4699
C     -1.6388     2.4933     1.1046
C     -2.7482     3.1349     1.6785
C     -4.0299     2.6757     1.4128
C     -4.2069     1.6246     0.5179
C     -3.0880     1.0337    -0.0886
C     -3.2980     0.2194    -1.3327
P     -3.9681     1.3708    -2.6451
C     -5.8389     1.2837    -2.7641
C     -6.4717     2.5852    -2.2650
C     -6.3197     0.9297    -4.1771
C     -2.8864     1.5727    -4.1579
C     -3.0378     0.4050    -5.1318
C     -3.1258     2.9235    -4.8271
N     -1.8282     1.3758     0.3224
H     -2.7337    -4.5853    -1.2393
H     -2.1648    -4.9805     0.4466
H     -3.6685    -3.9775     0.2033
H      1.7221     4.4005    -0.6851
H      2.6008     2.0559    -1.9063
H      1.2132     2.4580    -2.9582
H      2.5083     3.6519    -2.7271
H     -0.1554     4.5196    -2.4412
H     -0.7021     4.6474    -0.7595
H     -0.8993     3.0885    -1.6617
H      2.5059     1.6191     2.1126
H      3.7076     1.2376    -0.0609
H      3.9229     3.0379    -0.2426
H      4.6916     2.1492     1.1162
H      2.5225     4.6440     1.4201
H      3.6907     3.8683     2.5506
H      1.9536     3.8310     2.9324
H     -0.0151     2.7004     2.5041
H     -0.2286     4.1192     1.4169
H     -2.6218     3.9896     2.3396
H     -4.8885     3.1428     1.8782
H     -5.2139     1.3353     0.2402
H     -2.3664    -0.2381    -1.6835
H     -4.0323    -0.5912    -1.1340
H     -6.1642     0.4593    -2.0919
H     -7.3540     2.3463    -1.6237
H     -6.8118     3.2438    -3.0980
H     -5.7637     3.1712    -1.6337
H     -6.0040     1.7045    -4.9079
H     -5.9185    -0.0587    -4.4779
H     -7.4282     0.8724    -4.1905
H     -1.8475     1.5872    -3.7948
H     -3.9853     0.4756    -5.7011
H     -3.0080    -0.5623    -4.5845
H     -2.2003     0.4119    -5.8609
H     -4.1896     3.0525    -5.1045
H     -2.8343     3.7371    -4.1311
H     -2.5038     3.0111    -5.7426
69
{"conf": 32, "E": 124.07, "rms": -1.0, "geom": "OH", "total_charge": 0, "CA_charge": 1, "smiles": "C[C:1]#[6N:2]->[Mn+:3]1(<-[3H-:4])(<-[4C-:5]#[O+:6])(<-[5C-:7]#[O+:8])<-[1P:9]([CH:10]([CH3:11])[CH3:12])([CH:13]([CH3:14])[CH3:15])[CH2:16][c:17]2[cH:18][cH:19][cH:20][c:21]([CH2:22][P:23]([CH:24]([CH3:25])[CH3:26])[CH:27]([CH3:28])[CH3:29])[2n:30]->12", "smiles3D": "C([C:1]#[6N:2]->[Mn+:3]1(<-[3H-:4])(<-[4C-:5]#[O+:6])(<-[5C-:7]#[O+:8])<-[1P:9]([C:10]([C:11]([H:35])([H:36])[H:37])([C:12]([H:38])([H:39])[H:40])[H:34])([C:13]([C:14]([H:42])([H:43])[H:44])([C:15]([H:45])([H:46])[H:47])[H:41])[C:16]([H:48])([H:49])[c:17]2[c:18]([H:50])[c:19]([H:51])[c:20]([H:52])[c:21]([C:22]([P:23]([C:24]([C:25]([H:56])([H:57])[H:58])([C:26]([H:59])([H:60])[H:61])[H:55])[C:27]([C:28]([H:63])([H:64])[H:65])([C:29]([H:66])([H:67])[H:68])[H:62])([H:53])[H:54])[2n:30]->12)([H:31])([H:32])[H:33]", "smiles3Dx": "C([C:1]#[6N:2]->[Mn+:3]1(<-[3H-:4])(<-[4C-:5]#[O+:6])(<-[5C-:7]#[O+:8])<-[1P:9]([C:10]([C:11]([H:35])([H:36])[H:37])([C:12]([H:38])([H:39])[H:40])[H:34])([C:13]([C:14]([H:42])([H:43])[H:44])([C:15]([H:45])([H:46])[H:47])[H:41])[C:16]([H:48])([H:49])[c:17]2[c:18]([H:50])[c:19]([H:51])[c:20]([H:52])[c:21]([C:22]([P:23]([C:24]([C:25]([H:56])([H:57])[H:58])([C:26]([H:59])([H:60])[H:61])[H:55])[C:27]([C:28]([H:63])([H:64])[H:65])([C:29]([H:66])([H:67])[H:68])[H:62])([H:53])[H:54])[2n:30]->12)([H:31])([H:32])[H:33]", "dummies": []}
C      3.6981     3.3409    -0.2760
C      2.6026     2.3737    -0.1707
N      1.6865     1.5576    -0.0989
Mn     0.0000     0.0000     0.0000
H     -0.9318     0.8213    -1.3557
C      1.0899    -1.2981    -1.5356
O      1.6527    -1.9928    -2.3418
C      1.1871    -0.9770     1.6981
O      1.8120    -1.4863     2.5911
P     -1.9038    -1.7294     0.3774
C     -1.5246    -3.4929     0.2792
C     -0.1529    -3.7914     0.8778
C     -2.5911    -4.3250     0.9989
C     -3.4045    -1.4461    -0.5894
C     -3.9341    -0.0177    -0.3892
C     -3.1208    -1.6776    -2.0824
C     -2.3149    -1.3581     2.0828
C     -2.1615     0.1488     2.3699
C     -2.9006     0.6802     3.4273
C     -2.9451     2.0515     3.6155
C     -2.3087     2.8904     2.6968
C     -1.5605     2.3408     1.6374
C     -1.1979     3.2011     0.4421
P     -1.1589     5.0568     0.7857
C      0.2995     5.7065    -0.2100
C      0.1411     5.5036    -1.7222
C      0.5439     7.1800     0.1252
C     -2.7318     5.8469     0.0911
C     -3.7851     5.9250     1.2040
C     -3.3143     5.1357    -1.1405
N     -1.3931     0.9828     1.5785
H      3.8339     3.6017    -1.3484
H      4.6338     2.8882     0.1148
H      3.4530     4.2441     0.3173
H     -1.5114    -3.7900    -0.7890
H      0.0707    -4.8740     0.7956
H      0.6411    -3.2674     0.3057
H     -0.1217    -3.5220     1.9505
H     -2.6100    -4.1141     2.0825
H     -3.5951    -4.1410     0.5746
H     -2.3818    -5.4114     0.8652
H     -4.1902    -2.1472    -0.2575
H     -3.1591     0.7253    -0.6602
H     -4.8357     0.1538    -1.0163
H     -4.2567     0.1351     0.6601
H     -2.2919    -1.0262    -2.4455
H     -2.8603    -2.7340    -2.2961
H     -4.0336    -1.4590    -2.6794
H     -1.6383    -1.9202     2.7608
H     -3.3668    -1.6738     2.2806
H     -3.4646     0.0141     4.0780
H     -3.5384     2.4522     4.4238
H     -2.4636     3.9495     2.8148
H     -1.8948     2.9640    -0.3894
H     -0.2014     2.9283     0.0901
H      1.1939     5.1375     0.1253
H      1.1080     5.7200    -2.2405
H     -0.6297     6.2075    -2.1352
H     -0.1319     4.4494    -1.9455
H      1.4533     7.5389    -0.3945
H      0.6860     7.3011     1.2214
H     -0.3065     7.8088    -0.2216
H     -2.4804     6.8914    -0.2154
H     -3.3456     6.4102     2.1028
H     -4.6394     6.5471     0.8555
H     -4.1687     4.9084     1.4676
H     -4.1375     5.7435    -1.5734
H     -2.5392     4.9702    -1.9297
H     -3.7658     4.1441    -0.8536
69
{"conf": 33, "E": 133.89, "rms": -1.0, "geom": "OH", "total_charge": 0, "CA_charge": 1, "smiles": "C[C:1]#[6N:2]->[Mn+:3]1(<-[3H-:4])(<-[4C-:5]#[O+:6])(<-[5C-:7]#[O+:8])<-[1P:9]([CH:10]([CH3:11])[CH3:12])([CH:13]([CH3:14])[CH3:15])[CH2:16][c:17]2[cH:18][cH:19][cH:20][c:21]([CH2:22][P:23]([CH:24]([CH3:25])[CH3:26])[CH:27]([CH3:28])[CH3:29])[2n:30]->12", "smiles3D": "C([C:1]#[6N:2]->[Mn+:3]1(<-[3H-:4])(<-[4C-:5]#[O+:6])(<-[5C-:7]#[O+:8])<-[1P:9]([C:10]([C:11]([H:35])([H:36])[H:37])([C:12]([H:38])([H:39])[H:40])[H:34])([C:13]([C:14]([H:42])([H:43])[H:44])([C:15]([H:45])([H:46])[H:47])[H:41])[C:16]([H:48])([H:49])[c:17]2[c:18]([H:50])[c:19]([H:51])[c:20]([H:52])[c:21]([C:22]([P:23]([C:24]([C:25]([H:56])([H:57])[H:58])([C:26]([H:59])([H:60])[H:61])[H:55])[C:27]([C:28]([H:63])([H:64])[H:65])([C:29]([H:66])([H:67])[H:68])[H:62])([H:53])[H:54])[2n:30]->12)([H:31])([H:32])[H:33]", "smiles3Dx": "C([C:1]#[6N:2]->[Mn+:3]1(<-[3H-:4])(<-[4C-:5]#[O+:6])(<-[5C-:7]#[O+:8])<-[1P:9]([C:10]([C:11]([H:35])([H:36])[H:37])([C:12]([H:38])([H:39])[H:40])[H:34])([C:13]([C:14]([H:42])([H:43])[H:44])([C:15]([H:45])([H:46])[H:47])[H:41])[C:16]([H:48])([H:49])[c:17]2[c:18]([H:50])[c:19]([H:51])[c:20]([H:52])[c:21]([C:22]([P:23]([C:24]([C:25]([H:56])([H:57])[H:58])([C:26]([H:59])([H:60])[H:61])[H:55])[C:27]([C:28]([H:63])([H:64])[H:65])([C:29]([H:66])([H:67])[H:68])[H:62])([H:53])[H:54])[2n:30]->12)([H:31])([H:32])[H:33]", "dummies": []}
C      1.0331    -3.7916     3.0602
C      0.7992    -2.6620     2.1678
N      0.5659    -1.7165     1.4158
Mn     0.0000     0.0000     0.0000
H      1.7579     0.4410    -0.3008
C      0.0682    -1.3794    -1.8290
O      0.1042    -2.0950    -2.7984
C     -2.1749    -0.6373     0.3583
O     -3.3175    -0.9742     0.5515
P     -0.8691     2.1020    -1.2767
C     -1.8739     1.8707    -2.7613
C     -0.9943     1.4866    -3.9633
C     -2.9166     0.7709    -2.5407
C      0.3077     3.4546    -1.5103
C     -0.3051     4.6085    -2.3167
C      1.5872     2.9654    -2.1879
C     -1.9558     2.7106     0.0175
C     -1.2913     2.5452     1.3925
C     -1.7171     3.3599     2.4477
C     -1.0378     3.3242     3.6617
C      0.1137     2.5527     3.7837
C      0.5278     1.7590     2.7063
C      1.9778     1.3535     2.6251
P      2.4294    -0.1322     3.6632
C      2.7259     0.4699     5.4352
C      3.3725    -0.6210     6.2819
C      3.5111     1.7812     5.5637
C      4.0217    -0.7052     2.8088
C      5.1877     0.2794     2.9315
C      4.4451    -2.1063     3.2557
N     -0.2789     1.6422     1.6055
H      0.0661    -4.2856     3.2876
H      1.4812    -3.4333     4.0103
H      1.7080    -4.5162     2.5693
H     -2.4102     2.8149    -2.9904
H     -1.6291     1.1050    -4.7968
H     -0.4565     2.3711    -4.3649
H     -0.2657     0.6909    -3.6794
H     -3.6211     1.0339    -1.7277
H     -3.5324     0.6463    -3.4591
H     -2.4278    -0.2022    -2.3176
H      0.5769     3.8432    -0.4999
H      0.4204     5.4430    -2.3526
H     -0.5275     4.3340    -3.3586
H     -1.2273     4.9690    -1.8386
H      2.3225     3.7956    -2.2580
H      1.4196     2.5893    -3.2117
H      2.0683     2.1709    -1.5983
H     -2.1802     3.7792    -0.1573
H     -2.9022     2.1392     0.0100
H     -2.5481     4.0431     2.3192
H     -1.3472     3.9752     4.4701
H      0.7187     2.6418     4.6756
H      2.6262     2.2130     2.8866
H      2.2474     1.1331     1.5917
H      1.7201     0.6564     5.8624
H      2.8776    -1.5946     6.1080
H      4.4528    -0.7151     6.0490
H      3.2784    -0.3786     7.3587
H      4.5160     1.7093     5.1241
H      3.6378     2.0391     6.6402
H      2.9657     2.6164     5.0846
H      3.7751    -0.7817     1.7271
H      5.9687     0.0247     2.1752
H      5.6535     0.2190     3.9410
H      4.8515     1.3183     2.7259
H      3.6233    -2.8269     3.1074
H      5.3032    -2.4611     2.6443
H      4.7501    -2.1311     4.3156
69
{"conf": 34, "E": 133.17, "rms": -1.0, "geom": "OH", "total_charge": 0, "CA_charge": 1, "smiles": "C[C:1]#[6N:2]->[Mn+:3]1(<-[3H-:4])(<-[4C-:5]#[O+:6])(<-[5C-:7]#[O+:8])<-[1P:9]([CH:10]([CH3:11])[CH3:12])([CH:13]([CH3:14])[CH3:15])[CH2:16][c:17]2[cH:18][cH:19][cH:20][c:21]([CH2:22][P:23]([CH:24]([CH3:25])[CH3:26])[CH:27]([CH3:28])[CH3:29])[2n:30]->12", "smiles3D": "C([C:1]#[6N:2]->[Mn+:3]1(<-[3H-:4])(<-[4C-:5]#[O+:6])(<-[5C-:7]#[O+:8])<-[1P:9]([C:10]([C:11]([H:35])([H:36])[H:37])([C:12]([H:38])([H:39])[H:40])[H:34])([C:13]([C:14]([H:42])([H:43])[H:44])([C:15]([H:45])([H:46])[H:47])[H:41])[C:16]([H:48])([H:49])[c:17]2[c:18]([H:50])[c:19]([H:51])[c:20]([H:52])[c:21]([C:22]([P:23]([C:24]([C:25]([H:56])([H:57])[H:58])([C:26]([H:59])([H:60])[H:61])[H:55])[C:27]([C:28]([H:63])([H:64])[H:65])([C:29]([H:66])([H:67])[H:68])[H:62])([H:53])[H:54])[2n:30]->12)([H:31])([H:32])[H:33]", "smiles3Dx": "C([C:1]#[6N:2]->[Mn+:3]1(<-[3H-:4])(<-[4C-:5]#[O+:6])(<-[5C-:7]#[O+:8])<-[1P:9]([C:10]([C:11]([H:35])([H:36])[H:37])([C:12]([H:38])([H:39])[H:40])[H:34])([C:13]([C:14]([H:42])([H:43])[H:44])([C:15]([H:45])([H:46])[H:47])[H:41])[C:16]([H:48])([H:49])[c:17]2[c:18]([H:50])[c:19]([H:51])[c:20]([H:52])[c:21]([C:22]([P:23]([C:24]([C:25]([H:56])([H:57])[H:58])([C:26]([H:59])([H:60])[H:61])[H:55])[C:27]([C:28]([H:63])([H:64])[H:65])([C:29]([H:66])([H:67])[H:68])[H:62])([H:53])[H:54])[2n:30]->12)([H:31])([H:32])[H:33]", "dummies": []}
C     -3.6044    -2.6582    -2.1929
C     -2.5671    -1.8932    -1.5036
N     -1.6884    -1.2348    -0.9523
Mn     0.0000     0.0000     0.0000
H     -0.0897    -1.1311     1.4417
C      1.5155    -1.3908    -1.0035
O      2.3096    -2.1265    -1.5370
C      0.0575     1.3178    -1.8702
O      0.0766     2.0085    -2.8594
P      1.8301     1.3441     1.3345
C      2.3339     3.0296     0.8708
C      3.8429     3.1492     0.5897
C      1.5582     3.5087    -0.3505
C      3.2689     0.4358     1.9628
C      4.0238    -0.2426     0.8060
C      2.8600    -0.6302     2.9877
C      0.7683     1.6405     2.7483
C     -0.5952     2.1412     2.2817
C     -1.2043     3.1770     3.0023
C     -2.4101     3.7030     2.5706
C     -3.0174     3.1812     1.4417
C     -2.4338     2.0955     0.7652
C     -3.1351     1.5396    -0.4358
P     -4.6334     0.4771     0.0145
C     -6.0515     1.6174     0.5146
C     -6.3262     2.6500    -0.5835
C     -7.3203     0.7954     0.7550
C     -4.1256    -0.5773     1.4967
C     -4.8722    -1.9111     1.4630
C     -4.3362     0.1183     2.8460
N     -1.2352     1.5832     1.1956
H     -3.6503    -3.6815    -1.7663
H     -4.5867    -2.1619    -2.0453
H     -3.3600    -2.7234    -3.2741
H      2.0927     3.7146     1.7133
H      4.0618     4.1743     0.2105
H      4.4445     3.0365     1.5193
H      4.1846     2.4427    -0.1939
H      1.9234     2.9940    -1.2639
H      1.7299     4.5992    -0.4867
H      0.4685     3.3681    -0.2069
H      3.9510     1.1460     2.4662
H      3.6803    -1.2863     0.6544
H      3.9061     0.2848    -0.1584
H      5.1072    -0.2918     1.0488
H      2.5497    -0.1609     3.9445
H      3.7313    -1.2745     3.2357
H      2.0460    -1.2796     2.5946
H      0.6150     0.7017     3.3071
H      1.2449     2.3899     3.4158
H     -0.7218     3.5935     3.8765
H     -2.8697     4.5231     3.1044
H     -3.9431     3.6169     1.0994
H     -2.4363     0.9741    -1.0585
H     -3.4522     2.3754    -1.0904
H     -5.7880     2.1542     1.4486
H     -6.5866     2.1427    -1.5402
H     -7.1663     3.3160    -0.2873
H     -5.4427     3.3051    -0.7497
H     -8.1882     1.4655     0.9294
H     -7.5375     0.1522    -0.1243
H     -7.2160     0.1579     1.6544
H     -3.0423    -0.7987     1.3980
H     -4.4916    -2.5765     2.2636
H     -4.7126    -2.4143     0.4871
H     -5.9631    -1.7642     1.6104
H     -3.7549     1.0569     2.9095
H     -3.9798    -0.5414     3.6641
H     -5.4060     0.3410     3.0311
69
{"conf": 35, "E": 253.13, "rms": -1.0, "geom": "OH", "total_charge": 0, "CA_charge": 1, "smiles": "C[C:1]#[6N:2]->[Mn+:3]1(<-[3H-:4])(<-[4C-:5]#[O+:6])(<-[5C-:7]#[O+:8])<-[1P:9]([CH:10]([CH3:11])[CH3:12])([CH:13]([CH3:14])[CH3:15])[CH2:16][c:17]2[cH:18][cH:19][cH:20][c:21]([CH2:22][P:23]([CH:24]([CH3:25])[CH3:26])[CH:27]([CH3:28])[CH3:29])[2n:30]->12", "smiles3D": "C([C:1]#[6N:2]->[Mn+:3]1(<-[3H-:4])(<-[4C-:5]#[O+:6])(<-[5C-:7]#[O+:8])<-[1P:9]([C:10]([C:11]([H:35])([H:36])[H:37])([C:12]([H:38])([H:39])[H:40])[H:34])([C:13]([C:14]([H:42])([H:43])[H:44])([C:15]([H:45])([H:46])[H:47])[H:41])[C:16]([H:48])([H:49])[c:17]2[c:18]([H:50])[c:19]([H:51])[c:20]([H:52])[c:21]([C:22]([P:23]([C:24]([C:25]([H:56])([H:57])[H:58])([C:26]([H:59])([H:60])[H:61])[H:55])[C:27]([C:28]([H:63])([H:64])[H:65])([C:29]([H:66])([H:67])[H:68])[H:62])([H:53])[H:54])[2n:30]->12)([H:31])([H:32])[H:33]", "smiles3Dx": "C([C:1]#[6N:2]->[Mn+:3]1(<-[3H-:4])(<-[4C-:5]#[O+:6])(<-[5C-:7]#[O+:8])<-[1P:9]([C:10]([C:11]([H:35])([H:36])[H:37])([C:12]([H:38])([H:39])[H:40])[H:34])([C:13]([C:14]([H:42])([H:43])[H:44])([C:15]([H:45])([H:46])[H:47])[H:41])[C:16]([H:48])([H:49])[c:17]2[c:18]([H:50])[c:19]([H:51])[c:20]([H:52])[c:21]([C:22]([P:23]([C:24]([C:25]([H:56])([H:57])[H:58])([C:26]([H:59])([H:60])[H:61])[H:55])[C:27]([C:28]([H:63])([H:64])[H:65])([C:29]([H:66])([H:67])[H:68])[H:62])([H:53])[H:54])[2n:30]->12)([H:31])([H:32])[H:33]", "dummies": []}
C      2.8305    -3.0263     1.8611
C      2.5306    -1.9263     0.9709
N      1.8057    -1.0690     0.4544
Mn     0.0000     0.0000     0.0000
H      0.8430     1.6224    -0.2497
C      0.2073    -0.5247    -2.2672
O      0.2411    -0.5716    -3.4667
C     -0.8062    -1.9795     0.2809
O     -1.1444    -3.1397     0.3822
P     -2.4093     0.9430    -0.2742
C     -2.4984     2.1036    -1.6437
C     -3.7327     2.9745    -1.5417
C     -1.2104     2.9499    -1.7217
C     -3.7778    -0.2271    -0.3301
C     -3.6254    -1.1443    -1.5605
C     -3.8801    -1.0811     0.9372
C     -2.5470     1.8507     1.2795
C     -1.9216     0.9148     2.3521
C     -2.6479     0.5167     3.4162
C     -1.9701    -0.1866     4.4023
C     -0.6192    -0.4089     4.2884
C      0.0254    -0.0993     3.1493
C      1.5144     0.3540     3.2367
P      1.7140     1.5942     4.6707
C      1.8468     3.3610     4.0329
C      0.7346     3.6588     2.9988
C      3.2270     3.6267     3.4291
C      2.9066     0.9349     5.9550
C      3.2894    -0.5256     5.6651
C      4.1314     1.8210     6.0312
N     -0.6519     0.4926     2.1526
H      3.7666    -3.0136     2.3362
H      2.0461    -3.1243     2.6022
H      2.8408    -3.8827     1.2688
H     -2.5697     1.5082    -2.6166
H     -3.9308     3.4327    -2.5716
H     -3.5551     3.8494    -0.8643
H     -4.6350     2.4051    -1.2663
H     -0.7403     3.0564    -0.7156
H     -1.4305     4.0027    -2.0919
H     -0.4933     2.4855    -2.4196
H     -4.7124     0.3667    -0.4506
H     -3.5574    -2.2323    -1.3034
H     -4.4974    -1.0587    -2.2487
H     -2.7335    -0.8947    -2.1833
H     -4.4378    -0.5437     1.7179
H     -2.8923    -1.3623     1.3602
H     -4.4407    -2.0225     0.7573
H     -1.9639     2.8397     1.2030
H     -3.5762     2.0225     1.4755
H     -3.6746     0.7650     3.5778
H     -2.5171    -0.6611     5.1462
H     -0.1285    -0.9252     5.0684
H      2.0769    -0.5725     3.4146
H      1.8780     0.8627     2.3200
H      1.6899     4.0468     4.8838
H     -0.2783     3.4760     3.4473
H      0.7807     4.7265     2.6953
H      0.8525     3.0325     2.0830
H      3.1815     4.4477     2.7034
H      3.6075     2.7167     2.9214
H      3.9264     3.9315     4.2335
H      2.3736     0.9525     6.9288
H      3.8801    -0.5841     4.7162
H      3.9129    -0.9423     6.4838
H      2.3700    -1.1666     5.5842
H      4.6238     1.8462     5.0431
H      4.8352     1.4125     6.7667
H      3.8222     2.8282     6.3550
69
{"conf": 36, "E": 118.33, "rms": -1.0, "geom": "OH", "total_charge": 0, "CA_charge": 1, "smiles": "C[C:1]#[6N:2]->[Mn+:3]1(<-[3H-:4])(<-[4C-:5]#[O+:6])(<-[5C-:7]#[O+:8])<-[1P:9]([CH:10]([CH3:11])[CH3:12])([CH:13]([CH3:14])[CH3:15])[CH2:16][c:17]2[cH:18][cH:19][cH:20][c:21]([CH2:22][P:23]([CH:24]([CH3:25])[CH3:26])[CH:27]([CH3:28])[CH3:29])[2n:30]->12", "smiles3D": "C([C:1]#[6N:2]->[Mn+:3]1(<-[3H-:4])(<-[4C-:5]#[O+:6])(<-[5C-:7]#[O+:8])<-[1P:9]([C:10]([C:11]([H:35])([H:36])[H:37])([C:12]([H:38])([H:39])[H:40])[H:34])([C:13]([C:14]([H:42])([H:43])[H:44])([C:15]([H:45])([H:46])[H:47])[H:41])[C:16]([H:48])([H:49])[c:17]2[c:18]([H:50])[c:19]([H:51])[c:20]([H:52])[c:21]([C:22]([P:23]([C:24]([C:25]([H:56])([H:57])[H:58])([C:26]([H:59])([H:60])[H:61])[H:55])[C:27]([C:28]([H:63])([H:64])[H:65])([C:29]([H:66])([H:67])[H:68])[H:62])([H:53])[H:54])[2n:30]->12)([H:31])([H:32])[H:33]", "smiles3Dx": "C([C:1]#[6N:2]->[Mn+:3]1(<-[3H-:4])(<-[4C-:5]#[O+:6])(<-[5C-:7]#[O+:8])<-[1P:9]([C:10]([C:11]([H:35])([H:36])[H:37])([C:12]([H:38])([H:39])[H:40])[H:34])([C:13]([C:14]([H:42])([H:43])[H:44])([C:15]([H:45])([H:46])[H:47])[H:41])[C:16]([H:48])([H:49])[c:17]2[c:18]([H:50])[c:19]([H:51])[c:20]([H:52])[c:21]([C:22]([P:23]([C:24]([C:25]([H:56])([H:57])[H:58])([C:26]([H:59])([H:60])[H:61])[H:55])[C:27]([C:28]([H:63])([H:64])[H:65])([C:29]([H:66])([H:67])[H:68])[H:62])([H:53])[H:54])[2n:30]->12)([H:31])([H:32])[H:33]", "dummies": []}
C      2.3188    -0.4303     4.3937
C      1.6586    -0.2978     3.0927
N      1.0927    -0.1902     2.0071
Mn     0.0000     0.0000     0.0000
H     -1.3454    -0.9971     0.7659
C     -1.0273     1.9211     0.7029
O     -1.5688     2.9313     1.0771
C      1.6669     1.2903    -0.9107
O      2.5410     1.9667    -1.3908
P     -1.3534    -0.1502    -2.2172
C     -0.6362     0.5180    -3.7317
C      0.7378    -0.0975    -4.0064
C     -0.5259     2.0402    -3.6399
C     -3.0797     0.3769    -2.1479
C     -3.8938    -0.2006    -3.3159
C     -3.7151    -0.0441    -0.8227
C     -1.3637    -1.9322    -2.4187
C     -0.0544    -2.5618    -1.9184
C      0.2821    -3.8285    -2.4069
C      1.5034    -4.3945    -2.0765
C      2.4058    -3.6738    -1.3106
C      2.0530    -2.4100    -0.8058
C      3.1380    -1.4848    -0.3023
P      4.4791    -2.3118     0.7432
C      5.9678    -2.7396    -0.3549
C      6.2415    -4.2442    -0.3094
C      5.8303    -2.2486    -1.7999
C      5.1077    -0.8436     1.7507
C      5.6874     0.2827     0.8822
C      6.1151    -1.3110     2.8027
N      0.7850    -1.9314    -1.0227
H      1.5512    -0.4681     5.1953
H      2.9202    -1.3640     4.4101
H      2.9833     0.4411     4.5600
H     -1.2926     0.2690    -4.5827
H      1.4069    -0.0241    -3.1356
H      0.6406    -1.1660    -4.2864
H      1.2287     0.4195    -4.8526
H      0.1375     2.3505    -2.8149
H     -1.5136     2.5168    -3.4868
H     -0.1135     2.4482    -4.5867
H     -3.1132     1.4835    -2.2091
H     -4.9491     0.1389    -3.2425
H     -3.5106     0.1618    -4.2890
H     -3.8964    -1.3112    -3.3129
H     -3.1654     0.3895     0.0293
H     -4.7564     0.3337    -0.7668
H     -3.7403    -1.1456    -0.7041
H     -1.5051    -2.1731    -3.4972
H     -2.2048    -2.3607    -1.8398
H     -0.3960    -4.3650    -3.0584
H      1.7698    -5.3713    -2.4562
H      3.3828    -4.0888    -1.1516
H      2.6865    -0.7128     0.3254
H      3.5816    -0.9517    -1.1652
H      6.8721    -2.2574     0.0698
H      6.2927    -4.5886     0.7472
H      5.4574    -4.8212    -0.8378
H      7.2154    -4.4689    -0.7941
H      5.7652    -1.1430    -1.8222
H      6.7289    -2.5373    -2.3894
H      4.9373    -2.6843    -2.2932
H      4.2357    -0.4255     2.2885
H      4.9490     0.6047     0.1163
H      5.9149     1.1634     1.5203
H      6.6247    -0.0260     0.3751
H      6.4034    -0.4591     3.4543
H      5.6524    -2.0941     3.4432
H      7.0311    -1.7247     2.3283
69
{"conf": 37, "E": 127.59, "rms": -1.0, "geom": "OH", "total_charge": 0, "CA_charge": 1, "smiles": "C[C:1]#[6N:2]->[Mn+:3]1(<-[3H-:4])(<-[4C-:5]#[O+:6])(<-[5C-:7]#[O+:8])<-[1P:9]([CH:10]([CH3:11])[CH3:12])([CH:13]([CH3:14])[CH3:15])[CH2:16][c:17]2[cH:18][cH:19][cH:20][c:21]([CH2:22][P:23]([CH:24]([CH3:25])[CH3:26])[CH:27]([CH3:28])[CH3:29])[2n:30]->12", "smiles3D": "C([C:1]#[6N:2]->[Mn+:3]1(<-[3H-:4])(<-[4C-:5]#[O+:6])(<-[5C-:7]#[O+:8])<-[1P:9]([C:10]([C:11]([H:35])([H:36])[H:37])([C:12]([H:38])([H:39])[H:40])[H:34])([C:13]([C:14]([H:42])([H:43])[H:44])([C:15]([H:45])([H:46])[H:47])[H:41])[C:16]([H:48])([H:49])[c:17]2[c:18]([H:50])[c:19]([H:51])[c:20]([H:52])[c:21]([C:22]([P:23]([C:24]([C:25]([H:56])([H:57])[H:58])([C:26]([H:59])([H:60])[H:61])[H:55])[C:27]([C:28]([H:63])([H:64])[H:65])([C:29]([H:66])([H:67])[H:68])[H:62])([H:53])[H:54])[2n:30]->12)([H:31])([H:32])[H:33]", "smiles3Dx": "C([C:1]#[6N:2]->[Mn+:3]1(<-[3H-:4])(<-[4C-:5]#[O+:6])(<-[5C-:7]#[O+:8])<-[1P:9]([C:10]([C:11]([H:35])([H:36])[H:37])([C:12]([H:38])([H:39])[H:40])[H:34])([C:13]([C:14]([H:42])([H:43])[H:44])([C:15]([H:45])([H:46])[H:47])[H:41])[C:16]([H:48])([H:49])[c:17]2[c:18]([H:50])[c:19]([H:51])[c:20]([H:52])[c:21]([C:22]([P:23]([C:24]([C:25]([H:56])([H:57])[H:58])([C:26]([H:59])([H:60])[H:61])[H:55])[C:27]([C:28]([H:63])([H:64])[H:65])([C:29]([H:66])([H:67])[H:68])[H:62])([H:53])[H:54])[2n:30]->12)([H:31])([H:32])[H:33]", "dummies": []}
C      3.8254     0.8528     3.0831
C      2.6889     0.6431     2.1810
N      1.7360     0.4477     1.4306
Mn     0.0000     0.0000     0.0000
H      0.1734     1.6284    -0.8347
C      1.5258    -0.8610    -1.4720
O      2.3368    -1.3010    -2.2495
C     -0.1674    -2.0571     1.0033
O     -0.2753    -3.1372     1.5364
P     -2.0624    -0.5130    -1.5275
C     -1.9981     0.2469    -3.1671
C     -3.3991     0.3614    -3.7938
C     -1.0749    -0.5471    -4.1015
C     -2.5826    -2.2368    -1.7057
C     -3.3469    -2.7277    -0.4630
C     -1.3551    -3.1452    -1.9610
C     -3.3591     0.3582    -0.6512
C     -3.0451     0.4589     0.8431
C     -4.1194     0.4684     1.7427
C     -3.9217     0.8885     3.0550
C     -2.6884     1.3948     3.4284
C     -1.6253     1.3950     2.5072
C     -0.4184     2.2466     2.8035
P      0.0641     3.3024     1.3247
C     -1.5308     4.0742     0.6770
C     -1.2823     4.7265    -0.6858
C     -2.1566     5.0705     1.6576
C      1.1496     4.7408     1.9079
C      2.6142     4.4080     1.6492
C      0.9405     5.0935     3.3924
N     -1.7848     0.7797     1.2914
H      4.4092     1.7483     2.7676
H      3.4512     0.9972     4.1182
H      4.4745    -0.0423     3.0480
H     -1.5846     1.2731    -3.0479
H     -4.0222     1.0855    -3.2286
H     -3.3144     0.7555    -4.8306
H     -3.9255    -0.6192    -3.8357
H     -0.0626    -0.6542    -3.6545
H     -0.9473     0.0100    -5.0601
H     -1.5090    -1.5484    -4.3315
H     -3.2616    -2.3124    -2.5767
H     -2.8117    -2.4642     0.4708
H     -3.4656    -3.8324    -0.4985
H     -4.3752    -2.3142    -0.4161
H     -1.2151    -3.9094    -1.1656
H     -1.4839    -3.6859    -2.9243
H     -0.4093    -2.5796    -2.0282
H     -4.3277    -0.1473    -0.8137
H     -3.4377     1.3860    -1.0538
H     -5.1219     0.2165     1.4209
H     -4.7430     0.9020     3.7548
H     -2.5702     1.8345     4.4136
H     -0.6568     2.9357     3.6410
H      0.4196     1.6327     3.1552
H     -2.2604     3.2603     0.5138
H     -0.5747     5.5785    -0.6008
H     -2.2365     5.0927    -1.1213
H     -0.8516     3.9752    -1.3769
H     -2.2891     4.5971     2.6461
H     -1.5263     5.9801     1.7643
H     -3.1572     5.3837     1.2846
H      0.8973     5.6475     1.3025
H      3.2470     5.2910     1.8600
H      2.9369     3.5687     2.2928
H      2.7597     4.1213     0.5839
H     -0.1248     5.3530     3.5978
H      1.2417     4.2469     4.0502
H      1.5540     5.9830     3.6575
69
{"conf": 38, "E": 125.14, "rms": -1.0, "geom": "OH", "total_charge": 0, "CA_charge": 1, "smiles": "C[C:1]#[6N:2]->[Mn+:3]1(<-[3H-:4])(<-[4C-:5]#[O+:6])(<-[5C-:7]#[O+:8])<-[1P:9]([CH:10]([CH3:11])[CH3:12])([CH:13]([CH3:14])[CH3:15])[CH2:16][c:17]2[cH:18][cH:19][cH:20][c:21]([CH2:22][P:23]([CH:24]([CH3:25])[CH3:26])[CH:27]([CH3:28])[CH3:29])[2n:30]->12", "smiles3D": "C([C:1]#[6N:2]->[Mn+:3]1(<-[3H-:4])(<-[4C-:5]#[O+:6])(<-[5C-:7]#[O+:8])<-[1P:9]([C:10]([C:11]([H:35])([H:36])[H:37])([C:12]([H:38])([H:39])[H:40])[H:34])([C:13]([C:14]([H:42])([H:43])[H:44])([C:15]([H:45])([H:46])[H:47])[H:41])[C:16]([H:48])([H:49])[c:17]2[c:18]([H:50])[c:19]([H:51])[c:20]([H:52])[c:21]([C:22]([P:23]([C:24]([C:25]([H:56])([H:57])[H:58])([C:26]([H:59])([H:60])[H:61])[H:55])[C:27]([C:28]([H:63])([H:64])[H:65])([C:29]([H:66])([H:67])[H:68])[H:62])([H:53])[H:54])[2n:30]->12)([H:31])([H:32])[H:33]", "smiles3Dx": "C([C:1]#[6N:2]->[Mn+:3]1(<-[3H-:4])(<-[4C-:5]#[O+:6])(<-[5C-:7]#[O+:8])<-[1P:9]([C:10]([C:11]([H:35])([H:36])[H:37])([C:12]([H:38])([H:39])[H:40])[H:34])([C:13]([C:14]([H:42])([H:43])[H:44])([C:15]([H:45])([H:46])[H:47])[H:41])[C:16]([H:48])([H:49])[c:17]2[c:18]([H:50])[c:19]([H:51])[c:20]([H:52])[c:21]([C:22]([P:23]([C:24]([C:25]([H:56])([H:57])[H:58])([C:26]([H:59])([H:60])[H:61])[H:55])[C:27]([C:28]([H:63])([H:64])[H:65])([C:29]([H:66])([H:67])[H:68])[H:62])([H:53])[H:54])[2n:30]->12)([H:31])([H:32])[H:33]", "dummies": []}
C     -1.6394     4.6740    -0.5378
C     -1.1886     3.2932    -0.3535
N     -0.7966     2.1388    -0.2067
Mn     0.0000     0.0000     0.0000
H     -1.7030    -0.6951     0.0000
C      0.0429    -0.1130    -2.2833
O      0.0765    -0.1728    -3.4873
C      2.0840     0.9404    -0.0654
O      3.1800     1.4403    -0.1009
P      0.9962    -2.4023     0.3093
C      2.7454    -2.6209    -0.1297
C      3.1710    -4.0947    -0.1351
C      3.6510    -1.8595     0.8570
C     -0.0616    -3.6752    -0.4337
C      0.1533    -5.0836     0.1605
C      0.1174    -3.7190    -1.9555
C      0.8742    -2.6018     2.0877
C      0.8570    -1.2522     2.8032
C      1.3738    -1.1955     4.1072
C      1.0627    -0.1158     4.9233
C      0.1388     0.8273     4.4831
C     -0.3894     0.7354     3.1855
C     -1.6475     1.4985     2.8643
P     -3.0567     0.3550     2.3677
C     -4.5142     1.5455     2.2606
C     -5.8315     0.7771     2.1048
C     -4.3164     2.4982     1.0803
C     -3.4599    -0.6908     3.8932
C     -3.5348     0.1164     5.1934
C     -2.4878    -1.8604     4.0349
N      0.1192    -0.1958     2.3175
H     -2.7482     4.7095    -0.5437
H     -1.2450     5.3032     0.2884
H     -1.2484     5.0560    -1.5046
H      2.9064    -2.2008    -1.1483
H      4.2802    -4.1677    -0.1711
H      2.8410    -4.6162     0.7822
H      2.8190    -4.6154    -1.0389
H      4.6267    -1.6356     0.3701
H      3.2058    -0.9158     1.2032
H      3.8509    -2.4565     1.7692
H     -1.1186    -3.3880    -0.2237
H      0.2616    -5.0694     1.2617
H     -0.7464    -5.7018    -0.0594
H      1.0155    -5.6208    -0.2874
H      0.0169    -2.7051    -2.3955
H     -0.6744    -4.3527    -2.4042
H      1.1020    -4.1344    -2.2688
H      1.7254    -3.2101     2.4532
H     -0.0711    -3.1323     2.3322
H      1.9761    -2.0115     4.5000
H      1.4363    -0.0733     5.9360
H     -0.2096     1.5810     5.1742
H     -1.9838     2.1033     3.7350
H     -1.4436     2.2218     2.0783
H     -4.5616     2.1622     3.1859
H     -6.0805     0.2480     3.0477
H     -6.6655     1.4820     1.8959
H     -5.7577     0.0429     1.2684
H     -4.1489     1.9279     0.1406
H     -3.4517     3.1634     1.2736
H     -5.2071     3.1463     0.9493
H     -4.4575    -1.1530     3.7304
H     -3.8405    -0.5439     6.0400
H     -2.5482     0.5591     5.4405
H     -4.2894     0.9253     5.1100
H     -1.4954    -1.5086     4.3799
H     -2.3679    -2.3791     3.0615
H     -2.8684    -2.5948     4.7783
69
{"conf": 39, "E": 135.79, "rms": -1.0, "geom": "OH", "total_charge": 0, "CA_charge": 1, "smiles": "C[C:1]#[6N:2]->[Mn+:3]1(<-[3H-:4])(<-[4C-:5]#[O+:6])(<-[5C-:7]#[O+:8])<-[1P:9]([CH:10]([CH3:11])[CH3:12])([CH:13]([CH3:14])[CH3:15])[CH2:16][c:17]2[cH:18][cH:19][cH:20][c:21]([CH2:22][P:23]([CH:24]([CH3:25])[CH3:26])[CH:27]([CH3:28])[CH3:29])[2n:30]->12", "smiles3D": "C([C:1]#[6N:2]->[Mn+:3]1(<-[3H-:4])(<-[4C-:5]#[O+:6])(<-[5C-:7]#[O+:8])<-[1P:9]([C:10]([C:11]([H:35])([H:36])[H:37])([C:12]([H:38])([H:39])[H:40])[H:34])([C:13]([C:14]([H:42])([H:43])[H:44])([C:15]([H:45])([H:46])[H:47])[H:41])[C:16]([H:48])([H:49])[c:17]2[c:18]([H:50])[c:19]([H:51])[c:20]([H:52])[c:21]([C:22]([P:23]([C:24]([C:25]([H:56])([H:57])[H:58])([C:26]([H:59])([H:60])[H:61])[H:55])[C:27]([C:28]([H:63])([H:64])[H:65])([C:29]([H:66])([H:67])[H:68])[H:62])([H:53])[H:54])[2n:30]->12)([H:31])([H:32])[H:33]", "smiles3Dx": "C([C:1]#[6N:2]->[Mn+:3]1(<-[3H-:4])(<-[4C-:5]#[O+:6])(<-[5C-:7]#[O+:8])<-[1P:9]([C:10]([C:11]([H:35])([H:36])[H:37])([C:12]([H:38])([H:39])[H:40])[H:34])([C:13]([C:14]([H:42])([H:43])[H:44])([C:15]([H:45])([H:46])[H:47])[H:41])[C:16]([H:48])([H:49])[c:17]2[c:18]([H:50])[c:19]([H:51])[c:20]([H:52])[c:21]([C:22]([P:23]([C:24]([C:25]([H:56])([H:57])[H:58])([C:26]([H:59])([H:60])[H:61])[H:55])[C:27]([C:28]([H:63])([H:64])[H:65])([C:29]([H:66])([H:67])[H:68])[H:62])([H:53])[H:54])[2n:30]->12)([H:31])([H:32])[H:33]", "dummies": []}
C     -3.5778    -1.5868     3.0783
C     -2.5160    -1.1259     2.1858
N     -1.6285    -0.7376     1.4286
Mn     0.0000     0.0000     0.0000
H     -0.4894    -1.2633    -1.2412
C     -1.4631     1.5010    -0.9257
O     -2.2373     2.2886    -1.4105
C      0.5639     1.4995     1.6361
O      0.8567     2.2845     2.5026
P      2.0057     0.8273    -1.4653
C      1.8536     0.6032    -3.2532
C      0.9828    -0.6252    -3.5537
C      1.2505     1.8359    -3.9353
C      2.6712     2.4832    -1.1429
C      1.5455     3.5346    -1.1220
C      3.4455     2.5549     0.2003
C      3.2954    -0.3373    -1.0159
C      3.0038    -1.0196     0.3253
C      4.0844    -1.5044     1.0757
C      3.8520    -2.3531     2.1536
C      2.5667    -2.8269     2.3890
C      1.5095    -2.3886     1.5775
C      0.2420    -3.1850     1.5138
P      0.5782    -4.8648     0.7507
C      1.1802    -6.0543     2.0942
C      1.2453    -7.4910     1.5748
C      0.3833    -5.9736     3.4035
C     -1.0539    -5.3632    -0.0464
C     -0.8221    -6.4168    -1.1298
C     -2.1055    -5.8219     0.9615
N      1.7252    -1.3700     0.6901
H     -4.2949    -0.7616     3.2550
H     -4.1118    -2.4440     2.6145
H     -3.1331    -1.8996     4.0389
H      2.8671     0.4268    -3.6777
H      1.0486    -0.8639    -4.6378
H      1.3378    -1.5195    -2.9854
H     -0.0817    -0.4168    -3.3005
H      1.9712     2.6825    -3.9252
H      1.0413     1.6012    -5.0011
H      0.2849     2.1231    -3.4594
H      3.3704     2.7342    -1.9589
H      1.1203     3.7329    -2.1264
H      0.7229     3.2261    -0.4327
H      1.9498     4.5100    -0.7579
H      4.3686     3.1645     0.0605
H      2.8444     3.0537     0.9880
H      3.7498     1.5808     0.6293
H      3.3573    -1.1219    -1.7972
H      4.2751     0.1835    -0.9750
H      5.1036    -1.2528     0.8092
H      4.6791    -2.7184     2.7489
H      2.4095    -3.5708     3.1585
H     -0.4552    -2.6941     0.8165
H     -0.2429    -3.2599     2.5095
H      2.2247    -5.7538     2.3244
H      0.2294    -7.9146     1.4502
H      1.7880    -7.5237     0.6069
H      1.8016    -8.1259     2.2980
H      0.4351    -4.9531     3.8351
H     -0.6772    -6.2593     3.2554
H      0.8227    -6.6682     4.1466
H     -1.4516    -4.4602    -0.5573
H     -0.4532    -7.3683    -0.7077
H     -0.0836    -6.0452    -1.8697
H     -1.7695    -6.6236    -1.6697
H     -3.0921    -5.9174     0.4555
H     -1.8475    -6.8135     1.3845
H     -2.2030    -5.0748     1.7783
