# Supplementary material for: MACE: Automated Assessment of Stereochemistry of Transition Metal Complexes and Its Applications in Computational Catalysis
Source: J Chem Theory Comput. 2024 Feb 16;20(5):2313–20. doi: 10.1021/acs.jctc.3c01313 (PMC10938507; doi:10.1021/acs.jctc.3c01313)
Supplement: Supplementary file 3 — ct3c01313_si_003.zip [file ct3c01313_si_003.zip › structures/screening/mace_MeCN/Mn_PNpyP_iPr_bi_1.xyz]

69
{"conf": 0, "E": 142.41, "rms": -1.0, "geom": "OH", "total_charge": 0, "CA_charge": 1, "smiles": "C[C:1]#[5N:2]->[Mn+:3]1(<-[3H-:4])(<-[4C-:5]#[O+:6])(<-[6C-:7]#[O+:8])<-[1P:9]([CH:10]([CH3:11])[CH3:12])([CH:13]([CH3:14])[CH3:15])[CH2:16][c:17]2[cH:18][cH:19][cH:20][c:21]([CH2:22][P:23]([CH:24]([CH3:25])[CH3:26])[CH:27]([CH3:28])[CH3:29])[2n:30]->12", "smiles3D": "C([C:1]#[5N:2]->[Mn+:3]1(<-[3H-:4])(<-[4C-:5]#[O+:6])(<-[6C-:7]#[O+:8])<-[1P:9]([C:10]([C:11]([H:35])([H:36])[H:37])([C:12]([H:38])([H:39])[H:40])[H:34])([C:13]([C:14]([H:42])([H:43])[H:44])([C:15]([H:45])([H:46])[H:47])[H:41])[C:16]([H:48])([H:49])[c:17]2[c:18]([H:50])[c:19]([H:51])[c:20]([H:52])[c:21]([C:22]([P:23]([C:24]([C:25]([H:56])([H:57])[H:58])([C:26]([H:59])([H:60])[H:61])[H:55])[C:27]([C:28]([H:63])([H:64])[H:65])([C:29]([H:66])([H:67])[H:68])[H:62])([H:53])[H:54])[2n:30]->12)([H:31])([H:32])[H:33]", "smiles3Dx": "C([C:1]#[5N:2]->[Mn+:3]1(<-[3H-:4])(<-[4C-:5]#[O+:6])(<-[6C-:7]#[O+:8])<-[1P:9]([C:10]([C:11]([H:35])([H:36])[H:37])([C:12]([H:38])([H:39])[H:40])[H:34])([C:13]([C:14]([H:42])([H:43])[H:44])([C:15]([H:45])([H:46])[H:47])[H:41])[C:16]([H:48])([H:49])[c:17]2[c:18]([H:50])[c:19]([H:51])[c:20]([H:52])[c:21]([C:22]([P:23]([C:24]([C:25]([H:56])([H:57])[H:58])([C:26]([H:59])([H:60])[H:61])[H:55])[C:27]([C:28]([H:63])([H:64])[H:65])([C:29]([H:66])([H:67])[H:68])[H:62])([H:53])[H:54])[2n:30]->12)([H:31])([H:32])[H:33]", "dummies": []}
C     -2.8410    -3.2135    -2.5294
C     -2.0238    -2.2712    -1.7630
N     -1.3252    -1.4761    -1.1408
Mn     0.0000     0.0000     0.0000
H      1.0525     1.1634     0.9395
C      1.8221    -1.3348    -0.3788
O      2.7770    -2.0386    -0.5838
C     -0.5420    -1.2071     1.8671
O     -0.8226    -1.8461     2.8508
P      0.2231     1.3568    -2.2084
C      0.9075     0.5636    -3.6825
C      2.4335     0.4542    -3.5777
C      0.3183    -0.8405    -3.8686
C      0.8916     3.0225    -2.0291
C      2.2703     2.9952    -1.3525
C      0.9783     3.7471    -3.3718
C     -1.5380     1.5982    -2.5009
C     -2.2839     1.8455    -1.1769
C     -3.5289     2.4762    -1.2170
C     -4.1362     2.8788    -0.0302
C     -3.4330     2.7692     1.1692
C     -2.1647     2.1585     1.1762
C     -1.1536     2.6662     2.1906
P     -0.5455     1.4266     3.4322
C     -1.8676     1.0364     4.7305
C     -3.2154     0.7121     4.0832
C     -2.0423     2.1447     5.7757
C      0.9292     2.2218     4.3044
C      0.7644     3.7333     4.5043
C      2.1945     1.9515     3.4939
N     -1.7422     1.5119     0.0432
H     -2.8142    -2.9351    -3.6008
H     -3.8873    -3.1912    -2.1608
H     -2.4394    -4.2364    -2.4063
H      0.6560     1.1726    -4.5723
H      2.9182     1.4180    -3.8061
H      2.7551     0.1157    -2.5749
H      2.8230    -0.2637    -4.3306
H      0.5519    -1.4818    -2.9969
H     -0.7771    -0.8154    -4.0335
H      0.7541    -1.3226    -4.7741
H      0.1998     3.5894    -1.3732
H      3.0827     2.7482    -2.0595
H      2.4883     4.0031    -0.9188
H      2.3142     2.2669    -0.5250
H     -0.0010     3.7951    -3.8718
H      1.2985     4.7962    -3.2122
H      1.7071     3.2832    -4.0572
H     -1.9563     0.7032    -2.9753
H     -1.6877     2.4593    -3.1778
H     -4.0164     2.6713    -2.1637
H     -5.0986     3.3722    -0.0526
H     -3.8180     3.2877     2.0443
H     -0.2724     3.0604     1.6442
H     -1.5627     3.5336     2.7543
H     -1.5225     0.1231     5.2727
H     -3.6948     1.6378     3.7098
H     -3.9010     0.2308     4.8140
H     -3.0756     0.0005     3.2323
H     -1.1044     2.2916     6.3497
H     -2.3409     3.0945     5.2912
H     -2.8245     1.8672     6.5144
H      1.0388     1.7352     5.3001
H      0.7524     4.2709     3.5387
H      1.6192     4.1357     5.1021
H     -0.1640     3.9789     5.0495
H      3.0862     2.2815     4.0582
H      2.2942     0.8577     3.2974
H      2.1619     2.4909     2.5279
69
{"conf": 1, "E": 125.85, "rms": -1.0, "geom": "OH", "total_charge": 0, "CA_charge": 1, "smiles": "C[C:1]#[5N:2]->[Mn+:3]1(<-[3H-:4])(<-[4C-:5]#[O+:6])(<-[6C-:7]#[O+:8])<-[1P:9]([CH:10]([CH3:11])[CH3:12])([CH:13]([CH3:14])[CH3:15])[CH2:16][c:17]2[cH:18][cH:19][cH:20][c:21]([CH2:22][P:23]([CH:24]([CH3:25])[CH3:26])[CH:27]([CH3:28])[CH3:29])[2n:30]->12", "smiles3D": "C([C:1]#[5N:2]->[Mn+:3]1(<-[3H-:4])(<-[4C-:5]#[O+:6])(<-[6C-:7]#[O+:8])<-[1P:9]([C:10]([C:11]([H:35])([H:36])[H:37])([C:12]([H:38])([H:39])[H:40])[H:34])([C:13]([C:14]([H:42])([H:43])[H:44])([C:15]([H:45])([H:46])[H:47])[H:41])[C:16]([H:48])([H:49])[c:17]2[c:18]([H:50])[c:19]([H:51])[c:20]([H:52])[c:21]([C:22]([P:23]([C:24]([C:25]([H:56])([H:57])[H:58])([C:26]([H:59])([H:60])[H:61])[H:55])[C:27]([C:28]([H:63])([H:64])[H:65])([C:29]([H:66])([H:67])[H:68])[H:62])([H:53])[H:54])[2n:30]->12)([H:31])([H:32])[H:33]", "smiles3Dx": "C([C:1]#[5N:2]->[Mn+:3]1(<-[3H-:4])(<-[4C-:5]#[O+:6])(<-[6C-:7]#[O+:8])<-[1P:9]([C:10]([C:11]([H:35])([H:36])[H:37])([C:12]([H:38])([H:39])[H:40])[H:34])([C:13]([C:14]([H:42])([H:43])[H:44])([C:15]([H:45])([H:46])[H:47])[H:41])[C:16]([H:48])([H:49])[c:17]2[c:18]([H:50])[c:19]([H:51])[c:20]([H:52])[c:21]([C:22]([P:23]([C:24]([C:25]([H:56])([H:57])[H:58])([C:26]([H:59])([H:60])[H:61])[H:55])[C:27]([C:28]([H:63])([H:64])[H:65])([C:29]([H:66])([H:67])[H:68])[H:62])([H:53])[H:54])[2n:30]->12)([H:31])([H:32])[H:33]", "dummies": []}
C     -1.7839     4.3283     1.6910
C     -1.2563     3.0552     1.1967
N     -0.8185     1.9867     0.7815
Mn     0.0000     0.0000     0.0000
H      0.6401    -1.5898    -0.6543
C     -0.9666     0.4197    -2.0291
O     -1.4715     0.6417    -3.1000
C     -1.9033    -1.0272     0.7608
O     -2.9068    -1.5652     1.1565
P      2.2206     1.2403    -0.5386
C      3.5918     0.1729    -1.0556
C      4.8793     0.9546    -1.3476
C      3.2031    -0.6775    -2.2716
C      2.0421     2.7295    -1.5559
C      3.1453     3.7756    -1.2952
C      1.9731     2.3914    -3.0483
C      2.6200     1.7896     1.1236
C      2.1885     0.7642     2.1792
C      2.7538     0.8546     3.4612
C      2.3992    -0.0642     4.4419
C      1.5631    -1.1234     4.1169
C      1.0423    -1.2195     2.8167
C      0.3620    -2.4907     2.3851
P      1.4060    -4.0037     2.7837
C      3.0664    -3.9117     1.8726
C      2.9256    -3.5798     0.3877
C      3.9952    -2.9070     2.5540
C      0.4378    -5.4935     2.1625
C      1.3638    -6.6876     1.9367
C     -0.3766    -5.1899     0.9015
N      1.2419    -0.1994     1.9294
H     -2.5847     4.6828     1.0111
H     -0.9686     5.0789     1.7379
H     -2.2030     4.1760     2.7016
H      3.8025    -0.5184    -0.2105
H      5.7291     0.2378    -1.4035
H      5.1108     1.6734    -0.5336
H      4.8314     1.4769    -2.3244
H      3.9784    -1.4571    -2.4459
H      3.1240    -0.0781    -3.1992
H      2.2362    -1.1947    -2.1147
H      1.0788     3.1956    -1.2746
H      4.1154     3.4899    -1.7310
H      3.2907     3.9835    -0.2188
H      2.8524     4.7369    -1.7710
H      1.5819     3.2730    -3.6059
H      2.9787     2.1675    -3.4570
H      1.2855     1.5370    -3.2293
H      2.0921     2.7468     1.3240
H      3.7126     1.9620     1.2051
H      3.4665     1.6372     3.6904
H      2.8238     0.0083     5.4344
H      1.3664    -1.8906     4.8567
H     -0.6108    -2.5829     2.9153
H      0.1945    -2.4832     1.2947
H      3.5527    -4.9064     1.9600
H      2.3524    -2.6478     0.2534
H      3.9306    -3.4291    -0.0742
H      2.4422    -4.4106    -0.1606
H      5.0310    -3.0284     2.1745
H      4.0063    -3.0776     3.6492
H      3.6722    -1.8668     2.3445
H     -0.2786    -5.7613     2.9694
H      2.0169    -6.5138     1.0568
H      0.7620    -7.6009     1.7553
H      1.9936    -6.8547     2.8322
H     -1.1829    -4.4647     1.1309
H      0.2653    -4.7724     0.0998
H     -0.8530    -6.1206     0.5260
69
{"conf": 2, "E": 259.39, "rms": -1.0, "geom": "OH", "total_charge": 0, "CA_charge": 1, "smiles": "C[C:1]#[5N:2]->[Mn+:3]1(<-[3H-:4])(<-[4C-:5]#[O+:6])(<-[6C-:7]#[O+:8])<-[1P:9]([CH:10]([CH3:11])[CH3:12])([CH:13]([CH3:14])[CH3:15])[CH2:16][c:17]2[cH:18][cH:19][cH:20][c:21]([CH2:22][P:23]([CH:24]([CH3:25])[CH3:26])[CH:27]([CH3:28])[CH3:29])[2n:30]->12", "smiles3D": "C([C:1]#[5N:2]->[Mn+:3]1(<-[3H-:4])(<-[4C-:5]#[O+:6])(<-[6C-:7]#[O+:8])<-[1P:9]([C:10]([C:11]([H:35])([H:36])[H:37])([C:12]([H:38])([H:39])[H:40])[H:34])([C:13]([C:14]([H:42])([H:43])[H:44])([C:15]([H:45])([H:46])[H:47])[H:41])[C:16]([H:48])([H:49])[c:17]2[c:18]([H:50])[c:19]([H:51])[c:20]([H:52])[c:21]([C:22]([P:23]([C:24]([C:25]([H:56])([H:57])[H:58])([C:26]([H:59])([H:60])[H:61])[H:55])[C:27]([C:28]([H:63])([H:64])[H:65])([C:29]([H:66])([H:67])[H:68])[H:62])([H:53])[H:54])[2n:30]->12)([H:31])([H:32])[H:33]", "smiles3Dx": "C([C:1]#[5N:2]->[Mn+:3]1(<-[3H-:4])(<-[4C-:5]#[O+:6])(<-[6C-:7]#[O+:8])<-[1P:9]([C:10]([C:11]([H:35])([H:36])[H:37])([C:12]([H:38])([H:39])[H:40])[H:34])([C:13]([C:14]([H:42])([H:43])[H:44])([C:15]([H:45])([H:46])[H:47])[H:41])[C:16]([H:48])([H:49])[c:17]2[c:18]([H:50])[c:19]([H:51])[c:20]([H:52])[c:21]([C:22]([P:23]([C:24]([C:25]([H:56])([H:57])[H:58])([C:26]([H:59])([H:60])[H:61])[H:55])[C:27]([C:28]([H:63])([H:64])[H:65])([C:29]([H:66])([H:67])[H:68])[H:62])([H:53])[H:54])[2n:30]->12)([H:31])([H:32])[H:33]", "dummies": []}
C     -1.4383     3.8849    -1.8292
C     -1.2658     2.4766    -1.8551
N     -0.9410     1.3522    -1.4668
Mn     0.0000     0.0000     0.0000
H      0.5807    -1.0545     1.3914
C     -1.2818    -1.6714    -0.6778
O     -1.8703    -2.5960    -1.0817
C     -1.5484     0.8826     1.2890
O     -2.3575     1.4387     2.0027
P      1.9011    -0.5665    -1.5521
C      1.5308    -1.4542    -3.1061
C      2.7720    -1.5960    -3.9695
C      0.3678    -0.7973    -3.8626
C      3.2324    -1.3922    -0.6811
C      3.5707    -0.6790     0.6423
C      2.8318    -2.8373    -0.3889
C      2.4711     1.1143    -2.0864
C      2.0119     2.1378    -1.0087
C      2.3335     3.4559    -1.1911
C      2.0956     4.3450    -0.1636
C      1.7325     3.8831     1.0708
C      1.5522     2.5319     1.2514
C      1.5111     1.9184     2.6484
P      3.1333     2.1408     3.5673
C      3.9310     3.8158     3.5889
C      4.7412     4.0830     2.2929
C      4.7739     3.9542     4.8373
C      4.1619     0.6324     3.9659
C      4.4076     0.5780     5.4647
C      5.4853     0.6341     3.1756
N      1.5240     1.7371     0.1933
H     -0.7877     4.4131    -2.4996
H     -1.2426     4.2219    -0.7973
H     -2.4767     4.0806    -2.0199
H      1.1683    -2.4833    -2.8064
H      3.7290    -1.5686    -3.4174
H      2.7598    -2.5769    -4.4748
H      2.8158    -0.8402    -4.8031
H      0.3247     0.3073    -3.7486
H      0.4449    -1.0118    -4.9614
H     -0.5896    -1.2088    -3.5253
H      4.1281    -1.3802    -1.3414
H      3.8281     0.3887     0.4659
H      2.6978    -0.7319     1.3426
H      4.4397    -1.1784     1.1428
H      1.9744    -2.8457     0.3178
H      3.6904    -3.4055     0.0405
H      2.5313    -3.3521    -1.3019
H      3.6070     1.0608    -2.1007
H      2.0581     1.3834    -2.9974
H      2.6702     3.8345    -2.1108
H      2.1847     5.4127    -0.3275
H      1.6298     4.5466     1.8619
H      1.2794     0.8294     2.5710
H      0.6893     2.3993     3.1823
H      3.1202     4.5672     3.6573
H      4.3695     5.0075     1.8008
H      4.6524     3.2552     1.5579
H      5.8204     4.2326     2.5171
H      4.2112     3.5609     5.7180
H      4.9869     5.0197     5.0451
H      5.7471     3.4148     4.7358
H      3.5902    -0.2626     3.6787
H      3.4799     0.8608     6.0201
H      5.2369     1.2546     5.7547
H      4.6869    -0.4489     5.7835
H      6.2421     1.2921     3.6520
H      5.8997    -0.3962     3.1301
H      5.3299     0.9560     2.1294
69
{"conf": 3, "E": 150.58, "rms": -1.0, "geom": "OH", "total_charge": 0, "CA_charge": 1, "smiles": "C[C:1]#[5N:2]->[Mn+:3]1(<-[3H-:4])(<-[4C-:5]#[O+:6])(<-[6C-:7]#[O+:8])<-[1P:9]([CH:10]([CH3:11])[CH3:12])([CH:13]([CH3:14])[CH3:15])[CH2:16][c:17]2[cH:18][cH:19][cH:20][c:21]([CH2:22][P:23]([CH:24]([CH3:25])[CH3:26])[CH:27]([CH3:28])[CH3:29])[2n:30]->12", "smiles3D": "C([C:1]#[5N:2]->[Mn+:3]1(<-[3H-:4])(<-[4C-:5]#[O+:6])(<-[6C-:7]#[O+:8])<-[1P:9]([C:10]([C:11]([H:35])([H:36])[H:37])([C:12]([H:38])([H:39])[H:40])[H:34])([C:13]([C:14]([H:42])([H:43])[H:44])([C:15]([H:45])([H:46])[H:47])[H:41])[C:16]([H:48])([H:49])[c:17]2[c:18]([H:50])[c:19]([H:51])[c:20]([H:52])[c:21]([C:22]([P:23]([C:24]([C:25]([H:56])([H:57])[H:58])([C:26]([H:59])([H:60])[H:61])[H:55])[C:27]([C:28]([H:63])([H:64])[H:65])([C:29]([H:66])([H:67])[H:68])[H:62])([H:53])[H:54])[2n:30]->12)([H:31])([H:32])[H:33]", "smiles3Dx": "C([C:1]#[5N:2]->[Mn+:3]1(<-[3H-:4])(<-[4C-:5]#[O+:6])(<-[6C-:7]#[O+:8])<-[1P:9]([C:10]([C:11]([H:35])([H:36])[H:37])([C:12]([H:38])([H:39])[H:40])[H:34])([C:13]([C:14]([H:42])([H:43])[H:44])([C:15]([H:45])([H:46])[H:47])[H:41])[C:16]([H:48])([H:49])[c:17]2[c:18]([H:50])[c:19]([H:51])[c:20]([H:52])[c:21]([C:22]([P:23]([C:24]([C:25]([H:56])([H:57])[H:58])([C:26]([H:59])([H:60])[H:61])[H:55])[C:27]([C:28]([H:63])([H:64])[H:65])([C:29]([H:66])([H:67])[H:68])[H:62])([H:53])[H:54])[2n:30]->12)([H:31])([H:32])[H:33]", "dummies": []}
C     -4.6067     1.6974     0.8379
C     -3.2510     1.2236     0.5466
N     -2.1111     0.8155     0.3278
Mn     0.0000     0.0000     0.0000
H      1.6587    -0.7203    -0.2978
C      0.7213     2.0285    -0.7831
O      1.1023     3.0990    -1.1955
C     -0.6777    -0.6628    -2.0859
O     -1.0222    -1.0042    -3.1889
P      0.5424     0.5645     2.4931
C      2.1762     0.0593     3.1014
C      2.0950    -0.8532     4.3348
C      2.9725    -0.6384     1.9946
C      0.3259     2.2819     3.0137
C      0.2751     2.3790     4.5468
C     -0.9451     2.8879     2.4109
C     -0.7509    -0.4107     3.2813
C     -1.0590    -1.6929     2.4922
C     -1.8337    -2.6848     3.1181
C     -2.2296    -3.8079     2.4028
C     -1.7588    -4.0040     1.1127
C     -0.8832    -3.0648     0.5502
C     -0.1006    -3.4240    -0.6782
P      0.9988    -4.9345    -0.4371
C      0.0705    -6.5709    -0.4503
C     -0.1971    -7.1309     0.9533
C      0.8327    -7.5920    -1.2997
C      2.3711    -4.7141     0.8356
C      3.3524    -5.8848     0.7774
C      1.8383    -4.5167     2.2554
N     -0.6896    -1.8610     1.1773
H     -4.6168     2.1462     1.8511
H     -5.3050     0.8315     0.8103
H     -4.9060     2.4582     0.0971
H      2.7291     0.9728     3.3998
H      1.5933    -0.3338     5.1788
H      1.5573    -1.7973     4.0956
H      3.1209    -1.1197     4.6719
H      3.9699    -0.9369     2.3803
H      2.4406    -1.5480     1.6599
H      3.1244     0.0699     1.1547
H      1.1980     2.8700     2.6570
H      0.1227     3.4325     4.8548
H      1.2389     2.0497     4.9907
H     -0.5567     1.7723     4.9699
H     -1.0182     3.9640     2.6855
H     -0.8924     2.8485     1.3094
H     -1.8575     2.3723     2.7763
H     -1.6757     0.1930     3.3296
H     -0.4636    -0.6767     4.3145
H     -2.1845    -2.5493     4.1248
H     -2.8713    -4.5507     2.8606
H     -2.0277    -4.9037     0.5734
H     -0.7911    -3.6248    -1.5263
H      0.5816    -2.6021    -0.9595
H     -0.9078    -6.3834    -0.9442
H     -1.0016    -7.9032     0.8943
H     -0.5463    -6.3463     1.6416
H      0.7153    -7.6011     1.3891
H      1.0206    -7.1817    -2.3161
H      0.2247    -8.5203    -1.4088
H      1.8033    -7.8533    -0.8307
H      2.9250    -3.7950     0.5534
H      2.8717    -6.8192     1.1384
H      4.2330    -5.6791     1.4290
H      3.7128    -6.0396    -0.2602
H      1.3359    -5.4333     2.6251
H      1.1258    -3.6734     2.2934
H      2.6764    -4.2877     2.9459
69
{"conf": 4, "E": 131.92, "rms": -1.0, "geom": "OH", "total_charge": 0, "CA_charge": 1, "smiles": "C[C:1]#[5N:2]->[Mn+:3]1(<-[3H-:4])(<-[4C-:5]#[O+:6])(<-[6C-:7]#[O+:8])<-[1P:9]([CH:10]([CH3:11])[CH3:12])([CH:13]([CH3:14])[CH3:15])[CH2:16][c:17]2[cH:18][cH:19][cH:20][c:21]([CH2:22][P:23]([CH:24]([CH3:25])[CH3:26])[CH:27]([CH3:28])[CH3:29])[2n:30]->12", "smiles3D": "C([C:1]#[5N:2]->[Mn+:3]1(<-[3H-:4])(<-[4C-:5]#[O+:6])(<-[6C-:7]#[O+:8])<-[1P:9]([C:10]([C:11]([H:35])([H:36])[H:37])([C:12]([H:38])([H:39])[H:40])[H:34])([C:13]([C:14]([H:42])([H:43])[H:44])([C:15]([H:45])([H:46])[H:47])[H:41])[C:16]([H:48])([H:49])[c:17]2[c:18]([H:50])[c:19]([H:51])[c:20]([H:52])[c:21]([C:22]([P:23]([C:24]([C:25]([H:56])([H:57])[H:58])([C:26]([H:59])([H:60])[H:61])[H:55])[C:27]([C:28]([H:63])([H:64])[H:65])([C:29]([H:66])([H:67])[H:68])[H:62])([H:53])[H:54])[2n:30]->12)([H:31])([H:32])[H:33]", "smiles3Dx": "C([C:1]#[5N:2]->[Mn+:3]1(<-[3H-:4])(<-[4C-:5]#[O+:6])(<-[6C-:7]#[O+:8])<-[1P:9]([C:10]([C:11]([H:35])([H:36])[H:37])([C:12]([H:38])([H:39])[H:40])[H:34])([C:13]([C:14]([H:42])([H:43])[H:44])([C:15]([H:45])([H:46])[H:47])[H:41])[C:16]([H:48])([H:49])[c:17]2[c:18]([H:50])[c:19]([H:51])[c:20]([H:52])[c:21]([C:22]([P:23]([C:24]([C:25]([H:56])([H:57])[H:58])([C:26]([H:59])([H:60])[H:61])[H:55])[C:27]([C:28]([H:63])([H:64])[H:65])([C:29]([H:66])([H:67])[H:68])[H:62])([H:53])[H:54])[2n:30]->12)([H:31])([H:32])[H:33]", "dummies": []}
C      0.0193     3.0556    -3.9318
C      0.0011     2.1277    -2.8013
N      0.0011     1.3732    -1.8314
Mn     0.0000     0.0000     0.0000
H     -0.0798    -1.0749     1.4883
C      0.5125    -1.8074    -1.3104
O      0.7882    -2.7560    -2.0024
C     -2.2274    -0.3713    -0.4156
O     -3.3942    -0.5776    -0.6401
P      2.5293     0.5246     0.4075
C      3.5075     1.0944    -1.0078
C      3.2202     2.5739    -1.3337
C      3.2104     0.2329    -2.2500
C      3.4972    -0.7230     1.2883
C      4.1087    -1.7507     0.3281
C      2.6138    -1.4534     2.3069
C      2.4411     1.8932     1.5647
C      1.0713     2.5878     1.5433
C      1.0146     3.9164     2.0011
C     -0.1960     4.4571     2.4059
C     -1.3296     3.6560     2.4207
C     -1.2723     2.3517     1.9017
C     -2.4130     1.4245     2.1634
P     -4.0578     1.8911     1.3461
C     -5.0517     2.5681     2.8049
C     -6.3287     3.2780     2.3467
C     -5.4230     1.4300     3.7640
C     -3.9142     3.3229     0.1031
C     -2.6127     3.2936    -0.7137
C     -5.0976     3.2345    -0.8747
N     -0.1001     1.8834     1.3686
H      0.1686     4.0886    -3.5503
H     -0.9489     3.0129    -4.4700
H      0.8486     2.7906    -4.6258
H      4.5866     0.9962    -0.7597
H      3.5078     2.8120    -2.3812
H      3.8291     3.2439    -0.6919
H      2.1493     2.8265    -1.2045
H      3.8751     0.5410    -3.0837
H      3.3862    -0.8401    -2.0755
H      2.1679     0.3533    -2.5926
H      4.3220    -0.2126     1.8339
H      4.6400    -2.5386     0.9073
H      3.3228    -2.2501    -0.2757
H      4.8649    -1.2796    -0.3307
H      2.0759    -0.7408     2.9636
H      3.2413    -2.1089     2.9472
H      1.8784    -2.1006     1.7883
H      2.6147     1.5096     2.5897
H      3.2390     2.6234     1.3360
H      1.9197     4.4991     2.1221
H     -0.2385     5.4683     2.7900
H     -2.2440     4.0457     2.8502
H     -2.1353     0.3873     1.9186
H     -2.5521     1.4005     3.2624
H     -4.4270     3.3040     3.3524
H     -6.9252     3.6022     3.2262
H     -6.0821     4.1941     1.7708
H     -6.9515     2.5959     1.7270
H     -6.0014     1.8337     4.6287
H     -4.5205     0.9333     4.1717
H     -6.0442     0.6686     3.2402
H     -3.9670     4.2915     0.6511
H     -1.7941     3.8185    -0.1830
H     -2.7252     3.8374    -1.6753
H     -2.3164     2.2528    -0.9388
H     -5.0912     4.1120    -1.5567
H     -6.0707     3.2276    -0.3507
H     -5.0148     2.3034    -1.4820
69
{"conf": 5, "E": 253.52, "rms": -1.0, "geom": "OH", "total_charge": 0, "CA_charge": 1, "smiles": "C[C:1]#[5N:2]->[Mn+:3]1(<-[3H-:4])(<-[4C-:5]#[O+:6])(<-[6C-:7]#[O+:8])<-[1P:9]([CH:10]([CH3:11])[CH3:12])([CH:13]([CH3:14])[CH3:15])[CH2:16][c:17]2[cH:18][cH:19][cH:20][c:21]([CH2:22][P:23]([CH:24]([CH3:25])[CH3:26])[CH:27]([CH3:28])[CH3:29])[2n:30]->12", "smiles3D": "C([C:1]#[5N:2]->[Mn+:3]1(<-[3H-:4])(<-[4C-:5]#[O+:6])(<-[6C-:7]#[O+:8])<-[1P:9]([C:10]([C:11]([H:35])([H:36])[H:37])([C:12]([H:38])([H:39])[H:40])[H:34])([C:13]([C:14]([H:42])([H:43])[H:44])([C:15]([H:45])([H:46])[H:47])[H:41])[C:16]([H:48])([H:49])[c:17]2[c:18]([H:50])[c:19]([H:51])[c:20]([H:52])[c:21]([C:22]([P:23]([C:24]([C:25]([H:56])([H:57])[H:58])([C:26]([H:59])([H:60])[H:61])[H:55])[C:27]([C:28]([H:63])([H:64])[H:65])([C:29]([H:66])([H:67])[H:68])[H:62])([H:53])[H:54])[2n:30]->12)([H:31])([H:32])[H:33]", "smiles3Dx": "C([C:1]#[5N:2]->[Mn+:3]1(<-[3H-:4])(<-[4C-:5]#[O+:6])(<-[6C-:7]#[O+:8])<-[1P:9]([C:10]([C:11]([H:35])([H:36])[H:37])([C:12]([H:38])([H:39])[H:40])[H:34])([C:13]([C:14]([H:42])([H:43])[H:44])([C:15]([H:45])([H:46])[H:47])[H:41])[C:16]([H:48])([H:49])[c:17]2[c:18]([H:50])[c:19]([H:51])[c:20]([H:52])[c:21]([C:22]([P:23]([C:24]([C:25]([H:56])([H:57])[H:58])([C:26]([H:59])([H:60])[H:61])[H:55])[C:27]([C:28]([H:63])([H:64])[H:65])([C:29]([H:66])([H:67])[H:68])[H:62])([H:53])[H:54])[2n:30]->12)([H:31])([H:32])[H:33]", "dummies": []}
C      1.8209    -3.8780     1.4212
C      0.8552    -3.0593     0.7923
N      0.3441    -2.1129     0.3202
Mn     0.0000     0.0000     0.0000
H     -0.2386     1.8028    -0.1668
C      1.8334    -0.0670    -1.2275
O      2.7465    -0.2695    -1.9726
C      0.9930     0.2144     2.0061
O      1.4241     0.2000     3.1164
P     -1.4922    -0.3041    -2.1274
C     -0.8654    -1.2649    -3.5146
C     -1.9948    -1.5894    -4.5779
C     -0.1754    -2.5773    -3.0876
C     -1.9953     1.3399    -2.7005
C     -3.2821     1.3568    -3.5322
C     -0.8422     2.0374    -3.4291
C     -2.9421    -1.0733    -1.3983
C     -3.1227    -0.2608    -0.0936
C     -4.1893     0.6390     0.0510
C     -4.3223     1.2916     1.2728
C     -3.6027     0.8049     2.3937
C     -2.4435    -0.0173     2.0942
C     -2.0069    -0.9892     3.1651
P     -3.4614    -2.0995     3.5891
C     -3.7391    -1.8683     5.4233
C     -4.9187    -2.7579     5.8726
C     -4.0138    -0.4047     5.7668
C     -3.0279    -3.8999     3.1969
C     -4.0810    -4.4667     2.2218
C     -2.8682    -4.7999     4.4416
N     -2.1535    -0.2781     0.8110
H      1.5118    -4.2614     2.4341
H      2.3982    -4.5631     0.7210
H      2.6365    -3.0679     1.6939
H     -0.1023    -0.7075    -4.0626
H     -1.8873    -2.5767    -5.0504
H     -3.0236    -1.4264    -4.1731
H     -1.9193    -0.8781    -5.4147
H     -0.6378    -3.5288    -3.4418
H      0.9001    -2.5715    -3.4325
H     -0.0495    -2.6132    -1.9966
H     -2.2211     1.9879    -1.7932
H     -3.6406     2.3609    -3.6482
H     -4.1051     0.7734    -3.0811
H     -3.0894     0.9999    -4.5759
H     -1.0438     3.1192    -3.5604
H     -0.6908     1.5859    -4.4504
H      0.0928     1.9277    -2.8673
H     -2.7862    -2.1704    -1.1222
H     -3.7798    -0.9989    -2.0490
H     -4.8383     0.9990    -0.7014
H     -5.0843     2.0596     1.4900
H     -3.8058     1.1466     3.3609
H     -1.5630    -0.5183     4.0503
H     -1.2491    -1.6600     2.6897
H     -2.8201    -2.1704     5.9631
H     -5.8101    -2.1563     6.1602
H     -5.2672    -3.4379     5.0525
H     -4.6176    -3.3988     6.7298
H     -4.8419    -0.0067     5.1522
H     -3.1076     0.2139     5.6040
H     -4.3201    -0.2869     6.8330
H     -2.0543    -3.9146     2.6725
H     -3.7948    -4.2739     1.1636
H     -4.2336    -5.5669     2.3332
H     -5.0546    -3.9811     2.3966
H     -2.5104    -4.2350     5.3196
H     -2.1367    -5.6246     4.2495
H     -3.8295    -5.2892     4.6867
69
{"conf": 6, "E": 148.07, "rms": -1.0, "geom": "OH", "total_charge": 0, "CA_charge": 1, "smiles": "C[C:1]#[5N:2]->[Mn+:3]1(<-[3H-:4])(<-[4C-:5]#[O+:6])(<-[6C-:7]#[O+:8])<-[1P:9]([CH:10]([CH3:11])[CH3:12])([CH:13]([CH3:14])[CH3:15])[CH2:16][c:17]2[cH:18][cH:19][cH:20][c:21]([CH2:22][P:23]([CH:24]([CH3:25])[CH3:26])[CH:27]([CH3:28])[CH3:29])[2n:30]->12", "smiles3D": "C([C:1]#[5N:2]->[Mn+:3]1(<-[3H-:4])(<-[4C-:5]#[O+:6])(<-[6C-:7]#[O+:8])<-[1P:9]([C:10]([C:11]([H:35])([H:36])[H:37])([C:12]([H:38])([H:39])[H:40])[H:34])([C:13]([C:14]([H:42])([H:43])[H:44])([C:15]([H:45])([H:46])[H:47])[H:41])[C:16]([H:48])([H:49])[c:17]2[c:18]([H:50])[c:19]([H:51])[c:20]([H:52])[c:21]([C:22]([P:23]([C:24]([C:25]([H:56])([H:57])[H:58])([C:26]([H:59])([H:60])[H:61])[H:55])[C:27]([C:28]([H:63])([H:64])[H:65])([C:29]([H:66])([H:67])[H:68])[H:62])([H:53])[H:54])[2n:30]->12)([H:31])([H:32])[H:33]", "smiles3Dx": "C([C:1]#[5N:2]->[Mn+:3]1(<-[3H-:4])(<-[4C-:5]#[O+:6])(<-[6C-:7]#[O+:8])<-[1P:9]([C:10]([C:11]([H:35])([H:36])[H:37])([C:12]([H:38])([H:39])[H:40])[H:34])([C:13]([C:14]([H:42])([H:43])[H:44])([C:15]([H:45])([H:46])[H:47])[H:41])[C:16]([H:48])([H:49])[c:17]2[c:18]([H:50])[c:19]([H:51])[c:20]([H:52])[c:21]([C:22]([P:23]([C:24]([C:25]([H:56])([H:57])[H:58])([C:26]([H:59])([H:60])[H:61])[H:55])[C:27]([C:28]([H:63])([H:64])[H:65])([C:29]([H:66])([H:67])[H:68])[H:62])([H:53])[H:54])[2n:30]->12)([H:31])([H:32])[H:33]", "dummies": []}
C     -4.8044    -1.2223    -0.4220
C     -3.3990    -0.8332    -0.3022
N     -2.2170    -0.5237    -0.2046
Mn     0.0000     0.0000     0.0000
H      1.7815     0.3647     0.1703
C      0.3508    -0.6575    -2.1589
O      0.5314    -1.0103    -3.2976
C      0.4312    -2.1887     0.5497
O      0.6348    -3.3486     0.8101
P     -0.4705     2.4379    -0.8045
C      0.9805     3.4633    -1.1729
C      0.6002     4.9095    -1.5377
C      1.9312     3.4848     0.0332
C     -1.6722     2.4959    -2.1625
C     -0.9779     2.4206    -3.5300
C     -2.5816     3.7366    -2.0857
C     -1.2599     3.0875     0.6652
C     -0.6811     2.4503     1.9352
C     -0.5778     3.2686     3.0656
C     -0.3368     2.7205     4.3023
C     -0.2973     1.3482     4.4320
C     -0.3577     0.5161     3.2925
C     -0.6456    -0.9482     3.4991
P      0.1375    -1.6471     5.0686
C      1.9906    -1.9467     4.7976
C      2.6469    -0.6869     4.2411
C      2.2937    -3.1540     3.9031
C     -0.8049    -3.2272     5.4888
C     -0.1417    -3.9591     6.6514
C     -1.0103    -4.1663     4.2876
N     -0.4521     1.0873     2.0442
H     -4.8791    -2.3291    -0.4867
H     -5.3599    -0.8551     0.4626
H     -5.2276    -0.7701    -1.3442
H      1.5205     3.0096    -2.0286
H      0.0552     4.9641    -2.4994
H      0.0157     5.3975    -0.7370
H      1.5270     5.5041    -1.6894
H      2.2410     2.4732     0.3342
H      1.4514     4.0005     0.9054
H      2.8525     4.0466    -0.2316
H     -2.3146     1.5969    -2.0745
H     -0.1596     1.6923    -3.5354
H     -0.5490     3.3951    -3.8417
H     -1.7185     2.1237    -4.3068
H     -3.3505     3.5918    -1.2931
H     -2.0328     4.6627    -1.8482
H     -3.1133     3.8790    -3.0409
H     -1.1480     4.1876     0.7129
H     -2.3381     2.8538     0.6104
H     -0.7184     4.3418     2.9823
H     -0.2903     3.3549     5.1762
H     -0.2809     0.9494     5.4400
H     -0.3200    -1.5478     2.6691
H     -1.7482    -1.0649     3.5708
H      2.4316    -2.1593     5.7979
H      2.2963    -0.4951     3.2066
H      3.7514    -0.8037     4.2274
H      2.4065     0.1838     4.8836
H      2.1202    -4.1074     4.4590
H      3.3540    -3.1605     3.5846
H      1.6513    -3.1432     3.0036
H     -1.8154    -2.9135     5.8344
H      0.0503    -3.2636     7.4927
H     -0.7901    -4.7770     7.0223
H      0.8337    -4.3987     6.3424
H     -0.0561    -4.5630     3.8982
H     -1.5309    -3.6221     3.4631
H     -1.6540    -5.0293     4.5845
69
{"conf": 7, "E": 123.96, "rms": -1.0, "geom": "OH", "total_charge": 0, "CA_charge": 1, "smiles": "C[C:1]#[5N:2]->[Mn+:3]1(<-[3H-:4])(<-[4C-:5]#[O+:6])(<-[6C-:7]#[O+:8])<-[1P:9]([CH:10]([CH3:11])[CH3:12])([CH:13]([CH3:14])[CH3:15])[CH2:16][c:17]2[cH:18][cH:19][cH:20][c:21]([CH2:22][P:23]([CH:24]([CH3:25])[CH3:26])[CH:27]([CH3:28])[CH3:29])[2n:30]->12", "smiles3D": "C([C:1]#[5N:2]->[Mn+:3]1(<-[3H-:4])(<-[4C-:5]#[O+:6])(<-[6C-:7]#[O+:8])<-[1P:9]([C:10]([C:11]([H:35])([H:36])[H:37])([C:12]([H:38])([H:39])[H:40])[H:34])([C:13]([C:14]([H:42])([H:43])[H:44])([C:15]([H:45])([H:46])[H:47])[H:41])[C:16]([H:48])([H:49])[c:17]2[c:18]([H:50])[c:19]([H:51])[c:20]([H:52])[c:21]([C:22]([P:23]([C:24]([C:25]([H:56])([H:57])[H:58])([C:26]([H:59])([H:60])[H:61])[H:55])[C:27]([C:28]([H:63])([H:64])[H:65])([C:29]([H:66])([H:67])[H:68])[H:62])([H:53])[H:54])[2n:30]->12)([H:31])([H:32])[H:33]", "smiles3Dx": "C([C:1]#[5N:2]->[Mn+:3]1(<-[3H-:4])(<-[4C-:5]#[O+:6])(<-[6C-:7]#[O+:8])<-[1P:9]([C:10]([C:11]([H:35])([H:36])[H:37])([C:12]([H:38])([H:39])[H:40])[H:34])([C:13]([C:14]([H:42])([H:43])[H:44])([C:15]([H:45])([H:46])[H:47])[H:41])[C:16]([H:48])([H:49])[c:17]2[c:18]([H:50])[c:19]([H:51])[c:20]([H:52])[c:21]([C:22]([P:23]([C:24]([C:25]([H:56])([H:57])[H:58])([C:26]([H:59])([H:60])[H:61])[H:55])[C:27]([C:28]([H:63])([H:64])[H:65])([C:29]([H:66])([H:67])[H:68])[H:62])([H:53])[H:54])[2n:30]->12)([H:31])([H:32])[H:33]", "dummies": []}
C     -2.9102    -4.0349    -0.1598
C     -2.0657    -2.8473    -0.0769
N     -1.3481    -1.8510    -0.0393
Mn     0.0000     0.0000     0.0000
H      1.0977     1.4741     0.0614
C      0.7632    -0.6420     2.0621
O      1.1417    -0.9911     3.1512
C     -1.6000     1.2834     1.0339
O     -2.4287     1.9561     1.5933
P      1.8868    -1.2292    -1.2931
C      1.5052    -2.8541    -1.9937
C      0.2951    -2.7724    -2.9334
C      2.7017    -3.4378    -2.7642
C      3.5113    -1.3096    -0.5134
C      3.8619     0.0323     0.1467
C      3.5438    -2.4209     0.5476
C      2.0258    -0.0846    -2.6668
C      0.6435     0.4133    -3.1057
C      0.4799     0.7732    -4.4484
C     -0.7814     1.0243    -4.9508
C     -1.8824     0.8770    -4.1244
C     -1.7092     0.6063    -2.7506
C     -2.9071     0.1889    -1.9286
P     -4.5790     0.8407    -2.5154
C     -5.8512     0.1731    -1.2925
C     -5.7844    -1.3560    -1.2427
C     -5.7041     0.7636     0.1164
C     -4.6227     2.7222    -2.3485
C     -3.6246     3.2610    -1.3194
C     -4.3836     3.3755    -3.7098
N     -0.4383     0.4675    -2.2468
H     -2.3737    -4.9099     0.2735
H     -3.1342    -4.2377    -1.2276
H     -3.8555    -3.8634     0.3943
H      1.2510    -3.5420    -1.1578
H     -0.0521    -3.8003    -3.1867
H      0.5583    -2.2561    -3.8847
H     -0.5529    -2.2429    -2.4570
H      2.4141    -4.4094    -3.2222
H      3.0360    -2.7712    -3.5804
H      3.5597    -3.6457    -2.1031
H      4.2709    -1.5332    -1.2927
H      3.9494     0.8473    -0.6027
H      3.1049     0.3171     0.9069
H      4.8484    -0.0476     0.6500
H      3.3032    -3.4098     0.1194
H      2.8255    -2.2161     1.3627
H      4.5612    -2.4892     0.9895
H      2.6305     0.7863    -2.3603
H      2.5312    -0.5882    -3.5162
H      1.3285     0.7893    -5.1206
H     -0.9140     1.2533    -6.0042
H     -2.8579     0.9276    -4.5808
H     -2.7858     0.4628    -0.8852
H     -2.9633    -0.9131    -1.9799
H     -6.8560     0.4551    -1.6795
H     -4.8494    -1.6942    -0.7477
H     -6.6433    -1.7532    -0.6666
H     -5.8328    -1.7797    -2.2667
H     -4.6775     0.6006     0.5169
H     -6.4364     0.2840     0.8054
H     -5.9368     1.8474     0.0964
H     -5.6504     3.0068    -2.0315
H     -3.7142     4.3689    -1.2472
H     -3.8530     2.8452    -0.3226
H     -2.5807     3.0038    -1.5984
H     -5.0312     2.9195    -4.4861
H     -3.3292     3.2712    -4.0285
H     -4.6156     4.4588    -3.6634
69
{"conf": 8, "E": 328.72, "rms": -1.0, "geom": "OH", "total_charge": 0, "CA_charge": 1, "smiles": "C[C:1]#[5N:2]->[Mn+:3]1(<-[3H-:4])(<-[4C-:5]#[O+:6])(<-[6C-:7]#[O+:8])<-[1P:9]([CH:10]([CH3:11])[CH3:12])([CH:13]([CH3:14])[CH3:15])[CH2:16][c:17]2[cH:18][cH:19][cH:20][c:21]([CH2:22][P:23]([CH:24]([CH3:25])[CH3:26])[CH:27]([CH3:28])[CH3:29])[2n:30]->12", "smiles3D": "C([C:1]#[5N:2]->[Mn+:3]1(<-[3H-:4])(<-[4C-:5]#[O+:6])(<-[6C-:7]#[O+:8])<-[1P:9]([C:10]([C:11]([H:35])([H:36])[H:37])([C:12]([H:38])([H:39])[H:40])[H:34])([C:13]([C:14]([H:42])([H:43])[H:44])([C:15]([H:45])([H:46])[H:47])[H:41])[C:16]([H:48])([H:49])[c:17]2[c:18]([H:50])[c:19]([H:51])[c:20]([H:52])[c:21]([C:22]([P:23]([C:24]([C:25]([H:56])([H:57])[H:58])([C:26]([H:59])([H:60])[H:61])[H:55])[C:27]([C:28]([H:63])([H:64])[H:65])([C:29]([H:66])([H:67])[H:68])[H:62])([H:53])[H:54])[2n:30]->12)([H:31])([H:32])[H:33]", "smiles3Dx": "C([C:1]#[5N:2]->[Mn+:3]1(<-[3H-:4])(<-[4C-:5]#[O+:6])(<-[6C-:7]#[O+:8])<-[1P:9]([C:10]([C:11]([H:35])([H:36])[H:37])([C:12]([H:38])([H:39])[H:40])[H:34])([C:13]([C:14]([H:42])([H:43])[H:44])([C:15]([H:45])([H:46])[H:47])[H:41])[C:16]([H:48])([H:49])[c:17]2[c:18]([H:50])[c:19]([H:51])[c:20]([H:52])[c:21]([C:22]([P:23]([C:24]([C:25]([H:56])([H:57])[H:58])([C:26]([H:59])([H:60])[H:61])[H:55])[C:27]([C:28]([H:63])([H:64])[H:65])([C:29]([H:66])([H:67])[H:68])[H:62])([H:53])[H:54])[2n:30]->12)([H:31])([H:32])[H:33]", "dummies": []}
C     -0.3089     1.5492    -4.0740
C     -0.1602     0.5181    -3.2400
N     -0.0766    -0.1200    -2.2088
Mn     0.0000     0.0000     0.0000
H     -0.2617     0.4160     1.7427
C     -2.0330    -0.5981    -0.0632
O     -3.1371    -1.0250    -0.1442
C     -0.3174     2.0729    -0.3640
O     -0.2351     3.2311    -0.5951
P      1.0350    -2.2848     0.5194
C     -0.1479    -3.5479     0.9706
C     -1.0138    -4.0066    -0.2489
C     -1.0809    -3.0210     2.1285
C      2.2711    -2.9080    -0.6831
C      3.0439    -4.1029    -0.0934
C      1.6584    -3.3288    -2.0073
C      1.9979    -1.6827     1.8871
C      2.6977    -0.3867     1.3779
C      3.7667     0.1775     2.0230
C      4.4504     1.2135     1.4254
C      4.2470     1.4262     0.0266
C      3.1242     0.8142    -0.5341
C      3.0510     0.7029    -2.0383
P      4.7396     0.6243    -2.8808
C      5.8832    -0.5758    -1.9847
C      7.1367     0.1787    -1.5280
C      6.2450    -1.8216    -2.7877
C      4.6835     0.5327    -4.7864
C      5.9435     1.1676    -5.3528
C      4.4240    -0.8765    -5.3178
N      2.2494     0.1909     0.2439
H      0.5761     2.3063    -4.1753
H     -1.1969     2.1797    -3.5628
H     -0.7389     1.3670    -5.0193
H      0.3976    -4.3841     1.3506
H     -0.8793    -3.3038    -1.0322
H     -2.1014    -4.1048    -0.0052
H     -0.6638    -5.0083    -0.6337
H     -0.9594    -1.9882     2.1978
H     -2.1715    -3.2905     1.9444
H     -0.7791    -3.4734     3.1235
H      3.0189    -2.1323    -0.8909
H      3.8815    -4.3530    -0.7094
H      2.4394    -5.0511     0.0094
H      3.5092    -3.8652     0.9072
H      1.1131    -4.2945    -1.9831
H      2.4559    -3.4517    -2.7588
H      0.9972    -2.5065    -2.4051
H      2.6478    -2.4353     2.2255
H      1.2906    -1.3220     2.7795
H      3.9902     0.0121     2.9806
H      5.2372     1.7775     1.9249
H      4.8213     2.0259    -0.4834
H      2.4913     1.5586    -2.5600
H      2.5427    -0.2515    -2.3052
H      5.3433    -0.9277    -1.0841
H      8.0872    -0.2692    -1.9170
H      7.1054     1.2452    -1.8287
H      7.1994     0.1691    -0.4179
H      5.3416    -2.3556    -3.1282
H      6.7974    -2.5474    -2.1478
H      6.9217    -1.5925    -3.6517
H      3.8365     1.1471    -5.1049
H      6.7594     1.1387    -4.6227
H      6.3067     0.6550    -6.2644
H      5.7795     2.2333    -5.5996
H      3.6741    -1.4044    -4.7044
H      5.3552    -1.4633    -5.3836
H      4.0118    -0.8472    -6.3428
69
{"conf": 9, "E": 119.41, "rms": -1.0, "geom": "OH", "total_charge": 0, "CA_charge": 1, "smiles": "C[C:1]#[5N:2]->[Mn+:3]1(<-[3H-:4])(<-[4C-:5]#[O+:6])(<-[6C-:7]#[O+:8])<-[1P:9]([CH:10]([CH3:11])[CH3:12])([CH:13]([CH3:14])[CH3:15])[CH2:16][c:17]2[cH:18][cH:19][cH:20][c:21]([CH2:22][P:23]([CH:24]([CH3:25])[CH3:26])[CH:27]([CH3:28])[CH3:29])[2n:30]->12", "smiles3D": "C([C:1]#[5N:2]->[Mn+:3]1(<-[3H-:4])(<-[4C-:5]#[O+:6])(<-[6C-:7]#[O+:8])<-[1P:9]([C:10]([C:11]([H:35])([H:36])[H:37])([C:12]([H:38])([H:39])[H:40])[H:34])([C:13]([C:14]([H:42])([H:43])[H:44])([C:15]([H:45])([H:46])[H:47])[H:41])[C:16]([H:48])([H:49])[c:17]2[c:18]([H:50])[c:19]([H:51])[c:20]([H:52])[c:21]([C:22]([P:23]([C:24]([C:25]([H:56])([H:57])[H:58])([C:26]([H:59])([H:60])[H:61])[H:55])[C:27]([C:28]([H:63])([H:64])[H:65])([C:29]([H:66])([H:67])[H:68])[H:62])([H:53])[H:54])[2n:30]->12)([H:31])([H:32])[H:33]", "smiles3Dx": "C([C:1]#[5N:2]->[Mn+:3]1(<-[3H-:4])(<-[4C-:5]#[O+:6])(<-[6C-:7]#[O+:8])<-[1P:9]([C:10]([C:11]([H:35])([H:36])[H:37])([C:12]([H:38])([H:39])[H:40])[H:34])([C:13]([C:14]([H:42])([H:43])[H:44])([C:15]([H:45])([H:46])[H:47])[H:41])[C:16]([H:48])([H:49])[c:17]2[c:18]([H:50])[c:19]([H:51])[c:20]([H:52])[c:21]([C:22]([P:23]([C:24]([C:25]([H:56])([H:57])[H:58])([C:26]([H:59])([H:60])[H:61])[H:55])[C:27]([C:28]([H:63])([H:64])[H:65])([C:29]([H:66])([H:67])[H:68])[H:62])([H:53])[H:54])[2n:30]->12)([H:31])([H:32])[H:33]", "dummies": []}
C     -4.4353     2.0627     0.9323
C     -3.1324     1.4581     0.6608
N     -2.0402     0.9468     0.4243
Mn     0.0000     0.0000     0.0000
H      1.6621    -0.7315    -0.2864
C     -0.5400    -1.7156     1.4145
O     -0.8229    -2.6191     2.1618
C      0.7639     1.1443     1.8249
O      1.1421     1.7320     2.8067
P     -0.9154    -1.2409    -2.1210
C     -2.7076    -1.3491    -2.3172
C     -3.3289     0.0297    -2.5997
C     -3.3340    -1.9652    -1.0615
C     -0.2991    -2.9148    -2.4481
C      0.1134    -3.5853    -1.1378
C      0.8886    -2.9311    -3.4180
C     -0.3420    -0.1420    -3.4184
C     -0.2265     1.2935    -2.9029
C     -0.4962     2.3357    -3.8022
C     -0.1187     3.6329    -3.4929
C      0.6315     3.8676    -2.3503
C      0.9254     2.8102    -1.4729
C      1.9712     3.0369    -0.4111
P      3.2988     1.6999    -0.3541
C      4.1770     1.8615    -2.0275
C      5.5141     1.1081    -2.0178
C      3.3061     1.3124    -3.1627
C      4.6126     2.4206     0.8086
C      5.3620     1.2692     1.4874
C      4.0414     3.3575     1.8783
N      0.3603     1.5769    -1.6866
H     -4.8072     1.7153     1.9181
H     -4.3349     3.1683     0.9440
H     -5.1514     1.7619     0.1392
H     -2.9301    -2.0130    -3.1807
H     -3.1590     0.3225    -3.6567
H     -4.4303     0.0049    -2.4529
H     -2.9024     0.8177    -1.9561
H     -4.4386    -2.0181    -1.1681
H     -3.0925    -1.3713    -0.1585
H     -2.9666    -3.0017    -0.9203
H     -1.1205    -3.5120    -2.8982
H     -0.7518    -3.6426    -0.4455
H      0.4478    -4.6288    -1.3288
H      0.9408    -3.0274    -0.6535
H      1.7282    -2.3104    -3.0352
H      1.2632    -3.9716    -3.5362
H      0.5702    -2.5935    -4.4269
H      0.6590    -0.4483    -3.7616
H     -1.0396    -0.1897    -4.2793
H     -0.9605     2.1363    -4.7596
H     -0.3257     4.4399    -4.1849
H      1.0238     4.8629    -2.1767
H      1.4794     3.1777     0.5651
H      2.5040     3.9904    -0.6182
H      4.3823     2.9365    -2.2235
H      5.9764     1.1190    -3.0283
H      5.3643     0.0511    -1.7061
H      6.2402     1.5959    -1.3381
H      2.8660     0.3338    -2.8808
H      2.5074     2.0293    -3.4160
H      3.8995     1.1799    -4.0922
H      5.3339     3.0188     0.2124
H      4.6724     0.6912     2.1398
H      5.7927     0.5747     0.7391
H      6.1956     1.6626     2.1056
H      4.8603     3.7229     2.5348
H      3.3051     2.8304     2.5100
H      3.5748     4.2528     1.4210
69
{"conf": 10, "E": 125.2, "rms": -1.0, "geom": "OH", "total_charge": 0, "CA_charge": 1, "smiles": "C[C:1]#[5N:2]->[Mn+:3]1(<-[3H-:4])(<-[4C-:5]#[O+:6])(<-[6C-:7]#[O+:8])<-[1P:9]([CH:10]([CH3:11])[CH3:12])([CH:13]([CH3:14])[CH3:15])[CH2:16][c:17]2[cH:18][cH:19][cH:20][c:21]([CH2:22][P:23]([CH:24]([CH3:25])[CH3:26])[CH:27]([CH3:28])[CH3:29])[2n:30]->12", "smiles3D": "C([C:1]#[5N:2]->[Mn+:3]1(<-[3H-:4])(<-[4C-:5]#[O+:6])(<-[6C-:7]#[O+:8])<-[1P:9]([C:10]([C:11]([H:35])([H:36])[H:37])([C:12]([H:38])([H:39])[H:40])[H:34])([C:13]([C:14]([H:42])([H:43])[H:44])([C:15]([H:45])([H:46])[H:47])[H:41])[C:16]([H:48])([H:49])[c:17]2[c:18]([H:50])[c:19]([H:51])[c:20]([H:52])[c:21]([C:22]([P:23]([C:24]([C:25]([H:56])([H:57])[H:58])([C:26]([H:59])([H:60])[H:61])[H:55])[C:27]([C:28]([H:63])([H:64])[H:65])([C:29]([H:66])([H:67])[H:68])[H:62])([H:53])[H:54])[2n:30]->12)([H:31])([H:32])[H:33]", "smiles3Dx": "C([C:1]#[5N:2]->[Mn+:3]1(<-[3H-:4])(<-[4C-:5]#[O+:6])(<-[6C-:7]#[O+:8])<-[1P:9]([C:10]([C:11]([H:35])([H:36])[H:37])([C:12]([H:38])([H:39])[H:40])[H:34])([C:13]([C:14]([H:42])([H:43])[H:44])([C:15]([H:45])([H:46])[H:47])[H:41])[C:16]([H:48])([H:49])[c:17]2[c:18]([H:50])[c:19]([H:51])[c:20]([H:52])[c:21]([C:22]([P:23]([C:24]([C:25]([H:56])([H:57])[H:58])([C:26]([H:59])([H:60])[H:61])[H:55])[C:27]([C:28]([H:63])([H:64])[H:65])([C:29]([H:66])([H:67])[H:68])[H:62])([H:53])[H:54])[2n:30]->12)([H:31])([H:32])[H:33]", "dummies": []}
C     -2.5174     3.8179     1.9731
C     -1.7726     2.7010     1.3937
N     -1.1526     1.7651     0.8950
Mn     0.0000     0.0000     0.0000
H      0.9331    -1.4313    -0.6838
C      0.4105    -0.7707     2.1157
O      0.6269    -1.1731     3.2308
C      1.9699     1.1742     0.0656
O      3.0075     1.7866     0.0999
P     -2.1774    -1.3957    -0.2591
C     -3.6448    -0.6173     0.4681
C     -3.4451    -0.3429     1.9674
C     -4.9254    -1.4371     0.2535
C     -1.9878    -3.1319     0.2321
C     -2.9023    -4.0827    -0.5681
C     -2.2103    -3.3279     1.7348
C     -2.4138    -1.3754    -2.0426
C     -1.5949    -0.2960    -2.7725
C     -1.7841    -0.1885    -4.1585
C     -1.0716     0.7443    -4.8930
C     -0.2505     1.6433    -4.2347
C     -0.1433     1.5921    -2.8363
C      0.5383     2.7161    -2.1057
P      0.2237     4.4234    -2.8519
C      0.9308     5.6424    -1.5929
C      2.4294     5.3993    -1.4173
C      0.2102     5.5873    -0.2423
C     -1.6284     4.7924    -2.8882
C     -2.1545     4.7061    -4.3200
C     -2.4337     3.8696    -1.9730
N     -0.6902     0.5368    -2.1482
H     -2.6995     3.6303     3.0507
H     -1.9305     4.7534     1.8491
H     -3.4850     3.9226     1.4444
H     -3.7788     0.3633    -0.0401
H     -3.7075    -1.2163     2.5927
H     -2.4049    -0.0452     2.2014
H     -4.1194     0.4805     2.2818
H     -5.1084    -1.6394    -0.8205
H     -4.9129    -2.3923     0.8144
H     -5.7949    -0.8547     0.6267
H     -0.9351    -3.4174     0.0151
H     -2.4461    -4.3225    -1.5504
H     -3.9115    -3.6766    -0.7458
H     -3.0078    -5.0545    -0.0417
H     -1.7804    -4.3076     2.0396
H     -3.2853    -3.3540     1.9960
H     -1.6912    -2.5489     2.3264
H     -3.4854    -1.2113    -2.2650
H     -2.1189    -2.3543    -2.4581
H     -2.4667    -0.8529    -4.6713
H     -1.1977     0.8045    -5.9664
H      0.2539     2.4057    -4.8119
H      0.1976     2.7310    -1.0587
H      1.6326     2.5423    -2.1427
H      0.7958     6.6618    -2.0115
H      2.8895     6.2079    -0.8125
H      2.6181     4.4268    -0.9084
H      2.9339     5.3910    -2.4084
H      0.6497     6.3288     0.4613
H      0.2880     4.5840     0.2236
H     -0.8592     5.8593    -0.3631
H     -1.7743     5.8392    -2.5478
H     -3.2443     4.9016    -4.3296
H     -1.6546     5.4649    -4.9590
H     -1.9806     3.6949    -4.7468
H     -3.4675     4.2544    -1.8699
H     -2.4876     2.8389    -2.3777
H     -1.9872     3.8485    -0.9657
69
{"conf": 11, "E": 139.1, "rms": -1.0, "geom": "OH", "total_charge": 0, "CA_charge": 1, "smiles": "C[C:1]#[5N:2]->[Mn+:3]1(<-[3H-:4])(<-[4C-:5]#[O+:6])(<-[6C-:7]#[O+:8])<-[1P:9]([CH:10]([CH3:11])[CH3:12])([CH:13]([CH3:14])[CH3:15])[CH2:16][c:17]2[cH:18][cH:19][cH:20][c:21]([CH2:22][P:23]([CH:24]([CH3:25])[CH3:26])[CH:27]([CH3:28])[CH3:29])[2n:30]->12", "smiles3D": "C([C:1]#[5N:2]->[Mn+:3]1(<-[3H-:4])(<-[4C-:5]#[O+:6])(<-[6C-:7]#[O+:8])<-[1P:9]([C:10]([C:11]([H:35])([H:36])[H:37])([C:12]([H:38])([H:39])[H:40])[H:34])([C:13]([C:14]([H:42])([H:43])[H:44])([C:15]([H:45])([H:46])[H:47])[H:41])[C:16]([H:48])([H:49])[c:17]2[c:18]([H:50])[c:19]([H:51])[c:20]([H:52])[c:21]([C:22]([P:23]([C:24]([C:25]([H:56])([H:57])[H:58])([C:26]([H:59])([H:60])[H:61])[H:55])[C:27]([C:28]([H:63])([H:64])[H:65])([C:29]([H:66])([H:67])[H:68])[H:62])([H:53])[H:54])[2n:30]->12)([H:31])([H:32])[H:33]", "smiles3Dx": "C([C:1]#[5N:2]->[Mn+:3]1(<-[3H-:4])(<-[4C-:5]#[O+:6])(<-[6C-:7]#[O+:8])<-[1P:9]([C:10]([C:11]([H:35])([H:36])[H:37])([C:12]([H:38])([H:39])[H:40])[H:34])([C:13]([C:14]([H:42])([H:43])[H:44])([C:15]([H:45])([H:46])[H:47])[H:41])[C:16]([H:48])([H:49])[c:17]2[c:18]([H:50])[c:19]([H:51])[c:20]([H:52])[c:21]([C:22]([P:23]([C:24]([C:25]([H:56])([H:57])[H:58])([C:26]([H:59])([H:60])[H:61])[H:55])[C:27]([C:28]([H:63])([H:64])[H:65])([C:29]([H:66])([H:67])[H:68])[H:62])([H:53])[H:54])[2n:30]->12)([H:31])([H:32])[H:33]", "dummies": []}
C     -3.1758     2.5776    -2.8290
C     -2.2316     1.8036    -2.0287
N     -1.4502     1.1461    -1.3409
Mn     0.0000     0.0000     0.0000
H      1.2424    -0.7687     1.1260
C     -1.5625     0.0028     1.6774
O     -2.3710     0.0089     2.5762
C      0.6921     2.0741     0.7022
O      1.0522     3.1622     1.0824
P     -0.7438    -2.4086    -0.7750
C     -0.8884    -3.6258     0.5496
C      0.1140    -3.3272     1.6623
C     -0.6838    -5.0536     0.0227
C     -2.2145    -2.6644    -1.8118
C     -1.8840    -3.3508    -3.1495
C     -2.9192    -1.3468    -2.0817
C      0.7330    -2.8346    -1.6972
C      1.2619    -1.6092    -2.4460
C      1.7308    -1.7766    -3.7568
C      2.3470    -0.7205    -4.4152
C      2.6003     0.4526    -3.7222
C      2.2092     0.5722    -2.3764
C      2.7174     1.7182    -1.5584
P      4.5213     2.0777    -1.9182
C      5.5662     0.7249    -1.1074
C      5.1646     0.3940     0.3384
C      7.0577     1.0483    -1.2086
C      4.8293     3.8115    -1.2499
C      6.0615     4.4253    -1.9123
C      4.9363     3.8769     0.2705
N      1.4223    -0.3963    -1.8117
H     -3.0829     3.6573    -2.5673
H     -2.9570     2.4425    -3.9138
H     -4.2092     2.2332    -2.6172
H     -1.9073    -3.5544     0.9768
H      0.0266    -4.0932     2.4656
H      1.1599    -3.3404     1.2898
H     -0.1132    -2.3412     2.1210
H      0.3485    -5.2091    -0.3492
H     -1.4048    -5.2851    -0.7863
H     -0.8631    -5.7790     0.8430
H     -2.9241    -3.3136    -1.2531
H     -1.4956    -4.3791    -2.9805
H     -2.8142    -3.4555    -3.7511
H     -1.1599    -2.7472    -3.7514
H     -3.1176    -0.8060    -1.1312
H     -3.9008    -1.5312    -2.5700
H     -2.3134    -0.7301    -2.7820
H      0.5243    -3.6601    -2.3968
H      1.5170    -3.1730    -0.9891
H      1.6089    -2.7210    -4.2706
H      2.6797    -0.8321    -5.4404
H      3.1351     1.2455    -4.2263
H      2.1050     2.6247    -1.7641
H      2.6808     1.4484    -0.4983
H      5.3819    -0.1899    -1.7128
H      5.8088    -0.4288     0.7180
H      4.1185     0.0255     0.3802
H      5.2875     1.2655     1.0102
H      7.3199     1.8895    -0.5299
H      7.3159     1.3173    -2.2555
H      7.6566     0.1579    -0.9169
H      3.9570     4.4284    -1.5462
H      5.9639     4.3700    -3.0123
H      6.9870     3.9049    -1.6155
H      6.1640     5.4948    -1.6391
H      5.8886     3.4330     0.6249
H      4.9082     4.9378     0.6117
H      4.0839     3.3484     0.7389
69
{"conf": 12, "E": 125.99, "rms": -1.0, "geom": "OH", "total_charge": 0, "CA_charge": 1, "smiles": "C[C:1]#[5N:2]->[Mn+:3]1(<-[3H-:4])(<-[4C-:5]#[O+:6])(<-[6C-:7]#[O+:8])<-[1P:9]([CH:10]([CH3:11])[CH3:12])([CH:13]([CH3:14])[CH3:15])[CH2:16][c:17]2[cH:18][cH:19][cH:20][c:21]([CH2:22][P:23]([CH:24]([CH3:25])[CH3:26])[CH:27]([CH3:28])[CH3:29])[2n:30]->12", "smiles3D": "C([C:1]#[5N:2]->[Mn+:3]1(<-[3H-:4])(<-[4C-:5]#[O+:6])(<-[6C-:7]#[O+:8])<-[1P:9]([C:10]([C:11]([H:35])([H:36])[H:37])([C:12]([H:38])([H:39])[H:40])[H:34])([C:13]([C:14]([H:42])([H:43])[H:44])([C:15]([H:45])([H:46])[H:47])[H:41])[C:16]([H:48])([H:49])[c:17]2[c:18]([H:50])[c:19]([H:51])[c:20]([H:52])[c:21]([C:22]([P:23]([C:24]([C:25]([H:56])([H:57])[H:58])([C:26]([H:59])([H:60])[H:61])[H:55])[C:27]([C:28]([H:63])([H:64])[H:65])([C:29]([H:66])([H:67])[H:68])[H:62])([H:53])[H:54])[2n:30]->12)([H:31])([H:32])[H:33]", "smiles3Dx": "C([C:1]#[5N:2]->[Mn+:3]1(<-[3H-:4])(<-[4C-:5]#[O+:6])(<-[6C-:7]#[O+:8])<-[1P:9]([C:10]([C:11]([H:35])([H:36])[H:37])([C:12]([H:38])([H:39])[H:40])[H:34])([C:13]([C:14]([H:42])([H:43])[H:44])([C:15]([H:45])([H:46])[H:47])[H:41])[C:16]([H:48])([H:49])[c:17]2[c:18]([H:50])[c:19]([H:51])[c:20]([H:52])[c:21]([C:22]([P:23]([C:24]([C:25]([H:56])([H:57])[H:58])([C:26]([H:59])([H:60])[H:61])[H:55])[C:27]([C:28]([H:63])([H:64])[H:65])([C:29]([H:66])([H:67])[H:68])[H:62])([H:53])[H:54])[2n:30]->12)([H:31])([H:32])[H:33]", "dummies": []}
C      1.9983    -4.0269    -2.1431
C      1.4267    -2.8419    -1.5064
N      0.9341    -1.8472    -0.9803
Mn     0.0000     0.0000     0.0000
H     -0.7251     1.4689     0.8410
C      1.0839     1.3701    -1.4805
O      1.6536     2.0909    -2.2620
C      1.7694     0.2041     1.4503
O      2.6984     0.3129     2.2107
P     -2.1740    -0.0743    -1.4573
C     -2.0640    -0.4580    -3.2242
C     -3.2182    -1.3646    -3.6935
C     -0.7338    -1.1320    -3.5428
C     -3.1530     1.4315    -1.2683
C     -4.4395     1.3998    -2.1075
C     -2.3121     2.6516    -1.6595
C     -3.0940    -1.3745    -0.6360
C     -2.7040    -1.4667     0.8395
C     -3.6860    -1.8488     1.7652
C     -3.3181    -2.1824     3.0627
C     -1.9705    -2.2710     3.3880
C     -1.0005    -1.9547     2.4264
C      0.4060    -2.4549     2.6109
P      0.5030    -4.3083     2.3213
C      2.2828    -4.5584     1.7632
C      3.3000    -4.2598     2.8646
C      2.4726    -5.9727     1.2109
C      0.3109    -5.2636     3.9410
C     -1.1185    -5.7943     4.0550
C      0.7028    -4.4670     5.1924
N     -1.3890    -1.3937     1.2397
H      1.1972    -4.7751    -2.3157
H      2.7813    -4.4627    -1.4871
H      2.4516    -3.7389    -3.1138
H     -2.1140     0.4924    -3.7940
H     -3.2462    -1.3756    -4.8035
H     -4.2028    -1.0038    -3.3405
H     -3.0827    -2.4123    -3.3536
H      0.1150    -0.4978    -3.2156
H     -0.6396    -1.2770    -4.6409
H     -0.6811    -2.1293    -3.0569
H     -3.4351     1.5289    -0.1976
H     -5.0290     2.3192    -1.9119
H     -4.2223     1.3710    -3.1945
H     -5.0853     0.5434    -1.8295
H     -1.4030     2.7213    -1.0292
H     -2.8969     3.5816    -1.5043
H     -2.0078     2.6040    -2.7255
H     -4.1811    -1.1782    -0.7273
H     -2.8621    -2.3461    -1.1151
H     -4.7286    -1.9031     1.4787
H     -4.0724    -2.4540     3.7897
H     -1.6911    -2.6239     4.3658
H      1.0414    -2.0404     1.8213
H      0.8153    -2.1658     3.6012
H      2.4694    -3.8439     0.9314
H      4.3235    -4.2433     2.4337
H      3.2665    -5.0390     3.6547
H      3.1077    -3.2619     3.3095
H      1.7639    -6.1486     0.3769
H      2.2967    -6.7377     1.9964
H      3.5094    -6.0888     0.8226
H      0.9807    -6.1497     3.8857
H     -1.8418    -4.9653     4.1964
H     -1.3938    -6.3513     3.1324
H     -1.2007    -6.4927     4.9166
H      0.6263    -5.1230     6.0863
H      0.0415    -3.5933     5.3461
H      1.7470    -4.1091     5.1293
69
{"conf": 13, "E": 130.17, "rms": -1.0, "geom": "OH", "total_charge": 0, "CA_charge": 1, "smiles": "C[C:1]#[5N:2]->[Mn+:3]1(<-[3H-:4])(<-[4C-:5]#[O+:6])(<-[6C-:7]#[O+:8])<-[1P:9]([CH:10]([CH3:11])[CH3:12])([CH:13]([CH3:14])[CH3:15])[CH2:16][c:17]2[cH:18][cH:19][cH:20][c:21]([CH2:22][P:23]([CH:24]([CH3:25])[CH3:26])[CH:27]([CH3:28])[CH3:29])[2n:30]->12", "smiles3D": "C([C:1]#[5N:2]->[Mn+:3]1(<-[3H-:4])(<-[4C-:5]#[O+:6])(<-[6C-:7]#[O+:8])<-[1P:9]([C:10]([C:11]([H:35])([H:36])[H:37])([C:12]([H:38])([H:39])[H:40])[H:34])([C:13]([C:14]([H:42])([H:43])[H:44])([C:15]([H:45])([H:46])[H:47])[H:41])[C:16]([H:48])([H:49])[c:17]2[c:18]([H:50])[c:19]([H:51])[c:20]([H:52])[c:21]([C:22]([P:23]([C:24]([C:25]([H:56])([H:57])[H:58])([C:26]([H:59])([H:60])[H:61])[H:55])[C:27]([C:28]([H:63])([H:64])[H:65])([C:29]([H:66])([H:67])[H:68])[H:62])([H:53])[H:54])[2n:30]->12)([H:31])([H:32])[H:33]", "smiles3Dx": "C([C:1]#[5N:2]->[Mn+:3]1(<-[3H-:4])(<-[4C-:5]#[O+:6])(<-[6C-:7]#[O+:8])<-[1P:9]([C:10]([C:11]([H:35])([H:36])[H:37])([C:12]([H:38])([H:39])[H:40])[H:34])([C:13]([C:14]([H:42])([H:43])[H:44])([C:15]([H:45])([H:46])[H:47])[H:41])[C:16]([H:48])([H:49])[c:17]2[c:18]([H:50])[c:19]([H:51])[c:20]([H:52])[c:21]([C:22]([P:23]([C:24]([C:25]([H:56])([H:57])[H:58])([C:26]([H:59])([H:60])[H:61])[H:55])[C:27]([C:28]([H:63])([H:64])[H:65])([C:29]([H:66])([H:67])[H:68])[H:62])([H:53])[H:54])[2n:30]->12)([H:31])([H:32])[H:33]", "dummies": []}
C      3.2758    -2.7705     2.5176
C      2.3668    -1.8706     1.7900
N      1.5681    -1.1710     1.1754
Mn     0.0000     0.0000     0.0000
H     -1.2998     0.8360    -0.9837
C     -1.0921    -1.9792    -0.3579
O     -1.6523    -3.0311    -0.5372
C      1.1851    -0.2526    -1.9485
O      1.8012    -0.3936    -2.9775
P     -1.2830     0.6274     2.1699
C     -0.4933     0.1393     3.7200
C      0.9007     0.7777     3.8432
C     -1.3392     0.5382     4.9429
C     -3.0268     0.1777     2.2386
C     -3.7098     0.4864     0.9008
C     -3.1886    -1.3226     2.5492
C     -1.2239     2.4243     2.1149
C     -0.0940     2.9349     1.2028
C      0.0413     4.3194     1.0354
C      1.0804     4.8201     0.2555
C      2.0566     3.9562    -0.2252
C      1.9344     2.5780     0.0138
C      3.1499     1.7039    -0.0927
P      4.0725     1.6922     1.5351
C      4.7440     3.4522     1.7299
C      3.8503     4.1964     2.7306
C      6.1924     3.5194     2.2195
C      5.3915     0.3634     1.2588
C      5.9402    -0.1226     2.6041
C      6.5201     0.7714     0.2960
N      0.7850     2.0891     0.5711
H      3.1167    -3.8096     2.1505
H      4.3286    -2.5018     2.3280
H      3.0636    -2.7297     3.6098
H     -0.3766    -0.9584     3.7153
H      0.8313     1.8658     4.0549
H      1.4650     0.3019     4.6776
H      1.4756     0.6549     2.9126
H     -0.8301     0.2293     5.8777
H     -2.3254     0.0418     4.9668
H     -1.5058     1.6390     4.9886
H     -3.5207     0.7730     3.0466
H     -4.7881     0.2375     0.9595
H     -3.2579    -0.1168     0.0834
H     -3.6449     1.5563     0.6532
H     -4.2687    -1.5637     2.6494
H     -2.7660    -1.9596     1.7550
H     -2.7018    -1.6121     3.5013
H     -2.1914     2.8188     1.7370
H     -1.0653     2.8167     3.1328
H     -0.6556     5.0064     1.4926
H      1.1730     5.8839     0.0977
H      2.9285     4.3703    -0.7263
H      3.8215     2.0473    -0.9062
H      2.8603     0.6656    -0.3065
H      4.7100     3.9675     0.7387
H      4.1353     5.2632     2.7732
H      2.7962     4.1381     2.4151
H      3.9410     3.7380     3.7429
H      6.4564     4.5644     2.4891
H      6.8955     3.2560     1.4093
H      6.3678     2.8851     3.1107
H      4.8499    -0.4971     0.8105
H      6.5835    -1.0034     2.4511
H      5.1112    -0.4079     3.2912
H      6.5430     0.6523     3.1109
H      7.3867     1.2115     0.8465
H      6.1312     1.4903    -0.4722
H      6.8792    -0.1406    -0.2347
69
{"conf": 14, "E": 164.69, "rms": -1.0, "geom": "OH", "total_charge": 0, "CA_charge": 1, "smiles": "C[C:1]#[5N:2]->[Mn+:3]1(<-[3H-:4])(<-[4C-:5]#[O+:6])(<-[6C-:7]#[O+:8])<-[1P:9]([CH:10]([CH3:11])[CH3:12])([CH:13]([CH3:14])[CH3:15])[CH2:16][c:17]2[cH:18][cH:19][cH:20][c:21]([CH2:22][P:23]([CH:24]([CH3:25])[CH3:26])[CH:27]([CH3:28])[CH3:29])[2n:30]->12", "smiles3D": "C([C:1]#[5N:2]->[Mn+:3]1(<-[3H-:4])(<-[4C-:5]#[O+:6])(<-[6C-:7]#[O+:8])<-[1P:9]([C:10]([C:11]([H:35])([H:36])[H:37])([C:12]([H:38])([H:39])[H:40])[H:34])([C:13]([C:14]([H:42])([H:43])[H:44])([C:15]([H:45])([H:46])[H:47])[H:41])[C:16]([H:48])([H:49])[c:17]2[c:18]([H:50])[c:19]([H:51])[c:20]([H:52])[c:21]([C:22]([P:23]([C:24]([C:25]([H:56])([H:57])[H:58])([C:26]([H:59])([H:60])[H:61])[H:55])[C:27]([C:28]([H:63])([H:64])[H:65])([C:29]([H:66])([H:67])[H:68])[H:62])([H:53])[H:54])[2n:30]->12)([H:31])([H:32])[H:33]", "smiles3Dx": "C([C:1]#[5N:2]->[Mn+:3]1(<-[3H-:4])(<-[4C-:5]#[O+:6])(<-[6C-:7]#[O+:8])<-[1P:9]([C:10]([C:11]([H:35])([H:36])[H:37])([C:12]([H:38])([H:39])[H:40])[H:34])([C:13]([C:14]([H:42])([H:43])[H:44])([C:15]([H:45])([H:46])[H:47])[H:41])[C:16]([H:48])([H:49])[c:17]2[c:18]([H:50])[c:19]([H:51])[c:20]([H:52])[c:21]([C:22]([P:23]([C:24]([C:25]([H:56])([H:57])[H:58])([C:26]([H:59])([H:60])[H:61])[H:55])[C:27]([C:28]([H:63])([H:64])[H:65])([C:29]([H:66])([H:67])[H:68])[H:62])([H:53])[H:54])[2n:30]->12)([H:31])([H:32])[H:33]", "dummies": []}
C      0.7496     1.6287     4.6341
C      0.6437     1.0548     3.2857
N      0.4674     0.6231     2.1467
Mn     0.0000     0.0000     0.0000
H     -0.3876    -0.3582    -1.7518
C      0.5203     2.1462    -0.6103
O      0.7889     3.2814    -0.9166
C     -2.2017     0.4825     0.3543
O     -3.3586     0.7374     0.5568
P      2.3703    -0.9916    -0.4256
C      3.2774    -1.2796     1.1158
C      4.2645    -0.1388     1.3888
C      4.0197    -2.6250     1.1196
C      3.4225    -0.1803    -1.6477
C      4.5720    -1.1002    -2.1003
C      2.5985     0.2370    -2.8744
C      1.8647    -2.5810    -1.1122
C      0.5718    -3.0748    -0.4513
C      0.1503    -4.3828    -0.7071
C     -1.0210    -4.8632    -0.0858
C     -1.6538    -4.0768     0.8821
C     -1.1135    -2.8279     1.2095
C     -1.3766    -2.2333     2.5649
P     -1.0752    -3.4822     3.9562
C      0.0493    -4.9196     3.4474
C     -0.6848    -6.2403     3.6825
C      1.4119    -4.9565     4.1427
C     -0.6202    -2.5539     5.5256
C      0.7851    -1.9552     5.4901
C     -0.8244    -3.4189     6.7690
N     -0.1677    -2.2732     0.3858
H      0.5229     0.8692     5.4155
H     -0.0050     2.4440     4.7343
H      1.7582     2.0659     4.8142
H      2.5347    -1.2978     1.9439
H      5.1134    -0.1389     0.6850
H      3.7368     0.8399     1.3416
H      4.6824    -0.2427     2.4166
H      4.6927    -2.7492     0.2402
H      3.2896    -3.4626     1.1652
H      4.6314    -2.7164     2.0417
H      3.8609     0.7438    -1.1984
H      5.3264    -1.2122    -1.2949
H      4.2092    -2.0866    -2.4143
H      5.0977    -0.6412    -2.9742
H      2.2998    -0.6425    -3.4894
H      3.2000     0.9064    -3.5193
H      1.6840     0.7894    -2.5762
H      2.6727    -3.3291    -0.9999
H      1.6641    -2.4506    -2.1897
H      0.7234    -5.0267    -1.3451
H     -1.3322    -5.8724    -0.2509
H     -2.4562    -4.5000     1.4773
H     -0.6766    -1.3977     2.7416
H     -2.4175    -1.8307     2.6398
H      0.2770    -4.8562     2.3620
H     -1.6864    -6.2106     3.2008
H     -0.8195    -6.4330     4.7709
H     -0.1311    -7.0828     3.2282
H      2.0197    -4.0932     3.8040
H      1.3044    -4.9552     5.2424
H      1.9660    -5.8738     3.8573
H     -1.3339    -1.7089     5.6039
H      1.5817    -2.7285     5.5314
H      0.9340    -1.3544     4.5655
H      0.9379    -1.3043     6.3841
H     -0.8417    -2.7794     7.6784
H      0.0022    -4.1550     6.8971
H     -1.7904    -3.9677     6.7175
69
{"conf": 15, "E": 112.72, "rms": -1.0, "geom": "OH", "total_charge": 0, "CA_charge": 1, "smiles": "C[C:1]#[5N:2]->[Mn+:3]1(<-[3H-:4])(<-[4C-:5]#[O+:6])(<-[6C-:7]#[O+:8])<-[1P:9]([CH:10]([CH3:11])[CH3:12])([CH:13]([CH3:14])[CH3:15])[CH2:16][c:17]2[cH:18][cH:19][cH:20][c:21]([CH2:22][P:23]([CH:24]([CH3:25])[CH3:26])[CH:27]([CH3:28])[CH3:29])[2n:30]->12", "smiles3D": "C([C:1]#[5N:2]->[Mn+:3]1(<-[3H-:4])(<-[4C-:5]#[O+:6])(<-[6C-:7]#[O+:8])<-[1P:9]([C:10]([C:11]([H:35])([H:36])[H:37])([C:12]([H:38])([H:39])[H:40])[H:34])([C:13]([C:14]([H:42])([H:43])[H:44])([C:15]([H:45])([H:46])[H:47])[H:41])[C:16]([H:48])([H:49])[c:17]2[c:18]([H:50])[c:19]([H:51])[c:20]([H:52])[c:21]([C:22]([P:23]([C:24]([C:25]([H:56])([H:57])[H:58])([C:26]([H:59])([H:60])[H:61])[H:55])[C:27]([C:28]([H:63])([H:64])[H:65])([C:29]([H:66])([H:67])[H:68])[H:62])([H:53])[H:54])[2n:30]->12)([H:31])([H:32])[H:33]", "smiles3Dx": "C([C:1]#[5N:2]->[Mn+:3]1(<-[3H-:4])(<-[4C-:5]#[O+:6])(<-[6C-:7]#[O+:8])<-[1P:9]([C:10]([C:11]([H:35])([H:36])[H:37])([C:12]([H:38])([H:39])[H:40])[H:34])([C:13]([C:14]([H:42])([H:43])[H:44])([C:15]([H:45])([H:46])[H:47])[H:41])[C:16]([H:48])([H:49])[c:17]2[c:18]([H:50])[c:19]([H:51])[c:20]([H:52])[c:21]([C:22]([P:23]([C:24]([C:25]([H:56])([H:57])[H:58])([C:26]([H:59])([H:60])[H:61])[H:55])[C:27]([C:28]([H:63])([H:64])[H:65])([C:29]([H:66])([H:67])[H:68])[H:62])([H:53])[H:54])[2n:30]->12)([H:31])([H:32])[H:33]", "dummies": []}
C     -1.1657    -2.3348    -4.2310
C     -0.7663    -1.6530    -3.0068
N     -0.4748    -1.0751    -1.9671
Mn     0.0000     0.0000     0.0000
H      0.3219     0.8901     1.5758
C     -1.6298     1.5287    -0.4891
O     -2.4871     2.3358    -0.7452
C      1.5677     1.2516    -1.1188
O      2.3891     1.9124    -1.7023
P     -1.6161    -1.6737     1.1508
C     -1.8097    -1.4370     2.9332
C     -2.6949    -2.5127     3.5911
C     -0.4376    -1.4384     3.6121
C     -3.2219    -1.7975     0.3284
C     -4.1862    -0.7189     0.8396
C     -3.8556    -3.1934     0.4642
C     -0.7157    -3.2013     0.8646
C      0.8045    -2.9787     0.8538
C      1.6365    -4.0959     1.0338
C      3.0202    -3.9466     1.0231
C      3.5648    -2.6737     0.9230
C      2.7171    -1.5588     0.8153
C      3.2831    -0.1789     0.9738
P      4.5134    -0.0269     2.3919
C      3.5277    -0.3196     3.9764
C      3.1837    -1.8011     4.1333
C      4.3415     0.1322     5.1920
C      4.9072     1.8201     2.4100
C      5.5820     2.2268     1.0970
C      3.6820     2.7100     2.6781
N      1.3731    -1.7444     0.6311
H     -1.7604    -1.6379    -4.8517
H     -1.8006    -3.2012    -3.9610
H     -0.2881    -2.6853    -4.8029
H     -2.2765    -0.4433     3.0984
H     -2.6132    -2.4393     4.6963
H     -2.4030    -3.5400     3.2890
H     -3.7596    -2.3400     3.3615
H      0.0192    -2.4482     3.5872
H      0.2516    -0.7310     3.1212
H     -0.5356    -1.1318     4.6719
H     -3.0595    -1.6122    -0.7495
H     -4.5371    -0.9238     1.8700
H     -5.0817    -0.6832     0.1842
H     -3.7033     0.2846     0.8141
H     -3.2289    -3.9765    -0.0116
H     -4.0571    -3.4871     1.5076
H     -4.8312    -3.2008    -0.0683
H     -0.9737    -3.9459     1.6468
H     -1.0158    -3.6007    -0.1237
H      1.2051    -5.0782     1.1589
H      3.6666    -4.8074     1.1373
H      4.6369    -2.5494     1.0024
H      3.7910     0.1094     0.0312
H      2.4623     0.5197     1.1864
H      2.5808     0.2551     3.9362
H      2.4219    -2.1074     3.3943
H      4.0933    -2.4275     4.0046
H      2.7460    -1.9999     5.1361
H      5.3111    -0.4055     5.2356
H      3.7761    -0.0674     6.1274
H      4.5381     1.2213     5.1655
H      5.6419     1.9917     3.2226
H      5.9815     3.2612     1.1833
H      6.4342     1.5451     0.8690
H      4.8681     2.2018     0.2488
H      3.9946     3.7763     2.7297
H      2.9241     2.6138     1.8731
H      3.2167     2.4637     3.6523
69
{"conf": 16, "E": 250.74, "rms": -1.0, "geom": "OH", "total_charge": 0, "CA_charge": 1, "smiles": "C[C:1]#[5N:2]->[Mn+:3]1(<-[3H-:4])(<-[4C-:5]#[O+:6])(<-[6C-:7]#[O+:8])<-[1P:9]([CH:10]([CH3:11])[CH3:12])([CH:13]([CH3:14])[CH3:15])[CH2:16][c:17]2[cH:18][cH:19][cH:20][c:21]([CH2:22][P:23]([CH:24]([CH3:25])[CH3:26])[CH:27]([CH3:28])[CH3:29])[2n:30]->12", "smiles3D": "C([C:1]#[5N:2]->[Mn+:3]1(<-[3H-:4])(<-[4C-:5]#[O+:6])(<-[6C-:7]#[O+:8])<-[1P:9]([C:10]([C:11]([H:35])([H:36])[H:37])([C:12]([H:38])([H:39])[H:40])[H:34])([C:13]([C:14]([H:42])([H:43])[H:44])([C:15]([H:45])([H:46])[H:47])[H:41])[C:16]([H:48])([H:49])[c:17]2[c:18]([H:50])[c:19]([H:51])[c:20]([H:52])[c:21]([C:22]([P:23]([C:24]([C:25]([H:56])([H:57])[H:58])([C:26]([H:59])([H:60])[H:61])[H:55])[C:27]([C:28]([H:63])([H:64])[H:65])([C:29]([H:66])([H:67])[H:68])[H:62])([H:53])[H:54])[2n:30]->12)([H:31])([H:32])[H:33]", "smiles3Dx": "C([C:1]#[5N:2]->[Mn+:3]1(<-[3H-:4])(<-[4C-:5]#[O+:6])(<-[6C-:7]#[O+:8])<-[1P:9]([C:10]([C:11]([H:35])([H:36])[H:37])([C:12]([H:38])([H:39])[H:40])[H:34])([C:13]([C:14]([H:42])([H:43])[H:44])([C:15]([H:45])([H:46])[H:47])[H:41])[C:16]([H:48])([H:49])[c:17]2[c:18]([H:50])[c:19]([H:51])[c:20]([H:52])[c:21]([C:22]([P:23]([C:24]([C:25]([H:56])([H:57])[H:58])([C:26]([H:59])([H:60])[H:61])[H:55])[C:27]([C:28]([H:63])([H:64])[H:65])([C:29]([H:66])([H:67])[H:68])[H:62])([H:53])[H:54])[2n:30]->12)([H:31])([H:32])[H:33]", "dummies": []}
C     -1.3780    -0.7512     4.3054
C     -1.2401    -1.1319     2.9035
N     -0.8412    -1.0188     1.7650
Mn     0.0000     0.0000     0.0000
H      0.6590     1.1764    -1.3214
C      0.1063     1.6337     1.5086
O      0.1876     2.5746     2.3337
C     -2.1752     0.6976    -0.4145
O     -3.2960     1.0233    -0.5592
P      2.2389    -1.0543     0.7772
C      2.2724    -2.6089     1.7452
C      1.0749    -3.5434     1.4032
C      3.6376    -3.3592     1.5785
C      3.4170     0.0636     1.5001
C      3.1364     0.2177     3.0085
C      3.3102     1.4505     0.8089
C      2.7396    -1.5933    -0.8855
C      1.5531    -2.3247    -1.4784
C      1.5898    -3.7001    -1.7313
C      0.4894    -4.2855    -2.2988
C     -0.6169    -3.5370    -2.6941
C     -0.6357    -2.1666    -2.2833
C     -1.3570    -1.1239    -3.1334
P     -0.8814    -1.3215    -4.9408
C     -0.3820     0.3374    -5.6979
C     -0.8337     1.5497    -4.8790
C      1.1418     0.3555    -5.9373
C     -2.3551    -1.9496    -5.9286
C     -3.4118    -2.7029    -5.0805
C     -1.8158    -2.8496    -7.0495
N      0.3309    -1.7327    -1.5004
H     -2.2660    -1.2082     4.7443
H     -1.5433     0.2921     4.2289
H     -0.4529    -0.9221     4.8645
H      2.1502    -2.3170     2.7933
H      0.3139    -3.0519     0.7852
H      1.3879    -4.4942     0.9084
H      0.5527    -3.8336     2.3377
H      4.4082    -2.7632     1.1344
H      4.0132    -3.6411     2.5811
H      3.5299    -4.3274     1.0350
H      4.4330    -0.3355     1.3296
H      3.8893    -0.3472     3.5993
H      3.1798     1.2529     3.3773
H      2.1407    -0.2010     3.2985
H      4.2227     1.6592     0.2108
H      3.1843     2.2826     1.5214
H      2.4529     1.4839     0.0964
H      3.6404    -2.2393    -0.8200
H      2.9878    -0.6774    -1.5278
H      2.4631    -4.3281    -1.5043
H      0.4049    -5.3707    -2.3894
H     -1.3906    -3.9632    -3.2278
H     -0.9963    -0.1130    -2.8641
H     -2.4264    -1.1417    -2.9236
H     -0.8659     0.3918    -6.6959
H     -0.8260     2.4552    -5.5100
H     -0.1681     1.7198    -4.0135
H     -1.8675     1.4005    -4.4985
H      1.5119    -0.6513    -6.2420
H      1.3917     1.0628    -6.7503
H      1.6856     0.6675    -5.0240
H     -2.8690    -1.0607    -6.3704
H     -3.7376    -2.1298    -4.1980
H     -3.0477    -3.7043    -4.7852
H     -4.3332    -2.8314    -5.6831
H     -0.8238    -3.2761    -6.7803
H     -1.6743    -2.2515    -7.9731
H     -2.4919    -3.6977    -7.2561
69
{"conf": 17, "E": 120.68, "rms": -1.0, "geom": "OH", "total_charge": 0, "CA_charge": 1, "smiles": "C[C:1]#[5N:2]->[Mn+:3]1(<-[3H-:4])(<-[4C-:5]#[O+:6])(<-[6C-:7]#[O+:8])<-[1P:9]([CH:10]([CH3:11])[CH3:12])([CH:13]([CH3:14])[CH3:15])[CH2:16][c:17]2[cH:18][cH:19][cH:20][c:21]([CH2:22][P:23]([CH:24]([CH3:25])[CH3:26])[CH:27]([CH3:28])[CH3:29])[2n:30]->12", "smiles3D": "C([C:1]#[5N:2]->[Mn+:3]1(<-[3H-:4])(<-[4C-:5]#[O+:6])(<-[6C-:7]#[O+:8])<-[1P:9]([C:10]([C:11]([H:35])([H:36])[H:37])([C:12]([H:38])([H:39])[H:40])[H:34])([C:13]([C:14]([H:42])([H:43])[H:44])([C:15]([H:45])([H:46])[H:47])[H:41])[C:16]([H:48])([H:49])[c:17]2[c:18]([H:50])[c:19]([H:51])[c:20]([H:52])[c:21]([C:22]([P:23]([C:24]([C:25]([H:56])([H:57])[H:58])([C:26]([H:59])([H:60])[H:61])[H:55])[C:27]([C:28]([H:63])([H:64])[H:65])([C:29]([H:66])([H:67])[H:68])[H:62])([H:53])[H:54])[2n:30]->12)([H:31])([H:32])[H:33]", "smiles3Dx": "C([C:1]#[5N:2]->[Mn+:3]1(<-[3H-:4])(<-[4C-:5]#[O+:6])(<-[6C-:7]#[O+:8])<-[1P:9]([C:10]([C:11]([H:35])([H:36])[H:37])([C:12]([H:38])([H:39])[H:40])[H:34])([C:13]([C:14]([H:42])([H:43])[H:44])([C:15]([H:45])([H:46])[H:47])[H:41])[C:16]([H:48])([H:49])[c:17]2[c:18]([H:50])[c:19]([H:51])[c:20]([H:52])[c:21]([C:22]([P:23]([C:24]([C:25]([H:56])([H:57])[H:58])([C:26]([H:59])([H:60])[H:61])[H:55])[C:27]([C:28]([H:63])([H:64])[H:65])([C:29]([H:66])([H:67])[H:68])[H:62])([H:53])[H:54])[2n:30]->12)([H:31])([H:32])[H:33]", "dummies": []}
C     -2.1643    -3.9518     2.1230
C     -1.5252    -2.7931     1.5041
N     -0.9887    -1.8193     0.9843
Mn     0.0000     0.0000     0.0000
H      0.7679     1.4423    -0.8394
C     -1.8219     1.2843     0.5195
O     -2.7814     1.9596     0.7948
C     -0.9990    -0.5005    -1.9955
O     -1.5345    -0.7359    -3.0499
P      1.2554     0.7081     2.1824
C      0.4232     0.6265     3.7885
C      1.3553     0.1048     4.8970
C     -0.8091    -0.2622     3.7093
C      2.0166     2.3379     2.0188
C      0.9394     3.3776     1.7047
C      2.7889     2.7539     3.2832
C      2.5932    -0.4775     2.1631
C      2.9759    -0.8325     0.7264
C      4.3367    -0.9743     0.4165
C      4.7168    -1.4649    -0.8243
C      3.7457    -1.9435    -1.6909
C      2.3881    -1.8571    -1.3389
C      1.4077    -2.7301    -2.0808
P      0.5165    -3.9195    -0.9316
C      1.8009    -5.2227    -0.4591
C      1.1204    -6.4147     0.2312
C      2.8637    -4.6329     0.4739
C     -0.6871    -4.8456    -2.0594
C     -1.7803    -3.9113    -2.5646
C      0.0067    -5.5351    -3.2416
N      2.0235    -1.1525    -0.2181
H     -1.5178    -4.8423     1.9877
H     -3.1462    -4.1357     1.6416
H     -2.3108    -3.7563     3.2059
H      0.0947     1.6480     4.0629
H      1.5059    -0.9909     4.8171
H      2.3512     0.5931     4.8753
H      0.8964     0.3153     5.8877
H     -1.5004     0.0864     2.9182
H     -1.3555    -0.2201     4.6694
H     -0.5174    -1.3140     3.5297
H      2.7316     2.3069     1.1658
H      0.4124     3.1186     0.7642
H      0.1969     3.4551     2.5285
H      1.4058     4.3739     1.5592
H      3.6009     2.0377     3.5064
H      2.1188     2.8601     4.1610
H      3.2721     3.7412     3.1100
H      3.4687    -0.0613     2.6981
H      2.2640    -1.4031     2.6771
H      5.0995    -0.7089     1.1368
H      5.7662    -1.5683    -1.0731
H      4.0567    -2.4506    -2.5958
H      1.9450    -3.3442    -2.8325
H      0.7118    -2.1167    -2.6604
H      2.3118    -5.5899    -1.3740
H      0.5736    -6.0734     1.1370
H      0.4146    -6.9258    -0.4556
H      1.8801    -7.1669     0.5360
H      3.5866    -4.0306    -0.1047
H      3.4538    -5.4371     0.9640
H      2.3993    -4.0021     1.2611
H     -1.1861    -5.6246    -1.4421
H     -2.2047    -3.3247    -1.7263
H     -2.6006    -4.5012    -3.0235
H     -1.3819    -3.2223    -3.3342
H      0.5241    -4.7993    -3.8912
H     -0.7483    -6.0700    -3.8571
H      0.7340    -6.2881    -2.8876
69
{"conf": 18, "E": 265.89, "rms": -1.0, "geom": "OH", "total_charge": 0, "CA_charge": 1, "smiles": "C[C:1]#[5N:2]->[Mn+:3]1(<-[3H-:4])(<-[4C-:5]#[O+:6])(<-[6C-:7]#[O+:8])<-[1P:9]([CH:10]([CH3:11])[CH3:12])([CH:13]([CH3:14])[CH3:15])[CH2:16][c:17]2[cH:18][cH:19][cH:20][c:21]([CH2:22][P:23]([CH:24]([CH3:25])[CH3:26])[CH:27]([CH3:28])[CH3:29])[2n:30]->12", "smiles3D": "C([C:1]#[5N:2]->[Mn+:3]1(<-[3H-:4])(<-[4C-:5]#[O+:6])(<-[6C-:7]#[O+:8])<-[1P:9]([C:10]([C:11]([H:35])([H:36])[H:37])([C:12]([H:38])([H:39])[H:40])[H:34])([C:13]([C:14]([H:42])([H:43])[H:44])([C:15]([H:45])([H:46])[H:47])[H:41])[C:16]([H:48])([H:49])[c:17]2[c:18]([H:50])[c:19]([H:51])[c:20]([H:52])[c:21]([C:22]([P:23]([C:24]([C:25]([H:56])([H:57])[H:58])([C:26]([H:59])([H:60])[H:61])[H:55])[C:27]([C:28]([H:63])([H:64])[H:65])([C:29]([H:66])([H:67])[H:68])[H:62])([H:53])[H:54])[2n:30]->12)([H:31])([H:32])[H:33]", "smiles3Dx": "C([C:1]#[5N:2]->[Mn+:3]1(<-[3H-:4])(<-[4C-:5]#[O+:6])(<-[6C-:7]#[O+:8])<-[1P:9]([C:10]([C:11]([H:35])([H:36])[H:37])([C:12]([H:38])([H:39])[H:40])[H:34])([C:13]([C:14]([H:42])([H:43])[H:44])([C:15]([H:45])([H:46])[H:47])[H:41])[C:16]([H:48])([H:49])[c:17]2[c:18]([H:50])[c:19]([H:51])[c:20]([H:52])[c:21]([C:22]([P:23]([C:24]([C:25]([H:56])([H:57])[H:58])([C:26]([H:59])([H:60])[H:61])[H:55])[C:27]([C:28]([H:63])([H:64])[H:65])([C:29]([H:66])([H:67])[H:68])[H:62])([H:53])[H:54])[2n:30]->12)([H:31])([H:32])[H:33]", "dummies": []}
C      2.1280    -3.8147    -1.4226
C      1.4772    -2.9662    -0.5524
N      0.9743    -1.9707    -0.0836
Mn     0.0000     0.0000     0.0000
H     -0.7460     1.5462    -0.4417
C      1.2880     0.2881    -1.7716
O      1.8487     0.2299    -2.8235
C      1.4554     0.6032     1.5000
O      2.1378     0.8487     2.4484
P     -1.9248    -1.2044    -1.2137
C     -3.4348    -0.1809    -1.4619
C     -4.1778     0.1039    -0.1331
C     -4.4047    -0.7688    -2.4553
C     -1.4202    -1.9525    -2.7752
C     -2.2492    -3.1589    -3.1583
C     -1.3435    -0.9217    -3.9049
C     -2.3461    -2.4561    -0.0370
C     -2.0920    -1.8686     1.3849
C     -2.7281    -2.5335     2.4705
C     -2.9252    -1.8716     3.6469
C     -2.9634    -0.4564     3.5417
C     -2.1209     0.1534     2.5546
C     -1.5954     1.5089     2.9368
P     -1.3757     2.8068     1.5991
C     -2.8405     3.9918     1.4294
C     -3.7890     3.8817     2.6231
C     -3.5746     3.7993     0.0892
C      0.0541     3.9447     2.1267
C      1.2767     3.8048     1.1933
C      0.4172     3.7704     3.6055
N     -1.5611    -0.6432     1.5774
H      1.5876    -4.7162    -1.8079
H      2.3710    -3.1829    -2.4018
H      3.1858    -4.1255    -1.1070
H     -3.1788     0.8138    -1.8695
H     -4.2460    -0.7867     0.5336
H     -3.6235     0.8815     0.4288
H     -5.2241     0.4510    -0.2901
H     -5.3669    -0.2724    -2.5156
H     -3.9893    -0.7307    -3.4980
H     -4.6375    -1.8873    -2.2849
H     -0.3989    -2.3217    -2.6195
H     -2.6548    -3.7660    -2.2932
H     -3.1017    -2.9404    -3.8617
H     -1.6167    -3.9122    -3.7420
H     -2.0334    -1.1408    -4.7535
H     -1.5450     0.1106    -3.5748
H     -0.3218    -0.8944    -4.3534
H     -3.2900    -2.8834    -0.1680
H     -1.5615    -3.3276    -0.0703
H     -2.8171    -3.5908     2.4757
H     -3.3565    -2.3708     4.5393
H     -3.3071     0.0543     4.4000
H     -2.1906     1.9891     3.7597
H     -0.5967     1.3447     3.3688
H     -2.4635     5.0383     1.3997
H     -3.2307     4.0623     3.5628
H     -4.5870     4.6602     2.5670
H     -4.2442     2.8687     2.6315
H     -4.5573     3.3047     0.2302
H     -3.7838     4.7895    -0.4008
H     -2.9913     3.1957    -0.6282
H     -0.2582     5.0038     2.0148
H      1.7513     4.7929     0.9746
H      2.0874     3.2047     1.6443
H      1.0055     3.3558     0.2207
H     -0.4988     3.6368     4.2113
H      0.9654     4.6558     4.0034
H      1.0588     2.8818     3.7454
69
{"conf": 19, "E": 222.79, "rms": -1.0, "geom": "OH", "total_charge": 0, "CA_charge": 1, "smiles": "C[C:1]#[5N:2]->[Mn+:3]1(<-[3H-:4])(<-[4C-:5]#[O+:6])(<-[6C-:7]#[O+:8])<-[1P:9]([CH:10]([CH3:11])[CH3:12])([CH:13]([CH3:14])[CH3:15])[CH2:16][c:17]2[cH:18][cH:19][cH:20][c:21]([CH2:22][P:23]([CH:24]([CH3:25])[CH3:26])[CH:27]([CH3:28])[CH3:29])[2n:30]->12", "smiles3D": "C([C:1]#[5N:2]->[Mn+:3]1(<-[3H-:4])(<-[4C-:5]#[O+:6])(<-[6C-:7]#[O+:8])<-[1P:9]([C:10]([C:11]([H:35])([H:36])[H:37])([C:12]([H:38])([H:39])[H:40])[H:34])([C:13]([C:14]([H:42])([H:43])[H:44])([C:15]([H:45])([H:46])[H:47])[H:41])[C:16]([H:48])([H:49])[c:17]2[c:18]([H:50])[c:19]([H:51])[c:20]([H:52])[c:21]([C:22]([P:23]([C:24]([C:25]([H:56])([H:57])[H:58])([C:26]([H:59])([H:60])[H:61])[H:55])[C:27]([C:28]([H:63])([H:64])[H:65])([C:29]([H:66])([H:67])[H:68])[H:62])([H:53])[H:54])[2n:30]->12)([H:31])([H:32])[H:33]", "smiles3Dx": "C([C:1]#[5N:2]->[Mn+:3]1(<-[3H-:4])(<-[4C-:5]#[O+:6])(<-[6C-:7]#[O+:8])<-[1P:9]([C:10]([C:11]([H:35])([H:36])[H:37])([C:12]([H:38])([H:39])[H:40])[H:34])([C:13]([C:14]([H:42])([H:43])[H:44])([C:15]([H:45])([H:46])[H:47])[H:41])[C:16]([H:48])([H:49])[c:17]2[c:18]([H:50])[c:19]([H:51])[c:20]([H:52])[c:21]([C:22]([P:23]([C:24]([C:25]([H:56])([H:57])[H:58])([C:26]([H:59])([H:60])[H:61])[H:55])[C:27]([C:28]([H:63])([H:64])[H:65])([C:29]([H:66])([H:67])[H:68])[H:62])([H:53])[H:54])[2n:30]->12)([H:31])([H:32])[H:33]", "dummies": []}
C     -4.5124     1.8621     0.6048
C     -3.2824     1.0691     0.3452
N     -2.2045     0.5080     0.1743
Mn     0.0000     0.0000     0.0000
H      1.8386    -0.0323    -0.0166
C     -0.1280    -2.1176     0.9514
O     -0.2435    -3.2328     1.4284
C     -0.0419     1.1957     2.0043
O     -0.0174     1.7640     3.0683
P     -0.1378    -0.8525    -2.5167
C      1.2025    -0.5205    -3.6750
C      2.3637     0.2820    -3.0352
C      0.7063     0.3029    -4.9061
C     -0.6159    -2.6238    -2.7242
C     -1.0684    -2.8671    -4.1586
C      0.5653    -3.5099    -2.3183
C     -1.5311     0.1564    -2.9543
C     -1.2317     1.5654    -2.4843
C     -1.7354     2.6554    -3.2248
C     -1.1144     3.8999    -3.1357
C      0.0884     3.9322    -2.4492
C      0.3732     2.9338    -1.4887
C      1.5675     3.1031    -0.5971
P      1.6493     4.8237     0.2224
C      2.5540     4.8130     1.8301
C      2.9675     3.4104     2.2808
C      3.7928     5.6946     1.6933
C      0.0105     5.7598     0.2097
C      0.0448     6.8664    -0.8705
C     -0.3003     6.3512     1.5654
N     -0.3312     1.7901    -1.4760
H     -5.2629     1.7146    -0.2046
H     -4.1595     2.8943     0.5897
H     -4.9175     1.6232     1.6186
H      1.6063    -1.4579    -4.0718
H      2.2190     0.3753    -1.9439
H      2.4564     1.3205    -3.3445
H      3.3405    -0.2694    -3.1888
H     -0.0115    -0.2969    -5.5191
H      0.3860     1.2858    -4.6080
H      1.5846     0.5371    -5.5566
H     -1.4624    -2.7916    -2.0325
H     -0.2239    -2.8058    -4.8878
H     -1.5269    -3.8875    -4.1993
H     -1.8608    -2.2091    -4.4473
H      1.2235    -3.7504    -3.2120
H      0.1680    -4.4771    -1.9820
H      1.1975    -3.0715    -1.5384
H     -2.4565    -0.2214    -2.4447
H     -1.7366     0.0959    -4.0847
H     -2.6202     2.5039    -3.8103
H     -1.4435     4.7212    -3.7739
H      0.7207     4.8273    -2.4874
H      2.4667     2.9541    -1.1536
H      1.5517     2.3352     0.1917
H      1.9083     5.2416     2.6437
H      3.5696     2.8996     1.4955
H      2.0604     2.8149     2.4829
H      3.5542     3.4492     3.2354
H      4.5067     5.2450     0.9613
H      4.3035     5.8164     2.6802
H      3.5035     6.7046     1.3290
H     -0.8093     5.0589    -0.0463
H      1.0859     7.1958    -1.0697
H     -0.4134     6.5406    -1.8078
H     -0.5224     7.7616    -0.5779
H     -1.2542     6.9358     1.5430
H      0.5128     7.0498     1.8708
H     -0.4263     5.5476     2.3244
69
{"conf": 20, "E": 164.6, "rms": -1.0, "geom": "OH", "total_charge": 0, "CA_charge": 1, "smiles": "C[C:1]#[5N:2]->[Mn+:3]1(<-[3H-:4])(<-[4C-:5]#[O+:6])(<-[6C-:7]#[O+:8])<-[1P:9]([CH:10]([CH3:11])[CH3:12])([CH:13]([CH3:14])[CH3:15])[CH2:16][c:17]2[cH:18][cH:19][cH:20][c:21]([CH2:22][P:23]([CH:24]([CH3:25])[CH3:26])[CH:27]([CH3:28])[CH3:29])[2n:30]->12", "smiles3D": "C([C:1]#[5N:2]->[Mn+:3]1(<-[3H-:4])(<-[4C-:5]#[O+:6])(<-[6C-:7]#[O+:8])<-[1P:9]([C:10]([C:11]([H:35])([H:36])[H:37])([C:12]([H:38])([H:39])[H:40])[H:34])([C:13]([C:14]([H:42])([H:43])[H:44])([C:15]([H:45])([H:46])[H:47])[H:41])[C:16]([H:48])([H:49])[c:17]2[c:18]([H:50])[c:19]([H:51])[c:20]([H:52])[c:21]([C:22]([P:23]([C:24]([C:25]([H:56])([H:57])[H:58])([C:26]([H:59])([H:60])[H:61])[H:55])[C:27]([C:28]([H:63])([H:64])[H:65])([C:29]([H:66])([H:67])[H:68])[H:62])([H:53])[H:54])[2n:30]->12)([H:31])([H:32])[H:33]", "smiles3Dx": "C([C:1]#[5N:2]->[Mn+:3]1(<-[3H-:4])(<-[4C-:5]#[O+:6])(<-[6C-:7]#[O+:8])<-[1P:9]([C:10]([C:11]([H:35])([H:36])[H:37])([C:12]([H:38])([H:39])[H:40])[H:34])([C:13]([C:14]([H:42])([H:43])[H:44])([C:15]([H:45])([H:46])[H:47])[H:41])[C:16]([H:48])([H:49])[c:17]2[c:18]([H:50])[c:19]([H:51])[c:20]([H:52])[c:21]([C:22]([P:23]([C:24]([C:25]([H:56])([H:57])[H:58])([C:26]([H:59])([H:60])[H:61])[H:55])[C:27]([C:28]([H:63])([H:64])[H:65])([C:29]([H:66])([H:67])[H:68])[H:62])([H:53])[H:54])[2n:30]->12)([H:31])([H:32])[H:33]", "dummies": []}
C      3.5008    -1.6878     3.1132
C      2.5108    -1.2861     2.1160
N      1.6540    -0.8852     1.3310
Mn     0.0000     0.0000     0.0000
H     -1.3417     0.7706    -0.9944
C     -0.1156     1.7612     1.4515
O     -0.1690     2.6912     2.2166
C     -1.6075    -1.1481     1.1652
O     -2.4427    -1.7544     1.7868
P      1.7030     1.1753    -1.5767
C      1.5210     2.9727    -1.7115
C      2.3574     3.6993    -0.6546
C      1.8664     3.4937    -3.1212
C      3.4199     0.6303    -1.3993
C      3.9719     0.9732    -0.0072
C      4.3449     1.2024    -2.4873
C      1.0929     0.4738    -3.1111
C      0.6765    -0.9891    -2.9458
C      0.5433    -1.7721    -4.1012
C      0.0540    -3.0728    -4.0072
C     -0.2131    -3.6117    -2.7556
C      0.0043    -2.8405    -1.6054
C      0.0431    -3.5186    -0.2680
P      1.5089    -4.6842    -0.1536
C      1.1098    -6.5222    -0.1684
C      1.0336    -7.1312    -1.5714
C      2.1342    -7.2837     0.6736
C      3.0276    -4.0270    -1.0524
C      3.3227    -4.7769    -2.3552
C      4.2440    -4.0732    -0.1205
N      0.3017    -1.5087    -1.7282
H      2.9881    -2.2278     3.9358
H      3.9890    -0.7776     3.5202
H      4.2895    -2.3400     2.6740
H      0.4507     3.2093    -1.5148
H      2.0370     4.7623    -0.5907
H      3.4373     3.7025    -0.9151
H      2.2083     3.2441     0.3501
H      2.9193     3.2992    -3.4089
H      1.7066     4.5903    -3.1520
H      1.1911     3.0662    -3.8879
H      3.4221    -0.4799    -1.4946
H      3.1640     1.0925     0.7426
H      4.6476     0.1581     0.3399
H      4.5642     1.9112    -0.0041
H      4.5607     2.2771    -2.3460
H      5.3204     0.6731    -2.4406
H      3.9455     1.0392    -3.5065
H      1.8725     0.5502    -3.8966
H      0.2011     1.0479    -3.4288
H      0.7700    -1.3610    -5.0723
H     -0.0884    -3.6679    -4.9035
H     -0.5525    -4.6293    -2.6758
H      0.1912    -2.7922     0.5379
H     -0.8921    -4.1036    -0.1033
H      0.1162    -6.6263     0.3142
H      2.0395    -7.2817    -2.0013
H      0.5304    -8.1169    -1.5170
H      0.4436    -6.4931    -2.2407
H      1.8922    -8.3633     0.6720
H      3.1594    -7.1331     0.2803
H      2.1123    -6.9170     1.7196
H      2.8338    -2.9582    -1.3081
H      3.7357    -5.7931    -2.1454
H      2.4068    -4.8639    -2.9804
H      4.0931    -4.2201    -2.9401
H      4.4966    -5.1200     0.1560
H      4.0026    -3.5105     0.7974
H      5.1229    -3.5890    -0.6081
69
{"conf": 21, "E": 119.86, "rms": -1.0, "geom": "OH", "total_charge": 0, "CA_charge": 1, "smiles": "C[C:1]#[5N:2]->[Mn+:3]1(<-[3H-:4])(<-[4C-:5]#[O+:6])(<-[6C-:7]#[O+:8])<-[1P:9]([CH:10]([CH3:11])[CH3:12])([CH:13]([CH3:14])[CH3:15])[CH2:16][c:17]2[cH:18][cH:19][cH:20][c:21]([CH2:22][P:23]([CH:24]([CH3:25])[CH3:26])[CH:27]([CH3:28])[CH3:29])[2n:30]->12", "smiles3D": "C([C:1]#[5N:2]->[Mn+:3]1(<-[3H-:4])(<-[4C-:5]#[O+:6])(<-[6C-:7]#[O+:8])<-[1P:9]([C:10]([C:11]([H:35])([H:36])[H:37])([C:12]([H:38])([H:39])[H:40])[H:34])([C:13]([C:14]([H:42])([H:43])[H:44])([C:15]([H:45])([H:46])[H:47])[H:41])[C:16]([H:48])([H:49])[c:17]2[c:18]([H:50])[c:19]([H:51])[c:20]([H:52])[c:21]([C:22]([P:23]([C:24]([C:25]([H:56])([H:57])[H:58])([C:26]([H:59])([H:60])[H:61])[H:55])[C:27]([C:28]([H:63])([H:64])[H:65])([C:29]([H:66])([H:67])[H:68])[H:62])([H:53])[H:54])[2n:30]->12)([H:31])([H:32])[H:33]", "smiles3Dx": "C([C:1]#[5N:2]->[Mn+:3]1(<-[3H-:4])(<-[4C-:5]#[O+:6])(<-[6C-:7]#[O+:8])<-[1P:9]([C:10]([C:11]([H:35])([H:36])[H:37])([C:12]([H:38])([H:39])[H:40])[H:34])([C:13]([C:14]([H:42])([H:43])[H:44])([C:15]([H:45])([H:46])[H:47])[H:41])[C:16]([H:48])([H:49])[c:17]2[c:18]([H:50])[c:19]([H:51])[c:20]([H:52])[c:21]([C:22]([P:23]([C:24]([C:25]([H:56])([H:57])[H:58])([C:26]([H:59])([H:60])[H:61])[H:55])[C:27]([C:28]([H:63])([H:64])[H:65])([C:29]([H:66])([H:67])[H:68])[H:62])([H:53])[H:54])[2n:30]->12)([H:31])([H:32])[H:33]", "dummies": []}
C      0.3015     2.9312     4.0129
C      0.2166     2.0756     2.8297
N      0.1501     1.3574     1.8355
Mn     0.0000     0.0000     0.0000
H     -0.2062    -1.1253    -1.4339
C     -1.4678     1.4795    -0.9396
O     -2.2398     2.2656    -1.4329
C     -1.7320    -1.0141     1.0968
O     -2.6454    -1.5519     1.6707
P      2.0682     1.1399    -1.1003
C      2.2544     2.9105    -0.7633
C      3.2155     3.5789    -1.7499
C      2.7481     3.1574     0.6742
C      2.1795     0.8893    -2.8889
C      2.3240    -0.6067    -3.2302
C      0.9167     1.4528    -3.5629
C      3.4712     0.3019    -0.3533
C      3.0353    -0.6614     0.7613
C      4.0166    -1.0908     1.6636
C      3.7586    -2.1597     2.5128
C      2.5806    -2.8814     2.3619
C      1.6201    -2.4547     1.4319
C      0.5691    -3.4308     0.9772
P      0.7798    -3.8565    -0.8451
C     -0.7149    -4.9715    -1.0997
C     -0.4714    -6.0187    -2.1931
C     -1.9258    -4.1075    -1.4668
C      2.2969    -4.9849    -0.9465
C      2.3693    -6.0095     0.1930
C      3.5739    -4.1404    -1.0159
N      1.7917    -1.2589     0.7847
H      0.8578     3.8524     3.7560
H     -0.7217     3.1942     4.3408
H      0.8171     2.3861     4.8276
H      1.2587     3.3843    -0.8713
H      4.1884     3.0384    -1.7825
H      3.4159     4.6217    -1.4364
H      2.7701     3.6370    -2.7637
H      2.3402     4.1240     1.0456
H      2.4313     2.3564     1.3675
H      3.8592     3.2235     0.7247
H      3.0696     1.4199    -3.2852
H      3.3746    -0.9381    -3.1311
H      1.6961    -1.2435    -2.5865
H      2.0420    -0.7964    -4.2875
H      0.7385     2.5105    -3.2738
H      0.0220     0.8507    -3.2874
H      1.0371     1.4259    -4.6675
H      4.0068    -0.2771    -1.1258
H      4.1722     1.0529     0.0650
H      4.9959    -0.6271     1.6764
H      4.5155    -2.4953     3.2126
H      2.4471    -3.7978     2.9251
H     -0.4261    -3.0329     1.1487
H      0.5974    -4.3599     1.5759
H     -0.9269    -5.4955    -0.1408
H      0.2451    -6.7888    -1.8356
H     -1.4196    -6.5379    -2.4359
H     -0.0768    -5.5417    -3.1221
H     -1.7660    -3.6199    -2.4554
H     -2.0939    -3.3173    -0.7068
H     -2.8385    -4.7344    -1.5153
H      2.2350    -5.5457    -1.9040
H      3.1704    -6.7504    -0.0196
H      1.4088    -6.5577     0.2906
H      2.6083    -5.5226     1.1545
H      3.6984    -3.5542    -0.0863
H      3.5155    -3.4446    -1.8806
H      4.4601    -4.8011    -1.1439
69
{"conf": 22, "E": 282.46, "rms": -1.0, "geom": "OH", "total_charge": 0, "CA_charge": 1, "smiles": "C[C:1]#[5N:2]->[Mn+:3]1(<-[3H-:4])(<-[4C-:5]#[O+:6])(<-[6C-:7]#[O+:8])<-[1P:9]([CH:10]([CH3:11])[CH3:12])([CH:13]([CH3:14])[CH3:15])[CH2:16][c:17]2[cH:18][cH:19][cH:20][c:21]([CH2:22][P:23]([CH:24]([CH3:25])[CH3:26])[CH:27]([CH3:28])[CH3:29])[2n:30]->12", "smiles3D": "C([C:1]#[5N:2]->[Mn+:3]1(<-[3H-:4])(<-[4C-:5]#[O+:6])(<-[6C-:7]#[O+:8])<-[1P:9]([C:10]([C:11]([H:35])([H:36])[H:37])([C:12]([H:38])([H:39])[H:40])[H:34])([C:13]([C:14]([H:42])([H:43])[H:44])([C:15]([H:45])([H:46])[H:47])[H:41])[C:16]([H:48])([H:49])[c:17]2[c:18]([H:50])[c:19]([H:51])[c:20]([H:52])[c:21]([C:22]([P:23]([C:24]([C:25]([H:56])([H:57])[H:58])([C:26]([H:59])([H:60])[H:61])[H:55])[C:27]([C:28]([H:63])([H:64])[H:65])([C:29]([H:66])([H:67])[H:68])[H:62])([H:53])[H:54])[2n:30]->12)([H:31])([H:32])[H:33]", "smiles3Dx": "C([C:1]#[5N:2]->[Mn+:3]1(<-[3H-:4])(<-[4C-:5]#[O+:6])(<-[6C-:7]#[O+:8])<-[1P:9]([C:10]([C:11]([H:35])([H:36])[H:37])([C:12]([H:38])([H:39])[H:40])[H:34])([C:13]([C:14]([H:42])([H:43])[H:44])([C:15]([H:45])([H:46])[H:47])[H:41])[C:16]([H:48])([H:49])[c:17]2[c:18]([H:50])[c:19]([H:51])[c:20]([H:52])[c:21]([C:22]([P:23]([C:24]([C:25]([H:56])([H:57])[H:58])([C:26]([H:59])([H:60])[H:61])[H:55])[C:27]([C:28]([H:63])([H:64])[H:65])([C:29]([H:66])([H:67])[H:68])[H:62])([H:53])[H:54])[2n:30]->12)([H:31])([H:32])[H:33]", "dummies": []}
C     -0.1591    -4.5536    -0.5096
C     -0.0136    -3.3652     0.3053
N      0.1218    -2.1582     0.5689
Mn     0.0000     0.0000     0.0000
H     -0.4172     1.7014    -0.6326
C     -0.9680     0.3933     1.9651
O     -1.3461     0.6915     3.0539
C     -1.8672    -0.7830    -0.9912
O     -2.7971    -1.2534    -1.5785
P      2.3721     0.4768     0.6466
C      2.7175     0.7796     2.3789
C      2.0148     2.0860     2.8424
C      2.2281    -0.3894     3.2703
C      3.0906     1.7665    -0.4136
C      4.5679     1.9081    -0.1503
C      2.3257     3.1029    -0.2255
C      3.0482    -1.0964     0.1438
C      2.4533    -1.4132    -1.2626
C      2.9541    -2.4011    -2.0877
C      2.6409    -2.3025    -3.4362
C      1.7902    -1.3171    -3.8615
C      1.1108    -0.5234    -2.9557
C      0.3007     0.7215    -3.3345
P      0.5528     1.2742    -5.1144
C      1.2773     2.9489    -5.3709
C      2.7789     2.8231    -5.6774
C      1.0171     3.8691    -4.1781
C     -0.6559     0.5212    -6.2930
C     -1.3987    -0.6618    -5.6616
C      0.0995     0.0940    -7.5744
N      1.4086    -0.6509    -1.6610
H     -0.5279    -4.3568    -1.4294
H     -0.8588    -5.1276     0.0599
H      0.7670    -5.0973    -0.6098
H      3.8111     0.8855     2.4940
H      1.5421     2.0160     3.8681
H      1.2088     2.3951     2.1439
H      2.7576     2.9254     2.8877
H      1.6434    -0.0755     4.1747
H      1.6105    -1.1104     2.6947
H      3.0978    -0.9721     3.6560
H      2.9005     1.4423    -1.4496
H      5.1384     1.0047    -0.3639
H      4.9609     2.6791    -0.9079
H      4.8104     2.3166     0.8383
H      1.2392     2.9457    -0.1782
H      2.7251     3.6557     0.6637
H      2.5555     3.7416    -1.1238
H      4.1692    -0.9476     0.0092
H      2.8389    -1.8771     0.8349
H      3.6809    -3.1166    -1.7341
H      2.9388    -3.0731    -4.0793
H      1.7015    -1.1203    -4.9092
H      0.6005     1.5886    -2.6842
H     -0.7470     0.4480    -3.1391
H      0.7764     3.3859    -6.2600
H      2.9765     1.8329    -6.1640
H      3.0974     3.6092    -6.3869
H      3.3799     2.8675    -4.7382
H     -0.0406     3.7712    -3.8267
H      1.6999     3.6077    -3.3434
H      1.2039     4.9165    -4.4414
H     -1.4278     1.2747    -6.5749
H     -2.0264    -1.1973    -6.3990
H     -0.6769    -1.3901    -5.2245
H     -2.0699    -0.2998    -4.8448
H     -0.2004     0.7406    -8.4265
H     -0.0888    -0.9771    -7.8201
H      1.1935     0.2338    -7.4353
69
{"conf": 23, "E": 126.38, "rms": -1.0, "geom": "OH", "total_charge": 0, "CA_charge": 1, "smiles": "C[C:1]#[5N:2]->[Mn+:3]1(<-[3H-:4])(<-[4C-:5]#[O+:6])(<-[6C-:7]#[O+:8])<-[1P:9]([CH:10]([CH3:11])[CH3:12])([CH:13]([CH3:14])[CH3:15])[CH2:16][c:17]2[cH:18][cH:19][cH:20][c:21]([CH2:22][P:23]([CH:24]([CH3:25])[CH3:26])[CH:27]([CH3:28])[CH3:29])[2n:30]->12", "smiles3D": "C([C:1]#[5N:2]->[Mn+:3]1(<-[3H-:4])(<-[4C-:5]#[O+:6])(<-[6C-:7]#[O+:8])<-[1P:9]([C:10]([C:11]([H:35])([H:36])[H:37])([C:12]([H:38])([H:39])[H:40])[H:34])([C:13]([C:14]([H:42])([H:43])[H:44])([C:15]([H:45])([H:46])[H:47])[H:41])[C:16]([H:48])([H:49])[c:17]2[c:18]([H:50])[c:19]([H:51])[c:20]([H:52])[c:21]([C:22]([P:23]([C:24]([C:25]([H:56])([H:57])[H:58])([C:26]([H:59])([H:60])[H:61])[H:55])[C:27]([C:28]([H:63])([H:64])[H:65])([C:29]([H:66])([H:67])[H:68])[H:62])([H:53])[H:54])[2n:30]->12)([H:31])([H:32])[H:33]", "smiles3Dx": "C([C:1]#[5N:2]->[Mn+:3]1(<-[3H-:4])(<-[4C-:5]#[O+:6])(<-[6C-:7]#[O+:8])<-[1P:9]([C:10]([C:11]([H:35])([H:36])[H:37])([C:12]([H:38])([H:39])[H:40])[H:34])([C:13]([C:14]([H:42])([H:43])[H:44])([C:15]([H:45])([H:46])[H:47])[H:41])[C:16]([H:48])([H:49])[c:17]2[c:18]([H:50])[c:19]([H:51])[c:20]([H:52])[c:21]([C:22]([P:23]([C:24]([C:25]([H:56])([H:57])[H:58])([C:26]([H:59])([H:60])[H:61])[H:55])[C:27]([C:28]([H:63])([H:64])[H:65])([C:29]([H:66])([H:67])[H:68])[H:62])([H:53])[H:54])[2n:30]->12)([H:31])([H:32])[H:33]", "dummies": []}
C      3.0348     3.2692    -2.2133
C      2.1357     2.3056    -1.5798
N      1.3788     1.5014    -1.0412
Mn     0.0000     0.0000     0.0000
H     -0.9949    -1.2502     0.8932
C     -0.3016     1.4637     1.7323
O     -0.4556     2.2276     2.6502
C      1.8216    -0.8562     1.1052
O      2.7776    -1.3010     1.6907
P     -2.1794     0.8067    -1.2155
C     -3.7413     0.2353    -0.4936
C     -3.7765    -1.2969    -0.3979
C     -4.9633     0.7155    -1.3030
C     -2.3607     2.5721    -1.5666
C     -1.0482     3.1730    -2.0774
C     -2.8050     3.3344    -0.3069
C     -2.0375    -0.0079    -2.8065
C     -1.1431    -1.2526    -2.7338
C     -1.3885    -2.2784    -3.6573
C     -0.4930    -3.3278    -3.7838
C      0.6947    -3.3028    -3.0682
C      0.9602    -2.2312    -2.1996
C      2.3110    -2.1080    -1.5619
P      3.7215    -2.5745    -2.7276
C      4.8240    -3.8864    -1.9380
C      4.7250    -5.1745    -2.7540
C      4.4962    -4.1543    -0.4666
C      4.8392    -1.0682    -2.8615
C      5.2534    -0.5084    -1.4964
C      4.1652     0.0010    -3.7204
N     -0.0223    -1.3147    -1.9310
H      4.0288     2.8019    -2.3590
H      3.1469     4.1554    -1.5553
H      2.6179     3.5746    -3.1991
H     -3.8181     0.6457     0.5361
H     -3.6653    -1.7768    -1.3918
H     -4.7519    -1.6213     0.0291
H     -2.9959    -1.6773     0.2810
H     -5.8868     0.4416    -0.7509
H     -4.9956     1.8125    -1.4321
H     -5.0201     0.2360    -2.2976
H     -3.1294     2.7008    -2.3567
H     -0.5534     2.5293    -2.8347
H     -1.2547     4.1538    -2.5579
H     -0.3509     3.3618    -1.2360
H     -3.7797     2.9803     0.0750
H     -2.9201     4.4140    -0.5440
H     -2.0529     3.2341     0.5024
H     -1.6073     0.6962    -3.5419
H     -3.0425    -0.3022    -3.1570
H     -2.2631    -2.2538    -4.2948
H     -0.6865    -4.1302    -4.4876
H      1.4135    -4.0981    -3.2168
H      2.4553    -1.0496    -1.2972
H      2.3121    -2.7320    -0.6533
H      5.8751    -3.5327    -1.9950
H      3.6897    -5.5707    -2.7377
H      5.4096    -5.9463    -2.3417
H      5.0142    -4.9784    -3.8103
H      4.5005    -3.2101     0.1143
H      3.5111    -4.6525    -0.3686
H      5.2662    -4.8232    -0.0247
H      5.7605    -1.3920    -3.3891
H      5.6857    -1.3060    -0.8611
H      6.0347     0.2691    -1.6329
H      4.3997    -0.0418    -0.9670
H      3.1987     0.3114    -3.2749
H      4.8259     0.8885    -3.8171
H      3.9725    -0.4000    -4.7371
69
{"conf": 24, "E": 145.42, "rms": -1.0, "geom": "OH", "total_charge": 0, "CA_charge": 1, "smiles": "C[C:1]#[5N:2]->[Mn+:3]1(<-[3H-:4])(<-[4C-:5]#[O+:6])(<-[6C-:7]#[O+:8])<-[1P:9]([CH:10]([CH3:11])[CH3:12])([CH:13]([CH3:14])[CH3:15])[CH2:16][c:17]2[cH:18][cH:19][cH:20][c:21]([CH2:22][P:23]([CH:24]([CH3:25])[CH3:26])[CH:27]([CH3:28])[CH3:29])[2n:30]->12", "smiles3D": "C([C:1]#[5N:2]->[Mn+:3]1(<-[3H-:4])(<-[4C-:5]#[O+:6])(<-[6C-:7]#[O+:8])<-[1P:9]([C:10]([C:11]([H:35])([H:36])[H:37])([C:12]([H:38])([H:39])[H:40])[H:34])([C:13]([C:14]([H:42])([H:43])[H:44])([C:15]([H:45])([H:46])[H:47])[H:41])[C:16]([H:48])([H:49])[c:17]2[c:18]([H:50])[c:19]([H:51])[c:20]([H:52])[c:21]([C:22]([P:23]([C:24]([C:25]([H:56])([H:57])[H:58])([C:26]([H:59])([H:60])[H:61])[H:55])[C:27]([C:28]([H:63])([H:64])[H:65])([C:29]([H:66])([H:67])[H:68])[H:62])([H:53])[H:54])[2n:30]->12)([H:31])([H:32])[H:33]", "smiles3Dx": "C([C:1]#[5N:2]->[Mn+:3]1(<-[3H-:4])(<-[4C-:5]#[O+:6])(<-[6C-:7]#[O+:8])<-[1P:9]([C:10]([C:11]([H:35])([H:36])[H:37])([C:12]([H:38])([H:39])[H:40])[H:34])([C:13]([C:14]([H:42])([H:43])[H:44])([C:15]([H:45])([H:46])[H:47])[H:41])[C:16]([H:48])([H:49])[c:17]2[c:18]([H:50])[c:19]([H:51])[c:20]([H:52])[c:21]([C:22]([P:23]([C:24]([C:25]([H:56])([H:57])[H:58])([C:26]([H:59])([H:60])[H:61])[H:55])[C:27]([C:28]([H:63])([H:64])[H:65])([C:29]([H:66])([H:67])[H:68])[H:62])([H:53])[H:54])[2n:30]->12)([H:31])([H:32])[H:33]", "dummies": []}
C      4.6513     1.2419     1.2583
C      3.3082     0.8466     0.8201
N      2.1701     0.5274     0.4849
Mn     0.0000     0.0000     0.0000
H     -1.7726    -0.3839    -0.2731
C     -0.5906     1.3995     1.7142
O     -0.8968     2.1398     2.6126
C      0.1586    -1.8115     1.3997
O      0.2400    -2.7664     2.1270
P     -0.1222     1.7999    -1.8816
C      1.4767     2.6277    -2.0691
C      1.5651     3.4995    -3.3283
C      1.7603     3.4964    -0.8264
C     -1.4589     3.0269    -1.7537
C     -1.8827     3.5825    -3.1284
C     -2.6791     2.4039    -1.0631
C     -0.4324     0.7857    -3.3422
C     -0.1624    -0.6986    -3.0778
C     -0.5059    -1.6243    -4.0718
C     -0.1894    -2.9690    -3.9057
C      0.6031    -3.3594    -2.8356
C      1.0293    -2.3848    -1.9131
C      2.2405    -2.6439    -1.0703
P      3.7578    -3.0858    -2.1180
C      5.2765    -2.2071    -1.4372
C      5.2284    -0.6939    -1.6425
C      5.4510    -2.5563     0.0319
C      3.5510    -2.5934    -3.9415
C      3.1827    -1.1149    -4.1572
C      4.8008    -2.9811    -4.7343
N      0.4760    -1.1388    -1.9456
H      4.6045     1.5719     2.3159
H      5.0335     2.0726     0.6153
H      5.3262     0.3691     1.1868
H      2.2753     1.8388    -2.1326
H      2.6342     3.7436    -3.5211
H      1.0343     4.4743    -3.2169
H      1.1911     3.0122    -4.2386
H      2.8499     3.6652    -0.7447
H      1.4285     2.9905     0.0916
H      1.2307     4.4799    -0.8719
H     -1.1059     3.8754    -1.1311
H     -1.0236     3.8848    -3.7608
H     -2.5125     4.4804    -2.9791
H     -2.4986     2.8456    -3.6881
H     -3.4959     3.1522    -0.9940
H     -2.4322     2.0910    -0.0309
H     -3.0428     1.5040    -1.6295
H      0.2102     1.1127    -4.1799
H     -1.4952     0.8976    -3.6357
H     -1.0227    -1.3112    -4.9637
H     -0.4787    -3.6876    -4.6592
H      0.9665    -4.3818    -2.7982
H      2.4506    -1.7626    -0.4446
H      2.0394    -3.5015    -0.3988
H      6.1685    -2.5825    -1.9837
H      6.0024    -0.1813    -1.0312
H      4.2457    -0.2738    -1.3761
H      5.4509    -0.4396    -2.6872
H      5.5009    -3.6491     0.1711
H      6.3931    -2.1233     0.4245
H      4.6117    -2.1575     0.6261
H      2.7217    -3.2120    -4.3458
H      2.7133    -0.6697    -3.2619
H      4.0664    -0.5111    -4.4413
H      2.4395    -1.0335    -4.9815
H      4.6127    -2.8160    -5.8266
H      5.0374    -4.0581    -4.5713
H      5.6746    -2.3634    -4.4169
69
{"conf": 25, "E": 121.46, "rms": -1.0, "geom": "OH", "total_charge": 0, "CA_charge": 1, "smiles": "C[C:1]#[5N:2]->[Mn+:3]1(<-[3H-:4])(<-[4C-:5]#[O+:6])(<-[6C-:7]#[O+:8])<-[1P:9]([CH:10]([CH3:11])[CH3:12])([CH:13]([CH3:14])[CH3:15])[CH2:16][c:17]2[cH:18][cH:19][cH:20][c:21]([CH2:22][P:23]([CH:24]([CH3:25])[CH3:26])[CH:27]([CH3:28])[CH3:29])[2n:30]->12", "smiles3D": "C([C:1]#[5N:2]->[Mn+:3]1(<-[3H-:4])(<-[4C-:5]#[O+:6])(<-[6C-:7]#[O+:8])<-[1P:9]([C:10]([C:11]([H:35])([H:36])[H:37])([C:12]([H:38])([H:39])[H:40])[H:34])([C:13]([C:14]([H:42])([H:43])[H:44])([C:15]([H:45])([H:46])[H:47])[H:41])[C:16]([H:48])([H:49])[c:17]2[c:18]([H:50])[c:19]([H:51])[c:20]([H:52])[c:21]([C:22]([P:23]([C:24]([C:25]([H:56])([H:57])[H:58])([C:26]([H:59])([H:60])[H:61])[H:55])[C:27]([C:28]([H:63])([H:64])[H:65])([C:29]([H:66])([H:67])[H:68])[H:62])([H:53])[H:54])[2n:30]->12)([H:31])([H:32])[H:33]", "smiles3Dx": "C([C:1]#[5N:2]->[Mn+:3]1(<-[3H-:4])(<-[4C-:5]#[O+:6])(<-[6C-:7]#[O+:8])<-[1P:9]([C:10]([C:11]([H:35])([H:36])[H:37])([C:12]([H:38])([H:39])[H:40])[H:34])([C:13]([C:14]([H:42])([H:43])[H:44])([C:15]([H:45])([H:46])[H:47])[H:41])[C:16]([H:48])([H:49])[c:17]2[c:18]([H:50])[c:19]([H:51])[c:20]([H:52])[c:21]([C:22]([P:23]([C:24]([C:25]([H:56])([H:57])[H:58])([C:26]([H:59])([H:60])[H:61])[H:55])[C:27]([C:28]([H:63])([H:64])[H:65])([C:29]([H:66])([H:67])[H:68])[H:62])([H:53])[H:54])[2n:30]->12)([H:31])([H:32])[H:33]", "dummies": []}
C      2.6183     0.0311    -4.2350
C      1.8476     0.0315    -2.9888
N      1.2056     0.0280    -1.9419
Mn     0.0000     0.0000     0.0000
H     -0.9745    -0.0769     1.5552
C      1.5448     1.3792     0.9840
O      2.3590     2.1142     1.4846
C      1.2777    -1.7607     0.6961
O      1.9820    -2.6701     1.0645
P     -1.4309     2.0258    -0.8145
C     -0.7912     2.8031    -2.3157
C      0.6129     3.3654    -2.0558
C     -1.7024     3.9285    -2.8252
C     -1.8536     3.3125     0.3851
C     -1.6758     2.7784     1.8069
C     -3.2967     3.8212     0.2058
C     -2.9373     1.1636    -1.2528
C     -2.6316    -0.2309    -1.7941
C     -3.4200    -0.6994    -2.8529
C     -3.2799    -1.9994    -3.3017
C     -2.4341    -2.8602    -2.6285
C     -1.6922    -2.4046    -1.5240
C     -0.9688    -3.4241    -0.6854
P     -1.4884    -3.3602     1.1197
C     -3.3792    -3.3477     1.0911
C     -3.9903    -4.4689     0.2389
C     -3.9296    -3.3987     2.5160
C     -1.0171    -5.0238     1.8918
C      0.1646    -5.6903     1.1735
C     -0.6717    -4.8041     3.3668
N     -1.7149    -1.0709    -1.1905
H      3.1561     0.9992    -4.3361
H      3.3616    -0.7956    -4.2103
H      1.9339    -0.1075    -5.1015
H     -0.7190     2.0228    -3.1049
H      0.5747     4.2352    -1.3694
H      1.2740     2.5994    -1.6084
H      1.0673     3.6959    -3.0148
H     -1.3220     4.2959    -3.8005
H     -1.7212     4.7924    -2.1275
H     -2.7375     3.5689    -3.0130
H     -1.1595     4.1662     0.2467
H     -1.9348     3.5726     2.5460
H     -0.6240     2.4844     1.9915
H     -2.3344     1.9079     1.9852
H     -3.4353     4.7341     0.8294
H     -4.0421     3.0658     0.5477
H     -3.5210     4.0921    -0.8451
H     -3.4995     1.7458    -2.0058
H     -3.5615     1.0525    -0.3440
H     -4.1470    -0.0544    -3.3343
H     -3.8739    -2.3534    -4.1366
H     -2.3818    -3.8913    -2.9439
H     -1.2092    -4.4390    -1.0625
H      0.1182    -3.3269    -0.8230
H     -3.6930    -2.3754     0.6520
H     -5.1040    -4.4217     0.2957
H     -3.6673    -5.4778     0.5828
H     -3.7168    -4.3475    -0.8270
H     -3.7679    -4.4037     2.9605
H     -3.4299    -2.6355     3.1505
H     -5.0211    -3.1902     2.5122
H     -1.8770    -5.7244     1.8363
H      0.4798    -6.6086     1.7217
H      1.0357    -5.0024     1.1136
H     -0.1319    -6.0137     0.1515
H      0.1963    -4.1089     3.4624
H     -0.4148    -5.7716     3.8492
H     -1.5445    -4.3744     3.9062
69
{"conf": 26, "E": 132.47, "rms": -1.0, "geom": "OH", "total_charge": 0, "CA_charge": 1, "smiles": "C[C:1]#[5N:2]->[Mn+:3]1(<-[3H-:4])(<-[4C-:5]#[O+:6])(<-[6C-:7]#[O+:8])<-[1P:9]([CH:10]([CH3:11])[CH3:12])([CH:13]([CH3:14])[CH3:15])[CH2:16][c:17]2[cH:18][cH:19][cH:20][c:21]([CH2:22][P:23]([CH:24]([CH3:25])[CH3:26])[CH:27]([CH3:28])[CH3:29])[2n:30]->12", "smiles3D": "C([C:1]#[5N:2]->[Mn+:3]1(<-[3H-:4])(<-[4C-:5]#[O+:6])(<-[6C-:7]#[O+:8])<-[1P:9]([C:10]([C:11]([H:35])([H:36])[H:37])([C:12]([H:38])([H:39])[H:40])[H:34])([C:13]([C:14]([H:42])([H:43])[H:44])([C:15]([H:45])([H:46])[H:47])[H:41])[C:16]([H:48])([H:49])[c:17]2[c:18]([H:50])[c:19]([H:51])[c:20]([H:52])[c:21]([C:22]([P:23]([C:24]([C:25]([H:56])([H:57])[H:58])([C:26]([H:59])([H:60])[H:61])[H:55])[C:27]([C:28]([H:63])([H:64])[H:65])([C:29]([H:66])([H:67])[H:68])[H:62])([H:53])[H:54])[2n:30]->12)([H:31])([H:32])[H:33]", "smiles3Dx": "C([C:1]#[5N:2]->[Mn+:3]1(<-[3H-:4])(<-[4C-:5]#[O+:6])(<-[6C-:7]#[O+:8])<-[1P:9]([C:10]([C:11]([H:35])([H:36])[H:37])([C:12]([H:38])([H:39])[H:40])[H:34])([C:13]([C:14]([H:42])([H:43])[H:44])([C:15]([H:45])([H:46])[H:47])[H:41])[C:16]([H:48])([H:49])[c:17]2[c:18]([H:50])[c:19]([H:51])[c:20]([H:52])[c:21]([C:22]([P:23]([C:24]([C:25]([H:56])([H:57])[H:58])([C:26]([H:59])([H:60])[H:61])[H:55])[C:27]([C:28]([H:63])([H:64])[H:65])([C:29]([H:66])([H:67])[H:68])[H:62])([H:53])[H:54])[2n:30]->12)([H:31])([H:32])[H:33]", "dummies": []}
C     -0.2034    -2.4310     4.3392
C     -0.1614    -1.7165     3.0662
N     -0.1189    -1.1138     1.9962
Mn     0.0000     0.0000     0.0000
H      0.1568     0.8130    -1.6343
C     -1.6503    -1.3611    -0.8111
O     -2.5236    -2.0795    -1.2313
C      1.6039    -1.4641    -0.7429
O      2.4458    -2.2308    -1.1386
P     -1.6973     1.8542     0.7391
C     -2.7673     2.4702    -0.5942
C     -2.1472     2.1647    -1.9549
C     -3.0488     3.9821    -0.4960
C     -2.7664     1.3645     2.1158
C     -3.8919     2.3816     2.3642
C     -1.9548     1.1857     3.4171
C     -0.6251     3.1772     1.3214
C      0.8509     2.9167     0.9882
C      1.7162     4.0183     0.9503
C      3.0870     3.8142     0.8385
C      3.5937     2.5210     0.9028
C      2.7146     1.4382     1.0310
C      3.2455     0.0782     1.4032
P      3.9739    -0.0133     3.1385
C      5.5521     1.0142     3.2425
C      6.5440     0.5507     2.1682
C      6.1999     0.8698     4.6236
C      2.6520     0.6944     4.2822
C      2.7051    -0.0176     5.6345
C      2.7406     2.2130     4.4599
N      1.3698     1.6443     0.8909
H      0.4159    -1.9085     5.0887
H     -1.2461    -2.4748     4.7065
H      0.1761    -3.4652     4.1926
H     -3.7382     1.9385    -0.5399
H     -2.7939     2.5688    -2.7645
H     -2.0668     1.0627    -2.1061
H     -1.1463     2.6495    -2.0470
H     -2.1907     4.5801    -0.8647
H     -3.9116     4.2361    -1.1452
H     -3.2969     4.3118     0.5315
H     -3.2296     0.3898     1.8500
H     -3.4669     3.3846     2.6001
H     -4.5744     2.4532     1.4968
H     -4.5132     2.0522     3.2252
H     -0.9003     0.9110     3.2248
H     -2.4234     0.3881     4.0342
H     -1.9388     2.1180     4.0266
H     -0.9233     4.1333     0.8655
H     -0.7192     3.2778     2.4260
H      1.3302     5.0315     1.0261
H      3.7656     4.6620     0.7896
H      4.6630     2.3766     0.8880
H      3.9899    -0.2679     0.6533
H      2.4082    -0.6381     1.4358
H      5.3142     2.0885     3.0872
H      6.1023     0.6133     1.1493
H      6.8637    -0.4923     2.3597
H      7.4451     1.2015     2.1857
H      7.1686     1.4212     4.6574
H      5.5444     1.2880     5.4142
H      6.3793    -0.1992     4.8532
H      1.6659     0.4672     3.8280
H      2.6620    -1.1161     5.4870
H      1.8405     0.2835     6.2659
H      3.6406     0.2239     6.1769
H      2.7091     2.7277     3.4831
H      3.6656     2.5092     4.9895
H      1.8738     2.5760     5.0571
69
{"conf": 27, "E": 239.26, "rms": -1.0, "geom": "OH", "total_charge": 0, "CA_charge": 1, "smiles": "C[C:1]#[5N:2]->[Mn+:3]1(<-[3H-:4])(<-[4C-:5]#[O+:6])(<-[6C-:7]#[O+:8])<-[1P:9]([CH:10]([CH3:11])[CH3:12])([CH:13]([CH3:14])[CH3:15])[CH2:16][c:17]2[cH:18][cH:19][cH:20][c:21]([CH2:22][P:23]([CH:24]([CH3:25])[CH3:26])[CH:27]([CH3:28])[CH3:29])[2n:30]->12", "smiles3D": "C([C:1]#[5N:2]->[Mn+:3]1(<-[3H-:4])(<-[4C-:5]#[O+:6])(<-[6C-:7]#[O+:8])<-[1P:9]([C:10]([C:11]([H:35])([H:36])[H:37])([C:12]([H:38])([H:39])[H:40])[H:34])([C:13]([C:14]([H:42])([H:43])[H:44])([C:15]([H:45])([H:46])[H:47])[H:41])[C:16]([H:48])([H:49])[c:17]2[c:18]([H:50])[c:19]([H:51])[c:20]([H:52])[c:21]([C:22]([P:23]([C:24]([C:25]([H:56])([H:57])[H:58])([C:26]([H:59])([H:60])[H:61])[H:55])[C:27]([C:28]([H:63])([H:64])[H:65])([C:29]([H:66])([H:67])[H:68])[H:62])([H:53])[H:54])[2n:30]->12)([H:31])([H:32])[H:33]", "smiles3Dx": "C([C:1]#[5N:2]->[Mn+:3]1(<-[3H-:4])(<-[4C-:5]#[O+:6])(<-[6C-:7]#[O+:8])<-[1P:9]([C:10]([C:11]([H:35])([H:36])[H:37])([C:12]([H:38])([H:39])[H:40])[H:34])([C:13]([C:14]([H:42])([H:43])[H:44])([C:15]([H:45])([H:46])[H:47])[H:41])[C:16]([H:48])([H:49])[c:17]2[c:18]([H:50])[c:19]([H:51])[c:20]([H:52])[c:21]([C:22]([P:23]([C:24]([C:25]([H:56])([H:57])[H:58])([C:26]([H:59])([H:60])[H:61])[H:55])[C:27]([C:28]([H:63])([H:64])[H:65])([C:29]([H:66])([H:67])[H:68])[H:62])([H:53])[H:54])[2n:30]->12)([H:31])([H:32])[H:33]", "dummies": []}
C      0.9514     4.4350    -0.9710
C      0.8604     3.0488    -1.2288
N      0.6862     1.8555    -1.0240
Mn     0.0000     0.0000     0.0000
H     -0.6793    -1.3068     1.1056
C     -2.0577     0.3454    -0.9251
O     -3.1892     0.5244    -1.3716
C     -0.1580     1.4927     1.7440
O     -0.1421     2.3439     2.5838
P      0.7428    -1.8247    -1.6528
C      2.1891    -1.3631    -2.6840
C      2.9595    -2.5947    -3.1814
C      1.7373    -0.4689    -3.8439
C     -0.5819    -2.6027    -2.5259
C     -1.7384    -2.9515    -1.6064
C     -0.1386    -3.8273    -3.3514
C      1.3678    -2.8770    -0.3152
C      2.2358    -1.9923     0.5971
C      3.0437    -2.5425     1.6074
C      3.8693    -1.6252     2.3324
C      3.9205    -0.2725     1.9957
C      3.1126     0.2020     0.9542
C      3.4781     1.4097     0.1368
P      5.3278     1.7520    -0.0812
C      5.6606     2.4417    -1.8242
C      4.7555     3.6360    -2.1107
C      5.5200     1.3807    -2.9255
C      6.4862     0.2746     0.1717
C      7.9325     0.6426    -0.2306
C      6.0103    -1.0202    -0.5298
N      2.1208    -0.6290     0.5063
H      0.5628     5.0742    -1.7728
H      2.0073     4.6729    -0.6247
H      0.3339     4.6171     0.0156
H      2.8514    -0.7835    -2.0244
H      2.9204    -2.7238    -4.2812
H      4.0413    -2.4658    -2.9016
H      2.6363    -3.5591    -2.7466
H      1.8659     0.6061    -3.5531
H      2.3974    -0.6056    -4.7399
H      0.6995    -0.6219    -4.1634
H     -0.9604    -1.8433    -3.2867
H     -1.6855    -2.3864    -0.6328
H     -2.7065    -2.6827    -2.0561
H     -1.7541    -4.0275    -1.3548
H     -1.0046    -4.2895    -3.8108
H      0.3591    -4.5495    -2.6359
H      0.5900    -3.5163    -4.1285
H      0.5251    -3.2845     0.2029
H      2.0297    -3.6876    -0.6889
H      3.0666    -3.6498     1.8143
H      4.4104    -2.0020     3.1886
H      4.6554     0.4122     2.5118
H      3.0055     2.3022     0.5826
H      3.0727     1.2595    -0.8865
H      6.7109     2.7893    -1.8368
H      4.7065     4.2997    -1.2236
H      5.1647     4.2258    -2.9679
H      3.7269     3.3081    -2.3716
H      4.4798     1.0082    -2.9895
H      5.8045     1.8163    -3.9168
H      6.1978     0.5278    -2.7452
H      6.5086     0.0886     1.2677
H      8.1354     0.4385    -1.3039
H      8.1162     1.7262    -0.0484
H      8.6498     0.0655     0.3886
H      5.0158    -0.8807    -1.0007
H      6.7137    -1.3656    -1.3146
H      5.9249    -1.8360     0.2214
69
{"conf": 28, "E": 125.52, "rms": -1.0, "geom": "OH", "total_charge": 0, "CA_charge": 1, "smiles": "C[C:1]#[5N:2]->[Mn+:3]1(<-[3H-:4])(<-[4C-:5]#[O+:6])(<-[6C-:7]#[O+:8])<-[1P:9]([CH:10]([CH3:11])[CH3:12])([CH:13]([CH3:14])[CH3:15])[CH2:16][c:17]2[cH:18][cH:19][cH:20][c:21]([CH2:22][P:23]([CH:24]([CH3:25])[CH3:26])[CH:27]([CH3:28])[CH3:29])[2n:30]->12", "smiles3D": "C([C:1]#[5N:2]->[Mn+:3]1(<-[3H-:4])(<-[4C-:5]#[O+:6])(<-[6C-:7]#[O+:8])<-[1P:9]([C:10]([C:11]([H:35])([H:36])[H:37])([C:12]([H:38])([H:39])[H:40])[H:34])([C:13]([C:14]([H:42])([H:43])[H:44])([C:15]([H:45])([H:46])[H:47])[H:41])[C:16]([H:48])([H:49])[c:17]2[c:18]([H:50])[c:19]([H:51])[c:20]([H:52])[c:21]([C:22]([P:23]([C:24]([C:25]([H:56])([H:57])[H:58])([C:26]([H:59])([H:60])[H:61])[H:55])[C:27]([C:28]([H:63])([H:64])[H:65])([C:29]([H:66])([H:67])[H:68])[H:62])([H:53])[H:54])[2n:30]->12)([H:31])([H:32])[H:33]", "smiles3Dx": "C([C:1]#[5N:2]->[Mn+:3]1(<-[3H-:4])(<-[4C-:5]#[O+:6])(<-[6C-:7]#[O+:8])<-[1P:9]([C:10]([C:11]([H:35])([H:36])[H:37])([C:12]([H:38])([H:39])[H:40])[H:34])([C:13]([C:14]([H:42])([H:43])[H:44])([C:15]([H:45])([H:46])[H:47])[H:41])[C:16]([H:48])([H:49])[c:17]2[c:18]([H:50])[c:19]([H:51])[c:20]([H:52])[c:21]([C:22]([P:23]([C:24]([C:25]([H:56])([H:57])[H:58])([C:26]([H:59])([H:60])[H:61])[H:55])[C:27]([C:28]([H:63])([H:64])[H:65])([C:29]([H:66])([H:67])[H:68])[H:62])([H:53])[H:54])[2n:30]->12)([H:31])([H:32])[H:33]", "dummies": []}
C      2.4551    -4.3248     0.2627
C      1.7520    -3.0423     0.2273
N      1.1560    -1.9691     0.1760
Mn     0.0000     0.0000     0.0000
H     -0.9672     1.5458    -0.2572
C     -0.3080    -0.4967    -2.2123
O     -0.4787    -0.7549    -3.3785
C      1.9179     1.1649    -0.4741
O      2.9264     1.7770    -0.7245
P     -2.1716    -1.1843     0.7923
C     -3.4990    -1.1489    -0.4306
C     -4.8952    -1.1305     0.2117
C     -3.3757    -2.3178    -1.4105
C     -1.9429    -2.8436     1.4886
C     -0.9464    -2.7905     2.6541
C     -3.2616    -3.4664     1.9925
C     -2.6062    -0.0799     2.1335
C     -1.3582     0.4463     2.8547
C     -1.5283     1.0135     4.1256
C     -0.4374     1.5214     4.8111
C      0.8306     1.3979     4.2636
C      0.9992     0.7785     3.0107
C      2.3864     0.4612     2.5152
P      3.3950    -0.4100     3.8500
C      4.5128     0.9006     4.6287
C      5.6236     1.3746     3.6863
C      5.1003     0.3524     5.9302
C      4.5545    -1.6582     3.0417
C      4.8661    -1.3395     1.5731
C      3.9501    -3.0524     3.1891
N     -0.1063     0.4365     2.2762
H      3.5428    -4.1457     0.3772
H      2.2736    -4.8690    -0.6831
H      2.0871    -4.9306     1.1153
H     -3.3827    -0.2170    -1.0116
H     -5.6646    -1.0556    -0.5816
H     -5.0267    -0.2461     0.8601
H     -5.1116    -2.0365     0.7917
H     -2.3474    -2.3814    -1.8112
H     -3.6197    -3.2835    -0.9450
H     -4.0693    -2.1707    -2.2628
H     -1.5176    -3.4954     0.6915
H     -0.0264    -2.2479     2.3870
H     -0.6454    -3.8153     2.9353
H     -1.3804    -2.3096     3.5506
H     -3.0368    -4.3613     2.6148
H     -3.8473    -2.7677     2.6197
H     -3.8787    -3.8271     1.1568
H     -3.1642     0.7907     1.7265
H     -3.2577    -0.6093     2.8564
H     -2.5131     1.0675     4.5776
H     -0.5676     1.9843     5.7807
H      1.6711     1.7614     4.8303
H      2.8983     1.3889     2.1881
H      2.2976    -0.2328     1.6659
H      3.8964     1.7907     4.8812
H      6.1972     2.2013     4.1615
H      5.1912     1.7634     2.7438
H      6.3317     0.5523     3.4576
H      5.6882     1.1439     6.4500
H      5.7637    -0.5142     5.7245
H      4.2776     0.0287     6.6051
H      5.5118    -1.6578     3.6036
H      5.1789    -0.2809     1.4528
H      5.6979    -1.9885     1.2194
H      3.9885    -1.5260     0.9221
H      4.5829    -3.8083     2.6807
H      3.8819    -3.3251     4.2647
H      2.9280    -3.0818     2.7642
69
{"conf": 29, "E": 271.33, "rms": -1.0, "geom": "OH", "total_charge": 0, "CA_charge": 1, "smiles": "C[C:1]#[5N:2]->[Mn+:3]1(<-[3H-:4])(<-[4C-:5]#[O+:6])(<-[6C-:7]#[O+:8])<-[1P:9]([CH:10]([CH3:11])[CH3:12])([CH:13]([CH3:14])[CH3:15])[CH2:16][c:17]2[cH:18][cH:19][cH:20][c:21]([CH2:22][P:23]([CH:24]([CH3:25])[CH3:26])[CH:27]([CH3:28])[CH3:29])[2n:30]->12", "smiles3D": "C([C:1]#[5N:2]->[Mn+:3]1(<-[3H-:4])(<-[4C-:5]#[O+:6])(<-[6C-:7]#[O+:8])<-[1P:9]([C:10]([C:11]([H:35])([H:36])[H:37])([C:12]([H:38])([H:39])[H:40])[H:34])([C:13]([C:14]([H:42])([H:43])[H:44])([C:15]([H:45])([H:46])[H:47])[H:41])[C:16]([H:48])([H:49])[c:17]2[c:18]([H:50])[c:19]([H:51])[c:20]([H:52])[c:21]([C:22]([P:23]([C:24]([C:25]([H:56])([H:57])[H:58])([C:26]([H:59])([H:60])[H:61])[H:55])[C:27]([C:28]([H:63])([H:64])[H:65])([C:29]([H:66])([H:67])[H:68])[H:62])([H:53])[H:54])[2n:30]->12)([H:31])([H:32])[H:33]", "smiles3Dx": "C([C:1]#[5N:2]->[Mn+:3]1(<-[3H-:4])(<-[4C-:5]#[O+:6])(<-[6C-:7]#[O+:8])<-[1P:9]([C:10]([C:11]([H:35])([H:36])[H:37])([C:12]([H:38])([H:39])[H:40])[H:34])([C:13]([C:14]([H:42])([H:43])[H:44])([C:15]([H:45])([H:46])[H:47])[H:41])[C:16]([H:48])([H:49])[c:17]2[c:18]([H:50])[c:19]([H:51])[c:20]([H:52])[c:21]([C:22]([P:23]([C:24]([C:25]([H:56])([H:57])[H:58])([C:26]([H:59])([H:60])[H:61])[H:55])[C:27]([C:28]([H:63])([H:64])[H:65])([C:29]([H:66])([H:67])[H:68])[H:62])([H:53])[H:54])[2n:30]->12)([H:31])([H:32])[H:33]", "dummies": []}
C     -2.7575    -3.1314     1.5708
C     -1.4340    -2.5944     1.5054
N     -0.5256    -1.8231     1.2004
Mn     0.0000     0.0000     0.0000
H     -0.0365     1.3821    -1.2110
C     -2.1632     0.4075     0.3160
O     -3.3046     0.6357     0.6091
C     -0.4640    -1.2454    -1.7696
O     -0.6921    -1.9964    -2.7022
P      0.5863     1.3713     2.0674
C     -0.4815     1.2318     3.5729
C     -1.7838     2.0540     3.4041
C     -0.7838    -0.2130     3.9168
C      0.8671     3.1597     1.7801
C      1.7648     3.7513     2.8797
C      1.5122     3.3514     0.3874
C      2.1364     0.6342     2.4172
C      2.8543     0.4923     1.0959
C      3.9146     1.2654     0.7364
C      4.6037     0.9677    -0.4853
C      4.1490    -0.0828    -1.1774
C      2.9547    -0.7341    -0.8896
C      2.8338    -2.2066    -1.2843
P      2.0741    -3.3825     0.0348
C      1.9943    -5.0394    -0.8282
C      3.3901    -5.5222    -1.2571
C      1.0144    -4.9584    -2.0029
C      3.0634    -3.5069     1.6483
C      4.4559    -2.8982     1.5309
C      3.1113    -4.9296     2.1906
N      2.2596    -0.3312     0.1291
H     -2.7094    -4.1839     1.5746
H     -3.2699    -2.6882     2.3929
H     -3.2475    -2.7914     0.6494
H      0.1022     1.6691     4.3502
H     -1.8424     2.8874     4.1379
H     -2.6993     1.4061     3.6264
H     -1.8715     2.5005     2.4033
H      0.0538    -0.9042     3.6666
H     -0.9715    -0.3274     5.0237
H     -1.7227    -0.5588     3.3958
H     -0.1012     3.6872     1.7774
H      1.4394     4.7901     3.1338
H      2.8159     3.9016     2.5761
H      1.7438     3.1680     3.8275
H      1.6107     2.4182    -0.1359
H      0.8490     3.9878    -0.2348
H      2.5022     3.8659     0.4455
H      2.6804     1.3437     3.0303
H      2.0350    -0.3901     2.9048
H      4.3490     1.9622     1.3454
H      5.3582     1.5735    -0.8106
H      4.7107    -0.3792    -2.0461
H      2.2597    -2.2306    -2.2010
H      3.8230    -2.5922    -1.5736
H      1.5706    -5.7543    -0.1046
H      3.8297    -6.1242    -0.4351
H      3.3176    -6.1421    -2.1773
H      4.1052    -4.6999    -1.4260
H      0.9418    -5.9522    -2.4929
H      0.0019    -4.6867    -1.6258
H      1.3228    -4.2188    -2.7696
H      2.5054    -2.8986     2.3710
H      5.0844    -3.5342     0.8656
H      4.9234    -2.8573     2.5423
H      4.4116    -1.8471     1.1632
H      3.2846    -4.9118     3.2792
H      3.9663    -5.4884     1.7554
H      2.1597    -5.4696     2.0177
69
{"conf": 30, "E": 318.68, "rms": -1.0, "geom": "OH", "total_charge": 0, "CA_charge": 1, "smiles": "C[C:1]#[5N:2]->[Mn+:3]1(<-[3H-:4])(<-[4C-:5]#[O+:6])(<-[6C-:7]#[O+:8])<-[1P:9]([CH:10]([CH3:11])[CH3:12])([CH:13]([CH3:14])[CH3:15])[CH2:16][c:17]2[cH:18][cH:19][cH:20][c:21]([CH2:22][P:23]([CH:24]([CH3:25])[CH3:26])[CH:27]([CH3:28])[CH3:29])[2n:30]->12", "smiles3D": "C([C:1]#[5N:2]->[Mn+:3]1(<-[3H-:4])(<-[4C-:5]#[O+:6])(<-[6C-:7]#[O+:8])<-[1P:9]([C:10]([C:11]([H:35])([H:36])[H:37])([C:12]([H:38])([H:39])[H:40])[H:34])([C:13]([C:14]([H:42])([H:43])[H:44])([C:15]([H:45])([H:46])[H:47])[H:41])[C:16]([H:48])([H:49])[c:17]2[c:18]([H:50])[c:19]([H:51])[c:20]([H:52])[c:21]([C:22]([P:23]([C:24]([C:25]([H:56])([H:57])[H:58])([C:26]([H:59])([H:60])[H:61])[H:55])[C:27]([C:28]([H:63])([H:64])[H:65])([C:29]([H:66])([H:67])[H:68])[H:62])([H:53])[H:54])[2n:30]->12)([H:31])([H:32])[H:33]", "smiles3Dx": "C([C:1]#[5N:2]->[Mn+:3]1(<-[3H-:4])(<-[4C-:5]#[O+:6])(<-[6C-:7]#[O+:8])<-[1P:9]([C:10]([C:11]([H:35])([H:36])[H:37])([C:12]([H:38])([H:39])[H:40])[H:34])([C:13]([C:14]([H:42])([H:43])[H:44])([C:15]([H:45])([H:46])[H:47])[H:41])[C:16]([H:48])([H:49])[c:17]2[c:18]([H:50])[c:19]([H:51])[c:20]([H:52])[c:21]([C:22]([P:23]([C:24]([C:25]([H:56])([H:57])[H:58])([C:26]([H:59])([H:60])[H:61])[H:55])[C:27]([C:28]([H:63])([H:64])[H:65])([C:29]([H:66])([H:67])[H:68])[H:62])([H:53])[H:54])[2n:30]->12)([H:31])([H:32])[H:33]", "dummies": []}
C      0.3797     0.1140     4.5797
C      0.8541     0.4298     3.2248
N      0.8204     0.3930     2.0194
Mn     0.0000     0.0000     0.0000
H     -0.9756    -0.2725    -1.5400
C     -1.3966    -1.3545     1.3069
O     -2.0613    -1.9087     2.1197
C      1.5770    -1.7248    -0.4944
O      2.5256    -2.4568    -0.5964
P     -1.4536     2.0667     0.7241
C     -3.1772     1.6578     1.0806
C     -3.3729     1.2272     2.5922
C     -3.7289     0.6089     0.1475
C     -0.7965     3.4934     1.6905
C      0.7545     3.4956     1.7804
C     -1.3913     3.6205     3.0621
C     -1.4427     2.6744    -0.9327
C     -0.0162     2.8686    -1.3642
C      0.4598     4.2670    -1.3404
C      1.8423     4.5297    -1.4355
C      2.6706     3.4205    -1.7418
C      2.1812     2.1009    -1.5887
C      3.1566     0.9274    -1.3575
P      4.8707     1.3645    -1.8088
C      6.1775     1.2425    -0.5001
C      6.2212    -0.1974     0.0504
C      7.5435     1.6679    -1.0867
C      5.2948     1.3754    -3.6243
C      4.2163     0.6510    -4.4137
C      5.4392     2.8193    -4.1238
N      0.9152     1.9259    -1.1304
H      0.1741     1.0349     5.1974
H      0.9302    -0.7411     5.0615
H     -0.6335    -0.2993     4.3272
H     -3.8629     2.6084     0.9873
H     -2.3836     1.1315     3.0924
H     -3.8274     0.2340     2.7403
H     -3.9833     1.9323     3.1672
H     -4.5277     0.9930    -0.5290
H     -4.0983    -0.3287     0.5968
H     -2.9274     0.2032    -0.5532
H     -1.0880     4.4954     1.1528
H      1.1646     4.4817     1.5818
H      1.2714     2.7834     1.1043
H      1.1123     3.2459     2.8069
H     -1.0472     2.7744     3.6872
H     -2.5112     3.6435     3.0749
H     -1.0753     4.5603     3.5751
H     -2.1195     3.5728    -1.1275
H     -1.8612     1.9116    -1.6023
H     -0.2001     5.0516    -1.0295
H      2.2349     5.5530    -1.2194
H      3.6827     3.7502    -2.1161
H      2.8783     0.0939    -1.9478
H      3.1721     0.5955    -0.3076
H      5.9144     1.9364     0.3434
H      7.0607    -0.3729     0.7514
H      5.2650    -0.3993     0.5705
H      6.2640    -0.8998    -0.8054
H      7.7613     1.0481    -1.9723
H      8.3788     1.5569    -0.3678
H      7.4644     2.7307    -1.4181
H      6.2759     0.8407    -3.7705
H      4.1265    -0.3958    -4.0525
H      4.4601     0.6496    -5.4905
H      3.2295     1.1467    -4.2618
H      4.4455     3.3135    -4.2357
H      5.9145     2.7986    -5.1100
H      6.0759     3.4377    -3.4532
69
{"conf": 31, "E": 278.87, "rms": -1.0, "geom": "OH", "total_charge": 0, "CA_charge": 1, "smiles": "C[C:1]#[5N:2]->[Mn+:3]1(<-[3H-:4])(<-[4C-:5]#[O+:6])(<-[6C-:7]#[O+:8])<-[1P:9]([CH:10]([CH3:11])[CH3:12])([CH:13]([CH3:14])[CH3:15])[CH2:16][c:17]2[cH:18][cH:19][cH:20][c:21]([CH2:22][P:23]([CH:24]([CH3:25])[CH3:26])[CH:27]([CH3:28])[CH3:29])[2n:30]->12", "smiles3D": "C([C:1]#[5N:2]->[Mn+:3]1(<-[3H-:4])(<-[4C-:5]#[O+:6])(<-[6C-:7]#[O+:8])<-[1P:9]([C:10]([C:11]([H:35])([H:36])[H:37])([C:12]([H:38])([H:39])[H:40])[H:34])([C:13]([C:14]([H:42])([H:43])[H:44])([C:15]([H:45])([H:46])[H:47])[H:41])[C:16]([H:48])([H:49])[c:17]2[c:18]([H:50])[c:19]([H:51])[c:20]([H:52])[c:21]([C:22]([P:23]([C:24]([C:25]([H:56])([H:57])[H:58])([C:26]([H:59])([H:60])[H:61])[H:55])[C:27]([C:28]([H:63])([H:64])[H:65])([C:29]([H:66])([H:67])[H:68])[H:62])([H:53])[H:54])[2n:30]->12)([H:31])([H:32])[H:33]", "smiles3Dx": "C([C:1]#[5N:2]->[Mn+:3]1(<-[3H-:4])(<-[4C-:5]#[O+:6])(<-[6C-:7]#[O+:8])<-[1P:9]([C:10]([C:11]([H:35])([H:36])[H:37])([C:12]([H:38])([H:39])[H:40])[H:34])([C:13]([C:14]([H:42])([H:43])[H:44])([C:15]([H:45])([H:46])[H:47])[H:41])[C:16]([H:48])([H:49])[c:17]2[c:18]([H:50])[c:19]([H:51])[c:20]([H:52])[c:21]([C:22]([P:23]([C:24]([C:25]([H:56])([H:57])[H:58])([C:26]([H:59])([H:60])[H:61])[H:55])[C:27]([C:28]([H:63])([H:64])[H:65])([C:29]([H:66])([H:67])[H:68])[H:62])([H:53])[H:54])[2n:30]->12)([H:31])([H:32])[H:33]", "dummies": []}
C     -2.7886    -2.9874    -1.8456
C     -2.4330    -2.1413    -0.7713
N     -1.7885    -1.3158    -0.1697
Mn     0.0000     0.0000     0.0000
H      1.2746     1.3159    -0.0914
C     -1.2310     1.3430     1.1808
O     -1.8638     1.9428     1.9487
C     -0.8162     0.6889    -1.8986
O     -1.1489     1.0155    -2.9963
P      1.0935    -1.2655     1.8965
C      0.3264    -0.9617     3.5416
C      0.7048    -2.0501     4.5372
C      0.7928     0.4561     4.0283
C      2.8987    -1.1762     1.7889
C      3.5401    -2.1459     2.7550
C      3.3575     0.2780     2.0499
C      0.5537    -2.9383     1.2806
C      0.8622    -2.9192    -0.2140
C      0.9576    -4.1209    -0.8976
C      1.4408    -4.1001    -2.1833
C      1.9688    -2.9365    -2.6972
C      1.7637    -1.7813    -2.0756
C      2.5312    -0.4716    -2.4875
P      4.3746    -0.5744    -2.0985
C      5.2529    -1.8816    -3.0894
C      5.0626    -1.6949    -4.6066
C      6.7236    -1.9217    -2.7200
C      5.1905     1.1127    -1.9344
C      6.4405     0.9980    -1.0636
C      5.5078     1.7223    -3.2944
N      1.1605    -1.7757    -0.9171
H     -2.6412    -4.0383    -1.6937
H     -2.2366    -2.6303    -2.7749
H     -3.8011    -2.7899    -2.0269
H     -0.7494    -0.9164     3.4284
H      0.9090    -3.0707     4.0713
H      1.4931    -1.7612     5.2399
H     -0.1718    -2.2361     5.1994
H     -0.0379     0.8934     4.6223
H      1.6800     0.3710     4.6644
H      0.9492     1.1198     3.1780
H      3.1756    -1.4268     0.7479
H      3.5280    -1.8131     3.8162
H      3.1670    -3.2036     2.6478
H      4.5893    -2.1948     2.4860
H      4.3851     0.3621     1.6137
H      3.4264     0.4942     3.1445
H      2.7110     1.0042     1.5475
H     -0.4930    -3.0938     1.4290
H      1.2120    -3.6180     1.8366
H      0.6129    -4.9948    -0.5154
H      1.3881    -4.9747    -2.8010
H      2.4224    -2.9748    -3.6092
H      2.3276    -0.3059    -3.5383
H      2.1086     0.3742    -1.9097
H      4.8146    -2.8604    -2.8108
H      5.4958    -0.7296    -4.9539
H      3.9842    -1.7191    -4.8796
H      5.5743    -2.5322    -5.1435
H      6.8549    -1.8696    -1.6095
H      7.2761    -1.0890    -3.2142
H      7.1787    -2.8753    -3.0557
H      4.4772     1.7718    -1.4118
H      6.3034     0.2469    -0.2540
H      6.6569     1.9627    -0.5663
H      7.3316     0.7363    -1.6691
H      5.9251     2.7410    -3.1530
H      6.2711     1.1213    -3.8348
H      4.5821     1.8217    -3.9016
69
{"conf": 32, "E": 129.92, "rms": -1.0, "geom": "OH", "total_charge": 0, "CA_charge": 1, "smiles": "C[C:1]#[5N:2]->[Mn+:3]1(<-[3H-:4])(<-[4C-:5]#[O+:6])(<-[6C-:7]#[O+:8])<-[1P:9]([CH:10]([CH3:11])[CH3:12])([CH:13]([CH3:14])[CH3:15])[CH2:16][c:17]2[cH:18][cH:19][cH:20][c:21]([CH2:22][P:23]([CH:24]([CH3:25])[CH3:26])[CH:27]([CH3:28])[CH3:29])[2n:30]->12", "smiles3D": "C([C:1]#[5N:2]->[Mn+:3]1(<-[3H-:4])(<-[4C-:5]#[O+:6])(<-[6C-:7]#[O+:8])<-[1P:9]([C:10]([C:11]([H:35])([H:36])[H:37])([C:12]([H:38])([H:39])[H:40])[H:34])([C:13]([C:14]([H:42])([H:43])[H:44])([C:15]([H:45])([H:46])[H:47])[H:41])[C:16]([H:48])([H:49])[c:17]2[c:18]([H:50])[c:19]([H:51])[c:20]([H:52])[c:21]([C:22]([P:23]([C:24]([C:25]([H:56])([H:57])[H:58])([C:26]([H:59])([H:60])[H:61])[H:55])[C:27]([C:28]([H:63])([H:64])[H:65])([C:29]([H:66])([H:67])[H:68])[H:62])([H:53])[H:54])[2n:30]->12)([H:31])([H:32])[H:33]", "smiles3Dx": "C([C:1]#[5N:2]->[Mn+:3]1(<-[3H-:4])(<-[4C-:5]#[O+:6])(<-[6C-:7]#[O+:8])<-[1P:9]([C:10]([C:11]([H:35])([H:36])[H:37])([C:12]([H:38])([H:39])[H:40])[H:34])([C:13]([C:14]([H:42])([H:43])[H:44])([C:15]([H:45])([H:46])[H:47])[H:41])[C:16]([H:48])([H:49])[c:17]2[c:18]([H:50])[c:19]([H:51])[c:20]([H:52])[c:21]([C:22]([P:23]([C:24]([C:25]([H:56])([H:57])[H:58])([C:26]([H:59])([H:60])[H:61])[H:55])[C:27]([C:28]([H:63])([H:64])[H:65])([C:29]([H:66])([H:67])[H:68])[H:62])([H:53])[H:54])[2n:30]->12)([H:31])([H:32])[H:33]", "dummies": []}
C     -0.2909    -1.0421     4.8546
C     -0.1997    -0.7303     3.4298
N     -0.1276    -0.4677     2.2327
Mn     0.0000     0.0000     0.0000
H      0.0051     0.3569    -1.7997
C      0.5750     2.1649     0.4787
O      0.8779     3.3042     0.7354
C     -2.1871     0.6950     0.0271
O     -3.3397     1.0605     0.0463
P      2.5054    -0.7762    -0.1498
C      3.2586    -0.9394    -1.7933
C      2.1889    -0.8836    -2.8857
C      4.3128     0.1385    -2.0681
C      3.7352    -0.1043     1.0041
C      3.9520     1.4119     0.7674
C      3.3142    -0.3279     2.4658
C      2.2402    -2.4823     0.3210
C      0.9778    -3.0273    -0.3507
C      0.9994    -4.3419    -0.8429
C     -0.1632    -4.9223    -1.3326
C     -1.3600    -4.2239    -1.2460
C     -1.3800    -2.9285    -0.6928
C     -2.6893    -2.2352    -0.4590
P     -4.1047    -3.4158    -0.0552
C     -4.8055    -2.7715     1.5759
C     -6.0016    -3.6307     2.0023
C     -3.7342    -2.8146     2.6723
C     -5.4507    -2.9964    -1.3220
C     -5.2157    -3.7891    -2.6155
C     -5.5665    -1.4951    -1.6353
N     -0.1975    -2.3054    -0.3724
H     -1.2194    -1.6207     5.0444
H     -0.3212    -0.0999     5.4385
H      0.5882    -1.6389     5.1561
H      3.7564    -1.9321    -1.8541
H      1.8341     0.1538    -3.0466
H      2.6114    -1.2417    -3.8443
H      1.3366    -1.5366    -2.6430
H      5.1880     0.0138    -1.3956
H      3.8814     1.1604    -1.9782
H      4.7055     0.0173    -3.1043
H      4.7002    -0.6339     0.8328
H      4.9490     1.5934     0.3085
H      3.9468     2.0034     1.7161
H      3.1871     1.8533     0.0955
H      3.3040    -1.3959     2.7333
H      4.0486     0.1519     3.1483
H      2.3324     0.1384     2.6607
H      3.1300    -3.0875     0.0297
H      2.1008    -2.5556     1.4131
H      1.9163    -4.9222    -0.8313
H     -0.1459    -5.9338    -1.7300
H     -2.2622    -4.7171    -1.5935
H     -2.9079    -1.5962    -1.3421
H     -2.5642    -1.6368     0.4471
H     -5.1449    -1.7179     1.4558
H     -6.3826    -3.2957     2.9930
H     -5.7055    -4.7018     2.0733
H     -6.8394    -3.5257     1.2826
H     -4.1855    -2.6545     3.6754
H     -2.9938    -2.0014     2.5453
H     -3.2035    -3.7894     2.6823
H     -6.4354    -3.3353    -0.9201
H     -6.0305    -3.5975    -3.3438
H     -4.2432    -3.5167    -3.0870
H     -5.2087    -4.8787    -2.3837
H     -6.5594    -1.2856    -2.0869
H     -5.4801    -0.9017    -0.7056
H     -4.7936    -1.1763    -2.3683
69
{"conf": 33, "E": 288.27, "rms": -1.0, "geom": "OH", "total_charge": 0, "CA_charge": 1, "smiles": "C[C:1]#[5N:2]->[Mn+:3]1(<-[3H-:4])(<-[4C-:5]#[O+:6])(<-[6C-:7]#[O+:8])<-[1P:9]([CH:10]([CH3:11])[CH3:12])([CH:13]([CH3:14])[CH3:15])[CH2:16][c:17]2[cH:18][cH:19][cH:20][c:21]([CH2:22][P:23]([CH:24]([CH3:25])[CH3:26])[CH:27]([CH3:28])[CH3:29])[2n:30]->12", "smiles3D": "C([C:1]#[5N:2]->[Mn+:3]1(<-[3H-:4])(<-[4C-:5]#[O+:6])(<-[6C-:7]#[O+:8])<-[1P:9]([C:10]([C:11]([H:35])([H:36])[H:37])([C:12]([H:38])([H:39])[H:40])[H:34])([C:13]([C:14]([H:42])([H:43])[H:44])([C:15]([H:45])([H:46])[H:47])[H:41])[C:16]([H:48])([H:49])[c:17]2[c:18]([H:50])[c:19]([H:51])[c:20]([H:52])[c:21]([C:22]([P:23]([C:24]([C:25]([H:56])([H:57])[H:58])([C:26]([H:59])([H:60])[H:61])[H:55])[C:27]([C:28]([H:63])([H:64])[H:65])([C:29]([H:66])([H:67])[H:68])[H:62])([H:53])[H:54])[2n:30]->12)([H:31])([H:32])[H:33]", "smiles3Dx": "C([C:1]#[5N:2]->[Mn+:3]1(<-[3H-:4])(<-[4C-:5]#[O+:6])(<-[6C-:7]#[O+:8])<-[1P:9]([C:10]([C:11]([H:35])([H:36])[H:37])([C:12]([H:38])([H:39])[H:40])[H:34])([C:13]([C:14]([H:42])([H:43])[H:44])([C:15]([H:45])([H:46])[H:47])[H:41])[C:16]([H:48])([H:49])[c:17]2[c:18]([H:50])[c:19]([H:51])[c:20]([H:52])[c:21]([C:22]([P:23]([C:24]([C:25]([H:56])([H:57])[H:58])([C:26]([H:59])([H:60])[H:61])[H:55])[C:27]([C:28]([H:63])([H:64])[H:65])([C:29]([H:66])([H:67])[H:68])[H:62])([H:53])[H:54])[2n:30]->12)([H:31])([H:32])[H:33]", "dummies": []}
C     -0.5282    -0.4253     4.4301
C     -0.7067    -0.9689     3.1063
N     -0.6134    -1.0024     1.8738
Mn     0.0000     0.0000     0.0000
H      0.6383     1.2899    -1.1935
C      1.1190     1.1181     1.4797
O      1.8163     1.6890     2.3405
C     -1.7870     1.2716     0.1688
O     -2.7763     1.8810     0.2329
P      1.9755    -1.5820    -0.3395
C      3.5863    -0.9158    -0.0112
C      4.6802    -1.8530    -0.5669
C      3.7590     0.5165    -0.5579
C      1.8476    -3.2345     0.3925
C      2.2534    -3.2508     1.8705
C      0.4439    -3.8481     0.2694
C      1.7542    -1.6652    -2.1076
C      0.2286    -1.6104    -2.5530
C     -0.0968    -1.5451    -3.8399
C     -1.4344    -1.5049    -4.1757
C     -2.4133    -1.5065    -3.2041
C     -2.0105    -1.4589    -1.8994
C     -3.0048    -1.6763    -0.7643
P     -3.8630    -3.3487    -0.8198
C     -4.4872    -3.9521     0.8458
C     -3.6521    -5.1334     1.3324
C     -4.5005    -2.8142     1.8673
C     -3.4998    -4.6898    -2.0984
C     -2.0138    -4.7636    -2.4638
C     -4.4178    -4.5492    -3.3052
N     -0.7048    -1.3684    -1.6008
H     -0.5193     0.6355     4.3388
H     -1.3509    -0.7202     5.0441
H      0.4384    -0.7425     4.8801
H      3.7318    -0.8153     1.1044
H      4.8457    -2.6893     0.1088
H      5.6572    -1.3101    -0.6003
H      4.4392    -2.2301    -1.5720
H      3.9372     0.5003    -1.6589
H      4.6104     1.0009    -0.0629
H      2.8334     1.0853    -0.3650
H      2.5639    -3.8523    -0.1761
H      2.6757    -4.2556     2.1396
H      1.3794    -3.0912     2.5378
H      3.0592    -2.5375     2.1057
H     -0.3373    -3.0747     0.1600
H      0.4276    -4.5461    -0.6003
H      0.1786    -4.4705     1.1649
H      2.2738    -0.8703    -2.6064
H      2.1039    -2.6898    -2.4408
H      0.6184    -1.5171    -4.6313
H     -1.7354    -1.3181    -5.2053
H     -3.4161    -1.5365    -3.4686
H     -2.4851    -1.6172     0.2085
H     -3.7540    -0.8688    -0.8293
H     -5.5317    -4.2934     0.7023
H     -3.9268    -6.0434     0.7600
H     -3.8241    -5.3152     2.4134
H     -2.5788    -4.9218     1.1527
H     -4.8749    -1.8764     1.3954
H     -3.4732    -2.6277     2.2530
H     -5.1783    -3.0695     2.7151
H     -3.7494    -5.6478    -1.5953
H     -1.4325    -4.1646    -1.7395
H     -1.8423    -4.4073    -3.5024
H     -1.6434    -5.8060    -2.3912
H     -4.7555    -3.4947    -3.4505
H     -5.3377    -5.1491    -3.1432
H     -3.9066    -4.9235    -4.2166
69
{"conf": 34, "E": 110.9, "rms": -1.0, "geom": "OH", "total_charge": 0, "CA_charge": 1, "smiles": "C[C:1]#[5N:2]->[Mn+:3]1(<-[3H-:4])(<-[4C-:5]#[O+:6])(<-[6C-:7]#[O+:8])<-[1P:9]([CH:10]([CH3:11])[CH3:12])([CH:13]([CH3:14])[CH3:15])[CH2:16][c:17]2[cH:18][cH:19][cH:20][c:21]([CH2:22][P:23]([CH:24]([CH3:25])[CH3:26])[CH:27]([CH3:28])[CH3:29])[2n:30]->12", "smiles3D": "C([C:1]#[5N:2]->[Mn+:3]1(<-[3H-:4])(<-[4C-:5]#[O+:6])(<-[6C-:7]#[O+:8])<-[1P:9]([C:10]([C:11]([H:35])([H:36])[H:37])([C:12]([H:38])([H:39])[H:40])[H:34])([C:13]([C:14]([H:42])([H:43])[H:44])([C:15]([H:45])([H:46])[H:47])[H:41])[C:16]([H:48])([H:49])[c:17]2[c:18]([H:50])[c:19]([H:51])[c:20]([H:52])[c:21]([C:22]([P:23]([C:24]([C:25]([H:56])([H:57])[H:58])([C:26]([H:59])([H:60])[H:61])[H:55])[C:27]([C:28]([H:63])([H:64])[H:65])([C:29]([H:66])([H:67])[H:68])[H:62])([H:53])[H:54])[2n:30]->12)([H:31])([H:32])[H:33]", "smiles3Dx": "C([C:1]#[5N:2]->[Mn+:3]1(<-[3H-:4])(<-[4C-:5]#[O+:6])(<-[6C-:7]#[O+:8])<-[1P:9]([C:10]([C:11]([H:35])([H:36])[H:37])([C:12]([H:38])([H:39])[H:40])[H:34])([C:13]([C:14]([H:42])([H:43])[H:44])([C:15]([H:45])([H:46])[H:47])[H:41])[C:16]([H:48])([H:49])[c:17]2[c:18]([H:50])[c:19]([H:51])[c:20]([H:52])[c:21]([C:22]([P:23]([C:24]([C:25]([H:56])([H:57])[H:58])([C:26]([H:59])([H:60])[H:61])[H:55])[C:27]([C:28]([H:63])([H:64])[H:65])([C:29]([H:66])([H:67])[H:68])[H:62])([H:53])[H:54])[2n:30]->12)([H:31])([H:32])[H:33]", "dummies": []}
C      3.0012    -3.7182     1.3925
C      2.1141    -2.6349     0.9719
N      1.3733    -1.7187     0.6254
Mn     0.0000     0.0000     0.0000
H     -1.1031     1.3811    -0.5065
C     -1.0155    -1.3731    -1.5245
O     -1.5499    -2.0956    -2.3288
C      1.5940     0.5897    -1.5435
O      2.4330     0.8965    -2.3536
P     -1.5757    -0.6865     1.9513
C     -2.9575     0.4403     2.2696
C     -3.8169     0.6282     1.0112
C     -3.8358    -0.0081     3.4445
C     -2.0416    -2.4379     1.9684
C     -3.2599    -2.7073     1.0812
C     -2.2886    -2.9766     3.3885
C     -0.4146    -0.4419     3.2977
C      0.4627     0.7907     3.0594
C      1.0171     1.4347     4.1746
C      1.8225     2.5522     4.0003
C      2.0266     3.0591     2.7239
C      1.4272     2.4277     1.6210
C      1.4906     3.0755     0.2680
P      1.1349     4.9198     0.3282
C      1.5665     5.4950    -1.4171
C      0.9062     4.6459    -2.5098
C      3.0860     5.5187    -1.5988
C     -0.7492     4.9733     0.4058
C     -1.2289     4.5647     1.8018
C     -1.2574     6.3791     0.0715
N      0.7698     1.2389     1.7936
H      2.4592    -4.3937     2.0865
H      3.8861    -3.2880     1.9052
H      3.3335    -4.2922     0.5033
H     -2.5211     1.4286     2.5315
H     -4.4321    -0.2617     0.7823
H     -3.1924     0.8667     0.1314
H     -4.5144     1.4782     1.1683
H     -4.4850    -0.8621     3.1781
H     -3.2299    -0.2526     4.3374
H     -4.5098     0.8262     3.7313
H     -1.1860    -3.0038     1.5405
H     -3.1570    -2.1975     0.1007
H     -4.2046    -2.3957     1.5662
H     -3.3344    -3.7993     0.8857
H     -3.1948    -2.5581     3.8587
H     -1.4173    -2.8068     4.0511
H     -2.4338    -4.0757     3.3344
H     -0.9694    -0.3239     4.2490
H      0.2435    -1.3316     3.3734
H      0.8279     1.0679     5.1761
H      2.2621     3.0461     4.8575
H      2.6178     3.9583     2.6019
H      2.4980     2.9042    -0.1600
H      0.7253     2.6365    -0.3883
H      1.2079     6.5405    -1.5251
H      1.2785     3.6014    -2.4861
H      1.1392     5.0715    -3.5093
H     -0.1977     4.6454    -2.3981
H      3.5102     4.4933    -1.5605
H      3.3447     5.9711    -2.5806
H      3.5546     6.1317    -0.8006
H     -1.1742     4.2566    -0.3282
H     -0.7376     5.1894     2.5801
H     -0.9992     3.4978     1.9936
H     -2.3308     4.6861     1.8882
H     -0.7654     7.1355     0.7210
H     -1.0561     6.6239    -0.9915
H     -2.3565     6.4404     0.2216
69
{"conf": 35, "E": 138.72, "rms": -1.0, "geom": "OH", "total_charge": 0, "CA_charge": 1, "smiles": "C[C:1]#[5N:2]->[Mn+:3]1(<-[3H-:4])(<-[4C-:5]#[O+:6])(<-[6C-:7]#[O+:8])<-[1P:9]([CH:10]([CH3:11])[CH3:12])([CH:13]([CH3:14])[CH3:15])[CH2:16][c:17]2[cH:18][cH:19][cH:20][c:21]([CH2:22][P:23]([CH:24]([CH3:25])[CH3:26])[CH:27]([CH3:28])[CH3:29])[2n:30]->12", "smiles3D": "C([C:1]#[5N:2]->[Mn+:3]1(<-[3H-:4])(<-[4C-:5]#[O+:6])(<-[6C-:7]#[O+:8])<-[1P:9]([C:10]([C:11]([H:35])([H:36])[H:37])([C:12]([H:38])([H:39])[H:40])[H:34])([C:13]([C:14]([H:42])([H:43])[H:44])([C:15]([H:45])([H:46])[H:47])[H:41])[C:16]([H:48])([H:49])[c:17]2[c:18]([H:50])[c:19]([H:51])[c:20]([H:52])[c:21]([C:22]([P:23]([C:24]([C:25]([H:56])([H:57])[H:58])([C:26]([H:59])([H:60])[H:61])[H:55])[C:27]([C:28]([H:63])([H:64])[H:65])([C:29]([H:66])([H:67])[H:68])[H:62])([H:53])[H:54])[2n:30]->12)([H:31])([H:32])[H:33]", "smiles3Dx": "C([C:1]#[5N:2]->[Mn+:3]1(<-[3H-:4])(<-[4C-:5]#[O+:6])(<-[6C-:7]#[O+:8])<-[1P:9]([C:10]([C:11]([H:35])([H:36])[H:37])([C:12]([H:38])([H:39])[H:40])[H:34])([C:13]([C:14]([H:42])([H:43])[H:44])([C:15]([H:45])([H:46])[H:47])[H:41])[C:16]([H:48])([H:49])[c:17]2[c:18]([H:50])[c:19]([H:51])[c:20]([H:52])[c:21]([C:22]([P:23]([C:24]([C:25]([H:56])([H:57])[H:58])([C:26]([H:59])([H:60])[H:61])[H:55])[C:27]([C:28]([H:63])([H:64])[H:65])([C:29]([H:66])([H:67])[H:68])[H:62])([H:53])[H:54])[2n:30]->12)([H:31])([H:32])[H:33]", "dummies": []}
C     -4.2595    -2.5720    -0.1459
C     -3.0117    -1.8107    -0.1017
N     -1.9642    -1.1671    -0.0648
Mn     0.0000     0.0000     0.0000
H      1.5534     0.9808     0.0146
C     -0.0755     0.0332     2.2914
O     -0.1121     0.0378     3.4949
C     -1.2674     1.9183    -0.0547
O     -1.9315     2.9232    -0.0900
P      1.3159    -2.2662    -0.0799
C      2.8331    -2.3953     0.8951
C      3.2891    -0.9989     1.3384
C      3.9670    -3.0843     0.1164
C      0.2971    -3.7196     0.2553
C      1.0970    -5.0269     0.1397
C     -0.3178    -3.6232     1.6606
C      1.7281    -2.3294    -1.8244
C      0.6751    -1.6026    -2.6453
C      0.2427    -2.1621    -3.8548
C     -0.6112    -1.4354    -4.6785
C     -0.9000    -0.1123    -4.3698
C     -0.3863     0.4492    -3.1918
C     -0.2162     1.9415    -3.1241
P      1.2973     2.4521    -4.1158
C      2.1890     3.7943    -3.1286
C      3.2790     4.4430    -3.9785
C      1.2573     4.8498    -2.5327
C      0.8573     3.1252    -5.8332
C      0.2810     2.0227    -6.7240
C     -0.0825     4.3379    -5.7926
N      0.2274    -0.3590    -2.2769
H     -4.7976    -2.4561     0.8124
H     -4.8798    -2.2065    -0.9822
H     -4.0381    -3.6453    -0.2976
H      2.6191    -2.9992     1.8028
H      2.5225    -0.5228     1.9833
H      4.2175    -1.0801     1.9369
H      3.4974    -0.3564     0.4614
H      4.7955    -3.3502     0.8230
H      3.6215    -4.0226    -0.3579
H      4.3942    -2.4037    -0.6604
H     -0.5264    -3.7405    -0.4940
H      1.5472    -5.1366    -0.8617
H      0.4103    -5.8859     0.2817
H      1.8872    -5.0875     0.9145
H     -0.8614    -2.6602     1.7863
H      0.4587    -3.6932     2.4468
H     -1.0425    -4.4436     1.7961
H      2.7040    -1.8208    -1.9867
H      1.7965    -3.3820    -2.1566
H      0.5661    -3.1453    -4.1682
H     -0.9741    -1.8644    -5.6055
H     -1.4969     0.4663    -5.0527
H     -1.1220     2.4784    -3.4943
H      0.0157     2.2286    -2.0889
H      2.7017     3.2776    -2.2891
H      2.8456     5.0641    -4.7870
H      3.9401     3.6615    -4.4434
H      3.9259     5.1026    -3.3529
H      0.6551     5.3527    -3.3106
H      1.8494     5.6080    -1.9864
H      0.5688     4.3831    -1.7908
H      1.8096     3.4432    -6.3149
H     -0.8059     1.9061    -6.5475
H      0.8017     1.0558    -6.5522
H      0.4091     2.2942    -7.7941
H      0.4914     5.2506    -5.5106
H     -0.4979     4.5332    -6.8020
H     -0.9233     4.1691    -5.0882
69
{"conf": 36, "E": 123.28, "rms": -1.0, "geom": "OH", "total_charge": 0, "CA_charge": 1, "smiles": "C[C:1]#[5N:2]->[Mn+:3]1(<-[3H-:4])(<-[4C-:5]#[O+:6])(<-[6C-:7]#[O+:8])<-[1P:9]([CH:10]([CH3:11])[CH3:12])([CH:13]([CH3:14])[CH3:15])[CH2:16][c:17]2[cH:18][cH:19][cH:20][c:21]([CH2:22][P:23]([CH:24]([CH3:25])[CH3:26])[CH:27]([CH3:28])[CH3:29])[2n:30]->12", "smiles3D": "C([C:1]#[5N:2]->[Mn+:3]1(<-[3H-:4])(<-[4C-:5]#[O+:6])(<-[6C-:7]#[O+:8])<-[1P:9]([C:10]([C:11]([H:35])([H:36])[H:37])([C:12]([H:38])([H:39])[H:40])[H:34])([C:13]([C:14]([H:42])([H:43])[H:44])([C:15]([H:45])([H:46])[H:47])[H:41])[C:16]([H:48])([H:49])[c:17]2[c:18]([H:50])[c:19]([H:51])[c:20]([H:52])[c:21]([C:22]([P:23]([C:24]([C:25]([H:56])([H:57])[H:58])([C:26]([H:59])([H:60])[H:61])[H:55])[C:27]([C:28]([H:63])([H:64])[H:65])([C:29]([H:66])([H:67])[H:68])[H:62])([H:53])[H:54])[2n:30]->12)([H:31])([H:32])[H:33]", "smiles3Dx": "C([C:1]#[5N:2]->[Mn+:3]1(<-[3H-:4])(<-[4C-:5]#[O+:6])(<-[6C-:7]#[O+:8])<-[1P:9]([C:10]([C:11]([H:35])([H:36])[H:37])([C:12]([H:38])([H:39])[H:40])[H:34])([C:13]([C:14]([H:42])([H:43])[H:44])([C:15]([H:45])([H:46])[H:47])[H:41])[C:16]([H:48])([H:49])[c:17]2[c:18]([H:50])[c:19]([H:51])[c:20]([H:52])[c:21]([C:22]([P:23]([C:24]([C:25]([H:56])([H:57])[H:58])([C:26]([H:59])([H:60])[H:61])[H:55])[C:27]([C:28]([H:63])([H:64])[H:65])([C:29]([H:66])([H:67])[H:68])[H:62])([H:53])[H:54])[2n:30]->12)([H:31])([H:32])[H:33]", "dummies": []}
C      0.8895     3.2761     3.6427
C      0.6118     2.3138     2.5765
N      0.3932     1.5068     1.6774
Mn     0.0000     0.0000     0.0000
H     -0.3804    -1.2164    -1.3214
C     -0.2958     1.7070    -1.4882
O     -0.4555     2.6089    -2.2723
C     -2.2408     0.1605     0.4436
O     -3.4225     0.2570     0.6557
P      2.5424    -0.1796    -0.5511
C      2.9974    -1.3388    -1.8665
C      2.4091    -2.7302    -1.5987
C      4.5247    -1.4580    -2.0216
C      3.4858     1.3410    -0.7962
C      3.0546     2.4199     0.1974
C      3.2953     1.8730    -2.2242
C      3.1031    -0.9007     0.9869
C      2.0871    -1.9253     1.5056
C      2.5904    -3.0837     2.1138
C      1.7277    -4.0374     2.6178
C      0.3669    -3.8029     2.5814
C     -0.1317    -2.6016     2.0574
C     -1.5795    -2.2854     2.2842
P     -1.7855    -0.8280     3.4581
C     -0.9406    -1.1645     5.1150
C     -0.8560    -2.6497     5.4955
C      0.4517    -0.5295     5.1108
C     -3.6384    -0.7529     3.8052
C     -4.1367    -1.9051     4.6871
C     -3.9835     0.5973     4.4351
N      0.7207    -1.7176     1.4376
H      1.6910     2.8788     4.2986
H     -0.0264     3.4351     4.2299
H      1.2254     4.2340     3.1936
H      2.5747    -0.9601    -2.8202
H      1.3185    -2.6746    -1.4154
H      2.8957    -3.2137    -0.7318
H      2.5749    -3.3838    -2.4789
H      5.0030    -0.4942    -2.2605
H      5.0048    -1.8611    -1.1152
H      4.7616    -2.1474    -2.8595
H      4.5633     1.1249    -0.6317
H      3.7530     3.2846     0.1411
H      2.0293     2.7926    -0.0321
H      3.0930     2.0606     1.2393
H      2.2216     2.0322    -2.4545
H      3.8286     2.8424    -2.3483
H      3.7034     1.1834    -2.9855
H      4.0841    -1.3870     0.8277
H      3.2190    -0.1031     1.7447
H      3.6580    -3.2561     2.1809
H      2.1162    -4.9408     3.0621
H     -0.2940    -4.5388     3.0236
H     -2.0735    -2.1281     1.3136
H     -2.1031    -3.1587     2.7250
H     -1.5316    -0.6423     5.8978
H      0.0427    -3.1263     5.0530
H     -0.7650    -2.7408     6.6006
H     -1.7599    -3.2073     5.1779
H      0.3617     0.5678     4.9722
H      1.0682    -0.9465     4.2890
H      0.9647    -0.7172     6.0783
H     -4.1685    -0.8217     2.8314
H     -5.2428    -1.8309     4.7996
H     -3.6747    -1.8588     5.7003
H     -3.9083    -2.8845     4.2062
H     -5.0817     0.6795     4.5772
H     -3.4877     0.7097     5.4236
H     -3.6542     1.4250     3.7673
69
{"conf": 37, "E": 121.44, "rms": -1.0, "geom": "OH", "total_charge": 0, "CA_charge": 1, "smiles": "C[C:1]#[5N:2]->[Mn+:3]1(<-[3H-:4])(<-[4C-:5]#[O+:6])(<-[6C-:7]#[O+:8])<-[1P:9]([CH:10]([CH3:11])[CH3:12])([CH:13]([CH3:14])[CH3:15])[CH2:16][c:17]2[cH:18][cH:19][cH:20][c:21]([CH2:22][P:23]([CH:24]([CH3:25])[CH3:26])[CH:27]([CH3:28])[CH3:29])[2n:30]->12", "smiles3D": "C([C:1]#[5N:2]->[Mn+:3]1(<-[3H-:4])(<-[4C-:5]#[O+:6])(<-[6C-:7]#[O+:8])<-[1P:9]([C:10]([C:11]([H:35])([H:36])[H:37])([C:12]([H:38])([H:39])[H:40])[H:34])([C:13]([C:14]([H:42])([H:43])[H:44])([C:15]([H:45])([H:46])[H:47])[H:41])[C:16]([H:48])([H:49])[c:17]2[c:18]([H:50])[c:19]([H:51])[c:20]([H:52])[c:21]([C:22]([P:23]([C:24]([C:25]([H:56])([H:57])[H:58])([C:26]([H:59])([H:60])[H:61])[H:55])[C:27]([C:28]([H:63])([H:64])[H:65])([C:29]([H:66])([H:67])[H:68])[H:62])([H:53])[H:54])[2n:30]->12)([H:31])([H:32])[H:33]", "smiles3Dx": "C([C:1]#[5N:2]->[Mn+:3]1(<-[3H-:4])(<-[4C-:5]#[O+:6])(<-[6C-:7]#[O+:8])<-[1P:9]([C:10]([C:11]([H:35])([H:36])[H:37])([C:12]([H:38])([H:39])[H:40])[H:34])([C:13]([C:14]([H:42])([H:43])[H:44])([C:15]([H:45])([H:46])[H:47])[H:41])[C:16]([H:48])([H:49])[c:17]2[c:18]([H:50])[c:19]([H:51])[c:20]([H:52])[c:21]([C:22]([P:23]([C:24]([C:25]([H:56])([H:57])[H:58])([C:26]([H:59])([H:60])[H:61])[H:55])[C:27]([C:28]([H:63])([H:64])[H:65])([C:29]([H:66])([H:67])[H:68])[H:62])([H:53])[H:54])[2n:30]->12)([H:31])([H:32])[H:33]", "dummies": []}
C     -1.7402     0.2006     4.6647
C     -1.1932     0.1791     3.3069
N     -0.7508     0.1520     2.1595
Mn     0.0000     0.0000     0.0000
H      0.5604    -0.2447    -1.7349
C     -2.0379    -0.8885    -0.5481
O     -3.1045    -1.3540    -0.8519
C      0.8495    -2.0831     0.4740
O      1.3150    -3.1698     0.7180
P     -0.6377     2.4549    -0.6473
C     -1.6774     2.6768    -2.1117
C     -3.1643     2.4228    -1.7897
C     -1.2394     1.7199    -3.2218
C     -1.1546     3.6059     0.6533
C     -1.4713     5.0058     0.0830
C     -2.3801     3.0803     1.4235
C      0.9910     3.0587    -1.1231
C      2.1301     2.3497    -0.3760
C      3.4217     2.8868    -0.5007
C      4.4978     2.2668     0.1161
C      4.2734     1.1728     0.9422
C      2.9637     0.6971     1.1256
C      2.6784    -0.1940     2.2988
P      3.2842     0.5823     3.9044
C      2.7285     2.4030     3.7934
C      1.3029     2.6544     4.2915
C      3.7240     3.2993     4.5348
C      2.2227    -0.2387     5.2271
C      2.2793    -1.7573     5.1079
C      2.6855     0.1877     6.6232
N      1.9443     1.1974     0.3582
H     -1.1627    -0.4729     5.3309
H     -1.6879     1.2344     5.0577
H     -2.8010    -0.1305     4.6403
H     -1.5609     3.7152    -2.4841
H     -3.7517     2.2872    -2.7238
H     -3.2947     1.5161    -1.1563
H     -3.6204     3.2992    -1.2947
H     -0.2236     1.9568    -3.5973
H     -1.9209     1.7996    -4.0966
H     -1.2721     0.6713    -2.8781
H     -0.3065     3.7054     1.3689
H     -1.6271     5.7206     0.9261
H     -0.6408     5.4085    -0.5321
H     -2.3963     5.0185    -0.5296
H     -2.2192     2.0628     1.7746
H     -3.3090     3.0938     0.8303
H     -2.5573     3.7172     2.3085
H      1.0532     4.1427    -0.9151
H      1.1380     2.9065    -2.2087
H      3.5936     3.7783    -1.0898
H      5.4988     2.6673     0.0111
H      5.0968     0.7702     1.5126
H      1.6103    -0.3967     2.3869
H      3.1939    -1.1514     2.1552
H      2.7583     2.7265     2.7324
H      1.1948     2.4537     5.3825
H      0.5922     2.0242     3.7205
H      1.0233     3.7122     4.1102
H      3.7398     3.0647     5.6171
H      4.7368     3.1573     4.1191
H      3.4529     4.3647     4.4119
H      1.1627     0.0620     5.0999
H      1.7322    -2.2448     5.9469
H      1.8116    -2.0917     4.1607
H      3.3254    -2.1107     5.1216
H      3.6956    -0.2186     6.8473
H      1.9731    -0.1837     7.3976
H      2.7131     1.2974     6.7181
69
{"conf": 38, "E": 272.52, "rms": -1.0, "geom": "OH", "total_charge": 0, "CA_charge": 1, "smiles": "C[C:1]#[5N:2]->[Mn+:3]1(<-[3H-:4])(<-[4C-:5]#[O+:6])(<-[6C-:7]#[O+:8])<-[1P:9]([CH:10]([CH3:11])[CH3:12])([CH:13]([CH3:14])[CH3:15])[CH2:16][c:17]2[cH:18][cH:19][cH:20][c:21]([CH2:22][P:23]([CH:24]([CH3:25])[CH3:26])[CH:27]([CH3:28])[CH3:29])[2n:30]->12", "smiles3D": "C([C:1]#[5N:2]->[Mn+:3]1(<-[3H-:4])(<-[4C-:5]#[O+:6])(<-[6C-:7]#[O+:8])<-[1P:9]([C:10]([C:11]([H:35])([H:36])[H:37])([C:12]([H:38])([H:39])[H:40])[H:34])([C:13]([C:14]([H:42])([H:43])[H:44])([C:15]([H:45])([H:46])[H:47])[H:41])[C:16]([H:48])([H:49])[c:17]2[c:18]([H:50])[c:19]([H:51])[c:20]([H:52])[c:21]([C:22]([P:23]([C:24]([C:25]([H:56])([H:57])[H:58])([C:26]([H:59])([H:60])[H:61])[H:55])[C:27]([C:28]([H:63])([H:64])[H:65])([C:29]([H:66])([H:67])[H:68])[H:62])([H:53])[H:54])[2n:30]->12)([H:31])([H:32])[H:33]", "smiles3Dx": "C([C:1]#[5N:2]->[Mn+:3]1(<-[3H-:4])(<-[4C-:5]#[O+:6])(<-[6C-:7]#[O+:8])<-[1P:9]([C:10]([C:11]([H:35])([H:36])[H:37])([C:12]([H:38])([H:39])[H:40])[H:34])([C:13]([C:14]([H:42])([H:43])[H:44])([C:15]([H:45])([H:46])[H:47])[H:41])[C:16]([H:48])([H:49])[c:17]2[c:18]([H:50])[c:19]([H:51])[c:20]([H:52])[c:21]([C:22]([P:23]([C:24]([C:25]([H:56])([H:57])[H:58])([C:26]([H:59])([H:60])[H:61])[H:55])[C:27]([C:28]([H:63])([H:64])[H:65])([C:29]([H:66])([H:67])[H:68])[H:62])([H:53])[H:54])[2n:30]->12)([H:31])([H:32])[H:33]", "dummies": []}
C      2.2460    -3.0794    -2.5363
C      1.6858    -1.7783    -2.3315
N      1.0997    -0.9006    -1.7075
Mn     0.0000     0.0000     0.0000
H     -0.9000     0.3963     1.5606
C      1.3857    -1.3095     1.0983
O      2.1072    -2.1003     1.7261
C     -1.4527    -1.6362    -0.3035
O     -2.2228    -2.4850    -0.6474
P      1.6836     1.9370     0.2743
C      3.4876     1.6413     0.1211
C      4.0568     0.9544     1.3703
C      3.7576     0.7214    -1.1237
C      1.3045     2.9293     1.7479
C      1.4567     2.0983     3.0255
C      2.1538     4.2113     1.7655
C      1.1105     2.9536    -1.0430
C     -0.3676     2.8712    -1.1731
C     -1.1678     3.9567    -0.7982
C     -2.5342     3.7973    -1.0833
C     -3.0279     2.6282    -1.6694
C     -2.2134     1.5452    -1.7711
C     -2.3870     0.4986    -2.8777
P     -4.0386    -0.2653    -2.7634
C     -4.8590    -0.4345    -1.1005
C     -5.3952    -1.8631    -0.9341
C     -5.9264     0.6441    -0.9145
C     -4.8101    -0.6947    -4.3967
C     -5.2282    -2.1594    -4.3913
C     -6.0023     0.2296    -4.6538
N     -0.9609     1.6468    -1.2970
H      2.0717    -3.6884    -1.5919
H      3.3317    -2.9593    -2.6684
H      1.7351    -3.5591    -3.4018
H      3.9754     2.6217    -0.0698
H      4.5608     1.7318     2.0023
H      4.8325     0.2014     1.0990
H      3.3009     0.4314     1.9909
H      4.7970     0.9063    -1.4552
H      3.6655    -0.3486    -0.8767
H      3.0963     0.9729    -1.9594
H      0.2280     3.2094     1.6380
H      2.5051     2.1671     3.4146
H      0.7715     2.5121     3.7839
H      1.1588     1.0714     2.8355
H      2.0358     4.6872     2.7785
H      3.2139     4.0255     1.5615
H      1.7454     4.9284     1.0365
H      1.4997     2.5266    -1.9895
H      1.4582     3.9977    -0.8966
H     -0.7522     4.9176    -0.4455
H     -3.1890     4.5849    -0.8722
H     -4.0185     2.6217    -2.1044
H     -1.5917    -0.2822    -2.8175
H     -2.2851     1.0501    -3.8457
H     -4.0469    -0.2753    -0.3276
H     -4.7185    -2.6003    -1.4348
H     -6.4284    -1.9438    -1.3653
H     -5.4463    -2.1079     0.1379
H     -6.8553     0.2063    -0.4771
H     -5.5486     1.4290    -0.2467
H     -6.2024     1.1389    -1.8822
H     -4.0657    -0.5310    -5.1983
H     -4.3538    -2.7958    -4.0947
H     -6.0761    -2.3357    -3.6991
H     -5.5243    -2.4626    -5.4187
H     -6.8009     0.0689    -3.8956
H     -6.4113     0.0507    -5.6679
H     -5.6562     1.2858    -4.5995
