# Supplementary material for: MACE: Automated Assessment of Stereochemistry of Transition Metal Complexes and Its Applications in Computational Catalysis
Source: J Chem Theory Comput. 2024 Feb 16;20(5):2313–20. doi: 10.1021/acs.jctc.3c01313 (PMC10938507; doi:10.1021/acs.jctc.3c01313)
Supplement: Supplementary file 3 — ct3c01313_si_003.zip [file ct3c01313_si_003.zip › structures/screening/mace_MeCN/Mn_PNpyP_iPr_bi_2.xyz]

69
{"conf": 0, "E": 134.36, "rms": -1.0, "geom": "OH", "total_charge": 0, "CA_charge": 1, "smiles": "C[C:1]#[4N:2]->[Mn+:3]1(<-[3H-:4])(<-[5C-:5]#[O+:6])(<-[6C-:7]#[O+:8])<-[1P:9]([CH:10]([CH3:11])[CH3:12])([CH:13]([CH3:14])[CH3:15])[CH2:16][c:17]2[cH:18][cH:19][cH:20][c:21]([CH2:22][P:23]([CH:24]([CH3:25])[CH3:26])[CH:27]([CH3:28])[CH3:29])[2n:30]->12", "smiles3D": "C([C:1]#[4N:2]->[Mn+:3]1(<-[3H-:4])(<-[5C-:5]#[O+:6])(<-[6C-:7]#[O+:8])<-[1P:9]([C:10]([C:11]([H:35])([H:36])[H:37])([C:12]([H:38])([H:39])[H:40])[H:34])([C:13]([C:14]([H:42])([H:43])[H:44])([C:15]([H:45])([H:46])[H:47])[H:41])[C:16]([H:48])([H:49])[c:17]2[c:18]([H:50])[c:19]([H:51])[c:20]([H:52])[c:21]([C:22]([P:23]([C:24]([C:25]([H:56])([H:57])[H:58])([C:26]([H:59])([H:60])[H:61])[H:55])[C:27]([C:28]([H:63])([H:64])[H:65])([C:29]([H:66])([H:67])[H:68])[H:62])([H:53])[H:54])[2n:30]->12)([H:31])([H:32])[H:33]", "smiles3Dx": "C([C:1]#[4N:2]->[Mn+:3]1(<-[3H-:4])(<-[5C-:5]#[O+:6])(<-[6C-:7]#[O+:8])<-[1P:9]([C:10]([C:11]([H:35])([H:36])[H:37])([C:12]([H:38])([H:39])[H:40])[H:34])([C:13]([C:14]([H:42])([H:43])[H:44])([C:15]([H:45])([H:46])[H:47])[H:41])[C:16]([H:48])([H:49])[c:17]2[c:18]([H:50])[c:19]([H:51])[c:20]([H:52])[c:21]([C:22]([P:23]([C:24]([C:25]([H:56])([H:57])[H:58])([C:26]([H:59])([H:60])[H:61])[H:55])[C:27]([C:28]([H:63])([H:64])[H:65])([C:29]([H:66])([H:67])[H:68])[H:62])([H:53])[H:54])[2n:30]->12)([H:31])([H:32])[H:33]", "dummies": []}
C     -0.5181    -3.8973    -3.0604
C     -0.3974    -2.7837    -2.1183
N     -0.2766    -1.8287    -1.3548
Mn     0.0000     0.0000     0.0000
H      0.3652     0.9524    -1.5354
C     -0.4221    -1.3125     1.8245
O     -0.6335    -2.0404     2.7702
C      2.2383    -0.4365     0.1683
O      3.4125    -0.6915     0.2404
P     -2.4721     0.7953    -0.2345
C     -3.6454     0.6236     1.1408
C     -3.6193    -0.8017     1.7220
C     -3.3489     1.6338     2.2669
C     -3.3103     0.3466    -1.7764
C     -4.4595     1.3234    -2.1020
C     -3.8525    -1.0863    -1.7051
C     -2.0969     2.5447    -0.3925
C     -0.9560     2.9660     0.5509
C     -0.8430     4.3297     0.8629
C      0.0893     4.7418     1.7956
C      0.8284     3.7952     2.4883
C      0.7523     2.4330     2.1394
C      1.2646     1.4255     3.1388
P      3.0568     0.8813     2.9219
C      4.2340     2.3132     3.2965
C      4.2405     3.3420     2.1658
C      3.9911     2.9618     4.6688
C      3.2573    -0.2743     4.4107
C      2.3709    -1.5087     4.2484
C      4.7175    -0.7091     4.5717
N     -0.0606     2.0572     1.0909
H     -0.1001    -3.5723    -4.0353
H      0.0608    -4.7691    -2.6966
H     -1.5875    -4.1677    -3.1853
H     -4.6678     0.8178     0.7583
H     -3.4116    -1.5782     0.9522
H     -4.6066    -1.0292     2.1756
H     -2.8660    -0.8932     2.5264
H     -2.2837     1.5748     2.5788
H     -3.9804     1.3978     3.1517
H     -3.6123     2.6598     1.9576
H     -2.5644     0.4000    -2.6023
H     -5.2458     1.3179    -1.3190
H     -4.0843     2.3599    -2.2312
H     -4.9339     1.0237    -3.0622
H     -4.6862    -1.1630    -0.9731
H     -3.0434    -1.7937    -1.4323
H     -4.2404    -1.3757    -2.7020
H     -3.0090     3.1392    -0.1675
H     -1.7853     2.7511    -1.4367
H     -1.4864     5.0585     0.3799
H      0.1754     5.7967     2.0497
H      1.4124     4.1201     3.3244
H      0.6158     0.5464     3.1067
H      1.1491     1.8317     4.1637
H      5.2559     1.8742     3.3153
H      5.2265     3.8616     2.1463
H      4.0951     2.8498     1.1711
H      3.4622     4.1123     2.2991
H      2.9706     3.4024     4.7270
H      4.7407     3.7727     4.8323
H      4.1111     2.2244     5.4815
H      2.9385     0.2515     5.3359
H      1.3033    -1.2295     4.3401
H      2.5774    -2.2520     5.0532
H      2.5485    -1.9949     3.2560
H      5.0955    -1.1840     3.6364
H      5.3623     0.1591     4.8301
H      4.8102    -1.4384     5.4099
69
{"conf": 1, "E": 125.54, "rms": -1.0, "geom": "OH", "total_charge": 0, "CA_charge": 1, "smiles": "C[C:1]#[4N:2]->[Mn+:3]1(<-[3H-:4])(<-[5C-:5]#[O+:6])(<-[6C-:7]#[O+:8])<-[1P:9]([CH:10]([CH3:11])[CH3:12])([CH:13]([CH3:14])[CH3:15])[CH2:16][c:17]2[cH:18][cH:19][cH:20][c:21]([CH2:22][P:23]([CH:24]([CH3:25])[CH3:26])[CH:27]([CH3:28])[CH3:29])[2n:30]->12", "smiles3D": "C([C:1]#[4N:2]->[Mn+:3]1(<-[3H-:4])(<-[5C-:5]#[O+:6])(<-[6C-:7]#[O+:8])<-[1P:9]([C:10]([C:11]([H:35])([H:36])[H:37])([C:12]([H:38])([H:39])[H:40])[H:34])([C:13]([C:14]([H:42])([H:43])[H:44])([C:15]([H:45])([H:46])[H:47])[H:41])[C:16]([H:48])([H:49])[c:17]2[c:18]([H:50])[c:19]([H:51])[c:20]([H:52])[c:21]([C:22]([P:23]([C:24]([C:25]([H:56])([H:57])[H:58])([C:26]([H:59])([H:60])[H:61])[H:55])[C:27]([C:28]([H:63])([H:64])[H:65])([C:29]([H:66])([H:67])[H:68])[H:62])([H:53])[H:54])[2n:30]->12)([H:31])([H:32])[H:33]", "smiles3Dx": "C([C:1]#[4N:2]->[Mn+:3]1(<-[3H-:4])(<-[5C-:5]#[O+:6])(<-[6C-:7]#[O+:8])<-[1P:9]([C:10]([C:11]([H:35])([H:36])[H:37])([C:12]([H:38])([H:39])[H:40])[H:34])([C:13]([C:14]([H:42])([H:43])[H:44])([C:15]([H:45])([H:46])[H:47])[H:41])[C:16]([H:48])([H:49])[c:17]2[c:18]([H:50])[c:19]([H:51])[c:20]([H:52])[c:21]([C:22]([P:23]([C:24]([C:25]([H:56])([H:57])[H:58])([C:26]([H:59])([H:60])[H:61])[H:55])[C:27]([C:28]([H:63])([H:64])[H:65])([C:29]([H:66])([H:67])[H:68])[H:62])([H:53])[H:54])[2n:30]->12)([H:31])([H:32])[H:33]", "dummies": []}
C      3.7944    -2.4868     2.0531
C      2.6674    -1.7517     1.4780
N      1.7278    -1.1338     0.9818
Mn     0.0000     0.0000     0.0000
H     -1.1396    -1.3583     0.4791
C      1.4766     1.6537    -0.5744
O      2.2497     2.5247    -0.8817
C      0.4632    -0.9665    -2.0211
O      0.7203    -1.4654    -3.0900
P     -0.6506     1.3795     2.1025
C      0.6962     1.8570     3.2055
C      0.3216     3.0921     4.0426
C      1.0660     0.6954     4.1398
C     -2.0303     0.7785     3.1150
C     -2.0279    -0.7537     3.1461
C     -3.3917     1.2692     2.5900
C     -1.1648     2.8791     1.2585
C     -1.9219     2.5487    -0.0389
C     -2.8531     3.4758    -0.5187
C     -3.6693     3.1381    -1.5853
C     -3.5856     1.8730    -2.1366
C     -2.6184     0.9666    -1.6873
C     -2.7935    -0.5003    -2.0101
P     -2.3984    -1.0461    -3.7785
C     -2.8833    -2.8755    -3.7259
C     -2.2143    -3.6012    -2.5438
C     -2.4869    -3.5687    -5.0303
C     -3.6543    -0.3543    -5.0096
C     -3.1888     1.0058    -5.5362
C     -5.1124    -0.3471    -4.4995
N     -1.7415     1.3576    -0.7099
H      4.3982    -1.8054     2.6903
H      4.4241    -2.8843     1.2320
H      3.4117    -3.3262     2.6669
H      1.5847     2.1086     2.5878
H      0.1800     3.9822     3.3920
H     -0.5921     2.9264     4.6436
H      1.1514     3.3347     4.7466
H      1.9702     0.9608     4.7312
H      0.2450     0.4573     4.8429
H      1.3031    -0.2107     3.5479
H     -1.9006     1.1474     4.1537
H     -1.0000    -1.1576     3.2529
H     -2.6258    -1.1122     4.0111
H     -2.4928    -1.1721     2.2291
H     -3.5184     2.3555     2.7678
H     -4.2117     0.7725     3.1523
H     -3.5224     1.0325     1.5175
H     -0.2609     3.4732     1.0045
H     -1.8041     3.4858     1.9293
H     -2.9777     4.4325    -0.0271
H     -4.4174     3.8392    -1.9345
H     -4.3303     1.5840    -2.8560
H     -2.1300    -1.0750    -1.3531
H     -3.8211    -0.8142    -1.7278
H     -3.9846    -2.9481    -3.6033
H     -2.6420    -3.2466    -1.5798
H     -2.4149    -4.6887    -2.5993
H     -1.1179    -3.4368    -2.5548
H     -2.7268    -4.6520    -4.9801
H     -3.0515    -3.1587    -5.8909
H     -1.4007    -3.4574    -5.2222
H     -3.6328    -1.0196    -5.8964
H     -2.9514     1.7081    -4.7211
H     -3.9669     1.4599    -6.1947
H     -2.2709     0.8739    -6.1439
H     -5.5845     0.6515    -4.6137
H     -5.7177    -1.0685    -5.0852
H     -5.1949    -0.6505    -3.4404
69
{"conf": 2, "E": 116.05, "rms": -1.0, "geom": "OH", "total_charge": 0, "CA_charge": 1, "smiles": "C[C:1]#[4N:2]->[Mn+:3]1(<-[3H-:4])(<-[5C-:5]#[O+:6])(<-[6C-:7]#[O+:8])<-[1P:9]([CH:10]([CH3:11])[CH3:12])([CH:13]([CH3:14])[CH3:15])[CH2:16][c:17]2[cH:18][cH:19][cH:20][c:21]([CH2:22][P:23]([CH:24]([CH3:25])[CH3:26])[CH:27]([CH3:28])[CH3:29])[2n:30]->12", "smiles3D": "C([C:1]#[4N:2]->[Mn+:3]1(<-[3H-:4])(<-[5C-:5]#[O+:6])(<-[6C-:7]#[O+:8])<-[1P:9]([C:10]([C:11]([H:35])([H:36])[H:37])([C:12]([H:38])([H:39])[H:40])[H:34])([C:13]([C:14]([H:42])([H:43])[H:44])([C:15]([H:45])([H:46])[H:47])[H:41])[C:16]([H:48])([H:49])[c:17]2[c:18]([H:50])[c:19]([H:51])[c:20]([H:52])[c:21]([C:22]([P:23]([C:24]([C:25]([H:56])([H:57])[H:58])([C:26]([H:59])([H:60])[H:61])[H:55])[C:27]([C:28]([H:63])([H:64])[H:65])([C:29]([H:66])([H:67])[H:68])[H:62])([H:53])[H:54])[2n:30]->12)([H:31])([H:32])[H:33]", "smiles3Dx": "C([C:1]#[4N:2]->[Mn+:3]1(<-[3H-:4])(<-[5C-:5]#[O+:6])(<-[6C-:7]#[O+:8])<-[1P:9]([C:10]([C:11]([H:35])([H:36])[H:37])([C:12]([H:38])([H:39])[H:40])[H:34])([C:13]([C:14]([H:42])([H:43])[H:44])([C:15]([H:45])([H:46])[H:47])[H:41])[C:16]([H:48])([H:49])[c:17]2[c:18]([H:50])[c:19]([H:51])[c:20]([H:52])[c:21]([C:22]([P:23]([C:24]([C:25]([H:56])([H:57])[H:58])([C:26]([H:59])([H:60])[H:61])[H:55])[C:27]([C:28]([H:63])([H:64])[H:65])([C:29]([H:66])([H:67])[H:68])[H:62])([H:53])[H:54])[2n:30]->12)([H:31])([H:32])[H:33]", "dummies": []}
C     -0.9774     2.8054    -4.0039
C     -0.6921     1.9764    -2.8289
N     -0.4559     1.2828    -1.8413
Mn     0.0000     0.0000     0.0000
H      0.9907    -1.1521    -1.0229
C     -1.3240     1.3439     1.2902
O     -2.0232     2.0503     1.9717
C     -1.8803    -1.2457    -0.4081
O     -2.8696    -1.8985    -0.6293
P      2.1229     1.4216     0.5766
C      1.8882     3.0362     1.3679
C      1.4284     2.8741     2.8332
C      0.8526     3.8701     0.5910
C      3.3719     1.5885    -0.7134
C      3.1431     2.8530    -1.5481
C      3.3301     0.3665    -1.6337
C      2.8989     0.3660     1.7957
C      1.8508    -0.4363     2.5631
C      2.0552    -0.6672     3.9326
C      1.1912    -1.5025     4.6264
C      0.2319    -2.2239     3.9300
C      0.1070    -2.0540     2.5387
C     -0.6855    -3.0456     1.7385
P     -0.2872    -4.8231     2.2282
C     -1.3678    -5.8833     1.0978
C     -1.2391    -7.3578     1.4964
C     -2.8339    -5.4507     1.1901
C      1.4690    -5.1261     1.5968
C      2.5005    -4.6197     2.6088
C      1.7388    -4.5230     0.2097
N      0.7917    -1.0414     1.9223
H     -1.2307     2.1473    -4.8655
H     -1.8363     3.4699    -3.7827
H     -0.0884     3.4238    -4.2526
H      2.8534     3.5866     1.3651
H      1.1179     3.8533     3.2596
H      0.5798     2.1671     2.9221
H      2.2595     2.5149     3.4745
H      1.3302     4.4475    -0.2310
H      0.0536     3.2393     0.1493
H      0.3671     4.6244     1.2446
H      4.3773     1.6503    -0.2358
H      3.8231     2.8603    -2.4248
H      3.3908     3.7558    -0.9584
H      2.0968     2.9018    -1.9250
H      3.4731    -0.5710    -1.0583
H      2.3634     0.3258    -2.1755
H      4.1475     0.4241    -2.3865
H      3.5801    -0.3462     1.2869
H      3.5005     0.9840     2.4940
H      2.8640    -0.1748     4.4687
H      1.3104    -1.6353     5.6985
H     -0.3660    -2.9526     4.4641
H     -0.4478    -2.9515     0.6661
H     -1.7604    -2.8511     1.9126
H     -1.0421    -5.7656     0.0420
H     -0.1897    -7.6997     1.3806
H     -1.8790    -7.9886     0.8363
H     -1.5612    -7.4989     2.5542
H     -2.9736    -4.4595     0.7112
H     -3.1580    -5.3921     2.2504
H     -3.4968    -6.1637     0.6486
H      1.6035    -6.2258     1.5169
H      3.5173    -4.9367     2.2966
H      2.4821    -3.5156     2.6802
H      2.2973    -5.0480     3.6112
H      1.7571    -3.4140     0.2577
H      2.7272    -4.8682    -0.1590
H      0.9738    -4.8497    -0.5201
69
{"conf": 3, "E": 123.07, "rms": -1.0, "geom": "OH", "total_charge": 0, "CA_charge": 1, "smiles": "C[C:1]#[4N:2]->[Mn+:3]1(<-[3H-:4])(<-[5C-:5]#[O+:6])(<-[6C-:7]#[O+:8])<-[1P:9]([CH:10]([CH3:11])[CH3:12])([CH:13]([CH3:14])[CH3:15])[CH2:16][c:17]2[cH:18][cH:19][cH:20][c:21]([CH2:22][P:23]([CH:24]([CH3:25])[CH3:26])[CH:27]([CH3:28])[CH3:29])[2n:30]->12", "smiles3D": "C([C:1]#[4N:2]->[Mn+:3]1(<-[3H-:4])(<-[5C-:5]#[O+:6])(<-[6C-:7]#[O+:8])<-[1P:9]([C:10]([C:11]([H:35])([H:36])[H:37])([C:12]([H:38])([H:39])[H:40])[H:34])([C:13]([C:14]([H:42])([H:43])[H:44])([C:15]([H:45])([H:46])[H:47])[H:41])[C:16]([H:48])([H:49])[c:17]2[c:18]([H:50])[c:19]([H:51])[c:20]([H:52])[c:21]([C:22]([P:23]([C:24]([C:25]([H:56])([H:57])[H:58])([C:26]([H:59])([H:60])[H:61])[H:55])[C:27]([C:28]([H:63])([H:64])[H:65])([C:29]([H:66])([H:67])[H:68])[H:62])([H:53])[H:54])[2n:30]->12)([H:31])([H:32])[H:33]", "smiles3Dx": "C([C:1]#[4N:2]->[Mn+:3]1(<-[3H-:4])(<-[5C-:5]#[O+:6])(<-[6C-:7]#[O+:8])<-[1P:9]([C:10]([C:11]([H:35])([H:36])[H:37])([C:12]([H:38])([H:39])[H:40])[H:34])([C:13]([C:14]([H:42])([H:43])[H:44])([C:15]([H:45])([H:46])[H:47])[H:41])[C:16]([H:48])([H:49])[c:17]2[c:18]([H:50])[c:19]([H:51])[c:20]([H:52])[c:21]([C:22]([P:23]([C:24]([C:25]([H:56])([H:57])[H:58])([C:26]([H:59])([H:60])[H:61])[H:55])[C:27]([C:28]([H:63])([H:64])[H:65])([C:29]([H:66])([H:67])[H:68])[H:62])([H:53])[H:54])[2n:30]->12)([H:31])([H:32])[H:33]", "dummies": []}
C     -4.7650    -0.6741    -1.2959
C     -3.3671    -0.4825    -0.9124
N     -2.1914    -0.3186    -0.5935
Mn     0.0000     0.0000     0.0000
H      0.4880    -0.2796    -1.7494
C     -0.7160     0.3380     2.1415
O     -1.1133     0.5244     3.2654
C      0.2682    -2.2524     0.3504
O      0.4122    -3.4372     0.5320
P     -0.0399     2.5451    -0.4775
C     -0.2691     3.5480     1.0125
C     -1.7502     3.8843     1.2215
C      0.5687     4.8322     0.9991
C     -1.1556     3.0955    -1.7901
C     -0.8071     4.5113    -2.2772
C     -1.1012     2.1212    -2.9722
C      1.6489     2.7514    -1.0495
C      2.6115     1.8200    -0.2994
C      3.9839     2.0631    -0.4317
C      4.9006     1.2124     0.1784
C      4.4443     0.2167     1.0297
C      3.0622     0.0407     1.2172
C      2.5964    -0.7929     2.3827
P      2.0094     0.2370     3.8465
C      1.8835    -1.0736     5.1969
C      0.7458    -2.0510     4.8855
C      1.6393    -0.4294     6.5668
C      3.3764     1.3972     4.4326
C      3.5315     2.5923     3.4905
C      4.7035     0.6773     4.6712
N      2.1791     0.7215     0.4185
H     -4.9982    -1.7592    -1.3103
H     -4.9256    -0.2476    -2.3081
H     -5.4240    -0.1614    -0.5619
H      0.0666     2.9417     1.8803
H     -2.3725     2.9664     1.1658
H     -2.1165     4.6170     0.4730
H     -1.8912     4.3291     2.2292
H      0.4695     5.4050     0.0623
H      1.6338     4.5895     1.1749
H      0.2666     5.4971     1.8318
H     -2.1934     3.0965    -1.3905
H      0.2681     4.6077    -2.5419
H     -1.4084     4.7559    -3.1804
H     -1.0740     5.2660    -1.5153
H     -1.8831     2.3846    -3.7175
H     -1.3052     1.0851    -2.6349
H     -0.1106     2.1501    -3.4776
H      1.6946     2.5028    -2.1284
H      1.9710     3.8011    -0.9188
H      4.3397     2.8870    -1.0424
H      5.9637     1.3700     0.0502
H      5.1631    -0.3864     1.5705
H      3.3987    -1.4758     2.7265
H      1.7634    -1.4301     2.0836
H      2.8400    -1.6415     5.2268
H     -0.2234    -1.5075     4.8273
H      0.6766    -2.8187     5.6866
H      0.9328    -2.5726     3.9236
H      1.4548    -1.2099     7.3345
H      2.5287     0.1456     6.8918
H      0.7575     0.2481     6.5357
H      3.0416     1.8172     5.4058
H      4.0921     3.4045     4.0017
H      2.5328     2.9920     3.2038
H      4.0882     2.3173     2.5741
H      5.0142     0.0950     3.7827
H      5.4999     1.4126     4.9184
H      4.6195    -0.0140     5.5316
69
{"conf": 4, "E": 268.34, "rms": -1.0, "geom": "OH", "total_charge": 0, "CA_charge": 1, "smiles": "C[C:1]#[4N:2]->[Mn+:3]1(<-[3H-:4])(<-[5C-:5]#[O+:6])(<-[6C-:7]#[O+:8])<-[1P:9]([CH:10]([CH3:11])[CH3:12])([CH:13]([CH3:14])[CH3:15])[CH2:16][c:17]2[cH:18][cH:19][cH:20][c:21]([CH2:22][P:23]([CH:24]([CH3:25])[CH3:26])[CH:27]([CH3:28])[CH3:29])[2n:30]->12", "smiles3D": "C([C:1]#[4N:2]->[Mn+:3]1(<-[3H-:4])(<-[5C-:5]#[O+:6])(<-[6C-:7]#[O+:8])<-[1P:9]([C:10]([C:11]([H:35])([H:36])[H:37])([C:12]([H:38])([H:39])[H:40])[H:34])([C:13]([C:14]([H:42])([H:43])[H:44])([C:15]([H:45])([H:46])[H:47])[H:41])[C:16]([H:48])([H:49])[c:17]2[c:18]([H:50])[c:19]([H:51])[c:20]([H:52])[c:21]([C:22]([P:23]([C:24]([C:25]([H:56])([H:57])[H:58])([C:26]([H:59])([H:60])[H:61])[H:55])[C:27]([C:28]([H:63])([H:64])[H:65])([C:29]([H:66])([H:67])[H:68])[H:62])([H:53])[H:54])[2n:30]->12)([H:31])([H:32])[H:33]", "smiles3Dx": "C([C:1]#[4N:2]->[Mn+:3]1(<-[3H-:4])(<-[5C-:5]#[O+:6])(<-[6C-:7]#[O+:8])<-[1P:9]([C:10]([C:11]([H:35])([H:36])[H:37])([C:12]([H:38])([H:39])[H:40])[H:34])([C:13]([C:14]([H:42])([H:43])[H:44])([C:15]([H:45])([H:46])[H:47])[H:41])[C:16]([H:48])([H:49])[c:17]2[c:18]([H:50])[c:19]([H:51])[c:20]([H:52])[c:21]([C:22]([P:23]([C:24]([C:25]([H:56])([H:57])[H:58])([C:26]([H:59])([H:60])[H:61])[H:55])[C:27]([C:28]([H:63])([H:64])[H:65])([C:29]([H:66])([H:67])[H:68])[H:62])([H:53])[H:54])[2n:30]->12)([H:31])([H:32])[H:33]", "dummies": []}
C      3.8754     2.4162    -0.0697
C      2.4152     2.1957     0.2317
N      1.3456     1.6647     0.3531
Mn     0.0000     0.0000     0.0000
H     -1.4576     1.0004     0.0761
C      1.9037    -1.0528    -0.0916
O      2.9832    -1.4949    -0.3531
C     -0.2668    -0.4773     2.2281
O     -0.4732    -0.7351     3.3808
P      0.0831     0.3782    -2.6116
C      1.7629     0.7298    -3.2763
C      2.0051    -0.0301    -4.5851
C      1.9875     2.2122    -3.4918
C     -1.1791     1.5230    -3.1650
C     -1.2881     1.4924    -4.6992
C     -0.9848     2.9347    -2.6171
C     -0.4501    -1.2477    -3.0673
C     -1.4871    -1.5864    -2.0570
C     -2.8715    -1.7930    -2.3262
C     -3.7234    -2.3102    -1.4079
C     -3.1496    -2.9085    -0.2884
C     -1.7892    -2.6626     0.0389
C     -0.9697    -3.6275     0.8144
P      0.3959    -4.3240    -0.2942
C      1.8092    -5.0651     0.6809
C      1.9657    -6.5527     0.3668
C      3.1342    -4.3247     0.4453
C     -0.1904    -5.4815    -1.6376
C      0.6455    -5.2896    -2.9153
C     -1.6834    -5.3865    -1.9301
N     -1.1441    -1.7703    -0.7535
H      4.3921     3.3425     0.1777
H      4.4794     1.6680     0.4730
H      4.1398     2.2245    -1.1287
H      2.5293     0.3582    -2.5439
H      1.7478     0.5403    -5.5024
H      1.5349    -1.0464    -4.6695
H      3.0839    -0.2221    -4.6904
H      1.4309     2.6410    -4.3471
H      3.0485     2.4126    -3.6908
H      1.7708     2.7916    -2.5731
H     -2.1940     1.1894    -2.7812
H     -0.9471     2.4088    -5.1927
H     -0.7424     0.6172    -5.1950
H     -2.3194     1.3849    -5.0061
H     -0.4443     2.8910    -1.6531
H     -0.4205     3.5884    -3.3025
H     -1.9647     3.3913    -2.4240
H     -0.8139    -1.1568    -4.0779
H      0.4032    -2.0238    -3.0202
H     -3.2451    -1.4597    -3.2462
H     -4.7998    -2.3636    -1.5785
H     -3.7653    -3.4530     0.3812
H     -0.4890    -3.0528     1.6237
H     -1.5293    -4.4331     1.3276
H      1.5577    -4.9714     1.7442
H      2.8009    -6.9824     0.9514
H      1.0306    -7.0921     0.6213
H      2.1772    -6.7016    -0.7092
H      4.0085    -5.0047     0.5831
H      3.1916    -3.9217    -0.5867
H      3.2480    -3.4901     1.1822
H     -0.0020    -6.4969    -1.2589
H      1.6804    -4.9848    -2.6832
H      0.7134    -6.2400    -3.4781
H      0.2056    -4.5340    -3.5904
H     -1.9768    -6.2050    -2.6126
H     -1.9628    -4.4321    -2.4192
H     -2.2578    -5.5318    -0.9946
69
{"conf": 5, "E": 133.86, "rms": -1.0, "geom": "OH", "total_charge": 0, "CA_charge": 1, "smiles": "C[C:1]#[4N:2]->[Mn+:3]1(<-[3H-:4])(<-[5C-:5]#[O+:6])(<-[6C-:7]#[O+:8])<-[1P:9]([CH:10]([CH3:11])[CH3:12])([CH:13]([CH3:14])[CH3:15])[CH2:16][c:17]2[cH:18][cH:19][cH:20][c:21]([CH2:22][P:23]([CH:24]([CH3:25])[CH3:26])[CH:27]([CH3:28])[CH3:29])[2n:30]->12", "smiles3D": "C([C:1]#[4N:2]->[Mn+:3]1(<-[3H-:4])(<-[5C-:5]#[O+:6])(<-[6C-:7]#[O+:8])<-[1P:9]([C:10]([C:11]([H:35])([H:36])[H:37])([C:12]([H:38])([H:39])[H:40])[H:34])([C:13]([C:14]([H:42])([H:43])[H:44])([C:15]([H:45])([H:46])[H:47])[H:41])[C:16]([H:48])([H:49])[c:17]2[c:18]([H:50])[c:19]([H:51])[c:20]([H:52])[c:21]([C:22]([P:23]([C:24]([C:25]([H:56])([H:57])[H:58])([C:26]([H:59])([H:60])[H:61])[H:55])[C:27]([C:28]([H:63])([H:64])[H:65])([C:29]([H:66])([H:67])[H:68])[H:62])([H:53])[H:54])[2n:30]->12)([H:31])([H:32])[H:33]", "smiles3Dx": "C([C:1]#[4N:2]->[Mn+:3]1(<-[3H-:4])(<-[5C-:5]#[O+:6])(<-[6C-:7]#[O+:8])<-[1P:9]([C:10]([C:11]([H:35])([H:36])[H:37])([C:12]([H:38])([H:39])[H:40])[H:34])([C:13]([C:14]([H:42])([H:43])[H:44])([C:15]([H:45])([H:46])[H:47])[H:41])[C:16]([H:48])([H:49])[c:17]2[c:18]([H:50])[c:19]([H:51])[c:20]([H:52])[c:21]([C:22]([P:23]([C:24]([C:25]([H:56])([H:57])[H:58])([C:26]([H:59])([H:60])[H:61])[H:55])[C:27]([C:28]([H:63])([H:64])[H:65])([C:29]([H:66])([H:67])[H:68])[H:62])([H:53])[H:54])[2n:30]->12)([H:31])([H:32])[H:33]", "dummies": []}
C      0.9281    -4.1424    -2.6154
C      0.6820    -2.9202    -1.8397
N      0.4637    -1.8991    -1.1908
Mn     0.0000     0.0000     0.0000
H     -1.3601     0.3850    -1.1731
C      1.7586    -0.3907     1.4102
O      2.6910    -0.6029     2.1453
C      1.3800     1.1974    -1.3748
O      2.1166     1.8183    -2.0994
P     -1.7425    -1.2483     1.4901
C     -3.3419    -1.5265     0.6956
C     -3.1415    -2.3275    -0.6001
C     -4.0480    -0.1988     0.3779
C     -1.2950    -2.8187     2.2677
C     -2.1059    -3.0570     3.5544
C      0.1960    -2.8613     2.5869
C     -2.0143    -0.0528     2.7912
C     -1.7853     1.3758     2.2775
C     -2.5459     2.4115     2.8354
C     -2.2395     3.7346     2.5381
C     -1.1030     4.0236     1.7916
C     -0.2995     2.9721     1.3253
C      1.0857     3.2592     0.8127
P      1.9931     4.5732     1.8064
C      3.7842     4.5459     1.2091
C      4.5450     3.2596     1.5682
C      4.5212     5.7990     1.6821
C      1.7211     4.2213     3.6490
C      1.3431     5.5346     4.3500
C      2.9085     3.5655     4.3513
N     -0.7437     1.6811     1.4277
H      1.2635    -3.8739    -3.6394
H      1.7097    -4.7395    -2.1057
H     -0.0094    -4.7414    -2.6766
H     -3.9947    -2.1075     1.3779
H     -2.5573    -3.2608    -0.4272
H     -2.6022    -1.7193    -1.3437
H     -4.1318    -2.6103    -1.0210
H     -4.9764    -0.3888    -0.2008
H     -3.3967     0.4775    -0.2078
H     -4.3493     0.3213     1.3050
H     -1.5263    -3.6407     1.5568
H     -3.1980    -2.9689     3.3733
H     -1.8126    -2.3558     4.3657
H     -1.9163    -4.0878     3.9211
H      0.4474    -3.8191     3.1050
H      0.4801    -2.0138     3.2435
H      0.7788    -2.8316     1.6410
H     -1.3018    -0.2458     3.6207
H     -3.0498    -0.1629     3.1731
H     -3.3687     2.1963     3.5017
H     -2.8425     4.5323     2.9454
H     -0.8225     5.0589     1.6342
H      1.6838     2.3357     0.8769
H      1.0221     3.6129    -0.2379
H      3.7410     4.5811     0.1010
H      4.9813     3.3178     2.5823
H      5.3949     3.1191     0.8641
H      3.8965     2.3622     1.4960
H      5.5811     5.7656     1.3531
H      4.4885     5.8685     2.7903
H      4.0407     6.6995     1.2384
H      0.8572     3.5267     3.7420
H      0.4299     5.9557     3.8759
H      2.1706     6.2806     4.2636
H      1.1106     5.3505     5.4201
H      3.1230     2.5846     3.8827
H      2.6433     3.3622     5.4166
H      3.8018     4.2227     4.3281
69
{"conf": 6, "E": 144.56, "rms": -1.0, "geom": "OH", "total_charge": 0, "CA_charge": 1, "smiles": "C[C:1]#[4N:2]->[Mn+:3]1(<-[3H-:4])(<-[5C-:5]#[O+:6])(<-[6C-:7]#[O+:8])<-[1P:9]([CH:10]([CH3:11])[CH3:12])([CH:13]([CH3:14])[CH3:15])[CH2:16][c:17]2[cH:18][cH:19][cH:20][c:21]([CH2:22][P:23]([CH:24]([CH3:25])[CH3:26])[CH:27]([CH3:28])[CH3:29])[2n:30]->12", "smiles3D": "C([C:1]#[4N:2]->[Mn+:3]1(<-[3H-:4])(<-[5C-:5]#[O+:6])(<-[6C-:7]#[O+:8])<-[1P:9]([C:10]([C:11]([H:35])([H:36])[H:37])([C:12]([H:38])([H:39])[H:40])[H:34])([C:13]([C:14]([H:42])([H:43])[H:44])([C:15]([H:45])([H:46])[H:47])[H:41])[C:16]([H:48])([H:49])[c:17]2[c:18]([H:50])[c:19]([H:51])[c:20]([H:52])[c:21]([C:22]([P:23]([C:24]([C:25]([H:56])([H:57])[H:58])([C:26]([H:59])([H:60])[H:61])[H:55])[C:27]([C:28]([H:63])([H:64])[H:65])([C:29]([H:66])([H:67])[H:68])[H:62])([H:53])[H:54])[2n:30]->12)([H:31])([H:32])[H:33]", "smiles3Dx": "C([C:1]#[4N:2]->[Mn+:3]1(<-[3H-:4])(<-[5C-:5]#[O+:6])(<-[6C-:7]#[O+:8])<-[1P:9]([C:10]([C:11]([H:35])([H:36])[H:37])([C:12]([H:38])([H:39])[H:40])[H:34])([C:13]([C:14]([H:42])([H:43])[H:44])([C:15]([H:45])([H:46])[H:47])[H:41])[C:16]([H:48])([H:49])[c:17]2[c:18]([H:50])[c:19]([H:51])[c:20]([H:52])[c:21]([C:22]([P:23]([C:24]([C:25]([H:56])([H:57])[H:58])([C:26]([H:59])([H:60])[H:61])[H:55])[C:27]([C:28]([H:63])([H:64])[H:65])([C:29]([H:66])([H:67])[H:68])[H:62])([H:53])[H:54])[2n:30]->12)([H:31])([H:32])[H:33]", "dummies": []}
C     -3.6219    -3.3940    -0.3882
C     -2.5697    -2.3856    -0.2710
N     -1.6764    -1.5499    -0.1768
Mn     0.0000     0.0000     0.0000
H     -1.2218     1.3564     0.2006
C      1.5653    -1.6269    -0.3672
O      2.3902    -2.4849    -0.5565
C     -0.2075     0.3743    -2.2520
O     -0.3373     0.5669    -3.4351
P      0.0096    -0.2541     2.6091
C      0.0011    -1.9188     3.3210
C      0.8215    -2.8803     2.4664
C      0.5342    -1.9155     4.7601
C     -1.1956     0.7093     3.5577
C     -1.3776     2.1105     2.9565
C     -2.5534    -0.0069     3.6037
C      1.5994     0.4756     2.9960
C      1.9855     1.5624     1.9791
C      2.7591     2.6338     2.4417
C      3.4188     3.4532     1.5372
C      3.3825     3.1386     0.1929
C      2.5744     2.0813    -0.2713
C      2.8797     1.4930    -1.6252
P      3.3585     2.7730    -2.9215
C      3.6042     1.9545    -4.5945
C      2.3266     1.3272    -5.1454
C      4.7101     0.9017    -4.4895
C      2.1253     4.1961    -2.9754
C      0.6681     3.7363    -2.8524
C      2.3520     5.0476    -4.2224
N      1.7789     1.4018     0.6220
H     -4.3202    -3.0936    -1.1923
H     -4.1701    -3.4736     0.5731
H     -3.1706    -4.3796    -0.6399
H     -1.0441    -2.2834     3.3387
H      0.8539    -3.8790     2.9523
H      0.3189    -3.0296     1.4878
H      1.8657    -2.5203     2.3134
H     -0.0436    -1.2055     5.3872
H      1.6083    -1.6394     4.8077
H      0.4237    -2.9289     5.2079
H     -0.8207     0.8244     4.5988
H     -1.8480     2.7743     3.7019
H     -0.4114     2.5575     2.6519
H     -2.0558     2.0870     2.0769
H     -3.3391     0.6774     3.9952
H     -2.8633    -0.3434     2.5923
H     -2.5089    -0.8750     4.2978
H      2.3746    -0.3177     2.9791
H      1.5587     0.9189     4.0169
H      2.9125     2.7885     3.5004
H      4.0493     4.2591     1.8923
H      4.0483     3.6693    -0.4655
H      2.0617     0.8860    -1.9938
H      3.7506     0.8083    -1.4980
H      3.9415     2.7372    -5.3138
H      1.9734     0.5363    -4.4689
H      1.5419     2.0934    -5.2906
H      2.5208     0.8710    -6.1406
H      5.6393     1.3564    -4.0727
H      4.3878     0.0687    -3.8285
H      4.9454     0.4894    -5.4992
H      2.3433     4.8298    -2.0858
H      0.3532     3.1286    -3.7252
H      0.5194     3.1535    -1.9147
H      0.0035     4.6319    -2.7985
H      3.4172     5.3502    -4.2785
H      2.0919     4.4807    -5.1389
H      1.7267     5.9655    -4.1678
69
{"conf": 7, "E": 117.69, "rms": -1.0, "geom": "OH", "total_charge": 0, "CA_charge": 1, "smiles": "C[C:1]#[4N:2]->[Mn+:3]1(<-[3H-:4])(<-[5C-:5]#[O+:6])(<-[6C-:7]#[O+:8])<-[1P:9]([CH:10]([CH3:11])[CH3:12])([CH:13]([CH3:14])[CH3:15])[CH2:16][c:17]2[cH:18][cH:19][cH:20][c:21]([CH2:22][P:23]([CH:24]([CH3:25])[CH3:26])[CH:27]([CH3:28])[CH3:29])[2n:30]->12", "smiles3D": "C([C:1]#[4N:2]->[Mn+:3]1(<-[3H-:4])(<-[5C-:5]#[O+:6])(<-[6C-:7]#[O+:8])<-[1P:9]([C:10]([C:11]([H:35])([H:36])[H:37])([C:12]([H:38])([H:39])[H:40])[H:34])([C:13]([C:14]([H:42])([H:43])[H:44])([C:15]([H:45])([H:46])[H:47])[H:41])[C:16]([H:48])([H:49])[c:17]2[c:18]([H:50])[c:19]([H:51])[c:20]([H:52])[c:21]([C:22]([P:23]([C:24]([C:25]([H:56])([H:57])[H:58])([C:26]([H:59])([H:60])[H:61])[H:55])[C:27]([C:28]([H:63])([H:64])[H:65])([C:29]([H:66])([H:67])[H:68])[H:62])([H:53])[H:54])[2n:30]->12)([H:31])([H:32])[H:33]", "smiles3Dx": "C([C:1]#[4N:2]->[Mn+:3]1(<-[3H-:4])(<-[5C-:5]#[O+:6])(<-[6C-:7]#[O+:8])<-[1P:9]([C:10]([C:11]([H:35])([H:36])[H:37])([C:12]([H:38])([H:39])[H:40])[H:34])([C:13]([C:14]([H:42])([H:43])[H:44])([C:15]([H:45])([H:46])[H:47])[H:41])[C:16]([H:48])([H:49])[c:17]2[c:18]([H:50])[c:19]([H:51])[c:20]([H:52])[c:21]([C:22]([P:23]([C:24]([C:25]([H:56])([H:57])[H:58])([C:26]([H:59])([H:60])[H:61])[H:55])[C:27]([C:28]([H:63])([H:64])[H:65])([C:29]([H:66])([H:67])[H:68])[H:62])([H:53])[H:54])[2n:30]->12)([H:31])([H:32])[H:33]", "dummies": []}
C      2.2397    -4.2148    -1.4205
C      1.5732    -2.9779    -1.0138
N      1.0181    -1.9383    -0.6651
Mn     0.0000     0.0000     0.0000
H     -1.6185    -0.8408    -0.0797
C      2.0361     1.0462     0.0271
O      3.1083     1.5976     0.0417
C     -0.2042     0.6802    -2.1777
O     -0.3099     1.0360    -3.3255
P      0.2235    -0.5379     2.5375
C     -1.2850    -1.0674     3.3829
C     -1.9021    -2.2985     2.7051
C     -1.0360    -1.3580     4.8726
C      1.6398    -1.5076     3.1102
C      1.4346    -3.0034     2.8235
C      2.9271    -1.0428     2.4187
C      0.4785     1.1421     3.1142
C     -0.3960     2.1350     2.3370
C     -0.6450     3.3838     2.9228
C     -1.4273     4.3167     2.2620
C     -2.0338     3.9707     1.0646
C     -1.8245     2.6952     0.5162
C     -2.7337     2.2297    -0.5890
P     -3.7493     0.7458    -0.0589
C     -4.3180     0.1174    -1.7465
C     -4.6932    -1.3624    -1.6752
C     -5.4483     0.9533    -2.3495
C     -5.2627     1.4570     0.8226
C     -6.2111     0.3253     1.2306
C     -4.8354     2.2359     2.0704
N     -0.8874     1.8633     1.0766
H      3.0724    -3.9747    -2.1157
H      1.5103    -4.8778    -1.9302
H      2.6418    -4.7285    -0.5222
H     -2.0185    -0.2351     3.3128
H     -2.9044    -2.4973     3.1448
H     -2.0474    -2.1296     1.6233
H     -1.2909    -3.2100     2.8442
H     -2.0041    -1.5721     5.3715
H     -0.5931    -0.4852     5.3880
H     -0.3787    -2.2328     5.0291
H      1.7569    -1.3640     4.2039
H      0.7813    -3.4704     3.5823
H      2.3988    -3.5522     2.8806
H      1.0095    -3.1644     1.8112
H      3.7902    -1.6374     2.7897
H      2.8608    -1.1885     1.3211
H      3.1591     0.0154     2.6459
H      0.2356     1.2028     4.1931
H      1.5351     1.4259     2.9762
H     -0.2233     3.6332     3.8887
H     -1.6113     5.2862     2.7052
H     -2.7186     4.6705     0.6003
H     -3.4379     3.0339    -0.8937
H     -2.1495     1.9996    -1.4875
H     -3.4466     0.1953    -2.4307
H     -5.6073    -1.5222    -1.0719
H     -4.8736    -1.7583    -2.6993
H     -3.8609    -1.9421    -1.2222
H     -6.3904     0.8321    -1.7847
H     -5.1722     2.0265    -2.3631
H     -5.6368     0.6383    -3.3989
H     -5.8048     2.1525     0.1478
H     -6.6697    -0.1442     0.3435
H     -7.0416     0.7108     1.8521
H     -5.6683    -0.4485     1.8096
H     -4.4258     3.2189     1.7726
H     -4.0728     1.6678     2.6499
H     -5.7064     2.4423     2.7298
69
{"conf": 8, "E": 289.9, "rms": -1.0, "geom": "OH", "total_charge": 0, "CA_charge": 1, "smiles": "C[C:1]#[4N:2]->[Mn+:3]1(<-[3H-:4])(<-[5C-:5]#[O+:6])(<-[6C-:7]#[O+:8])<-[1P:9]([CH:10]([CH3:11])[CH3:12])([CH:13]([CH3:14])[CH3:15])[CH2:16][c:17]2[cH:18][cH:19][cH:20][c:21]([CH2:22][P:23]([CH:24]([CH3:25])[CH3:26])[CH:27]([CH3:28])[CH3:29])[2n:30]->12", "smiles3D": "C([C:1]#[4N:2]->[Mn+:3]1(<-[3H-:4])(<-[5C-:5]#[O+:6])(<-[6C-:7]#[O+:8])<-[1P:9]([C:10]([C:11]([H:35])([H:36])[H:37])([C:12]([H:38])([H:39])[H:40])[H:34])([C:13]([C:14]([H:42])([H:43])[H:44])([C:15]([H:45])([H:46])[H:47])[H:41])[C:16]([H:48])([H:49])[c:17]2[c:18]([H:50])[c:19]([H:51])[c:20]([H:52])[c:21]([C:22]([P:23]([C:24]([C:25]([H:56])([H:57])[H:58])([C:26]([H:59])([H:60])[H:61])[H:55])[C:27]([C:28]([H:63])([H:64])[H:65])([C:29]([H:66])([H:67])[H:68])[H:62])([H:53])[H:54])[2n:30]->12)([H:31])([H:32])[H:33]", "smiles3Dx": "C([C:1]#[4N:2]->[Mn+:3]1(<-[3H-:4])(<-[5C-:5]#[O+:6])(<-[6C-:7]#[O+:8])<-[1P:9]([C:10]([C:11]([H:35])([H:36])[H:37])([C:12]([H:38])([H:39])[H:40])[H:34])([C:13]([C:14]([H:42])([H:43])[H:44])([C:15]([H:45])([H:46])[H:47])[H:41])[C:16]([H:48])([H:49])[c:17]2[c:18]([H:50])[c:19]([H:51])[c:20]([H:52])[c:21]([C:22]([P:23]([C:24]([C:25]([H:56])([H:57])[H:58])([C:26]([H:59])([H:60])[H:61])[H:55])[C:27]([C:28]([H:63])([H:64])[H:65])([C:29]([H:66])([H:67])[H:68])[H:62])([H:53])[H:54])[2n:30]->12)([H:31])([H:32])[H:33]", "dummies": []}
C     -2.5330     1.0500    -3.7044
C     -2.1539     1.1116    -2.2918
N     -1.5352     0.8758    -1.2741
Mn     0.0000     0.0000     0.0000
H     -0.8741     0.4113     1.5357
C      1.0227    -0.1928    -1.9352
O      1.4441    -0.3690    -3.0760
C      0.9562     2.1474     0.2706
O      1.4614     3.2034     0.5039
P     -1.0171    -2.4290    -0.2174
C     -2.2473    -2.8522     1.0417
C     -1.8391    -2.3197     2.4156
C     -2.4830    -4.3994     1.0939
C     -1.6666    -2.7225    -1.8881
C     -1.4860    -4.2076    -2.3056
C     -3.1245    -2.3190    -2.0615
C      0.4537    -3.3457     0.0598
C      1.1549    -2.6377     1.1799
C      1.3809    -3.2519     2.4550
C      2.2014    -2.6412     3.3670
C      3.0180    -1.5732     2.8892
C      2.6209    -0.9155     1.7074
C      3.6783    -0.1488     0.9281
P      4.4831     1.2516     1.8403
C      5.3670     2.5233     0.7523
C      4.6470     3.8616     0.7386
C      5.5867     1.9619    -0.6732
C      3.8637     1.5542     3.5784
C      4.8861     1.0601     4.6024
C      3.5293     3.0366     3.8111
N      1.5516    -1.3352     1.0591
H     -1.9229     1.7475    -4.2822
H     -2.1866     0.0558    -4.1389
H     -3.5380     1.1683    -4.0861
H     -3.2396    -2.4034     0.7926
H     -0.9735    -1.6661     2.3212
H     -1.5083    -3.1213     3.1336
H     -2.6615    -1.7013     2.8580
H     -3.4730    -4.6627     0.7197
H     -2.3845    -4.8118     2.0870
H     -1.7902    -5.0039     0.4046
H     -1.0736    -2.1239    -2.6222
H     -2.2818    -4.8976    -1.9107
H     -0.4732    -4.6642    -2.0268
H     -1.5455    -4.3085    -3.3783
H     -3.2897    -1.9067    -3.1099
H     -3.4315    -1.4875    -1.3574
H     -3.8515    -3.1445    -1.9423
H      0.1442    -4.3136     0.2888
H      1.0797    -3.2864    -0.8720
H      0.8688    -4.1248     2.6896
H      2.2945    -2.9960     4.3603
H      3.8187    -1.2588     3.5296
H      4.4455    -0.8511     0.4954
H      3.1463     0.3055     0.0708
H      6.3601     2.6960     1.1930
H      5.1769     4.6335     1.3500
H      3.6994     3.7884     1.2956
H      4.4214     4.2575    -0.2965
H      6.0016     2.7478    -1.3559
H      4.6350     1.6028    -1.1230
H      6.2947     1.1157    -0.6431
H      2.9097     1.0034     3.7349
H      4.3843     0.7803     5.5558
H      5.3952     0.1434     4.2255
H      5.6784     1.8122     4.7963
H      3.3202     3.2409     4.8751
H      2.6145     3.2977     3.2312
H      4.3774     3.6723     3.4922
69
{"conf": 9, "E": 134.03, "rms": -1.0, "geom": "OH", "total_charge": 0, "CA_charge": 1, "smiles": "C[C:1]#[4N:2]->[Mn+:3]1(<-[3H-:4])(<-[5C-:5]#[O+:6])(<-[6C-:7]#[O+:8])<-[1P:9]([CH:10]([CH3:11])[CH3:12])([CH:13]([CH3:14])[CH3:15])[CH2:16][c:17]2[cH:18][cH:19][cH:20][c:21]([CH2:22][P:23]([CH:24]([CH3:25])[CH3:26])[CH:27]([CH3:28])[CH3:29])[2n:30]->12", "smiles3D": "C([C:1]#[4N:2]->[Mn+:3]1(<-[3H-:4])(<-[5C-:5]#[O+:6])(<-[6C-:7]#[O+:8])<-[1P:9]([C:10]([C:11]([H:35])([H:36])[H:37])([C:12]([H:38])([H:39])[H:40])[H:34])([C:13]([C:14]([H:42])([H:43])[H:44])([C:15]([H:45])([H:46])[H:47])[H:41])[C:16]([H:48])([H:49])[c:17]2[c:18]([H:50])[c:19]([H:51])[c:20]([H:52])[c:21]([C:22]([P:23]([C:24]([C:25]([H:56])([H:57])[H:58])([C:26]([H:59])([H:60])[H:61])[H:55])[C:27]([C:28]([H:63])([H:64])[H:65])([C:29]([H:66])([H:67])[H:68])[H:62])([H:53])[H:54])[2n:30]->12)([H:31])([H:32])[H:33]", "smiles3Dx": "C([C:1]#[4N:2]->[Mn+:3]1(<-[3H-:4])(<-[5C-:5]#[O+:6])(<-[6C-:7]#[O+:8])<-[1P:9]([C:10]([C:11]([H:35])([H:36])[H:37])([C:12]([H:38])([H:39])[H:40])[H:34])([C:13]([C:14]([H:42])([H:43])[H:44])([C:15]([H:45])([H:46])[H:47])[H:41])[C:16]([H:48])([H:49])[c:17]2[c:18]([H:50])[c:19]([H:51])[c:20]([H:52])[c:21]([C:22]([P:23]([C:24]([C:25]([H:56])([H:57])[H:58])([C:26]([H:59])([H:60])[H:61])[H:55])[C:27]([C:28]([H:63])([H:64])[H:65])([C:29]([H:66])([H:67])[H:68])[H:62])([H:53])[H:54])[2n:30]->12)([H:31])([H:32])[H:33]", "dummies": []}
C      0.8755     0.4621    -4.8795
C      0.5964     0.3265    -3.4512
N      0.3736     0.2141    -2.2471
Mn     0.0000     0.0000     0.0000
H      1.3237     1.2510     0.2962
C     -1.6068    -1.5649    -0.4634
O     -2.4480    -2.3856    -0.7302
C      1.6064    -1.6272     0.1698
O      2.4549    -2.4776     0.2622
P     -1.7473     1.9273     0.1361
C     -1.6280     3.3051    -1.0286
C     -2.2001     2.9137    -2.3992
C     -0.1616     3.7241    -1.1972
C     -3.4715     1.4230     0.3504
C     -3.9788     0.6142    -0.8624
C     -4.3902     2.6329     0.5887
C     -1.2345     2.5700     1.7325
C     -0.8785     1.4349     2.6973
C     -0.8198     1.7232     4.0690
C     -0.4604     0.7285     4.9685
C     -0.2798    -0.5711     4.5134
C     -0.4069    -0.8561     3.1457
C     -0.6130    -2.2851     2.7278
P     -2.4376    -2.6450     2.4651
C     -3.4724    -2.4633     4.0279
C     -2.7351    -2.8631     5.3163
C     -3.9920    -1.0271     4.1164
C     -2.5189    -4.4421     1.8942
C     -3.9144    -4.7569     1.3503
C     -2.1317    -5.4366     2.9897
N     -0.5352     0.1747     2.2536
H      1.7864    -0.1182    -5.1315
H      1.0470     1.5324    -5.1134
H      0.0108     0.0846    -5.4652
H     -2.2038     4.1740    -0.6402
H     -3.2914     2.7867    -2.3520
H     -1.7452     1.9770    -2.7699
H     -2.0100     3.7143    -3.1428
H      0.4876     2.8516    -1.4268
H     -0.0617     4.4579    -2.0209
H      0.2146     4.2294    -0.2872
H     -3.5217     0.7685     1.2508
H     -4.5142    -0.2967    -0.5021
H     -3.1456     0.2913    -1.5226
H     -4.6944     1.1999    -1.4815
H     -4.3725     3.3462    -0.2532
H     -4.1413     3.1697     1.5183
H     -5.4337     2.2855     0.7143
H     -2.0461     3.1885     2.1656
H     -0.3340     3.2064     1.6078
H     -1.0337     2.7233     4.4314
H     -0.3782     0.9478     6.0261
H     -0.0664    -1.3592     5.2265
H     -0.0861    -2.4971     1.7853
H     -0.2021    -2.9794     3.4907
H     -4.3557    -3.1293     3.9154
H     -2.1839    -2.0049     5.7540
H     -3.4805    -3.2033     6.0683
H     -2.0223    -3.6929     5.1395
H     -4.5928    -0.7833     3.2141
H     -4.6436    -0.9120     5.0081
H     -3.1556    -0.3008     4.1917
H     -1.7956    -4.5597     1.0537
H     -3.9364    -5.7775     0.9112
H     -4.6750    -4.6996     2.1532
H     -4.1875    -4.0346     0.5583
H     -1.1306    -5.1939     3.3963
H     -2.0851    -6.4658     2.5710
H     -2.8761    -5.4332     3.8119
69
{"conf": 10, "E": 114.88, "rms": -1.0, "geom": "OH", "total_charge": 0, "CA_charge": 1, "smiles": "C[C:1]#[4N:2]->[Mn+:3]1(<-[3H-:4])(<-[5C-:5]#[O+:6])(<-[6C-:7]#[O+:8])<-[1P:9]([CH:10]([CH3:11])[CH3:12])([CH:13]([CH3:14])[CH3:15])[CH2:16][c:17]2[cH:18][cH:19][cH:20][c:21]([CH2:22][P:23]([CH:24]([CH3:25])[CH3:26])[CH:27]([CH3:28])[CH3:29])[2n:30]->12", "smiles3D": "C([C:1]#[4N:2]->[Mn+:3]1(<-[3H-:4])(<-[5C-:5]#[O+:6])(<-[6C-:7]#[O+:8])<-[1P:9]([C:10]([C:11]([H:35])([H:36])[H:37])([C:12]([H:38])([H:39])[H:40])[H:34])([C:13]([C:14]([H:42])([H:43])[H:44])([C:15]([H:45])([H:46])[H:47])[H:41])[C:16]([H:48])([H:49])[c:17]2[c:18]([H:50])[c:19]([H:51])[c:20]([H:52])[c:21]([C:22]([P:23]([C:24]([C:25]([H:56])([H:57])[H:58])([C:26]([H:59])([H:60])[H:61])[H:55])[C:27]([C:28]([H:63])([H:64])[H:65])([C:29]([H:66])([H:67])[H:68])[H:62])([H:53])[H:54])[2n:30]->12)([H:31])([H:32])[H:33]", "smiles3Dx": "C([C:1]#[4N:2]->[Mn+:3]1(<-[3H-:4])(<-[5C-:5]#[O+:6])(<-[6C-:7]#[O+:8])<-[1P:9]([C:10]([C:11]([H:35])([H:36])[H:37])([C:12]([H:38])([H:39])[H:40])[H:34])([C:13]([C:14]([H:42])([H:43])[H:44])([C:15]([H:45])([H:46])[H:47])[H:41])[C:16]([H:48])([H:49])[c:17]2[c:18]([H:50])[c:19]([H:51])[c:20]([H:52])[c:21]([C:22]([P:23]([C:24]([C:25]([H:56])([H:57])[H:58])([C:26]([H:59])([H:60])[H:61])[H:55])[C:27]([C:28]([H:63])([H:64])[H:65])([C:29]([H:66])([H:67])[H:68])[H:62])([H:53])[H:54])[2n:30]->12)([H:31])([H:32])[H:33]", "dummies": []}
C      3.2440     2.6787    -2.6558
C      2.3234     1.8967    -1.8415
N      1.5311     1.2292    -1.1835
Mn     0.0000     0.0000     0.0000
H     -0.5699    -0.7417    -1.5794
C      0.8080     0.9586     1.9231
O      1.2551     1.4640     2.9218
C     -1.5953     1.6298    -0.2537
O     -2.4312     2.4883    -0.3882
P      1.5662    -2.0427     0.3571
C      2.3634    -2.0529     1.9849
C      2.4831    -3.4644     2.5788
C      3.7423    -1.3862     1.9164
C      2.7743    -2.3542    -0.9487
C      2.1180    -2.1299    -2.3137
C      3.3384    -3.7861    -0.8754
C      0.3347    -3.3501     0.3136
C     -0.9683    -2.8898     0.9867
C     -1.8648    -3.8802     1.4193
C     -3.0522    -3.5186     2.0338
C     -3.3167    -2.1756     2.2774
C     -2.3887    -1.1972     1.8818
C     -2.5706     0.2160     2.3687
P     -2.8997     0.2776     4.2273
C     -3.2001     2.1371     4.4298
C     -1.9296     2.9887     4.3376
C     -3.9633     2.4174     5.7190
C     -1.2248    -0.1103     5.0301
C     -0.7941    -1.5504     4.7127
C     -1.3158     0.0689     6.5547
N     -1.3037    -1.5586     1.1255
H      4.1813     2.8635    -2.0891
H      2.7698     3.6417    -2.9114
H      3.4822     2.1246    -3.5827
H      1.7375    -1.4551     2.6700
H      3.1216    -3.4338     3.4920
H      1.4839    -3.8253     2.9051
H      2.9313    -4.1761     1.8710
H      4.4868    -1.9847     1.3491
H      4.1293    -1.2296     2.9477
H      3.6556    -0.3770     1.4518
H      3.6095    -1.6348    -0.8435
H      1.3605    -2.9119    -2.5404
H      1.6315    -1.1319    -2.3730
H      2.8953    -2.1768    -3.1041
H      3.9236    -3.9961    -1.7940
H      2.5409    -4.5585    -0.7829
H      4.0475    -3.8796    -0.0277
H      0.1102    -3.6067    -0.7319
H      0.7196    -4.2600     0.7984
H     -1.6225    -4.9259     1.2758
H     -3.7498    -4.2744     2.3660
H     -4.2145    -1.9102     2.8090
H     -1.6792     0.8194     2.1478
H     -3.4361     0.6503     1.8354
H     -3.8703     2.4469     3.5993
H     -1.1949     2.7082     5.1111
H     -2.1830     4.0631     4.4729
H     -1.4637     2.8731     3.3323
H     -3.3757     2.1485     6.6110
H     -4.2200     3.4912     5.7848
H     -4.9139     1.8392     5.7372
H     -0.4379     0.5741     4.6366
H      0.0837    -1.8375     5.3400
H     -1.6275    -2.2640     4.9118
H     -0.4743    -1.6243     3.6582
H     -1.3948     1.1447     6.8160
H     -2.1857    -0.4854     6.9642
H     -0.3784    -0.3039     7.0398
69
{"conf": 11, "E": 260.68, "rms": -1.0, "geom": "OH", "total_charge": 0, "CA_charge": 1, "smiles": "C[C:1]#[4N:2]->[Mn+:3]1(<-[3H-:4])(<-[5C-:5]#[O+:6])(<-[6C-:7]#[O+:8])<-[1P:9]([CH:10]([CH3:11])[CH3:12])([CH:13]([CH3:14])[CH3:15])[CH2:16][c:17]2[cH:18][cH:19][cH:20][c:21]([CH2:22][P:23]([CH:24]([CH3:25])[CH3:26])[CH:27]([CH3:28])[CH3:29])[2n:30]->12", "smiles3D": "C([C:1]#[4N:2]->[Mn+:3]1(<-[3H-:4])(<-[5C-:5]#[O+:6])(<-[6C-:7]#[O+:8])<-[1P:9]([C:10]([C:11]([H:35])([H:36])[H:37])([C:12]([H:38])([H:39])[H:40])[H:34])([C:13]([C:14]([H:42])([H:43])[H:44])([C:15]([H:45])([H:46])[H:47])[H:41])[C:16]([H:48])([H:49])[c:17]2[c:18]([H:50])[c:19]([H:51])[c:20]([H:52])[c:21]([C:22]([P:23]([C:24]([C:25]([H:56])([H:57])[H:58])([C:26]([H:59])([H:60])[H:61])[H:55])[C:27]([C:28]([H:63])([H:64])[H:65])([C:29]([H:66])([H:67])[H:68])[H:62])([H:53])[H:54])[2n:30]->12)([H:31])([H:32])[H:33]", "smiles3Dx": "C([C:1]#[4N:2]->[Mn+:3]1(<-[3H-:4])(<-[5C-:5]#[O+:6])(<-[6C-:7]#[O+:8])<-[1P:9]([C:10]([C:11]([H:35])([H:36])[H:37])([C:12]([H:38])([H:39])[H:40])[H:34])([C:13]([C:14]([H:42])([H:43])[H:44])([C:15]([H:45])([H:46])[H:47])[H:41])[C:16]([H:48])([H:49])[c:17]2[c:18]([H:50])[c:19]([H:51])[c:20]([H:52])[c:21]([C:22]([P:23]([C:24]([C:25]([H:56])([H:57])[H:58])([C:26]([H:59])([H:60])[H:61])[H:55])[C:27]([C:28]([H:63])([H:64])[H:65])([C:29]([H:66])([H:67])[H:68])[H:62])([H:53])[H:54])[2n:30]->12)([H:31])([H:32])[H:33]", "dummies": []}
C     -1.8273     3.9481     1.7003
C     -0.8425     3.0674     1.1898
N     -0.3076     2.0778     0.7769
Mn     0.0000     0.0000     0.0000
H      1.7516    -0.1124     0.5876
C     -2.0979     0.4597    -0.7569
O     -3.2511     0.7602    -0.9211
C      0.7389     0.4878    -2.1174
O      1.1885     0.6275    -3.1822
P     -1.0664    -1.0759     2.0475
C     -1.9540     0.0523     3.1641
C     -3.0255    -0.6767     4.0171
C     -0.9504     0.8204     4.0646
C      0.0762    -2.2302     2.8903
C     -0.6410    -3.0312     3.9862
C      1.2864    -1.4439     3.4580
C     -2.2472    -2.0663     1.0903
C     -1.5643    -2.6436    -0.1402
C     -2.0362    -3.7443    -0.8236
C     -1.0806    -4.5173    -1.5022
C      0.2823    -4.1696    -1.4596
C      0.6312    -2.9526    -0.8819
C      2.0948    -2.6088    -0.5811
P      3.3649    -3.6776    -1.3504
C      4.1558    -3.0252    -2.8991
C      4.3508    -1.5099    -2.8339
C      3.2877    -3.4273    -4.0928
C      4.1530    -4.9105    -0.2076
C      4.4268    -4.3078     1.1726
C      3.2420    -6.1317    -0.1057
N     -0.3263    -2.1741    -0.4480
H     -1.8255     4.9275     1.2574
H     -1.8602     4.0407     2.8033
H     -2.8103     3.5015     1.4510
H     -2.4636     0.8207     2.5139
H     -3.5517    -1.4390     3.4099
H     -3.7447     0.0599     4.3296
H     -2.6012    -1.0990     4.9387
H     -0.0107     1.0441     3.5254
H     -1.3915     1.7783     4.3682
H     -0.7402     0.2489     4.9839
H      0.4523    -2.8941     2.0915
H     -0.6747    -2.4905     4.9306
H     -0.0137    -3.9080     4.1590
H     -1.6148    -3.4100     3.6668
H      1.6241    -0.6379     2.7657
H      2.1375    -2.1703     3.5481
H      1.0901    -1.0490     4.4653
H     -3.1171    -1.4763     0.8577
H     -2.5452    -2.9355     1.7308
H     -3.0747    -4.0340    -0.7779
H     -1.4267    -5.2674    -2.2060
H      1.0112    -4.8054    -1.8249
H      2.2356    -1.5849    -0.9996
H      2.2499    -2.5671     0.5402
H      5.1332    -3.5093    -2.9916
H      4.7746    -1.1892    -1.8548
H      3.3886    -0.9860    -3.0051
H      5.0337    -1.1788    -3.6203
H      2.3288    -2.8432    -4.0671
H      3.8344    -3.2834    -5.0511
H      3.0246    -4.5134    -3.9955
H      5.1032    -5.2124    -0.6626
H      5.1822    -4.9041     1.7081
H      4.8184    -3.2713     1.0950
H      3.5049    -4.2971     1.7956
H      2.9705    -6.4665    -1.1364
H      2.2867    -5.8354     0.4038
H      3.7420    -6.9701     0.4360
69
{"conf": 12, "E": 119.34, "rms": -1.0, "geom": "OH", "total_charge": 0, "CA_charge": 1, "smiles": "C[C:1]#[4N:2]->[Mn+:3]1(<-[3H-:4])(<-[5C-:5]#[O+:6])(<-[6C-:7]#[O+:8])<-[1P:9]([CH:10]([CH3:11])[CH3:12])([CH:13]([CH3:14])[CH3:15])[CH2:16][c:17]2[cH:18][cH:19][cH:20][c:21]([CH2:22][P:23]([CH:24]([CH3:25])[CH3:26])[CH:27]([CH3:28])[CH3:29])[2n:30]->12", "smiles3D": "C([C:1]#[4N:2]->[Mn+:3]1(<-[3H-:4])(<-[5C-:5]#[O+:6])(<-[6C-:7]#[O+:8])<-[1P:9]([C:10]([C:11]([H:35])([H:36])[H:37])([C:12]([H:38])([H:39])[H:40])[H:34])([C:13]([C:14]([H:42])([H:43])[H:44])([C:15]([H:45])([H:46])[H:47])[H:41])[C:16]([H:48])([H:49])[c:17]2[c:18]([H:50])[c:19]([H:51])[c:20]([H:52])[c:21]([C:22]([P:23]([C:24]([C:25]([H:56])([H:57])[H:58])([C:26]([H:59])([H:60])[H:61])[H:55])[C:27]([C:28]([H:63])([H:64])[H:65])([C:29]([H:66])([H:67])[H:68])[H:62])([H:53])[H:54])[2n:30]->12)([H:31])([H:32])[H:33]", "smiles3Dx": "C([C:1]#[4N:2]->[Mn+:3]1(<-[3H-:4])(<-[5C-:5]#[O+:6])(<-[6C-:7]#[O+:8])<-[1P:9]([C:10]([C:11]([H:35])([H:36])[H:37])([C:12]([H:38])([H:39])[H:40])[H:34])([C:13]([C:14]([H:42])([H:43])[H:44])([C:15]([H:45])([H:46])[H:47])[H:41])[C:16]([H:48])([H:49])[c:17]2[c:18]([H:50])[c:19]([H:51])[c:20]([H:52])[c:21]([C:22]([P:23]([C:24]([C:25]([H:56])([H:57])[H:58])([C:26]([H:59])([H:60])[H:61])[H:55])[C:27]([C:28]([H:63])([H:64])[H:65])([C:29]([H:66])([H:67])[H:68])[H:62])([H:53])[H:54])[2n:30]->12)([H:31])([H:32])[H:33]", "dummies": []}
C     -1.0969    -1.2470    -4.7051
C     -0.7966    -0.8877    -3.3178
N     -0.5282    -0.5867    -2.1542
Mn     0.0000     0.0000     0.0000
H     -1.2984    -1.1436     0.6197
C      1.5994     1.4455    -0.7821
O      2.4346     2.2126    -1.1886
C     -1.4862     1.7505    -0.0237
O     -2.2640     2.6700    -0.0400
P      1.7727    -1.8725     0.2872
C      2.6897    -2.4100    -1.1759
C      3.0550    -1.2024    -2.0482
C      3.9629    -3.1799    -0.7876
C      1.0935    -3.3002     1.1734
C      2.0818    -3.9123     2.1789
C      0.6154    -4.3642     0.1889
C      2.9061    -1.0106     1.3733
C      2.1385    -0.1300     2.3671
C      2.7853     0.2728     3.5451
C      2.1283     1.0650     4.4717
C      0.7960     1.4035     4.2538
C      0.1383     0.9356     3.1070
C     -1.3617     1.0087     3.0276
P     -2.1659     0.3904     4.6185
C     -1.9752    -1.4817     4.6970
C     -0.5048    -1.8713     4.8434
C     -2.6200    -2.2075     3.5143
C     -4.0238     0.6913     4.4540
C     -4.4002     1.9108     5.2927
C     -4.4695     0.8743     2.9952
N      0.8563     0.3077     2.1215
H     -1.1039    -0.3208    -5.3266
H     -2.0743    -1.7613    -4.7427
H     -0.3222    -1.9431    -5.0917
H      2.0389    -3.0805    -1.7776
H      3.7302    -0.4899    -1.5219
H      3.5649    -1.5544    -2.9695
H      2.1379    -0.6695    -2.3848
H      4.5892    -2.6171    -0.0713
H      3.7211    -4.1807    -0.3852
H      4.5734    -3.3681    -1.6869
H      0.2117    -2.9399     1.7362
H      2.2320    -3.2154     3.0329
H      3.0588    -4.1573     1.7234
H      1.6523    -4.8490     2.5971
H     -0.0703    -3.9091    -0.5557
H      1.4541    -4.8407    -0.3449
H      0.0493    -5.1488     0.7371
H      3.5346    -1.7362     1.9204
H      3.5693    -0.3684     0.7641
H      3.8036    -0.0350     3.7287
H      2.6290     1.3877     5.3746
H      0.2561     1.9676     5.0114
H     -1.7312     0.4024     2.1950
H     -1.6599     2.0648     2.8679
H     -2.4999    -1.8086     5.6196
H     -0.0347    -1.2893     5.6666
H     -0.4150    -2.9555     5.0858
H      0.0496    -1.6831     3.9027
H     -3.7136    -2.0305     3.4940
H     -2.1646    -1.9045     2.5577
H     -2.4793    -3.3034     3.6275
H     -4.5570    -0.1831     4.8827
H     -3.9212     2.8216     4.8832
H     -5.5018     2.0613     5.2952
H     -4.0595     1.7654     6.3409
H     -4.1562     0.0042     2.3786
H     -5.5743     0.9409     2.9436
H     -4.0461     1.7994     2.5598
69
{"conf": 13, "E": 123.39, "rms": -1.0, "geom": "OH", "total_charge": 0, "CA_charge": 1, "smiles": "C[C:1]#[4N:2]->[Mn+:3]1(<-[3H-:4])(<-[5C-:5]#[O+:6])(<-[6C-:7]#[O+:8])<-[1P:9]([CH:10]([CH3:11])[CH3:12])([CH:13]([CH3:14])[CH3:15])[CH2:16][c:17]2[cH:18][cH:19][cH:20][c:21]([CH2:22][P:23]([CH:24]([CH3:25])[CH3:26])[CH:27]([CH3:28])[CH3:29])[2n:30]->12", "smiles3D": "C([C:1]#[4N:2]->[Mn+:3]1(<-[3H-:4])(<-[5C-:5]#[O+:6])(<-[6C-:7]#[O+:8])<-[1P:9]([C:10]([C:11]([H:35])([H:36])[H:37])([C:12]([H:38])([H:39])[H:40])[H:34])([C:13]([C:14]([H:42])([H:43])[H:44])([C:15]([H:45])([H:46])[H:47])[H:41])[C:16]([H:48])([H:49])[c:17]2[c:18]([H:50])[c:19]([H:51])[c:20]([H:52])[c:21]([C:22]([P:23]([C:24]([C:25]([H:56])([H:57])[H:58])([C:26]([H:59])([H:60])[H:61])[H:55])[C:27]([C:28]([H:63])([H:64])[H:65])([C:29]([H:66])([H:67])[H:68])[H:62])([H:53])[H:54])[2n:30]->12)([H:31])([H:32])[H:33]", "smiles3Dx": "C([C:1]#[4N:2]->[Mn+:3]1(<-[3H-:4])(<-[5C-:5]#[O+:6])(<-[6C-:7]#[O+:8])<-[1P:9]([C:10]([C:11]([H:35])([H:36])[H:37])([C:12]([H:38])([H:39])[H:40])[H:34])([C:13]([C:14]([H:42])([H:43])[H:44])([C:15]([H:45])([H:46])[H:47])[H:41])[C:16]([H:48])([H:49])[c:17]2[c:18]([H:50])[c:19]([H:51])[c:20]([H:52])[c:21]([C:22]([P:23]([C:24]([C:25]([H:56])([H:57])[H:58])([C:26]([H:59])([H:60])[H:61])[H:55])[C:27]([C:28]([H:63])([H:64])[H:65])([C:29]([H:66])([H:67])[H:68])[H:62])([H:53])[H:54])[2n:30]->12)([H:31])([H:32])[H:33]", "dummies": []}
C      4.0847    -2.4050     1.5218
C      2.8781    -1.7168     1.0629
N      1.8670    -1.1242     0.6893
Mn     0.0000     0.0000     0.0000
H     -0.9508    -0.7032     1.4024
C      1.1621     0.8226    -1.7915
O      1.7720     1.2558    -2.7382
C     -0.6330    -1.7388    -1.3589
O     -0.9618    -2.6502    -2.0757
P      0.5462     2.1504     1.3585
C     -0.3672     2.3400     2.9090
C     -0.1528     1.1342     3.8325
C      0.0042     3.6360     3.6434
C      2.2745     2.6371     1.5830
C      2.9498     1.7992     2.6784
C      3.0609     2.4639     0.2721
C     -0.1869     3.3582     0.2499
C     -1.4557     2.8080    -0.4195
C     -2.3625     3.7217    -0.9828
C     -3.5459     3.2614    -1.5463
C     -3.8604     1.9106    -1.4706
C     -2.9528     1.0144    -0.8817
C     -3.4276    -0.3608    -0.5042
P     -4.7668    -0.1964     0.8000
C     -6.2942    -1.1650     0.2765
C     -5.9942    -2.3123    -0.6961
C     -7.3093    -0.1967    -0.3300
C     -4.0626    -1.0341     2.3284
C     -4.9262    -0.6944     3.5430
C     -3.9261    -2.5515     2.1601
N     -1.7145     1.4580    -0.5047
H      4.3021    -2.1158     2.5683
H      4.9417    -2.1103     0.8817
H      3.9329    -3.5016     1.4622
H     -1.4474     2.3836     2.6580
H     -0.2604     0.1823     3.2883
H      0.8332     1.1410     4.3192
H     -0.9103     1.1361     4.6400
H     -0.6492     3.7494     4.5313
H     -0.1563     4.5266     3.0117
H      1.0475     3.6395     3.9989
H      2.3051     3.7067     1.8767
H      2.6747     0.7252     2.6004
H      4.0549     1.8800     2.6066
H      2.6999     2.1696     3.6884
H      4.0913     2.8610     0.3975
H      2.6170     3.0313    -0.5659
H      3.1387     1.3923    -0.0101
H     -0.4430     4.2749     0.8177
H      0.5382     3.6257    -0.5390
H     -2.1511     4.7846    -0.9868
H     -4.2445     3.9639    -1.9870
H     -4.8282     1.5663    -1.8177
H     -3.7895    -0.8880    -1.4060
H     -2.6132    -0.9496    -0.0656
H     -6.7512    -1.5953     1.1927
H     -5.7839    -1.9336    -1.7181
H     -5.1325    -2.9197    -0.3528
H     -6.8798    -2.9800    -0.7591
H     -7.5434     0.6071     0.3944
H     -8.2533    -0.7289    -0.5687
H     -6.9082     0.2667    -1.2601
H     -3.0540    -0.6086     2.5042
H     -4.4836    -1.1300     4.4611
H     -4.9803     0.4066     3.6688
H     -5.9537    -1.0930     3.4232
H     -3.4273    -2.9859     3.0504
H     -3.3020    -2.7874     1.2736
H     -4.9208    -3.0304     2.0471
69
{"conf": 14, "E": 112.32, "rms": -1.0, "geom": "OH", "total_charge": 0, "CA_charge": 1, "smiles": "C[C:1]#[4N:2]->[Mn+:3]1(<-[3H-:4])(<-[5C-:5]#[O+:6])(<-[6C-:7]#[O+:8])<-[1P:9]([CH:10]([CH3:11])[CH3:12])([CH:13]([CH3:14])[CH3:15])[CH2:16][c:17]2[cH:18][cH:19][cH:20][c:21]([CH2:22][P:23]([CH:24]([CH3:25])[CH3:26])[CH:27]([CH3:28])[CH3:29])[2n:30]->12", "smiles3D": "C([C:1]#[4N:2]->[Mn+:3]1(<-[3H-:4])(<-[5C-:5]#[O+:6])(<-[6C-:7]#[O+:8])<-[1P:9]([C:10]([C:11]([H:35])([H:36])[H:37])([C:12]([H:38])([H:39])[H:40])[H:34])([C:13]([C:14]([H:42])([H:43])[H:44])([C:15]([H:45])([H:46])[H:47])[H:41])[C:16]([H:48])([H:49])[c:17]2[c:18]([H:50])[c:19]([H:51])[c:20]([H:52])[c:21]([C:22]([P:23]([C:24]([C:25]([H:56])([H:57])[H:58])([C:26]([H:59])([H:60])[H:61])[H:55])[C:27]([C:28]([H:63])([H:64])[H:65])([C:29]([H:66])([H:67])[H:68])[H:62])([H:53])[H:54])[2n:30]->12)([H:31])([H:32])[H:33]", "smiles3Dx": "C([C:1]#[4N:2]->[Mn+:3]1(<-[3H-:4])(<-[5C-:5]#[O+:6])(<-[6C-:7]#[O+:8])<-[1P:9]([C:10]([C:11]([H:35])([H:36])[H:37])([C:12]([H:38])([H:39])[H:40])[H:34])([C:13]([C:14]([H:42])([H:43])[H:44])([C:15]([H:45])([H:46])[H:47])[H:41])[C:16]([H:48])([H:49])[c:17]2[c:18]([H:50])[c:19]([H:51])[c:20]([H:52])[c:21]([C:22]([P:23]([C:24]([C:25]([H:56])([H:57])[H:58])([C:26]([H:59])([H:60])[H:61])[H:55])[C:27]([C:28]([H:63])([H:64])[H:65])([C:29]([H:66])([H:67])[H:68])[H:62])([H:53])[H:54])[2n:30]->12)([H:31])([H:32])[H:33]", "dummies": []}
C     -0.1008    -4.9550     0.2761
C     -0.0916    -3.5087     0.1453
N     -0.0744    -2.2855     0.0679
Mn     0.0000     0.0000     0.0000
H      0.7319    -0.0457    -1.6856
C     -0.8483     0.0831     2.1240
O     -1.2943     0.1229     3.2414
C      2.0811    -0.0596     0.9505
O      3.1777    -0.0905     1.4495
P     -2.3810     0.3115    -1.0054
C     -3.6581    -0.8847    -0.5658
C     -3.4582    -2.1955    -1.3507
C     -3.6238    -1.1885     0.9362
C     -2.4416     0.5518    -2.7970
C     -3.8800     0.7713    -3.3011
C     -1.5699     1.7446    -3.2030
C     -2.8206     1.8883    -0.2645
C     -1.5811     2.7835    -0.0631
C     -1.7928     4.1445     0.2002
C     -0.7077     4.9867     0.3989
C      0.5828     4.4942     0.2539
C      0.7756     3.1461    -0.0829
C      2.1501     2.6513    -0.4355
P      3.1379     3.8482    -1.5012
C      4.6894     2.8745    -1.9496
C      5.2970     2.1860    -0.7202
C      5.7149     3.8191    -2.5883
C      2.2478     4.0454    -3.1622
C      0.9306     4.7996    -2.9856
C      2.0303     2.7165    -3.9021
N     -0.2918     2.2915    -0.0903
H      0.1788    -5.4292    -0.6846
H     -1.1086    -5.2982     0.5789
H      0.6285    -5.2524     1.0554
H     -4.6569    -0.4588    -0.8173
H     -4.2854    -2.8953    -1.1030
H     -2.4976    -2.6788    -1.0747
H     -3.4732    -2.0272    -2.4402
H     -4.4011    -1.9433     1.1802
H     -2.6411    -1.6150     1.2413
H     -3.8609    -0.2839     1.5389
H     -2.0293    -0.3618    -3.2802
H     -3.8624     0.9072    -4.4040
H     -4.5240    -0.1097    -3.1069
H     -4.3407     1.6745    -2.8617
H     -2.0174     2.7040    -2.8741
H     -1.4725     1.7739    -4.3111
H     -0.5547     1.6416    -2.7732
H     -3.2945     1.7111     0.7230
H     -3.5511     2.4131    -0.9112
H     -2.8014     4.5481     0.2658
H     -0.8625     6.0313     0.6291
H      1.4271     5.1661     0.3642
H      2.7041     2.5150     0.5133
H      2.0911     1.6899    -0.9698
H      4.4384     2.0795    -2.6858
H      5.4173     2.9052     0.1211
H      4.6367     1.3494    -0.3975
H      6.2875     1.7459    -0.9676
H      6.0312     4.5932    -1.8520
H      6.6098     3.2508    -2.9188
H      5.2775     4.3163    -3.4762
H      2.8941     4.6855    -3.7988
H      0.1585     4.1543    -2.5201
H      1.0800     5.7074    -2.3610
H      0.5456     5.1329    -3.9743
H      2.9716     2.3980    -4.3957
H      1.6906     1.9238    -3.2100
H      1.2718     2.8430    -4.7052
69
{"conf": 15, "E": 246.45, "rms": -1.0, "geom": "OH", "total_charge": 0, "CA_charge": 1, "smiles": "C[C:1]#[4N:2]->[Mn+:3]1(<-[3H-:4])(<-[5C-:5]#[O+:6])(<-[6C-:7]#[O+:8])<-[1P:9]([CH:10]([CH3:11])[CH3:12])([CH:13]([CH3:14])[CH3:15])[CH2:16][c:17]2[cH:18][cH:19][cH:20][c:21]([CH2:22][P:23]([CH:24]([CH3:25])[CH3:26])[CH:27]([CH3:28])[CH3:29])[2n:30]->12", "smiles3D": "C([C:1]#[4N:2]->[Mn+:3]1(<-[3H-:4])(<-[5C-:5]#[O+:6])(<-[6C-:7]#[O+:8])<-[1P:9]([C:10]([C:11]([H:35])([H:36])[H:37])([C:12]([H:38])([H:39])[H:40])[H:34])([C:13]([C:14]([H:42])([H:43])[H:44])([C:15]([H:45])([H:46])[H:47])[H:41])[C:16]([H:48])([H:49])[c:17]2[c:18]([H:50])[c:19]([H:51])[c:20]([H:52])[c:21]([C:22]([P:23]([C:24]([C:25]([H:56])([H:57])[H:58])([C:26]([H:59])([H:60])[H:61])[H:55])[C:27]([C:28]([H:63])([H:64])[H:65])([C:29]([H:66])([H:67])[H:68])[H:62])([H:53])[H:54])[2n:30]->12)([H:31])([H:32])[H:33]", "smiles3Dx": "C([C:1]#[4N:2]->[Mn+:3]1(<-[3H-:4])(<-[5C-:5]#[O+:6])(<-[6C-:7]#[O+:8])<-[1P:9]([C:10]([C:11]([H:35])([H:36])[H:37])([C:12]([H:38])([H:39])[H:40])[H:34])([C:13]([C:14]([H:42])([H:43])[H:44])([C:15]([H:45])([H:46])[H:47])[H:41])[C:16]([H:48])([H:49])[c:17]2[c:18]([H:50])[c:19]([H:51])[c:20]([H:52])[c:21]([C:22]([P:23]([C:24]([C:25]([H:56])([H:57])[H:58])([C:26]([H:59])([H:60])[H:61])[H:55])[C:27]([C:28]([H:63])([H:64])[H:65])([C:29]([H:66])([H:67])[H:68])[H:62])([H:53])[H:54])[2n:30]->12)([H:31])([H:32])[H:33]", "dummies": []}
C      0.9066    -3.9181     2.4491
C      0.2986    -2.6900     2.0677
N      0.0092    -1.6516     1.4886
Mn     0.0000     0.0000     0.0000
H     -0.6203     1.3526     1.2020
C      0.6455    -1.7914    -1.3039
O      1.0854    -2.7921    -1.8059
C     -2.0351    -0.2619    -0.8486
O     -3.1571    -0.3656    -1.2753
P      2.5326     0.4770     0.2762
C      3.4341    -0.7532     1.2269
C      3.2503    -0.5242     2.7259
C      4.9251    -0.7894     0.8255
C      2.8441     2.1699     0.7946
C      2.1805     2.4846     2.1284
C      4.3612     2.4827     0.8220
C      2.9341     0.4219    -1.4725
C      1.8141     1.0156    -2.2918
C      1.9221     1.3635    -3.6743
C      1.1497     2.4358    -4.1165
C      0.1701     3.0702    -3.2447
C      0.0598     2.5799    -1.9469
C     -0.3937     3.4744    -0.8114
P     -2.2266     3.2411    -0.6880
C     -3.2421     3.6781    -2.2243
C     -3.3764     5.1969    -2.4648
C     -4.6125     2.9959    -2.1186
C     -2.9197     3.7986     0.9562
C     -3.2977     2.5498     1.7500
C     -1.8981     4.6438     1.7282
N      0.6811     1.4496    -1.6349
H      1.3332    -4.2990     1.5180
H      1.7121    -3.7553     3.1667
H      0.1699    -4.6254     2.8061
H      2.9735    -1.7662     0.9869
H      3.9708     0.2419     3.0916
H      2.2111    -0.2184     2.9828
H      3.4692    -1.4636     3.2779
H      5.3169    -1.7772     1.1799
H      5.5176    -0.0204     1.3758
H      5.0501    -0.7523    -0.2551
H      2.3459     2.8241     0.0009
H      1.2156     1.9215     2.2454
H      2.8582     2.2774     2.9988
H      1.9213     3.5518     2.1818
H      4.4632     3.5710     0.7259
H      4.8870     2.0307    -0.0110
H      4.7988     2.2203     1.8179
H      3.8289     0.9347    -1.6852
H      3.0461    -0.6720    -1.7681
H      2.7682     0.9722    -4.2950
H      1.0539     2.6131    -5.1643
H     -0.3095     3.9512    -3.5883
H     -0.1360     4.5810    -1.0613
H      0.0505     3.1512     0.1890
H     -2.7020     3.2292    -3.0903
H     -3.2230     5.3905    -3.5612
H     -2.6178     5.7812    -1.8922
H     -4.4047     5.5676    -2.1982
H     -5.1082     2.9811    -3.1284
H     -4.4622     1.9444    -1.7822
H     -5.2685     3.5228    -1.3775
H     -3.8271     4.4176     0.8000
H     -3.6673     1.7640     1.0639
H     -4.1094     2.7669     2.4684
H     -2.4288     2.1356     2.3045
H     -1.0642     4.0110     2.1097
H     -2.3769     5.1618     2.5907
H     -1.4708     5.4237     1.0679
69
{"conf": 16, "E": 131.43, "rms": -1.0, "geom": "OH", "total_charge": 0, "CA_charge": 1, "smiles": "C[C:1]#[4N:2]->[Mn+:3]1(<-[3H-:4])(<-[5C-:5]#[O+:6])(<-[6C-:7]#[O+:8])<-[1P:9]([CH:10]([CH3:11])[CH3:12])([CH:13]([CH3:14])[CH3:15])[CH2:16][c:17]2[cH:18][cH:19][cH:20][c:21]([CH2:22][P:23]([CH:24]([CH3:25])[CH3:26])[CH:27]([CH3:28])[CH3:29])[2n:30]->12", "smiles3D": "C([C:1]#[4N:2]->[Mn+:3]1(<-[3H-:4])(<-[5C-:5]#[O+:6])(<-[6C-:7]#[O+:8])<-[1P:9]([C:10]([C:11]([H:35])([H:36])[H:37])([C:12]([H:38])([H:39])[H:40])[H:34])([C:13]([C:14]([H:42])([H:43])[H:44])([C:15]([H:45])([H:46])[H:47])[H:41])[C:16]([H:48])([H:49])[c:17]2[c:18]([H:50])[c:19]([H:51])[c:20]([H:52])[c:21]([C:22]([P:23]([C:24]([C:25]([H:56])([H:57])[H:58])([C:26]([H:59])([H:60])[H:61])[H:55])[C:27]([C:28]([H:63])([H:64])[H:65])([C:29]([H:66])([H:67])[H:68])[H:62])([H:53])[H:54])[2n:30]->12)([H:31])([H:32])[H:33]", "smiles3Dx": "C([C:1]#[4N:2]->[Mn+:3]1(<-[3H-:4])(<-[5C-:5]#[O+:6])(<-[6C-:7]#[O+:8])<-[1P:9]([C:10]([C:11]([H:35])([H:36])[H:37])([C:12]([H:38])([H:39])[H:40])[H:34])([C:13]([C:14]([H:42])([H:43])[H:44])([C:15]([H:45])([H:46])[H:47])[H:41])[C:16]([H:48])([H:49])[c:17]2[c:18]([H:50])[c:19]([H:51])[c:20]([H:52])[c:21]([C:22]([P:23]([C:24]([C:25]([H:56])([H:57])[H:58])([C:26]([H:59])([H:60])[H:61])[H:55])[C:27]([C:28]([H:63])([H:64])[H:65])([C:29]([H:66])([H:67])[H:68])[H:62])([H:53])[H:54])[2n:30]->12)([H:31])([H:32])[H:33]", "dummies": []}
C      3.6596     0.2688     3.3627
C      2.5777     0.1710     2.3852
N      1.6698     0.1038     1.5607
Mn     0.0000     0.0000     0.0000
H     -0.5579    -1.5925     0.7268
C      0.7510     2.0144    -0.8093
O      1.1417     3.0752    -1.2263
C      1.3470    -1.2413    -1.3664
O      2.0593    -1.9127    -2.0727
P     -1.7694     1.1853     1.4919
C     -2.0733     2.9478     1.2027
C     -2.4755     3.2037    -0.2595
C     -3.1695     3.4902     2.1380
C     -1.6712     0.8976     3.2704
C     -0.5901     1.7894     3.8987
C     -1.3502    -0.5757     3.5611
C     -3.2096     0.2966     0.8969
C     -3.1321     0.0832    -0.6203
C     -4.3387     0.0038    -1.3266
C     -4.3265     0.0155    -2.7089
C     -3.1201     0.1069    -3.3803
C     -1.9137     0.0793    -2.6722
C     -0.6429     0.3631    -3.4293
P     -0.0741    -1.0343    -4.5577
C      1.6773    -0.5211    -5.0748
C      1.8229     0.9847    -5.3341
C      2.1727    -1.3352    -6.2741
C     -1.0885    -1.1815    -6.1569
C     -1.3953     0.1672    -6.8288
C     -2.3500    -2.0363    -5.9540
N     -1.9306     0.0123    -1.3003
H      4.5393    -0.2900     2.9898
H      3.3252    -0.1583     4.3277
H      3.9263     1.3378     3.5046
H     -1.1301     3.5028     1.4059
H     -2.4705     4.3024    -0.4546
H     -3.4956     2.8166    -0.4654
H     -1.7625     2.7223    -0.9657
H     -4.1395     2.9820     1.9626
H     -3.3072     4.5703     1.9470
H     -2.8986     3.3913     3.2042
H     -2.6474     1.1401     3.7341
H     -0.5963     1.6582     4.9964
H     -0.7565     2.8603     3.6810
H      0.4159     1.5110     3.5302
H     -0.3975    -0.8820     3.0815
H     -2.1637    -1.2437     3.2272
H     -1.2439    -0.7241     4.6534
H     -4.1269     0.8687     1.1486
H     -3.2606    -0.6960     1.3849
H     -5.2843     0.0020    -0.8047
H     -5.2584     0.0257    -3.2606
H     -3.1351     0.2811    -4.4422
H     -0.7670     1.3026    -4.0179
H      0.1729     0.5519    -2.7292
H      2.3474    -0.7557    -4.2211
H      2.8524     1.2090    -5.6952
H      1.0994     1.3456    -6.0878
H      1.6679     1.5527    -4.3902
H      3.2771    -1.1985    -6.3820
H      1.9716    -2.4202    -6.1152
H      1.6959    -0.9887    -7.2130
H     -0.4629    -1.7611    -6.8691
H     -0.5020     0.5230    -7.3815
H     -2.2198     0.0549    -7.5699
H     -1.6984     0.9365    -6.0896
H     -2.5350    -2.6448    -6.8675
H     -3.2602    -1.4264    -5.7910
H     -2.2290    -2.7394    -5.0996
69
{"conf": 17, "E": 112.17, "rms": -1.0, "geom": "OH", "total_charge": 0, "CA_charge": 1, "smiles": "C[C:1]#[4N:2]->[Mn+:3]1(<-[3H-:4])(<-[5C-:5]#[O+:6])(<-[6C-:7]#[O+:8])<-[1P:9]([CH:10]([CH3:11])[CH3:12])([CH:13]([CH3:14])[CH3:15])[CH2:16][c:17]2[cH:18][cH:19][cH:20][c:21]([CH2:22][P:23]([CH:24]([CH3:25])[CH3:26])[CH:27]([CH3:28])[CH3:29])[2n:30]->12", "smiles3D": "C([C:1]#[4N:2]->[Mn+:3]1(<-[3H-:4])(<-[5C-:5]#[O+:6])(<-[6C-:7]#[O+:8])<-[1P:9]([C:10]([C:11]([H:35])([H:36])[H:37])([C:12]([H:38])([H:39])[H:40])[H:34])([C:13]([C:14]([H:42])([H:43])[H:44])([C:15]([H:45])([H:46])[H:47])[H:41])[C:16]([H:48])([H:49])[c:17]2[c:18]([H:50])[c:19]([H:51])[c:20]([H:52])[c:21]([C:22]([P:23]([C:24]([C:25]([H:56])([H:57])[H:58])([C:26]([H:59])([H:60])[H:61])[H:55])[C:27]([C:28]([H:63])([H:64])[H:65])([C:29]([H:66])([H:67])[H:68])[H:62])([H:53])[H:54])[2n:30]->12)([H:31])([H:32])[H:33]", "smiles3Dx": "C([C:1]#[4N:2]->[Mn+:3]1(<-[3H-:4])(<-[5C-:5]#[O+:6])(<-[6C-:7]#[O+:8])<-[1P:9]([C:10]([C:11]([H:35])([H:36])[H:37])([C:12]([H:38])([H:39])[H:40])[H:34])([C:13]([C:14]([H:42])([H:43])[H:44])([C:15]([H:45])([H:46])[H:47])[H:41])[C:16]([H:48])([H:49])[c:17]2[c:18]([H:50])[c:19]([H:51])[c:20]([H:52])[c:21]([C:22]([P:23]([C:24]([C:25]([H:56])([H:57])[H:58])([C:26]([H:59])([H:60])[H:61])[H:55])[C:27]([C:28]([H:63])([H:64])[H:65])([C:29]([H:66])([H:67])[H:68])[H:62])([H:53])[H:54])[2n:30]->12)([H:31])([H:32])[H:33]", "dummies": []}
C      0.0355    -2.5642    -4.2679
C      0.0087    -1.7977    -3.0204
N     -0.0003    -1.1654    -1.9680
Mn     0.0000     0.0000     0.0000
H     -1.8018     0.3388    -0.1827
C      2.2549    -0.3300     0.2275
O      3.4426    -0.5019     0.3439
C      0.5471     1.9539    -1.0875
O      0.8360     2.9782    -1.6503
P     -0.4729    -2.1117     1.4305
C      0.2543    -3.6815     0.9049
C      1.6945    -3.4855     0.4285
C      0.2181    -4.7163     2.0432
C     -2.2149    -2.4272     1.7805
C     -2.8645    -1.1962     2.4240
C     -2.9564    -2.7824     0.4835
C      0.2924    -1.6554     2.9897
C      0.3294    -0.1274     3.1793
C      0.7352     0.3746     4.4237
C      0.7119     1.7453     4.6569
C      0.1722     2.5957     3.7027
C     -0.2694     2.0674     2.4809
C     -1.2064     2.8789     1.6338
P     -2.9989     2.5396     2.0930
C     -3.9539     3.5966     0.8653
C     -3.3714     5.0093     0.7162
C     -4.0069     2.8922    -0.4901
C     -3.2064     3.3332     3.7864
C     -4.6042     3.9477     3.9665
C     -2.9900     2.2740     4.8729
N     -0.0203     0.7573     2.1818
H     -0.7302    -3.3704    -4.2254
H     -0.1785    -1.8884    -5.1222
H      1.0450    -3.0185    -4.3931
H     -0.3337    -4.0746     0.0478
H      2.1407    -4.4570     0.1342
H      1.7033    -2.8398    -0.4705
H      2.3250    -3.0384     1.2203
H      0.6939    -5.6606     1.7088
H      0.7610    -4.3618     2.9419
H     -0.8255    -4.9705     2.3139
H     -2.2966    -3.2803     2.4861
H     -3.9410    -1.3900     2.6080
H     -2.3975    -0.9605     3.4038
H     -2.7864    -0.3161     1.7555
H     -2.5903    -3.7425     0.0695
H     -4.0384    -2.9147     0.6907
H     -2.8427    -1.9786    -0.2746
H      1.3304    -2.0433     3.0148
H     -0.2793    -2.1182     3.8238
H      1.0731    -0.2968     5.2077
H      1.0344     2.1312     5.6112
H      0.0154     3.6414     3.9440
H     -1.1024     2.6200     0.5748
H     -0.9824     3.9585     1.7422
H     -4.9969     3.6874     1.2299
H     -2.4078     4.9896     0.1645
H     -4.0794     5.6488     0.1457
H     -3.2017     5.4784     1.7044
H     -2.9907     2.7926    -0.9283
H     -4.6469     3.4646    -1.1931
H     -4.4374     1.8793    -0.3717
H     -2.4496     4.1444     3.9084
H     -4.7408     4.8296     3.3097
H     -4.7442     4.2979     5.0149
H     -5.3872     3.1921     3.7381
H     -2.1089     1.6405     4.6541
H     -2.8248     2.7636     5.8606
H     -3.8678     1.5969     4.9517
69
{"conf": 18, "E": 132.16, "rms": -1.0, "geom": "OH", "total_charge": 0, "CA_charge": 1, "smiles": "C[C:1]#[4N:2]->[Mn+:3]1(<-[3H-:4])(<-[5C-:5]#[O+:6])(<-[6C-:7]#[O+:8])<-[1P:9]([CH:10]([CH3:11])[CH3:12])([CH:13]([CH3:14])[CH3:15])[CH2:16][c:17]2[cH:18][cH:19][cH:20][c:21]([CH2:22][P:23]([CH:24]([CH3:25])[CH3:26])[CH:27]([CH3:28])[CH3:29])[2n:30]->12", "smiles3D": "C([C:1]#[4N:2]->[Mn+:3]1(<-[3H-:4])(<-[5C-:5]#[O+:6])(<-[6C-:7]#[O+:8])<-[1P:9]([C:10]([C:11]([H:35])([H:36])[H:37])([C:12]([H:38])([H:39])[H:40])[H:34])([C:13]([C:14]([H:42])([H:43])[H:44])([C:15]([H:45])([H:46])[H:47])[H:41])[C:16]([H:48])([H:49])[c:17]2[c:18]([H:50])[c:19]([H:51])[c:20]([H:52])[c:21]([C:22]([P:23]([C:24]([C:25]([H:56])([H:57])[H:58])([C:26]([H:59])([H:60])[H:61])[H:55])[C:27]([C:28]([H:63])([H:64])[H:65])([C:29]([H:66])([H:67])[H:68])[H:62])([H:53])[H:54])[2n:30]->12)([H:31])([H:32])[H:33]", "smiles3Dx": "C([C:1]#[4N:2]->[Mn+:3]1(<-[3H-:4])(<-[5C-:5]#[O+:6])(<-[6C-:7]#[O+:8])<-[1P:9]([C:10]([C:11]([H:35])([H:36])[H:37])([C:12]([H:38])([H:39])[H:40])[H:34])([C:13]([C:14]([H:42])([H:43])[H:44])([C:15]([H:45])([H:46])[H:47])[H:41])[C:16]([H:48])([H:49])[c:17]2[c:18]([H:50])[c:19]([H:51])[c:20]([H:52])[c:21]([C:22]([P:23]([C:24]([C:25]([H:56])([H:57])[H:58])([C:26]([H:59])([H:60])[H:61])[H:55])[C:27]([C:28]([H:63])([H:64])[H:65])([C:29]([H:66])([H:67])[H:68])[H:62])([H:53])[H:54])[2n:30]->12)([H:31])([H:32])[H:33]", "dummies": []}
C     -0.8320    -1.8569     4.5429
C     -0.5747    -1.3113     3.2112
N     -0.3672    -0.8523     2.0908
Mn     0.0000     0.0000     0.0000
H      1.7747    -0.4170     0.1611
C     -2.2168     0.5566    -0.1605
O     -3.3809     0.8538    -0.2468
C      0.5096     2.0457     0.9047
O      0.7707     3.1218     1.3782
P     -0.4446    -2.3071    -1.1596
C     -2.0287    -3.0282    -0.6668
C     -2.6975    -3.8213    -1.8089
C     -1.8673    -3.8976     0.5902
C      0.8818    -3.5356    -1.0608
C      2.1902    -2.9484    -1.6106
C      0.5580    -4.8262    -1.8358
C     -0.5695    -1.7894    -2.8704
C      0.2933    -0.5492    -3.1213
C      0.9506    -0.4178    -4.3580
C      1.5651     0.7901    -4.6871
C      1.3823     1.8971    -3.8639
C      0.6519     1.7586    -2.6725
C      0.0443     2.9802    -2.0469
P     -1.1070     3.7991    -3.2926
C     -0.5474     5.5695    -3.6418
C      0.0839     5.6384    -5.0375
C      0.4199     6.1258    -2.5929
C     -2.7593     3.9250    -2.4116
C     -2.7114     4.8871    -1.2212
C     -3.8519     4.3125    -3.4048
N      0.2898     0.5087    -2.2467
H     -1.6949    -2.5511     4.4946
H      0.0698    -2.3989     4.8921
H     -1.0705    -1.0318     5.2465
H     -2.7036    -2.1916    -0.4005
H     -2.0007    -4.4812    -2.3402
H     -3.1558    -3.1273    -2.5457
H     -3.5187    -4.4494    -1.4089
H     -1.2660    -3.3657     1.3608
H     -1.3987    -4.8708     0.3719
H     -2.8698    -4.0998     1.0287
H      1.0358    -3.7920     0.0094
H      2.1126    -2.7544    -2.6996
H      3.0177    -3.6675    -1.4454
H      2.4743    -2.0070    -1.1125
H      1.4540    -5.4782    -1.8445
H      0.2786    -4.6285    -2.8852
H     -0.2261    -5.4209    -1.3439
H     -0.2478    -2.6082    -3.5381
H     -1.6273    -1.5327    -3.0880
H      0.9940    -1.2465    -5.0538
H      2.1041     0.8919    -5.6239
H      1.7418     2.8674    -4.1774
H      0.8484     3.6541    -1.6800
H     -0.5985     2.6806    -1.2037
H     -1.4416     6.2275    -3.6558
H      0.9842     4.9880    -5.0962
H     -0.6502     5.3036    -5.7940
H      0.3652     6.6855    -5.2826
H      1.4138     5.6311    -2.6721
H      0.5693     7.2161    -2.7528
H      0.0119     5.9737    -1.5715
H     -2.9910     2.9161    -2.0276
H     -2.5361     5.9251    -1.5568
H     -3.6784     4.8584    -0.6824
H     -1.9126     4.5949    -0.5092
H     -3.8687     3.5928    -4.2489
H     -4.8403     4.2875    -2.9040
H     -3.6764     5.3325    -3.7983
69
{"conf": 19, "E": 127.16, "rms": -1.0, "geom": "OH", "total_charge": 0, "CA_charge": 1, "smiles": "C[C:1]#[4N:2]->[Mn+:3]1(<-[3H-:4])(<-[5C-:5]#[O+:6])(<-[6C-:7]#[O+:8])<-[1P:9]([CH:10]([CH3:11])[CH3:12])([CH:13]([CH3:14])[CH3:15])[CH2:16][c:17]2[cH:18][cH:19][cH:20][c:21]([CH2:22][P:23]([CH:24]([CH3:25])[CH3:26])[CH:27]([CH3:28])[CH3:29])[2n:30]->12", "smiles3D": "C([C:1]#[4N:2]->[Mn+:3]1(<-[3H-:4])(<-[5C-:5]#[O+:6])(<-[6C-:7]#[O+:8])<-[1P:9]([C:10]([C:11]([H:35])([H:36])[H:37])([C:12]([H:38])([H:39])[H:40])[H:34])([C:13]([C:14]([H:42])([H:43])[H:44])([C:15]([H:45])([H:46])[H:47])[H:41])[C:16]([H:48])([H:49])[c:17]2[c:18]([H:50])[c:19]([H:51])[c:20]([H:52])[c:21]([C:22]([P:23]([C:24]([C:25]([H:56])([H:57])[H:58])([C:26]([H:59])([H:60])[H:61])[H:55])[C:27]([C:28]([H:63])([H:64])[H:65])([C:29]([H:66])([H:67])[H:68])[H:62])([H:53])[H:54])[2n:30]->12)([H:31])([H:32])[H:33]", "smiles3Dx": "C([C:1]#[4N:2]->[Mn+:3]1(<-[3H-:4])(<-[5C-:5]#[O+:6])(<-[6C-:7]#[O+:8])<-[1P:9]([C:10]([C:11]([H:35])([H:36])[H:37])([C:12]([H:38])([H:39])[H:40])[H:34])([C:13]([C:14]([H:42])([H:43])[H:44])([C:15]([H:45])([H:46])[H:47])[H:41])[C:16]([H:48])([H:49])[c:17]2[c:18]([H:50])[c:19]([H:51])[c:20]([H:52])[c:21]([C:22]([P:23]([C:24]([C:25]([H:56])([H:57])[H:58])([C:26]([H:59])([H:60])[H:61])[H:55])[C:27]([C:28]([H:63])([H:64])[H:65])([C:29]([H:66])([H:67])[H:68])[H:62])([H:53])[H:54])[2n:30]->12)([H:31])([H:32])[H:33]", "dummies": []}
C     -2.8789     1.7864    -3.6443
C     -2.0360     1.2927    -2.5608
N     -1.3260     0.8527    -1.6596
Mn     0.0000     0.0000     0.0000
H     -1.1774    -1.3923     0.2286
C      1.4522     1.7652    -0.2059
O      2.2176     2.6938    -0.3123
C     -1.2383     1.1657     1.5428
O     -1.8892     1.7912     2.3412
P      1.3367    -1.4806    -1.6937
C      1.9440    -0.7851    -3.2498
C      2.5260     0.6164    -3.0277
C      0.8218    -0.6829    -4.2954
C      0.5877    -3.1003    -1.9820
C      1.4124    -3.9627    -2.9550
C     -0.8545    -2.9498    -2.4835
C      2.7779    -1.8344    -0.6905
C      2.3677    -1.9913     0.7707
C      2.9740    -3.0041     1.5331
C      2.7120    -3.1062     2.8928
C      1.9493    -2.1249     3.5119
C      1.4488    -1.0507     2.7535
C      0.8908     0.1557     3.4606
P      1.9712     0.6308     4.9313
C      3.5364     1.4537     4.2835
C      4.6307     0.3988     4.1253
C      3.3250     2.1847     2.9514
C      1.0260     1.8961     5.9503
C     -0.1741     1.2237     6.6163
C      0.5856     3.1093     5.1308
N      1.5278    -1.0867     1.3861
H     -2.5954     1.2956    -4.5962
H     -3.9420     1.5704    -3.4198
H     -2.7521     2.8805    -3.7463
H      2.7465    -1.4488    -3.6448
H      3.2931     0.6358    -2.2308
H      3.0277     0.9588    -3.9586
H      1.7157     1.3408    -2.7953
H      0.6209    -1.6520    -4.7738
H      1.1196    -0.0042    -5.1208
H     -0.1056    -0.2801    -3.8473
H      0.5482    -3.6271    -1.0043
H      1.4901    -3.5197    -3.9619
H      2.4385    -4.1387    -2.5694
H      0.9271    -4.9531    -3.0590
H     -1.3920    -3.9122    -2.3318
H     -0.9000    -2.7241    -3.5617
H     -1.3974    -2.1597    -1.9209
H      3.5030    -0.9945    -0.7674
H      3.2649    -2.7644    -1.0516
H      3.6325    -3.7266     1.0677
H      3.1409    -3.9212     3.4720
H      1.8113    -2.1763     4.5854
H      0.8838     1.0115     2.7656
H     -0.1396    -0.0755     3.8152
H      3.8730     2.1938     5.0353
H      4.3423    -0.3470     3.3514
H      5.5874     0.8687     3.8274
H      4.7850    -0.1268     5.0871
H      3.1442     1.4610     2.1275
H      4.2329     2.7801     2.6927
H      2.4707     2.8878     3.0022
H      1.7089     2.2528     6.7535
H     -0.6391     1.9131     7.3563
H     -0.9434     0.9349     5.8680
H      0.1586     0.3139     7.1679
H      0.0319     2.7957     4.2207
H      1.4701     3.7105     4.8409
H     -0.0777     3.7672     5.7347
69
{"conf": 20, "E": 130.63, "rms": -1.0, "geom": "OH", "total_charge": 0, "CA_charge": 1, "smiles": "C[C:1]#[4N:2]->[Mn+:3]1(<-[3H-:4])(<-[5C-:5]#[O+:6])(<-[6C-:7]#[O+:8])<-[1P:9]([CH:10]([CH3:11])[CH3:12])([CH:13]([CH3:14])[CH3:15])[CH2:16][c:17]2[cH:18][cH:19][cH:20][c:21]([CH2:22][P:23]([CH:24]([CH3:25])[CH3:26])[CH:27]([CH3:28])[CH3:29])[2n:30]->12", "smiles3D": "C([C:1]#[4N:2]->[Mn+:3]1(<-[3H-:4])(<-[5C-:5]#[O+:6])(<-[6C-:7]#[O+:8])<-[1P:9]([C:10]([C:11]([H:35])([H:36])[H:37])([C:12]([H:38])([H:39])[H:40])[H:34])([C:13]([C:14]([H:42])([H:43])[H:44])([C:15]([H:45])([H:46])[H:47])[H:41])[C:16]([H:48])([H:49])[c:17]2[c:18]([H:50])[c:19]([H:51])[c:20]([H:52])[c:21]([C:22]([P:23]([C:24]([C:25]([H:56])([H:57])[H:58])([C:26]([H:59])([H:60])[H:61])[H:55])[C:27]([C:28]([H:63])([H:64])[H:65])([C:29]([H:66])([H:67])[H:68])[H:62])([H:53])[H:54])[2n:30]->12)([H:31])([H:32])[H:33]", "smiles3Dx": "C([C:1]#[4N:2]->[Mn+:3]1(<-[3H-:4])(<-[5C-:5]#[O+:6])(<-[6C-:7]#[O+:8])<-[1P:9]([C:10]([C:11]([H:35])([H:36])[H:37])([C:12]([H:38])([H:39])[H:40])[H:34])([C:13]([C:14]([H:42])([H:43])[H:44])([C:15]([H:45])([H:46])[H:47])[H:41])[C:16]([H:48])([H:49])[c:17]2[c:18]([H:50])[c:19]([H:51])[c:20]([H:52])[c:21]([C:22]([P:23]([C:24]([C:25]([H:56])([H:57])[H:58])([C:26]([H:59])([H:60])[H:61])[H:55])[C:27]([C:28]([H:63])([H:64])[H:65])([C:29]([H:66])([H:67])[H:68])[H:62])([H:53])[H:54])[2n:30]->12)([H:31])([H:32])[H:33]", "dummies": []}
C     -4.3245    -0.2102    -2.4592
C     -3.0568    -0.1608    -1.7307
N     -1.9884    -0.1117    -1.1245
Mn     0.0000     0.0000     0.0000
H      0.2564    -1.7930    -0.3112
C     -0.3746     2.2314     0.3548
O     -0.5689     3.4072     0.5382
C     -1.0603    -0.3764     1.9891
O     -1.6430    -0.5453     3.0317
P      1.3499     0.6516    -2.1108
C      2.2019    -0.7126    -2.9446
C      3.0253    -1.5167    -1.9300
C      3.1265    -0.2334    -4.0785
C      0.4142     1.6591    -3.2845
C     -0.3452     0.7714    -4.2793
C      1.3037     2.6667    -4.0328
C      2.5679     1.6954    -1.3101
C      2.9826     1.1200     0.0527
C      4.2545     1.4485     0.5388
C      4.7450     0.8178     1.6672
C      3.9840    -0.1617     2.2839
C      2.6773    -0.4292     1.8462
C      2.0035    -1.6896     2.3382
P      1.2008    -1.5849     4.0442
C      2.4121    -1.3271     5.4663
C      3.5825    -2.3125     5.4585
C      2.8674     0.1317     5.5673
C      0.5367    -3.3221     4.3896
C     -0.9500    -3.3987     4.0464
C      1.3042    -4.4210     3.6446
N      2.1649     0.2809     0.7851
H     -4.3324     0.5821    -3.2346
H     -4.4360    -1.2025    -2.9450
H     -5.1630    -0.0450    -1.7530
H      1.4338    -1.3882    -3.3781
H      2.4032    -1.8339    -1.0714
H      3.8842    -0.9199    -1.5591
H      3.4242    -2.4371    -2.4077
H      3.7687    -1.0743    -4.4198
H      3.7974     0.5880    -3.7617
H      2.5508     0.0695    -4.9707
H     -0.3360     2.2349    -2.7025
H     -0.9391     0.0041    -3.7386
H      0.3344     0.2597    -4.9884
H     -1.0506     1.3907    -4.8707
H      2.0779     2.1814    -4.6530
H      0.6741     3.2793    -4.7105
H      1.7967     3.3693    -3.3290
H      3.4583     1.7951    -1.9592
H      2.1318     2.7012    -1.1471
H      4.8851     2.1488     0.0058
H      5.7495     1.0252     2.0123
H      4.4468    -0.7566     3.0523
H      2.7563    -2.5057     2.3372
H      1.2198    -1.9949     1.6251
H      1.8386    -1.5256     6.3944
H      3.2283    -3.3241     5.7430
H      4.3426    -2.0094     6.2127
H      4.0664    -2.3785     4.4668
H      3.2897     0.3205     6.5785
H      3.6513     0.3803     4.8293
H      2.0033     0.8162     5.4280
H      0.6325    -3.5124     5.4811
H     -1.5215    -2.6762     4.6694
H     -1.1152    -3.1730     2.9705
H     -1.3420    -4.4181     4.2567
H      0.9612    -5.4210     3.9895
H      2.3912    -4.3507     3.8413
H      1.1303    -4.3539     2.5494
69
{"conf": 21, "E": 268.05, "rms": -1.0, "geom": "OH", "total_charge": 0, "CA_charge": 1, "smiles": "C[C:1]#[4N:2]->[Mn+:3]1(<-[3H-:4])(<-[5C-:5]#[O+:6])(<-[6C-:7]#[O+:8])<-[1P:9]([CH:10]([CH3:11])[CH3:12])([CH:13]([CH3:14])[CH3:15])[CH2:16][c:17]2[cH:18][cH:19][cH:20][c:21]([CH2:22][P:23]([CH:24]([CH3:25])[CH3:26])[CH:27]([CH3:28])[CH3:29])[2n:30]->12", "smiles3D": "C([C:1]#[4N:2]->[Mn+:3]1(<-[3H-:4])(<-[5C-:5]#[O+:6])(<-[6C-:7]#[O+:8])<-[1P:9]([C:10]([C:11]([H:35])([H:36])[H:37])([C:12]([H:38])([H:39])[H:40])[H:34])([C:13]([C:14]([H:42])([H:43])[H:44])([C:15]([H:45])([H:46])[H:47])[H:41])[C:16]([H:48])([H:49])[c:17]2[c:18]([H:50])[c:19]([H:51])[c:20]([H:52])[c:21]([C:22]([P:23]([C:24]([C:25]([H:56])([H:57])[H:58])([C:26]([H:59])([H:60])[H:61])[H:55])[C:27]([C:28]([H:63])([H:64])[H:65])([C:29]([H:66])([H:67])[H:68])[H:62])([H:53])[H:54])[2n:30]->12)([H:31])([H:32])[H:33]", "smiles3Dx": "C([C:1]#[4N:2]->[Mn+:3]1(<-[3H-:4])(<-[5C-:5]#[O+:6])(<-[6C-:7]#[O+:8])<-[1P:9]([C:10]([C:11]([H:35])([H:36])[H:37])([C:12]([H:38])([H:39])[H:40])[H:34])([C:13]([C:14]([H:42])([H:43])[H:44])([C:15]([H:45])([H:46])[H:47])[H:41])[C:16]([H:48])([H:49])[c:17]2[c:18]([H:50])[c:19]([H:51])[c:20]([H:52])[c:21]([C:22]([P:23]([C:24]([C:25]([H:56])([H:57])[H:58])([C:26]([H:59])([H:60])[H:61])[H:55])[C:27]([C:28]([H:63])([H:64])[H:65])([C:29]([H:66])([H:67])[H:68])[H:62])([H:53])[H:54])[2n:30]->12)([H:31])([H:32])[H:33]", "dummies": []}
C      1.8148     1.5575     4.1341
C      1.7235     1.0492     2.7401
N      1.3063     0.6793     1.6345
Mn     0.0000     0.0000     0.0000
H      1.4575    -0.7943    -0.7372
C     -1.4734     1.3700     1.0489
O     -1.9900     2.1623     1.8166
C      0.6104     1.7453    -1.3570
O      0.8205     2.6487    -2.1567
P     -0.8896    -2.0733     1.1501
C      0.0696    -2.8329     2.5099
C     -0.3315    -2.2623     3.8861
C      1.5843    -2.6612     2.2827
C     -2.6321    -2.0716     1.6105
C     -2.9769    -0.9902     2.6389
C     -3.5703    -1.9515     0.4051
C     -0.6876    -3.1194    -0.3282
C     -1.1371    -2.3333    -1.5368
C     -1.3550    -2.9760    -2.7745
C     -2.1251    -2.3732    -3.7436
C     -2.5817    -1.1212    -3.4374
C     -2.1721    -0.4397    -2.3662
C     -2.7396     0.9457    -2.0136
P     -2.7599     2.1503    -3.4291
C     -4.0804     3.4589    -3.3064
C     -3.6119     4.6419    -2.4282
C     -5.4044     2.8732    -2.7878
C     -2.0044     1.6985    -5.0471
C     -0.9411     2.7208    -5.4516
C     -3.0810     1.5283    -6.1193
N     -1.2342    -0.9901    -1.5075
H      2.0880     2.5868     4.1489
H      0.8629     1.4690     4.6523
H      2.5277     1.0533     4.7221
H     -0.1863    -3.8623     2.4624
H     -1.3846    -2.4977     4.1242
H     -0.1193    -1.1624     3.8950
H      0.2778    -2.7242     4.6931
H      1.7886    -2.1682     1.3026
H      2.1183    -3.6277     2.3075
H      2.0283    -2.0207     3.0875
H     -2.8224    -3.0474     2.0675
H     -3.6331    -0.1519     2.1830
H     -2.0872    -0.4686     3.0382
H     -3.5383    -1.3838     3.5112
H     -4.6415    -2.0985     0.6877
H     -3.3515    -2.6742    -0.3811
H     -3.5108    -0.8699     0.0289
H      0.3711    -3.4455    -0.3817
H     -1.3806    -3.9761    -0.1600
H     -1.1190    -4.0127    -2.9118
H     -2.4481    -2.8932    -4.5430
H     -3.3863    -0.7292    -4.0395
H     -2.1398     1.4039    -1.2183
H     -3.7491     0.7778    -1.6302
H     -4.2700     3.8382    -4.3258
H     -2.5986     4.4489    -1.9950
H     -4.3070     4.8448    -1.5892
H     -3.5111     5.5557    -3.0471
H     -5.6883     1.9909    -3.4114
H     -5.2909     2.5190    -1.7371
H     -6.2192     3.6181    -2.8223
H     -1.4777     0.7366    -4.9213
H     -1.4257     3.6568    -5.8117
H     -0.2648     2.2974    -6.2256
H     -0.3165     2.9600    -4.5598
H     -3.8503     0.7983    -5.7707
H     -2.6302     1.1345    -7.0515
H     -3.5651     2.5071    -6.3343
69
{"conf": 22, "E": 261.6, "rms": -1.0, "geom": "OH", "total_charge": 0, "CA_charge": 1, "smiles": "C[C:1]#[4N:2]->[Mn+:3]1(<-[3H-:4])(<-[5C-:5]#[O+:6])(<-[6C-:7]#[O+:8])<-[1P:9]([CH:10]([CH3:11])[CH3:12])([CH:13]([CH3:14])[CH3:15])[CH2:16][c:17]2[cH:18][cH:19][cH:20][c:21]([CH2:22][P:23]([CH:24]([CH3:25])[CH3:26])[CH:27]([CH3:28])[CH3:29])[2n:30]->12", "smiles3D": "C([C:1]#[4N:2]->[Mn+:3]1(<-[3H-:4])(<-[5C-:5]#[O+:6])(<-[6C-:7]#[O+:8])<-[1P:9]([C:10]([C:11]([H:35])([H:36])[H:37])([C:12]([H:38])([H:39])[H:40])[H:34])([C:13]([C:14]([H:42])([H:43])[H:44])([C:15]([H:45])([H:46])[H:47])[H:41])[C:16]([H:48])([H:49])[c:17]2[c:18]([H:50])[c:19]([H:51])[c:20]([H:52])[c:21]([C:22]([P:23]([C:24]([C:25]([H:56])([H:57])[H:58])([C:26]([H:59])([H:60])[H:61])[H:55])[C:27]([C:28]([H:63])([H:64])[H:65])([C:29]([H:66])([H:67])[H:68])[H:62])([H:53])[H:54])[2n:30]->12)([H:31])([H:32])[H:33]", "smiles3Dx": "C([C:1]#[4N:2]->[Mn+:3]1(<-[3H-:4])(<-[5C-:5]#[O+:6])(<-[6C-:7]#[O+:8])<-[1P:9]([C:10]([C:11]([H:35])([H:36])[H:37])([C:12]([H:38])([H:39])[H:40])[H:34])([C:13]([C:14]([H:42])([H:43])[H:44])([C:15]([H:45])([H:46])[H:47])[H:41])[C:16]([H:48])([H:49])[c:17]2[c:18]([H:50])[c:19]([H:51])[c:20]([H:52])[c:21]([C:22]([P:23]([C:24]([C:25]([H:56])([H:57])[H:58])([C:26]([H:59])([H:60])[H:61])[H:55])[C:27]([C:28]([H:63])([H:64])[H:65])([C:29]([H:66])([H:67])[H:68])[H:62])([H:53])[H:54])[2n:30]->12)([H:31])([H:32])[H:33]", "dummies": []}
C      4.1396     0.9396    -1.8623
C      2.9863     0.1690    -1.3531
N      1.9723    -0.1392    -0.7475
Mn     0.0000     0.0000     0.0000
H      0.4677    -0.5197     1.5968
C     -0.7123     0.5051    -2.0264
O     -1.2073     0.7701    -3.0739
C     -0.5921    -2.1490    -0.5131
O     -1.0728    -3.2387    -0.8443
P      0.7430     2.5415     0.5332
C      2.3596     2.7213     1.3915
C      2.4613     4.0403     2.1759
C      2.6100     1.5168     2.3228
C      0.5609     3.9073    -0.7142
C      0.3266     3.3663    -2.1263
C      1.7609     4.8619    -0.7316
C     -0.5085     2.8988     1.7826
C     -1.7501     2.2312     1.2125
C     -2.8795     3.0179     0.8425
C     -4.0405     2.3817     0.3890
C     -4.1503     0.9838     0.6376
C     -2.9939     0.2929     0.9054
C     -3.0300    -1.1122     1.4079
P     -3.9403    -0.9875     2.9867
C     -2.9898    -0.0268     4.3030
C     -3.5501     1.4090     4.3649
C     -3.0536    -0.7228     5.6680
C     -4.6145    -2.6543     3.3610
C     -3.5706    -3.5664     4.0093
C     -5.8979    -2.4578     4.1690
N     -1.8182     0.9026     0.9281
H      3.7406     1.8560    -2.2415
H      4.5902     0.5588    -2.7111
H      4.9781     1.2904    -1.1664
H      3.1548     2.7111     0.6405
H      3.2378     4.7189     1.7330
H      2.8072     3.9195     3.2119
H      1.5137     4.6397     2.2228
H      2.0288     1.5992     3.2594
H      2.3983     0.5766     1.7997
H      3.6903     1.4977     2.6169
H     -0.3329     4.4796    -0.4642
H      0.3930     4.2076    -2.8833
H      1.0526     2.5969    -2.3995
H     -0.7106     2.9975    -2.1945
H      2.7470     4.3681    -0.7195
H      1.7452     5.5194    -1.6317
H      1.7092     5.5880     0.0984
H     -0.2249     2.3658     2.7511
H     -0.5639     3.9609     1.9067
H     -2.8254     4.0595     0.7481
H     -4.9377     2.9581     0.1206
H     -5.0933     0.4984     0.4590
H     -3.4538    -1.8715     0.6833
H     -2.0204    -1.4408     1.6760
H     -1.9166     0.0435     4.0208
H     -4.4963     1.4934     3.8020
H     -2.8412     2.1284     3.9032
H     -3.7516     1.7509     5.4066
H     -2.3134    -1.5512     5.7046
H     -2.8129    -0.0358     6.5079
H     -4.0676    -1.1330     5.8506
H     -4.8857    -3.0893     2.3823
H     -2.5640    -3.3758     3.5881
H     -3.8145    -4.6295     3.8114
H     -3.5323    -3.4214     5.1046
H     -5.8807    -3.0014     5.1264
H     -6.0814    -1.3940     4.4126
H     -6.7761    -2.7761     3.5787
69
{"conf": 23, "E": 121.68, "rms": -1.0, "geom": "OH", "total_charge": 0, "CA_charge": 1, "smiles": "C[C:1]#[4N:2]->[Mn+:3]1(<-[3H-:4])(<-[5C-:5]#[O+:6])(<-[6C-:7]#[O+:8])<-[1P:9]([CH:10]([CH3:11])[CH3:12])([CH:13]([CH3:14])[CH3:15])[CH2:16][c:17]2[cH:18][cH:19][cH:20][c:21]([CH2:22][P:23]([CH:24]([CH3:25])[CH3:26])[CH:27]([CH3:28])[CH3:29])[2n:30]->12", "smiles3D": "C([C:1]#[4N:2]->[Mn+:3]1(<-[3H-:4])(<-[5C-:5]#[O+:6])(<-[6C-:7]#[O+:8])<-[1P:9]([C:10]([C:11]([H:35])([H:36])[H:37])([C:12]([H:38])([H:39])[H:40])[H:34])([C:13]([C:14]([H:42])([H:43])[H:44])([C:15]([H:45])([H:46])[H:47])[H:41])[C:16]([H:48])([H:49])[c:17]2[c:18]([H:50])[c:19]([H:51])[c:20]([H:52])[c:21]([C:22]([P:23]([C:24]([C:25]([H:56])([H:57])[H:58])([C:26]([H:59])([H:60])[H:61])[H:55])[C:27]([C:28]([H:63])([H:64])[H:65])([C:29]([H:66])([H:67])[H:68])[H:62])([H:53])[H:54])[2n:30]->12)([H:31])([H:32])[H:33]", "smiles3Dx": "C([C:1]#[4N:2]->[Mn+:3]1(<-[3H-:4])(<-[5C-:5]#[O+:6])(<-[6C-:7]#[O+:8])<-[1P:9]([C:10]([C:11]([H:35])([H:36])[H:37])([C:12]([H:38])([H:39])[H:40])[H:34])([C:13]([C:14]([H:42])([H:43])[H:44])([C:15]([H:45])([H:46])[H:47])[H:41])[C:16]([H:48])([H:49])[c:17]2[c:18]([H:50])[c:19]([H:51])[c:20]([H:52])[c:21]([C:22]([P:23]([C:24]([C:25]([H:56])([H:57])[H:58])([C:26]([H:59])([H:60])[H:61])[H:55])[C:27]([C:28]([H:63])([H:64])[H:65])([C:29]([H:66])([H:67])[H:68])[H:62])([H:53])[H:54])[2n:30]->12)([H:31])([H:32])[H:33]", "dummies": []}
C      4.5692    -0.4068     1.9281
C      3.2219    -0.2981     1.3692
N      2.0924    -0.2028     0.8936
Mn     0.0000     0.0000     0.0000
H      0.7536    -0.0216    -1.6805
C     -0.8639     0.0401     2.1207
O     -1.3054     0.0690     3.2435
C      0.2384     2.2823     0.0077
O      0.3642     3.4797     0.0254
P     -0.3660    -2.5685    -0.2189
C      1.0460    -3.5502    -0.7788
C      0.5983    -4.8842    -1.4003
C      2.0245    -3.8174     0.3668
C     -1.1809    -3.4407     1.1445
C     -2.6442    -2.9929     1.2760
C     -0.4425    -3.1855     2.4740
C     -1.5025    -2.5753    -1.6080
C     -2.4212    -1.3454    -1.6202
C     -3.5727    -1.4144    -2.4205
C     -4.3836    -0.3018    -2.5743
C     -4.0881     0.8550    -1.8753
C     -2.9836     0.8878    -1.0058
C     -2.7868     2.0755    -0.1000
P     -4.3914     2.8356     0.5444
C     -3.8158     4.0673     1.8464
C     -3.1385     3.3944     3.0470
C     -4.9932     4.9332     2.3004
C     -5.4238     1.5442     1.4707
C     -4.6464     0.2702     1.7983
C     -6.6760     1.2106     0.6554
N     -2.0979    -0.1588    -0.9932
H      4.9623    -1.4300     1.7543
H      4.5384    -0.2033     3.0203
H      5.2383     0.3272     1.4328
H      1.5781    -2.9668    -1.5552
H      1.4925    -5.4619    -1.7213
H     -0.0212    -4.7267    -2.3072
H      0.0326    -5.5053    -0.6799
H      2.9418    -4.3034    -0.0353
H      1.5789    -4.4991     1.1178
H      2.3330    -2.8685     0.8500
H     -1.1635    -4.5315     0.9366
H     -3.1024    -3.4587     2.1757
H     -3.2422    -3.3166     0.4007
H     -2.7070    -1.8894     1.3789
H     -0.2328    -4.1508     2.9825
H      0.5194    -2.6494     2.3485
H     -1.0403    -2.5763     3.1817
H     -2.1162    -3.4985    -1.5677
H     -0.9161    -2.5776    -2.5522
H     -3.8165    -2.3209    -2.9598
H     -5.2501    -0.3439    -3.2257
H     -4.7383     1.7088    -1.9914
H     -2.2648     2.8706    -0.6769
H     -2.1840     1.7726     0.7655
H     -3.0667     4.7309     1.3643
H     -2.1922     2.9020     2.7420
H     -2.8768     4.1514     3.8175
H     -3.7976     2.6372     3.5139
H     -5.7590     4.3117     2.8081
H     -5.4530     5.4282     1.4183
H     -4.6404     5.7201     3.0044
H     -5.7659     1.9877     2.4290
H     -4.4269    -0.3089     0.8830
H     -3.6996     0.5202     2.3068
H     -5.2408    -0.3762     2.4804
H     -6.4063     0.7347    -0.3100
H     -7.2502     2.1385     0.4531
H     -7.3295     0.5138     1.2258
69
{"conf": 24, "E": 633.92, "rms": -1.0, "geom": "OH", "total_charge": 0, "CA_charge": 1, "smiles": "C[C:1]#[4N:2]->[Mn+:3]1(<-[3H-:4])(<-[5C-:5]#[O+:6])(<-[6C-:7]#[O+:8])<-[1P:9]([CH:10]([CH3:11])[CH3:12])([CH:13]([CH3:14])[CH3:15])[CH2:16][c:17]2[cH:18][cH:19][cH:20][c:21]([CH2:22][P:23]([CH:24]([CH3:25])[CH3:26])[CH:27]([CH3:28])[CH3:29])[2n:30]->12", "smiles3D": "C([C:1]#[4N:2]->[Mn+:3]1(<-[3H-:4])(<-[5C-:5]#[O+:6])(<-[6C-:7]#[O+:8])<-[1P:9]([C:10]([C:11]([H:35])([H:36])[H:37])([C:12]([H:38])([H:39])[H:40])[H:34])([C:13]([C:14]([H:42])([H:43])[H:44])([C:15]([H:45])([H:46])[H:47])[H:41])[C:16]([H:48])([H:49])[c:17]2[c:18]([H:50])[c:19]([H:51])[c:20]([H:52])[c:21]([C:22]([P:23]([C:24]([C:25]([H:56])([H:57])[H:58])([C:26]([H:59])([H:60])[H:61])[H:55])[C:27]([C:28]([H:63])([H:64])[H:65])([C:29]([H:66])([H:67])[H:68])[H:62])([H:53])[H:54])[2n:30]->12)([H:31])([H:32])[H:33]", "smiles3Dx": "C([C:1]#[4N:2]->[Mn+:3]1(<-[3H-:4])(<-[5C-:5]#[O+:6])(<-[6C-:7]#[O+:8])<-[1P:9]([C:10]([C:11]([H:35])([H:36])[H:37])([C:12]([H:38])([H:39])[H:40])[H:34])([C:13]([C:14]([H:42])([H:43])[H:44])([C:15]([H:45])([H:46])[H:47])[H:41])[C:16]([H:48])([H:49])[c:17]2[c:18]([H:50])[c:19]([H:51])[c:20]([H:52])[c:21]([C:22]([P:23]([C:24]([C:25]([H:56])([H:57])[H:58])([C:26]([H:59])([H:60])[H:61])[H:55])[C:27]([C:28]([H:63])([H:64])[H:65])([C:29]([H:66])([H:67])[H:68])[H:62])([H:53])[H:54])[2n:30]->12)([H:31])([H:32])[H:33]", "dummies": []}
C      2.3449    -3.4309     2.7039
C      1.8074    -2.2901     1.9614
N      1.1806    -1.4315     1.3124
Mn     0.0000     0.0000     0.0000
H      1.7669     0.1582    -0.5032
C     -2.1581    -0.0993     0.7233
O     -3.3092    -0.0777     1.1283
C     -0.0693     1.3962     1.8909
O     -0.0608     2.3194     2.6904
P      0.3410    -1.2413    -2.3622
C      1.9588    -2.0817    -2.5781
C      2.7173    -2.2416    -1.1864
C      2.8360    -1.2742    -3.5357
C     -0.6248    -0.0142    -3.4207
C     -2.1918     0.1521    -3.0357
C      0.0129     1.3613    -3.5063
C     -0.5549    -2.7116    -2.3285
C     -1.6040    -2.4057    -1.4273
C     -2.6769    -3.2420    -1.6925
C     -2.5998    -4.4683    -0.9816
C     -1.8063    -4.5305     0.1592
C     -1.2486    -3.2644     0.6766
C     -1.3394    -3.2108     2.2530
P     -3.0726    -2.7872     3.0648
C     -3.0368    -3.5919     4.7026
C     -4.0650    -2.9073     5.5855
C     -1.5826    -3.6643     5.2841
C     -4.7165    -3.3210     2.3195
C     -5.6553    -2.0873     2.4765
C     -4.8167    -3.7334     0.8697
N     -1.2155    -2.1514    -0.1219
H      3.4926    -3.3168     2.7034
H      1.8406    -3.5291     3.7266
H      2.0928    -4.2784     2.0787
H      1.8842    -3.1292    -3.0048
H      2.0729    -2.8770    -0.5853
H      3.1554    -1.4844    -0.5927
H      3.5922    -2.9788    -1.1770
H      2.7431    -0.2205    -3.1933
H      3.9339    -1.5033    -3.4440
H      2.4551    -1.4289    -4.5698
H     -0.6388    -0.4035    -4.4842
H     -2.6519     0.4386    -4.0237
H     -2.8666    -0.8107    -3.0379
H     -2.4029     0.5855    -2.1101
H     -0.6606     2.0881    -3.9520
H      0.2587     1.5982    -2.4210
H      0.8613     1.2869    -4.1269
H     -0.8644    -2.9755    -3.3138
H      0.1122    -3.5247    -1.9833
H     -3.2556    -3.2049    -2.7151
H     -3.2431    -5.2569    -1.3429
H     -1.7797    -5.4718     0.7670
H     -0.9877    -4.2036     2.6199
H     -0.5011    -2.5563     2.6028
H     -3.3640    -4.6278     4.4260
H     -5.0620    -3.3489     5.3509
H     -4.0640    -1.8344     5.3336
H     -3.8285    -3.1682     6.6712
H     -1.1170    -4.6728     5.0123
H     -1.7543    -3.7016     6.4190
H     -0.9009    -2.7181     5.0374
H     -5.0678    -4.1576     2.9782
H     -6.6381    -2.2228     2.0099
H     -5.2692    -1.1521     2.1779
H     -5.9118    -2.0304     3.5774
H     -4.4394    -2.9665     0.1348
H     -5.8493    -4.0059     0.6911
H     -4.3108    -4.6599     0.7893
69
{"conf": 25, "E": 126.82, "rms": -1.0, "geom": "OH", "total_charge": 0, "CA_charge": 1, "smiles": "C[C:1]#[4N:2]->[Mn+:3]1(<-[3H-:4])(<-[5C-:5]#[O+:6])(<-[6C-:7]#[O+:8])<-[1P:9]([CH:10]([CH3:11])[CH3:12])([CH:13]([CH3:14])[CH3:15])[CH2:16][c:17]2[cH:18][cH:19][cH:20][c:21]([CH2:22][P:23]([CH:24]([CH3:25])[CH3:26])[CH:27]([CH3:28])[CH3:29])[2n:30]->12", "smiles3D": "C([C:1]#[4N:2]->[Mn+:3]1(<-[3H-:4])(<-[5C-:5]#[O+:6])(<-[6C-:7]#[O+:8])<-[1P:9]([C:10]([C:11]([H:35])([H:36])[H:37])([C:12]([H:38])([H:39])[H:40])[H:34])([C:13]([C:14]([H:42])([H:43])[H:44])([C:15]([H:45])([H:46])[H:47])[H:41])[C:16]([H:48])([H:49])[c:17]2[c:18]([H:50])[c:19]([H:51])[c:20]([H:52])[c:21]([C:22]([P:23]([C:24]([C:25]([H:56])([H:57])[H:58])([C:26]([H:59])([H:60])[H:61])[H:55])[C:27]([C:28]([H:63])([H:64])[H:65])([C:29]([H:66])([H:67])[H:68])[H:62])([H:53])[H:54])[2n:30]->12)([H:31])([H:32])[H:33]", "smiles3Dx": "C([C:1]#[4N:2]->[Mn+:3]1(<-[3H-:4])(<-[5C-:5]#[O+:6])(<-[6C-:7]#[O+:8])<-[1P:9]([C:10]([C:11]([H:35])([H:36])[H:37])([C:12]([H:38])([H:39])[H:40])[H:34])([C:13]([C:14]([H:42])([H:43])[H:44])([C:15]([H:45])([H:46])[H:47])[H:41])[C:16]([H:48])([H:49])[c:17]2[c:18]([H:50])[c:19]([H:51])[c:20]([H:52])[c:21]([C:22]([P:23]([C:24]([C:25]([H:56])([H:57])[H:58])([C:26]([H:59])([H:60])[H:61])[H:55])[C:27]([C:28]([H:63])([H:64])[H:65])([C:29]([H:66])([H:67])[H:68])[H:62])([H:53])[H:54])[2n:30]->12)([H:31])([H:32])[H:33]", "dummies": []}
C      2.6234     3.0117     2.9575
C      1.8503     2.1337     2.0853
N      1.1985     1.3910     1.3577
Mn     0.0000     0.0000     0.0000
H     -0.7843     1.4789    -0.7526
C      1.0427    -1.7801     0.9942
O      1.5974    -2.7078     1.5261
C     -1.6573    -0.2276     1.5659
O     -2.5209    -0.3480     2.3962
P      1.8258    -0.1010    -1.8436
C      1.6110     1.0011    -3.2668
C      0.1360     1.0583    -3.6907
C      2.4622     0.5714    -4.4751
C      3.5088     0.0187    -1.1835
C      4.0747     1.4331    -1.3651
C      4.4540    -1.0256    -1.8042
C      1.5311    -1.7909    -2.3777
C      0.0289    -2.1121    -2.3770
C     -0.4263    -3.1457    -3.2084
C     -1.7817    -3.4096    -3.3098
C     -2.6809    -2.5855    -2.6467
C     -2.2191    -1.5615    -1.8051
C     -3.1649    -0.4432    -1.4161
P     -4.5305    -0.9098    -0.1962
C     -5.3687     0.7344     0.2342
C     -6.1869     0.5578     1.5129
C     -4.3793     1.8900     0.4032
C     -5.9429    -1.7214    -1.1630
C     -5.7910    -3.2482    -1.1802
C     -6.1619    -1.1383    -2.5710
N     -0.8714    -1.4338    -1.5870
H      1.9296     3.6200     3.5742
H      3.2635     3.6801     2.3389
H      3.2733     2.4009     3.6203
H      1.9222     2.0209    -2.9664
H     -0.4926     1.4812    -2.8888
H     -0.2471     0.0569    -3.9693
H      0.0179     1.7199    -4.5754
H      2.0805    -0.3607    -4.9436
H      3.5286     0.4517    -4.2181
H      2.4233     1.3628    -5.2485
H      3.4530    -0.1817    -0.0947
H      4.2855     1.6479    -2.4322
H      5.0342     1.5234    -0.8077
H      3.3693     2.1901    -0.9540
H      4.3956    -1.0533    -2.9043
H      5.5014    -0.8027    -1.5209
H      4.2291    -2.0358    -1.4019
H      2.0310    -2.4831    -1.6729
H      1.9508    -1.9455    -3.3893
H      0.2718    -3.7321    -3.7915
H     -2.1431    -4.2056    -3.9498
H     -3.7206    -2.7187    -2.8660
H     -3.6030     0.0071    -2.3303
H     -2.5724     0.3416    -0.9402
H     -6.0673     1.0209    -0.5775
H     -6.9479    -0.2334     1.3792
H     -6.7219     1.4967     1.7636
H     -5.5314     0.2828     2.3631
H     -3.8957     2.1363    -0.5649
H     -3.6076     1.6553     1.1562
H     -4.9126     2.8079     0.7345
H     -6.8783    -1.5201    -0.5993
H     -6.4036    -3.7079    -0.3755
H     -6.1194    -3.6931    -2.1400
H     -4.7514    -3.5663    -0.9939
H     -5.3267    -1.3662    -3.2611
H     -6.2856    -0.0345    -2.5227
H     -7.0941    -1.5681    -3.0045
69
{"conf": 26, "E": 124.12, "rms": -1.0, "geom": "OH", "total_charge": 0, "CA_charge": 1, "smiles": "C[C:1]#[4N:2]->[Mn+:3]1(<-[3H-:4])(<-[5C-:5]#[O+:6])(<-[6C-:7]#[O+:8])<-[1P:9]([CH:10]([CH3:11])[CH3:12])([CH:13]([CH3:14])[CH3:15])[CH2:16][c:17]2[cH:18][cH:19][cH:20][c:21]([CH2:22][P:23]([CH:24]([CH3:25])[CH3:26])[CH:27]([CH3:28])[CH3:29])[2n:30]->12", "smiles3D": "C([C:1]#[4N:2]->[Mn+:3]1(<-[3H-:4])(<-[5C-:5]#[O+:6])(<-[6C-:7]#[O+:8])<-[1P:9]([C:10]([C:11]([H:35])([H:36])[H:37])([C:12]([H:38])([H:39])[H:40])[H:34])([C:13]([C:14]([H:42])([H:43])[H:44])([C:15]([H:45])([H:46])[H:47])[H:41])[C:16]([H:48])([H:49])[c:17]2[c:18]([H:50])[c:19]([H:51])[c:20]([H:52])[c:21]([C:22]([P:23]([C:24]([C:25]([H:56])([H:57])[H:58])([C:26]([H:59])([H:60])[H:61])[H:55])[C:27]([C:28]([H:63])([H:64])[H:65])([C:29]([H:66])([H:67])[H:68])[H:62])([H:53])[H:54])[2n:30]->12)([H:31])([H:32])[H:33]", "smiles3Dx": "C([C:1]#[4N:2]->[Mn+:3]1(<-[3H-:4])(<-[5C-:5]#[O+:6])(<-[6C-:7]#[O+:8])<-[1P:9]([C:10]([C:11]([H:35])([H:36])[H:37])([C:12]([H:38])([H:39])[H:40])[H:34])([C:13]([C:14]([H:42])([H:43])[H:44])([C:15]([H:45])([H:46])[H:47])[H:41])[C:16]([H:48])([H:49])[c:17]2[c:18]([H:50])[c:19]([H:51])[c:20]([H:52])[c:21]([C:22]([P:23]([C:24]([C:25]([H:56])([H:57])[H:58])([C:26]([H:59])([H:60])[H:61])[H:55])[C:27]([C:28]([H:63])([H:64])[H:65])([C:29]([H:66])([H:67])[H:68])[H:62])([H:53])[H:54])[2n:30]->12)([H:31])([H:32])[H:33]", "dummies": []}
C      1.8423     4.5516    -0.8332
C      1.3051     3.2139    -0.5946
N      0.8515     2.0905    -0.3869
Mn     0.0000     0.0000     0.0000
H      1.2733    -0.2954     1.2944
C     -1.5253     0.3179    -1.6718
O     -2.3224     0.4891    -2.5589
C      1.3947    -0.8312    -1.6239
O      2.1315    -1.2720    -2.4717
P     -1.6778     0.8567     1.8098
C     -3.0152     1.9551     1.2730
C     -2.4466     3.0959     0.4228
C     -4.0797     1.1860     0.4682
C     -0.8842     1.5431     3.2816
C      0.2918     2.4464     2.8903
C     -1.8750     2.3141     4.1615
C     -2.4461    -0.6594     2.3845
C     -2.2550    -1.8085     1.3870
C     -3.1776    -2.8638     1.4257
C     -2.9001    -4.0516     0.7631
C     -1.6609    -4.2253     0.1628
C     -0.7293    -3.1771     0.1770
C      0.6782    -3.4262    -0.2734
P      1.3815    -5.0180     0.4431
C      3.0148    -4.4686     1.1994
C      4.0041    -3.9530     0.1478
C      3.6263    -5.6105     2.0105
C      1.8380    -6.2058    -0.9521
C      1.9030    -5.5415    -2.3309
C      0.8568    -7.3762    -0.9613
N     -1.1033    -1.9454     0.6436
H      2.7230     4.4815    -1.4992
H      1.0649     5.1857    -1.3100
H      2.1465     5.0078     0.1304
H     -3.5136     2.3950     2.1608
H     -3.2670     3.7460     0.0511
H     -1.8806     2.7091    -0.4475
H     -1.7854     3.7416     1.0283
H     -3.6380     0.4171    -0.1923
H     -4.6858     1.8793    -0.1538
H     -4.7932     0.6862     1.1547
H     -0.4804     0.6977     3.8795
H      1.0350     1.8734     2.3017
H     -0.0377     3.3285     2.3087
H      0.8033     2.8093     3.8059
H     -1.4023     2.5459     5.1378
H     -2.1681     3.2781     3.6955
H     -2.7762     1.6953     4.3641
H     -1.9841    -0.9592     3.3472
H     -3.5267    -0.4860     2.5617
H     -4.0941    -2.7799     1.9969
H     -3.6143    -4.8615     0.7789
H     -1.4182    -5.1845    -0.2746
H      1.3084    -2.6133     0.1265
H      0.7083    -3.4200    -1.3737
H      2.7930    -3.6367     1.9044
H      4.9234    -3.5852     0.6520
H      4.2990    -4.7567    -0.5615
H      3.5684    -3.1048    -0.4225
H      4.5125    -5.2450     2.5720
H      2.8851    -5.9969     2.7439
H      3.9408    -6.4422     1.3489
H      2.8396    -6.6251    -0.7295
H      2.3359    -6.2506    -3.0665
H      2.5528    -4.6440    -2.3029
H      0.8895    -5.2602    -2.6844
H      1.1653    -8.1267    -1.7172
H      0.8481    -7.8711     0.0328
H     -0.1694    -7.0312    -1.1978
69
{"conf": 27, "E": 256.11, "rms": -1.0, "geom": "OH", "total_charge": 0, "CA_charge": 1, "smiles": "C[C:1]#[4N:2]->[Mn+:3]1(<-[3H-:4])(<-[5C-:5]#[O+:6])(<-[6C-:7]#[O+:8])<-[1P:9]([CH:10]([CH3:11])[CH3:12])([CH:13]([CH3:14])[CH3:15])[CH2:16][c:17]2[cH:18][cH:19][cH:20][c:21]([CH2:22][P:23]([CH:24]([CH3:25])[CH3:26])[CH:27]([CH3:28])[CH3:29])[2n:30]->12", "smiles3D": "C([C:1]#[4N:2]->[Mn+:3]1(<-[3H-:4])(<-[5C-:5]#[O+:6])(<-[6C-:7]#[O+:8])<-[1P:9]([C:10]([C:11]([H:35])([H:36])[H:37])([C:12]([H:38])([H:39])[H:40])[H:34])([C:13]([C:14]([H:42])([H:43])[H:44])([C:15]([H:45])([H:46])[H:47])[H:41])[C:16]([H:48])([H:49])[c:17]2[c:18]([H:50])[c:19]([H:51])[c:20]([H:52])[c:21]([C:22]([P:23]([C:24]([C:25]([H:56])([H:57])[H:58])([C:26]([H:59])([H:60])[H:61])[H:55])[C:27]([C:28]([H:63])([H:64])[H:65])([C:29]([H:66])([H:67])[H:68])[H:62])([H:53])[H:54])[2n:30]->12)([H:31])([H:32])[H:33]", "smiles3Dx": "C([C:1]#[4N:2]->[Mn+:3]1(<-[3H-:4])(<-[5C-:5]#[O+:6])(<-[6C-:7]#[O+:8])<-[1P:9]([C:10]([C:11]([H:35])([H:36])[H:37])([C:12]([H:38])([H:39])[H:40])[H:34])([C:13]([C:14]([H:42])([H:43])[H:44])([C:15]([H:45])([H:46])[H:47])[H:41])[C:16]([H:48])([H:49])[c:17]2[c:18]([H:50])[c:19]([H:51])[c:20]([H:52])[c:21]([C:22]([P:23]([C:24]([C:25]([H:56])([H:57])[H:58])([C:26]([H:59])([H:60])[H:61])[H:55])[C:27]([C:28]([H:63])([H:64])[H:65])([C:29]([H:66])([H:67])[H:68])[H:62])([H:53])[H:54])[2n:30]->12)([H:31])([H:32])[H:33]", "dummies": []}
C      4.3209    -1.2868    -1.0679
C      3.1426    -1.2198    -0.3005
N      2.0226    -0.9325     0.0016
Mn     0.0000     0.0000     0.0000
H     -0.1551    -0.2335     1.8152
C      0.3687    -0.2253    -2.2462
O      0.6241    -0.6523    -3.3682
C     -1.0652    -1.9568    -0.0422
O     -1.6197    -2.9985    -0.0458
P      0.9154     2.3381     0.1010
C      0.7935     3.4678    -1.3524
C     -0.5274     3.2088    -2.0803
C      0.9250     4.9227    -0.9414
C      2.5924     2.5576     0.7576
C      3.6479     2.2888    -0.3343
C      2.8614     1.6191     1.9669
C     -0.2844     2.8404     1.3379
C     -1.7005     2.3860     0.9343
C     -2.8227     2.7454     1.5809
C     -3.9852     2.6099     0.8532
C     -4.0333     1.9163    -0.3407
C     -2.8735     1.3376    -0.7947
C     -2.8929     0.4691    -2.0469
P     -4.5544    -0.3753    -2.2856
C     -4.7617    -1.1797    -3.9719
C     -6.1246    -0.7487    -4.5039
C     -3.6321    -0.8384    -4.9620
C     -5.0845    -1.5797    -0.9272
C     -4.6245    -3.0238    -1.2008
C     -4.7174    -1.0903     0.4929
N     -1.8197     1.3752     0.0093
H      4.2189    -0.6421    -1.9294
H      5.2158    -0.9741    -0.5751
H      4.4815    -2.2807    -1.4165
H      1.6168     3.1581    -2.0312
H     -0.5142     3.8300    -3.0053
H     -1.3953     3.5322    -1.4662
H     -0.5625     2.1555    -2.3809
H      0.0914     5.2835    -0.3220
H      1.8917     5.1423    -0.4756
H      0.8839     5.5046    -1.8852
H      2.6912     3.6062     1.1142
H      3.1849     1.7959    -1.2442
H      4.5399     1.6665    -0.0193
H      4.0963     3.2382    -0.6988
H      2.9756     2.2093     2.8936
H      2.0120     0.9123     2.1391
H      3.8117     1.0126     1.8881
H     -0.3295     3.9515     1.3669
H      0.0234     2.4183     2.3468
H     -2.8383     3.2540     2.5186
H     -4.9039     2.8051     1.3274
H     -4.8962     1.9869    -0.9677
H     -2.7472     1.1673    -2.8610
H     -2.0860    -0.2952    -2.0072
H     -4.7833    -2.2948    -3.8684
H     -6.5080    -1.4578    -5.2602
H     -6.0612     0.2860    -4.9075
H     -6.8415    -0.7421    -3.6528
H     -3.2855     0.2143    -4.8491
H     -3.9950    -0.9616    -5.9989
H     -2.7804    -1.5425    -4.8284
H     -6.2002    -1.6069    -0.9667
H     -3.7267    -3.0380    -1.8802
H     -4.4042    -3.5624    -0.2500
H     -5.4301    -3.5881    -1.7113
H     -3.6370    -0.7784     0.5801
H     -4.9109    -1.8946     1.2359
H     -5.3619    -0.2146     0.7557
69
{"conf": 28, "E": 176.81, "rms": -1.0, "geom": "OH", "total_charge": 0, "CA_charge": 1, "smiles": "C[C:1]#[4N:2]->[Mn+:3]1(<-[3H-:4])(<-[5C-:5]#[O+:6])(<-[6C-:7]#[O+:8])<-[1P:9]([CH:10]([CH3:11])[CH3:12])([CH:13]([CH3:14])[CH3:15])[CH2:16][c:17]2[cH:18][cH:19][cH:20][c:21]([CH2:22][P:23]([CH:24]([CH3:25])[CH3:26])[CH:27]([CH3:28])[CH3:29])[2n:30]->12", "smiles3D": "C([C:1]#[4N:2]->[Mn+:3]1(<-[3H-:4])(<-[5C-:5]#[O+:6])(<-[6C-:7]#[O+:8])<-[1P:9]([C:10]([C:11]([H:35])([H:36])[H:37])([C:12]([H:38])([H:39])[H:40])[H:34])([C:13]([C:14]([H:42])([H:43])[H:44])([C:15]([H:45])([H:46])[H:47])[H:41])[C:16]([H:48])([H:49])[c:17]2[c:18]([H:50])[c:19]([H:51])[c:20]([H:52])[c:21]([C:22]([P:23]([C:24]([C:25]([H:56])([H:57])[H:58])([C:26]([H:59])([H:60])[H:61])[H:55])[C:27]([C:28]([H:63])([H:64])[H:65])([C:29]([H:66])([H:67])[H:68])[H:62])([H:53])[H:54])[2n:30]->12)([H:31])([H:32])[H:33]", "smiles3Dx": "C([C:1]#[4N:2]->[Mn+:3]1(<-[3H-:4])(<-[5C-:5]#[O+:6])(<-[6C-:7]#[O+:8])<-[1P:9]([C:10]([C:11]([H:35])([H:36])[H:37])([C:12]([H:38])([H:39])[H:40])[H:34])([C:13]([C:14]([H:42])([H:43])[H:44])([C:15]([H:45])([H:46])[H:47])[H:41])[C:16]([H:48])([H:49])[c:17]2[c:18]([H:50])[c:19]([H:51])[c:20]([H:52])[c:21]([C:22]([P:23]([C:24]([C:25]([H:56])([H:57])[H:58])([C:26]([H:59])([H:60])[H:61])[H:55])[C:27]([C:28]([H:63])([H:64])[H:65])([C:29]([H:66])([H:67])[H:68])[H:62])([H:53])[H:54])[2n:30]->12)([H:31])([H:32])[H:33]", "dummies": []}
C      0.6523    -3.8879     3.0340
C      0.4683    -2.6652     2.2373
N      0.3168    -1.6867     1.5099
Mn     0.0000     0.0000     0.0000
H      1.7899     0.4298     0.0135
C     -2.2476    -0.4540    -0.0104
O     -3.4304    -0.7053    -0.0027
C     -0.3898     1.5953     1.5983
O     -0.5857     2.4356     2.4407
P      0.3636    -1.7313    -1.9290
C     -1.0778    -2.7768    -2.2557
C     -1.3472    -3.6938    -1.0597
C     -0.9289    -3.6158    -3.5291
C      1.8498    -2.7454    -1.7928
C      2.3820    -3.2237    -3.1579
C      2.9423    -1.9641    -1.0515
C      0.5313    -0.5913    -3.3057
C     -0.3609     0.6226    -3.0718
C     -1.2142     1.0624    -4.0947
C     -1.9879     2.2058    -3.9104
C     -1.7906     2.9701    -2.7669
C     -0.8604     2.5573    -1.7925
C     -0.1472     3.6270    -1.0145
P      1.0068     4.4842    -2.2072
C      0.6385     6.2660    -2.6522
C      0.4533     6.3981    -4.1643
C      1.7358     7.2137    -2.1567
C      2.7545     3.8257    -2.1466
C      3.4476     4.0138    -3.5059
C      3.5476     4.4588    -1.0133
N     -0.3126     1.3099    -1.8836
H      0.4025    -4.7642     2.3940
H      1.7053    -3.9429     3.3801
H     -0.0236    -3.8685     3.9058
H     -1.9600    -2.1043    -2.3881
H     -1.4578    -3.1052    -0.1293
H     -2.2862    -4.2565    -1.2266
H     -0.5226    -4.4202    -0.9202
H     -0.6907    -3.0038    -4.4206
H     -1.8892    -4.1242    -3.7413
H     -0.1648    -4.4069    -3.4057
H      1.6095    -3.6394    -1.1774
H      3.4874    -3.3276    -3.1547
H      1.9919    -4.2310    -3.3946
H      2.1318    -2.5390    -3.9933
H      3.8533    -2.5915    -0.9213
H      3.2266    -1.0505    -1.6153
H      2.5920    -1.6741    -0.0412
H      1.5869    -0.2525    -3.3655
H      0.2673    -1.0848    -4.2595
H     -1.2946     0.5091    -5.0091
H     -2.6716     2.5355    -4.6782
H     -2.2553     3.9474    -2.7092
H     -0.8721     4.3620    -0.5961
H      0.4648     3.2041    -0.2023
H     -0.3154     6.5564    -2.1576
H     -0.3627     5.7242    -4.5039
H      1.3893     6.1302    -4.7029
H      0.1732     7.4421    -4.4286
H      2.6887     7.0244    -2.6931
H      1.4423     8.2705    -2.3397
H      1.8920     7.0807    -1.0677
H      2.6803     2.7320    -1.9535
H      2.8663     3.4973    -4.2927
H      3.5297     5.0881    -3.7635
H      4.4695     3.5698    -3.4709
H      3.7928     5.5184    -1.2263
H      2.9657     4.4121    -0.0669
H      4.5043     3.9098    -0.8575
69
{"conf": 29, "E": 135.3, "rms": -1.0, "geom": "OH", "total_charge": 0, "CA_charge": 1, "smiles": "C[C:1]#[4N:2]->[Mn+:3]1(<-[3H-:4])(<-[5C-:5]#[O+:6])(<-[6C-:7]#[O+:8])<-[1P:9]([CH:10]([CH3:11])[CH3:12])([CH:13]([CH3:14])[CH3:15])[CH2:16][c:17]2[cH:18][cH:19][cH:20][c:21]([CH2:22][P:23]([CH:24]([CH3:25])[CH3:26])[CH:27]([CH3:28])[CH3:29])[2n:30]->12", "smiles3D": "C([C:1]#[4N:2]->[Mn+:3]1(<-[3H-:4])(<-[5C-:5]#[O+:6])(<-[6C-:7]#[O+:8])<-[1P:9]([C:10]([C:11]([H:35])([H:36])[H:37])([C:12]([H:38])([H:39])[H:40])[H:34])([C:13]([C:14]([H:42])([H:43])[H:44])([C:15]([H:45])([H:46])[H:47])[H:41])[C:16]([H:48])([H:49])[c:17]2[c:18]([H:50])[c:19]([H:51])[c:20]([H:52])[c:21]([C:22]([P:23]([C:24]([C:25]([H:56])([H:57])[H:58])([C:26]([H:59])([H:60])[H:61])[H:55])[C:27]([C:28]([H:63])([H:64])[H:65])([C:29]([H:66])([H:67])[H:68])[H:62])([H:53])[H:54])[2n:30]->12)([H:31])([H:32])[H:33]", "smiles3Dx": "C([C:1]#[4N:2]->[Mn+:3]1(<-[3H-:4])(<-[5C-:5]#[O+:6])(<-[6C-:7]#[O+:8])<-[1P:9]([C:10]([C:11]([H:35])([H:36])[H:37])([C:12]([H:38])([H:39])[H:40])[H:34])([C:13]([C:14]([H:42])([H:43])[H:44])([C:15]([H:45])([H:46])[H:47])[H:41])[C:16]([H:48])([H:49])[c:17]2[c:18]([H:50])[c:19]([H:51])[c:20]([H:52])[c:21]([C:22]([P:23]([C:24]([C:25]([H:56])([H:57])[H:58])([C:26]([H:59])([H:60])[H:61])[H:55])[C:27]([C:28]([H:63])([H:64])[H:65])([C:29]([H:66])([H:67])[H:68])[H:62])([H:53])[H:54])[2n:30]->12)([H:31])([H:32])[H:33]", "dummies": []}
C      2.5769     0.7126     4.1845
C      1.7974     0.5020     2.9668
N      1.1462     0.3484     1.9358
Mn     0.0000     0.0000     0.0000
H     -1.5287     0.7300     0.7134
C      1.8787    -0.9615    -0.8809
O      2.8793    -1.4615    -1.3361
C     -0.6106    -2.0616     0.7969
O     -0.9271    -3.1489     1.2171
P      0.7245     2.3302    -0.9182
C      0.4409     3.7140     0.2169
C      0.0608     5.0167    -0.5315
C     -0.6803     3.3616     1.2013
C      2.4221     2.3896    -1.5497
C      2.5299     1.6929    -2.9188
C      2.9511     3.8233    -1.6874
C     -0.4039     2.4892    -2.2963
C     -0.6870     1.1131    -2.9077
C     -0.8245     1.0234    -4.2989
C     -1.2959    -0.1485    -4.8716
C     -1.7532    -1.1737    -4.0551
C     -1.6747    -1.0424    -2.6645
C     -2.5153    -1.9421    -1.8089
P     -3.7536    -0.9174    -0.8169
C     -4.3571    -1.9749     0.6198
C     -5.6850    -1.4393     1.1616
C     -4.4536    -3.4609     0.2789
C     -5.2189    -0.4765    -1.9441
C     -5.8827    -1.6850    -2.6093
C     -4.7672     0.5453    -3.0004
N     -0.9967     0.0235    -2.1206
H      1.8928     1.0065     5.0234
H      3.3528     1.4927     4.0171
H      3.0880    -0.2325     4.4554
H      1.3681     3.8864     0.8040
H     -0.8356     4.9065    -1.1819
H     -0.2009     5.8026     0.2179
H      0.9034     5.4377    -1.1127
H     -0.8457     4.2069     1.9096
H     -1.6359     3.1533     0.6592
H     -0.4092     2.4669     1.7915
H      3.0727     1.8530    -0.8214
H      2.1028     0.6721    -2.8978
H      2.0399     2.2877    -3.7096
H      3.5954     1.6129    -3.1925
H      2.3489     4.3895    -2.4277
H      2.9747     4.3519    -0.7052
H      4.0054     3.7994    -2.0577
H      0.0224     3.1848    -3.0684
H     -1.3799     2.9101    -1.9223
H     -0.5726     1.8637    -4.9380
H     -1.3860    -0.2352    -5.9498
H     -2.2322    -2.0356    -4.5028
H     -3.0740    -2.6665    -2.4339
H     -1.8819    -2.5768    -1.1915
H     -3.6072    -1.8563     1.4259
H     -6.5174    -1.6148     0.4351
H     -5.6246    -0.3493     1.3710
H     -5.9479    -1.9576     2.1044
H     -3.4587    -3.8623     0.0524
H     -4.8509    -4.0203     1.1447
H     -5.1191    -3.6341    -0.5767
H     -5.9652     0.0420    -1.3105
H     -6.3705    -2.3086    -1.8404
H     -5.1515    -2.2785    -3.1892
H     -6.6778    -1.3373    -3.2947
H     -4.1152     0.0702    -3.7645
H     -5.6540     0.9615    -3.5217
H     -4.2138     1.3980    -2.5264
69
{"conf": 30, "E": 172.34, "rms": -1.0, "geom": "OH", "total_charge": 0, "CA_charge": 1, "smiles": "C[C:1]#[4N:2]->[Mn+:3]1(<-[3H-:4])(<-[5C-:5]#[O+:6])(<-[6C-:7]#[O+:8])<-[1P:9]([CH:10]([CH3:11])[CH3:12])([CH:13]([CH3:14])[CH3:15])[CH2:16][c:17]2[cH:18][cH:19][cH:20][c:21]([CH2:22][P:23]([CH:24]([CH3:25])[CH3:26])[CH:27]([CH3:28])[CH3:29])[2n:30]->12", "smiles3D": "C([C:1]#[4N:2]->[Mn+:3]1(<-[3H-:4])(<-[5C-:5]#[O+:6])(<-[6C-:7]#[O+:8])<-[1P:9]([C:10]([C:11]([H:35])([H:36])[H:37])([C:12]([H:38])([H:39])[H:40])[H:34])([C:13]([C:14]([H:42])([H:43])[H:44])([C:15]([H:45])([H:46])[H:47])[H:41])[C:16]([H:48])([H:49])[c:17]2[c:18]([H:50])[c:19]([H:51])[c:20]([H:52])[c:21]([C:22]([P:23]([C:24]([C:25]([H:56])([H:57])[H:58])([C:26]([H:59])([H:60])[H:61])[H:55])[C:27]([C:28]([H:63])([H:64])[H:65])([C:29]([H:66])([H:67])[H:68])[H:62])([H:53])[H:54])[2n:30]->12)([H:31])([H:32])[H:33]", "smiles3Dx": "C([C:1]#[4N:2]->[Mn+:3]1(<-[3H-:4])(<-[5C-:5]#[O+:6])(<-[6C-:7]#[O+:8])<-[1P:9]([C:10]([C:11]([H:35])([H:36])[H:37])([C:12]([H:38])([H:39])[H:40])[H:34])([C:13]([C:14]([H:42])([H:43])[H:44])([C:15]([H:45])([H:46])[H:47])[H:41])[C:16]([H:48])([H:49])[c:17]2[c:18]([H:50])[c:19]([H:51])[c:20]([H:52])[c:21]([C:22]([P:23]([C:24]([C:25]([H:56])([H:57])[H:58])([C:26]([H:59])([H:60])[H:61])[H:55])[C:27]([C:28]([H:63])([H:64])[H:65])([C:29]([H:66])([H:67])[H:68])[H:62])([H:53])[H:54])[2n:30]->12)([H:31])([H:32])[H:33]", "dummies": []}
C     -0.7591     1.3840     4.7212
C     -0.5498     0.9822     3.3307
N     -0.3598     0.6403     2.1666
Mn     0.0000     0.0000     0.0000
H      0.4871    -1.6785     0.5648
C     -0.5208     2.1026    -0.7496
O     -0.7983     3.2053    -1.1453
C      2.2012     0.5943     0.2298
O      3.3533     0.9238     0.3699
P     -2.4509    -0.8628    -0.2053
C     -2.7279    -2.5242     0.4426
C     -2.3677    -2.5641     1.9341
C     -1.8843    -3.5630    -0.3177
C     -3.8099     0.1477     0.4288
C     -3.4947     1.6340     0.2797
C     -5.1305    -0.1740    -0.2965
C     -2.6305    -0.9683    -1.9810
C     -1.2908    -1.2903    -2.6529
C     -1.3253    -2.0159    -3.8539
C     -0.1939    -2.1151    -4.6391
C      0.9515    -1.4361    -4.2686
C      0.9805    -0.7013    -3.0731
C      2.0846     0.2909    -2.8838
P      3.7294    -0.5630    -2.5982
C      3.6806    -2.1895    -1.6665
C      3.7620    -3.3768    -2.6344
C      4.7875    -2.2484    -0.6076
C      5.1700    -0.0675    -3.7097
C      4.6572     0.5038    -5.0371
C      6.1198    -1.2319    -3.9830
N     -0.0989    -0.7326    -2.2261
H      0.0746     1.0079     5.3441
H     -1.7153     0.9614     5.0865
H     -0.8031     2.4925     4.7825
H     -3.7955    -2.7881     0.3262
H     -1.3528    -2.1466     2.1229
H     -3.1114    -1.9826     2.5238
H     -2.4032    -3.6079     2.3097
H     -2.0829    -4.5706     0.0995
H     -2.1671    -3.6042    -1.3868
H     -0.8019    -3.3547    -0.2300
H     -3.9389    -0.0715     1.5080
H     -4.3553     2.2448     0.6331
H     -2.6222     1.9016     0.9108
H     -3.3008     1.8976    -0.7873
H     -5.9632     0.3682     0.1964
H     -5.3600    -1.2601    -0.2450
H     -5.0992     0.1411    -1.3605
H     -2.9912     0.0062    -2.3664
H     -3.3780    -1.7513    -2.2240
H     -2.2499    -2.4469    -4.2072
H     -0.2286    -2.6492    -5.5773
H      1.8005    -1.4223    -4.9414
H      2.1580     0.8980    -3.8103
H      1.8405     1.0329    -2.1052
H      2.7007    -2.2511    -1.1469
H      3.0652    -3.2336    -3.4882
H      4.7970    -3.5165    -3.0157
H      3.4666    -4.3157    -2.1024
H      5.0631    -3.3081    -0.3677
H      5.7077    -1.7228    -0.9415
H      4.4354    -1.7675     0.3377
H      5.7396     0.7308    -3.1908
H      5.5018     0.7027    -5.7271
H      3.9634    -0.2101    -5.5268
H      4.1348     1.4652    -4.8697
H      5.6050    -2.0270    -4.5702
H      6.9949    -0.8787    -4.5694
H      6.5069    -1.6576    -3.0363
69
{"conf": 31, "E": 135.37, "rms": -1.0, "geom": "OH", "total_charge": 0, "CA_charge": 1, "smiles": "C[C:1]#[4N:2]->[Mn+:3]1(<-[3H-:4])(<-[5C-:5]#[O+:6])(<-[6C-:7]#[O+:8])<-[1P:9]([CH:10]([CH3:11])[CH3:12])([CH:13]([CH3:14])[CH3:15])[CH2:16][c:17]2[cH:18][cH:19][cH:20][c:21]([CH2:22][P:23]([CH:24]([CH3:25])[CH3:26])[CH:27]([CH3:28])[CH3:29])[2n:30]->12", "smiles3D": "C([C:1]#[4N:2]->[Mn+:3]1(<-[3H-:4])(<-[5C-:5]#[O+:6])(<-[6C-:7]#[O+:8])<-[1P:9]([C:10]([C:11]([H:35])([H:36])[H:37])([C:12]([H:38])([H:39])[H:40])[H:34])([C:13]([C:14]([H:42])([H:43])[H:44])([C:15]([H:45])([H:46])[H:47])[H:41])[C:16]([H:48])([H:49])[c:17]2[c:18]([H:50])[c:19]([H:51])[c:20]([H:52])[c:21]([C:22]([P:23]([C:24]([C:25]([H:56])([H:57])[H:58])([C:26]([H:59])([H:60])[H:61])[H:55])[C:27]([C:28]([H:63])([H:64])[H:65])([C:29]([H:66])([H:67])[H:68])[H:62])([H:53])[H:54])[2n:30]->12)([H:31])([H:32])[H:33]", "smiles3Dx": "C([C:1]#[4N:2]->[Mn+:3]1(<-[3H-:4])(<-[5C-:5]#[O+:6])(<-[6C-:7]#[O+:8])<-[1P:9]([C:10]([C:11]([H:35])([H:36])[H:37])([C:12]([H:38])([H:39])[H:40])[H:34])([C:13]([C:14]([H:42])([H:43])[H:44])([C:15]([H:45])([H:46])[H:47])[H:41])[C:16]([H:48])([H:49])[c:17]2[c:18]([H:50])[c:19]([H:51])[c:20]([H:52])[c:21]([C:22]([P:23]([C:24]([C:25]([H:56])([H:57])[H:58])([C:26]([H:59])([H:60])[H:61])[H:55])[C:27]([C:28]([H:63])([H:64])[H:65])([C:29]([H:66])([H:67])[H:68])[H:62])([H:53])[H:54])[2n:30]->12)([H:31])([H:32])[H:33]", "dummies": []}
C      4.7494    -1.1781    -0.8827
C      3.3485    -0.8320    -0.6694
N      2.1742    -0.5394    -0.4587
Mn     0.0000     0.0000     0.0000
H      0.4456     0.3912     1.7312
C     -0.6608    -0.6450    -2.0944
O     -1.0147    -0.9880    -3.1956
C     -0.3682    -2.1392     0.7342
O     -0.5580    -3.2644     1.1281
P      0.3644     2.5160    -0.6856
C      1.1971     3.5885     0.5219
C      0.3053     4.7359     1.0001
C      1.6714     2.7715     1.7242
C      1.1759     2.8841    -2.2578
C      0.8846     1.8068    -3.2948
C      0.7353     4.2515    -2.7922
C     -1.3576     3.0061    -0.8486
C     -2.2123     2.2728     0.1853
C     -3.2198     2.9825     0.8507
C     -4.1189     2.2980     1.6626
C     -4.0982     0.9100     1.6939
C     -3.1208     0.2176     0.9605
C     -3.3012    -1.2503     0.6895
P     -5.0258    -1.5930     0.0379
C     -5.0064    -1.5117    -1.8461
C     -4.5679    -0.1167    -2.2946
C     -4.1343    -2.5980    -2.4864
C     -5.5443    -3.2865     0.6878
C     -6.9163    -3.6683     0.1259
C     -4.5158    -4.3974     0.4326
N     -2.1030     0.9152     0.3665
H      5.3969    -0.3392    -0.5433
H      4.9946    -2.0765    -0.2913
H      4.9366    -1.3656    -1.9614
H      2.0943     4.0374     0.0387
H      0.0713     5.4193     0.1627
H     -0.6325     4.3707     1.4653
H      0.8427     5.3412     1.7586
H      2.2523     1.8953     1.3877
H      2.3387     3.3846     2.3643
H      0.8150     2.4474     2.3453
H      2.2753     2.9142    -2.0844
H      1.3234     0.8427    -2.9670
H      1.3697     2.0669    -4.2623
H     -0.2056     1.6983    -3.4728
H      1.3247     4.5050    -3.7017
H      0.9108     5.0409    -2.0353
H     -0.3376     4.2532    -3.0729
H     -1.4679     4.1027    -0.7430
H     -1.7196     2.7181    -1.8573
H     -3.3063     4.0551     0.7441
H     -4.8834     2.8458     2.1908
H     -4.8780     0.3753     2.2315
H     -3.1272    -1.8195     1.6286
H     -2.6161    -1.5925    -0.0996
H     -6.0493    -1.6572    -2.1969
H     -3.5156     0.0699    -2.0082
H     -5.2071     0.6562    -1.8162
H     -4.6578    -0.0194    -3.3999
H     -3.1457    -2.6700    -1.9827
H     -3.9619    -2.3677    -3.5576
H     -4.6530    -3.5767    -2.4562
H     -5.6609    -3.1582     1.7836
H     -6.8695    -3.7911    -0.9751
H     -7.6589    -2.8751     0.3629
H     -7.2742    -4.6179     0.5749
H     -4.5889    -4.7938    -0.5994
H     -3.4834    -4.0297     0.6219
H     -4.7154    -5.2371     1.1438
69
{"conf": 32, "E": 117.92, "rms": -1.0, "geom": "OH", "total_charge": 0, "CA_charge": 1, "smiles": "C[C:1]#[4N:2]->[Mn+:3]1(<-[3H-:4])(<-[5C-:5]#[O+:6])(<-[6C-:7]#[O+:8])<-[1P:9]([CH:10]([CH3:11])[CH3:12])([CH:13]([CH3:14])[CH3:15])[CH2:16][c:17]2[cH:18][cH:19][cH:20][c:21]([CH2:22][P:23]([CH:24]([CH3:25])[CH3:26])[CH:27]([CH3:28])[CH3:29])[2n:30]->12", "smiles3D": "C([C:1]#[4N:2]->[Mn+:3]1(<-[3H-:4])(<-[5C-:5]#[O+:6])(<-[6C-:7]#[O+:8])<-[1P:9]([C:10]([C:11]([H:35])([H:36])[H:37])([C:12]([H:38])([H:39])[H:40])[H:34])([C:13]([C:14]([H:42])([H:43])[H:44])([C:15]([H:45])([H:46])[H:47])[H:41])[C:16]([H:48])([H:49])[c:17]2[c:18]([H:50])[c:19]([H:51])[c:20]([H:52])[c:21]([C:22]([P:23]([C:24]([C:25]([H:56])([H:57])[H:58])([C:26]([H:59])([H:60])[H:61])[H:55])[C:27]([C:28]([H:63])([H:64])[H:65])([C:29]([H:66])([H:67])[H:68])[H:62])([H:53])[H:54])[2n:30]->12)([H:31])([H:32])[H:33]", "smiles3Dx": "C([C:1]#[4N:2]->[Mn+:3]1(<-[3H-:4])(<-[5C-:5]#[O+:6])(<-[6C-:7]#[O+:8])<-[1P:9]([C:10]([C:11]([H:35])([H:36])[H:37])([C:12]([H:38])([H:39])[H:40])[H:34])([C:13]([C:14]([H:42])([H:43])[H:44])([C:15]([H:45])([H:46])[H:47])[H:41])[C:16]([H:48])([H:49])[c:17]2[c:18]([H:50])[c:19]([H:51])[c:20]([H:52])[c:21]([C:22]([P:23]([C:24]([C:25]([H:56])([H:57])[H:58])([C:26]([H:59])([H:60])[H:61])[H:55])[C:27]([C:28]([H:63])([H:64])[H:65])([C:29]([H:66])([H:67])[H:68])[H:62])([H:53])[H:54])[2n:30]->12)([H:31])([H:32])[H:33]", "dummies": []}
C      4.2055     2.6106    -0.5231
C      2.9690     1.8436    -0.3765
N      1.9336     1.1990    -0.2496
Mn     0.0000     0.0000     0.0000
H     -0.9414     1.2731    -0.9176
C      1.1224    -1.5783     1.2142
O      1.7151    -2.4119     1.8551
C     -0.4186     1.0348     2.0024
O     -0.6352     1.5742     3.0587
P      0.3450    -1.4294    -2.1525
C      2.0252    -1.8994    -2.6386
C      2.8336    -2.3674    -1.4175
C      2.7649    -0.7179    -3.2961
C     -0.6035    -0.9199    -3.6037
C     -0.2702    -1.7774    -4.8367
C     -0.3858     0.5643    -3.9153
C     -0.4760    -2.9344    -1.6102
C     -1.6648    -2.6292    -0.6891
C     -2.6020    -3.6460    -0.4606
C     -3.6981    -3.4036     0.3604
C     -3.9139    -2.1214     0.8539
C     -3.0047    -1.1023     0.5503
C     -3.4352     0.3318     0.7058
P     -4.2574     0.9722    -0.8673
C     -6.0854     0.4842    -0.8140
C     -6.3000    -0.9183    -1.3796
C     -6.7059     0.6321     0.5769
C     -4.2900     2.8356    -0.5386
C     -2.8962     3.4298    -0.7678
C     -5.3076     3.5469    -1.4384
N     -1.8185    -1.4155    -0.0562
H      4.2023     3.4524     0.1979
H      4.2679     3.0076    -1.5545
H      5.0835     1.9610    -0.3241
H      1.9697    -2.7385    -3.3679
H      2.3506    -3.2234    -0.9047
H      3.8395    -2.7201    -1.7413
H      2.9808    -1.5314    -0.7026
H      3.8530    -0.9348    -3.3669
H      2.6338     0.2148    -2.7052
H      2.4279    -0.5538    -4.3399
H     -1.6826    -1.0595    -3.3722
H     -0.9891    -1.5409    -5.6449
H     -0.3665    -2.8601    -4.6138
H      0.7349    -1.5820    -5.2363
H     -0.7718     1.1988    -3.0962
H      0.6753     0.8201    -4.0711
H     -0.9451     0.8467    -4.8300
H      0.2348    -3.5724    -1.0592
H     -0.8409    -3.4935    -2.4955
H     -2.4729    -4.6265    -0.9019
H     -4.4130    -4.1917     0.5616
H     -4.8152    -1.9141     1.4115
H     -2.5622     0.9647     0.8711
H     -4.0933     0.4590     1.5894
H     -6.6289     1.1654    -1.5005
H     -5.7899    -1.0208    -2.3604
H     -5.9241    -1.7003    -0.7002
H     -7.3842    -1.1005    -1.5325
H     -6.3029    -0.1252     1.2773
H     -6.5139     1.6476     0.9854
H     -7.8065     0.4897     0.5090
H     -4.5730     3.0159     0.5183
H     -2.1819     3.0560    -0.0078
H     -2.9223     4.5368    -0.6689
H     -2.5300     3.1695    -1.7852
H     -5.1619     4.6487    -1.4080
H     -5.2082     3.2072    -2.4916
H     -6.3409     3.3504    -1.0788
69
{"conf": 33, "E": 144.12, "rms": -1.0, "geom": "OH", "total_charge": 0, "CA_charge": 1, "smiles": "C[C:1]#[4N:2]->[Mn+:3]1(<-[3H-:4])(<-[5C-:5]#[O+:6])(<-[6C-:7]#[O+:8])<-[1P:9]([CH:10]([CH3:11])[CH3:12])([CH:13]([CH3:14])[CH3:15])[CH2:16][c:17]2[cH:18][cH:19][cH:20][c:21]([CH2:22][P:23]([CH:24]([CH3:25])[CH3:26])[CH:27]([CH3:28])[CH3:29])[2n:30]->12", "smiles3D": "C([C:1]#[4N:2]->[Mn+:3]1(<-[3H-:4])(<-[5C-:5]#[O+:6])(<-[6C-:7]#[O+:8])<-[1P:9]([C:10]([C:11]([H:35])([H:36])[H:37])([C:12]([H:38])([H:39])[H:40])[H:34])([C:13]([C:14]([H:42])([H:43])[H:44])([C:15]([H:45])([H:46])[H:47])[H:41])[C:16]([H:48])([H:49])[c:17]2[c:18]([H:50])[c:19]([H:51])[c:20]([H:52])[c:21]([C:22]([P:23]([C:24]([C:25]([H:56])([H:57])[H:58])([C:26]([H:59])([H:60])[H:61])[H:55])[C:27]([C:28]([H:63])([H:64])[H:65])([C:29]([H:66])([H:67])[H:68])[H:62])([H:53])[H:54])[2n:30]->12)([H:31])([H:32])[H:33]", "smiles3Dx": "C([C:1]#[4N:2]->[Mn+:3]1(<-[3H-:4])(<-[5C-:5]#[O+:6])(<-[6C-:7]#[O+:8])<-[1P:9]([C:10]([C:11]([H:35])([H:36])[H:37])([C:12]([H:38])([H:39])[H:40])[H:34])([C:13]([C:14]([H:42])([H:43])[H:44])([C:15]([H:45])([H:46])[H:47])[H:41])[C:16]([H:48])([H:49])[c:17]2[c:18]([H:50])[c:19]([H:51])[c:20]([H:52])[c:21]([C:22]([P:23]([C:24]([C:25]([H:56])([H:57])[H:58])([C:26]([H:59])([H:60])[H:61])[H:55])[C:27]([C:28]([H:63])([H:64])[H:65])([C:29]([H:66])([H:67])[H:68])[H:62])([H:53])[H:54])[2n:30]->12)([H:31])([H:32])[H:33]", "dummies": []}
C     -3.8807     1.8705     2.4900
C     -2.7377     1.3334     1.7600
N     -1.7801     0.8701     1.1447
Mn     0.0000     0.0000     0.0000
H      0.9101     1.5721     0.1923
C     -1.1667    -1.9500    -0.2722
O     -1.7809    -2.9776    -0.4129
C     -0.8848     0.8624    -1.9319
O     -1.3594     1.3255    -2.9387
P      1.0364    -0.9316     2.2068
C     -0.1752    -1.8698     3.1776
C     -0.8153    -0.9869     4.2578
C      0.4205    -3.1376     3.8110
C      1.9011     0.2611     3.2726
C      2.7158    -0.4172     4.3904
C      2.8412     1.1469     2.4446
C      2.2370    -2.0750     1.5255
C      2.7804    -1.5561     0.1941
C      4.1409    -1.7515    -0.0919
C      4.6395    -1.4028    -1.3385
C      3.7638    -0.9938    -2.3367
C      2.3886    -0.9227    -2.0670
C      1.4164    -0.7104    -3.1899
P      1.5355    -1.8842    -4.6654
C      3.1891    -1.8894    -5.5685
C      3.4488    -0.4977    -6.1421
C      3.1638    -2.9229    -6.7028
C      1.1168    -3.6441    -4.1446
C      2.1355    -4.2024    -3.1471
C     -0.3025    -3.6996    -3.5779
N      1.9497    -1.0328    -0.7739
H     -3.5424     2.6700     3.1841
H     -4.3708     1.0509     3.0649
H     -4.6174     2.2986     1.7756
H     -0.9867    -2.1871     2.4887
H     -1.7127    -1.5029     4.6763
H     -1.1805    -0.0271     3.8203
H     -0.1258    -0.7742     5.1013
H      0.6618    -3.8865     3.0364
H      1.3307    -2.9609     4.4212
H     -0.3363    -3.6098     4.4766
H      1.1379     0.9163     3.7489
H      3.5848    -0.9889     3.9999
H      2.0881    -1.0598     5.0320
H      3.1212     0.3704     5.0645
H      3.4721     1.7765     3.1152
H      2.2658     1.8471     1.8105
H      3.5339     0.5450     1.8195
H      3.0663    -2.2272     2.2449
H      1.7432    -3.0473     1.3380
H      4.8183    -2.1327     0.6612
H      5.6941    -1.4798    -1.5497
H      4.1454    -0.7045    -3.3008
H      1.4780     0.3353    -3.5418
H      0.4199    -0.9356    -2.8088
H      4.0064    -2.1834    -4.8788
H      4.4234    -0.4807    -6.6734
H      3.4886     0.2546    -5.3252
H      2.6436    -0.2096    -6.8538
H      2.2663    -2.7798    -7.3590
H      4.0804    -2.8423    -7.3229
H      3.1436    -3.9518    -6.2762
H      1.1450    -4.2881    -5.0510
H      1.8905    -5.2586    -2.9092
H      2.1144    -3.6298    -2.1966
H      3.1575    -4.1701    -3.5675
H     -0.6203    -4.7640    -3.4450
H     -1.0109    -3.2185    -4.2852
H     -0.3452    -3.1855    -2.6016
69
{"conf": 34, "E": 120.07, "rms": -1.0, "geom": "OH", "total_charge": 0, "CA_charge": 1, "smiles": "C[C:1]#[4N:2]->[Mn+:3]1(<-[3H-:4])(<-[5C-:5]#[O+:6])(<-[6C-:7]#[O+:8])<-[1P:9]([CH:10]([CH3:11])[CH3:12])([CH:13]([CH3:14])[CH3:15])[CH2:16][c:17]2[cH:18][cH:19][cH:20][c:21]([CH2:22][P:23]([CH:24]([CH3:25])[CH3:26])[CH:27]([CH3:28])[CH3:29])[2n:30]->12", "smiles3D": "C([C:1]#[4N:2]->[Mn+:3]1(<-[3H-:4])(<-[5C-:5]#[O+:6])(<-[6C-:7]#[O+:8])<-[1P:9]([C:10]([C:11]([H:35])([H:36])[H:37])([C:12]([H:38])([H:39])[H:40])[H:34])([C:13]([C:14]([H:42])([H:43])[H:44])([C:15]([H:45])([H:46])[H:47])[H:41])[C:16]([H:48])([H:49])[c:17]2[c:18]([H:50])[c:19]([H:51])[c:20]([H:52])[c:21]([C:22]([P:23]([C:24]([C:25]([H:56])([H:57])[H:58])([C:26]([H:59])([H:60])[H:61])[H:55])[C:27]([C:28]([H:63])([H:64])[H:65])([C:29]([H:66])([H:67])[H:68])[H:62])([H:53])[H:54])[2n:30]->12)([H:31])([H:32])[H:33]", "smiles3Dx": "C([C:1]#[4N:2]->[Mn+:3]1(<-[3H-:4])(<-[5C-:5]#[O+:6])(<-[6C-:7]#[O+:8])<-[1P:9]([C:10]([C:11]([H:35])([H:36])[H:37])([C:12]([H:38])([H:39])[H:40])[H:34])([C:13]([C:14]([H:42])([H:43])[H:44])([C:15]([H:45])([H:46])[H:47])[H:41])[C:16]([H:48])([H:49])[c:17]2[c:18]([H:50])[c:19]([H:51])[c:20]([H:52])[c:21]([C:22]([P:23]([C:24]([C:25]([H:56])([H:57])[H:58])([C:26]([H:59])([H:60])[H:61])[H:55])[C:27]([C:28]([H:63])([H:64])[H:65])([C:29]([H:66])([H:67])[H:68])[H:62])([H:53])[H:54])[2n:30]->12)([H:31])([H:32])[H:33]", "dummies": []}
C      0.1225     1.8690    -4.6096
C      0.0954     1.3246    -3.2540
N      0.0713     0.8616    -2.1172
Mn     0.0000     0.0000     0.0000
H     -0.3956    -1.6343    -0.7174
C      0.4605     2.0632     0.8787
O      0.6978     3.1497     1.3435
C     -2.2153     0.5523     0.1309
O     -3.3830     0.8465     0.1934
P      2.5291    -0.6011     0.0213
C      2.9591    -2.3139    -0.3811
C      2.4369    -3.2786     0.6987
C      2.3619    -2.7129    -1.7462
C      3.7258     0.4874    -0.7868
C      3.9036     0.1227    -2.2646
C      3.2820     1.9480    -0.6774
C      2.8363    -0.3975     1.7761
C      1.6370    -0.8579     2.6209
C      1.8852    -1.1992     3.9561
C      0.8567    -1.6497     4.7649
C     -0.4021    -1.8235     4.2237
C     -0.6438    -1.5091     2.8761
C     -1.9593    -1.9241     2.2732
P     -1.7339    -3.2075     0.9218
C     -1.6630    -4.9268     1.6925
C     -0.9849    -4.9068     3.0637
C     -0.8973    -5.8681     0.7616
C     -3.3686    -3.1097    -0.0158
C     -3.3773    -4.0806    -1.1964
C     -4.5919    -3.3362     0.8820
N      0.3475    -0.9175     2.1257
H      0.7347     2.7925    -4.6198
H      0.5616     1.1230    -5.2977
H     -0.9095     2.1046    -4.9318
H      4.0642    -2.4062    -0.4313
H      2.6620    -4.3295     0.4127
H      2.9426    -3.1098     1.6703
H      1.3381    -3.1782     0.8193
H      3.0480    -2.4608    -2.5766
H      2.2068    -3.8118    -1.8152
H      1.3866    -2.2217    -1.9342
H      4.7074     0.3793    -0.2726
H      4.5068    -0.8035    -2.3544
H      4.4759     0.9145    -2.7915
H      2.9201     0.0059    -2.7702
H      2.2967     2.1055    -1.1613
H      4.0200     2.6079    -1.1837
H      3.2462     2.2758     0.3855
H      3.7381    -0.9798     2.0599
H      3.0283     0.6749     1.9873
H      2.8817    -1.1106     4.3705
H      1.0473    -1.9137     5.7975
H     -1.1830    -2.2387     4.8446
H     -2.6268    -2.3602     3.0470
H     -2.4966    -1.0511     1.9085
H     -2.6889    -5.3228     1.8289
H      0.0046    -4.4025     3.0063
H     -1.6291    -4.3932     3.8031
H     -0.8283    -5.9461     3.4339
H     -1.0477    -6.9258     1.0799
H      0.1936    -5.6415     0.7734
H     -1.2552    -5.7717    -0.2860
H     -3.4379    -2.0810    -0.4274
H     -3.4256    -5.1322    -0.8420
H     -2.4634    -3.9380    -1.8153
H     -4.2646    -3.8842    -1.8377
H     -5.5199    -3.1535     0.2967
H     -4.5925    -2.6268     1.7346
H     -4.6334    -4.3725     1.2641
69
{"conf": 35, "E": 275.83, "rms": -1.0, "geom": "OH", "total_charge": 0, "CA_charge": 1, "smiles": "C[C:1]#[4N:2]->[Mn+:3]1(<-[3H-:4])(<-[5C-:5]#[O+:6])(<-[6C-:7]#[O+:8])<-[1P:9]([CH:10]([CH3:11])[CH3:12])([CH:13]([CH3:14])[CH3:15])[CH2:16][c:17]2[cH:18][cH:19][cH:20][c:21]([CH2:22][P:23]([CH:24]([CH3:25])[CH3:26])[CH:27]([CH3:28])[CH3:29])[2n:30]->12", "smiles3D": "C([C:1]#[4N:2]->[Mn+:3]1(<-[3H-:4])(<-[5C-:5]#[O+:6])(<-[6C-:7]#[O+:8])<-[1P:9]([C:10]([C:11]([H:35])([H:36])[H:37])([C:12]([H:38])([H:39])[H:40])[H:34])([C:13]([C:14]([H:42])([H:43])[H:44])([C:15]([H:45])([H:46])[H:47])[H:41])[C:16]([H:48])([H:49])[c:17]2[c:18]([H:50])[c:19]([H:51])[c:20]([H:52])[c:21]([C:22]([P:23]([C:24]([C:25]([H:56])([H:57])[H:58])([C:26]([H:59])([H:60])[H:61])[H:55])[C:27]([C:28]([H:63])([H:64])[H:65])([C:29]([H:66])([H:67])[H:68])[H:62])([H:53])[H:54])[2n:30]->12)([H:31])([H:32])[H:33]", "smiles3Dx": "C([C:1]#[4N:2]->[Mn+:3]1(<-[3H-:4])(<-[5C-:5]#[O+:6])(<-[6C-:7]#[O+:8])<-[1P:9]([C:10]([C:11]([H:35])([H:36])[H:37])([C:12]([H:38])([H:39])[H:40])[H:34])([C:13]([C:14]([H:42])([H:43])[H:44])([C:15]([H:45])([H:46])[H:47])[H:41])[C:16]([H:48])([H:49])[c:17]2[c:18]([H:50])[c:19]([H:51])[c:20]([H:52])[c:21]([C:22]([P:23]([C:24]([C:25]([H:56])([H:57])[H:58])([C:26]([H:59])([H:60])[H:61])[H:55])[C:27]([C:28]([H:63])([H:64])[H:65])([C:29]([H:66])([H:67])[H:68])[H:62])([H:53])[H:54])[2n:30]->12)([H:31])([H:32])[H:33]", "dummies": []}
C      1.5493    -3.6316    -2.5544
C      1.2992    -2.1522    -2.1840
N      0.9525    -1.1663    -1.5652
Mn     0.0000     0.0000     0.0000
H     -0.8476     1.0037    -1.2183
C      1.2968    -1.2357     1.3011
O      2.0821    -1.7811     2.0711
C      1.4554     1.6414     0.3245
O      2.1494     2.5686     0.6873
P     -2.0788    -1.6760    -0.0519
C     -2.2696    -2.6102     1.4995
C     -1.4475    -3.8904     1.5463
C     -3.7790    -2.8878     1.8270
C     -2.2783    -2.7610    -1.4792
C     -2.1461    -1.9889    -2.8149
C     -3.6894    -3.4652    -1.4700
C     -3.2426    -0.3753    -0.0701
C     -2.8183     0.6602     0.9805
C     -3.6219     1.6998     1.4211
C     -3.1434     2.5518     2.4145
C     -2.0150     2.1365     3.1587
C     -1.2634     1.0557     2.6936
C     -0.2861     0.3566     3.5635
P     -0.9938     0.0911     5.3107
C     -0.6099    -1.5750     6.1125
C     -1.6191    -2.6233     5.6249
C      0.8385    -2.0173     5.8685
C     -0.6570     1.6094     6.3625
C     -1.9938     2.2828     6.6980
C      0.1120     1.2402     7.6299
N     -1.5471     0.5865     1.4550
H      1.2249    -4.1752    -1.6675
H      0.9442    -3.9847    -3.3428
H      2.5726    -3.9009    -2.6804
H     -1.9195    -1.9688     2.3082
H     -1.0397    -4.2375     0.5633
H     -0.5395    -3.6939     2.1775
H     -1.9697    -4.7418     2.0323
H     -4.5283    -2.4451     1.1322
H     -4.0197    -2.4242     2.7968
H     -4.0225    -3.9529     1.9303
H     -1.5433    -3.5826    -1.4919
H     -3.0978    -1.8222    -3.3676
H     -1.4441    -2.5615    -3.4999
H     -1.6556    -1.0129    -2.6510
H     -4.5454    -2.7510    -1.3870
H     -3.8633    -4.0851    -2.3468
H     -3.7367    -4.1722    -0.6136
H     -4.2762    -0.7410     0.0714
H     -3.2629     0.1990    -1.0947
H     -4.4929     1.9685     0.9035
H     -3.6830     3.4235     2.7327
H     -1.7080     2.6789     3.9761
H      0.7533     0.8226     3.6196
H     -0.1325    -0.6865     3.2025
H     -0.7491    -1.4566     7.1884
H     -1.1864    -3.3249     4.8816
H     -1.9978    -3.2178     6.4850
H     -2.5059    -2.1436     5.1685
H      1.0393    -2.1794     4.7923
H      1.0623    -2.9595     6.4095
H      1.5439    -1.2560     6.2381
H     -0.0188     2.2987     5.7763
H     -2.1089     2.5004     7.7918
H     -2.0741     3.2573     6.1741
H     -2.8679     1.6683     6.3764
H      0.3377     2.1450     8.2257
H      1.0881     0.7717     7.3717
H     -0.4647     0.5399     8.2719
69
{"conf": 36, "E": 227.89, "rms": -1.0, "geom": "OH", "total_charge": 0, "CA_charge": 1, "smiles": "C[C:1]#[4N:2]->[Mn+:3]1(<-[3H-:4])(<-[5C-:5]#[O+:6])(<-[6C-:7]#[O+:8])<-[1P:9]([CH:10]([CH3:11])[CH3:12])([CH:13]([CH3:14])[CH3:15])[CH2:16][c:17]2[cH:18][cH:19][cH:20][c:21]([CH2:22][P:23]([CH:24]([CH3:25])[CH3:26])[CH:27]([CH3:28])[CH3:29])[2n:30]->12", "smiles3D": "C([C:1]#[4N:2]->[Mn+:3]1(<-[3H-:4])(<-[5C-:5]#[O+:6])(<-[6C-:7]#[O+:8])<-[1P:9]([C:10]([C:11]([H:35])([H:36])[H:37])([C:12]([H:38])([H:39])[H:40])[H:34])([C:13]([C:14]([H:42])([H:43])[H:44])([C:15]([H:45])([H:46])[H:47])[H:41])[C:16]([H:48])([H:49])[c:17]2[c:18]([H:50])[c:19]([H:51])[c:20]([H:52])[c:21]([C:22]([P:23]([C:24]([C:25]([H:56])([H:57])[H:58])([C:26]([H:59])([H:60])[H:61])[H:55])[C:27]([C:28]([H:63])([H:64])[H:65])([C:29]([H:66])([H:67])[H:68])[H:62])([H:53])[H:54])[2n:30]->12)([H:31])([H:32])[H:33]", "smiles3Dx": "C([C:1]#[4N:2]->[Mn+:3]1(<-[3H-:4])(<-[5C-:5]#[O+:6])(<-[6C-:7]#[O+:8])<-[1P:9]([C:10]([C:11]([H:35])([H:36])[H:37])([C:12]([H:38])([H:39])[H:40])[H:34])([C:13]([C:14]([H:42])([H:43])[H:44])([C:15]([H:45])([H:46])[H:47])[H:41])[C:16]([H:48])([H:49])[c:17]2[c:18]([H:50])[c:19]([H:51])[c:20]([H:52])[c:21]([C:22]([P:23]([C:24]([C:25]([H:56])([H:57])[H:58])([C:26]([H:59])([H:60])[H:61])[H:55])[C:27]([C:28]([H:63])([H:64])[H:65])([C:29]([H:66])([H:67])[H:68])[H:62])([H:53])[H:54])[2n:30]->12)([H:31])([H:32])[H:33]", "dummies": []}
C     -1.9861     0.1783     4.2484
C     -1.9290     0.1503     2.7947
N     -1.4785     0.0821     1.6443
Mn     0.0000     0.0000     0.0000
H     -1.3308    -0.0200    -1.2313
C      1.3519    -0.2546     1.8795
O      1.8607    -0.4898     2.9047
C     -0.0947    -2.2227    -0.0205
O     -0.1372    -3.4404    -0.0015
P      0.2245     2.5615     0.1553
C     -0.8324     3.5754    -0.9186
C     -1.0573     2.8377    -2.2503
C     -0.2292     4.9680    -1.1479
C      0.3359     3.3897     1.7716
C      1.2112     2.6822     2.7888
C     -1.0908     3.5831     2.3712
C      1.8647     2.6526    -0.5713
C      1.9360     1.6691    -1.6817
C      1.9969     2.0738    -3.0090
C      2.2050     1.0596    -3.9888
C      2.3276    -0.2587    -3.5851
C      2.1144    -0.5986    -2.2890
C      2.7212    -1.8811    -1.7159
P      3.4724    -1.5684    -0.0057
C      5.2324    -0.8763    -0.1098
C      5.8327    -1.0369    -1.5043
C      5.2321     0.5865     0.3456
C      3.5970    -3.2031     0.9444
C      4.4558    -4.2028     0.1945
C      4.1160    -2.9695     2.3639
N      1.7990     0.3356    -1.4008
H     -2.4093     1.0769     4.6678
H     -2.5224    -0.6776     4.5700
H     -0.9681     0.0978     4.6030
H     -1.8121     3.6466    -0.3890
H     -2.1471     2.6834    -2.4062
H     -0.6853     3.3991    -3.0974
H     -0.6473     1.8031    -2.2322
H      0.0092     5.1716    -2.2180
H     -1.0544     5.7427    -0.9675
H      0.5751     5.2473    -0.5014
H      0.7522     4.4341     1.6039
H      1.5399     3.4013     3.5935
H      0.6617     1.8594     3.3043
H      2.1342     2.2924     2.3236
H     -1.8999     3.1402     1.7432
H     -1.1796     3.1581     3.4131
H     -1.3534     4.6794     2.5032
H      2.0344     3.6706    -0.9517
H      2.6646     2.3650     0.1695
H      1.9889     3.1239    -3.3112
H      2.0796     1.3414    -5.0054
H      2.5822    -0.9727    -4.3526
H      3.4748    -2.3023    -2.4145
H      1.9198    -2.6196    -1.6633
H      5.8546    -1.4537     0.6010
H      5.7102    -2.0880    -1.8612
H      5.3627    -0.3170    -2.2198
H      6.9342    -0.8248    -1.4424
H      4.9443     1.2770    -0.4745
H      6.2474     0.8535     0.6988
H      4.5356     0.7185     1.2082
H      2.5573    -3.6045     1.0086
H      4.1323    -4.2786    -0.8748
H      4.3483    -5.2134     0.6740
H      5.5287    -3.8912     0.2251
H      5.2083    -2.7261     2.3663
H      3.5756    -2.1442     2.8646
H      3.9549    -3.8902     2.9682
69
{"conf": 37, "E": 1032.96, "rms": -1.0, "geom": "OH", "total_charge": 0, "CA_charge": 1, "smiles": "C[C:1]#[4N:2]->[Mn+:3]1(<-[3H-:4])(<-[5C-:5]#[O+:6])(<-[6C-:7]#[O+:8])<-[1P:9]([CH:10]([CH3:11])[CH3:12])([CH:13]([CH3:14])[CH3:15])[CH2:16][c:17]2[cH:18][cH:19][cH:20][c:21]([CH2:22][P:23]([CH:24]([CH3:25])[CH3:26])[CH:27]([CH3:28])[CH3:29])[2n:30]->12", "smiles3D": "C([C:1]#[4N:2]->[Mn+:3]1(<-[3H-:4])(<-[5C-:5]#[O+:6])(<-[6C-:7]#[O+:8])<-[1P:9]([C:10]([C:11]([H:35])([H:36])[H:37])([C:12]([H:38])([H:39])[H:40])[H:34])([C:13]([C:14]([H:42])([H:43])[H:44])([C:15]([H:45])([H:46])[H:47])[H:41])[C:16]([H:48])([H:49])[c:17]2[c:18]([H:50])[c:19]([H:51])[c:20]([H:52])[c:21]([C:22]([P:23]([C:24]([C:25]([H:56])([H:57])[H:58])([C:26]([H:59])([H:60])[H:61])[H:55])[C:27]([C:28]([H:63])([H:64])[H:65])([C:29]([H:66])([H:67])[H:68])[H:62])([H:53])[H:54])[2n:30]->12)([H:31])([H:32])[H:33]", "smiles3Dx": "C([C:1]#[4N:2]->[Mn+:3]1(<-[3H-:4])(<-[5C-:5]#[O+:6])(<-[6C-:7]#[O+:8])<-[1P:9]([C:10]([C:11]([H:35])([H:36])[H:37])([C:12]([H:38])([H:39])[H:40])[H:34])([C:13]([C:14]([H:42])([H:43])[H:44])([C:15]([H:45])([H:46])[H:47])[H:41])[C:16]([H:48])([H:49])[c:17]2[c:18]([H:50])[c:19]([H:51])[c:20]([H:52])[c:21]([C:22]([P:23]([C:24]([C:25]([H:56])([H:57])[H:58])([C:26]([H:59])([H:60])[H:61])[H:55])[C:27]([C:28]([H:63])([H:64])[H:65])([C:29]([H:66])([H:67])[H:68])[H:62])([H:53])[H:54])[2n:30]->12)([H:31])([H:32])[H:33]", "dummies": []}
C     -3.6684     1.7949     2.0725
C     -2.9200     1.6061     0.8645
N     -2.0104     1.1349     0.1676
Mn     0.0000     0.0000     0.0000
H     -0.1271     1.2386    -1.3508
C     -0.9546    -2.0045     0.6708
O     -1.5860    -2.9616     1.0456
C     -0.3480    -1.0612    -2.0509
O     -0.5266    -1.5970    -3.1161
P      2.3264     0.3464    -1.0130
C      2.7793    -1.3921    -0.3750
C      4.0638    -2.0466    -0.8422
C      1.7628    -2.5236    -0.3982
C      1.6372     2.0243    -0.3119
C      0.5060     2.1000     0.8506
C      1.4257     3.1554    -1.3407
C      3.8785     0.9713    -0.2806
C      3.5696     0.7598     1.1240
C      4.6344     0.8332     1.9606
C      4.3610     0.4680     3.2587
C      3.0875     0.2046     3.6774
C      2.0016     0.0382     2.7521
C      0.6212    -0.2357     3.2540
P      0.5772    -1.4921     4.6682
C      0.1827    -0.5896     6.2676
C      1.4141     0.1450     6.7734
C     -1.0316     0.3491     6.1830
C     -0.8082    -2.7553     4.4995
C     -0.3277    -3.9561     3.6802
C     -2.1395    -2.1832     3.9840
N      2.2297     0.3696     1.4508
H     -3.4725     0.8804     2.7492
H     -4.7816     1.9690     1.9475
H     -3.1093     2.6047     2.5981
H      3.0120    -1.3799     0.6315
H      4.1741    -3.0250    -0.2267
H      4.0160    -2.3306    -1.9641
H      4.9492    -1.6111    -0.4307
H      1.3878    -2.8113     0.5761
H      1.0134    -2.5469    -1.1813
H      2.2269    -3.6170    -0.5731
H      2.3556     2.4339     0.2131
H      0.9664     2.3960     1.7771
H      0.0313     1.1385     1.0779
H     -0.1557     2.9782     0.7596
H      1.4673     2.6780    -2.3325
H      0.3681     3.6247    -1.1857
H      2.2271     3.9337    -1.3058
H      4.7431     0.3842    -0.5316
H      4.1028     2.0312    -0.5376
H      5.5558     1.0074     1.5479
H      5.2531     0.5982     3.9991
H      2.9103     0.1829     4.7543
H      0.0161    -0.6366     2.4435
H      0.1312     0.7059     3.5553
H     -0.0446    -1.3772     7.0055
H      1.2773     0.4378     7.8286
H      1.5874     1.0775     6.1839
H      2.3073    -0.5192     6.7272
H     -1.0989     0.9134     5.2312
H     -1.9688    -0.2264     6.2991
H     -0.9941     1.1048     6.9905
H     -0.9871    -3.1331     5.5113
H     -0.0543    -3.6704     2.6417
H      0.5868    -4.3878     4.1408
H     -1.1177    -4.7453     3.6600
H     -2.8110    -3.0079     3.6450
H     -2.6709    -1.6562     4.7975
H     -2.0159    -1.4772     3.1330
