# Supplementary material for: MACE: Automated Assessment of Stereochemistry of Transition Metal Complexes and Its Applications in Computational Catalysis
Source: J Chem Theory Comput. 2024 Feb 16;20(5):2313–20. doi: 10.1021/acs.jctc.3c01313 (PMC10938507; doi:10.1021/acs.jctc.3c01313)
Supplement: Supplementary file 3 — ct3c01313_si_003.zip [file ct3c01313_si_003.zip › structures/screening/mace_MeCN/Mn_PNpyP_iPr_bi_3.xyz]

69
{"conf": 0, "E": 235.9, "rms": -1.0, "geom": "OH", "total_charge": 0, "CA_charge": 1, "smiles": "C[C:1]#[6N:2]->[Mn+:3]1(<-[3C-:4]#[O+:5])(<-[4H-:6])(<-[5C-:7]#[O+:8])<-[1P:9]([CH:10]([CH3:11])[CH3:12])([CH:13]([CH3:14])[CH3:15])[CH2:16][c:17]2[cH:18][cH:19][cH:20][c:21]([CH2:22][P:23]([CH:24]([CH3:25])[CH3:26])[CH:27]([CH3:28])[CH3:29])[2n:30]->12", "smiles3D": "C([C:1]#[6N:2]->[Mn+:3]1(<-[3C-:4]#[O+:5])(<-[4H-:6])(<-[5C-:7]#[O+:8])<-[1P:9]([C:10]([C:11]([H:35])([H:36])[H:37])([C:12]([H:38])([H:39])[H:40])[H:34])([C:13]([C:14]([H:42])([H:43])[H:44])([C:15]([H:45])([H:46])[H:47])[H:41])[C:16]([H:48])([H:49])[c:17]2[c:18]([H:50])[c:19]([H:51])[c:20]([H:52])[c:21]([C:22]([P:23]([C:24]([C:25]([H:56])([H:57])[H:58])([C:26]([H:59])([H:60])[H:61])[H:55])[C:27]([C:28]([H:63])([H:64])[H:65])([C:29]([H:66])([H:67])[H:68])[H:62])([H:53])[H:54])[2n:30]->12)([H:31])([H:32])[H:33]", "smiles3Dx": "C([C:1]#[6N:2]->[Mn+:3]1(<-[3C-:4]#[O+:5])(<-[4H-:6])(<-[5C-:7]#[O+:8])<-[1P:9]([C:10]([C:11]([H:35])([H:36])[H:37])([C:12]([H:38])([H:39])[H:40])[H:34])([C:13]([C:14]([H:42])([H:43])[H:44])([C:15]([H:45])([H:46])[H:47])[H:41])[C:16]([H:48])([H:49])[c:17]2[c:18]([H:50])[c:19]([H:51])[c:20]([H:52])[c:21]([C:22]([P:23]([C:24]([C:25]([H:56])([H:57])[H:58])([C:26]([H:59])([H:60])[H:61])[H:55])[C:27]([C:28]([H:63])([H:64])[H:65])([C:29]([H:66])([H:67])[H:68])[H:62])([H:53])[H:54])[2n:30]->12)([H:31])([H:32])[H:33]", "dummies": []}
C     -0.9783    -4.1091     2.1788
C     -0.2661    -2.8897     1.8505
N      0.0764    -1.8118     1.3639
Mn     0.0000     0.0000     0.0000
C      0.7605     1.5217     1.5017
O      1.1429     2.3012     2.3050
H      1.7105    -0.1098    -0.7386
C     -0.6853    -1.5727    -1.4638
O     -1.0825    -2.4708    -2.2332
P     -1.1696     1.7389    -1.5696
C     -1.6407     3.3263    -0.8447
C     -2.8205     3.1827     0.1947
C     -0.4681     3.9720    -0.1016
C     -0.3797     2.0471    -3.1422
C      0.4346     3.3390    -3.1159
C      0.5854     0.8939    -3.4299
C     -2.7038     0.8486    -1.8018
C     -3.0370     0.1295    -0.5309
C     -4.3685    -0.4720    -0.3577
C     -4.9584    -0.3913     0.9288
C     -4.1483     0.0507     2.0038
C     -2.7576     0.1880     1.8610
C     -1.8706     0.6218     3.0092
P     -2.7593     0.6443     4.7259
C     -3.5136    -1.0755     5.0609
C     -5.0474    -1.0510     4.9249
C     -2.8927    -2.2056     4.2277
C     -1.4370     1.0049     6.0014
C     -0.0378     0.5780     5.5633
C     -1.8263     0.3975     7.3397
N     -2.2058     0.2148     0.5796
H     -0.8581    -4.2649     3.2593
H     -0.6676    -4.9205     1.4774
H     -1.9972    -3.7760     1.8987
H     -2.0147     4.0032    -1.6744
H     -3.6259     2.5462    -0.1340
H     -2.5113     2.8863     1.2256
H     -3.3166     4.1796     0.2897
H     -0.4227     5.0647    -0.3785
H      0.5235     3.5409    -0.3575
H     -0.5267     3.9492     1.0218
H     -1.1642     2.0511    -3.8760
H      1.3550     3.2927    -2.4892
H     -0.1884     4.2152    -2.8547
H      0.7939     3.5304    -4.1535
H      0.0771    -0.0856    -3.4387
H      0.9977     1.0263    -4.4455
H      1.4562     0.8664    -2.7444
H     -2.5267     0.0659    -2.6100
H     -3.4802     1.5342    -2.1681
H     -4.9569    -0.7726    -1.2446
H     -5.9019    -0.7500     1.0964
H     -4.6753     0.4563     2.8866
H     -1.5355     1.6880     2.8745
H     -1.0139    -0.0665     3.0125
H     -3.3140    -1.3189     6.1088
H     -5.4229    -0.0229     5.0544
H     -5.3978    -1.4280     3.9454
H     -5.5151    -1.6910     5.7129
H     -1.8108    -2.0366     4.1377
H     -3.0530    -3.1831     4.7545
H     -3.3473    -2.2661     3.2287
H     -1.4473     2.1062     6.1171
H      0.3368     1.3007     4.7977
H      0.6467     0.6226     6.4553
H     -0.0480    -0.4660     5.1570
H     -2.9096     0.5478     7.5639
H     -1.2398     0.8720     8.1618
H     -1.5901    -0.6976     7.3701
69
{"conf": 1, "E": 133.59, "rms": -1.0, "geom": "OH", "total_charge": 0, "CA_charge": 1, "smiles": "C[C:1]#[6N:2]->[Mn+:3]1(<-[3C-:4]#[O+:5])(<-[4H-:6])(<-[5C-:7]#[O+:8])<-[1P:9]([CH:10]([CH3:11])[CH3:12])([CH:13]([CH3:14])[CH3:15])[CH2:16][c:17]2[cH:18][cH:19][cH:20][c:21]([CH2:22][P:23]([CH:24]([CH3:25])[CH3:26])[CH:27]([CH3:28])[CH3:29])[2n:30]->12", "smiles3D": "C([C:1]#[6N:2]->[Mn+:3]1(<-[3C-:4]#[O+:5])(<-[4H-:6])(<-[5C-:7]#[O+:8])<-[1P:9]([C:10]([C:11]([H:35])([H:36])[H:37])([C:12]([H:38])([H:39])[H:40])[H:34])([C:13]([C:14]([H:42])([H:43])[H:44])([C:15]([H:45])([H:46])[H:47])[H:41])[C:16]([H:48])([H:49])[c:17]2[c:18]([H:50])[c:19]([H:51])[c:20]([H:52])[c:21]([C:22]([P:23]([C:24]([C:25]([H:56])([H:57])[H:58])([C:26]([H:59])([H:60])[H:61])[H:55])[C:27]([C:28]([H:63])([H:64])[H:65])([C:29]([H:66])([H:67])[H:68])[H:62])([H:53])[H:54])[2n:30]->12)([H:31])([H:32])[H:33]", "smiles3Dx": "C([C:1]#[6N:2]->[Mn+:3]1(<-[3C-:4]#[O+:5])(<-[4H-:6])(<-[5C-:7]#[O+:8])<-[1P:9]([C:10]([C:11]([H:35])([H:36])[H:37])([C:12]([H:38])([H:39])[H:40])[H:34])([C:13]([C:14]([H:42])([H:43])[H:44])([C:15]([H:45])([H:46])[H:47])[H:41])[C:16]([H:48])([H:49])[c:17]2[c:18]([H:50])[c:19]([H:51])[c:20]([H:52])[c:21]([C:22]([P:23]([C:24]([C:25]([H:56])([H:57])[H:58])([C:26]([H:59])([H:60])[H:61])[H:55])[C:27]([C:28]([H:63])([H:64])[H:65])([C:29]([H:66])([H:67])[H:68])[H:62])([H:53])[H:54])[2n:30]->12)([H:31])([H:32])[H:33]", "dummies": []}
C      2.0033     3.0925    -3.3478
C      1.4021     2.1722    -2.3788
N      0.9041     1.4057    -1.5574
Mn     0.0000     0.0000     0.0000
C     -0.5711    -1.5150    -1.6186
O     -0.8578    -2.3022    -2.4846
H      1.6068    -0.8756     0.2109
C      0.6635     1.5481     1.5547
O      1.0010     2.3553     2.3838
P     -1.2082    -1.3605     1.8664
C     -0.2738    -1.9107     3.3100
C      0.8393    -0.9149     3.6378
C      0.3465    -3.2967     3.0857
C     -2.3052    -2.7145     1.3740
C     -3.5345    -2.1893     0.6174
C     -1.5576    -3.7431     0.4886
C     -2.2745    -0.0556     2.4788
C     -2.7766     0.8402     1.3343
C     -3.9364     1.5895     1.5503
C     -4.4746     2.3492     0.5217
C     -3.8970     2.3000    -0.7379
C     -2.7457     1.5181    -0.9523
C     -2.3042     1.1639    -2.3580
P     -3.4006     1.7700    -3.7633
C     -3.2920     0.4325    -5.0920
C     -1.8662    -0.0380    -5.4202
C     -4.0425     0.8516    -6.3550
C     -2.6182     3.4029    -4.2897
C     -3.6398     4.2475    -5.0516
C     -1.3285     3.2516    -5.0922
N     -2.1302     0.9261     0.1225
H      2.0932     2.5938    -4.3322
H      3.0013     3.4075    -2.9924
H      1.3670     3.9910    -3.4389
H     -0.9711    -1.9685     4.1761
H      0.4250     0.0707     3.9114
H      1.4226    -1.2632     4.5130
H      1.5420    -0.8041     2.7893
H      0.9396    -3.5993     3.9795
H     -0.4471    -4.0613     2.9629
H      1.0208    -3.2902     2.2045
H     -2.6618    -3.2249     2.2950
H     -4.1309    -3.0428     0.2308
H     -3.2319    -1.5733    -0.2521
H     -4.1981    -1.6030     1.2797
H     -1.7597    -4.7732     0.8680
H     -0.4582    -3.5984     0.4723
H     -1.9039    -3.7207    -0.5689
H     -1.7145     0.5706     3.2010
H     -3.1389    -0.5055     3.0043
H     -4.4313     1.5695     2.5118
H     -5.3719     2.9304     0.6834
H     -4.3844     2.8396    -1.5341
H     -1.2805     1.5052    -2.5479
H     -2.3383     0.0685    -2.4207
H     -3.8333    -0.4393    -4.6709
H     -1.9165    -1.0133    -5.9623
H     -1.2718    -0.1899    -4.4959
H     -1.3403     0.6853    -6.0801
H     -3.4995     1.6599    -6.8826
H     -5.0535     1.2180    -6.0963
H     -4.1483    -0.0136    -7.0435
H     -2.3686     3.9512    -3.3577
H     -3.9506     3.7583    -6.0021
H     -4.5415     4.4135    -4.4275
H     -3.2064     5.2496    -5.2895
H     -0.8027     4.2248    -5.1424
H     -1.5358     2.9284    -6.1284
H     -0.6495     2.5313    -4.6090
69
{"conf": 2, "E": 123.54, "rms": -1.0, "geom": "OH", "total_charge": 0, "CA_charge": 1, "smiles": "C[C:1]#[6N:2]->[Mn+:3]1(<-[3C-:4]#[O+:5])(<-[4H-:6])(<-[5C-:7]#[O+:8])<-[1P:9]([CH:10]([CH3:11])[CH3:12])([CH:13]([CH3:14])[CH3:15])[CH2:16][c:17]2[cH:18][cH:19][cH:20][c:21]([CH2:22][P:23]([CH:24]([CH3:25])[CH3:26])[CH:27]([CH3:28])[CH3:29])[2n:30]->12", "smiles3D": "C([C:1]#[6N:2]->[Mn+:3]1(<-[3C-:4]#[O+:5])(<-[4H-:6])(<-[5C-:7]#[O+:8])<-[1P:9]([C:10]([C:11]([H:35])([H:36])[H:37])([C:12]([H:38])([H:39])[H:40])[H:34])([C:13]([C:14]([H:42])([H:43])[H:44])([C:15]([H:45])([H:46])[H:47])[H:41])[C:16]([H:48])([H:49])[c:17]2[c:18]([H:50])[c:19]([H:51])[c:20]([H:52])[c:21]([C:22]([P:23]([C:24]([C:25]([H:56])([H:57])[H:58])([C:26]([H:59])([H:60])[H:61])[H:55])[C:27]([C:28]([H:63])([H:64])[H:65])([C:29]([H:66])([H:67])[H:68])[H:62])([H:53])[H:54])[2n:30]->12)([H:31])([H:32])[H:33]", "smiles3Dx": "C([C:1]#[6N:2]->[Mn+:3]1(<-[3C-:4]#[O+:5])(<-[4H-:6])(<-[5C-:7]#[O+:8])<-[1P:9]([C:10]([C:11]([H:35])([H:36])[H:37])([C:12]([H:38])([H:39])[H:40])[H:34])([C:13]([C:14]([H:42])([H:43])[H:44])([C:15]([H:45])([H:46])[H:47])[H:41])[C:16]([H:48])([H:49])[c:17]2[c:18]([H:50])[c:19]([H:51])[c:20]([H:52])[c:21]([C:22]([P:23]([C:24]([C:25]([H:56])([H:57])[H:58])([C:26]([H:59])([H:60])[H:61])[H:55])[C:27]([C:28]([H:63])([H:64])[H:65])([C:29]([H:66])([H:67])[H:68])[H:62])([H:53])[H:54])[2n:30]->12)([H:31])([H:32])[H:33]", "dummies": []}
C      2.4725    -4.0334     1.5634
C      1.7155    -2.8742     1.1059
N      1.0951    -1.8820     0.7282
Mn     0.0000     0.0000     0.0000
C     -0.0359     0.8542     2.1242
O     -0.0393     1.3112     3.2382
H      1.6018     0.8492    -0.2522
C      0.1586    -0.8163    -2.1285
O      0.2417    -1.2448    -3.2535
P     -1.3903     1.9953    -0.9030
C     -0.5865     2.7962    -2.3085
C      0.5735     3.6646    -1.8217
C     -1.5587     3.6169    -3.1858
C     -1.9196     3.1947     0.3462
C     -2.6171     4.4126    -0.2551
C     -2.8695     2.5226     1.3443
C     -2.8423     1.1419    -1.5173
C     -3.1023    -0.1860    -0.7796
C     -4.3145    -0.8367    -1.0482
C     -4.5822    -2.0728    -0.4797
C     -3.6797    -2.6223     0.4184
C     -2.5170    -1.9070     0.7620
C     -1.6579    -2.3860     1.8959
P     -2.6720    -2.9452     3.3916
C     -1.4591    -3.3241     4.7762
C     -0.0878    -2.6657     4.5800
C     -1.3022    -4.8364     4.8924
C     -3.6895    -1.4933     4.0539
C     -4.8504    -1.1526     3.1128
C     -2.8400    -0.2606     4.3422
N     -2.1804    -0.7833     0.0567
H      3.5424    -3.8764     1.3801
H      2.3091    -4.1949     2.6464
H      2.1532    -4.9346     1.0120
H     -0.1557     1.9879    -2.9400
H      0.2257     4.5787    -1.2956
H      1.1756     3.9989    -2.7011
H      1.2572     3.0872    -1.1454
H     -1.7147     4.6415    -2.7965
H     -2.5368     3.1054    -3.3170
H     -1.1097     3.7308    -4.2007
H     -1.0123     3.5502     0.8918
H     -3.1538     4.9691     0.5371
H     -3.3582     4.1423    -1.0264
H     -1.8761     5.1181    -0.6718
H     -2.5231     1.5080     1.6265
H     -3.8932     2.4164     0.9186
H     -2.9395     3.1156     2.2645
H     -3.7245     1.7977    -1.4088
H     -2.6968     0.9210    -2.5940
H     -5.0388    -0.4043    -1.7292
H     -5.4941    -2.5976    -0.7261
H     -3.9094    -3.5622     0.8867
H     -1.0871    -3.2634     1.5401
H     -0.9458    -1.5872     2.2010
H     -1.8866    -2.9526     5.7348
H     -0.1801    -1.5583     4.4676
H      0.5602    -2.8637     5.4684
H      0.4166    -3.0844     3.6945
H     -0.6362    -5.0903     5.7470
H     -0.8644    -5.2639     3.9645
H     -2.2901    -5.3082     5.0684
H     -4.1412    -1.8256     5.0122
H     -5.3715    -2.0760     2.7852
H     -5.5776    -0.4966     3.6355
H     -4.4806    -0.6023     2.2284
H     -2.1105    -0.4706     5.1632
H     -3.4904     0.5944     4.6625
H     -2.2961     0.0298     3.4360
69
{"conf": 3, "E": 125.5, "rms": -1.0, "geom": "OH", "total_charge": 0, "CA_charge": 1, "smiles": "C[C:1]#[6N:2]->[Mn+:3]1(<-[3C-:4]#[O+:5])(<-[4H-:6])(<-[5C-:7]#[O+:8])<-[1P:9]([CH:10]([CH3:11])[CH3:12])([CH:13]([CH3:14])[CH3:15])[CH2:16][c:17]2[cH:18][cH:19][cH:20][c:21]([CH2:22][P:23]([CH:24]([CH3:25])[CH3:26])[CH:27]([CH3:28])[CH3:29])[2n:30]->12", "smiles3D": "C([C:1]#[6N:2]->[Mn+:3]1(<-[3C-:4]#[O+:5])(<-[4H-:6])(<-[5C-:7]#[O+:8])<-[1P:9]([C:10]([C:11]([H:35])([H:36])[H:37])([C:12]([H:38])([H:39])[H:40])[H:34])([C:13]([C:14]([H:42])([H:43])[H:44])([C:15]([H:45])([H:46])[H:47])[H:41])[C:16]([H:48])([H:49])[c:17]2[c:18]([H:50])[c:19]([H:51])[c:20]([H:52])[c:21]([C:22]([P:23]([C:24]([C:25]([H:56])([H:57])[H:58])([C:26]([H:59])([H:60])[H:61])[H:55])[C:27]([C:28]([H:63])([H:64])[H:65])([C:29]([H:66])([H:67])[H:68])[H:62])([H:53])[H:54])[2n:30]->12)([H:31])([H:32])[H:33]", "smiles3Dx": "C([C:1]#[6N:2]->[Mn+:3]1(<-[3C-:4]#[O+:5])(<-[4H-:6])(<-[5C-:7]#[O+:8])<-[1P:9]([C:10]([C:11]([H:35])([H:36])[H:37])([C:12]([H:38])([H:39])[H:40])[H:34])([C:13]([C:14]([H:42])([H:43])[H:44])([C:15]([H:45])([H:46])[H:47])[H:41])[C:16]([H:48])([H:49])[c:17]2[c:18]([H:50])[c:19]([H:51])[c:20]([H:52])[c:21]([C:22]([P:23]([C:24]([C:25]([H:56])([H:57])[H:58])([C:26]([H:59])([H:60])[H:61])[H:55])[C:27]([C:28]([H:63])([H:64])[H:65])([C:29]([H:66])([H:67])[H:68])[H:62])([H:53])[H:54])[2n:30]->12)([H:31])([H:32])[H:33]", "dummies": []}
C     -3.5045    -3.5307     0.3381
C     -2.4809    -2.4915     0.2399
N     -1.6142    -1.6250     0.1536
Mn     0.0000     0.0000     0.0000
C     -0.6881     0.4724    -2.1326
O     -1.0537     0.7133    -3.2560
H     -1.1924     1.2161     0.6939
C      0.6467    -0.6281     2.1052
O      0.9872    -0.9606     3.2135
P      1.9331     1.7700    -0.0347
C      1.6258     3.4121    -0.7323
C      0.3327     3.4178    -1.5432
C      2.7913     3.8934    -1.6150
C      2.6888     2.0075     1.5889
C      1.6469     2.5561     2.5746
C      3.8924     2.9610     1.5390
C      3.1371     0.9156    -1.0522
C      3.0050    -0.6030    -0.9084
C      4.1670    -1.3799    -1.0209
C      4.0694    -2.7613    -1.1174
C      2.8172    -3.3545    -1.2126
C      1.6649    -2.5549    -1.1746
C      0.3154    -3.1496    -1.4718
P      0.2044    -4.2862    -2.9750
C      1.4222    -3.6083    -4.2432
C      1.0270    -2.1803    -4.6287
C      1.4577    -4.4971    -5.4870
C      0.7885    -6.0159    -2.5004
C      0.0784    -7.0467    -3.3841
C      0.4903    -6.3254    -1.0279
N      1.7761    -1.2237    -0.8725
H     -4.3849    -3.1336     0.8838
H     -3.8111    -3.8453    -0.6803
H     -3.0919    -4.4030     0.8842
H      1.5077     4.1301     0.1049
H      0.4520     2.8280    -2.4755
H     -0.5076     3.0191    -0.9376
H      0.0773     4.4596    -1.8313
H      2.8194     3.3631    -2.5899
H      2.6633     4.9758    -1.8306
H      3.7693     3.7666    -1.1104
H      3.0389     1.0200     1.9567
H      1.3968     3.6146     2.3534
H      2.0448     2.5026     3.6101
H      0.7083     1.9697     2.5385
H      3.5899     3.9951     1.2745
H      4.6721     2.6122     0.8374
H      4.3697     2.9972     2.5406
H      4.1591     1.2295    -0.7693
H      2.9654     1.1757    -2.1150
H      5.1448    -0.9154    -1.0511
H      4.9642    -3.3655    -1.1808
H      2.7635    -4.4192    -1.3589
H     -0.3528    -2.3156    -1.7458
H     -0.0798    -3.6567    -0.5713
H      2.4434    -3.5887    -3.8127
H      0.0012    -2.1614    -5.0530
H      1.0618    -1.5167    -3.7429
H      1.7355    -1.7733    -5.3810
H      1.9385    -5.4679    -5.2447
H      0.4286    -4.6742    -5.8710
H      2.0618    -4.0212    -6.2906
H      1.8827    -6.0974    -2.6745
H      0.4252    -8.0730    -3.1378
H      0.2896    -6.8664    -4.4556
H     -1.0204    -6.9968    -3.2313
H     -0.5861    -6.1657    -0.8030
H      0.7501    -7.3815    -0.7976
H      1.0987    -5.6865    -0.3578
69
{"conf": 4, "E": 122.56, "rms": -1.0, "geom": "OH", "total_charge": 0, "CA_charge": 1, "smiles": "C[C:1]#[6N:2]->[Mn+:3]1(<-[3C-:4]#[O+:5])(<-[4H-:6])(<-[5C-:7]#[O+:8])<-[1P:9]([CH:10]([CH3:11])[CH3:12])([CH:13]([CH3:14])[CH3:15])[CH2:16][c:17]2[cH:18][cH:19][cH:20][c:21]([CH2:22][P:23]([CH:24]([CH3:25])[CH3:26])[CH:27]([CH3:28])[CH3:29])[2n:30]->12", "smiles3D": "C([C:1]#[6N:2]->[Mn+:3]1(<-[3C-:4]#[O+:5])(<-[4H-:6])(<-[5C-:7]#[O+:8])<-[1P:9]([C:10]([C:11]([H:35])([H:36])[H:37])([C:12]([H:38])([H:39])[H:40])[H:34])([C:13]([C:14]([H:42])([H:43])[H:44])([C:15]([H:45])([H:46])[H:47])[H:41])[C:16]([H:48])([H:49])[c:17]2[c:18]([H:50])[c:19]([H:51])[c:20]([H:52])[c:21]([C:22]([P:23]([C:24]([C:25]([H:56])([H:57])[H:58])([C:26]([H:59])([H:60])[H:61])[H:55])[C:27]([C:28]([H:63])([H:64])[H:65])([C:29]([H:66])([H:67])[H:68])[H:62])([H:53])[H:54])[2n:30]->12)([H:31])([H:32])[H:33]", "smiles3Dx": "C([C:1]#[6N:2]->[Mn+:3]1(<-[3C-:4]#[O+:5])(<-[4H-:6])(<-[5C-:7]#[O+:8])<-[1P:9]([C:10]([C:11]([H:35])([H:36])[H:37])([C:12]([H:38])([H:39])[H:40])[H:34])([C:13]([C:14]([H:42])([H:43])[H:44])([C:15]([H:45])([H:46])[H:47])[H:41])[C:16]([H:48])([H:49])[c:17]2[c:18]([H:50])[c:19]([H:51])[c:20]([H:52])[c:21]([C:22]([P:23]([C:24]([C:25]([H:56])([H:57])[H:58])([C:26]([H:59])([H:60])[H:61])[H:55])[C:27]([C:28]([H:63])([H:64])[H:65])([C:29]([H:66])([H:67])[H:68])[H:62])([H:53])[H:54])[2n:30]->12)([H:31])([H:32])[H:33]", "dummies": []}
C     -4.4944     1.0338     1.8897
C     -3.1613     0.7270     1.3675
N     -2.0427     0.4747     0.9229
Mn     0.0000     0.0000     0.0000
C      0.2612    -1.7717     1.4264
O      0.3900    -2.6975     2.1895
H     -0.8488    -1.0870    -1.2090
C     -0.3193     1.7984    -1.3841
O     -0.4797     2.7489    -2.1099
P      2.3327    -0.4410    -1.1074
C      2.6623     0.6157    -2.5330
C      4.1154     0.5008    -3.0096
C      1.7121     0.2604    -3.6832
C      2.8190    -2.1258    -1.5569
C      1.7620    -3.1346    -1.1069
C      4.1854    -2.5074    -0.9655
C      3.3785     0.1449     0.2246
C      2.7351     1.3506     0.9083
C      3.5560     2.4308     1.2627
C      3.0393     3.4707     2.0211
C      1.7556     3.3695     2.5325
C      0.9663     2.2442     2.2314
C     -0.2728     1.9999     3.0491
P     -0.2671     0.2858     3.8165
C      1.0325     0.2673     5.1959
C      1.1432    -1.1538     5.7605
C      2.4087     0.7127     4.6827
C     -1.9612     0.2373     4.6499
C     -1.9654     0.8110     6.0691
C     -2.5071    -1.1909     4.6253
N      1.4139     1.3329     1.3046
H     -4.4819     2.0275     2.3769
H     -4.7843     0.2693     2.6382
H     -5.2304     1.0375     1.0615
H      2.4768     1.6654    -2.2400
H      4.8237     0.8800    -2.2532
H      4.3874    -0.5344    -3.2737
H      4.2599     1.1202    -3.9178
H      0.6625     0.2313    -3.3441
H      1.9570    -0.7218    -4.1240
H      1.7896     1.0185    -4.4882
H      2.8969    -2.1823    -2.6627
H      1.9767    -4.1176    -1.5789
H      0.7479    -2.8159    -1.4306
H      1.7910    -3.2778    -0.0101
H      4.5130    -3.4788    -1.3987
H      4.9550    -1.7504    -1.2236
H      4.1382    -2.6323     0.1375
H      4.3778     0.4148    -0.1640
H      3.4955    -0.6595     0.9756
H      4.5959     2.4763     0.9533
H      3.6590     4.3319     2.2605
H      1.4040     4.1354     3.2132
H     -1.1602     2.1716     2.4189
H     -0.3466     2.7319     3.8825
H      0.7354     0.9576     6.0158
H      0.1881    -1.4886     6.2057
H      1.4330    -1.8743     4.9631
H      1.9069    -1.1896     6.5629
H      2.6559     0.1959     3.7226
H      2.4051     1.8157     4.5492
H      3.1955     0.4816     5.4409
H     -2.6465     0.8655     4.0480
H     -1.5378     1.8382     6.0656
H     -3.0129     0.8740     6.4440
H     -1.3908     0.1623     6.7657
H     -2.5576    -1.5617     3.5770
H     -3.5298    -1.2142     5.0508
H     -1.8636    -1.8812     5.2074
69
{"conf": 5, "E": 123.87, "rms": -1.0, "geom": "OH", "total_charge": 0, "CA_charge": 1, "smiles": "C[C:1]#[6N:2]->[Mn+:3]1(<-[3C-:4]#[O+:5])(<-[4H-:6])(<-[5C-:7]#[O+:8])<-[1P:9]([CH:10]([CH3:11])[CH3:12])([CH:13]([CH3:14])[CH3:15])[CH2:16][c:17]2[cH:18][cH:19][cH:20][c:21]([CH2:22][P:23]([CH:24]([CH3:25])[CH3:26])[CH:27]([CH3:28])[CH3:29])[2n:30]->12", "smiles3D": "C([C:1]#[6N:2]->[Mn+:3]1(<-[3C-:4]#[O+:5])(<-[4H-:6])(<-[5C-:7]#[O+:8])<-[1P:9]([C:10]([C:11]([H:35])([H:36])[H:37])([C:12]([H:38])([H:39])[H:40])[H:34])([C:13]([C:14]([H:42])([H:43])[H:44])([C:15]([H:45])([H:46])[H:47])[H:41])[C:16]([H:48])([H:49])[c:17]2[c:18]([H:50])[c:19]([H:51])[c:20]([H:52])[c:21]([C:22]([P:23]([C:24]([C:25]([H:56])([H:57])[H:58])([C:26]([H:59])([H:60])[H:61])[H:55])[C:27]([C:28]([H:63])([H:64])[H:65])([C:29]([H:66])([H:67])[H:68])[H:62])([H:53])[H:54])[2n:30]->12)([H:31])([H:32])[H:33]", "smiles3Dx": "C([C:1]#[6N:2]->[Mn+:3]1(<-[3C-:4]#[O+:5])(<-[4H-:6])(<-[5C-:7]#[O+:8])<-[1P:9]([C:10]([C:11]([H:35])([H:36])[H:37])([C:12]([H:38])([H:39])[H:40])[H:34])([C:13]([C:14]([H:42])([H:43])[H:44])([C:15]([H:45])([H:46])[H:47])[H:41])[C:16]([H:48])([H:49])[c:17]2[c:18]([H:50])[c:19]([H:51])[c:20]([H:52])[c:21]([C:22]([P:23]([C:24]([C:25]([H:56])([H:57])[H:58])([C:26]([H:59])([H:60])[H:61])[H:55])[C:27]([C:28]([H:63])([H:64])[H:65])([C:29]([H:66])([H:67])[H:68])[H:62])([H:53])[H:54])[2n:30]->12)([H:31])([H:32])[H:33]", "dummies": []}
C      2.3873    -1.7627    -4.0069
C      1.6798    -1.2191    -2.8400
N      1.0873    -0.7764    -1.8579
Mn     0.0000     0.0000     0.0000
C     -1.7105    -1.4286    -0.5364
O     -2.6185    -2.1786    -0.8019
H      0.7867    -1.3397     0.9773
C      1.7661     1.3468     0.5501
O      2.6970     2.0546     0.8479
P     -1.3039     0.8824     2.0631
C     -0.6337     2.3389     2.9033
C     -0.4997     3.5197     1.9287
C     -1.5096     2.7639     4.1001
C     -1.7610    -0.3302     3.3177
C     -0.5431    -0.6667     4.1887
C     -2.2725    -1.6210     2.6656
C     -2.7940     1.4113     1.2341
C     -2.4747     2.0494    -0.1280
C     -3.4255     2.9427    -0.6469
C     -3.2531     3.4923    -1.9005
C     -2.1034     3.2088    -2.6124
C     -1.1165     2.3716    -2.0672
C      0.1785     2.2360    -2.8210
P      1.5812     3.2134    -2.0432
C      1.2839     5.0686    -2.1843
C      0.3786     5.5435    -1.0458
C      0.7359     5.5035    -3.5429
C      3.1151     2.9086    -3.0955
C      4.0177     1.8994    -2.3873
C      2.7907     2.4255    -4.5130
N     -1.3495     1.7273    -0.8710
H      1.6696    -2.3328    -4.6453
H      2.8252    -0.9276    -4.6049
H      3.2023    -2.4408    -3.6629
H      0.3758     2.0859     3.2820
H     -1.4977     3.9301     1.6636
H      0.0944     4.3330     2.4075
H      0.0197     3.2153     0.9962
H     -1.5822     1.9729     4.8691
H     -1.0547     3.6521     4.5880
H     -2.5331     3.0448     3.7732
H     -2.5680     0.0925     3.9552
H      0.2911    -1.0563     3.5699
H     -0.8134    -1.4355     4.9402
H     -0.1791     0.2167     4.7444
H     -1.4763    -2.1004     2.0571
H     -3.1644    -1.4331     2.0359
H     -2.5833    -2.3394     3.4532
H     -3.3236     2.1438     1.8664
H     -3.4557     0.5414     1.0769
H     -4.3200     3.1753    -0.0872
H     -4.0086     4.1510    -2.3149
H     -1.9894     3.6487    -3.5937
H      0.4452     1.1860    -2.9010
H      0.0496     2.5785    -3.8663
H      2.2658     5.5674    -2.0415
H     -0.6182     5.0608    -1.0996
H      0.2395     6.6421    -1.0971
H      0.8418     5.3051    -0.0711
H     -0.2857     5.1102    -3.7116
H      0.6885     6.6156    -3.5864
H      1.4049     5.1678    -4.3635
H      3.6797     3.8641    -3.1755
H      4.3187     2.2910    -1.3952
H      4.9396     1.7197    -2.9820
H      3.4879     0.9343    -2.2487
H      2.1520     3.1575    -5.0438
H      2.2719     1.4474    -4.4902
H      3.7270     2.3109    -5.0993
69
{"conf": 6, "E": 110.64, "rms": -1.0, "geom": "OH", "total_charge": 0, "CA_charge": 1, "smiles": "C[C:1]#[6N:2]->[Mn+:3]1(<-[3C-:4]#[O+:5])(<-[4H-:6])(<-[5C-:7]#[O+:8])<-[1P:9]([CH:10]([CH3:11])[CH3:12])([CH:13]([CH3:14])[CH3:15])[CH2:16][c:17]2[cH:18][cH:19][cH:20][c:21]([CH2:22][P:23]([CH:24]([CH3:25])[CH3:26])[CH:27]([CH3:28])[CH3:29])[2n:30]->12", "smiles3D": "C([C:1]#[6N:2]->[Mn+:3]1(<-[3C-:4]#[O+:5])(<-[4H-:6])(<-[5C-:7]#[O+:8])<-[1P:9]([C:10]([C:11]([H:35])([H:36])[H:37])([C:12]([H:38])([H:39])[H:40])[H:34])([C:13]([C:14]([H:42])([H:43])[H:44])([C:15]([H:45])([H:46])[H:47])[H:41])[C:16]([H:48])([H:49])[c:17]2[c:18]([H:50])[c:19]([H:51])[c:20]([H:52])[c:21]([C:22]([P:23]([C:24]([C:25]([H:56])([H:57])[H:58])([C:26]([H:59])([H:60])[H:61])[H:55])[C:27]([C:28]([H:63])([H:64])[H:65])([C:29]([H:66])([H:67])[H:68])[H:62])([H:53])[H:54])[2n:30]->12)([H:31])([H:32])[H:33]", "smiles3Dx": "C([C:1]#[6N:2]->[Mn+:3]1(<-[3C-:4]#[O+:5])(<-[4H-:6])(<-[5C-:7]#[O+:8])<-[1P:9]([C:10]([C:11]([H:35])([H:36])[H:37])([C:12]([H:38])([H:39])[H:40])[H:34])([C:13]([C:14]([H:42])([H:43])[H:44])([C:15]([H:45])([H:46])[H:47])[H:41])[C:16]([H:48])([H:49])[c:17]2[c:18]([H:50])[c:19]([H:51])[c:20]([H:52])[c:21]([C:22]([P:23]([C:24]([C:25]([H:56])([H:57])[H:58])([C:26]([H:59])([H:60])[H:61])[H:55])[C:27]([C:28]([H:63])([H:64])[H:65])([C:29]([H:66])([H:67])[H:68])[H:62])([H:53])[H:54])[2n:30]->12)([H:31])([H:32])[H:33]", "dummies": []}
C     -2.6520    -4.2131     0.2118
C     -1.8797    -2.9717     0.1452
N     -1.2354    -1.9275     0.0890
Mn     0.0000     0.0000     0.0000
C     -1.5165     1.0964     1.3277
O     -2.3189     1.6688     2.0243
H      0.9100    -0.4805     1.5235
C      1.4997    -1.1670    -1.2788
O      2.2959    -1.7791    -1.9497
P      1.3451     2.2034    -0.3585
C      0.5457     3.6780     0.3221
C     -0.7987     3.9399    -0.3715
C      1.4244     4.9318     0.1984
C      3.0854     2.2186     0.1451
C      3.9739     2.9752    -0.8561
C      3.6105     0.7975     0.2989
C      1.2688     2.3174    -2.1486
C     -0.0477     1.7419    -2.6986
C     -0.3976     2.0718    -4.0175
C     -1.5438     1.5382    -4.5900
C     -2.3818     0.7453    -3.8213
C     -2.0648     0.4877    -2.4747
C     -3.0781    -0.1791    -1.5888
P     -4.8125     0.5493    -1.7852
C     -4.6078     2.3105    -1.1031
C     -3.9722     3.2223    -2.1641
C     -5.9559     2.9116    -0.6861
C     -5.7922    -0.3203    -0.4184
C     -5.3428    -1.7736    -0.2239
C     -7.2850    -0.2972    -0.7674
N     -0.8450     0.8701    -1.9810
H     -1.9952    -5.0406     0.5449
H     -3.4871    -4.0989     0.9333
H     -3.0588    -4.4522    -0.7923
H      0.3516     3.4915     1.4003
H     -0.6553     4.2987    -1.4125
H     -1.4207     3.0306    -0.4075
H     -1.3640     4.7191     0.1858
H      0.8858     5.8030     0.6353
H      1.6507     5.1637    -0.8637
H      2.3639     4.8245     0.7783
H      3.1612     2.7165     1.1329
H      4.9756     3.1391    -0.4104
H      3.5764     3.9687    -1.1172
H      4.1226     2.4041    -1.7951
H      2.9875     0.2196     0.9992
H      3.6519     0.2818    -0.6771
H      4.6369     0.8190     0.7119
H      1.3645     3.3808    -2.4526
H      2.1121     1.7407    -2.5860
H      0.2405     2.7205    -4.6092
H     -1.8049     1.7701    -5.6177
H     -3.3012     0.3757    -4.2525
H     -2.7935    -0.0687    -0.5305
H     -3.1123    -1.2569    -1.8581
H     -3.9454     2.2850    -0.2079
H     -3.9847     4.2852    -1.8345
H     -4.5208     3.1352    -3.1298
H     -2.9103     2.9604    -2.3215
H     -5.8304     3.9736    -0.3745
H     -6.3752     2.3717     0.1895
H     -6.6782     2.8742    -1.5336
H     -5.6339     0.2087     0.5458
H     -5.3178    -2.3170    -1.1962
H     -6.0347    -2.3068     0.4630
H     -4.3414    -1.7906     0.2430
H     -7.6417     0.7373    -0.9352
H     -7.8793    -0.7316     0.0660
H     -7.4755    -0.8843    -1.6933
69
{"conf": 7, "E": 129.95, "rms": -1.0, "geom": "OH", "total_charge": 0, "CA_charge": 1, "smiles": "C[C:1]#[6N:2]->[Mn+:3]1(<-[3C-:4]#[O+:5])(<-[4H-:6])(<-[5C-:7]#[O+:8])<-[1P:9]([CH:10]([CH3:11])[CH3:12])([CH:13]([CH3:14])[CH3:15])[CH2:16][c:17]2[cH:18][cH:19][cH:20][c:21]([CH2:22][P:23]([CH:24]([CH3:25])[CH3:26])[CH:27]([CH3:28])[CH3:29])[2n:30]->12", "smiles3D": "C([C:1]#[6N:2]->[Mn+:3]1(<-[3C-:4]#[O+:5])(<-[4H-:6])(<-[5C-:7]#[O+:8])<-[1P:9]([C:10]([C:11]([H:35])([H:36])[H:37])([C:12]([H:38])([H:39])[H:40])[H:34])([C:13]([C:14]([H:42])([H:43])[H:44])([C:15]([H:45])([H:46])[H:47])[H:41])[C:16]([H:48])([H:49])[c:17]2[c:18]([H:50])[c:19]([H:51])[c:20]([H:52])[c:21]([C:22]([P:23]([C:24]([C:25]([H:56])([H:57])[H:58])([C:26]([H:59])([H:60])[H:61])[H:55])[C:27]([C:28]([H:63])([H:64])[H:65])([C:29]([H:66])([H:67])[H:68])[H:62])([H:53])[H:54])[2n:30]->12)([H:31])([H:32])[H:33]", "smiles3Dx": "C([C:1]#[6N:2]->[Mn+:3]1(<-[3C-:4]#[O+:5])(<-[4H-:6])(<-[5C-:7]#[O+:8])<-[1P:9]([C:10]([C:11]([H:35])([H:36])[H:37])([C:12]([H:38])([H:39])[H:40])[H:34])([C:13]([C:14]([H:42])([H:43])[H:44])([C:15]([H:45])([H:46])[H:47])[H:41])[C:16]([H:48])([H:49])[c:17]2[c:18]([H:50])[c:19]([H:51])[c:20]([H:52])[c:21]([C:22]([P:23]([C:24]([C:25]([H:56])([H:57])[H:58])([C:26]([H:59])([H:60])[H:61])[H:55])[C:27]([C:28]([H:63])([H:64])[H:65])([C:29]([H:66])([H:67])[H:68])[H:62])([H:53])[H:54])[2n:30]->12)([H:31])([H:32])[H:33]", "dummies": []}
C      2.7350    -3.4022     2.4120
C      1.9066    -2.4248     1.7030
N      1.2308    -1.5836     1.1103
Mn     0.0000     0.0000     0.0000
C      0.8262    -0.8584    -1.9559
O      1.2705    -1.3291    -2.9740
H     -1.4150    -1.1646    -0.1111
C     -0.8672     0.7963     1.9611
O     -1.3455     1.2063     2.9915
P     -1.2262     1.8960    -1.3072
C     -1.7347     3.2943    -0.2711
C     -1.8875     4.5953    -1.0895
C     -3.0146     2.9848     0.5271
C     -2.4267     1.4808    -2.6051
C     -2.4660    -0.0400    -2.8110
C     -3.8531     1.9607    -2.2926
C      0.2172     2.4844    -2.1964
C      1.4569     2.5262    -1.2920
C      2.5123     3.3609    -1.6796
C      3.6897     3.3741    -0.9542
C      3.7887     2.6115     0.1939
C      2.6977     1.8393     0.6244
C      2.7370     1.2663     2.0144
P      1.6680     2.2369     3.2217
C      1.9464     1.3424     4.8631
C      1.0102     1.9149     5.9330
C      1.7095    -0.1651     4.7219
C      2.4227     3.9487     3.4980
C      2.0096     4.9025     2.3751
C      3.9415     3.9166     3.6751
N      1.6006     1.6979    -0.1953
H      2.4102    -4.4292     2.1384
H      2.6227    -3.2580     3.5101
H      3.7959    -3.2519     2.1227
H     -0.9255     3.4549     0.4756
H     -0.9182     5.1315    -1.1110
H     -2.2044     4.4259    -2.1383
H     -2.6149     5.2696    -0.6111
H     -3.9296     3.3444     0.0289
H     -3.1224     1.9047     0.7340
H     -2.9831     3.5146     1.5087
H     -2.0950     1.9633    -3.5618
H     -2.8021    -0.5489    -1.8715
H     -3.1824    -0.2951    -3.6322
H     -1.4661    -0.4121    -3.1295
H     -4.2520     1.4768    -1.3719
H     -3.9228     3.0617    -2.2271
H     -4.5239     1.6789    -3.1361
H      0.0148     3.5021    -2.5988
H      0.4227     1.7953    -3.0455
H      2.4324     3.9692    -2.5699
H      4.5201     3.9927    -1.2632
H      4.7085     2.6438     0.7596
H      2.3844     0.2397     1.9898
H      3.7805     1.2189     2.4032
H      2.9929     1.4873     5.1949
H      1.2269     2.9910     6.0929
H     -0.0440     1.7882     5.6193
H      1.1584     1.3933     6.9014
H      0.7307    -0.3729     4.2513
H      1.7259    -0.6613     5.7132
H      2.5135    -0.6324     4.1167
H      1.9898     4.3553     4.4374
H      0.9074     4.9981     2.3616
H      2.3294     4.5249     1.3886
H      2.4572     5.9088     2.5321
H      4.3134     4.9224     3.9668
H      4.4490     3.6249     2.7406
H      4.2347     3.2121     4.4797
69
{"conf": 8, "E": 148.19, "rms": -1.0, "geom": "OH", "total_charge": 0, "CA_charge": 1, "smiles": "C[C:1]#[6N:2]->[Mn+:3]1(<-[3C-:4]#[O+:5])(<-[4H-:6])(<-[5C-:7]#[O+:8])<-[1P:9]([CH:10]([CH3:11])[CH3:12])([CH:13]([CH3:14])[CH3:15])[CH2:16][c:17]2[cH:18][cH:19][cH:20][c:21]([CH2:22][P:23]([CH:24]([CH3:25])[CH3:26])[CH:27]([CH3:28])[CH3:29])[2n:30]->12", "smiles3D": "C([C:1]#[6N:2]->[Mn+:3]1(<-[3C-:4]#[O+:5])(<-[4H-:6])(<-[5C-:7]#[O+:8])<-[1P:9]([C:10]([C:11]([H:35])([H:36])[H:37])([C:12]([H:38])([H:39])[H:40])[H:34])([C:13]([C:14]([H:42])([H:43])[H:44])([C:15]([H:45])([H:46])[H:47])[H:41])[C:16]([H:48])([H:49])[c:17]2[c:18]([H:50])[c:19]([H:51])[c:20]([H:52])[c:21]([C:22]([P:23]([C:24]([C:25]([H:56])([H:57])[H:58])([C:26]([H:59])([H:60])[H:61])[H:55])[C:27]([C:28]([H:63])([H:64])[H:65])([C:29]([H:66])([H:67])[H:68])[H:62])([H:53])[H:54])[2n:30]->12)([H:31])([H:32])[H:33]", "smiles3Dx": "C([C:1]#[6N:2]->[Mn+:3]1(<-[3C-:4]#[O+:5])(<-[4H-:6])(<-[5C-:7]#[O+:8])<-[1P:9]([C:10]([C:11]([H:35])([H:36])[H:37])([C:12]([H:38])([H:39])[H:40])[H:34])([C:13]([C:14]([H:42])([H:43])[H:44])([C:15]([H:45])([H:46])[H:47])[H:41])[C:16]([H:48])([H:49])[c:17]2[c:18]([H:50])[c:19]([H:51])[c:20]([H:52])[c:21]([C:22]([P:23]([C:24]([C:25]([H:56])([H:57])[H:58])([C:26]([H:59])([H:60])[H:61])[H:55])[C:27]([C:28]([H:63])([H:64])[H:65])([C:29]([H:66])([H:67])[H:68])[H:62])([H:53])[H:54])[2n:30]->12)([H:31])([H:32])[H:33]", "dummies": []}
C     -3.4346    -3.5034     0.9201
C     -2.4090    -2.4953     0.6258
N     -1.5553    -1.6406     0.3956
Mn     0.0000     0.0000     0.0000
C      1.6987    -1.4487     0.4766
O      2.5874    -2.2354     0.6900
H      0.2260    -0.4657    -1.7624
C     -1.6993     1.3791    -0.6589
O     -2.5969     2.1082    -1.0040
P      1.6373     2.0216    -0.0101
C      3.1874     1.6749     0.8568
C      3.8430     2.9540     1.3955
C      4.1692     0.9394    -0.0721
C      2.0288     2.8638    -1.5644
C      1.1162     4.0744    -1.8045
C      1.8886     1.8809    -2.7319
C      0.6818     3.1190     1.0509
C      0.0155     2.3235     2.1773
C     -0.5259     3.0177     3.2642
C     -1.1760     2.3177     4.2749
C     -1.1639     0.9252     4.2615
C     -0.5291     0.2491     3.2087
C      0.1476    -1.0572     3.5098
P      1.7741    -0.6179     4.3538
C      3.1622    -1.7985     3.8872
C      4.4464    -1.4822     4.6553
C      2.7545    -3.2689     4.0248
C      1.4256    -0.5124     6.2053
C      2.3806     0.4849     6.8614
C      1.4563    -1.8697     6.9140
N     -0.1479     0.9579     2.1004
H     -3.6321    -4.1180     0.0158
H     -4.3765    -2.9948     1.2269
H     -3.0818    -4.1582     1.7487
H      2.9544     1.0138     1.7219
H      4.8761     2.7333     1.7415
H      3.2993     3.3322     2.2865
H      3.8981     3.7454     0.6198
H      4.5820     1.6305    -0.8472
H      5.0157     0.5381     0.5360
H      3.6676     0.0798    -0.5781
H      3.0804     3.2188    -1.5212
H      1.3824     4.5588    -2.7689
H      1.2709     4.8339    -1.0060
H      0.0451     3.7675    -1.8457
H      2.5262     0.9869    -2.5598
H      0.8285     1.5618    -2.8560
H      2.2311     2.3636    -3.6788
H      1.3295     3.9099     1.4769
H     -0.1189     3.6026     0.4574
H     -0.4827     4.1018     3.3092
H     -1.6263     2.8452     5.1072
H     -1.5549     0.3800     5.1086
H     -0.4754    -1.6908     4.1841
H      0.3249    -1.6173     2.5796
H      3.3787    -1.5875     2.8260
H      4.3539    -1.7523     5.7276
H      4.6877    -0.4007     4.5599
H      5.2906    -2.0614     4.2180
H      2.6794    -3.5717     5.0909
H      1.7789    -3.4513     3.5173
H      3.5268    -3.9068     3.5327
H      0.4096    -0.0828     6.3343
H      3.4306     0.1649     6.7740
H      2.1553     0.6055     7.9386
H      2.2875     1.4795     6.3839
H      1.0749    -1.7520     7.9594
H      2.4966    -2.2681     6.9609
H      0.7931    -2.5829     6.3677
69
{"conf": 9, "E": 129.87, "rms": -1.0, "geom": "OH", "total_charge": 0, "CA_charge": 1, "smiles": "C[C:1]#[6N:2]->[Mn+:3]1(<-[3C-:4]#[O+:5])(<-[4H-:6])(<-[5C-:7]#[O+:8])<-[1P:9]([CH:10]([CH3:11])[CH3:12])([CH:13]([CH3:14])[CH3:15])[CH2:16][c:17]2[cH:18][cH:19][cH:20][c:21]([CH2:22][P:23]([CH:24]([CH3:25])[CH3:26])[CH:27]([CH3:28])[CH3:29])[2n:30]->12", "smiles3D": "C([C:1]#[6N:2]->[Mn+:3]1(<-[3C-:4]#[O+:5])(<-[4H-:6])(<-[5C-:7]#[O+:8])<-[1P:9]([C:10]([C:11]([H:35])([H:36])[H:37])([C:12]([H:38])([H:39])[H:40])[H:34])([C:13]([C:14]([H:42])([H:43])[H:44])([C:15]([H:45])([H:46])[H:47])[H:41])[C:16]([H:48])([H:49])[c:17]2[c:18]([H:50])[c:19]([H:51])[c:20]([H:52])[c:21]([C:22]([P:23]([C:24]([C:25]([H:56])([H:57])[H:58])([C:26]([H:59])([H:60])[H:61])[H:55])[C:27]([C:28]([H:63])([H:64])[H:65])([C:29]([H:66])([H:67])[H:68])[H:62])([H:53])[H:54])[2n:30]->12)([H:31])([H:32])[H:33]", "smiles3Dx": "C([C:1]#[6N:2]->[Mn+:3]1(<-[3C-:4]#[O+:5])(<-[4H-:6])(<-[5C-:7]#[O+:8])<-[1P:9]([C:10]([C:11]([H:35])([H:36])[H:37])([C:12]([H:38])([H:39])[H:40])[H:34])([C:13]([C:14]([H:42])([H:43])[H:44])([C:15]([H:45])([H:46])[H:47])[H:41])[C:16]([H:48])([H:49])[c:17]2[c:18]([H:50])[c:19]([H:51])[c:20]([H:52])[c:21]([C:22]([P:23]([C:24]([C:25]([H:56])([H:57])[H:58])([C:26]([H:59])([H:60])[H:61])[H:55])[C:27]([C:28]([H:63])([H:64])[H:65])([C:29]([H:66])([H:67])[H:68])[H:62])([H:53])[H:54])[2n:30]->12)([H:31])([H:32])[H:33]", "dummies": []}
C     -3.1537     2.9519    -2.4938
C     -2.2443     2.0665    -1.7721
N     -1.4697     1.3365    -1.1613
Mn     0.0000     0.0000     0.0000
C      1.6379     1.4263    -0.7270
O      2.4801     2.1938    -1.1158
H     -0.2027     1.0317     1.5111
C     -1.6901    -1.3553     0.7500
O     -2.5805    -2.0694     1.1358
P      1.8099    -1.5284     1.0663
C      1.2685    -3.1524     1.6591
C      2.4430    -3.9582     2.2441
C      0.6147    -3.9612     0.5265
C      2.8622    -0.7965     2.3378
C      3.3363     0.5989     1.9204
C      2.0907    -0.6885     3.6594
C      2.8113    -1.8160    -0.3955
C      1.9190    -1.9679    -1.6380
C      2.4161    -2.6806    -2.7251
C      1.6007    -2.9506    -3.8105
C      0.2715    -2.5616    -3.7842
C     -0.2242    -1.8462    -2.6768
C     -1.7126    -1.7826    -2.4282
P     -2.8063    -1.7496    -3.9523
C     -4.3724    -0.8965    -3.3175
C     -5.1992    -1.7493    -2.3601
C     -5.2134    -0.3496    -4.4665
C     -3.1531    -3.5416    -4.4976
C     -4.2377    -3.5836    -5.5750
C     -3.4796    -4.5309    -3.3678
N      0.6392    -1.4480    -1.6955
H     -4.0423     2.3791    -2.8354
H     -2.6215     3.3868    -3.3654
H     -3.4770     3.7699    -1.8145
H      0.5089    -2.9999     2.4619
H      2.8507    -3.4830     3.1510
H      2.0918    -4.9623     2.5495
H      3.2619    -4.0968     1.5152
H      0.1458    -4.8760     0.9432
H     -0.1823    -3.3771     0.0338
H      1.3615    -4.2696    -0.2409
H      3.7520    -1.4387     2.4898
H      2.4748     1.2820     1.8099
H      3.9211     0.5736     0.9777
H      4.0041     1.0127     2.7058
H      1.1566    -0.1100     3.5129
H      2.7101    -0.1761     4.4234
H      1.8228    -1.6874     4.0642
H      3.4282    -2.7307    -0.2502
H      3.4866    -0.9585    -0.5581
H      3.4272    -3.0766    -2.7095
H      1.9887    -3.5089    -4.6524
H     -0.3613    -2.8442    -4.6097
H     -2.0075    -2.6154    -1.7613
H     -1.9391    -0.8717    -1.8739
H     -4.0252    -0.0199    -2.7462
H     -4.5420    -2.2426    -1.6172
H     -5.9132    -1.1064    -1.8079
H     -5.7886    -2.5125    -2.9021
H     -4.5992     0.3182    -5.1044
H     -5.6177    -1.1546    -5.0981
H     -6.0750     0.2301    -4.0726
H     -2.2276    -3.9171    -4.9824
H     -5.2462    -3.4203    -5.1393
H     -4.0386    -2.8117    -6.3463
H     -4.2414    -4.5758    -6.0730
H     -2.6931    -4.5239    -2.5888
H     -4.4657    -4.3203    -2.8982
H     -3.5207    -5.5599    -3.7784
69
{"conf": 10, "E": 268.11, "rms": -1.0, "geom": "OH", "total_charge": 0, "CA_charge": 1, "smiles": "C[C:1]#[6N:2]->[Mn+:3]1(<-[3C-:4]#[O+:5])(<-[4H-:6])(<-[5C-:7]#[O+:8])<-[1P:9]([CH:10]([CH3:11])[CH3:12])([CH:13]([CH3:14])[CH3:15])[CH2:16][c:17]2[cH:18][cH:19][cH:20][c:21]([CH2:22][P:23]([CH:24]([CH3:25])[CH3:26])[CH:27]([CH3:28])[CH3:29])[2n:30]->12", "smiles3D": "C([C:1]#[6N:2]->[Mn+:3]1(<-[3C-:4]#[O+:5])(<-[4H-:6])(<-[5C-:7]#[O+:8])<-[1P:9]([C:10]([C:11]([H:35])([H:36])[H:37])([C:12]([H:38])([H:39])[H:40])[H:34])([C:13]([C:14]([H:42])([H:43])[H:44])([C:15]([H:45])([H:46])[H:47])[H:41])[C:16]([H:48])([H:49])[c:17]2[c:18]([H:50])[c:19]([H:51])[c:20]([H:52])[c:21]([C:22]([P:23]([C:24]([C:25]([H:56])([H:57])[H:58])([C:26]([H:59])([H:60])[H:61])[H:55])[C:27]([C:28]([H:63])([H:64])[H:65])([C:29]([H:66])([H:67])[H:68])[H:62])([H:53])[H:54])[2n:30]->12)([H:31])([H:32])[H:33]", "smiles3Dx": "C([C:1]#[6N:2]->[Mn+:3]1(<-[3C-:4]#[O+:5])(<-[4H-:6])(<-[5C-:7]#[O+:8])<-[1P:9]([C:10]([C:11]([H:35])([H:36])[H:37])([C:12]([H:38])([H:39])[H:40])[H:34])([C:13]([C:14]([H:42])([H:43])[H:44])([C:15]([H:45])([H:46])[H:47])[H:41])[C:16]([H:48])([H:49])[c:17]2[c:18]([H:50])[c:19]([H:51])[c:20]([H:52])[c:21]([C:22]([P:23]([C:24]([C:25]([H:56])([H:57])[H:58])([C:26]([H:59])([H:60])[H:61])[H:55])[C:27]([C:28]([H:63])([H:64])[H:65])([C:29]([H:66])([H:67])[H:68])[H:62])([H:53])[H:54])[2n:30]->12)([H:31])([H:32])[H:33]", "dummies": []}
C     -0.3106     4.0536     1.5856
C      0.2986     3.1431     0.5825
N      0.4787     2.0642     0.0542
Mn     0.0000     0.0000     0.0000
C     -0.5890     0.0047    -2.2080
O     -1.0057    -0.0468    -3.3147
H      1.7154    -0.3864    -0.4076
C      0.5495     0.2223     2.1892
O      0.6637     0.3324     3.3630
P     -0.5109    -2.5898     0.3010
C     -0.1836    -3.2367     1.9267
C     -1.1672    -2.7470     3.0331
C      1.2680    -2.9084     2.3774
C      0.0681    -3.6754    -0.9670
C     -0.5825    -5.0728    -0.8493
C     -0.1539    -3.0900    -2.3924
C     -2.2803    -2.3586     0.1325
C     -2.6827    -1.0304     0.8823
C     -3.6619    -0.9881     1.7755
C     -3.9884     0.2250     2.3867
C     -3.6917     1.3741     1.6817
C     -2.7068     1.2771     0.6615
C     -2.8199     2.2063    -0.5153
P     -4.1386     1.5745    -1.7061
C     -4.1047     2.7864    -3.1137
C     -4.5093     2.1269    -4.4552
C     -4.8496     4.0942    -2.8051
C     -5.8602     1.4731    -0.9369
C     -6.9954     1.9632    -1.8691
C     -6.1439     0.0586    -0.3736
N     -2.0389     0.1338     0.5370
H      0.4422     4.3768     2.3405
H     -0.9690     3.3631     2.1325
H     -0.9658     4.8675     1.2080
H     -0.2785    -4.3435     1.9313
H     -1.2096    -1.6597     3.0258
H     -2.1964    -3.1371     2.8425
H     -0.8969    -3.0925     4.0672
H      1.3273    -2.3469     3.3221
H      1.7653    -2.2853     1.6040
H      1.8811    -3.8391     2.4815
H      1.1674    -3.8129    -0.8560
H     -0.1502    -5.6020     0.0008
H     -0.3051    -5.6958    -1.7318
H     -1.6580    -5.0271    -0.7552
H      0.5587    -2.2557    -2.5229
H     -1.1799    -2.7038    -2.5803
H      0.0400    -3.8163    -3.1848
H     -2.6025    -2.2804    -0.9187
H     -2.8114    -3.2273     0.6002
H     -4.0877    -1.8572     2.2048
H     -4.8129     0.2521     3.1075
H     -4.1978     2.2770     1.8811
H     -3.0843     3.2888    -0.2410
H     -1.8784     2.2456    -1.0271
H     -3.0356     3.0452    -3.2275
H     -3.7017     2.2445    -5.2303
H     -5.4497     2.5480    -4.8779
H     -4.6649     1.0405    -4.3461
H     -4.2377     4.9809    -3.1021
H     -5.8119     4.1588    -3.3463
H     -5.0472     4.1977    -1.7170
H     -5.8180     2.1660    -0.0929
H     -6.7593     1.8090    -2.9408
H     -7.9738     1.4506    -1.6674
H     -7.1807     3.0533    -1.7191
H     -6.3980     0.1145     0.7134
H     -5.2597    -0.5954    -0.4458
H     -6.9893    -0.4373    -0.9008
69
{"conf": 11, "E": 268.67, "rms": -1.0, "geom": "OH", "total_charge": 0, "CA_charge": 1, "smiles": "C[C:1]#[6N:2]->[Mn+:3]1(<-[3C-:4]#[O+:5])(<-[4H-:6])(<-[5C-:7]#[O+:8])<-[1P:9]([CH:10]([CH3:11])[CH3:12])([CH:13]([CH3:14])[CH3:15])[CH2:16][c:17]2[cH:18][cH:19][cH:20][c:21]([CH2:22][P:23]([CH:24]([CH3:25])[CH3:26])[CH:27]([CH3:28])[CH3:29])[2n:30]->12", "smiles3D": "C([C:1]#[6N:2]->[Mn+:3]1(<-[3C-:4]#[O+:5])(<-[4H-:6])(<-[5C-:7]#[O+:8])<-[1P:9]([C:10]([C:11]([H:35])([H:36])[H:37])([C:12]([H:38])([H:39])[H:40])[H:34])([C:13]([C:14]([H:42])([H:43])[H:44])([C:15]([H:45])([H:46])[H:47])[H:41])[C:16]([H:48])([H:49])[c:17]2[c:18]([H:50])[c:19]([H:51])[c:20]([H:52])[c:21]([C:22]([P:23]([C:24]([C:25]([H:56])([H:57])[H:58])([C:26]([H:59])([H:60])[H:61])[H:55])[C:27]([C:28]([H:63])([H:64])[H:65])([C:29]([H:66])([H:67])[H:68])[H:62])([H:53])[H:54])[2n:30]->12)([H:31])([H:32])[H:33]", "smiles3Dx": "C([C:1]#[6N:2]->[Mn+:3]1(<-[3C-:4]#[O+:5])(<-[4H-:6])(<-[5C-:7]#[O+:8])<-[1P:9]([C:10]([C:11]([H:35])([H:36])[H:37])([C:12]([H:38])([H:39])[H:40])[H:34])([C:13]([C:14]([H:42])([H:43])[H:44])([C:15]([H:45])([H:46])[H:47])[H:41])[C:16]([H:48])([H:49])[c:17]2[c:18]([H:50])[c:19]([H:51])[c:20]([H:52])[c:21]([C:22]([P:23]([C:24]([C:25]([H:56])([H:57])[H:58])([C:26]([H:59])([H:60])[H:61])[H:55])[C:27]([C:28]([H:63])([H:64])[H:65])([C:29]([H:66])([H:67])[H:68])[H:62])([H:53])[H:54])[2n:30]->12)([H:31])([H:32])[H:33]", "dummies": []}
C     -2.2473    -3.3874     2.1147
C     -1.1940    -2.9066     1.2575
N     -0.5213    -2.0731     0.6867
Mn     0.0000     0.0000     0.0000
C     -0.5975     0.4482     2.1310
O     -1.0059     0.6775     3.1924
H      1.7833    -0.0074     0.5611
C      0.5964    -0.4056    -2.0389
O      0.9558    -0.6056    -3.1807
P     -0.3796     2.5063    -0.3728
C      0.8841     3.5491     0.3781
C      0.4691     4.1057     1.7629
C      2.1846     2.7438     0.5645
C     -0.5693     3.0617    -2.0922
C     -1.7661     2.3505    -2.7714
C      0.7041     2.7179    -2.9132
C     -1.9805     2.6577     0.4121
C     -2.7973     1.3833     0.1566
C     -4.1331     1.2480     0.6151
C     -4.9225     0.3354     0.0107
C     -4.3793    -0.5767    -0.9205
C     -2.9803    -0.6274    -1.0794
C     -2.3229    -1.5402    -2.1322
P     -3.3600    -2.9547    -2.8181
C     -4.4669    -3.8463    -1.5951
C     -3.9743    -5.2874    -1.5730
C     -5.9753    -3.7356    -1.9326
C     -3.9191    -2.7329    -4.5815
C     -4.3492    -4.1060    -5.1078
C     -2.7572    -2.1450    -5.4133
N     -2.1901     0.3591    -0.5431
H     -2.0359    -4.3726     2.5018
H     -3.1263    -3.3206     1.4781
H     -2.3605    -2.6342     2.9188
H      1.0616     4.4257    -0.2934
H      0.6379     3.3874     2.5839
H     -0.5641     4.4896     1.8011
H      1.1099     4.9943     2.0324
H      3.0865     3.4115     0.5644
H      2.1625     2.1292     1.5053
H      2.3128     2.0307    -0.2772
H     -0.7426     4.1810    -2.0882
H     -2.0330     2.8950    -3.6957
H     -2.6728     2.3879    -2.1568
H     -1.5511     1.2980    -3.0514
H      0.5096     2.0315    -3.7793
H      1.5128     2.2682    -2.3176
H      1.1234     3.6573    -3.3582
H     -1.8761     2.8111     1.5056
H     -2.5283     3.5511    -0.0283
H     -4.5838     2.0286     1.3179
H     -5.9008     0.1336     0.3219
H     -5.0256    -1.1684    -1.5554
H     -1.9580    -0.9116    -2.9957
H     -1.4486    -2.0248    -1.6368
H     -4.3186    -3.3992    -0.5748
H     -4.0646    -5.7629    -2.5854
H     -4.5891    -5.8716    -0.8449
H     -2.9125    -5.3070    -1.2443
H     -6.4084    -4.7371    -2.2105
H     -6.1664    -3.0276    -2.7590
H     -6.5243    -3.3409    -1.0376
H     -4.7894    -2.0110    -4.6631
H     -3.5390    -4.8718    -4.9740
H     -4.5949    -4.0141    -6.1830
H     -5.2680    -4.4297    -4.5747
H     -1.7551    -2.4328    -4.9834
H     -2.7994    -2.4995    -6.4610
H     -2.8183    -1.0340    -5.4158
69
{"conf": 12, "E": 245.74, "rms": -1.0, "geom": "OH", "total_charge": 0, "CA_charge": 1, "smiles": "C[C:1]#[6N:2]->[Mn+:3]1(<-[3C-:4]#[O+:5])(<-[4H-:6])(<-[5C-:7]#[O+:8])<-[1P:9]([CH:10]([CH3:11])[CH3:12])([CH:13]([CH3:14])[CH3:15])[CH2:16][c:17]2[cH:18][cH:19][cH:20][c:21]([CH2:22][P:23]([CH:24]([CH3:25])[CH3:26])[CH:27]([CH3:28])[CH3:29])[2n:30]->12", "smiles3D": "C([C:1]#[6N:2]->[Mn+:3]1(<-[3C-:4]#[O+:5])(<-[4H-:6])(<-[5C-:7]#[O+:8])<-[1P:9]([C:10]([C:11]([H:35])([H:36])[H:37])([C:12]([H:38])([H:39])[H:40])[H:34])([C:13]([C:14]([H:42])([H:43])[H:44])([C:15]([H:45])([H:46])[H:47])[H:41])[C:16]([H:48])([H:49])[c:17]2[c:18]([H:50])[c:19]([H:51])[c:20]([H:52])[c:21]([C:22]([P:23]([C:24]([C:25]([H:56])([H:57])[H:58])([C:26]([H:59])([H:60])[H:61])[H:55])[C:27]([C:28]([H:63])([H:64])[H:65])([C:29]([H:66])([H:67])[H:68])[H:62])([H:53])[H:54])[2n:30]->12)([H:31])([H:32])[H:33]", "smiles3Dx": "C([C:1]#[6N:2]->[Mn+:3]1(<-[3C-:4]#[O+:5])(<-[4H-:6])(<-[5C-:7]#[O+:8])<-[1P:9]([C:10]([C:11]([H:35])([H:36])[H:37])([C:12]([H:38])([H:39])[H:40])[H:34])([C:13]([C:14]([H:42])([H:43])[H:44])([C:15]([H:45])([H:46])[H:47])[H:41])[C:16]([H:48])([H:49])[c:17]2[c:18]([H:50])[c:19]([H:51])[c:20]([H:52])[c:21]([C:22]([P:23]([C:24]([C:25]([H:56])([H:57])[H:58])([C:26]([H:59])([H:60])[H:61])[H:55])[C:27]([C:28]([H:63])([H:64])[H:65])([C:29]([H:66])([H:67])[H:68])[H:62])([H:53])[H:54])[2n:30]->12)([H:31])([H:32])[H:33]", "dummies": []}
C      2.1475    -3.8404    -1.0943
C      0.9746    -2.9902    -1.1740
N      0.3544    -1.9892    -0.8250
Mn     0.0000     0.0000     0.0000
C      2.1823     0.1000    -0.2589
O      3.3458     0.0492    -0.3557
H     -0.0857     0.6357    -1.7509
C     -2.2012    -0.1146    -0.0406
O     -3.3721    -0.0451     0.0460
P     -0.0876     2.2853     1.0510
C     -1.3188     3.3687     0.2699
C     -2.7466     3.2939     0.8592
C     -1.3448     3.1100    -1.2337
C      1.4400     3.2676     1.3185
C      2.6241     2.3855     1.7417
C      1.1792     4.3490     2.3809
C     -0.6148     1.6734     2.6826
C      0.2306     0.5099     2.9788
C      1.0465     0.4540     4.0991
C      1.8043    -0.6991     4.3545
C      1.5220    -1.8215     3.6534
C      0.6610    -1.7878     2.5664
C     -0.0987    -3.0757     2.2079
P     -1.7598    -2.7874     1.3742
C     -3.1142    -2.5507     2.6611
C     -2.8055    -1.4093     3.6472
C     -4.4759    -2.3603     1.9710
C     -2.1940    -4.4290     0.5519
C     -2.3109    -4.2323    -0.9674
C     -1.2268    -5.5734     0.9062
N      0.1795    -0.6173     2.1991
H      2.9836    -3.2802    -0.5788
H      2.0325    -4.7897    -0.5265
H      2.5296    -4.0768    -2.0446
H     -0.9707     4.4476     0.3916
H     -2.8620     2.7423     1.8012
H     -3.1357     4.2991     1.1048
H     -3.4693     2.8353     0.1159
H     -1.8849     3.9164    -1.8137
H     -0.3113     3.0153    -1.6435
H     -1.8763     2.1437    -1.4587
H      1.7030     3.7639     0.3655
H      2.3318     1.3755     2.0234
H      3.1817     2.8236     2.5942
H      3.3418     2.3050     0.8932
H      0.1096     4.6629     2.4285
H      1.7554     5.2745     2.1239
H      1.5014     4.0587     3.3911
H     -0.4720     2.4835     3.3797
H     -1.6781     1.3464     2.6342
H      1.1377     1.2783     4.7516
H      2.5305    -0.6898     5.1479
H      2.0171    -2.7620     3.9362
H      0.5804    -3.6364     1.5660
H     -0.2440    -3.6992     3.1038
H     -3.1527    -3.4814     3.2406
H     -3.1923    -0.4276     3.2768
H     -3.3069    -1.6142     4.6246
H     -1.7264    -1.3580     3.8917
H     -5.1857    -3.1609     2.2785
H     -4.4060    -2.4704     0.8612
H     -4.9340    -1.3664     2.1933
H     -3.1852    -4.7058     0.9376
H     -3.3057    -4.5677    -1.3244
H     -1.5424    -4.8150    -1.5119
H     -2.2104    -3.1654    -1.2582
H     -1.1385    -5.6873     2.0082
H     -0.2315    -5.3935     0.4547
H     -1.6190    -6.5336     0.4918
69
{"conf": 13, "E": 117.03, "rms": -1.0, "geom": "OH", "total_charge": 0, "CA_charge": 1, "smiles": "C[C:1]#[6N:2]->[Mn+:3]1(<-[3C-:4]#[O+:5])(<-[4H-:6])(<-[5C-:7]#[O+:8])<-[1P:9]([CH:10]([CH3:11])[CH3:12])([CH:13]([CH3:14])[CH3:15])[CH2:16][c:17]2[cH:18][cH:19][cH:20][c:21]([CH2:22][P:23]([CH:24]([CH3:25])[CH3:26])[CH:27]([CH3:28])[CH3:29])[2n:30]->12", "smiles3D": "C([C:1]#[6N:2]->[Mn+:3]1(<-[3C-:4]#[O+:5])(<-[4H-:6])(<-[5C-:7]#[O+:8])<-[1P:9]([C:10]([C:11]([H:35])([H:36])[H:37])([C:12]([H:38])([H:39])[H:40])[H:34])([C:13]([C:14]([H:42])([H:43])[H:44])([C:15]([H:45])([H:46])[H:47])[H:41])[C:16]([H:48])([H:49])[c:17]2[c:18]([H:50])[c:19]([H:51])[c:20]([H:52])[c:21]([C:22]([P:23]([C:24]([C:25]([H:56])([H:57])[H:58])([C:26]([H:59])([H:60])[H:61])[H:55])[C:27]([C:28]([H:63])([H:64])[H:65])([C:29]([H:66])([H:67])[H:68])[H:62])([H:53])[H:54])[2n:30]->12)([H:31])([H:32])[H:33]", "smiles3Dx": "C([C:1]#[6N:2]->[Mn+:3]1(<-[3C-:4]#[O+:5])(<-[4H-:6])(<-[5C-:7]#[O+:8])<-[1P:9]([C:10]([C:11]([H:35])([H:36])[H:37])([C:12]([H:38])([H:39])[H:40])[H:34])([C:13]([C:14]([H:42])([H:43])[H:44])([C:15]([H:45])([H:46])[H:47])[H:41])[C:16]([H:48])([H:49])[c:17]2[c:18]([H:50])[c:19]([H:51])[c:20]([H:52])[c:21]([C:22]([P:23]([C:24]([C:25]([H:56])([H:57])[H:58])([C:26]([H:59])([H:60])[H:61])[H:55])[C:27]([C:28]([H:63])([H:64])[H:65])([C:29]([H:66])([H:67])[H:68])[H:62])([H:53])[H:54])[2n:30]->12)([H:31])([H:32])[H:33]", "dummies": []}
C      0.6149    -2.3059    -4.3768
C      0.4592    -1.6552    -3.0755
N      0.3190    -1.0958    -1.9905
Mn     0.0000     0.0000     0.0000
C      2.0610     0.9650    -0.2270
O      3.1490     1.4724    -0.3476
H     -0.7827     1.3842    -0.9230
C     -2.0087    -1.0862     0.1589
O     -3.0643    -1.6646     0.2425
P     -0.4061     1.2005     2.2828
C     -1.9537     2.0984     2.5509
C     -3.1362     1.3240     1.9611
C     -1.9076     3.4906     1.9015
C      0.9863     2.1583     2.9274
C      1.3513     3.3187     1.9783
C      0.7036     2.7045     4.3355
C     -0.4785    -0.2671     3.3078
C      0.5931    -1.2725     2.8770
C      1.2156    -2.0319     3.8750
C      2.1685    -2.9783     3.5365
C      2.4822    -3.1890     2.2029
C      1.8131    -2.4598     1.1966
C      2.0891    -2.7286    -0.2641
P      3.2978    -4.1259    -0.6528
C      3.4171    -4.0690    -2.5345
C      4.2916    -5.2140    -3.0557
C      4.0194    -2.7343    -2.9921
C      2.2192    -5.6188    -0.2071
C      3.0922    -6.8090     0.1939
C      1.2135    -6.0029    -1.2986
N      0.8922    -1.5026     1.5484
H     -0.0904    -1.8495    -5.1023
H      1.6528    -2.1617    -4.7419
H      0.4008    -3.3903    -4.2795
H     -2.1175     2.2128     3.6451
H     -3.2359     0.3167     2.3975
H     -3.0530     1.2519     0.8567
H     -4.0854     1.8511     2.1892
H     -1.3270     4.1908     2.5252
H     -2.9321     3.9238     1.8259
H     -1.4766     3.4403     0.8766
H      1.8609     1.4750     2.9947
H      1.0709     3.1035     0.9251
H      2.4450     3.4873     2.0144
H      0.8706     4.2736     2.2742
H      0.5257     1.8930     5.0655
H      1.5847     3.2707     4.6924
H     -0.1598     3.3958     4.3477
H     -1.4713    -0.7466     3.2008
H     -0.3344     0.0114     4.3697
H      0.9701    -1.8833     4.9180
H      2.6698    -3.5456     4.3130
H      3.2414    -3.9242     1.9876
H      1.1291    -3.0012    -0.7348
H      2.4825    -1.7950    -0.6977
H      2.4000    -4.1655    -2.9711
H      4.2166    -5.2642    -4.1644
H      3.9578    -6.1945    -2.6599
H      5.3583    -5.0583    -2.7769
H      3.3339    -1.8941    -2.7665
H      4.9963    -2.5540    -2.4896
H      4.1794    -2.7456    -4.0930
H      1.6239    -5.3470     0.6904
H      2.4596    -7.6356     0.5850
H      3.6774    -7.1893    -0.6641
H      3.7999    -6.5071     0.9958
H      0.5207    -6.7811    -0.9135
H      1.7205    -6.4120    -2.1947
H      0.6017    -5.1261    -1.5934
69
{"conf": 14, "E": 128.03, "rms": -1.0, "geom": "OH", "total_charge": 0, "CA_charge": 1, "smiles": "C[C:1]#[6N:2]->[Mn+:3]1(<-[3C-:4]#[O+:5])(<-[4H-:6])(<-[5C-:7]#[O+:8])<-[1P:9]([CH:10]([CH3:11])[CH3:12])([CH:13]([CH3:14])[CH3:15])[CH2:16][c:17]2[cH:18][cH:19][cH:20][c:21]([CH2:22][P:23]([CH:24]([CH3:25])[CH3:26])[CH:27]([CH3:28])[CH3:29])[2n:30]->12", "smiles3D": "C([C:1]#[6N:2]->[Mn+:3]1(<-[3C-:4]#[O+:5])(<-[4H-:6])(<-[5C-:7]#[O+:8])<-[1P:9]([C:10]([C:11]([H:35])([H:36])[H:37])([C:12]([H:38])([H:39])[H:40])[H:34])([C:13]([C:14]([H:42])([H:43])[H:44])([C:15]([H:45])([H:46])[H:47])[H:41])[C:16]([H:48])([H:49])[c:17]2[c:18]([H:50])[c:19]([H:51])[c:20]([H:52])[c:21]([C:22]([P:23]([C:24]([C:25]([H:56])([H:57])[H:58])([C:26]([H:59])([H:60])[H:61])[H:55])[C:27]([C:28]([H:63])([H:64])[H:65])([C:29]([H:66])([H:67])[H:68])[H:62])([H:53])[H:54])[2n:30]->12)([H:31])([H:32])[H:33]", "smiles3Dx": "C([C:1]#[6N:2]->[Mn+:3]1(<-[3C-:4]#[O+:5])(<-[4H-:6])(<-[5C-:7]#[O+:8])<-[1P:9]([C:10]([C:11]([H:35])([H:36])[H:37])([C:12]([H:38])([H:39])[H:40])[H:34])([C:13]([C:14]([H:42])([H:43])[H:44])([C:15]([H:45])([H:46])[H:47])[H:41])[C:16]([H:48])([H:49])[c:17]2[c:18]([H:50])[c:19]([H:51])[c:20]([H:52])[c:21]([C:22]([P:23]([C:24]([C:25]([H:56])([H:57])[H:58])([C:26]([H:59])([H:60])[H:61])[H:55])[C:27]([C:28]([H:63])([H:64])[H:65])([C:29]([H:66])([H:67])[H:68])[H:62])([H:53])[H:54])[2n:30]->12)([H:31])([H:32])[H:33]", "dummies": []}
C     -3.7829     1.2875     2.9776
C     -2.6598     0.8746     2.1364
N     -1.7194     0.5517     1.4172
Mn     0.0000     0.0000     0.0000
C     -0.3347    -2.2071     0.5034
O     -0.5190    -3.3658     0.7753
H     -1.2319    -0.0855    -1.3645
C      0.3058     2.2380    -0.3812
O      0.4612     3.4166    -0.5731
P      1.9628    -0.5817    -1.6193
C      2.7535     0.8685    -2.3472
C      4.0692     0.5138    -3.0646
C      1.7925     1.5432    -3.3382
C      1.7296    -1.8051    -2.9333
C      0.3474    -2.4439    -2.8309
C      2.8143    -2.8958    -2.9078
C      3.0970    -1.2453    -0.4027
C      3.0467    -0.4222     0.8827
C      4.2449    -0.2265     1.5859
C      4.2338     0.4164     2.8107
C      3.0278     0.7998     3.3704
C      1.8179     0.5563     2.6821
C      0.4943     0.8346     3.3451
P      0.5680     1.3285     5.1705
C      0.6872     3.2110     5.1527
C      0.7392     3.7596     6.5751
C     -0.4336     3.8925     4.3576
C     -1.0393     0.8518     6.0434
C     -1.6247    -0.4605     5.5055
C     -0.7646     0.6861     7.5426
N      1.8522     0.0076     1.4264
H     -4.3648     0.4014     3.2906
H     -4.4456     1.9649     2.4037
H     -3.3987     1.8164     3.8761
H      2.9835     1.5838    -1.5288
H      4.8188     0.1206    -2.3577
H      3.9025    -0.2132    -3.8775
H      4.5128     1.4309    -3.5170
H      2.1375     2.5738    -3.5590
H      1.7335     0.9825    -4.2941
H      0.7658     1.6029    -2.9262
H      1.7914    -1.2871    -3.9116
H      0.2683    -3.0561    -1.9137
H      0.1838    -3.1140    -3.7000
H     -0.4387    -1.6694    -2.8477
H      2.6794    -3.5759    -2.0421
H      3.8265    -2.4472    -2.8861
H      2.7473    -3.5054    -3.8342
H      4.1184    -1.2500    -0.8134
H      2.8055    -2.2847    -0.1630
H      5.1888    -0.5625     1.1709
H      5.1581     0.5872     3.3444
H      3.0597     1.2717     4.3409
H     -0.0210     1.6269     2.7770
H     -0.0743    -0.1133     3.2689
H      1.6515     3.4594     4.6659
H      1.4863     3.2088     7.1800
H     -0.2506     3.6924     7.0607
H      1.0374     4.8281     6.5600
H     -0.4013     4.9858     4.5216
H     -0.2957     3.7390     3.2708
H     -1.4320     3.5257     4.6580
H     -1.8047     1.6464     5.9085
H     -0.8597    -1.2631     5.5163
H     -2.4927    -0.7873     6.1224
H     -1.9928    -0.3280     4.4714
H     -1.7093     0.4713     8.0926
H     -0.3226     1.6002     7.9764
H     -0.0606    -0.1565     7.7195
69
{"conf": 15, "E": 132.63, "rms": -1.0, "geom": "OH", "total_charge": 0, "CA_charge": 1, "smiles": "C[C:1]#[6N:2]->[Mn+:3]1(<-[3C-:4]#[O+:5])(<-[4H-:6])(<-[5C-:7]#[O+:8])<-[1P:9]([CH:10]([CH3:11])[CH3:12])([CH:13]([CH3:14])[CH3:15])[CH2:16][c:17]2[cH:18][cH:19][cH:20][c:21]([CH2:22][P:23]([CH:24]([CH3:25])[CH3:26])[CH:27]([CH3:28])[CH3:29])[2n:30]->12", "smiles3D": "C([C:1]#[6N:2]->[Mn+:3]1(<-[3C-:4]#[O+:5])(<-[4H-:6])(<-[5C-:7]#[O+:8])<-[1P:9]([C:10]([C:11]([H:35])([H:36])[H:37])([C:12]([H:38])([H:39])[H:40])[H:34])([C:13]([C:14]([H:42])([H:43])[H:44])([C:15]([H:45])([H:46])[H:47])[H:41])[C:16]([H:48])([H:49])[c:17]2[c:18]([H:50])[c:19]([H:51])[c:20]([H:52])[c:21]([C:22]([P:23]([C:24]([C:25]([H:56])([H:57])[H:58])([C:26]([H:59])([H:60])[H:61])[H:55])[C:27]([C:28]([H:63])([H:64])[H:65])([C:29]([H:66])([H:67])[H:68])[H:62])([H:53])[H:54])[2n:30]->12)([H:31])([H:32])[H:33]", "smiles3Dx": "C([C:1]#[6N:2]->[Mn+:3]1(<-[3C-:4]#[O+:5])(<-[4H-:6])(<-[5C-:7]#[O+:8])<-[1P:9]([C:10]([C:11]([H:35])([H:36])[H:37])([C:12]([H:38])([H:39])[H:40])[H:34])([C:13]([C:14]([H:42])([H:43])[H:44])([C:15]([H:45])([H:46])[H:47])[H:41])[C:16]([H:48])([H:49])[c:17]2[c:18]([H:50])[c:19]([H:51])[c:20]([H:52])[c:21]([C:22]([P:23]([C:24]([C:25]([H:56])([H:57])[H:58])([C:26]([H:59])([H:60])[H:61])[H:55])[C:27]([C:28]([H:63])([H:64])[H:65])([C:29]([H:66])([H:67])[H:68])[H:62])([H:53])[H:54])[2n:30]->12)([H:31])([H:32])[H:33]", "dummies": []}
C     -3.3025     2.6240     2.6306
C     -2.2816     1.9337     1.8552
N     -1.4555     1.3007     1.2013
Mn     0.0000     0.0000     0.0000
C      0.7587    -0.7934     2.0061
O      1.1638    -1.2163     3.0604
H     -1.2657    -1.3356    -0.0695
C     -0.7950     0.8795    -1.9630
O     -1.2086     1.3434    -2.9956
P      1.7585    -1.4672    -1.2508
C      1.7941    -3.2530    -0.9808
C      0.6710    -3.9431    -1.7724
C      1.6316    -3.5840     0.5064
C      1.9800    -1.1236    -3.0167
C      0.6642    -1.3555    -3.7885
C      3.1146    -1.9649    -3.6262
C      3.2088    -0.7887    -0.4502
C      3.0907     0.7375    -0.3593
C      4.2578     1.4910    -0.5140
C      4.1944     2.8738    -0.5016
C      2.9802     3.5059    -0.2934
C      1.8122     2.7393    -0.0723
C      0.4858     3.4319     0.1991
P      0.4415     5.2908    -0.1567
C     -1.3627     5.8351    -0.2484
C     -2.1200     5.5942     1.0536
C     -2.0494     5.1364    -1.4205
C      1.3009     6.2042     1.2650
C      1.0619     5.5738     2.6385
C      0.9215     7.6898     1.2675
N      1.8856     1.3685    -0.1010
H     -3.9004     1.8898     3.2062
H     -3.9865     3.1622     1.9323
H     -2.8416     3.3449     3.3331
H      2.7723    -3.6461    -1.3187
H      0.6175    -5.0161    -1.4936
H      0.8656    -3.9084    -2.8584
H     -0.3108    -3.4727    -1.5481
H      1.6692    -4.6836     0.6572
H      2.4484    -3.1484     1.1196
H      0.6546    -3.2209     0.8766
H      2.2589    -0.0539    -3.1255
H      0.7444    -2.2041    -4.5058
H      0.4282    -0.4495    -4.3960
H     -0.2078    -1.5526    -3.1284
H      3.2537    -1.6695    -4.6870
H      4.0798    -1.7850    -3.1107
H      2.8920    -3.0508    -3.6042
H      3.2900    -1.1915     0.5811
H      4.1174    -1.0712    -1.0265
H      5.2087     1.0078    -0.7102
H      5.0898     3.4610    -0.6768
H      2.9905     4.5831    -0.3501
H     -0.2749     2.9668    -0.4532
H      0.2004     3.2447     1.2531
H     -1.3748     6.9256    -0.4603
H     -3.2228     5.6287     0.8939
H     -1.8669     6.3805     1.7944
H     -1.8429     4.6132     1.4811
H     -2.1787     4.0550    -1.2170
H     -1.4547     5.2636    -2.3529
H     -3.0506     5.5838    -1.5913
H      2.3925     6.1451     1.0769
H      1.4211     4.5178     2.6523
H     -0.0174     5.6200     2.9354
H      1.6567     6.1215     3.4062
H      1.6589     8.2580     1.8799
H     -0.0961     7.8479     1.6956
H      0.9632     8.0981     0.2301
69
{"conf": 16, "E": 215.34, "rms": -1.0, "geom": "OH", "total_charge": 0, "CA_charge": 1, "smiles": "C[C:1]#[6N:2]->[Mn+:3]1(<-[3C-:4]#[O+:5])(<-[4H-:6])(<-[5C-:7]#[O+:8])<-[1P:9]([CH:10]([CH3:11])[CH3:12])([CH:13]([CH3:14])[CH3:15])[CH2:16][c:17]2[cH:18][cH:19][cH:20][c:21]([CH2:22][P:23]([CH:24]([CH3:25])[CH3:26])[CH:27]([CH3:28])[CH3:29])[2n:30]->12", "smiles3D": "C([C:1]#[6N:2]->[Mn+:3]1(<-[3C-:4]#[O+:5])(<-[4H-:6])(<-[5C-:7]#[O+:8])<-[1P:9]([C:10]([C:11]([H:35])([H:36])[H:37])([C:12]([H:38])([H:39])[H:40])[H:34])([C:13]([C:14]([H:42])([H:43])[H:44])([C:15]([H:45])([H:46])[H:47])[H:41])[C:16]([H:48])([H:49])[c:17]2[c:18]([H:50])[c:19]([H:51])[c:20]([H:52])[c:21]([C:22]([P:23]([C:24]([C:25]([H:56])([H:57])[H:58])([C:26]([H:59])([H:60])[H:61])[H:55])[C:27]([C:28]([H:63])([H:64])[H:65])([C:29]([H:66])([H:67])[H:68])[H:62])([H:53])[H:54])[2n:30]->12)([H:31])([H:32])[H:33]", "smiles3Dx": "C([C:1]#[6N:2]->[Mn+:3]1(<-[3C-:4]#[O+:5])(<-[4H-:6])(<-[5C-:7]#[O+:8])<-[1P:9]([C:10]([C:11]([H:35])([H:36])[H:37])([C:12]([H:38])([H:39])[H:40])[H:34])([C:13]([C:14]([H:42])([H:43])[H:44])([C:15]([H:45])([H:46])[H:47])[H:41])[C:16]([H:48])([H:49])[c:17]2[c:18]([H:50])[c:19]([H:51])[c:20]([H:52])[c:21]([C:22]([P:23]([C:24]([C:25]([H:56])([H:57])[H:58])([C:26]([H:59])([H:60])[H:61])[H:55])[C:27]([C:28]([H:63])([H:64])[H:65])([C:29]([H:66])([H:67])[H:68])[H:62])([H:53])[H:54])[2n:30]->12)([H:31])([H:32])[H:33]", "dummies": []}
C     -0.0244    -1.7853    -4.5314
C      0.1485    -1.0405    -3.2993
N      0.1843    -0.5229    -2.1788
Mn     0.0000     0.0000     0.0000
C      0.1088    -2.2029     0.1775
O      0.1213    -3.4000     0.2595
H      1.8198    -0.0296     0.2928
C      0.2855     2.1391    -0.5450
O      0.4011     3.3028    -0.8259
P     -0.8486     0.4501     2.3329
C      0.3707     1.2427     3.4407
C      1.5191     0.2720     3.7367
C     -0.2501     1.7261     4.7726
C     -1.6710    -0.8634     3.2262
C     -0.9106    -2.2119     3.0760
C     -3.1643    -1.0666     2.8286
C     -2.0521     1.7583     1.8772
C     -2.6791     1.3923     0.5488
C     -3.7556     2.0587     0.0013
C     -4.4037     1.4925    -1.0728
C     -4.0141     0.3120    -1.6168
C     -3.0408    -0.4025    -1.0195
C     -2.8481    -1.9156    -1.0596
P     -4.4844    -2.7774    -1.1114
C     -4.9156    -3.2834    -2.8873
C     -6.3231    -2.7400    -3.2217
C     -3.8971    -2.7927    -3.9100
C     -4.3689    -4.4795    -0.2378
C     -2.9402    -5.0203    -0.2431
C     -4.9638    -4.4000     1.1733
N     -2.2291     0.2871    -0.1646
H      0.8261    -1.5935    -5.1996
H     -0.9849    -1.5019    -5.0421
H     -0.0869    -2.8742    -4.2798
H      0.8120     2.1465     2.9259
H      1.1624    -0.5632     4.3876
H      1.8711    -0.1767     2.7612
H      2.3433     0.7807     4.2077
H     -1.2301     2.2685     4.5462
H      0.4183     2.3601     5.2870
H     -0.4917     0.8711     5.4467
H     -1.6617    -0.6239     4.2877
H      0.1629    -2.0442     2.9244
H     -1.0726    -2.8569     3.9437
H     -1.3168    -2.7772     2.1895
H     -3.5627    -0.2983     2.1337
H     -3.8144    -1.0702     3.7096
H     -3.3443    -2.0355     2.3078
H     -2.8761     1.7372     2.6615
H     -1.5739     2.7071     1.8514
H     -4.1954     2.7954     0.5416
H     -5.2558     1.9679    -1.4901
H     -4.5547    -0.2048    -2.3374
H     -2.1280    -2.2666    -1.8661
H     -2.4214    -2.2591    -0.0148
H     -4.9590    -4.3737    -2.9492
H     -6.2927    -1.6505    -3.3979
H     -7.0189    -2.9545    -2.3786
H     -6.7049    -3.2418    -4.1296
H     -2.8836    -3.1949    -3.6647
H     -3.8645    -1.6852    -3.9795
H     -4.1730    -3.1901    -4.9185
H     -4.9980    -5.1809    -0.8054
H     -2.3974    -4.7116    -1.1581
H     -2.3643    -4.6915     0.6614
H     -2.9683    -6.1429    -0.2236
H     -5.3909    -5.3925     1.4504
H     -4.1921    -4.1485     1.9390
H     -5.7950    -3.6637     1.2235
69
{"conf": 17, "E": 135.1, "rms": -1.0, "geom": "OH", "total_charge": 0, "CA_charge": 1, "smiles": "C[C:1]#[6N:2]->[Mn+:3]1(<-[3C-:4]#[O+:5])(<-[4H-:6])(<-[5C-:7]#[O+:8])<-[1P:9]([CH:10]([CH3:11])[CH3:12])([CH:13]([CH3:14])[CH3:15])[CH2:16][c:17]2[cH:18][cH:19][cH:20][c:21]([CH2:22][P:23]([CH:24]([CH3:25])[CH3:26])[CH:27]([CH3:28])[CH3:29])[2n:30]->12", "smiles3D": "C([C:1]#[6N:2]->[Mn+:3]1(<-[3C-:4]#[O+:5])(<-[4H-:6])(<-[5C-:7]#[O+:8])<-[1P:9]([C:10]([C:11]([H:35])([H:36])[H:37])([C:12]([H:38])([H:39])[H:40])[H:34])([C:13]([C:14]([H:42])([H:43])[H:44])([C:15]([H:45])([H:46])[H:47])[H:41])[C:16]([H:48])([H:49])[c:17]2[c:18]([H:50])[c:19]([H:51])[c:20]([H:52])[c:21]([C:22]([P:23]([C:24]([C:25]([H:56])([H:57])[H:58])([C:26]([H:59])([H:60])[H:61])[H:55])[C:27]([C:28]([H:63])([H:64])[H:65])([C:29]([H:66])([H:67])[H:68])[H:62])([H:53])[H:54])[2n:30]->12)([H:31])([H:32])[H:33]", "smiles3Dx": "C([C:1]#[6N:2]->[Mn+:3]1(<-[3C-:4]#[O+:5])(<-[4H-:6])(<-[5C-:7]#[O+:8])<-[1P:9]([C:10]([C:11]([H:35])([H:36])[H:37])([C:12]([H:38])([H:39])[H:40])[H:34])([C:13]([C:14]([H:42])([H:43])[H:44])([C:15]([H:45])([H:46])[H:47])[H:41])[C:16]([H:48])([H:49])[c:17]2[c:18]([H:50])[c:19]([H:51])[c:20]([H:52])[c:21]([C:22]([P:23]([C:24]([C:25]([H:56])([H:57])[H:58])([C:26]([H:59])([H:60])[H:61])[H:55])[C:27]([C:28]([H:63])([H:64])[H:65])([C:29]([H:66])([H:67])[H:68])[H:62])([H:53])[H:54])[2n:30]->12)([H:31])([H:32])[H:33]", "dummies": []}
C      1.4339     2.5938    -3.9918
C      0.9749     1.8482    -2.8226
N      0.6178     1.2158    -1.8359
Mn     0.0000     0.0000     0.0000
C     -0.9417    -1.5204    -1.4337
O     -1.4436    -2.3098    -2.1951
H      1.5718    -0.9629    -0.0505
C      1.0225     1.5197     1.3773
O      1.5948     2.2911     2.1081
P     -0.9510    -1.2940     2.0522
C     -0.8157    -0.5086     3.6780
C      0.6655    -0.2225     4.0260
C     -1.6198     0.8070     3.7155
C     -0.5975    -3.0557     2.2400
C      0.6509    -3.2861     3.1004
C     -0.4075    -3.7093     0.8730
C     -2.6932    -1.2402     1.6369
C     -3.0634     0.0593     0.9024
C     -4.4223     0.3946     0.8366
C     -4.8202     1.5202     0.1316
C     -3.8700     2.3761    -0.3872
C     -2.5046     2.0767    -0.2292
C     -1.4844     3.1484    -0.5291
P     -1.8958     4.6653     0.4963
C     -0.5755     4.8190     1.8221
C     -1.0624     5.7050     2.9675
C      0.7763     5.2937     1.2978
C     -2.0333     6.1184    -0.7019
C     -2.5364     7.3719     0.0352
C     -0.7455     6.3949    -1.4918
N     -2.1323     0.8647     0.2851
H      1.9403     1.9114    -4.7019
H      2.1509     3.3656    -3.6647
H      0.5631     3.0800    -4.4752
H     -1.2318    -1.2029     4.4412
H      0.8583     0.8481     4.2226
H      0.9580    -0.7697     4.9457
H      1.3595    -0.5171     3.2156
H     -1.4463     1.3314     4.6839
H     -2.7060     0.6028     3.6711
H     -1.3263     1.4891     2.8912
H     -1.4625    -3.5416     2.7381
H      0.8832    -4.3839     3.1404
H      0.4768    -2.9648     4.1537
H      1.5235    -2.7729     2.6541
H     -1.3360    -3.6332     0.2634
H     -0.1685    -4.7900     0.9950
H      0.4365    -3.2257     0.3481
H     -2.9535    -2.0979     0.9797
H     -3.2826    -1.3219     2.5713
H     -5.1736    -0.2282     1.3097
H     -5.8754     1.7701     0.0455
H     -4.1711     3.2982    -0.8698
H     -1.5332     3.3955    -1.6190
H     -0.4607     2.8207    -0.2718
H     -0.4573     3.8042     2.2495
H     -2.0619     5.3529     3.3313
H     -0.3503     5.6515     3.8238
H     -1.1533     6.7622     2.6575
H      0.7739     6.3881     1.1309
H      1.0290     4.7744     0.3593
H      1.5616     5.0814     2.0449
H     -2.8303     5.8284    -1.4281
H     -1.7459     7.7779     0.7061
H     -2.8118     8.1544    -0.7099
H     -3.4508     7.1217     0.6393
H     -0.9929     7.0395    -2.3560
H     -0.3149     5.4500    -1.8623
H     -0.0091     6.9336    -0.8699
69
{"conf": 18, "E": 219.27, "rms": -1.0, "geom": "OH", "total_charge": 0, "CA_charge": 1, "smiles": "C[C:1]#[6N:2]->[Mn+:3]1(<-[3C-:4]#[O+:5])(<-[4H-:6])(<-[5C-:7]#[O+:8])<-[1P:9]([CH:10]([CH3:11])[CH3:12])([CH:13]([CH3:14])[CH3:15])[CH2:16][c:17]2[cH:18][cH:19][cH:20][c:21]([CH2:22][P:23]([CH:24]([CH3:25])[CH3:26])[CH:27]([CH3:28])[CH3:29])[2n:30]->12", "smiles3D": "C([C:1]#[6N:2]->[Mn+:3]1(<-[3C-:4]#[O+:5])(<-[4H-:6])(<-[5C-:7]#[O+:8])<-[1P:9]([C:10]([C:11]([H:35])([H:36])[H:37])([C:12]([H:38])([H:39])[H:40])[H:34])([C:13]([C:14]([H:42])([H:43])[H:44])([C:15]([H:45])([H:46])[H:47])[H:41])[C:16]([H:48])([H:49])[c:17]2[c:18]([H:50])[c:19]([H:51])[c:20]([H:52])[c:21]([C:22]([P:23]([C:24]([C:25]([H:56])([H:57])[H:58])([C:26]([H:59])([H:60])[H:61])[H:55])[C:27]([C:28]([H:63])([H:64])[H:65])([C:29]([H:66])([H:67])[H:68])[H:62])([H:53])[H:54])[2n:30]->12)([H:31])([H:32])[H:33]", "smiles3Dx": "C([C:1]#[6N:2]->[Mn+:3]1(<-[3C-:4]#[O+:5])(<-[4H-:6])(<-[5C-:7]#[O+:8])<-[1P:9]([C:10]([C:11]([H:35])([H:36])[H:37])([C:12]([H:38])([H:39])[H:40])[H:34])([C:13]([C:14]([H:42])([H:43])[H:44])([C:15]([H:45])([H:46])[H:47])[H:41])[C:16]([H:48])([H:49])[c:17]2[c:18]([H:50])[c:19]([H:51])[c:20]([H:52])[c:21]([C:22]([P:23]([C:24]([C:25]([H:56])([H:57])[H:58])([C:26]([H:59])([H:60])[H:61])[H:55])[C:27]([C:28]([H:63])([H:64])[H:65])([C:29]([H:66])([H:67])[H:68])[H:62])([H:53])[H:54])[2n:30]->12)([H:31])([H:32])[H:33]", "dummies": []}
C      1.5784     1.1566    -4.1025
C      1.3292     0.2217    -3.0609
N      0.9119    -0.1522    -1.9872
Mn     0.0000     0.0000     0.0000
C     -1.2208    -1.8615    -0.1087
O     -1.9084    -2.8328    -0.1394
H      1.4125    -0.9239     0.8028
C      1.1990     1.8796    -0.0162
O      1.8167     2.8850    -0.0579
P     -1.1150     0.6482     2.2003
C     -1.4805    -0.8504     3.1842
C     -2.3872    -0.5104     4.4027
C     -0.1517    -1.5001     3.6903
C     -0.5211     1.9785     3.2198
C      0.7300     1.5950     3.9978
C     -0.2478     3.2546     2.4068
C     -2.7173     1.1079     1.5364
C     -2.4887     1.8071     0.1841
C     -3.0230     3.0046    -0.0973
C     -2.8232     3.5207    -1.4093
C     -2.3095     2.7391    -2.3788
C     -1.8347     1.4841    -2.0813
C     -2.0097     0.3517    -3.0943
P     -3.8632     0.0612    -3.4268
C     -4.2501     0.9996    -5.0138
C     -4.0406     0.1800    -6.2797
C     -5.6745     1.5882    -4.9529
C     -4.1042    -1.7909    -3.6129
C     -3.1754    -2.4279    -4.6512
C     -5.5872    -2.1143    -3.8856
N     -1.7889     1.1794    -0.7551
H      1.2157     2.1470    -3.7146
H      0.9523     0.9786    -5.0063
H      2.6226     1.3112    -4.3624
H     -1.9936    -1.5747     2.5947
H     -2.5160    -1.4492     5.0362
H     -3.4265    -0.2900     4.0254
H     -2.0268     0.3002     5.0440
H     -0.1590    -2.5803     3.3750
H     -0.0244    -1.4657     4.7971
H      0.7324    -1.0583     3.2042
H     -1.3345     2.2586     3.9960
H      0.5059     0.8371     4.7625
H      1.1901     2.4678     4.5402
H      1.4852     1.2050     3.2798
H     -0.5272     4.1935     2.9266
H     -0.7938     3.2581     1.4430
H      0.8415     3.3465     2.1767
H     -3.3517     0.1935     1.4098
H     -3.2054     1.8150     2.2315
H     -3.4944     3.5789     0.6322
H     -3.2060     4.5278    -1.6022
H     -2.4309     3.0692    -3.4221
H     -1.4616     0.5397    -4.0338
H     -1.6000    -0.6189    -2.6193
H     -3.5533     1.8573    -5.0811
H     -2.9932    -0.1946    -6.3438
H     -4.2044     0.8118    -7.1835
H     -4.7601    -0.6722    -6.3549
H     -6.2760     1.3393    -5.8619
H     -5.6298     2.6957    -4.8864
H     -6.2462     1.2216    -4.0706
H     -3.8453    -2.2344    -2.6302
H     -2.2401    -1.8361    -4.7743
H     -3.6638    -2.5420    -5.6352
H     -2.8726    -3.4453    -4.3141
H     -6.0690    -1.3406    -4.5077
H     -6.1457    -2.1824    -2.9290
H     -5.6937    -3.0895    -4.3938
69
{"conf": 19, "E": 140.0, "rms": -1.0, "geom": "OH", "total_charge": 0, "CA_charge": 1, "smiles": "C[C:1]#[6N:2]->[Mn+:3]1(<-[3C-:4]#[O+:5])(<-[4H-:6])(<-[5C-:7]#[O+:8])<-[1P:9]([CH:10]([CH3:11])[CH3:12])([CH:13]([CH3:14])[CH3:15])[CH2:16][c:17]2[cH:18][cH:19][cH:20][c:21]([CH2:22][P:23]([CH:24]([CH3:25])[CH3:26])[CH:27]([CH3:28])[CH3:29])[2n:30]->12", "smiles3D": "C([C:1]#[6N:2]->[Mn+:3]1(<-[3C-:4]#[O+:5])(<-[4H-:6])(<-[5C-:7]#[O+:8])<-[1P:9]([C:10]([C:11]([H:35])([H:36])[H:37])([C:12]([H:38])([H:39])[H:40])[H:34])([C:13]([C:14]([H:42])([H:43])[H:44])([C:15]([H:45])([H:46])[H:47])[H:41])[C:16]([H:48])([H:49])[c:17]2[c:18]([H:50])[c:19]([H:51])[c:20]([H:52])[c:21]([C:22]([P:23]([C:24]([C:25]([H:56])([H:57])[H:58])([C:26]([H:59])([H:60])[H:61])[H:55])[C:27]([C:28]([H:63])([H:64])[H:65])([C:29]([H:66])([H:67])[H:68])[H:62])([H:53])[H:54])[2n:30]->12)([H:31])([H:32])[H:33]", "smiles3Dx": "C([C:1]#[6N:2]->[Mn+:3]1(<-[3C-:4]#[O+:5])(<-[4H-:6])(<-[5C-:7]#[O+:8])<-[1P:9]([C:10]([C:11]([H:35])([H:36])[H:37])([C:12]([H:38])([H:39])[H:40])[H:34])([C:13]([C:14]([H:42])([H:43])[H:44])([C:15]([H:45])([H:46])[H:47])[H:41])[C:16]([H:48])([H:49])[c:17]2[c:18]([H:50])[c:19]([H:51])[c:20]([H:52])[c:21]([C:22]([P:23]([C:24]([C:25]([H:56])([H:57])[H:58])([C:26]([H:59])([H:60])[H:61])[H:55])[C:27]([C:28]([H:63])([H:64])[H:65])([C:29]([H:66])([H:67])[H:68])[H:62])([H:53])[H:54])[2n:30]->12)([H:31])([H:32])[H:33]", "dummies": []}
C     -3.4162     3.4576    -1.1187
C     -2.4104     2.4514    -0.7817
N     -1.5670     1.6003    -0.5141
Mn     0.0000     0.0000     0.0000
C     -0.1457     0.8198     2.1262
O     -0.2313     1.2557     3.2437
H     -1.3431    -1.2007     0.3736
C     -0.0139    -0.7296    -2.1638
O     -0.0343    -1.0963    -3.3158
P      1.9019    -1.6200     0.7808
C      1.4848    -2.7885     2.0917
C      2.7342    -3.2461     2.8702
C      0.4748    -2.1720     3.0596
C      2.8967    -2.5466    -0.4224
C      2.0189    -3.0880    -1.5580
C      4.0371    -1.7042    -1.0120
C      2.9517    -0.3554     1.4971
C      3.0174     0.8659     0.5705
C      4.1943     1.6125     0.5618
C      4.3546     2.6471    -0.3500
C      3.3663     2.8861    -1.2925
C      2.1545     2.1664    -1.2477
C      1.1367     2.2859    -2.3717
P      1.1919     3.7995    -3.5094
C      1.2314     5.3165    -2.3955
C      1.7917     6.5431    -3.1247
C     -0.1781     5.6033    -1.8801
C      2.7196     3.7156    -4.6178
C      2.4320     4.4500    -5.9298
C      3.0907     2.2596    -4.9220
N      1.9706     1.2290    -0.2584
H     -4.3946     2.9599    -1.3182
H     -3.5286     4.1598    -0.2647
H     -3.0865     4.0106    -2.0246
H      1.0140    -3.6826     1.6176
H      3.2903    -2.3900     3.3121
H      2.4359    -3.9167     3.7025
H      3.4121    -3.8452     2.2213
H     -0.4431    -1.8666     2.5143
H      0.1734    -2.9264     3.8173
H      0.9083    -1.3026     3.6019
H      3.3457    -3.4202     0.0880
H      0.9983    -3.3456    -1.2072
H      2.4800    -4.0108    -1.9834
H      1.9750    -2.3695    -2.3999
H      3.6586    -0.7689    -1.4780
H      4.5639    -2.2837    -1.8060
H      4.8064    -1.4721    -0.2489
H      3.9674    -0.7645     1.6663
H      2.5253    -0.0403     2.4677
H      5.0088     1.3848     1.2349
H      5.2839     3.2077    -0.3906
H      3.5642     3.6308    -2.0277
H      1.2248     1.3845    -3.0084
H      0.1468     2.3040    -1.9292
H      1.8855     5.1236    -1.5135
H      1.8186     7.4187    -2.4400
H      1.1536     6.7995    -3.9984
H      2.8293     6.3552    -3.4661
H     -0.1800     6.4916    -1.2110
H     -0.5576     4.7325    -1.3052
H     -0.8630     5.7970    -2.7382
H      3.5839     4.2060    -4.1310
H      3.3449     4.4638    -6.5683
H      2.1432     5.5044    -5.7378
H      1.6189     3.9472    -6.4961
H      2.2196     1.7138    -5.3535
H      3.9316     2.2136    -5.6478
H      3.4211     1.7389    -3.9947
69
{"conf": 20, "E": 134.15, "rms": -1.0, "geom": "OH", "total_charge": 0, "CA_charge": 1, "smiles": "C[C:1]#[6N:2]->[Mn+:3]1(<-[3C-:4]#[O+:5])(<-[4H-:6])(<-[5C-:7]#[O+:8])<-[1P:9]([CH:10]([CH3:11])[CH3:12])([CH:13]([CH3:14])[CH3:15])[CH2:16][c:17]2[cH:18][cH:19][cH:20][c:21]([CH2:22][P:23]([CH:24]([CH3:25])[CH3:26])[CH:27]([CH3:28])[CH3:29])[2n:30]->12", "smiles3D": "C([C:1]#[6N:2]->[Mn+:3]1(<-[3C-:4]#[O+:5])(<-[4H-:6])(<-[5C-:7]#[O+:8])<-[1P:9]([C:10]([C:11]([H:35])([H:36])[H:37])([C:12]([H:38])([H:39])[H:40])[H:34])([C:13]([C:14]([H:42])([H:43])[H:44])([C:15]([H:45])([H:46])[H:47])[H:41])[C:16]([H:48])([H:49])[c:17]2[c:18]([H:50])[c:19]([H:51])[c:20]([H:52])[c:21]([C:22]([P:23]([C:24]([C:25]([H:56])([H:57])[H:58])([C:26]([H:59])([H:60])[H:61])[H:55])[C:27]([C:28]([H:63])([H:64])[H:65])([C:29]([H:66])([H:67])[H:68])[H:62])([H:53])[H:54])[2n:30]->12)([H:31])([H:32])[H:33]", "smiles3Dx": "C([C:1]#[6N:2]->[Mn+:3]1(<-[3C-:4]#[O+:5])(<-[4H-:6])(<-[5C-:7]#[O+:8])<-[1P:9]([C:10]([C:11]([H:35])([H:36])[H:37])([C:12]([H:38])([H:39])[H:40])[H:34])([C:13]([C:14]([H:42])([H:43])[H:44])([C:15]([H:45])([H:46])[H:47])[H:41])[C:16]([H:48])([H:49])[c:17]2[c:18]([H:50])[c:19]([H:51])[c:20]([H:52])[c:21]([C:22]([P:23]([C:24]([C:25]([H:56])([H:57])[H:58])([C:26]([H:59])([H:60])[H:61])[H:55])[C:27]([C:28]([H:63])([H:64])[H:65])([C:29]([H:66])([H:67])[H:68])[H:62])([H:53])[H:54])[2n:30]->12)([H:31])([H:32])[H:33]", "dummies": []}
C     -1.1742    -4.5598     1.6012
C     -0.7729    -3.2512     1.0902
N     -0.4636    -2.1366     0.6752
Mn     0.0000     0.0000     0.0000
C     -2.2660     0.2887    -0.1087
O     -3.4579     0.4516    -0.1688
H     -0.0466     0.5709     1.7449
C      2.2634    -0.2568     0.2421
O      3.4567    -0.3907     0.3645
P      0.2782     2.3863    -0.9810
C      1.9423     2.7674    -1.5647
C      2.8304     3.2065    -0.3946
C      1.9318     3.8620    -2.6443
C     -0.3378     3.8053    -0.0436
C     -0.1877     3.5349     1.4564
C     -1.8080     4.1098    -0.3600
C     -0.7428     2.1410    -2.4359
C     -0.4592     0.7735    -3.0629
C     -0.7546     0.6124    -4.4204
C     -0.4984    -0.6005    -5.0366
C      0.1532    -1.6036    -4.3334
C      0.4525    -1.4289    -2.9714
C      1.5571    -2.2808    -2.3960
P      1.0124    -3.8399    -1.5124
C      0.4209    -5.1462    -2.7355
C     -1.0021    -4.8469    -3.1933
C      1.3722    -5.3452    -3.9164
C      2.5927    -4.6042    -0.8000
C      2.6535    -4.3294     0.6975
C      3.8731    -4.1003    -1.4769
N      0.0034    -0.3004    -2.3233
H     -2.0007    -4.4248     2.3244
H     -0.3236    -5.0470     2.1144
H     -1.5249    -5.2075     0.7709
H      2.3772     1.8412    -2.0066
H      2.8015     2.4589     0.4208
H      2.5286     4.1923     0.0093
H      3.8805     3.2843    -0.7397
H      1.3116     4.7363    -2.3636
H      2.9653     4.2124    -2.8336
H      1.5682     3.4466    -3.6044
H      0.2691     4.7004    -0.2992
H     -0.4065     4.4557     2.0263
H      0.8477     3.2160     1.7083
H     -0.9013     2.7461     1.7869
H     -2.1577     4.9573     0.2701
H     -2.4533     3.2247    -0.1466
H     -1.9133     4.4195    -1.4279
H     -1.8081     2.1694    -2.1438
H     -0.5560     2.9434    -3.1718
H     -1.1905     1.4202    -4.9952
H     -0.7261    -0.7336    -6.0820
H      0.4987    -2.4697    -4.8785
H      2.1753    -1.6896    -1.7115
H      2.2613    -2.5689    -3.2047
H      0.3857    -6.1111    -2.1872
H     -1.3804    -5.6653    -3.8380
H     -1.6635    -4.7668    -2.3160
H     -1.0550    -3.9098    -3.7636
H      2.3531    -5.7199    -3.5610
H      0.9665    -6.1061    -4.6198
H      1.5365    -4.4091    -4.4824
H      2.5517    -5.7060    -0.9355
H      2.5853    -3.2474     0.9056
H      1.8187    -4.8350     1.1990
H      3.5932    -4.7197     1.1336
H      4.0564    -3.0280    -1.2613
H      3.8289    -4.2456    -2.5708
H      4.7532    -4.6723    -1.1120
69
{"conf": 21, "E": 121.18, "rms": -1.0, "geom": "OH", "total_charge": 0, "CA_charge": 1, "smiles": "C[C:1]#[6N:2]->[Mn+:3]1(<-[3C-:4]#[O+:5])(<-[4H-:6])(<-[5C-:7]#[O+:8])<-[1P:9]([CH:10]([CH3:11])[CH3:12])([CH:13]([CH3:14])[CH3:15])[CH2:16][c:17]2[cH:18][cH:19][cH:20][c:21]([CH2:22][P:23]([CH:24]([CH3:25])[CH3:26])[CH:27]([CH3:28])[CH3:29])[2n:30]->12", "smiles3D": "C([C:1]#[6N:2]->[Mn+:3]1(<-[3C-:4]#[O+:5])(<-[4H-:6])(<-[5C-:7]#[O+:8])<-[1P:9]([C:10]([C:11]([H:35])([H:36])[H:37])([C:12]([H:38])([H:39])[H:40])[H:34])([C:13]([C:14]([H:42])([H:43])[H:44])([C:15]([H:45])([H:46])[H:47])[H:41])[C:16]([H:48])([H:49])[c:17]2[c:18]([H:50])[c:19]([H:51])[c:20]([H:52])[c:21]([C:22]([P:23]([C:24]([C:25]([H:56])([H:57])[H:58])([C:26]([H:59])([H:60])[H:61])[H:55])[C:27]([C:28]([H:63])([H:64])[H:65])([C:29]([H:66])([H:67])[H:68])[H:62])([H:53])[H:54])[2n:30]->12)([H:31])([H:32])[H:33]", "smiles3Dx": "C([C:1]#[6N:2]->[Mn+:3]1(<-[3C-:4]#[O+:5])(<-[4H-:6])(<-[5C-:7]#[O+:8])<-[1P:9]([C:10]([C:11]([H:35])([H:36])[H:37])([C:12]([H:38])([H:39])[H:40])[H:34])([C:13]([C:14]([H:42])([H:43])[H:44])([C:15]([H:45])([H:46])[H:47])[H:41])[C:16]([H:48])([H:49])[c:17]2[c:18]([H:50])[c:19]([H:51])[c:20]([H:52])[c:21]([C:22]([P:23]([C:24]([C:25]([H:56])([H:57])[H:58])([C:26]([H:59])([H:60])[H:61])[H:55])[C:27]([C:28]([H:63])([H:64])[H:65])([C:29]([H:66])([H:67])[H:68])[H:62])([H:53])[H:54])[2n:30]->12)([H:31])([H:32])[H:33]", "dummies": []}
C     -4.5417     0.5687    -1.9655
C     -3.2068     0.4224    -1.3918
N     -2.0841     0.2844    -0.9122
Mn     0.0000     0.0000     0.0000
C     -0.2024     2.1386     0.7932
O     -0.3039     3.2661     1.2107
H     -0.7672    -0.6485     1.5394
C      0.1225    -2.1563    -0.7612
O      0.1904    -3.2965    -1.1486
P      2.4281    -0.1460     0.9288
C      2.6763     0.1032     2.7057
C      1.4554     0.7794     3.3295
C      3.9327     0.9427     3.0061
C      3.3143    -1.6467     0.4374
C      4.6982    -1.7448     1.0981
C      3.4840    -1.7039    -1.0898
C      3.1613     1.2348     0.0512
C      2.5443     1.4131    -1.3460
C      3.2291     2.2328    -2.2503
C      2.7043     2.4672    -3.5110
C      1.5503     1.8093    -3.9031
C      0.9201     0.9191    -3.0207
C     -0.1330    -0.0133    -3.5604
P      0.5694    -1.6800    -4.0827
C     -0.9234    -2.6981    -4.6359
C     -2.1471    -2.4723    -3.7391
C     -0.5342    -4.1787    -4.6384
C      1.5272    -1.4985    -5.7042
C      0.8346    -0.5992    -6.7377
C      2.9650    -1.0493    -5.4426
N      1.3336     0.8560    -1.7129
H     -5.2722     0.7204    -1.1469
H     -4.5667     1.4429    -2.6497
H     -4.8022    -0.3477    -2.5324
H      2.7958    -0.8901     3.1835
H      1.3349     1.8114     2.9412
H      0.5380     0.1905     3.1436
H      1.5891     0.8452     4.4302
H      3.7783     2.0156     2.7474
H      4.1550     0.8925     4.0907
H      4.8270     0.5689     2.4681
H      2.7061    -2.5263     0.7577
H      5.2022    -2.6739     0.7586
H      4.6146    -1.8169     2.1996
H      5.3454    -0.8880     0.8121
H      4.2118    -0.9450    -1.4517
H      2.5247    -1.5525    -1.6123
H      3.8596    -2.7059    -1.3855
H      4.2569     1.0695    -0.0427
H      2.9841     2.1656     0.6270
H      4.1585     2.7095    -1.9634
H      3.2166     3.1241    -4.2034
H      1.1785     1.9672    -4.9050
H     -0.6918     0.4489    -4.4013
H     -0.8464    -0.2329    -2.7747
H     -1.2080    -2.4127    -5.6697
H     -2.9627    -3.1673    -4.0312
H     -1.8947    -2.6443    -2.6700
H     -2.5356    -1.4409    -3.8723
H     -1.3779    -4.7940    -5.0113
H      0.3357    -4.3534    -5.3062
H     -0.2641    -4.5146    -3.6114
H      1.5991    -2.5071    -6.1569
H      0.6917     0.4258    -6.3606
H      1.4450    -0.5417    -7.6655
H     -0.1523    -1.0082    -7.0222
H      3.5607    -1.0897    -6.3796
H      3.4451    -1.7179    -4.6993
H      3.0033    -0.0147    -5.0598
69
{"conf": 22, "E": 236.5, "rms": -1.0, "geom": "OH", "total_charge": 0, "CA_charge": 1, "smiles": "C[C:1]#[6N:2]->[Mn+:3]1(<-[3C-:4]#[O+:5])(<-[4H-:6])(<-[5C-:7]#[O+:8])<-[1P:9]([CH:10]([CH3:11])[CH3:12])([CH:13]([CH3:14])[CH3:15])[CH2:16][c:17]2[cH:18][cH:19][cH:20][c:21]([CH2:22][P:23]([CH:24]([CH3:25])[CH3:26])[CH:27]([CH3:28])[CH3:29])[2n:30]->12", "smiles3D": "C([C:1]#[6N:2]->[Mn+:3]1(<-[3C-:4]#[O+:5])(<-[4H-:6])(<-[5C-:7]#[O+:8])<-[1P:9]([C:10]([C:11]([H:35])([H:36])[H:37])([C:12]([H:38])([H:39])[H:40])[H:34])([C:13]([C:14]([H:42])([H:43])[H:44])([C:15]([H:45])([H:46])[H:47])[H:41])[C:16]([H:48])([H:49])[c:17]2[c:18]([H:50])[c:19]([H:51])[c:20]([H:52])[c:21]([C:22]([P:23]([C:24]([C:25]([H:56])([H:57])[H:58])([C:26]([H:59])([H:60])[H:61])[H:55])[C:27]([C:28]([H:63])([H:64])[H:65])([C:29]([H:66])([H:67])[H:68])[H:62])([H:53])[H:54])[2n:30]->12)([H:31])([H:32])[H:33]", "smiles3Dx": "C([C:1]#[6N:2]->[Mn+:3]1(<-[3C-:4]#[O+:5])(<-[4H-:6])(<-[5C-:7]#[O+:8])<-[1P:9]([C:10]([C:11]([H:35])([H:36])[H:37])([C:12]([H:38])([H:39])[H:40])[H:34])([C:13]([C:14]([H:42])([H:43])[H:44])([C:15]([H:45])([H:46])[H:47])[H:41])[C:16]([H:48])([H:49])[c:17]2[c:18]([H:50])[c:19]([H:51])[c:20]([H:52])[c:21]([C:22]([P:23]([C:24]([C:25]([H:56])([H:57])[H:58])([C:26]([H:59])([H:60])[H:61])[H:55])[C:27]([C:28]([H:63])([H:64])[H:65])([C:29]([H:66])([H:67])[H:68])[H:62])([H:53])[H:54])[2n:30]->12)([H:31])([H:32])[H:33]", "dummies": []}
C      4.0115     2.0222     0.9682
C      2.9858     1.0783     1.1189
N      1.9384     0.5200     0.9323
Mn     0.0000     0.0000     0.0000
C      0.4864    -2.1451    -0.3913
O      0.7328    -3.2816    -0.5791
H     -1.0502    -0.5228     1.5167
C     -0.5233     2.1592     0.3141
O     -0.7338     3.2862     0.5979
P     -1.9028     0.0398    -1.7293
C     -2.0657    -1.4057    -2.8244
C     -0.7328    -1.5438    -3.6423
C     -2.2640    -2.6838    -1.9974
C     -3.5268     0.4112    -0.9768
C     -3.9675    -0.7261    -0.0834
C     -4.5472     0.7429    -2.0508
C     -1.4080     1.4731    -2.7307
C      0.0690     1.6289    -2.7016
C      0.6677     2.8139    -3.3523
C      2.0105     2.8168    -3.5854
C      2.8851     1.8192    -2.9699
C      2.2408     0.7842    -2.2863
C      3.0930    -0.4379    -1.9290
P      3.8640    -1.1894    -3.4954
C      2.8744    -2.6993    -4.0559
C      2.3718    -2.4368    -5.4888
C      3.6746    -4.0024    -3.9806
C      5.6822    -1.5429    -3.1769
C      6.3040    -2.2495    -4.3797
C      6.3893    -0.2056    -2.8998
N      0.9053     0.7133    -2.1011
H      4.8688     1.4485     0.7362
H      4.0672     2.6505     1.8845
H      3.6579     2.5961     0.0936
H     -2.9411    -1.2369    -3.5509
H      0.1697    -1.2783    -3.0731
H     -0.8011    -0.9295    -4.5449
H     -0.6086    -2.5933    -4.0005
H     -3.3050    -3.0611    -2.1598
H     -1.6027    -3.5308    -2.3066
H     -2.1307    -2.5674    -0.8965
H     -3.3674     1.3360    -0.3378
H     -3.1671    -1.0508     0.5978
H     -4.8148    -0.3680     0.5707
H     -4.3799    -1.5957    -0.6830
H     -4.6873    -0.1060    -2.7691
H     -5.5514     0.9571    -1.5261
H     -4.2567     1.6536    -2.5829
H     -1.9255     2.3877    -2.2803
H     -1.7509     1.3099    -3.7658
H     -0.0122     3.5348    -3.8697
H      2.4664     3.6780    -3.9069
H      3.9562     1.8026    -3.2293
H      3.9049    -0.0572    -1.2899
H      2.5538    -1.2015    -1.3813
H      1.9891    -2.8118    -3.3772
H      1.3726    -1.9570    -5.4643
H      2.2820    -3.3903    -6.0661
H      3.0584    -1.7493    -6.0412
H      4.3580    -3.9995    -3.1025
H      2.9750    -4.8549    -3.8574
H      4.2462    -4.1844    -4.9268
H      5.7632    -2.1820    -2.2705
H      7.2364    -1.7578    -4.7114
H      6.5690    -3.2908    -4.1055
H      5.6189    -2.2768    -5.2533
H      6.1757     0.5234    -3.7143
H      6.0554     0.2108    -1.9245
H      7.4907    -0.3802    -2.8453
69
{"conf": 23, "E": 138.85, "rms": -1.0, "geom": "OH", "total_charge": 0, "CA_charge": 1, "smiles": "C[C:1]#[6N:2]->[Mn+:3]1(<-[3C-:4]#[O+:5])(<-[4H-:6])(<-[5C-:7]#[O+:8])<-[1P:9]([CH:10]([CH3:11])[CH3:12])([CH:13]([CH3:14])[CH3:15])[CH2:16][c:17]2[cH:18][cH:19][cH:20][c:21]([CH2:22][P:23]([CH:24]([CH3:25])[CH3:26])[CH:27]([CH3:28])[CH3:29])[2n:30]->12", "smiles3D": "C([C:1]#[6N:2]->[Mn+:3]1(<-[3C-:4]#[O+:5])(<-[4H-:6])(<-[5C-:7]#[O+:8])<-[1P:9]([C:10]([C:11]([H:35])([H:36])[H:37])([C:12]([H:38])([H:39])[H:40])[H:34])([C:13]([C:14]([H:42])([H:43])[H:44])([C:15]([H:45])([H:46])[H:47])[H:41])[C:16]([H:48])([H:49])[c:17]2[c:18]([H:50])[c:19]([H:51])[c:20]([H:52])[c:21]([C:22]([P:23]([C:24]([C:25]([H:56])([H:57])[H:58])([C:26]([H:59])([H:60])[H:61])[H:55])[C:27]([C:28]([H:63])([H:64])[H:65])([C:29]([H:66])([H:67])[H:68])[H:62])([H:53])[H:54])[2n:30]->12)([H:31])([H:32])[H:33]", "smiles3Dx": "C([C:1]#[6N:2]->[Mn+:3]1(<-[3C-:4]#[O+:5])(<-[4H-:6])(<-[5C-:7]#[O+:8])<-[1P:9]([C:10]([C:11]([H:35])([H:36])[H:37])([C:12]([H:38])([H:39])[H:40])[H:34])([C:13]([C:14]([H:42])([H:43])[H:44])([C:15]([H:45])([H:46])[H:47])[H:41])[C:16]([H:48])([H:49])[c:17]2[c:18]([H:50])[c:19]([H:51])[c:20]([H:52])[c:21]([C:22]([P:23]([C:24]([C:25]([H:56])([H:57])[H:58])([C:26]([H:59])([H:60])[H:61])[H:55])[C:27]([C:28]([H:63])([H:64])[H:65])([C:29]([H:66])([H:67])[H:68])[H:62])([H:53])[H:54])[2n:30]->12)([H:31])([H:32])[H:33]", "dummies": []}
C     -2.9414     3.9670    -0.5541
C     -2.0572     2.8062    -0.4758
N     -1.3298     1.8229    -0.3641
Mn     0.0000     0.0000     0.0000
C      1.3948     0.5682    -1.7278
O      2.1256     0.8742    -2.6338
H      1.0412     0.9705     1.1653
C     -1.4393    -0.5253     1.7023
O     -2.1950    -0.8060     2.5993
P      1.2830    -2.2224     0.4972
C      0.9128    -2.9253     2.1215
C      1.2680    -1.9285     3.2331
C      1.6467    -4.2586     2.3632
C      3.0808    -2.2090     0.2764
C      3.4838    -2.4214    -1.1887
C      3.6460    -0.8666     0.7642
C      0.5152    -3.3348    -0.6875
C     -0.8767    -2.8348    -1.0806
C     -1.8614    -3.7829    -1.3989
C     -3.0263    -3.3735    -2.0371
C     -3.1377    -2.0639    -2.4848
C     -2.1365    -1.1279    -2.1723
C     -1.9379     0.0714    -3.0741
P     -3.3501     1.3158    -3.2202
C     -4.8463     0.5396    -4.0982
C     -5.8962     1.6001    -4.4348
C     -4.5017    -0.2943    -5.3440
C     -2.5398     2.6343    -4.3140
C     -3.2532     3.9844    -4.2072
C     -2.3894     2.2053    -5.7758
N     -1.1179    -1.5062    -1.3393
H     -2.3967     4.8309    -0.9901
H     -3.2864     4.2308     0.4655
H     -3.8265     3.7166    -1.1766
H     -0.1814    -3.1200     2.1619
H      0.7520    -2.2274     4.1702
H      2.3634    -1.9177     3.4375
H      0.9425    -0.9000     2.9717
H      2.7244    -4.1092     2.5951
H      1.5580    -4.9589     1.5083
H      1.1961    -4.7582     3.2491
H      3.5330    -3.0212     0.8795
H      2.9363    -1.7327    -1.8743
H      3.3115    -3.4758    -1.4921
H      4.5739    -2.2396    -1.3144
H      4.7546    -0.8780     0.6945
H      3.3816    -0.6862     1.8225
H      3.2647    -0.0176     0.1541
H      0.4349    -4.3472    -0.2509
H      1.1303    -3.3973    -1.6031
H     -1.7078    -4.8376    -1.1889
H     -3.7854    -4.1025    -2.2873
H     -3.9615    -1.8304    -3.1224
H     -1.0570     0.6357    -2.7174
H     -1.6697    -0.3050    -4.0807
H     -5.3224    -0.1310    -3.3571
H     -5.5549     2.2516    -5.2663
H     -6.1136     2.2229    -3.5376
H     -6.8409     1.1057    -4.7504
H     -5.3565    -0.9666    -5.5745
H     -3.6066    -0.9239    -5.1813
H     -4.3411     0.3371    -6.2359
H     -1.5099     2.7808    -3.9130
H     -2.9842     4.6479    -5.0567
H     -2.9360     4.5071    -3.2815
H     -4.3557     3.8736    -4.1799
H     -1.6387     2.8592    -6.2738
H     -2.0294     1.1607    -5.8473
H     -3.3490     2.3266    -6.3216
69
{"conf": 24, "E": 341.0, "rms": -1.0, "geom": "OH", "total_charge": 0, "CA_charge": 1, "smiles": "C[C:1]#[6N:2]->[Mn+:3]1(<-[3C-:4]#[O+:5])(<-[4H-:6])(<-[5C-:7]#[O+:8])<-[1P:9]([CH:10]([CH3:11])[CH3:12])([CH:13]([CH3:14])[CH3:15])[CH2:16][c:17]2[cH:18][cH:19][cH:20][c:21]([CH2:22][P:23]([CH:24]([CH3:25])[CH3:26])[CH:27]([CH3:28])[CH3:29])[2n:30]->12", "smiles3D": "C([C:1]#[6N:2]->[Mn+:3]1(<-[3C-:4]#[O+:5])(<-[4H-:6])(<-[5C-:7]#[O+:8])<-[1P:9]([C:10]([C:11]([H:35])([H:36])[H:37])([C:12]([H:38])([H:39])[H:40])[H:34])([C:13]([C:14]([H:42])([H:43])[H:44])([C:15]([H:45])([H:46])[H:47])[H:41])[C:16]([H:48])([H:49])[c:17]2[c:18]([H:50])[c:19]([H:51])[c:20]([H:52])[c:21]([C:22]([P:23]([C:24]([C:25]([H:56])([H:57])[H:58])([C:26]([H:59])([H:60])[H:61])[H:55])[C:27]([C:28]([H:63])([H:64])[H:65])([C:29]([H:66])([H:67])[H:68])[H:62])([H:53])[H:54])[2n:30]->12)([H:31])([H:32])[H:33]", "smiles3Dx": "C([C:1]#[6N:2]->[Mn+:3]1(<-[3C-:4]#[O+:5])(<-[4H-:6])(<-[5C-:7]#[O+:8])<-[1P:9]([C:10]([C:11]([H:35])([H:36])[H:37])([C:12]([H:38])([H:39])[H:40])[H:34])([C:13]([C:14]([H:42])([H:43])[H:44])([C:15]([H:45])([H:46])[H:47])[H:41])[C:16]([H:48])([H:49])[c:17]2[c:18]([H:50])[c:19]([H:51])[c:20]([H:52])[c:21]([C:22]([P:23]([C:24]([C:25]([H:56])([H:57])[H:58])([C:26]([H:59])([H:60])[H:61])[H:55])[C:27]([C:28]([H:63])([H:64])[H:65])([C:29]([H:66])([H:67])[H:68])[H:62])([H:53])[H:54])[2n:30]->12)([H:31])([H:32])[H:33]", "dummies": []}
C      3.2612     1.0435     3.6154
C      2.3028     0.7329     2.5546
N      1.5021     0.4714     1.6615
Mn     0.0000     0.0000     0.0000
C     -0.9803    -1.1973     1.6913
O     -1.4904    -1.8294     2.5836
H      1.4910    -0.7850    -0.5170
C      1.0487     1.2706    -1.5879
O      1.6137     1.9442    -2.4131
P     -1.7385    -0.5528    -1.8765
C     -1.1760    -0.8174    -3.5787
C      0.1730    -1.5487    -3.5963
C     -1.0575     0.5065    -4.3492
C     -3.1790     0.5358    -1.9466
C     -4.2550     0.1339    -0.9288
C     -2.7351     1.9771    -1.6667
C     -2.2753    -2.1599    -1.3301
C     -1.0869    -2.9622    -0.8480
C     -1.2864    -4.3378    -0.6666
C     -0.2641    -5.1345    -0.1982
C      0.9837    -4.5795    -0.0177
C      1.2031    -3.2115    -0.2565
C      2.6502    -2.8018    -0.4827
P      3.4381    -2.1038     1.0620
C      5.0592    -1.3276     0.4710
C      6.0121    -1.0333     1.6305
C      5.7609    -2.1330    -0.6296
C      3.6892    -3.5822     2.2108
C      4.7611    -4.5630     1.7291
C      3.9706    -3.1115     3.6380
N      0.1233    -2.3733    -0.5146
H      4.1131     1.6147     3.1894
H      2.7650     1.6527     4.3984
H      3.6344     0.1003     4.0630
H     -1.9233    -1.4550    -4.0989
H      0.5641    -1.6110    -4.6341
H      0.9248    -1.0322    -2.9706
H      0.0565    -2.5911    -3.2384
H     -2.0474     0.9797    -4.4934
H     -0.6489     0.3184    -5.3643
H     -0.3870     1.2170    -3.8401
H     -3.6248     0.4852    -2.9613
H     -4.7306    -0.8257    -1.2246
H     -3.8283     0.0595     0.0953
H     -5.0653     0.8946    -0.9092
H     -2.2918     2.0565    -0.6493
H     -1.9794     2.3145    -2.4066
H     -3.6040     2.6662    -1.7308
H     -2.9841    -2.0579    -0.4891
H     -2.7755    -2.6884    -2.1696
H     -2.2504    -4.7868    -0.8712
H     -0.4217    -6.1933    -0.0445
H      1.8080    -5.2400     0.2244
H      3.2442    -3.6886    -0.7892
H      2.7615    -2.1295    -1.3561
H      4.7765    -0.3505     0.0233
H      5.4735    -0.5370     2.4625
H      6.8180    -0.3492     1.2887
H      6.4878    -1.9619     2.0007
H      5.9751    -3.1723    -0.3142
H      6.7237    -1.6487    -0.8989
H      5.1392    -2.1577    -1.5476
H      2.7256    -4.1312     2.2418
H      4.5512    -4.8962     0.6922
H      5.7716    -4.1140     1.7762
H      4.7635    -5.4668     2.3779
H      3.1536    -2.4455     3.9873
H      4.0195    -3.9833     4.3242
H      4.9322    -2.5656     3.7002
69
{"conf": 25, "E": 303.73, "rms": -1.0, "geom": "OH", "total_charge": 0, "CA_charge": 1, "smiles": "C[C:1]#[6N:2]->[Mn+:3]1(<-[3C-:4]#[O+:5])(<-[4H-:6])(<-[5C-:7]#[O+:8])<-[1P:9]([CH:10]([CH3:11])[CH3:12])([CH:13]([CH3:14])[CH3:15])[CH2:16][c:17]2[cH:18][cH:19][cH:20][c:21]([CH2:22][P:23]([CH:24]([CH3:25])[CH3:26])[CH:27]([CH3:28])[CH3:29])[2n:30]->12", "smiles3D": "C([C:1]#[6N:2]->[Mn+:3]1(<-[3C-:4]#[O+:5])(<-[4H-:6])(<-[5C-:7]#[O+:8])<-[1P:9]([C:10]([C:11]([H:35])([H:36])[H:37])([C:12]([H:38])([H:39])[H:40])[H:34])([C:13]([C:14]([H:42])([H:43])[H:44])([C:15]([H:45])([H:46])[H:47])[H:41])[C:16]([H:48])([H:49])[c:17]2[c:18]([H:50])[c:19]([H:51])[c:20]([H:52])[c:21]([C:22]([P:23]([C:24]([C:25]([H:56])([H:57])[H:58])([C:26]([H:59])([H:60])[H:61])[H:55])[C:27]([C:28]([H:63])([H:64])[H:65])([C:29]([H:66])([H:67])[H:68])[H:62])([H:53])[H:54])[2n:30]->12)([H:31])([H:32])[H:33]", "smiles3Dx": "C([C:1]#[6N:2]->[Mn+:3]1(<-[3C-:4]#[O+:5])(<-[4H-:6])(<-[5C-:7]#[O+:8])<-[1P:9]([C:10]([C:11]([H:35])([H:36])[H:37])([C:12]([H:38])([H:39])[H:40])[H:34])([C:13]([C:14]([H:42])([H:43])[H:44])([C:15]([H:45])([H:46])[H:47])[H:41])[C:16]([H:48])([H:49])[c:17]2[c:18]([H:50])[c:19]([H:51])[c:20]([H:52])[c:21]([C:22]([P:23]([C:24]([C:25]([H:56])([H:57])[H:58])([C:26]([H:59])([H:60])[H:61])[H:55])[C:27]([C:28]([H:63])([H:64])[H:65])([C:29]([H:66])([H:67])[H:68])[H:62])([H:53])[H:54])[2n:30]->12)([H:31])([H:32])[H:33]", "dummies": []}
C     -2.9263     1.1138    -3.2104
C     -1.6522     1.2019    -2.5562
N     -0.7208     1.0100    -1.8064
Mn     0.0000     0.0000     0.0000
C     -0.3780    -1.9581    -1.2812
O     -0.7062    -3.0139    -1.8747
H      1.6948    -0.1020    -0.3733
C      0.3783     1.9427     1.2806
O      0.5598     2.8924     2.0231
P     -0.0899    -1.3891     2.0448
C      1.5290    -2.2067     2.3282
C      1.8165    -2.4855     3.8390
C      1.6474    -3.4507     1.4728
C     -0.5591    -0.2972     3.4807
C     -1.4199    -1.0754     4.5680
C      0.6147     0.4493     4.0979
C     -1.3965    -2.4556     1.6107
C     -2.4553    -1.5912     0.9529
C     -3.7899    -2.0530     0.7696
C     -4.7492    -1.2182     0.1881
C     -4.4739     0.1294     0.2842
C     -3.2084     0.5885     0.4620
C     -2.9458     2.1244     0.5292
P     -3.3540     2.6742     2.2595
C     -5.1925     2.7558     2.7088
C     -5.5942     1.4492     3.4351
C     -6.1069     3.1589     1.5208
C     -2.4143     4.2345     2.8089
C     -2.9699     4.8079     4.1176
C     -2.3114     5.2871     1.6936
N     -2.1548    -0.3132     0.5501
H     -3.6443     1.8861    -2.7630
H     -2.9147     1.0466    -4.3504
H     -3.2769     0.1106    -2.8002
H      2.2894    -1.4875     2.0067
H      2.2905    -3.4629     3.9987
H      0.9483    -2.4616     4.4568
H      2.5280    -1.6981     4.2066
H      1.0803    -3.3538     0.5137
H      2.7011    -3.5400     1.1138
H      1.3043    -4.3483     1.9736
H     -1.2506     0.4288     3.0400
H     -1.5421    -2.1196     4.3756
H     -2.4398    -0.6053     4.6040
H     -0.9819    -1.0070     5.5780
H      1.4810     0.5262     3.4097
H      0.9577     0.0299     5.0497
H      0.3012     1.5076     4.2839
H     -1.0875    -3.2358     0.9175
H     -1.8473    -3.0374     2.5328
H     -3.9321    -3.1322     0.7392
H     -5.7210    -1.6053    -0.0426
H     -5.3314     0.8199     0.0673
H     -1.9166     2.3517     0.2818
H     -3.5761     2.6709    -0.1776
H     -5.3125     3.5650     3.4691
H     -4.7043     0.7846     3.5856
H     -5.9992     1.6643     4.4426
H     -6.3411     0.8621     2.8763
H     -6.7900     2.3368     1.2116
H     -6.7283     4.0287     1.7996
H     -5.5096     3.4829     0.6375
H     -1.3972     3.9236     3.0809
H     -2.1741     5.3196     4.7006
H     -3.3693     4.0120     4.7710
H     -3.7881     5.5173     3.9065
H     -2.3706     6.3340     2.0699
H     -1.3450     5.1944     1.1522
H     -3.1328     5.1523     0.9650
69
{"conf": 26, "E": 126.28, "rms": -1.0, "geom": "OH", "total_charge": 0, "CA_charge": 1, "smiles": "C[C:1]#[6N:2]->[Mn+:3]1(<-[3C-:4]#[O+:5])(<-[4H-:6])(<-[5C-:7]#[O+:8])<-[1P:9]([CH:10]([CH3:11])[CH3:12])([CH:13]([CH3:14])[CH3:15])[CH2:16][c:17]2[cH:18][cH:19][cH:20][c:21]([CH2:22][P:23]([CH:24]([CH3:25])[CH3:26])[CH:27]([CH3:28])[CH3:29])[2n:30]->12", "smiles3D": "C([C:1]#[6N:2]->[Mn+:3]1(<-[3C-:4]#[O+:5])(<-[4H-:6])(<-[5C-:7]#[O+:8])<-[1P:9]([C:10]([C:11]([H:35])([H:36])[H:37])([C:12]([H:38])([H:39])[H:40])[H:34])([C:13]([C:14]([H:42])([H:43])[H:44])([C:15]([H:45])([H:46])[H:47])[H:41])[C:16]([H:48])([H:49])[c:17]2[c:18]([H:50])[c:19]([H:51])[c:20]([H:52])[c:21]([C:22]([P:23]([C:24]([C:25]([H:56])([H:57])[H:58])([C:26]([H:59])([H:60])[H:61])[H:55])[C:27]([C:28]([H:63])([H:64])[H:65])([C:29]([H:66])([H:67])[H:68])[H:62])([H:53])[H:54])[2n:30]->12)([H:31])([H:32])[H:33]", "smiles3Dx": "C([C:1]#[6N:2]->[Mn+:3]1(<-[3C-:4]#[O+:5])(<-[4H-:6])(<-[5C-:7]#[O+:8])<-[1P:9]([C:10]([C:11]([H:35])([H:36])[H:37])([C:12]([H:38])([H:39])[H:40])[H:34])([C:13]([C:14]([H:42])([H:43])[H:44])([C:15]([H:45])([H:46])[H:47])[H:41])[C:16]([H:48])([H:49])[c:17]2[c:18]([H:50])[c:19]([H:51])[c:20]([H:52])[c:21]([C:22]([P:23]([C:24]([C:25]([H:56])([H:57])[H:58])([C:26]([H:59])([H:60])[H:61])[H:55])[C:27]([C:28]([H:63])([H:64])[H:65])([C:29]([H:66])([H:67])[H:68])[H:62])([H:53])[H:54])[2n:30]->12)([H:31])([H:32])[H:33]", "dummies": []}
C      2.3683     3.4417     2.7163
C      1.6769     2.4287     1.9181
N      1.0909     1.5771     1.2535
Mn     0.0000     0.0000     0.0000
C     -1.3514     1.6936    -0.7362
O     -2.0643     2.5846    -1.1246
H      1.1603     0.3090    -1.3949
C      1.3817    -1.6365     0.8033
O      2.1117    -2.4999     1.2242
P     -1.3361    -1.7955    -1.3484
C     -2.3189    -1.2418    -2.7678
C     -3.6011    -0.5204    -2.3054
C     -1.4893    -0.3005    -3.6542
C     -0.3596    -3.2395    -1.8234
C     -1.2337    -4.3359    -2.4496
C      0.7688    -2.8533    -2.7834
C     -2.4725    -2.4129    -0.1062
C     -2.6908    -1.3871     1.0100
C     -3.9183    -1.3989     1.6876
C     -4.0719    -0.6669     2.8589
C     -2.9725    -0.0218     3.4089
C     -1.7355    -0.0766     2.7492
C     -0.4887     0.3755     3.4562
P     -0.4226    -0.2052     5.2424
C      1.2400     0.3607     5.9417
C      1.4705    -0.2064     7.3433
C      2.4351     0.0744     5.0232
C     -0.6394    -2.0794     5.1868
C     -1.1062    -2.6082     6.5456
C      0.6003    -2.8233     4.6865
N     -1.6597    -0.6182     1.4957
H      2.3432     3.1543     3.7894
H      3.4189     3.5146     2.3815
H      1.8653     4.4231     2.5837
H     -2.6126    -2.1203    -3.3744
H     -3.3958     0.1971    -1.4812
H     -4.0617     0.0326    -3.1583
H     -4.3628    -1.2548    -1.9641
H     -1.0958     0.5572    -3.0793
H     -0.6343    -0.8276    -4.1167
H     -2.1160     0.0897    -4.4864
H      0.1043    -3.6550    -0.9025
H     -1.5887    -4.0609    -3.4624
H     -2.1005    -4.5767    -1.8073
H     -0.6351    -5.2634    -2.5536
H      1.2703    -1.9204    -2.4538
H      1.5324    -3.6584    -2.7980
H      0.3991    -2.7345    -3.8208
H     -3.4394    -2.6802    -0.5766
H     -2.0417    -3.3324     0.3453
H     -4.7462    -1.9882     1.3176
H     -5.0231    -0.6611     3.3758
H     -3.0750     0.4795     4.3599
H     -0.4377     1.4834     3.4407
H      0.3814    -0.0662     2.9472
H      1.1673     1.4691     6.0372
H      1.6579    -1.3002     7.3045
H      2.3524     0.2884     7.8068
H      0.5873    -0.0030     7.9847
H      2.2907     0.5393     4.0295
H      3.3532     0.5192     5.4614
H      2.6173    -1.0077     4.9046
H     -1.4614    -2.2826     4.4651
H     -0.3263    -2.4792     7.3218
H     -2.0202    -2.0656     6.8631
H     -1.3620    -3.6850     6.4625
H      1.4010    -2.8259     5.4552
H      0.9689    -2.3608     3.7433
H      0.3306    -3.8785     4.4657
69
{"conf": 27, "E": 294.41, "rms": -1.0, "geom": "OH", "total_charge": 0, "CA_charge": 1, "smiles": "C[C:1]#[6N:2]->[Mn+:3]1(<-[3C-:4]#[O+:5])(<-[4H-:6])(<-[5C-:7]#[O+:8])<-[1P:9]([CH:10]([CH3:11])[CH3:12])([CH:13]([CH3:14])[CH3:15])[CH2:16][c:17]2[cH:18][cH:19][cH:20][c:21]([CH2:22][P:23]([CH:24]([CH3:25])[CH3:26])[CH:27]([CH3:28])[CH3:29])[2n:30]->12", "smiles3D": "C([C:1]#[6N:2]->[Mn+:3]1(<-[3C-:4]#[O+:5])(<-[4H-:6])(<-[5C-:7]#[O+:8])<-[1P:9]([C:10]([C:11]([H:35])([H:36])[H:37])([C:12]([H:38])([H:39])[H:40])[H:34])([C:13]([C:14]([H:42])([H:43])[H:44])([C:15]([H:45])([H:46])[H:47])[H:41])[C:16]([H:48])([H:49])[c:17]2[c:18]([H:50])[c:19]([H:51])[c:20]([H:52])[c:21]([C:22]([P:23]([C:24]([C:25]([H:56])([H:57])[H:58])([C:26]([H:59])([H:60])[H:61])[H:55])[C:27]([C:28]([H:63])([H:64])[H:65])([C:29]([H:66])([H:67])[H:68])[H:62])([H:53])[H:54])[2n:30]->12)([H:31])([H:32])[H:33]", "smiles3Dx": "C([C:1]#[6N:2]->[Mn+:3]1(<-[3C-:4]#[O+:5])(<-[4H-:6])(<-[5C-:7]#[O+:8])<-[1P:9]([C:10]([C:11]([H:35])([H:36])[H:37])([C:12]([H:38])([H:39])[H:40])[H:34])([C:13]([C:14]([H:42])([H:43])[H:44])([C:15]([H:45])([H:46])[H:47])[H:41])[C:16]([H:48])([H:49])[c:17]2[c:18]([H:50])[c:19]([H:51])[c:20]([H:52])[c:21]([C:22]([P:23]([C:24]([C:25]([H:56])([H:57])[H:58])([C:26]([H:59])([H:60])[H:61])[H:55])[C:27]([C:28]([H:63])([H:64])[H:65])([C:29]([H:66])([H:67])[H:68])[H:62])([H:53])[H:54])[2n:30]->12)([H:31])([H:32])[H:33]", "dummies": []}
C     -4.3672    -0.4109    -1.0076
C     -3.0653    -1.0318    -0.7211
N     -1.8710    -1.0025    -0.4437
Mn     0.0000     0.0000     0.0000
C     -1.3659     1.4450     0.9637
O     -2.0344     2.2773     1.4295
H      0.0978    -1.0001     1.5740
C      1.3860    -1.4744    -1.0030
O      2.1844    -2.1586    -1.5361
P      1.9830     1.4448     0.6746
C      1.6091     2.9621     1.5358
C      2.8209     3.9319     1.5931
C      0.9717     2.7619     2.9095
C      3.3532     0.4969     1.3927
C      4.7326     1.0993     1.0307
C      3.2301     0.3340     2.8983
C      2.3285     1.9241    -0.9318
C      1.0447     2.3053    -1.5359
C      0.7682     3.5244    -2.0720
C     -0.3078     3.6172    -2.9681
C     -0.9161     2.4032    -3.4907
C     -0.7484     1.3004    -2.7706
C     -0.8277    -0.0002    -3.4875
P     -2.5025    -0.4611    -4.1169
C     -2.2967    -2.0441    -5.0615
C     -0.8635    -2.2401    -5.6190
C     -2.6938    -3.2119    -4.1536
C     -3.7885     0.6650    -4.8815
C     -3.9595     2.0004    -4.1328
C     -5.1284    -0.0932    -4.8926
N      0.0894     1.3565    -1.7427
H     -5.0304    -0.4741    -0.1417
H     -4.1456     0.6460    -1.1281
H     -4.8759    -0.7137    -1.9196
H      0.8357     3.5145     0.9382
H      2.4797     4.9660     1.5893
H      3.4406     3.7786     2.5048
H      3.4872     3.8519     0.7071
H      0.7275     1.6741     3.0893
H     -0.0225     3.2710     2.9523
H      1.5981     3.1166     3.7552
H      3.3945    -0.5476     0.9710
H      5.5244     0.3282     1.1753
H      4.8011     1.4172    -0.0495
H      5.0155     1.9589     1.6901
H      4.0400    -0.2773     3.3529
H      3.2149     1.3254     3.4112
H      2.2631    -0.1874     3.1126
H      3.0056     2.7231    -0.9612
H      2.7585     1.0396    -1.5541
H      1.3303     4.3467    -1.8797
H     -0.5255     4.5853    -3.4886
H     -1.3720     2.4811    -4.4112
H     -0.0624     0.0350    -4.3495
H     -0.4898    -0.8359    -2.8402
H     -2.9727    -2.0114    -5.9165
H     -0.0867    -2.2554    -4.8089
H     -0.7811    -3.2105    -6.1881
H     -0.6083    -1.4248    -6.3330
H     -3.4513    -2.8948    -3.4032
H     -3.1591    -4.0329    -4.7544
H     -1.8145    -3.6172    -3.5898
H     -3.5148     0.8801    -5.9216
H     -3.6049     1.9358    -3.0897
H     -5.0234     2.3674    -4.0994
H     -3.4277     2.8420    -4.6421
H     -5.7956     0.2259    -5.7334
H     -5.6950     0.0647    -3.9462
H     -4.9833    -1.1799    -5.0044
69
{"conf": 28, "E": 127.53, "rms": -1.0, "geom": "OH", "total_charge": 0, "CA_charge": 1, "smiles": "C[C:1]#[6N:2]->[Mn+:3]1(<-[3C-:4]#[O+:5])(<-[4H-:6])(<-[5C-:7]#[O+:8])<-[1P:9]([CH:10]([CH3:11])[CH3:12])([CH:13]([CH3:14])[CH3:15])[CH2:16][c:17]2[cH:18][cH:19][cH:20][c:21]([CH2:22][P:23]([CH:24]([CH3:25])[CH3:26])[CH:27]([CH3:28])[CH3:29])[2n:30]->12", "smiles3D": "C([C:1]#[6N:2]->[Mn+:3]1(<-[3C-:4]#[O+:5])(<-[4H-:6])(<-[5C-:7]#[O+:8])<-[1P:9]([C:10]([C:11]([H:35])([H:36])[H:37])([C:12]([H:38])([H:39])[H:40])[H:34])([C:13]([C:14]([H:42])([H:43])[H:44])([C:15]([H:45])([H:46])[H:47])[H:41])[C:16]([H:48])([H:49])[c:17]2[c:18]([H:50])[c:19]([H:51])[c:20]([H:52])[c:21]([C:22]([P:23]([C:24]([C:25]([H:56])([H:57])[H:58])([C:26]([H:59])([H:60])[H:61])[H:55])[C:27]([C:28]([H:63])([H:64])[H:65])([C:29]([H:66])([H:67])[H:68])[H:62])([H:53])[H:54])[2n:30]->12)([H:31])([H:32])[H:33]", "smiles3Dx": "C([C:1]#[6N:2]->[Mn+:3]1(<-[3C-:4]#[O+:5])(<-[4H-:6])(<-[5C-:7]#[O+:8])<-[1P:9]([C:10]([C:11]([H:35])([H:36])[H:37])([C:12]([H:38])([H:39])[H:40])[H:34])([C:13]([C:14]([H:42])([H:43])[H:44])([C:15]([H:45])([H:46])[H:47])[H:41])[C:16]([H:48])([H:49])[c:17]2[c:18]([H:50])[c:19]([H:51])[c:20]([H:52])[c:21]([C:22]([P:23]([C:24]([C:25]([H:56])([H:57])[H:58])([C:26]([H:59])([H:60])[H:61])[H:55])[C:27]([C:28]([H:63])([H:64])[H:65])([C:29]([H:66])([H:67])[H:68])[H:62])([H:53])[H:54])[2n:30]->12)([H:31])([H:32])[H:33]", "dummies": []}
C      0.5150     1.1924    -4.8184
C      0.3665     0.8190    -3.4100
N      0.2305     0.5210    -2.2237
Mn     0.0000     0.0000     0.0000
C     -0.9745    -1.9983    -0.5538
O     -1.4758    -3.0576    -0.8365
H      1.6480    -0.8111    -0.0184
C      0.9984     2.0152     0.4204
O      1.5353     3.0778     0.6159
P     -0.3537    -0.4779     2.5554
C     -0.0896    -2.1882     3.0812
C      1.0477    -2.8067     2.2572
C     -1.3520    -3.0507     2.9419
C      0.5253     0.5105     3.7945
C      0.1988     2.0100     3.6979
C      2.0380     0.3011     3.6567
C     -2.0906    -0.0628     2.7516
C     -2.5102     0.9923     1.7214
C     -3.4895     1.9294     2.0915
C     -4.0480     2.7635     1.1330
C     -3.7269     2.5717    -0.2014
C     -2.8052     1.5740    -0.5625
C     -2.6773     1.1628    -2.0024
P     -4.3744     0.8953    -2.7967
C     -4.2518    -0.6715    -3.8350
C     -3.0936    -0.6247    -4.8334
C     -4.1429    -1.9026    -2.9286
C     -4.7113     2.2313    -4.0905
C     -3.4757     3.0512    -4.4716
C     -5.8413     3.1416    -3.6138
N     -2.0930     0.9291     0.4107
H      0.5663     2.2960    -4.8985
H      1.4414     0.7491    -5.2376
H     -0.3584     0.8300    -5.3981
H      0.2127    -2.1861     4.1544
H      1.2691    -3.8252     2.6316
H      0.7727    -2.8894     1.1876
H      1.9842    -2.2164     2.3338
H     -1.8080    -2.9684     1.9290
H     -1.0972    -4.1164     3.1211
H     -2.0882    -2.7741     3.7261
H      0.2120     0.1547     4.8048
H      0.4270     2.4947     4.6817
H      0.8334     2.5199     2.9501
H     -0.8693     2.2092     3.4758
H      2.3720     0.4947     2.6146
H      2.3151    -0.7344     3.9486
H      2.5930     0.9813     4.3393
H     -2.7201    -0.9540     2.5872
H     -2.2660     0.3136     3.7851
H     -3.8141     2.0153     3.1213
H     -4.7759     3.5142     1.4189
H     -4.2272     3.1663    -0.9515
H     -2.0735     1.9100    -2.5464
H     -2.1655     0.1902    -2.0378
H     -5.1988    -0.7597    -4.4063
H     -3.0271    -1.5824    -5.3914
H     -3.2486     0.1847    -5.5810
H     -2.1275    -0.4607    -4.3118
H     -4.2828    -2.8294    -3.5291
H     -3.1460    -1.9372    -2.4466
H     -4.9266    -1.8767    -2.1424
H     -5.0709     1.7195    -5.0072
H     -3.7270     3.7238    -5.3207
H     -2.6512     2.3845    -4.8003
H     -3.1370     3.6758    -3.6155
H     -6.7201     2.5344    -3.3085
H     -6.1546     3.8198    -4.4352
H     -5.5170     3.7603    -2.7532
69
{"conf": 29, "E": 128.65, "rms": -1.0, "geom": "OH", "total_charge": 0, "CA_charge": 1, "smiles": "C[C:1]#[6N:2]->[Mn+:3]1(<-[3C-:4]#[O+:5])(<-[4H-:6])(<-[5C-:7]#[O+:8])<-[1P:9]([CH:10]([CH3:11])[CH3:12])([CH:13]([CH3:14])[CH3:15])[CH2:16][c:17]2[cH:18][cH:19][cH:20][c:21]([CH2:22][P:23]([CH:24]([CH3:25])[CH3:26])[CH:27]([CH3:28])[CH3:29])[2n:30]->12", "smiles3D": "C([C:1]#[6N:2]->[Mn+:3]1(<-[3C-:4]#[O+:5])(<-[4H-:6])(<-[5C-:7]#[O+:8])<-[1P:9]([C:10]([C:11]([H:35])([H:36])[H:37])([C:12]([H:38])([H:39])[H:40])[H:34])([C:13]([C:14]([H:42])([H:43])[H:44])([C:15]([H:45])([H:46])[H:47])[H:41])[C:16]([H:48])([H:49])[c:17]2[c:18]([H:50])[c:19]([H:51])[c:20]([H:52])[c:21]([C:22]([P:23]([C:24]([C:25]([H:56])([H:57])[H:58])([C:26]([H:59])([H:60])[H:61])[H:55])[C:27]([C:28]([H:63])([H:64])[H:65])([C:29]([H:66])([H:67])[H:68])[H:62])([H:53])[H:54])[2n:30]->12)([H:31])([H:32])[H:33]", "smiles3Dx": "C([C:1]#[6N:2]->[Mn+:3]1(<-[3C-:4]#[O+:5])(<-[4H-:6])(<-[5C-:7]#[O+:8])<-[1P:9]([C:10]([C:11]([H:35])([H:36])[H:37])([C:12]([H:38])([H:39])[H:40])[H:34])([C:13]([C:14]([H:42])([H:43])[H:44])([C:15]([H:45])([H:46])[H:47])[H:41])[C:16]([H:48])([H:49])[c:17]2[c:18]([H:50])[c:19]([H:51])[c:20]([H:52])[c:21]([C:22]([P:23]([C:24]([C:25]([H:56])([H:57])[H:58])([C:26]([H:59])([H:60])[H:61])[H:55])[C:27]([C:28]([H:63])([H:64])[H:65])([C:29]([H:66])([H:67])[H:68])[H:62])([H:53])[H:54])[2n:30]->12)([H:31])([H:32])[H:33]", "dummies": []}
C     -2.4451    -4.3260     0.3067
C     -1.7242    -3.0618     0.2190
N     -1.1201    -1.9950     0.1429
Mn     0.0000     0.0000     0.0000
C      1.4471    -0.8299    -1.5698
O      2.1990    -1.2374    -2.4185
H     -1.0770     0.5760    -1.3748
C     -1.5068     0.8853     1.4810
O     -2.2948     1.3477     2.2672
P      1.3790     2.1987     0.1661
C      3.0106     2.0711    -0.6202
C      2.9488     2.4355    -2.1030
C      4.0938     2.8935     0.0949
C      0.4959     3.7316    -0.2181
C     -0.0760     3.7076    -1.6433
C      1.3680     4.9772    -0.0147
C      1.6282     2.2073     1.9435
C      1.8477     0.7879     2.4765
C      2.3893     0.6411     3.7639
C      2.6041    -0.6337     4.2741
C      2.3809    -1.7466     3.4669
C      1.8677    -1.5721     2.1728
C      1.9790    -2.7006     1.1926
P      3.5731    -2.5915     0.1918
C      4.9662    -2.8609     1.4341
C      5.3855    -1.5025     2.0193
C      6.1999    -3.5072     0.7965
C      3.3476    -4.0836    -0.9490
C      4.4284    -4.1174    -2.0334
C      3.2317    -5.4173    -0.2004
N      1.4579    -0.3293     1.7697
H     -3.5321    -4.1464     0.1963
H     -2.2545    -4.7973     1.2922
H     -2.1019    -4.9981    -0.5006
H      3.3217     1.0076    -0.5618
H      2.9039     3.5267    -2.2602
H      2.0814     1.9479    -2.5946
H      3.8660     2.0689    -2.6135
H      3.8085     3.9439     0.2631
H      4.3618     2.4215     1.0649
H      5.0251     2.8905    -0.5103
H     -0.3606     3.8029     0.4887
H     -0.8398     4.5089    -1.7422
H      0.6949     3.9002    -2.4162
H     -0.5795     2.7391    -1.8514
H      0.7339     5.8838    -0.0981
H      1.8218     4.9806     0.9994
H      2.1544     5.0669    -0.7854
H      2.4951     2.8456     2.2064
H      0.7222     2.6301     2.4281
H      2.6198     1.5061     4.3757
H      3.0002    -0.7584     5.2740
H      2.6741    -2.7231     3.8260
H      1.9387    -3.6690     1.7346
H      1.1347    -2.6869     0.4939
H      4.5943    -3.5151     2.2548
H      4.5250    -0.8382     2.1973
H      6.0627    -0.9513     1.3221
H      5.9113    -1.6552     2.9865
H      6.5019    -2.9490    -0.1210
H      7.0477    -3.4986     1.5171
H      6.0117    -4.5676     0.5446
H      2.3783    -3.9293    -1.4754
H      4.5777    -3.1032    -2.4542
H      5.3923    -4.4872    -1.6418
H      4.1065    -4.7923    -2.8555
H      3.2597    -6.2614    -0.9187
H      4.0502    -5.5602     0.5237
H      2.2658    -5.4815     0.3419
69
{"conf": 30, "E": 333.71, "rms": -1.0, "geom": "OH", "total_charge": 0, "CA_charge": 1, "smiles": "C[C:1]#[6N:2]->[Mn+:3]1(<-[3C-:4]#[O+:5])(<-[4H-:6])(<-[5C-:7]#[O+:8])<-[1P:9]([CH:10]([CH3:11])[CH3:12])([CH:13]([CH3:14])[CH3:15])[CH2:16][c:17]2[cH:18][cH:19][cH:20][c:21]([CH2:22][P:23]([CH:24]([CH3:25])[CH3:26])[CH:27]([CH3:28])[CH3:29])[2n:30]->12", "smiles3D": "C([C:1]#[6N:2]->[Mn+:3]1(<-[3C-:4]#[O+:5])(<-[4H-:6])(<-[5C-:7]#[O+:8])<-[1P:9]([C:10]([C:11]([H:35])([H:36])[H:37])([C:12]([H:38])([H:39])[H:40])[H:34])([C:13]([C:14]([H:42])([H:43])[H:44])([C:15]([H:45])([H:46])[H:47])[H:41])[C:16]([H:48])([H:49])[c:17]2[c:18]([H:50])[c:19]([H:51])[c:20]([H:52])[c:21]([C:22]([P:23]([C:24]([C:25]([H:56])([H:57])[H:58])([C:26]([H:59])([H:60])[H:61])[H:55])[C:27]([C:28]([H:63])([H:64])[H:65])([C:29]([H:66])([H:67])[H:68])[H:62])([H:53])[H:54])[2n:30]->12)([H:31])([H:32])[H:33]", "smiles3Dx": "C([C:1]#[6N:2]->[Mn+:3]1(<-[3C-:4]#[O+:5])(<-[4H-:6])(<-[5C-:7]#[O+:8])<-[1P:9]([C:10]([C:11]([H:35])([H:36])[H:37])([C:12]([H:38])([H:39])[H:40])[H:34])([C:13]([C:14]([H:42])([H:43])[H:44])([C:15]([H:45])([H:46])[H:47])[H:41])[C:16]([H:48])([H:49])[c:17]2[c:18]([H:50])[c:19]([H:51])[c:20]([H:52])[c:21]([C:22]([P:23]([C:24]([C:25]([H:56])([H:57])[H:58])([C:26]([H:59])([H:60])[H:61])[H:55])[C:27]([C:28]([H:63])([H:64])[H:65])([C:29]([H:66])([H:67])[H:68])[H:62])([H:53])[H:54])[2n:30]->12)([H:31])([H:32])[H:33]", "dummies": []}
C      4.3505    -0.3280    -2.3893
C      3.1199    -0.2812    -1.5946
N      2.0701    -0.2339    -0.9552
Mn     0.0000     0.0000     0.0000
C     -0.9776    -2.0682     0.1321
O     -1.5020    -3.1522     0.2022
H     -0.0791    -0.3958    -1.7947
C      0.9622     2.0696    -0.2204
O      1.4725     3.1555    -0.3386
P      1.8653    -1.5141     1.2393
C      3.4769    -0.8440     1.7679
C      4.6655    -1.2730     0.8812
C      3.4221     0.6876     1.8503
C      1.9867    -3.2523     0.7257
C      2.1213    -3.3915    -0.7971
C      3.1170    -4.0061     1.4444
C      1.0484    -1.6807     2.8157
C      0.4908    -0.3520     3.2162
C      0.4556    -0.0036     4.5717
C     -0.1673     1.1759     4.9653
C     -0.8149     1.9566     4.0169
C     -0.8090     1.5580     2.6717
C     -1.6993     2.2662     1.6860
P     -2.6745     1.0361     0.6605
C     -3.4790     2.0187    -0.7336
C     -4.6357     1.2339    -1.3539
C     -3.9148     3.4276    -0.3091
C     -3.9958     0.2500     1.7597
C     -4.9446     1.2714     2.3949
C     -3.3484    -0.6210     2.8373
N     -0.0679     0.4769     2.2785
H      4.1801     0.1815    -3.3594
H      5.1676     0.1872    -1.8458
H      4.6326    -1.3831    -2.5747
H      3.6857    -1.2187     2.7907
H      5.3598    -1.9112     1.4709
H      4.3788    -1.8388    -0.0087
H      5.2700    -0.3997     0.5404
H      4.3530     1.0672     2.3272
H      3.3438     1.1467     0.8471
H      2.5803     1.0351     2.4761
H      1.0370    -3.7480     1.0139
H      3.1168    -3.0995    -1.1767
H      1.3449    -2.7986    -1.3184
H      1.9660    -4.4523    -1.0761
H      4.1096    -3.8473     0.9792
H      2.9160    -5.1000     1.3849
H      3.1534    -3.7426     2.5210
H      1.7672    -2.0455     3.5790
H      0.2189    -2.4123     2.7307
H      0.9051    -0.6398     5.3224
H     -0.1898     1.4522     6.0109
H     -1.3707     2.8312     4.3353
H     -1.0911     2.9048     1.0201
H     -2.4086     2.9451     2.2034
H     -2.6994     2.1364    -1.5129
H     -5.0005     1.7481    -2.2682
H     -4.2949     0.2158    -1.6469
H     -5.4818     1.1394    -0.6479
H     -4.4098     3.9486    -1.1582
H     -3.0377     4.0365    -0.0196
H     -4.6268     3.4022     0.5351
H     -4.5993    -0.4258     1.1123
H     -4.3846     2.0730     2.9176
H     -5.6023     1.7122     1.6259
H     -5.6034     0.7685     3.1342
H     -2.5859    -1.2887     2.3836
H     -2.8715     0.0082     3.6169
H     -4.1210    -1.2555     3.3272
69
{"conf": 31, "E": 128.31, "rms": -1.0, "geom": "OH", "total_charge": 0, "CA_charge": 1, "smiles": "C[C:1]#[6N:2]->[Mn+:3]1(<-[3C-:4]#[O+:5])(<-[4H-:6])(<-[5C-:7]#[O+:8])<-[1P:9]([CH:10]([CH3:11])[CH3:12])([CH:13]([CH3:14])[CH3:15])[CH2:16][c:17]2[cH:18][cH:19][cH:20][c:21]([CH2:22][P:23]([CH:24]([CH3:25])[CH3:26])[CH:27]([CH3:28])[CH3:29])[2n:30]->12", "smiles3D": "C([C:1]#[6N:2]->[Mn+:3]1(<-[3C-:4]#[O+:5])(<-[4H-:6])(<-[5C-:7]#[O+:8])<-[1P:9]([C:10]([C:11]([H:35])([H:36])[H:37])([C:12]([H:38])([H:39])[H:40])[H:34])([C:13]([C:14]([H:42])([H:43])[H:44])([C:15]([H:45])([H:46])[H:47])[H:41])[C:16]([H:48])([H:49])[c:17]2[c:18]([H:50])[c:19]([H:51])[c:20]([H:52])[c:21]([C:22]([P:23]([C:24]([C:25]([H:56])([H:57])[H:58])([C:26]([H:59])([H:60])[H:61])[H:55])[C:27]([C:28]([H:63])([H:64])[H:65])([C:29]([H:66])([H:67])[H:68])[H:62])([H:53])[H:54])[2n:30]->12)([H:31])([H:32])[H:33]", "smiles3Dx": "C([C:1]#[6N:2]->[Mn+:3]1(<-[3C-:4]#[O+:5])(<-[4H-:6])(<-[5C-:7]#[O+:8])<-[1P:9]([C:10]([C:11]([H:35])([H:36])[H:37])([C:12]([H:38])([H:39])[H:40])[H:34])([C:13]([C:14]([H:42])([H:43])[H:44])([C:15]([H:45])([H:46])[H:47])[H:41])[C:16]([H:48])([H:49])[c:17]2[c:18]([H:50])[c:19]([H:51])[c:20]([H:52])[c:21]([C:22]([P:23]([C:24]([C:25]([H:56])([H:57])[H:58])([C:26]([H:59])([H:60])[H:61])[H:55])[C:27]([C:28]([H:63])([H:64])[H:65])([C:29]([H:66])([H:67])[H:68])[H:62])([H:53])[H:54])[2n:30]->12)([H:31])([H:32])[H:33]", "dummies": []}
C      0.6661    -4.2370    -2.5406
C      0.4821    -2.9782    -1.8130
N      0.3189    -1.9310    -1.1900
Mn     0.0000     0.0000     0.0000
C      0.2382    -1.2555     1.9004
O      0.3661    -1.9164     2.9009
H      1.8072     0.3391     0.0261
C     -0.1299     1.2337    -1.9240
O     -0.1837     1.8891    -2.9334
P     -0.6201     2.0051     1.5430
C      0.5101     2.3139     2.9217
C      0.2760     3.6909     3.5595
C      1.9628     2.1790     2.4582
C     -1.1460     3.5696     0.8010
C     -2.3554     3.3539    -0.1232
C     -0.0029     4.2097     0.0077
C     -2.0930     1.3311     2.3224
C     -2.8597     0.3834     1.3865
C     -4.1689     0.0331     1.7421
C     -4.9052    -0.8200     0.9354
C     -4.3755    -1.2410    -0.2730
C     -3.0888    -0.8275    -0.6502
C     -2.7083    -0.9055    -2.1032
P     -3.2278     0.6704    -2.9820
C     -2.7241     0.4523    -4.7922
C     -3.3017     1.5644    -5.6711
C     -3.0589    -0.9360    -5.3436
C     -5.0746     0.9428    -2.7294
C     -5.4709     2.3784    -3.0789
C     -5.9434    -0.0723    -3.4753
N     -2.3026    -0.1551     0.2479
H      1.7257    -4.5559    -2.4751
H      0.3815    -4.0968    -3.6059
H      0.0184    -5.0183    -2.0854
H      0.3236     1.5395     3.7003
H      0.5687     4.5238     2.8889
H     -0.7883     3.8097     3.8545
H      0.8822     3.7812     4.4829
H      2.1856     2.8287     1.5887
H      2.1638     1.1265     2.1819
H      2.6549     2.4442     3.2881
H     -1.4518     4.2690     1.6076
H     -3.2557     3.0830     0.4675
H     -2.1572     2.5561    -0.8600
H     -2.5927     4.2911    -0.6732
H      0.2850     3.5983    -0.8695
H     -0.3187     5.2169    -0.3585
H      0.8967     4.3724     0.6329
H     -2.7592     2.1668     2.6314
H     -1.7965     0.7664     3.2300
H     -4.6082     0.4113     2.6535
H     -5.9114    -1.1048     1.2161
H     -4.9924    -1.8139    -0.9517
H     -1.6225    -1.0149    -2.2338
H     -3.1943    -1.7817    -2.5851
H     -1.6181     0.5566    -4.8262
H     -4.3871     1.4081    -5.8462
H     -3.1350     2.5545    -5.2001
H     -2.7919     1.5647    -6.6622
H     -2.9092    -0.9650    -6.4472
H     -4.1079    -1.2240    -5.1286
H     -2.3845    -1.6944    -4.8891
H     -5.2683     0.8284    -1.6469
H     -6.4922     2.5867    -2.7040
H     -5.4644     2.5541    -4.1706
H     -4.7756     3.0971    -2.5951
H     -5.6125    -1.1035    -3.2421
H     -5.8988     0.0981    -4.5706
H     -6.9987     0.0361    -3.1512
69
{"conf": 32, "E": 127.62, "rms": -1.0, "geom": "OH", "total_charge": 0, "CA_charge": 1, "smiles": "C[C:1]#[6N:2]->[Mn+:3]1(<-[3C-:4]#[O+:5])(<-[4H-:6])(<-[5C-:7]#[O+:8])<-[1P:9]([CH:10]([CH3:11])[CH3:12])([CH:13]([CH3:14])[CH3:15])[CH2:16][c:17]2[cH:18][cH:19][cH:20][c:21]([CH2:22][P:23]([CH:24]([CH3:25])[CH3:26])[CH:27]([CH3:28])[CH3:29])[2n:30]->12", "smiles3D": "C([C:1]#[6N:2]->[Mn+:3]1(<-[3C-:4]#[O+:5])(<-[4H-:6])(<-[5C-:7]#[O+:8])<-[1P:9]([C:10]([C:11]([H:35])([H:36])[H:37])([C:12]([H:38])([H:39])[H:40])[H:34])([C:13]([C:14]([H:42])([H:43])[H:44])([C:15]([H:45])([H:46])[H:47])[H:41])[C:16]([H:48])([H:49])[c:17]2[c:18]([H:50])[c:19]([H:51])[c:20]([H:52])[c:21]([C:22]([P:23]([C:24]([C:25]([H:56])([H:57])[H:58])([C:26]([H:59])([H:60])[H:61])[H:55])[C:27]([C:28]([H:63])([H:64])[H:65])([C:29]([H:66])([H:67])[H:68])[H:62])([H:53])[H:54])[2n:30]->12)([H:31])([H:32])[H:33]", "smiles3Dx": "C([C:1]#[6N:2]->[Mn+:3]1(<-[3C-:4]#[O+:5])(<-[4H-:6])(<-[5C-:7]#[O+:8])<-[1P:9]([C:10]([C:11]([H:35])([H:36])[H:37])([C:12]([H:38])([H:39])[H:40])[H:34])([C:13]([C:14]([H:42])([H:43])[H:44])([C:15]([H:45])([H:46])[H:47])[H:41])[C:16]([H:48])([H:49])[c:17]2[c:18]([H:50])[c:19]([H:51])[c:20]([H:52])[c:21]([C:22]([P:23]([C:24]([C:25]([H:56])([H:57])[H:58])([C:26]([H:59])([H:60])[H:61])[H:55])[C:27]([C:28]([H:63])([H:64])[H:65])([C:29]([H:66])([H:67])[H:68])[H:62])([H:53])[H:54])[2n:30]->12)([H:31])([H:32])[H:33]", "dummies": []}
C     -3.2902     2.3729    -2.8891
C     -2.3191     1.6836    -2.0428
N     -1.4994     1.1035    -1.3358
Mn     0.0000     0.0000     0.0000
C     -0.5594     1.2907     1.8011
O     -0.8425     1.9674     2.7579
H     -1.2986    -1.1822     0.5309
C      0.4883    -1.3754    -1.7632
O      0.7374    -2.1043    -2.6928
P      1.9243    -1.1150     1.3384
C      2.3038    -0.2392     2.8841
C      1.4579    -0.7595     4.0573
C      3.7959    -0.2653     3.2383
C      1.8604    -2.9147     1.4936
C      0.5777    -3.3808     2.1852
C      3.0776    -3.4789     2.2175
C      3.2572    -0.7841     0.1866
C      3.0966     0.5940    -0.4567
C      4.2160     1.1677    -1.0696
C      4.1042     2.3990    -1.6997
C      2.9112     3.0935    -1.6280
C      1.8192     2.5393    -0.9411
C      0.7265     3.4568    -0.4650
P      1.1271     4.0728     1.2704
C     -0.1378     5.4092     1.6948
C     -1.4658     5.1784     0.9760
C     -0.3545     5.4331     3.2137
C      2.7971     4.9396     1.1605
C      2.7891     6.1622     0.2323
C      3.2953     5.3188     2.5576
N      1.8822     1.2412    -0.5159
H     -3.1495     2.0838    -3.9545
H     -3.1598     3.4714    -2.7836
H     -4.3092     2.1025    -2.5795
H      2.0322     0.8180     2.7165
H      1.4806    -0.0197     4.8931
H      0.3861    -0.8751     3.7582
H      1.8589    -1.7117     4.4556
H      3.9408     0.1189     4.2673
H      4.3742     0.4027     2.5659
H      4.2184    -1.2736     3.2032
H      1.8579    -3.3283     0.4589
H     -0.3051    -2.8725     1.7632
H      0.6051    -3.2335     3.2808
H      0.4422    -4.4711     2.0071
H      4.0135    -3.1134     1.7560
H      3.0740    -3.2360     3.2938
H      3.0874    -4.5866     2.1219
H      4.2359    -0.8477     0.7090
H      3.2395    -1.5568    -0.6188
H      5.1698     0.6487    -1.0564
H      4.9636     2.8382    -2.1872
H      2.8523     4.0931    -2.0450
H      0.5979     4.3095    -1.1705
H     -0.2292     2.9189    -0.4062
H      0.2334     6.4017     1.3794
H     -1.8466     4.1570     1.1673
H     -1.3480     5.3095    -0.1183
H     -2.2345     5.8961     1.3330
H      0.6116     5.3990     3.7564
H     -0.9511     4.5500     3.5338
H     -0.8803     6.3560     3.5313
H      3.5069     4.1975     0.7511
H      3.8333     6.4732     0.0039
H      2.2867     5.9429    -0.7248
H      2.2825     7.0217     0.7054
H      2.6762     6.1287     2.9893
H      4.3497     5.6667     2.5165
H      3.2512     4.4333     3.2323
69
{"conf": 33, "E": 128.02, "rms": -1.0, "geom": "OH", "total_charge": 0, "CA_charge": 1, "smiles": "C[C:1]#[6N:2]->[Mn+:3]1(<-[3C-:4]#[O+:5])(<-[4H-:6])(<-[5C-:7]#[O+:8])<-[1P:9]([CH:10]([CH3:11])[CH3:12])([CH:13]([CH3:14])[CH3:15])[CH2:16][c:17]2[cH:18][cH:19][cH:20][c:21]([CH2:22][P:23]([CH:24]([CH3:25])[CH3:26])[CH:27]([CH3:28])[CH3:29])[2n:30]->12", "smiles3D": "C([C:1]#[6N:2]->[Mn+:3]1(<-[3C-:4]#[O+:5])(<-[4H-:6])(<-[5C-:7]#[O+:8])<-[1P:9]([C:10]([C:11]([H:35])([H:36])[H:37])([C:12]([H:38])([H:39])[H:40])[H:34])([C:13]([C:14]([H:42])([H:43])[H:44])([C:15]([H:45])([H:46])[H:47])[H:41])[C:16]([H:48])([H:49])[c:17]2[c:18]([H:50])[c:19]([H:51])[c:20]([H:52])[c:21]([C:22]([P:23]([C:24]([C:25]([H:56])([H:57])[H:58])([C:26]([H:59])([H:60])[H:61])[H:55])[C:27]([C:28]([H:63])([H:64])[H:65])([C:29]([H:66])([H:67])[H:68])[H:62])([H:53])[H:54])[2n:30]->12)([H:31])([H:32])[H:33]", "smiles3Dx": "C([C:1]#[6N:2]->[Mn+:3]1(<-[3C-:4]#[O+:5])(<-[4H-:6])(<-[5C-:7]#[O+:8])<-[1P:9]([C:10]([C:11]([H:35])([H:36])[H:37])([C:12]([H:38])([H:39])[H:40])[H:34])([C:13]([C:14]([H:42])([H:43])[H:44])([C:15]([H:45])([H:46])[H:47])[H:41])[C:16]([H:48])([H:49])[c:17]2[c:18]([H:50])[c:19]([H:51])[c:20]([H:52])[c:21]([C:22]([P:23]([C:24]([C:25]([H:56])([H:57])[H:58])([C:26]([H:59])([H:60])[H:61])[H:55])[C:27]([C:28]([H:63])([H:64])[H:65])([C:29]([H:66])([H:67])[H:68])[H:62])([H:53])[H:54])[2n:30]->12)([H:31])([H:32])[H:33]", "dummies": []}
C     -3.9716     2.8643     0.9144
C     -2.8019     2.0515     0.5802
N     -1.8207     1.3552     0.3353
Mn     0.0000     0.0000     0.0000
C     -0.1408    -0.5383     2.2207
O     -0.2345    -0.8233     3.3908
H     -1.0907    -1.4217    -0.3895
C      0.1281     0.4130    -2.2594
O      0.2062     0.6313    -3.4430
P      2.1932    -1.3866    -0.0771
C      3.0917    -1.2314    -1.6419
C      4.6190    -1.3062    -1.4768
C      2.6117    -2.2626    -2.6668
C      2.0941    -3.0798     0.5593
C      3.4331    -3.8045     0.5276
C      1.0273    -3.9039    -0.1807
C      3.0967    -0.4628     1.1658
C      2.8170     1.0422     1.0556
C      3.7892     1.9206     1.5584
C      3.6363     3.2832     1.3845
C      2.5326     3.7641     0.6904
C      1.5176     2.8883     0.2650
C      0.5235     3.3808    -0.7608
P     -0.7262     4.6981    -0.2151
C      0.2217     6.2877     0.1877
C      0.4940     6.3326     1.6978
C     -0.5683     7.5535    -0.2028
C     -1.5709     5.0920    -1.8729
C     -0.5770     5.3400    -3.0172
C     -2.5565     3.9918    -2.2589
N      1.6436     1.5439     0.5225
H     -4.4018     2.5160     1.8790
H     -3.6737     3.9353     1.0050
H     -4.7402     2.7500     0.1130
H      2.8560    -0.2267    -2.0556
H      5.0004    -0.3809    -1.0011
H      4.9552    -2.1849    -0.9033
H      5.0955    -1.3567    -2.4797
H      2.9620    -1.9678    -3.6732
H      1.5091    -2.2939    -2.7107
H      3.0192    -3.2678    -2.4715
H      1.7871    -3.0118     1.6227
H      3.7510    -4.0490    -0.4930
H      4.2120    -3.2095     1.0418
H      3.3531    -4.7721     1.0653
H      0.0683    -3.3754    -0.1923
H      1.3143    -4.1339    -1.2219
H      0.8625    -4.8632     0.3467
H      4.1813    -0.6605     1.0651
H      2.7767    -0.8075     2.1710
H      4.6802     1.5470     2.0479
H      4.4000     3.9565     1.7426
H      2.5176     4.8062     0.4281
H      1.1058     3.7468    -1.6256
H     -0.0949     2.5391    -1.0885
H      1.1765     6.3176    -0.3840
H      1.2154     7.1431     1.9300
H      0.9199     5.3773     2.0656
H     -0.4480     6.5126     2.2637
H     -1.6009     7.5188     0.2099
H     -0.6060     7.6679    -1.3051
H     -0.0550     8.4614     0.1882
H     -2.1750     6.0120    -1.7299
H      0.2742     5.9625    -2.6763
H     -1.0828     5.8840    -3.8469
H     -0.1827     4.3829    -3.4253
H     -3.3963     3.9738    -1.5375
H     -2.9734     4.1746    -3.2720
H     -2.0550     3.0046    -2.2646
69
{"conf": 34, "E": 128.5, "rms": -1.0, "geom": "OH", "total_charge": 0, "CA_charge": 1, "smiles": "C[C:1]#[6N:2]->[Mn+:3]1(<-[3C-:4]#[O+:5])(<-[4H-:6])(<-[5C-:7]#[O+:8])<-[1P:9]([CH:10]([CH3:11])[CH3:12])([CH:13]([CH3:14])[CH3:15])[CH2:16][c:17]2[cH:18][cH:19][cH:20][c:21]([CH2:22][P:23]([CH:24]([CH3:25])[CH3:26])[CH:27]([CH3:28])[CH3:29])[2n:30]->12", "smiles3D": "C([C:1]#[6N:2]->[Mn+:3]1(<-[3C-:4]#[O+:5])(<-[4H-:6])(<-[5C-:7]#[O+:8])<-[1P:9]([C:10]([C:11]([H:35])([H:36])[H:37])([C:12]([H:38])([H:39])[H:40])[H:34])([C:13]([C:14]([H:42])([H:43])[H:44])([C:15]([H:45])([H:46])[H:47])[H:41])[C:16]([H:48])([H:49])[c:17]2[c:18]([H:50])[c:19]([H:51])[c:20]([H:52])[c:21]([C:22]([P:23]([C:24]([C:25]([H:56])([H:57])[H:58])([C:26]([H:59])([H:60])[H:61])[H:55])[C:27]([C:28]([H:63])([H:64])[H:65])([C:29]([H:66])([H:67])[H:68])[H:62])([H:53])[H:54])[2n:30]->12)([H:31])([H:32])[H:33]", "smiles3Dx": "C([C:1]#[6N:2]->[Mn+:3]1(<-[3C-:4]#[O+:5])(<-[4H-:6])(<-[5C-:7]#[O+:8])<-[1P:9]([C:10]([C:11]([H:35])([H:36])[H:37])([C:12]([H:38])([H:39])[H:40])[H:34])([C:13]([C:14]([H:42])([H:43])[H:44])([C:15]([H:45])([H:46])[H:47])[H:41])[C:16]([H:48])([H:49])[c:17]2[c:18]([H:50])[c:19]([H:51])[c:20]([H:52])[c:21]([C:22]([P:23]([C:24]([C:25]([H:56])([H:57])[H:58])([C:26]([H:59])([H:60])[H:61])[H:55])[C:27]([C:28]([H:63])([H:64])[H:65])([C:29]([H:66])([H:67])[H:68])[H:62])([H:53])[H:54])[2n:30]->12)([H:31])([H:32])[H:33]", "dummies": []}
C      4.6587    -1.5412     0.8701
C      3.2816    -1.1234     0.5930
N      2.1311    -0.7461     0.3702
Mn     0.0000     0.0000     0.0000
C     -0.6184    -1.9612    -1.0055
O     -0.9394    -3.0045    -1.5171
H     -0.5419    -0.6954     1.6139
C      0.6084     1.9285     1.0716
O      0.9140     2.9455     1.6475
P     -2.3085     1.0937    -0.4647
C     -3.1185     1.8632     0.9573
C     -4.1167     2.9456     0.5211
C     -3.8310     0.8098     1.8213
C     -3.5344     0.1656    -1.4188
C     -3.0894     0.0106    -2.8823
C     -3.7764    -1.2297    -0.7951
C     -1.7613     2.4597    -1.4886
C     -0.5711     2.0724    -2.3756
C     -0.3388     2.8539    -3.5216
C      0.7863     2.6381    -4.2940
C      1.6581     1.6107    -3.9594
C      1.3666     0.7651    -2.8746
C      2.2436    -0.4390    -2.6248
P      2.7535    -1.2576    -4.2537
C      4.4941    -1.9771    -4.1814
C      5.2045    -1.6478    -5.4957
C      5.2925    -1.4297    -2.9985
C      1.5796    -2.6828    -4.6009
C      1.6621    -3.7950    -3.5439
C      0.1549    -2.1491    -4.7214
N      0.3198     1.0717    -2.0385
H      4.7563    -2.6397     0.7457
H      5.3469    -1.0308     0.1680
H      4.9253    -1.2614     1.9078
H     -2.3363     2.3545     1.5736
H     -4.8749     2.5518    -0.1798
H     -4.6503     3.3476     1.3953
H     -3.5949     3.7989     0.0431
H     -4.7065     0.3746     1.2824
H     -3.1151     0.0133     2.1147
H     -4.2055     1.2940     2.7564
H     -4.4888     0.7191    -1.4048
H     -3.0814     0.9906    -3.4061
H     -2.0792    -0.4507    -2.9368
H     -3.7921    -0.6517    -3.4295
H     -4.8703    -1.3965    -0.6668
H     -3.3934    -2.0445    -1.4443
H     -3.2878    -1.3524     0.1964
H     -2.6038     2.8001    -2.1216
H     -1.4487     3.2972    -0.8285
H     -1.0116     3.6576    -3.7853
H      0.9750     3.2528    -5.1605
H      2.5224     1.4545    -4.5814
H      1.6869    -1.1815    -2.0255
H      3.1419    -0.0834    -2.0623
H      4.4457    -3.0797    -4.0862
H      6.2276    -2.0872    -5.5070
H      5.2804    -0.5472    -5.6352
H      4.6393    -2.0739    -6.3538
H      4.8209    -1.7696    -2.0524
H      6.3377    -1.8211    -3.0209
H      5.3253    -0.3132    -3.0271
H      1.8699    -3.1135    -5.5797
H      0.9347    -4.6018    -3.7962
H      2.6661    -4.2573    -3.5317
H      1.4316    -3.4141    -2.5314
H     -0.1773    -1.7019    -3.7688
H      0.1032    -1.3801    -5.5168
H     -0.5466    -2.9683    -4.9873
69
{"conf": 35, "E": 127.09, "rms": -1.0, "geom": "OH", "total_charge": 0, "CA_charge": 1, "smiles": "C[C:1]#[6N:2]->[Mn+:3]1(<-[3C-:4]#[O+:5])(<-[4H-:6])(<-[5C-:7]#[O+:8])<-[1P:9]([CH:10]([CH3:11])[CH3:12])([CH:13]([CH3:14])[CH3:15])[CH2:16][c:17]2[cH:18][cH:19][cH:20][c:21]([CH2:22][P:23]([CH:24]([CH3:25])[CH3:26])[CH:27]([CH3:28])[CH3:29])[2n:30]->12", "smiles3D": "C([C:1]#[6N:2]->[Mn+:3]1(<-[3C-:4]#[O+:5])(<-[4H-:6])(<-[5C-:7]#[O+:8])<-[1P:9]([C:10]([C:11]([H:35])([H:36])[H:37])([C:12]([H:38])([H:39])[H:40])[H:34])([C:13]([C:14]([H:42])([H:43])[H:44])([C:15]([H:45])([H:46])[H:47])[H:41])[C:16]([H:48])([H:49])[c:17]2[c:18]([H:50])[c:19]([H:51])[c:20]([H:52])[c:21]([C:22]([P:23]([C:24]([C:25]([H:56])([H:57])[H:58])([C:26]([H:59])([H:60])[H:61])[H:55])[C:27]([C:28]([H:63])([H:64])[H:65])([C:29]([H:66])([H:67])[H:68])[H:62])([H:53])[H:54])[2n:30]->12)([H:31])([H:32])[H:33]", "smiles3Dx": "C([C:1]#[6N:2]->[Mn+:3]1(<-[3C-:4]#[O+:5])(<-[4H-:6])(<-[5C-:7]#[O+:8])<-[1P:9]([C:10]([C:11]([H:35])([H:36])[H:37])([C:12]([H:38])([H:39])[H:40])[H:34])([C:13]([C:14]([H:42])([H:43])[H:44])([C:15]([H:45])([H:46])[H:47])[H:41])[C:16]([H:48])([H:49])[c:17]2[c:18]([H:50])[c:19]([H:51])[c:20]([H:52])[c:21]([C:22]([P:23]([C:24]([C:25]([H:56])([H:57])[H:58])([C:26]([H:59])([H:60])[H:61])[H:55])[C:27]([C:28]([H:63])([H:64])[H:65])([C:29]([H:66])([H:67])[H:68])[H:62])([H:53])[H:54])[2n:30]->12)([H:31])([H:32])[H:33]", "dummies": []}
C      4.9160     0.0544     0.7832
C      3.4879     0.0088     0.5092
N      2.2760    -0.0032     0.3081
Mn     0.0000     0.0000     0.0000
C      0.0931    -2.2889     0.0405
O      0.1398    -3.4932     0.0387
H     -0.2908    -0.0076     1.8141
C     -0.0288     2.2880     0.0701
O     -0.0490     3.4932     0.1514
P     -2.5365    -0.0689    -0.5823
C     -3.3482     1.4757    -1.0466
C     -3.4651     2.3969     0.1768
C     -2.5920     2.1765    -2.1848
C     -3.6479    -0.9128     0.5626
C     -2.9204    -2.0723     1.2481
C     -4.8938    -1.4453    -0.1614
C     -2.4595    -1.0460    -2.0803
C     -1.1788    -0.7553    -2.8764
C     -1.1380    -1.1710    -4.2140
C      0.0168    -1.0009    -4.9595
C      1.0891    -0.3261    -4.4076
C      1.0176     0.1582    -3.0924
C      2.0675     1.1289    -2.6119
P      2.0941     2.6331    -3.7562
C      3.7586     2.7733    -4.6463
C      3.6222     3.7952    -5.7835
C      4.2102     1.4352    -5.2349
C      1.9617     4.0985    -2.5620
C      0.8133     5.0071    -3.0201
C      3.2621     4.8982    -2.3759
N     -0.0603    -0.1689    -2.3093
H      5.1017    -0.2943     1.8158
H      5.4596    -0.5929     0.0759
H      5.2768     1.0934     0.6844
H     -4.3737     1.2491    -1.4086
H     -4.3239     2.0856     0.7968
H     -2.5572     2.3664     0.8137
H     -3.6513     3.4466    -0.1224
H     -2.6791     1.5888    -3.1171
H     -1.5188     2.3044    -1.9665
H     -3.0382     3.1718    -2.3906
H     -3.9701    -0.1822     1.3455
H     -2.6043    -2.8456     0.5150
H     -2.0276    -1.7025     1.7901
H     -3.5926    -2.5462     1.9918
H     -4.6564    -2.3124    -0.8170
H     -5.6345    -1.7653     0.5978
H     -5.3708    -0.6574    -0.7623
H     -2.4795    -2.1233    -1.8164
H     -3.3406    -0.8153    -2.7065
H     -1.9832    -1.6757    -4.6557
H      0.0644    -1.3605    -5.9806
H      1.9571    -0.1475    -5.0199
H      1.8254     1.4736    -1.5955
H      3.0644     0.6401    -2.5783
H      4.5430     3.1098    -3.9380
H      4.6139     3.9763    -6.2494
H      2.9206     3.4218    -6.5605
H      3.2292     4.7604    -5.4117
H      5.2160     1.5523    -5.6833
H      3.5215     1.1024    -6.0406
H      4.2890     0.6531    -4.4560
H      1.7008     3.7119    -1.5587
H      0.6811     5.8437    -2.3014
H     -0.1354     4.4116    -3.0519
H      1.0273     5.4170    -4.0407
H      4.0805     4.2302    -2.0099
H      3.1092     5.6898    -1.6043
H      3.5739     5.4018    -3.3197
69
{"conf": 36, "E": 149.74, "rms": -1.0, "geom": "OH", "total_charge": 0, "CA_charge": 1, "smiles": "C[C:1]#[6N:2]->[Mn+:3]1(<-[3C-:4]#[O+:5])(<-[4H-:6])(<-[5C-:7]#[O+:8])<-[1P:9]([CH:10]([CH3:11])[CH3:12])([CH:13]([CH3:14])[CH3:15])[CH2:16][c:17]2[cH:18][cH:19][cH:20][c:21]([CH2:22][P:23]([CH:24]([CH3:25])[CH3:26])[CH:27]([CH3:28])[CH3:29])[2n:30]->12", "smiles3D": "C([C:1]#[6N:2]->[Mn+:3]1(<-[3C-:4]#[O+:5])(<-[4H-:6])(<-[5C-:7]#[O+:8])<-[1P:9]([C:10]([C:11]([H:35])([H:36])[H:37])([C:12]([H:38])([H:39])[H:40])[H:34])([C:13]([C:14]([H:42])([H:43])[H:44])([C:15]([H:45])([H:46])[H:47])[H:41])[C:16]([H:48])([H:49])[c:17]2[c:18]([H:50])[c:19]([H:51])[c:20]([H:52])[c:21]([C:22]([P:23]([C:24]([C:25]([H:56])([H:57])[H:58])([C:26]([H:59])([H:60])[H:61])[H:55])[C:27]([C:28]([H:63])([H:64])[H:65])([C:29]([H:66])([H:67])[H:68])[H:62])([H:53])[H:54])[2n:30]->12)([H:31])([H:32])[H:33]", "smiles3Dx": "C([C:1]#[6N:2]->[Mn+:3]1(<-[3C-:4]#[O+:5])(<-[4H-:6])(<-[5C-:7]#[O+:8])<-[1P:9]([C:10]([C:11]([H:35])([H:36])[H:37])([C:12]([H:38])([H:39])[H:40])[H:34])([C:13]([C:14]([H:42])([H:43])[H:44])([C:15]([H:45])([H:46])[H:47])[H:41])[C:16]([H:48])([H:49])[c:17]2[c:18]([H:50])[c:19]([H:51])[c:20]([H:52])[c:21]([C:22]([P:23]([C:24]([C:25]([H:56])([H:57])[H:58])([C:26]([H:59])([H:60])[H:61])[H:55])[C:27]([C:28]([H:63])([H:64])[H:65])([C:29]([H:66])([H:67])[H:68])[H:62])([H:53])[H:54])[2n:30]->12)([H:31])([H:32])[H:33]", "dummies": []}
C      0.6599     1.4938     4.7150
C      0.4899     1.0553     3.3273
N      0.3277     0.6894     2.1657
Mn     0.0000     0.0000     0.0000
C     -1.6013    -1.4893     0.6697
O     -2.4440    -2.2793     1.0186
H     -1.3104     1.2554    -0.2503
C      1.5943     1.5221    -0.6145
O      2.4359     2.3235    -0.9374
P     -0.1166    -0.8995    -2.4287
C     -1.1181    -2.4013    -2.6331
C     -1.2745    -2.7772    -4.1105
C     -0.4986    -3.5792    -1.8665
C     -0.5879     0.2513    -3.7424
C     -2.0341     0.7159    -3.5236
C      0.3365     1.4709    -3.8034
C      1.5992    -1.3700    -2.6692
C      2.2302    -1.8604    -1.3518
C      3.4360    -2.5710    -1.4280
C      3.9873    -3.1193    -0.2813
C      3.2879    -3.0407     0.9178
C      2.0790    -2.3256     0.9820
C      1.0823    -2.6045     2.0870
P      1.6695    -3.3615     3.7049
C      2.3185    -5.1211     3.5412
C      1.5821    -5.8486     2.4163
C      2.1381    -5.8696     4.8634
C      2.7699    -2.1784     4.6662
C      4.2527    -2.4974     4.4996
C      2.3754    -2.2115     6.1436
N      1.6652    -1.6147    -0.1179
H      1.0396     2.5390     4.7242
H     -0.3083     1.4325     5.2476
H      1.3955     0.8417     5.2259
H     -2.1305    -2.2144    -2.2149
H     -0.2876    -2.8228    -4.6128
H     -1.9384    -2.0494    -4.6319
H     -1.7651    -3.7702    -4.1983
H      0.4255    -3.9458    -2.3704
H     -0.2807    -3.3047    -0.8144
H     -1.2012    -4.4371    -1.8631
H     -0.5223    -0.2752    -4.7134
H     -2.7169    -0.1620    -3.4593
H     -2.1057     1.2985    -2.5710
H     -2.3614     1.3656    -4.3660
H      0.3354     2.0306    -2.8400
H     -0.0145     2.1712    -4.5931
H      1.3669     1.1894    -4.1062
H      2.1837    -0.5044    -3.0281
H      1.6556    -2.1740    -3.4309
H      3.9279    -2.7263    -2.3779
H      4.9150    -3.6789    -0.3433
H      3.6756    -3.5766     1.7606
H      0.3189    -3.2925     1.6892
H      0.5601    -1.6746     2.3409
H      3.3972    -5.1167     3.2908
H      1.7369    -5.3425     1.4419
H      1.9874    -6.8785     2.3128
H      0.4925    -5.8771     2.6186
H      2.4900    -6.9212     4.7614
H      1.0620    -5.8930     5.1539
H      2.7245    -5.3825     5.6708
H      2.5848    -1.1505     4.2809
H      4.8521    -1.8054     5.1407
H      4.4615    -3.5504     4.8011
H      4.5581    -2.3267     3.4473
H      2.5551    -3.2206     6.5855
H      2.9449    -1.4522     6.7125
H      1.2951    -1.9689     6.2459
69
{"conf": 37, "E": 216.27, "rms": -1.0, "geom": "OH", "total_charge": 0, "CA_charge": 1, "smiles": "C[C:1]#[6N:2]->[Mn+:3]1(<-[3C-:4]#[O+:5])(<-[4H-:6])(<-[5C-:7]#[O+:8])<-[1P:9]([CH:10]([CH3:11])[CH3:12])([CH:13]([CH3:14])[CH3:15])[CH2:16][c:17]2[cH:18][cH:19][cH:20][c:21]([CH2:22][P:23]([CH:24]([CH3:25])[CH3:26])[CH:27]([CH3:28])[CH3:29])[2n:30]->12", "smiles3D": "C([C:1]#[6N:2]->[Mn+:3]1(<-[3C-:4]#[O+:5])(<-[4H-:6])(<-[5C-:7]#[O+:8])<-[1P:9]([C:10]([C:11]([H:35])([H:36])[H:37])([C:12]([H:38])([H:39])[H:40])[H:34])([C:13]([C:14]([H:42])([H:43])[H:44])([C:15]([H:45])([H:46])[H:47])[H:41])[C:16]([H:48])([H:49])[c:17]2[c:18]([H:50])[c:19]([H:51])[c:20]([H:52])[c:21]([C:22]([P:23]([C:24]([C:25]([H:56])([H:57])[H:58])([C:26]([H:59])([H:60])[H:61])[H:55])[C:27]([C:28]([H:63])([H:64])[H:65])([C:29]([H:66])([H:67])[H:68])[H:62])([H:53])[H:54])[2n:30]->12)([H:31])([H:32])[H:33]", "smiles3Dx": "C([C:1]#[6N:2]->[Mn+:3]1(<-[3C-:4]#[O+:5])(<-[4H-:6])(<-[5C-:7]#[O+:8])<-[1P:9]([C:10]([C:11]([H:35])([H:36])[H:37])([C:12]([H:38])([H:39])[H:40])[H:34])([C:13]([C:14]([H:42])([H:43])[H:44])([C:15]([H:45])([H:46])[H:47])[H:41])[C:16]([H:48])([H:49])[c:17]2[c:18]([H:50])[c:19]([H:51])[c:20]([H:52])[c:21]([C:22]([P:23]([C:24]([C:25]([H:56])([H:57])[H:58])([C:26]([H:59])([H:60])[H:61])[H:55])[C:27]([C:28]([H:63])([H:64])[H:65])([C:29]([H:66])([H:67])[H:68])[H:62])([H:53])[H:54])[2n:30]->12)([H:31])([H:32])[H:33]", "dummies": []}
C      1.3638    -3.6536     2.5867
C      1.3090    -2.7688     1.4472
N      1.0269    -1.8457     0.7061
Mn     0.0000     0.0000     0.0000
C      1.2884     0.5166    -1.6782
O      1.8335     0.8809    -2.6738
H     -1.1184    -1.0068    -1.1311
C     -1.2998    -0.5758     1.7458
O     -1.9458    -1.0031     2.6646
P     -1.4158     2.1500    -0.3209
C     -1.9582     2.4502    -2.0069
C     -2.0506     1.1029    -2.7546
C     -0.9563     3.3564    -2.7788
C     -2.8161     2.4819     0.7757
C     -2.4365     2.3559     2.2957
C     -3.9730     1.4997     0.5236
C     -0.1496     3.2840     0.2312
C      0.5714     2.7218     1.3771
C      0.5414     3.3604     2.6624
C      1.2870     2.8803     3.7112
C      2.0183     1.6619     3.5389
C      1.9881     1.0215     2.2980
C      3.2070     0.2621     1.8445
P      3.8588     0.8748     0.2114
C      4.7115     2.5879     0.4377
C      3.7100     3.6816     0.1260
C      5.9420     2.7779    -0.4858
C      5.2544    -0.3444    -0.2437
C      5.2883    -0.5216    -1.7766
C      5.0619    -1.7126     0.4373
N      1.1649     1.4652     1.2787
H      1.5156    -2.9368     3.4562
H      2.1609    -4.3654     2.5143
H      0.3934    -4.1169     2.7470
H     -2.9312     2.9163    -1.9892
H     -1.0497     0.6522    -2.9068
H     -2.5131     1.2333    -3.7579
H     -2.6734     0.3927    -2.1575
H     -1.2350     4.4647    -2.6351
H      0.0942     3.1363    -2.5932
H     -1.0841     3.2088    -3.8985
H     -3.1707     3.5331     0.5810
H     -1.6025     1.6880     2.4447
H     -3.2651     2.0061     2.9033
H     -2.1505     3.3617     2.6744
H     -4.2948     1.6078    -0.5756
H     -3.6819     0.4660     0.7165
H     -4.8677     1.7728     1.1228
H     -0.5925     4.2735     0.4276
H      0.5949     3.4327    -0.6032
H      0.1377     4.4542     2.7134
H      1.2758     3.3426     4.6534
H      2.7128     1.3227     4.3484
H      2.9259    -0.7734     1.7886
H      4.0078     0.2958     2.6436
H      5.0643     2.7100     1.4926
H      4.2018     4.6679     0.0562
H      2.9531     3.7749     0.9172
H      3.1960     3.5192    -0.8539
H      6.3513     3.8110    -0.3671
H      5.6505     2.6199    -1.5675
H      6.7563     2.0759    -0.2159
H      6.2524     0.0077     0.1104
H      4.4004    -0.0168    -2.2604
H      5.2567    -1.5926    -2.0916
H      6.1998    -0.0512    -2.1847
H      4.0701    -2.1627     0.1895
H      5.1371    -1.6019     1.5456
H      5.8657    -2.4236     0.1339
69
{"conf": 38, "E": 327.72, "rms": -1.0, "geom": "OH", "total_charge": 0, "CA_charge": 1, "smiles": "C[C:1]#[6N:2]->[Mn+:3]1(<-[3C-:4]#[O+:5])(<-[4H-:6])(<-[5C-:7]#[O+:8])<-[1P:9]([CH:10]([CH3:11])[CH3:12])([CH:13]([CH3:14])[CH3:15])[CH2:16][c:17]2[cH:18][cH:19][cH:20][c:21]([CH2:22][P:23]([CH:24]([CH3:25])[CH3:26])[CH:27]([CH3:28])[CH3:29])[2n:30]->12", "smiles3D": "C([C:1]#[6N:2]->[Mn+:3]1(<-[3C-:4]#[O+:5])(<-[4H-:6])(<-[5C-:7]#[O+:8])<-[1P:9]([C:10]([C:11]([H:35])([H:36])[H:37])([C:12]([H:38])([H:39])[H:40])[H:34])([C:13]([C:14]([H:42])([H:43])[H:44])([C:15]([H:45])([H:46])[H:47])[H:41])[C:16]([H:48])([H:49])[c:17]2[c:18]([H:50])[c:19]([H:51])[c:20]([H:52])[c:21]([C:22]([P:23]([C:24]([C:25]([H:56])([H:57])[H:58])([C:26]([H:59])([H:60])[H:61])[H:55])[C:27]([C:28]([H:63])([H:64])[H:65])([C:29]([H:66])([H:67])[H:68])[H:62])([H:53])[H:54])[2n:30]->12)([H:31])([H:32])[H:33]", "smiles3Dx": "C([C:1]#[6N:2]->[Mn+:3]1(<-[3C-:4]#[O+:5])(<-[4H-:6])(<-[5C-:7]#[O+:8])<-[1P:9]([C:10]([C:11]([H:35])([H:36])[H:37])([C:12]([H:38])([H:39])[H:40])[H:34])([C:13]([C:14]([H:42])([H:43])[H:44])([C:15]([H:45])([H:46])[H:47])[H:41])[C:16]([H:48])([H:49])[c:17]2[c:18]([H:50])[c:19]([H:51])[c:20]([H:52])[c:21]([C:22]([P:23]([C:24]([C:25]([H:56])([H:57])[H:58])([C:26]([H:59])([H:60])[H:61])[H:55])[C:27]([C:28]([H:63])([H:64])[H:65])([C:29]([H:66])([H:67])[H:68])[H:62])([H:53])[H:54])[2n:30]->12)([H:31])([H:32])[H:33]", "dummies": []}
C      2.0595    -1.5597     4.2664
C      1.4486    -1.0994     3.0182
N      0.9438    -0.7152     1.9654
Mn     0.0000     0.0000     0.0000
C     -0.9228     1.8168     1.0335
O     -1.4025     2.7756     1.5851
H     -1.4854    -0.5198     0.9253
C      1.0489    -1.8000    -0.9601
O      1.6052    -2.7517    -1.4544
P     -1.0785     0.8922    -2.2287
C      0.1088     1.5491    -3.4176
C     -0.4762     1.5819    -4.8381
C      1.3941     0.7171    -3.3971
C     -2.4743     2.0426    -2.1899
C     -1.9991     3.4679    -1.8852
C     -3.5306     1.6085    -1.1636
C     -1.7425    -0.6003    -2.9378
C     -2.2951    -1.4826    -1.8345
C     -3.4225    -2.2658    -2.1228
C     -3.8924    -3.1751    -1.1923
C     -3.1693    -3.3923    -0.0299
C     -1.9683    -2.6969     0.1828
C     -1.0957    -3.0557     1.3586
P     -0.7275    -4.8841     1.6529
C     -1.5865    -5.4330     3.2330
C     -1.0108    -4.6772     4.4326
C     -3.1008    -5.2413     3.1503
C     -1.2442    -6.0108     0.2340
C     -0.4907    -5.6227    -1.0464
C     -0.9337    -7.4685     0.5912
N     -1.6558    -1.6182    -0.6202
H      1.3759    -2.2691     4.7766
H      2.2583    -0.6922     4.9262
H      3.0168    -2.0777     4.0370
H      0.3660     2.5861    -3.1216
H      0.2612     2.0591    -5.5185
H     -0.6899     0.5658    -5.2341
H     -1.3930     2.2078    -4.8716
H      1.7372     0.5430    -2.3542
H      2.1926     1.2646    -3.9390
H      1.2478    -0.2634    -3.9090
H     -2.9541     2.0433    -3.1934
H     -2.8658     4.1340    -1.6955
H     -1.3273     3.4990    -1.0098
H     -1.4575     3.8910    -2.7564
H     -3.1719     1.7143    -0.1258
H     -3.8565     0.5638    -1.3357
H     -4.4414     2.2461    -1.2773
H     -0.9374    -1.1472    -3.4742
H     -2.5460    -0.3381    -3.6582
H     -3.9429    -2.1624    -3.0642
H     -4.7876    -3.7477    -1.3911
H     -3.5246    -4.1297     0.6726
H     -1.4751    -2.5755     2.2800
H     -0.1018    -2.6567     1.1540
H     -1.3742    -6.5138     3.3833
H      0.0862    -4.8439     4.4843
H     -1.4613    -5.0497     5.3796
H     -1.1982    -3.5835     4.3534
H     -3.5120    -5.8281     2.3031
H     -3.5779    -5.6069     4.0856
H     -3.3456    -4.1649     3.0259
H     -2.3338    -5.9348     0.0524
H      0.6083    -5.6901    -0.8903
H     -0.7495    -4.5910    -1.3506
H     -0.7866    -6.2970    -1.8818
H      0.1346    -7.5886     0.8665
H     -1.1606    -8.1325    -0.2718
H     -1.5682    -7.7997     1.4406
