# Supplementary material for: MACE: Automated Assessment of Stereochemistry of Transition Metal Complexes and Its Applications in Computational Catalysis
Source: J Chem Theory Comput. 2024 Feb 16;20(5):2313–20. doi: 10.1021/acs.jctc.3c01313 (PMC10938507; doi:10.1021/acs.jctc.3c01313)
Supplement: Supplementary file 3 — ct3c01313_si_003.zip [file ct3c01313_si_003.zip › structures/screening/mace_MeCN/Mn_PNpyP_iPr_bi_4.xyz]

69
{"conf": 0, "E": 209.17, "rms": -1.0, "geom": "OH", "total_charge": 0, "CA_charge": 1, "smiles": "C[C:1]#[5N:2]->[Mn+:3]1(<-[3C-:4]#[O+:5])(<-[4H-:6])(<-[6C-:7]#[O+:8])<-[1P:9]([CH:10]([CH3:11])[CH3:12])([CH:13]([CH3:14])[CH3:15])[CH2:16][c:17]2[cH:18][cH:19][cH:20][c:21]([CH2:22][P:23]([CH:24]([CH3:25])[CH3:26])[CH:27]([CH3:28])[CH3:29])[2n:30]->12", "smiles3D": "C([C:1]#[5N:2]->[Mn+:3]1(<-[3C-:4]#[O+:5])(<-[4H-:6])(<-[6C-:7]#[O+:8])<-[1P:9]([C:10]([C:11]([H:35])([H:36])[H:37])([C:12]([H:38])([H:39])[H:40])[H:34])([C:13]([C:14]([H:42])([H:43])[H:44])([C:15]([H:45])([H:46])[H:47])[H:41])[C:16]([H:48])([H:49])[c:17]2[c:18]([H:50])[c:19]([H:51])[c:20]([H:52])[c:21]([C:22]([P:23]([C:24]([C:25]([H:56])([H:57])[H:58])([C:26]([H:59])([H:60])[H:61])[H:55])[C:27]([C:28]([H:63])([H:64])[H:65])([C:29]([H:66])([H:67])[H:68])[H:62])([H:53])[H:54])[2n:30]->12)([H:31])([H:32])[H:33]", "smiles3Dx": "C([C:1]#[5N:2]->[Mn+:3]1(<-[3C-:4]#[O+:5])(<-[4H-:6])(<-[6C-:7]#[O+:8])<-[1P:9]([C:10]([C:11]([H:35])([H:36])[H:37])([C:12]([H:38])([H:39])[H:40])[H:34])([C:13]([C:14]([H:42])([H:43])[H:44])([C:15]([H:45])([H:46])[H:47])[H:41])[C:16]([H:48])([H:49])[c:17]2[c:18]([H:50])[c:19]([H:51])[c:20]([H:52])[c:21]([C:22]([P:23]([C:24]([C:25]([H:56])([H:57])[H:58])([C:26]([H:59])([H:60])[H:61])[H:55])[C:27]([C:28]([H:63])([H:64])[H:65])([C:29]([H:66])([H:67])[H:68])[H:62])([H:53])[H:54])[2n:30]->12)([H:31])([H:32])[H:33]", "dummies": []}
C      3.1678    -0.5038     3.4759
C      2.1347    -0.2250     2.5980
N      1.2422    -0.1023     1.7693
Mn     0.0000     0.0000     0.0000
C     -1.3457    -0.0297    -1.8670
O     -2.0754    -0.0937    -2.7787
H     -1.2702    -1.0411     0.7944
C      1.1100    -1.7729    -0.8350
O      1.6876    -2.7858    -1.2262
P     -0.8043     2.3583     0.6585
C      0.3650     3.3189     1.6488
C      0.1204     4.8634     1.4795
C      0.3789     2.9435     3.1455
C     -2.4746     2.4007     1.3190
C     -3.4455     1.7073     0.3379
C     -2.5455     1.6560     2.6512
C     -0.6640     3.0404    -1.0058
C      0.6408     2.5509    -1.6133
C      1.0604     2.9924    -2.9207
C      2.2934     2.6700    -3.3723
C      3.1514     1.8650    -2.5825
C      2.6500     1.3567    -1.3624
C      3.6253     0.7013    -0.3981
P      4.5266     1.8529     0.8282
C      5.1995     3.4851     0.1086
C      4.0671     4.4020    -0.3921
C      6.2993     3.2959    -0.9415
C      6.0109     0.8682     1.4913
C      6.9125     0.2913     0.3772
C      6.8098     1.6596     2.5538
N      1.3682     1.5907    -0.9895
H      3.7024     0.4151     3.7449
H      2.9355    -1.0882     4.4146
H      3.8664    -1.1160     2.9095
H      1.3880     3.1155     1.2567
H     -0.8234     5.1322     1.0005
H      0.1872     5.4123     2.4572
H      0.9397     5.2938     0.8775
H     -0.0085     1.9351     3.3359
H      1.4419     2.9271     3.4775
H     -0.1273     3.7068     3.7925
H     -2.7617     3.4596     1.4409
H     -3.4035     2.1730    -0.6543
H     -4.5062     1.8039     0.6953
H     -3.2217     0.6191     0.2767
H     -3.5716     1.2375     2.8778
H     -1.8655     0.7884     2.6782
H     -2.3181     2.3302     3.5221
H     -1.5497     2.7247    -1.6128
H     -0.6607     4.1239    -0.9433
H      0.3856     3.6520    -3.5017
H      2.5691     2.8263    -4.3441
H      4.1713     1.6648    -2.8628
H      4.3617     0.1157    -0.9760
H      3.1138    -0.0673     0.2064
H      5.6776     4.0091     0.9709
H      4.1489     5.3993     0.0918
H      4.1335     4.5458    -1.4906
H      3.0678     3.9914    -0.1361
H      7.1656     2.7683    -0.4890
H      5.9156     2.7347    -1.8187
H      6.6658     4.2940    -1.2662
H      5.5878    -0.0067     2.0150
H      6.4982     0.4789    -0.6313
H      7.9416     0.7111     0.4187
H      6.9882    -0.8149     0.4776
H      7.9052     1.5591     2.4173
H      6.5389     2.7311     2.5713
H      6.5816     1.2720     3.5651
69
{"conf": 1, "E": 123.7, "rms": -1.0, "geom": "OH", "total_charge": 0, "CA_charge": 1, "smiles": "C[C:1]#[5N:2]->[Mn+:3]1(<-[3C-:4]#[O+:5])(<-[4H-:6])(<-[6C-:7]#[O+:8])<-[1P:9]([CH:10]([CH3:11])[CH3:12])([CH:13]([CH3:14])[CH3:15])[CH2:16][c:17]2[cH:18][cH:19][cH:20][c:21]([CH2:22][P:23]([CH:24]([CH3:25])[CH3:26])[CH:27]([CH3:28])[CH3:29])[2n:30]->12", "smiles3D": "C([C:1]#[5N:2]->[Mn+:3]1(<-[3C-:4]#[O+:5])(<-[4H-:6])(<-[6C-:7]#[O+:8])<-[1P:9]([C:10]([C:11]([H:35])([H:36])[H:37])([C:12]([H:38])([H:39])[H:40])[H:34])([C:13]([C:14]([H:42])([H:43])[H:44])([C:15]([H:45])([H:46])[H:47])[H:41])[C:16]([H:48])([H:49])[c:17]2[c:18]([H:50])[c:19]([H:51])[c:20]([H:52])[c:21]([C:22]([P:23]([C:24]([C:25]([H:56])([H:57])[H:58])([C:26]([H:59])([H:60])[H:61])[H:55])[C:27]([C:28]([H:63])([H:64])[H:65])([C:29]([H:66])([H:67])[H:68])[H:62])([H:53])[H:54])[2n:30]->12)([H:31])([H:32])[H:33]", "smiles3Dx": "C([C:1]#[5N:2]->[Mn+:3]1(<-[3C-:4]#[O+:5])(<-[4H-:6])(<-[6C-:7]#[O+:8])<-[1P:9]([C:10]([C:11]([H:35])([H:36])[H:37])([C:12]([H:38])([H:39])[H:40])[H:34])([C:13]([C:14]([H:42])([H:43])[H:44])([C:15]([H:45])([H:46])[H:47])[H:41])[C:16]([H:48])([H:49])[c:17]2[c:18]([H:50])[c:19]([H:51])[c:20]([H:52])[c:21]([C:22]([P:23]([C:24]([C:25]([H:56])([H:57])[H:58])([C:26]([H:59])([H:60])[H:61])[H:55])[C:27]([C:28]([H:63])([H:64])[H:65])([C:29]([H:66])([H:67])[H:68])[H:62])([H:53])[H:54])[2n:30]->12)([H:31])([H:32])[H:33]", "dummies": []}
C     -0.5199    -2.1559     4.4623
C     -0.3830    -1.5273     3.1540
N     -0.2669    -0.9905     2.0534
Mn     0.0000     0.0000     0.0000
C      0.5485     0.9212    -2.0299
O      0.8739     1.3984    -3.0923
H     -0.3956    -1.5979    -0.8147
C      2.2114    -0.6009     0.0947
O      3.3702    -0.9344     0.1365
P     -2.4933     0.8250    -0.1716
C     -3.7657    -0.2546     0.5238
C     -3.2950    -0.9115     1.8203
C     -4.1519    -1.3522    -0.4836
C     -3.1268     1.3772    -1.7831
C     -2.1941     2.4160    -2.4288
C     -4.5457     1.9829    -1.6585
C     -2.4418     2.2769     0.8859
C     -1.0342     2.8855     0.9252
C     -0.9218     4.2814     1.0471
C      0.3250     4.8613     1.2430
C      1.4299     4.0487     1.4594
C      1.2789     2.6497     1.4309
C      2.3893     1.7688     1.9374
P      3.1963     2.4593     3.5110
C      1.8876     2.3902     4.8890
C      0.7488     3.3678     4.6270
C      1.3133     0.9872     5.1042
C      4.4074     1.0899     3.9652
C      5.0936     1.3904     5.3079
C      5.4591     0.9354     2.8611
N      0.0996     2.1068     0.9989
H     -1.3564    -2.8823     4.4325
H      0.4289    -2.6644     4.7145
H     -0.7423    -1.3906     5.2339
H     -4.6729     0.3631     0.7556
H     -2.6068    -1.7680     1.6090
H     -4.1640    -1.3475     2.3561
H     -2.8237    -0.1862     2.5038
H     -3.2507    -1.8995    -0.8454
H     -4.7116    -0.9312    -1.3379
H     -4.8357    -2.0853    -0.0131
H     -3.1870     0.4841    -2.4602
H     -1.5745     2.9650    -1.6837
H     -1.5588     1.8994    -3.1731
H     -2.7786     3.1696    -3.0086
H     -5.2564     1.3167    -1.1249
H     -4.5339     2.9801    -1.1534
H     -4.9599     2.1217    -2.6790
H     -3.1652     3.0320     0.5180
H     -2.7280     1.9939     1.9186
H     -1.7977     4.9126     0.9912
H      0.4120     5.9393     1.3219
H      2.3825     4.5132     1.7006
H      1.9816     0.7672     2.1861
H      3.1583     1.6952     1.1357
H      2.3836     2.7180     5.8300
H      1.1489     4.3613     4.3596
H      0.0800     3.0113     3.8191
H      0.1390     3.4896     5.5459
H      0.9094     0.5693     4.1576
H      2.0974     0.2988     5.4943
H      0.4890     1.0259     5.8604
H      3.8713     0.1178     4.0534
H      5.6981     2.3308     5.2247
H      4.3412     1.5084     6.1207
H      5.7753     0.5532     5.6017
H      6.2426     0.2043     3.1694
H      5.9435     1.9212     2.6590
H      4.9903     0.5542     1.9287
69
{"conf": 2, "E": 133.44, "rms": -1.0, "geom": "OH", "total_charge": 0, "CA_charge": 1, "smiles": "C[C:1]#[5N:2]->[Mn+:3]1(<-[3C-:4]#[O+:5])(<-[4H-:6])(<-[6C-:7]#[O+:8])<-[1P:9]([CH:10]([CH3:11])[CH3:12])([CH:13]([CH3:14])[CH3:15])[CH2:16][c:17]2[cH:18][cH:19][cH:20][c:21]([CH2:22][P:23]([CH:24]([CH3:25])[CH3:26])[CH:27]([CH3:28])[CH3:29])[2n:30]->12", "smiles3D": "C([C:1]#[5N:2]->[Mn+:3]1(<-[3C-:4]#[O+:5])(<-[4H-:6])(<-[6C-:7]#[O+:8])<-[1P:9]([C:10]([C:11]([H:35])([H:36])[H:37])([C:12]([H:38])([H:39])[H:40])[H:34])([C:13]([C:14]([H:42])([H:43])[H:44])([C:15]([H:45])([H:46])[H:47])[H:41])[C:16]([H:48])([H:49])[c:17]2[c:18]([H:50])[c:19]([H:51])[c:20]([H:52])[c:21]([C:22]([P:23]([C:24]([C:25]([H:56])([H:57])[H:58])([C:26]([H:59])([H:60])[H:61])[H:55])[C:27]([C:28]([H:63])([H:64])[H:65])([C:29]([H:66])([H:67])[H:68])[H:62])([H:53])[H:54])[2n:30]->12)([H:31])([H:32])[H:33]", "smiles3Dx": "C([C:1]#[5N:2]->[Mn+:3]1(<-[3C-:4]#[O+:5])(<-[4H-:6])(<-[6C-:7]#[O+:8])<-[1P:9]([C:10]([C:11]([H:35])([H:36])[H:37])([C:12]([H:38])([H:39])[H:40])[H:34])([C:13]([C:14]([H:42])([H:43])[H:44])([C:15]([H:45])([H:46])[H:47])[H:41])[C:16]([H:48])([H:49])[c:17]2[c:18]([H:50])[c:19]([H:51])[c:20]([H:52])[c:21]([C:22]([P:23]([C:24]([C:25]([H:56])([H:57])[H:58])([C:26]([H:59])([H:60])[H:61])[H:55])[C:27]([C:28]([H:63])([H:64])[H:65])([C:29]([H:66])([H:67])[H:68])[H:62])([H:53])[H:54])[2n:30]->12)([H:31])([H:32])[H:33]", "dummies": []}
C     -3.9005     0.8557     2.9767
C     -2.7732     0.6041     2.0771
N     -1.8139     0.3929     1.3367
Mn     0.0000     0.0000     0.0000
C      1.7871    -0.4302    -1.3615
O      2.7220    -0.6637    -2.0864
H     -0.9437     0.5825    -1.4710
C     -0.8582    -2.1077    -0.3153
O     -1.3128    -3.2108    -0.4871
P      0.8820     2.3735     0.6127
C      2.5881     2.7648     0.1544
C      3.0050     4.1623     0.6501
C      3.5626     1.7203     0.7175
C     -0.1410     3.7926     0.1489
C     -1.4301     3.3217    -0.5279
C     -0.4827     4.6792     1.3569
C      0.8346     2.1675     2.3969
C      1.3303     0.7687     2.7989
C      1.9282     0.6271     4.0554
C      2.5357    -0.5683     4.3996
C      2.5923    -1.5987     3.4742
C      1.9321    -1.4717     2.2330
C      2.2222    -2.4733     1.1380
P      2.6251    -4.2086     1.7495
C      2.8958    -5.3114     0.2488
C      1.6345    -5.4926    -0.6010
C      4.0330    -4.7419    -0.6002
C      1.2167    -4.8225     2.8446
C      1.3489    -6.3235     3.0984
C     -0.1664    -4.4664     2.2974
N      1.2333    -0.3219     1.9560
H     -3.8967     0.1029     3.7915
H     -4.8564     0.7836     2.4110
H     -3.7999     1.8729     3.4130
H      2.6552     2.7494    -0.9524
H      4.0644     4.3537     0.3653
H      2.9377     4.2387     1.7534
H      2.4021     4.9686     0.1872
H      3.2477     0.6922     0.4693
H      3.6559     1.8093     1.8228
H      4.5709     1.8738     0.2789
H      0.4174     4.4056    -0.5850
H     -1.1913     2.8234    -1.4886
H     -2.0769     4.1963    -0.7665
H     -2.0015     2.6390     0.1253
H     -1.2032     4.1790     2.0412
H     -0.9591     5.6211     1.0053
H      0.4323     4.9601     1.9162
H     -0.2052     2.2817     2.7541
H      1.4641     2.9425     2.8800
H      1.9640     1.4604     4.7472
H      3.0245    -0.6666     5.3613
H      3.1750    -2.4675     3.7381
H      3.0968    -2.1040     0.5663
H      1.3879    -2.5460     0.4460
H      3.2185    -6.3095     0.6183
H      1.8860    -6.0107    -1.5511
H      1.1664    -4.5132    -0.8415
H      0.9096    -6.1415    -0.0696
H      4.3056    -5.4549    -1.4050
H      4.9333    -4.5679     0.0303
H      3.7317    -3.7801    -1.0693
H      1.3277    -4.3049     3.8231
H      0.5691    -6.6652     3.8148
H      1.2415    -6.9019     2.1577
H      2.3442    -6.5432     3.5484
H     -0.9491    -4.7858     3.0169
H     -0.3631    -4.9578     1.3316
H     -0.2532    -3.3704     2.1821
69
{"conf": 3, "E": 120.99, "rms": -1.0, "geom": "OH", "total_charge": 0, "CA_charge": 1, "smiles": "C[C:1]#[5N:2]->[Mn+:3]1(<-[3C-:4]#[O+:5])(<-[4H-:6])(<-[6C-:7]#[O+:8])<-[1P:9]([CH:10]([CH3:11])[CH3:12])([CH:13]([CH3:14])[CH3:15])[CH2:16][c:17]2[cH:18][cH:19][cH:20][c:21]([CH2:22][P:23]([CH:24]([CH3:25])[CH3:26])[CH:27]([CH3:28])[CH3:29])[2n:30]->12", "smiles3D": "C([C:1]#[5N:2]->[Mn+:3]1(<-[3C-:4]#[O+:5])(<-[4H-:6])(<-[6C-:7]#[O+:8])<-[1P:9]([C:10]([C:11]([H:35])([H:36])[H:37])([C:12]([H:38])([H:39])[H:40])[H:34])([C:13]([C:14]([H:42])([H:43])[H:44])([C:15]([H:45])([H:46])[H:47])[H:41])[C:16]([H:48])([H:49])[c:17]2[c:18]([H:50])[c:19]([H:51])[c:20]([H:52])[c:21]([C:22]([P:23]([C:24]([C:25]([H:56])([H:57])[H:58])([C:26]([H:59])([H:60])[H:61])[H:55])[C:27]([C:28]([H:63])([H:64])[H:65])([C:29]([H:66])([H:67])[H:68])[H:62])([H:53])[H:54])[2n:30]->12)([H:31])([H:32])[H:33]", "smiles3Dx": "C([C:1]#[5N:2]->[Mn+:3]1(<-[3C-:4]#[O+:5])(<-[4H-:6])(<-[6C-:7]#[O+:8])<-[1P:9]([C:10]([C:11]([H:35])([H:36])[H:37])([C:12]([H:38])([H:39])[H:40])[H:34])([C:13]([C:14]([H:42])([H:43])[H:44])([C:15]([H:45])([H:46])[H:47])[H:41])[C:16]([H:48])([H:49])[c:17]2[c:18]([H:50])[c:19]([H:51])[c:20]([H:52])[c:21]([C:22]([P:23]([C:24]([C:25]([H:56])([H:57])[H:58])([C:26]([H:59])([H:60])[H:61])[H:55])[C:27]([C:28]([H:63])([H:64])[H:65])([C:29]([H:66])([H:67])[H:68])[H:62])([H:53])[H:54])[2n:30]->12)([H:31])([H:32])[H:33]", "dummies": []}
C     -0.1077    -1.3944     4.7765
C     -0.1188    -0.9699     3.3780
N     -0.1175    -0.6146     2.2030
Mn     0.0000     0.0000     0.0000
C      0.2102     0.5479    -2.2078
O      0.3160     0.8456    -3.3709
H      1.5692    -0.9469    -0.1083
C      1.1371     1.9156     0.5470
O      1.7400     2.9187     0.8440
P     -1.5039    -1.9919    -0.6833
C     -0.8217    -3.2848    -1.7538
C      0.6860    -3.4321    -1.4894
C     -1.0490    -2.9770    -3.2399
C     -2.3332    -2.7896     0.7135
C     -3.5992    -3.5484     0.2748
C     -1.3692    -3.7480     1.4153
C     -2.7618    -1.0674    -1.5736
C     -3.0690     0.2549    -0.8691
C     -4.2704     0.9012    -1.1944
C     -4.5457     2.1587    -0.6806
C     -3.6664     2.7354     0.2267
C     -2.4994     2.0427     0.6032
C     -1.6516     2.5749     1.7276
P     -2.6835     3.2660     3.1432
C     -3.7365     1.9066     3.9240
C     -5.1423     1.9332     3.3257
C     -3.1243     0.5190     3.7629
C     -1.4434     3.8581     4.4243
C     -0.6543     2.7156     5.0623
C     -2.1571     4.6863     5.4918
N     -2.1519     0.8919    -0.0561
H     -1.0499    -1.9373     5.0009
H      0.7631    -2.0635     4.9541
H     -0.0285    -0.4996     5.4301
H     -1.3224    -4.2557    -1.5150
H      0.8652    -3.6410    -0.4133
H      1.2398    -2.5099    -1.7796
H      1.0812    -4.2965    -2.0756
H     -0.5836    -3.7758    -3.8536
H     -0.5892    -2.0108    -3.5411
H     -2.1321    -2.9820    -3.4808
H     -2.6269    -1.9995     1.4384
H     -3.9564    -4.1955     1.1055
H     -4.4225    -2.8406     0.0656
H     -3.4314    -4.1876    -0.6168
H     -1.1522    -4.6515     0.8085
H     -0.4141    -3.2492     1.6561
H     -1.8081    -4.0838     2.3700
H     -2.3973    -0.8306    -2.5935
H     -3.6810    -1.6718    -1.6554
H     -4.9657     0.4496    -1.8880
H     -5.4625     2.6688    -0.9616
H     -3.9222     3.6940     0.6599
H     -1.0102     1.7765     2.1327
H     -1.0133     3.3941     1.3402
H     -3.8366     2.1127     5.0119
H     -5.1283     1.6292     2.2630
H     -5.5732     2.9478     3.4163
H     -5.8029     1.2372     3.8774
H     -2.9947     0.2499     2.7008
H     -2.1497     0.4891     4.2672
H     -3.7717    -0.2453     4.2365
H     -0.7268     4.5212     3.8968
H      0.1438     3.1361     5.7088
H     -0.1652     2.0984     4.2837
H     -1.3079     2.0811     5.6953
H     -2.8537     4.0557     6.0755
H     -2.7337     5.5027     5.0157
H     -1.4207     5.1428     6.1851
69
{"conf": 4, "E": 126.02, "rms": -1.0, "geom": "OH", "total_charge": 0, "CA_charge": 1, "smiles": "C[C:1]#[5N:2]->[Mn+:3]1(<-[3C-:4]#[O+:5])(<-[4H-:6])(<-[6C-:7]#[O+:8])<-[1P:9]([CH:10]([CH3:11])[CH3:12])([CH:13]([CH3:14])[CH3:15])[CH2:16][c:17]2[cH:18][cH:19][cH:20][c:21]([CH2:22][P:23]([CH:24]([CH3:25])[CH3:26])[CH:27]([CH3:28])[CH3:29])[2n:30]->12", "smiles3D": "C([C:1]#[5N:2]->[Mn+:3]1(<-[3C-:4]#[O+:5])(<-[4H-:6])(<-[6C-:7]#[O+:8])<-[1P:9]([C:10]([C:11]([H:35])([H:36])[H:37])([C:12]([H:38])([H:39])[H:40])[H:34])([C:13]([C:14]([H:42])([H:43])[H:44])([C:15]([H:45])([H:46])[H:47])[H:41])[C:16]([H:48])([H:49])[c:17]2[c:18]([H:50])[c:19]([H:51])[c:20]([H:52])[c:21]([C:22]([P:23]([C:24]([C:25]([H:56])([H:57])[H:58])([C:26]([H:59])([H:60])[H:61])[H:55])[C:27]([C:28]([H:63])([H:64])[H:65])([C:29]([H:66])([H:67])[H:68])[H:62])([H:53])[H:54])[2n:30]->12)([H:31])([H:32])[H:33]", "smiles3Dx": "C([C:1]#[5N:2]->[Mn+:3]1(<-[3C-:4]#[O+:5])(<-[4H-:6])(<-[6C-:7]#[O+:8])<-[1P:9]([C:10]([C:11]([H:35])([H:36])[H:37])([C:12]([H:38])([H:39])[H:40])[H:34])([C:13]([C:14]([H:42])([H:43])[H:44])([C:15]([H:45])([H:46])[H:47])[H:41])[C:16]([H:48])([H:49])[c:17]2[c:18]([H:50])[c:19]([H:51])[c:20]([H:52])[c:21]([C:22]([P:23]([C:24]([C:25]([H:56])([H:57])[H:58])([C:26]([H:59])([H:60])[H:61])[H:55])[C:27]([C:28]([H:63])([H:64])[H:65])([C:29]([H:66])([H:67])[H:68])[H:62])([H:53])[H:54])[2n:30]->12)([H:31])([H:32])[H:33]", "dummies": []}
C     -2.2665     4.4336     0.1171
C     -1.6138     3.1259     0.0728
N     -1.0520     2.0338     0.0411
Mn     0.0000     0.0000     0.0000
C      1.0483    -2.0389    -0.0968
O      1.5953    -3.1127    -0.1418
H      0.8048     0.4360    -1.5908
C     -1.8115    -0.7646    -1.1684
O     -2.7610    -1.1350    -1.8135
P      1.9323     1.0033     1.4292
C      3.1510    -0.1752     2.0666
C      2.4802    -1.2449     2.9427
C      4.2495     0.5219     2.8850
C      2.8370     2.4248     0.7656
C      2.9930     3.5451     1.8077
C      2.1406     2.9786    -0.4754
C      0.9329     1.5514     2.8121
C     -0.1541     0.5201     3.1517
C     -0.5518     0.4262     4.4912
C     -1.4139    -0.5753     4.8913
C     -1.8808    -1.4776     3.9558
C     -1.5696    -1.3251     2.5947
C     -1.9944    -2.4208     1.6491
P     -3.7266    -2.2689     0.9135
C     -5.0896    -2.1504     2.2175
C     -5.0748    -3.3137     3.2175
C     -5.1000    -0.7790     2.8948
C     -3.9926    -3.9869     0.1706
C     -5.3125    -4.0321    -0.6079
C     -2.8369    -4.3921    -0.7516
N     -0.7256    -0.3098     2.2011
H     -1.5014     5.2313     0.0133
H     -2.9989     4.5147    -0.7141
H     -2.7915     4.5518     1.0875
H      3.6286    -0.6803     1.2013
H      3.2159    -2.0441     3.1709
H      1.6214    -1.7149     2.4287
H      2.1341    -0.8179     3.9077
H      3.8289     1.0616     3.7620
H      4.9640    -0.2357     3.2722
H      4.8470     1.2197     2.2638
H      3.8472     2.0853     0.4615
H      3.7014     4.3118     1.4274
H      2.0283     4.0551     2.0059
H      3.4027     3.1660     2.7646
H      2.7314     3.8243    -0.8887
H      1.1297     3.3592    -0.2325
H      2.0772     2.2063    -1.2627
H      0.4373     2.5085     2.5496
H      1.5871     1.7119     3.6965
H     -0.1451     1.0970     5.2380
H     -1.6783    -0.6857     5.9354
H     -2.4692    -2.3089     4.3050
H     -1.2873    -2.4624     0.8114
H     -1.9148    -3.4023     2.1631
H     -6.0545    -2.2127     1.6731
H     -4.0509    -3.5756     3.5355
H     -5.5203    -4.2161     2.7458
H     -5.6842    -3.0693     4.1120
H     -4.2469    -0.6438     3.5799
H     -5.0768     0.0224     2.1243
H     -6.0338    -0.6600     3.4907
H     -4.0439    -4.7300     0.9926
H     -5.4710    -5.0493    -1.0319
H     -6.1693    -3.8184     0.0635
H     -5.3023    -3.2875    -1.4347
H     -1.8878    -4.4820    -0.1838
H     -3.0396    -5.3890    -1.1965
H     -2.7105    -3.6574    -1.5715
69
{"conf": 5, "E": 243.0, "rms": -1.0, "geom": "OH", "total_charge": 0, "CA_charge": 1, "smiles": "C[C:1]#[5N:2]->[Mn+:3]1(<-[3C-:4]#[O+:5])(<-[4H-:6])(<-[6C-:7]#[O+:8])<-[1P:9]([CH:10]([CH3:11])[CH3:12])([CH:13]([CH3:14])[CH3:15])[CH2:16][c:17]2[cH:18][cH:19][cH:20][c:21]([CH2:22][P:23]([CH:24]([CH3:25])[CH3:26])[CH:27]([CH3:28])[CH3:29])[2n:30]->12", "smiles3D": "C([C:1]#[5N:2]->[Mn+:3]1(<-[3C-:4]#[O+:5])(<-[4H-:6])(<-[6C-:7]#[O+:8])<-[1P:9]([C:10]([C:11]([H:35])([H:36])[H:37])([C:12]([H:38])([H:39])[H:40])[H:34])([C:13]([C:14]([H:42])([H:43])[H:44])([C:15]([H:45])([H:46])[H:47])[H:41])[C:16]([H:48])([H:49])[c:17]2[c:18]([H:50])[c:19]([H:51])[c:20]([H:52])[c:21]([C:22]([P:23]([C:24]([C:25]([H:56])([H:57])[H:58])([C:26]([H:59])([H:60])[H:61])[H:55])[C:27]([C:28]([H:63])([H:64])[H:65])([C:29]([H:66])([H:67])[H:68])[H:62])([H:53])[H:54])[2n:30]->12)([H:31])([H:32])[H:33]", "smiles3Dx": "C([C:1]#[5N:2]->[Mn+:3]1(<-[3C-:4]#[O+:5])(<-[4H-:6])(<-[6C-:7]#[O+:8])<-[1P:9]([C:10]([C:11]([H:35])([H:36])[H:37])([C:12]([H:38])([H:39])[H:40])[H:34])([C:13]([C:14]([H:42])([H:43])[H:44])([C:15]([H:45])([H:46])[H:47])[H:41])[C:16]([H:48])([H:49])[c:17]2[c:18]([H:50])[c:19]([H:51])[c:20]([H:52])[c:21]([C:22]([P:23]([C:24]([C:25]([H:56])([H:57])[H:58])([C:26]([H:59])([H:60])[H:61])[H:55])[C:27]([C:28]([H:63])([H:64])[H:65])([C:29]([H:66])([H:67])[H:68])[H:62])([H:53])[H:54])[2n:30]->12)([H:31])([H:32])[H:33]", "dummies": []}
C      4.4241    -1.0277    -1.2533
C      3.1771    -0.2385    -1.1859
N      2.0547     0.0980    -0.7506
Mn     0.0000     0.0000     0.0000
C     -2.0970    -0.3875     0.7415
O     -3.1772    -0.6351     1.2230
H      0.2488    -1.7823     0.2190
C     -0.6175    -0.5062    -2.2218
O     -0.9548    -0.7401    -3.3572
P      1.0587     0.8155     2.2606
C      2.7467     0.2559     2.7118
C      3.9031     1.0699     2.0038
C      2.9242    -1.2569     2.4128
C     -0.0292     0.4757     3.7268
C      0.6659     0.7045     5.0868
C     -1.2886     1.3339     3.6792
C      1.0311     2.6246     2.0858
C     -0.1095     2.8976     1.1174
C     -1.1714     3.8116     1.4564
C     -2.1881     4.0407     0.5273
C     -1.9357     3.7090    -0.8197
C     -0.9095     2.8578    -1.1136
C     -0.2354     2.8982    -2.4513
P      0.6547     4.5323    -2.5461
C     -0.2716     5.4740    -3.8582
C     -1.4771     6.1989    -3.2180
C      0.6287     6.4560    -4.5890
C      2.4919     4.2262    -2.7792
C      2.7820     3.3409    -3.9958
C      3.2554     5.5499    -2.7953
N     -0.2824     2.2532    -0.0651
H      4.1188    -1.9723    -0.6745
H      4.5891    -1.4571    -2.1703
H      5.4550    -0.8244    -0.7630
H      2.8853     0.4075     3.7849
H      4.4295     1.7381     2.7195
H      4.6812     0.4211     1.5613
H      3.5380     1.7026     1.1878
H      2.2879    -1.5276     1.5402
H      2.5874    -1.8527     3.2920
H      3.9878    -1.5493     2.2187
H     -0.3327    -0.5873     3.7030
H      1.3221    -0.1630     5.3362
H      1.3008     1.6244     5.1354
H     -0.0451     0.7574     5.9228
H     -2.0430     0.9866     4.4200
H     -1.7740     1.2509     2.6749
H     -1.1048     2.3948     3.8913
H      0.8790     3.0990     3.0712
H      2.0058     3.0237     1.6482
H     -1.2956     4.1907     2.4206
H     -3.0184     4.6883     0.7527
H     -2.6071     4.0296    -1.5669
H      0.5448     2.0853    -2.4642
H     -0.9356     2.6991    -3.3105
H     -0.6417     4.7443    -4.5961
H     -2.4012     5.5970    -3.3251
H     -1.3091     6.3805    -2.1368
H     -1.6668     7.1910    -3.6831
H      0.1349     6.8299    -5.5030
H      1.5687     5.9700    -4.9203
H      0.8703     7.3313    -3.9500
H      2.8248     3.6655    -1.8763
H      2.5191     3.8742    -4.9254
H      3.8668     3.0877    -4.0219
H      2.2275     2.3877    -3.9562
H      3.7475     5.7383    -3.7714
H      2.5999     6.4191    -2.5846
H      4.0509     5.5755    -2.0173
69
{"conf": 6, "E": 121.16, "rms": -1.0, "geom": "OH", "total_charge": 0, "CA_charge": 1, "smiles": "C[C:1]#[5N:2]->[Mn+:3]1(<-[3C-:4]#[O+:5])(<-[4H-:6])(<-[6C-:7]#[O+:8])<-[1P:9]([CH:10]([CH3:11])[CH3:12])([CH:13]([CH3:14])[CH3:15])[CH2:16][c:17]2[cH:18][cH:19][cH:20][c:21]([CH2:22][P:23]([CH:24]([CH3:25])[CH3:26])[CH:27]([CH3:28])[CH3:29])[2n:30]->12", "smiles3D": "C([C:1]#[5N:2]->[Mn+:3]1(<-[3C-:4]#[O+:5])(<-[4H-:6])(<-[6C-:7]#[O+:8])<-[1P:9]([C:10]([C:11]([H:35])([H:36])[H:37])([C:12]([H:38])([H:39])[H:40])[H:34])([C:13]([C:14]([H:42])([H:43])[H:44])([C:15]([H:45])([H:46])[H:47])[H:41])[C:16]([H:48])([H:49])[c:17]2[c:18]([H:50])[c:19]([H:51])[c:20]([H:52])[c:21]([C:22]([P:23]([C:24]([C:25]([H:56])([H:57])[H:58])([C:26]([H:59])([H:60])[H:61])[H:55])[C:27]([C:28]([H:63])([H:64])[H:65])([C:29]([H:66])([H:67])[H:68])[H:62])([H:53])[H:54])[2n:30]->12)([H:31])([H:32])[H:33]", "smiles3Dx": "C([C:1]#[5N:2]->[Mn+:3]1(<-[3C-:4]#[O+:5])(<-[4H-:6])(<-[6C-:7]#[O+:8])<-[1P:9]([C:10]([C:11]([H:35])([H:36])[H:37])([C:12]([H:38])([H:39])[H:40])[H:34])([C:13]([C:14]([H:42])([H:43])[H:44])([C:15]([H:45])([H:46])[H:47])[H:41])[C:16]([H:48])([H:49])[c:17]2[c:18]([H:50])[c:19]([H:51])[c:20]([H:52])[c:21]([C:22]([P:23]([C:24]([C:25]([H:56])([H:57])[H:58])([C:26]([H:59])([H:60])[H:61])[H:55])[C:27]([C:28]([H:63])([H:64])[H:65])([C:29]([H:66])([H:67])[H:68])[H:62])([H:53])[H:54])[2n:30]->12)([H:31])([H:32])[H:33]", "dummies": []}
C     -0.3968    -4.6636    -1.6904
C     -0.3004    -3.3064    -1.1728
N     -0.2164    -2.1568    -0.7449
Mn     0.0000     0.0000     0.0000
C      0.2745     2.1753     0.6614
O      0.4213     3.3166     1.0242
H      1.2481     0.2645    -1.3195
C      1.6413    -0.6059     1.4899
O      2.5108    -0.9257     2.2631
P     -2.0373     0.6855    -1.4763
C     -2.9806    -0.7020    -2.1562
C     -3.5529    -1.5706    -1.0267
C     -4.1245    -0.2253    -3.0642
C     -1.7508     1.8630    -2.8186
C     -2.6696     3.0872    -2.7255
C     -0.2905     2.3109    -2.8355
C     -3.0581     1.4501    -0.2122
C     -2.9045     0.7313     1.1391
C     -3.8827     0.9709     2.1200
C     -3.7601     0.3925     3.3740
C     -2.7251    -0.4925     3.6218
C     -1.7992    -0.7869     2.6045
C     -0.8165    -1.9126     2.7970
P     -1.6081    -3.4129     3.6328
C     -3.1240    -3.8530     2.6029
C     -2.7648    -4.4731     1.2542
C     -4.0410    -4.7892     3.3966
C     -0.3977    -4.8615     3.5353
C      0.6021    -4.7296     2.3807
C      0.3489    -4.9738     4.8633
N     -1.8173    -0.0668     1.4410
H     -0.4070    -4.6329    -2.7989
H      0.4712    -5.2581    -1.3370
H     -1.3417    -5.1195    -1.3334
H     -2.2892    -1.3294    -2.7669
H     -3.9238    -2.5371    -1.4506
H     -4.3836    -1.0570    -0.4874
H     -2.7782    -1.8249    -0.2888
H     -4.7172     0.5850    -2.5977
H     -3.7433     0.1029    -4.0521
H     -4.8148    -1.0754    -3.2744
H     -1.9563     1.3472    -3.7775
H     -2.6082     3.6695    -3.6768
H     -3.7260     2.7836    -2.5803
H     -2.3651     3.7591    -1.8909
H      0.0104     2.8143    -1.8961
H     -0.1441     3.0209    -3.6693
H      0.3601     1.4417    -3.0355
H     -2.7476     2.5020    -0.0834
H     -4.1190     1.4204    -0.5291
H     -4.7182     1.6271     1.9169
H     -4.4803     0.6095     4.1443
H     -2.6531    -0.9797     4.5892
H      0.0064    -1.5676     3.4593
H     -0.4283    -2.2183     1.8137
H     -3.6836    -2.9089     2.4092
H     -2.3066    -5.4758     1.3745
H     -2.0496    -3.8150     0.7289
H     -3.6832    -4.5676     0.6226
H     -4.3255    -4.3091     4.3551
H     -4.9748    -4.9867     2.8199
H     -3.5297    -5.7608     3.6089
H     -0.9759    -5.7998     3.4060
H      0.0704    -4.6272     1.4107
H      1.2643    -3.8484     2.5371
H      1.2378    -5.6429     2.3260
H      0.9214    -4.0421     5.0696
H      1.0513    -5.8330     4.8480
H     -0.3701    -5.1363     5.6948
69
{"conf": 7, "E": 152.43, "rms": -1.0, "geom": "OH", "total_charge": 0, "CA_charge": 1, "smiles": "C[C:1]#[5N:2]->[Mn+:3]1(<-[3C-:4]#[O+:5])(<-[4H-:6])(<-[6C-:7]#[O+:8])<-[1P:9]([CH:10]([CH3:11])[CH3:12])([CH:13]([CH3:14])[CH3:15])[CH2:16][c:17]2[cH:18][cH:19][cH:20][c:21]([CH2:22][P:23]([CH:24]([CH3:25])[CH3:26])[CH:27]([CH3:28])[CH3:29])[2n:30]->12", "smiles3D": "C([C:1]#[5N:2]->[Mn+:3]1(<-[3C-:4]#[O+:5])(<-[4H-:6])(<-[6C-:7]#[O+:8])<-[1P:9]([C:10]([C:11]([H:35])([H:36])[H:37])([C:12]([H:38])([H:39])[H:40])[H:34])([C:13]([C:14]([H:42])([H:43])[H:44])([C:15]([H:45])([H:46])[H:47])[H:41])[C:16]([H:48])([H:49])[c:17]2[c:18]([H:50])[c:19]([H:51])[c:20]([H:52])[c:21]([C:22]([P:23]([C:24]([C:25]([H:56])([H:57])[H:58])([C:26]([H:59])([H:60])[H:61])[H:55])[C:27]([C:28]([H:63])([H:64])[H:65])([C:29]([H:66])([H:67])[H:68])[H:62])([H:53])[H:54])[2n:30]->12)([H:31])([H:32])[H:33]", "smiles3Dx": "C([C:1]#[5N:2]->[Mn+:3]1(<-[3C-:4]#[O+:5])(<-[4H-:6])(<-[6C-:7]#[O+:8])<-[1P:9]([C:10]([C:11]([H:35])([H:36])[H:37])([C:12]([H:38])([H:39])[H:40])[H:34])([C:13]([C:14]([H:42])([H:43])[H:44])([C:15]([H:45])([H:46])[H:47])[H:41])[C:16]([H:48])([H:49])[c:17]2[c:18]([H:50])[c:19]([H:51])[c:20]([H:52])[c:21]([C:22]([P:23]([C:24]([C:25]([H:56])([H:57])[H:58])([C:26]([H:59])([H:60])[H:61])[H:55])[C:27]([C:28]([H:63])([H:64])[H:65])([C:29]([H:66])([H:67])[H:68])[H:62])([H:53])[H:54])[2n:30]->12)([H:31])([H:32])[H:33]", "dummies": []}
C      3.0826     1.8919    -3.4283
C      2.1976     1.3375    -2.3998
N      1.4369     0.8721    -1.5553
Mn     0.0000     0.0000     0.0000
C     -1.3901    -0.7788     1.6406
O     -2.1443    -1.1890     2.4954
H      0.4205     1.3793     1.1374
C      1.7540    -1.1900     0.8737
O      2.6795    -1.8126     1.3293
P     -1.9209     1.3453    -1.1197
C     -1.6917     3.1293    -1.2919
C     -1.1853     3.5364    -2.6824
C     -0.7190     3.6284    -0.2223
C     -3.6275     1.1238    -0.5523
C     -4.0331    -0.3575    -0.5926
C     -3.7881     1.6939     0.8659
C     -1.8649     0.6013    -2.7435
C     -1.5558    -0.9069    -2.6712
C     -1.9657    -1.6731    -3.7664
C     -1.5833    -2.9937    -3.8861
C     -0.8144    -3.5656    -2.8932
C     -0.4738    -2.8263    -1.7518
C      0.1729    -3.5885    -0.6240
P     -0.9062    -3.7312     0.8873
C      0.1346    -4.4669     2.2812
C      0.4426    -5.9597     2.0896
C     -0.5070    -4.1907     3.6420
C     -2.6406    -4.4885     0.6639
C     -3.1323    -4.3762    -0.7797
C     -2.7423    -5.9491     1.1224
N     -0.7768    -1.4768    -1.6734
H      2.5035     2.5761    -4.0777
H      3.9062     2.4340    -2.9329
H      3.4984     1.0722    -4.0415
H     -2.6692     3.6171    -1.1285
H     -1.9220     3.2368    -3.4575
H     -1.0802     4.6398    -2.7225
H     -0.1815     3.0946    -2.8968
H     -1.0710     3.3367     0.7992
H      0.2950     3.2059    -0.3958
H     -0.6410     4.7396    -0.2578
H     -4.3057     1.6807    -1.2369
H     -4.1530    -0.7008    -1.6482
H     -5.0134    -0.4989    -0.0937
H     -3.2864    -1.0066    -0.0908
H     -3.4910     2.7663     0.8953
H     -4.8597     1.6215     1.1745
H     -3.1745     1.1401     1.6179
H     -2.8532     0.7633    -3.2319
H     -1.0671     1.0797    -3.3553
H     -2.5706    -1.2260    -4.5553
H     -1.8844    -3.5747    -4.7397
H     -0.5474    -4.6098    -2.9901
H      0.4154    -4.6172    -0.9610
H      1.1455    -3.1734    -0.3798
H      1.1019    -3.9257     2.2534
H     -0.4058    -6.5929     2.4125
H      0.6821    -6.1753     1.0242
H      1.3234    -6.2195     2.7139
H      0.1116    -4.6474     4.4475
H     -0.5366    -3.0866     3.8106
H     -1.5425    -4.6017     3.6978
H     -3.3474    -3.8896     1.3042
H     -2.5141    -5.0199    -1.4422
H     -3.0889    -3.3086    -1.1123
H     -4.1990    -4.6937    -0.8515
H     -1.9938    -6.5670     0.5979
H     -3.7505    -6.3516     0.9100
H     -2.5956    -6.0084     2.2124
69
{"conf": 8, "E": 238.8, "rms": -1.0, "geom": "OH", "total_charge": 0, "CA_charge": 1, "smiles": "C[C:1]#[5N:2]->[Mn+:3]1(<-[3C-:4]#[O+:5])(<-[4H-:6])(<-[6C-:7]#[O+:8])<-[1P:9]([CH:10]([CH3:11])[CH3:12])([CH:13]([CH3:14])[CH3:15])[CH2:16][c:17]2[cH:18][cH:19][cH:20][c:21]([CH2:22][P:23]([CH:24]([CH3:25])[CH3:26])[CH:27]([CH3:28])[CH3:29])[2n:30]->12", "smiles3D": "C([C:1]#[5N:2]->[Mn+:3]1(<-[3C-:4]#[O+:5])(<-[4H-:6])(<-[6C-:7]#[O+:8])<-[1P:9]([C:10]([C:11]([H:35])([H:36])[H:37])([C:12]([H:38])([H:39])[H:40])[H:34])([C:13]([C:14]([H:42])([H:43])[H:44])([C:15]([H:45])([H:46])[H:47])[H:41])[C:16]([H:48])([H:49])[c:17]2[c:18]([H:50])[c:19]([H:51])[c:20]([H:52])[c:21]([C:22]([P:23]([C:24]([C:25]([H:56])([H:57])[H:58])([C:26]([H:59])([H:60])[H:61])[H:55])[C:27]([C:28]([H:63])([H:64])[H:65])([C:29]([H:66])([H:67])[H:68])[H:62])([H:53])[H:54])[2n:30]->12)([H:31])([H:32])[H:33]", "smiles3Dx": "C([C:1]#[5N:2]->[Mn+:3]1(<-[3C-:4]#[O+:5])(<-[4H-:6])(<-[6C-:7]#[O+:8])<-[1P:9]([C:10]([C:11]([H:35])([H:36])[H:37])([C:12]([H:38])([H:39])[H:40])[H:34])([C:13]([C:14]([H:42])([H:43])[H:44])([C:15]([H:45])([H:46])[H:47])[H:41])[C:16]([H:48])([H:49])[c:17]2[c:18]([H:50])[c:19]([H:51])[c:20]([H:52])[c:21]([C:22]([P:23]([C:24]([C:25]([H:56])([H:57])[H:58])([C:26]([H:59])([H:60])[H:61])[H:55])[C:27]([C:28]([H:63])([H:64])[H:65])([C:29]([H:66])([H:67])[H:68])[H:62])([H:53])[H:54])[2n:30]->12)([H:31])([H:32])[H:33]", "dummies": []}
C     -2.6481    -2.2972     3.3101
C     -2.0720    -1.3241     2.3016
N     -1.4169    -0.6848     1.4809
Mn     0.0000     0.0000     0.0000
C      1.7900     0.6120    -1.1879
O      2.6989     0.9344    -1.9134
H      1.1680    -0.1852     1.4136
C     -0.2806     2.1506     0.5823
O     -0.4287     3.3524     0.7938
P     -0.1262    -2.4511    -0.8809
C     -1.8421    -2.9893    -0.9229
C     -2.1935    -3.6089    -2.2558
C     -2.1419    -3.9880     0.1533
C      1.0602    -3.6964    -0.2236
C      2.3695    -3.0818     0.2001
C      1.2581    -4.8384    -1.2272
C      0.3704    -1.9563    -2.5484
C     -0.4548    -0.6269    -2.9041
C     -0.4905    -0.0769    -4.0815
C     -1.2188     1.1074    -4.2651
C     -2.0388     1.5725    -3.2810
C     -2.0996     0.8787    -2.0869
C     -3.1400     1.1564    -1.0348
P     -4.8780     1.1144    -1.7622
C     -6.0503     1.2114    -0.3211
C     -5.8400     0.0641     0.6929
C     -5.8802     2.6008     0.3253
C     -5.1261    -0.4881    -2.7509
C     -5.5348    -0.1457    -4.1970
C     -6.1876    -1.4314    -2.1458
N     -1.1424    -0.0148    -1.8672
H     -3.0188    -1.7418     4.1756
H     -3.4054    -3.0567     2.9330
H     -1.7352    -2.8202     3.6596
H     -2.4889    -2.0795    -0.7735
H     -1.5667    -4.4901    -2.5852
H     -3.2267    -3.9086    -2.2526
H     -2.1370    -2.8426    -3.1206
H     -1.5720    -3.7979     1.1523
H     -1.9238    -5.0394    -0.1573
H     -3.2548    -3.9030     0.3819
H      0.5849    -4.2004     0.6996
H      2.8765    -2.6022    -0.6452
H      2.1709    -2.3681     0.9793
H      3.0100    -3.8860     0.6235
H      0.3210    -5.4509    -1.3435
H      1.9928    -5.5616    -0.8798
H      1.4979    -4.4642    -2.3128
H      0.0626    -2.7379    -3.2421
H      1.4726    -1.7464    -2.6646
H     -0.0968    -0.5682    -4.8894
H     -1.2323     1.5736    -5.2729
H     -2.6495     2.3693    -3.3904
H     -3.0756     0.3633    -0.2258
H     -2.9928     2.1558    -0.5525
H     -7.0630     1.1370    -0.6379
H     -6.7396    -0.6154     0.6969
H     -5.6890     0.4254     1.7459
H     -4.9873    -0.6197     0.4201
H     -6.3848     3.3617    -0.3314
H     -4.7949     2.9168     0.4120
H     -6.3538     2.6525     1.3409
H     -4.1912    -1.0409    -2.7849
H     -5.0397    -0.8525    -4.9053
H     -5.1787     0.8845    -4.4742
H     -6.6386    -0.1971    -4.3703
H     -6.5097    -2.2063    -2.8811
H     -5.7741    -1.9940    -1.2748
H     -7.1060    -0.8974    -1.8046
69
{"conf": 9, "E": 147.28, "rms": -1.0, "geom": "OH", "total_charge": 0, "CA_charge": 1, "smiles": "C[C:1]#[5N:2]->[Mn+:3]1(<-[3C-:4]#[O+:5])(<-[4H-:6])(<-[6C-:7]#[O+:8])<-[1P:9]([CH:10]([CH3:11])[CH3:12])([CH:13]([CH3:14])[CH3:15])[CH2:16][c:17]2[cH:18][cH:19][cH:20][c:21]([CH2:22][P:23]([CH:24]([CH3:25])[CH3:26])[CH:27]([CH3:28])[CH3:29])[2n:30]->12", "smiles3D": "C([C:1]#[5N:2]->[Mn+:3]1(<-[3C-:4]#[O+:5])(<-[4H-:6])(<-[6C-:7]#[O+:8])<-[1P:9]([C:10]([C:11]([H:35])([H:36])[H:37])([C:12]([H:38])([H:39])[H:40])[H:34])([C:13]([C:14]([H:42])([H:43])[H:44])([C:15]([H:45])([H:46])[H:47])[H:41])[C:16]([H:48])([H:49])[c:17]2[c:18]([H:50])[c:19]([H:51])[c:20]([H:52])[c:21]([C:22]([P:23]([C:24]([C:25]([H:56])([H:57])[H:58])([C:26]([H:59])([H:60])[H:61])[H:55])[C:27]([C:28]([H:63])([H:64])[H:65])([C:29]([H:66])([H:67])[H:68])[H:62])([H:53])[H:54])[2n:30]->12)([H:31])([H:32])[H:33]", "smiles3Dx": "C([C:1]#[5N:2]->[Mn+:3]1(<-[3C-:4]#[O+:5])(<-[4H-:6])(<-[6C-:7]#[O+:8])<-[1P:9]([C:10]([C:11]([H:35])([H:36])[H:37])([C:12]([H:38])([H:39])[H:40])[H:34])([C:13]([C:14]([H:42])([H:43])[H:44])([C:15]([H:45])([H:46])[H:47])[H:41])[C:16]([H:48])([H:49])[c:17]2[c:18]([H:50])[c:19]([H:51])[c:20]([H:52])[c:21]([C:22]([P:23]([C:24]([C:25]([H:56])([H:57])[H:58])([C:26]([H:59])([H:60])[H:61])[H:55])[C:27]([C:28]([H:63])([H:64])[H:65])([C:29]([H:66])([H:67])[H:68])[H:62])([H:53])[H:54])[2n:30]->12)([H:31])([H:32])[H:33]", "dummies": []}
C     -0.4110     4.9641     0.1183
C     -0.2141     3.5147     0.0977
N     -0.0753     2.2906     0.0742
Mn     0.0000     0.0000     0.0000
C     -0.1500    -2.2818    -0.1642
O     -0.2281    -3.4766    -0.2536
H     -1.0939     0.1125    -1.4795
C     -1.7515    -0.0223     1.4836
O     -2.6684    -0.0307     2.2725
P      2.2634    -0.0498    -1.2943
C      3.2425     1.4701    -1.1913
C      2.5182     2.6534    -1.8741
C      4.6535     1.3002    -1.7830
C      2.3011    -0.7205    -2.9712
C      1.8906     0.3327    -4.0086
C      1.3531    -1.9224    -3.0670
C      3.1239    -1.2431    -0.2610
C      2.6960    -1.1041     1.2071
C      3.3894    -1.8277     2.1861
C      3.0431    -1.6660     3.5296
C      2.1375    -0.6656     3.8841
C      1.5314     0.1105     2.8792
C      1.2942     1.5688     3.1541
P      2.9332     2.4494     2.8301
C      2.5796     4.1718     2.1962
C      1.8906     5.0464     3.2532
C      3.8650     4.8101     1.6792
C      3.9352     2.6336     4.4104
C      5.0025     1.5364     4.4641
C      3.0789     2.6246     5.6796
N      1.6521    -0.2978     1.5811
H      0.3117     5.4429    -0.5828
H     -1.4563     5.1909    -0.1881
H     -0.2215     5.3419     1.1483
H      3.3585     1.7169    -0.1153
H      2.6822     3.5782    -1.2610
H      2.9304     2.8750    -2.8779
H      1.4328     2.4866    -1.9748
H      5.1716     2.2810    -1.8030
H      4.6324     0.8956    -2.8213
H      5.2687     0.6303    -1.1505
H      3.3358    -1.0587    -3.1985
H      2.6997     1.0768    -4.1470
H      0.9477     0.8522    -3.7076
H      1.7335    -0.1357    -4.9947
H      1.6481    -2.7426    -2.3758
H      1.3888    -2.3538    -4.0912
H      0.3093    -1.6159    -2.8503
H      4.2176    -1.0914    -0.3375
H      2.8809    -2.2667    -0.6024
H      4.1770    -2.5174     1.9112
H      3.5450    -2.2537     4.2960
H      2.0116    -0.4130     4.9199
H      0.9576     1.7439     4.1899
H      0.5207     1.9554     2.4781
H      1.9149     4.0654     1.3293
H      1.5942     6.0135     2.7993
H      0.9787     4.5457     3.6321
H      2.5811     5.2570     4.0968
H      4.3522     4.1385     0.9395
H      4.5837     4.9943     2.5097
H      3.6463     5.7731     1.1778
H      4.4723     3.6005     4.3719
H      5.6568     1.6762     5.3434
H      4.5392     0.5316     4.5127
H      5.6343     1.5861     3.5479
H      2.2542     3.3550     5.5975
H      2.6568     1.6199     5.8739
H      3.7072     2.9061     6.5475
69
{"conf": 10, "E": 130.94, "rms": -1.0, "geom": "OH", "total_charge": 0, "CA_charge": 1, "smiles": "C[C:1]#[5N:2]->[Mn+:3]1(<-[3C-:4]#[O+:5])(<-[4H-:6])(<-[6C-:7]#[O+:8])<-[1P:9]([CH:10]([CH3:11])[CH3:12])([CH:13]([CH3:14])[CH3:15])[CH2:16][c:17]2[cH:18][cH:19][cH:20][c:21]([CH2:22][P:23]([CH:24]([CH3:25])[CH3:26])[CH:27]([CH3:28])[CH3:29])[2n:30]->12", "smiles3D": "C([C:1]#[5N:2]->[Mn+:3]1(<-[3C-:4]#[O+:5])(<-[4H-:6])(<-[6C-:7]#[O+:8])<-[1P:9]([C:10]([C:11]([H:35])([H:36])[H:37])([C:12]([H:38])([H:39])[H:40])[H:34])([C:13]([C:14]([H:42])([H:43])[H:44])([C:15]([H:45])([H:46])[H:47])[H:41])[C:16]([H:48])([H:49])[c:17]2[c:18]([H:50])[c:19]([H:51])[c:20]([H:52])[c:21]([C:22]([P:23]([C:24]([C:25]([H:56])([H:57])[H:58])([C:26]([H:59])([H:60])[H:61])[H:55])[C:27]([C:28]([H:63])([H:64])[H:65])([C:29]([H:66])([H:67])[H:68])[H:62])([H:53])[H:54])[2n:30]->12)([H:31])([H:32])[H:33]", "smiles3Dx": "C([C:1]#[5N:2]->[Mn+:3]1(<-[3C-:4]#[O+:5])(<-[4H-:6])(<-[6C-:7]#[O+:8])<-[1P:9]([C:10]([C:11]([H:35])([H:36])[H:37])([C:12]([H:38])([H:39])[H:40])[H:34])([C:13]([C:14]([H:42])([H:43])[H:44])([C:15]([H:45])([H:46])[H:47])[H:41])[C:16]([H:48])([H:49])[c:17]2[c:18]([H:50])[c:19]([H:51])[c:20]([H:52])[c:21]([C:22]([P:23]([C:24]([C:25]([H:56])([H:57])[H:58])([C:26]([H:59])([H:60])[H:61])[H:55])[C:27]([C:28]([H:63])([H:64])[H:65])([C:29]([H:66])([H:67])[H:68])[H:62])([H:53])[H:54])[2n:30]->12)([H:31])([H:32])[H:33]", "dummies": []}
C     -3.4907    -3.2462    -1.4423
C     -2.4646    -2.2989    -1.0121
N     -1.6060    -1.4951    -0.6546
Mn     0.0000     0.0000     0.0000
C      1.6313     1.4387     0.6988
O      2.4906     2.1955     1.0697
H      1.0689    -0.5496    -1.4068
C      1.0061    -1.5397     1.3634
O      1.5410    -2.3677     2.0648
P     -1.0796     1.9145    -1.3925
C     -2.7279     1.6244    -2.0763
C     -3.7175     1.2095    -0.9834
C     -3.2754     2.8663    -2.7938
C     -0.0661     2.6701    -2.6771
C     -0.0645     1.7922    -3.9341
C      1.3738     2.8440    -2.1970
C     -1.2657     3.1040    -0.0661
C     -1.7247     2.4057     1.2229
C     -2.5167     3.1399     2.1150
C     -3.1260     2.5088     3.1805
C     -2.9823     1.1402     3.3313
C     -2.1350     0.4111     2.4744
C     -2.1850    -1.1009     2.5086
P     -2.4727    -1.8203     4.2265
C     -2.3632    -3.6982     4.1492
C     -3.4622    -4.2298     3.2316
C     -0.9944    -4.2035     3.6863
C     -1.2066    -1.1004     5.4301
C      0.1980    -0.9736     4.8288
C     -1.1908    -1.9012     6.7392
N     -1.4499     1.0752     1.4830
H     -4.0934    -3.5619    -0.5634
H     -3.0001    -4.1219    -1.9072
H     -4.1633    -2.7493    -2.1844
H     -2.6483     0.7956    -2.8145
H     -3.9699     2.0627    -0.3227
H     -4.6624     0.8373    -1.4461
H     -3.3149     0.3939    -0.3590
H     -2.6348     3.1830    -3.6431
H     -3.4064     3.7185    -2.1054
H     -4.2761     2.6350    -3.2311
H     -0.4748     3.6686    -2.9241
H      0.5829     2.2447    -4.7173
H     -1.0771     1.7124    -4.3828
H      0.3034     0.7692    -3.7153
H      1.8398     1.8577    -1.9724
H      1.4263     3.4919    -1.2877
H      1.9811     3.3394    -2.9833
H     -0.2923     3.5915     0.1269
H     -2.0084     3.8745    -0.3592
H     -2.7090     4.1914     1.9493
H     -3.7534     3.0697     3.8603
H     -3.5609     0.6498     4.1027
H     -3.0219    -1.4112     1.8677
H     -1.2831    -1.5448     2.1021
H     -2.5571    -4.0975     5.1703
H     -3.4965    -5.3445     3.2669
H     -3.2873    -3.9105     2.1819
H     -4.4526    -3.8609     3.5615
H     -1.0219    -5.3103     3.5482
H     -0.2300    -3.9949     4.4613
H     -0.7061    -3.7374     2.7160
H     -1.5538    -0.0718     5.6810
H      0.1737    -0.3121     3.9429
H      0.6009    -1.9637     4.5357
H      0.8800    -0.5260     5.5796
H     -0.7766    -2.9197     6.5701
H     -2.2200    -1.9873     7.1468
H     -0.5624    -1.3770     7.4911
69
{"conf": 11, "E": 123.45, "rms": -1.0, "geom": "OH", "total_charge": 0, "CA_charge": 1, "smiles": "C[C:1]#[5N:2]->[Mn+:3]1(<-[3C-:4]#[O+:5])(<-[4H-:6])(<-[6C-:7]#[O+:8])<-[1P:9]([CH:10]([CH3:11])[CH3:12])([CH:13]([CH3:14])[CH3:15])[CH2:16][c:17]2[cH:18][cH:19][cH:20][c:21]([CH2:22][P:23]([CH:24]([CH3:25])[CH3:26])[CH:27]([CH3:28])[CH3:29])[2n:30]->12", "smiles3D": "C([C:1]#[5N:2]->[Mn+:3]1(<-[3C-:4]#[O+:5])(<-[4H-:6])(<-[6C-:7]#[O+:8])<-[1P:9]([C:10]([C:11]([H:35])([H:36])[H:37])([C:12]([H:38])([H:39])[H:40])[H:34])([C:13]([C:14]([H:42])([H:43])[H:44])([C:15]([H:45])([H:46])[H:47])[H:41])[C:16]([H:48])([H:49])[c:17]2[c:18]([H:50])[c:19]([H:51])[c:20]([H:52])[c:21]([C:22]([P:23]([C:24]([C:25]([H:56])([H:57])[H:58])([C:26]([H:59])([H:60])[H:61])[H:55])[C:27]([C:28]([H:63])([H:64])[H:65])([C:29]([H:66])([H:67])[H:68])[H:62])([H:53])[H:54])[2n:30]->12)([H:31])([H:32])[H:33]", "smiles3Dx": "C([C:1]#[5N:2]->[Mn+:3]1(<-[3C-:4]#[O+:5])(<-[4H-:6])(<-[6C-:7]#[O+:8])<-[1P:9]([C:10]([C:11]([H:35])([H:36])[H:37])([C:12]([H:38])([H:39])[H:40])[H:34])([C:13]([C:14]([H:42])([H:43])[H:44])([C:15]([H:45])([H:46])[H:47])[H:41])[C:16]([H:48])([H:49])[c:17]2[c:18]([H:50])[c:19]([H:51])[c:20]([H:52])[c:21]([C:22]([P:23]([C:24]([C:25]([H:56])([H:57])[H:58])([C:26]([H:59])([H:60])[H:61])[H:55])[C:27]([C:28]([H:63])([H:64])[H:65])([C:29]([H:66])([H:67])[H:68])[H:62])([H:53])[H:54])[2n:30]->12)([H:31])([H:32])[H:33]", "dummies": []}
C      3.4364     0.5087     3.5686
C      2.4640     0.3696     2.4865
N      1.6297     0.2520     1.5923
Mn     0.0000     0.0000     0.0000
C     -1.6595    -0.3252    -1.5429
O     -2.5366    -0.4934    -2.3551
H     -0.7272    -1.3289     1.0390
C      1.2141    -1.6175    -1.0595
O      1.8435    -2.4884    -1.6041
P     -1.3944     1.8449     1.1989
C     -0.5477     2.7719     2.5011
C      0.7067     3.4579     1.9517
C     -1.4712     3.8317     3.1350
C     -3.0328     1.3919     1.8303
C     -3.3065    -0.0892     1.5892
C     -4.1507     2.2414     1.2084
C     -1.5842     2.9546    -0.1909
C     -0.3024     3.0278    -1.0284
C     -0.0936     4.2155    -1.7509
C      0.9479     4.3161    -2.6490
C      1.7891     3.2424    -2.8168
C      1.6208     2.0648    -2.0599
C      2.6060     0.9502    -2.2936
P      3.7590     0.6576    -0.8425
C      5.2630    -0.2561    -1.5383
C      5.9361    -1.0397    -0.4071
C      4.8934    -1.2103    -2.6811
C      4.4077     2.3850    -0.3996
C      5.3332     2.3201     0.8144
C      5.1190     3.1068    -1.5550
N      0.5529     1.9462    -1.2020
H      3.6356     1.5819     3.7520
H      3.0335     0.0522     4.4942
H      4.3689    -0.0160     3.2898
H     -0.2388     2.0513     3.2916
H      1.3224     3.8416     2.7906
H      0.4461     4.3216     1.3071
H      1.3355     2.7608     1.3722
H     -0.8711     4.5110     3.7854
H     -1.9946     4.4490     2.3655
H     -2.2135     3.3613     3.8098
H     -3.0483     1.5456     2.9224
H     -3.2903    -0.3283     0.5164
H     -4.3120    -0.3511     1.9754
H     -2.5641    -0.7072     2.1371
H     -4.3218     1.9737     0.1471
H     -3.9390     3.3275     1.3067
H     -5.1037     2.0380     1.7468
H     -1.8540     3.9704     0.1751
H     -2.3910     2.5786    -0.8430
H     -0.7787     5.0465    -1.6534
H      1.0771     5.2138    -3.2392
H      2.5740     3.3295    -3.5546
H      3.2493     1.2065    -3.1680
H      2.0726     0.0498    -2.6220
H      5.9990     0.4670    -1.9469
H      5.2367    -1.8116    -0.0059
H      6.2345    -0.3606     0.4134
H      6.8474    -1.5460    -0.7868
H      4.1305    -1.9355    -2.3517
H      4.5197    -0.6496    -3.5598
H      5.7946    -1.7724    -3.0108
H      3.5225     2.9923    -0.1148
H      4.9363     1.6165     1.5647
H      5.4285     3.3167     1.2868
H      6.3513     1.9732     0.5258
H      4.5428     3.0662    -2.4827
H      6.1215     2.6893    -1.7586
H      5.2584     4.1797    -1.2947
69
{"conf": 12, "E": 234.06, "rms": -1.0, "geom": "OH", "total_charge": 0, "CA_charge": 1, "smiles": "C[C:1]#[5N:2]->[Mn+:3]1(<-[3C-:4]#[O+:5])(<-[4H-:6])(<-[6C-:7]#[O+:8])<-[1P:9]([CH:10]([CH3:11])[CH3:12])([CH:13]([CH3:14])[CH3:15])[CH2:16][c:17]2[cH:18][cH:19][cH:20][c:21]([CH2:22][P:23]([CH:24]([CH3:25])[CH3:26])[CH:27]([CH3:28])[CH3:29])[2n:30]->12", "smiles3D": "C([C:1]#[5N:2]->[Mn+:3]1(<-[3C-:4]#[O+:5])(<-[4H-:6])(<-[6C-:7]#[O+:8])<-[1P:9]([C:10]([C:11]([H:35])([H:36])[H:37])([C:12]([H:38])([H:39])[H:40])[H:34])([C:13]([C:14]([H:42])([H:43])[H:44])([C:15]([H:45])([H:46])[H:47])[H:41])[C:16]([H:48])([H:49])[c:17]2[c:18]([H:50])[c:19]([H:51])[c:20]([H:52])[c:21]([C:22]([P:23]([C:24]([C:25]([H:56])([H:57])[H:58])([C:26]([H:59])([H:60])[H:61])[H:55])[C:27]([C:28]([H:63])([H:64])[H:65])([C:29]([H:66])([H:67])[H:68])[H:62])([H:53])[H:54])[2n:30]->12)([H:31])([H:32])[H:33]", "smiles3Dx": "C([C:1]#[5N:2]->[Mn+:3]1(<-[3C-:4]#[O+:5])(<-[4H-:6])(<-[6C-:7]#[O+:8])<-[1P:9]([C:10]([C:11]([H:35])([H:36])[H:37])([C:12]([H:38])([H:39])[H:40])[H:34])([C:13]([C:14]([H:42])([H:43])[H:44])([C:15]([H:45])([H:46])[H:47])[H:41])[C:16]([H:48])([H:49])[c:17]2[c:18]([H:50])[c:19]([H:51])[c:20]([H:52])[c:21]([C:22]([P:23]([C:24]([C:25]([H:56])([H:57])[H:58])([C:26]([H:59])([H:60])[H:61])[H:55])[C:27]([C:28]([H:63])([H:64])[H:65])([C:29]([H:66])([H:67])[H:68])[H:62])([H:53])[H:54])[2n:30]->12)([H:31])([H:32])[H:33]", "dummies": []}
C      0.4487    -3.3005    -3.5589
C      0.5529    -2.1036    -2.5440
N      0.5426    -1.1776    -1.7514
Mn     0.0000     0.0000     0.0000
C     -0.5630     1.2997     1.8310
O     -0.8069     2.0295     2.7448
H      1.4109     1.0565    -0.3821
C      1.2210    -1.4458     1.2320
O      1.8194    -2.2841     1.8618
P     -1.7075     1.3242    -1.4763
C     -3.0642     1.9544    -0.4287
C     -2.8804     3.4071    -0.0484
C     -4.3981     1.7264    -1.0498
C     -1.0592     2.5535    -2.6132
C     -0.2685     3.6738    -1.8375
C     -0.1524     1.9530    -3.6526
C     -2.3471    -0.0693    -2.3384
C     -2.4548    -1.2444    -1.3168
C     -3.1276    -2.4493    -1.6619
C     -3.1191    -3.4656    -0.7775
C     -2.7857    -3.2451     0.5866
C     -2.2732    -1.9531     0.9152
C     -2.0434    -1.5338     2.3275
P     -2.7894    -2.7216     3.6269
C     -4.2293    -1.9780     4.5534
C     -3.9254    -1.7539     6.0073
C     -4.7688    -0.7200     3.8700
C     -1.3120    -3.2903     4.6505
C     -0.4792    -2.1168     5.1822
C     -1.7584    -4.2719     5.6832
N     -1.9452    -1.1283    -0.0796
H      0.3139    -4.3267    -3.0271
H     -0.4900    -3.1105    -4.1687
H      1.3603    -3.4009    -4.2363
H     -2.9961     1.3549     0.5178
H     -2.7983     4.0592    -0.9239
H     -1.9801     3.5168     0.6373
H     -3.7413     3.7533     0.5651
H     -5.2189     2.1818    -0.4776
H     -4.6552     0.6263    -1.0452
H     -4.4509     2.0905    -2.0655
H     -1.9351     3.0568    -3.1376
H     -0.1526     3.4123    -0.7877
H      0.7858     3.7535    -2.2371
H     -0.7910     4.6641    -1.9109
H      0.6861     1.4188    -3.1690
H     -0.6984     1.1817    -4.2662
H      0.2212     2.7259    -4.4105
H     -1.6154    -0.4209    -3.1814
H     -3.2902     0.1605    -2.7871
H     -3.3588    -2.5709    -2.6639
H     -3.3829    -4.3922    -1.0360
H     -2.6245    -4.0828     1.2096
H     -2.5104    -0.5211     2.4356
H     -0.9573    -1.3587     2.5487
H     -5.0351    -2.7452     4.4787
H     -4.7039    -1.1342     6.4978
H     -2.9629    -1.2264     6.1392
H     -3.9191    -2.7186     6.5526
H     -5.7549    -0.4166     4.3604
H     -4.9693    -0.8903     2.7990
H     -4.0734     0.1142     3.9970
H     -0.6844    -3.8325     3.9158
H     -0.4547    -2.0946     6.3109
H      0.5922    -2.2029     4.8289
H     -0.8457    -1.1206     4.8808
H     -2.6816    -4.8073     5.3748
H     -1.9788    -3.7940     6.6567
H     -0.9813    -5.0432     5.8633
69
{"conf": 13, "E": 269.37, "rms": -1.0, "geom": "OH", "total_charge": 0, "CA_charge": 1, "smiles": "C[C:1]#[5N:2]->[Mn+:3]1(<-[3C-:4]#[O+:5])(<-[4H-:6])(<-[6C-:7]#[O+:8])<-[1P:9]([CH:10]([CH3:11])[CH3:12])([CH:13]([CH3:14])[CH3:15])[CH2:16][c:17]2[cH:18][cH:19][cH:20][c:21]([CH2:22][P:23]([CH:24]([CH3:25])[CH3:26])[CH:27]([CH3:28])[CH3:29])[2n:30]->12", "smiles3D": "C([C:1]#[5N:2]->[Mn+:3]1(<-[3C-:4]#[O+:5])(<-[4H-:6])(<-[6C-:7]#[O+:8])<-[1P:9]([C:10]([C:11]([H:35])([H:36])[H:37])([C:12]([H:38])([H:39])[H:40])[H:34])([C:13]([C:14]([H:42])([H:43])[H:44])([C:15]([H:45])([H:46])[H:47])[H:41])[C:16]([H:48])([H:49])[c:17]2[c:18]([H:50])[c:19]([H:51])[c:20]([H:52])[c:21]([C:22]([P:23]([C:24]([C:25]([H:56])([H:57])[H:58])([C:26]([H:59])([H:60])[H:61])[H:55])[C:27]([C:28]([H:63])([H:64])[H:65])([C:29]([H:66])([H:67])[H:68])[H:62])([H:53])[H:54])[2n:30]->12)([H:31])([H:32])[H:33]", "smiles3Dx": "C([C:1]#[5N:2]->[Mn+:3]1(<-[3C-:4]#[O+:5])(<-[4H-:6])(<-[6C-:7]#[O+:8])<-[1P:9]([C:10]([C:11]([H:35])([H:36])[H:37])([C:12]([H:38])([H:39])[H:40])[H:34])([C:13]([C:14]([H:42])([H:43])[H:44])([C:15]([H:45])([H:46])[H:47])[H:41])[C:16]([H:48])([H:49])[c:17]2[c:18]([H:50])[c:19]([H:51])[c:20]([H:52])[c:21]([C:22]([P:23]([C:24]([C:25]([H:56])([H:57])[H:58])([C:26]([H:59])([H:60])[H:61])[H:55])[C:27]([C:28]([H:63])([H:64])[H:65])([C:29]([H:66])([H:67])[H:68])[H:62])([H:53])[H:54])[2n:30]->12)([H:31])([H:32])[H:33]", "dummies": []}
C      2.8889    -0.5735    -3.6367
C      1.6344    -0.5652    -2.8665
N      0.8650    -0.4283    -1.9167
Mn     0.0000     0.0000     0.0000
C     -0.7998     0.5812     1.9852
O     -1.2294     0.8984     3.0604
H     -1.6052    -0.6501    -0.4313
C     -0.8155     1.9454    -0.9104
O     -1.1568     3.0630    -1.3289
P      1.0017    -2.2073     0.8635
C      0.5785    -3.7095    -0.0206
C     -0.7406    -3.5276    -0.7667
C      1.6539    -4.2529    -1.0056
C      0.8300    -2.4180     2.6586
C      1.7914    -3.4806     3.2043
C     -0.6185    -2.7828     2.9692
C      2.7317    -1.7489     0.6461
C      2.8414    -0.3598     1.1668
C      3.5246     0.0173     2.2534
C      3.7596     1.4044     2.4268
C      3.4761     2.2584     1.3776
C      2.6436     1.8754     0.3994
C      2.6342     2.5150    -0.9588
P      2.4267     4.3317    -0.8157
C      2.4932     5.1735    -2.4848
C      2.7891     6.6664    -2.2968
C      1.2288     4.9059    -3.3263
C      1.5206     5.1659     0.5987
C      0.4237     6.1017     0.0704
C      0.9962     4.2209     1.7021
N      2.1398     0.6036     0.4807
H      3.0286     0.4182    -3.9366
H      3.7626    -0.8148    -3.0190
H      2.9458    -1.1131    -4.5424
H      0.3802    -4.5134     0.7377
H     -0.5795    -2.7809    -1.5841
H     -1.4829    -3.1002    -0.0571
H     -1.1602    -4.5008    -1.1928
H      2.3150    -4.9828    -0.5439
H      2.2914    -3.4512    -1.4384
H      1.1992    -4.7678    -1.8919
H      1.0391    -1.4488     3.1349
H      2.8545    -3.2200     3.0315
H      1.5984    -4.5190     2.8531
H      1.7070    -3.4818     4.2880
H     -1.3014    -2.0332     2.5205
H     -0.7597    -2.7617     4.0709
H     -0.8935    -3.7800     2.5933
H      3.3243    -2.4284     1.2155
H      3.0226    -1.7726    -0.4476
H      3.9051    -0.6724     2.9509
H      4.1949     1.7564     3.3376
H      3.8330     3.2795     1.3996
H      1.8404     2.0836    -1.6383
H      3.6102     2.2984    -1.4812
H      3.3528     4.7265    -3.0206
H      3.4868     6.8015    -1.4434
H      1.8558     7.2256    -2.1054
H      3.2773     7.0813    -3.2001
H      0.5584     4.1837    -2.8189
H      0.6641     5.8416    -3.5192
H      1.4891     4.4502    -4.3075
H      2.2785     5.8115     1.0918
H      0.1333     5.8250    -0.9629
H     -0.4798     6.0934     0.7117
H      0.8147     7.1368     0.0252
H      0.7213     3.2194     1.3020
H      0.1074     4.6433     2.2156
H      1.7783     4.0751     2.4819
69
{"conf": 14, "E": 169.6, "rms": -1.0, "geom": "OH", "total_charge": 0, "CA_charge": 1, "smiles": "C[C:1]#[5N:2]->[Mn+:3]1(<-[3C-:4]#[O+:5])(<-[4H-:6])(<-[6C-:7]#[O+:8])<-[1P:9]([CH:10]([CH3:11])[CH3:12])([CH:13]([CH3:14])[CH3:15])[CH2:16][c:17]2[cH:18][cH:19][cH:20][c:21]([CH2:22][P:23]([CH:24]([CH3:25])[CH3:26])[CH:27]([CH3:28])[CH3:29])[2n:30]->12", "smiles3D": "C([C:1]#[5N:2]->[Mn+:3]1(<-[3C-:4]#[O+:5])(<-[4H-:6])(<-[6C-:7]#[O+:8])<-[1P:9]([C:10]([C:11]([H:35])([H:36])[H:37])([C:12]([H:38])([H:39])[H:40])[H:34])([C:13]([C:14]([H:42])([H:43])[H:44])([C:15]([H:45])([H:46])[H:47])[H:41])[C:16]([H:48])([H:49])[c:17]2[c:18]([H:50])[c:19]([H:51])[c:20]([H:52])[c:21]([C:22]([P:23]([C:24]([C:25]([H:56])([H:57])[H:58])([C:26]([H:59])([H:60])[H:61])[H:55])[C:27]([C:28]([H:63])([H:64])[H:65])([C:29]([H:66])([H:67])[H:68])[H:62])([H:53])[H:54])[2n:30]->12)([H:31])([H:32])[H:33]", "smiles3Dx": "C([C:1]#[5N:2]->[Mn+:3]1(<-[3C-:4]#[O+:5])(<-[4H-:6])(<-[6C-:7]#[O+:8])<-[1P:9]([C:10]([C:11]([H:35])([H:36])[H:37])([C:12]([H:38])([H:39])[H:40])[H:34])([C:13]([C:14]([H:42])([H:43])[H:44])([C:15]([H:45])([H:46])[H:47])[H:41])[C:16]([H:48])([H:49])[c:17]2[c:18]([H:50])[c:19]([H:51])[c:20]([H:52])[c:21]([C:22]([P:23]([C:24]([C:25]([H:56])([H:57])[H:58])([C:26]([H:59])([H:60])[H:61])[H:55])[C:27]([C:28]([H:63])([H:64])[H:65])([C:29]([H:66])([H:67])[H:68])[H:62])([H:53])[H:54])[2n:30]->12)([H:31])([H:32])[H:33]", "dummies": []}
C     -1.2398     4.2538     2.2912
C     -0.8529     3.0294     1.5797
N     -0.5463     1.9861     1.0042
Mn     0.0000     0.0000     0.0000
C      0.5269    -1.9790    -1.0310
O      0.8075    -3.0179    -1.5788
H      0.8972     0.9199    -1.3194
C     -1.9501     0.1980    -1.1861
O     -2.9697     0.3173    -1.8146
P      2.0924    -0.0996     1.5361
C      2.8796    -1.7319     1.6219
C      3.8529    -1.8643     2.8054
C      3.5986    -2.0903     0.3053
C      3.2671     1.2760     1.4347
C      4.4665     0.9458     0.5275
C      3.7543     1.7158     2.8276
C      1.1756     0.0958     3.0652
C     -0.0322    -0.8446     3.0692
C     -0.3628    -1.4771     4.2660
C     -1.3412    -2.4510     4.2847
C     -1.9660    -2.8046     3.1038
C     -1.6729    -2.1310     1.9020
C     -2.1431    -2.7390     0.6044
P     -3.9480    -3.2839     0.5620
C     -4.4270    -4.8068     1.5525
C     -5.1655    -5.7980     0.6551
C     -5.3022    -4.4349     2.7645
C     -5.2460    -1.9426     0.5389
C     -5.6519    -1.6575    -0.9047
C     -4.7474    -0.6896     1.2557
N     -0.7435    -1.1177     1.9140
H     -0.5882     4.3934     3.1781
H     -2.3015     4.1693     2.6222
H     -1.1432     5.1260     1.6107
H      2.0668    -2.4771     1.7734
H      4.2421    -2.9064     2.8354
H      4.7261    -1.1858     2.7160
H      3.3352    -1.6946     3.7727
H      3.5425    -3.1922     0.1482
H      4.6766    -1.8284     0.3226
H      3.1298    -1.6015    -0.5754
H      2.7273     2.1373     0.9761
H      5.1671     0.2364     1.0152
H      4.1188     0.5577    -0.4519
H      5.0368     1.8787     0.3203
H      4.1313     0.8647     3.4286
H      2.9272     2.2106     3.3756
H      4.5623     2.4734     2.7308
H      1.8389    -0.1211     3.9284
H      0.8190     1.1435     3.1427
H      0.1806    -1.2607     5.1756
H     -1.5639    -2.9860     5.1977
H     -2.5965    -3.6668     3.1158
H     -1.9902    -2.0467    -0.2230
H     -1.5147    -3.6272     0.3991
H     -3.5090    -5.3032     1.9090
H     -5.4565    -6.6996     1.2365
H     -4.4987    -6.1219    -0.1765
H     -6.0786    -5.3364     0.2211
H     -4.8519    -3.6083     3.3439
H     -6.3153    -4.1218     2.4347
H     -5.4074    -5.3156     3.4313
H     -6.1527    -2.3049     1.0676
H     -4.7687    -1.3991    -1.5224
H     -6.3816    -0.8167    -0.9450
H     -6.1378    -2.5550    -1.3504
H     -5.5467     0.0779     1.2682
H     -4.4784    -0.9378     2.3025
H     -3.8654    -0.2759     0.7409
69
{"conf": 15, "E": 116.93, "rms": -1.0, "geom": "OH", "total_charge": 0, "CA_charge": 1, "smiles": "C[C:1]#[5N:2]->[Mn+:3]1(<-[3C-:4]#[O+:5])(<-[4H-:6])(<-[6C-:7]#[O+:8])<-[1P:9]([CH:10]([CH3:11])[CH3:12])([CH:13]([CH3:14])[CH3:15])[CH2:16][c:17]2[cH:18][cH:19][cH:20][c:21]([CH2:22][P:23]([CH:24]([CH3:25])[CH3:26])[CH:27]([CH3:28])[CH3:29])[2n:30]->12", "smiles3D": "C([C:1]#[5N:2]->[Mn+:3]1(<-[3C-:4]#[O+:5])(<-[4H-:6])(<-[6C-:7]#[O+:8])<-[1P:9]([C:10]([C:11]([H:35])([H:36])[H:37])([C:12]([H:38])([H:39])[H:40])[H:34])([C:13]([C:14]([H:42])([H:43])[H:44])([C:15]([H:45])([H:46])[H:47])[H:41])[C:16]([H:48])([H:49])[c:17]2[c:18]([H:50])[c:19]([H:51])[c:20]([H:52])[c:21]([C:22]([P:23]([C:24]([C:25]([H:56])([H:57])[H:58])([C:26]([H:59])([H:60])[H:61])[H:55])[C:27]([C:28]([H:63])([H:64])[H:65])([C:29]([H:66])([H:67])[H:68])[H:62])([H:53])[H:54])[2n:30]->12)([H:31])([H:32])[H:33]", "smiles3Dx": "C([C:1]#[5N:2]->[Mn+:3]1(<-[3C-:4]#[O+:5])(<-[4H-:6])(<-[6C-:7]#[O+:8])<-[1P:9]([C:10]([C:11]([H:35])([H:36])[H:37])([C:12]([H:38])([H:39])[H:40])[H:34])([C:13]([C:14]([H:42])([H:43])[H:44])([C:15]([H:45])([H:46])[H:47])[H:41])[C:16]([H:48])([H:49])[c:17]2[c:18]([H:50])[c:19]([H:51])[c:20]([H:52])[c:21]([C:22]([P:23]([C:24]([C:25]([H:56])([H:57])[H:58])([C:26]([H:59])([H:60])[H:61])[H:55])[C:27]([C:28]([H:63])([H:64])[H:65])([C:29]([H:66])([H:67])[H:68])[H:62])([H:53])[H:54])[2n:30]->12)([H:31])([H:32])[H:33]", "dummies": []}
C     -2.3576    -4.1380    -1.4412
C     -1.6669    -2.9244    -1.0114
N     -1.0862    -1.9035    -0.6525
Mn     0.0000     0.0000     0.0000
C      1.1175     1.8640     0.7230
O      1.7164     2.8370     1.1087
H      1.1957    -1.0260     0.9468
C     -1.3786     0.0614     1.8330
O     -2.1014     0.0904     2.7979
P      1.3718    -0.1666    -2.2054
C      2.6072     1.0980    -2.5831
C      3.7357     1.0748    -1.5438
C      1.9621     2.4921    -2.6263
C      2.0324    -1.8049    -2.5846
C      2.6947    -2.4161    -1.3476
C      3.0213    -1.7630    -3.7572
C      0.0598     0.0651    -3.3999
C     -1.0408     1.0002    -2.8765
C     -1.8845     1.5850    -3.8303
C     -2.9617     2.3545    -3.4320
C     -3.1692     2.5925    -2.0848
C     -2.2682     2.0791    -1.1339
C     -2.4337     2.4428     0.3174
P     -3.1703     4.1549     0.6171
C     -3.2975     4.3539     2.4846
C     -1.9455     4.2181     3.1895
C     -4.3086     3.3550     3.0496
C     -1.9544     5.4778     0.0473
C     -2.4187     6.0541    -1.2930
C     -0.5198     4.9612    -0.0629
N     -1.2866     1.2029    -1.5303
H     -1.9430    -4.4708    -2.4144
H     -3.4442    -3.9315    -1.5522
H     -2.2101    -4.9334    -0.6815
H      3.0403     0.8951    -3.5836
H      4.4055     1.9497    -1.6787
H      3.3424     1.0902    -0.5082
H      4.3644     0.1726    -1.6734
H      1.2835     2.5809    -3.4992
H      2.7400     3.2768    -2.7456
H      1.3838     2.7073    -1.7103
H      1.1839    -2.4616    -2.8737
H      1.9308    -2.5941    -0.5619
H      3.4966    -1.7707    -0.9415
H      3.1381    -3.4016    -1.6028
H      2.5663    -1.2500    -4.6320
H      3.9669    -1.2549    -3.4844
H      3.2747    -2.7998    -4.0655
H      0.4917     0.4826    -4.3338
H     -0.3952    -0.9196    -3.6340
H     -1.7270     1.4107    -4.8866
H     -3.6334     2.7688    -4.1718
H     -4.0209     3.1942    -1.7976
H     -1.4529     2.4109     0.8107
H     -3.1191     1.7024     0.7717
H     -3.6868     5.3769     2.6792
H     -1.2713     5.0425     2.8866
H     -2.0830     4.3009     4.2887
H     -1.4717     3.2389     2.9696
H     -3.9381     2.3143     2.9425
H     -5.2759     3.4481     2.5120
H     -4.4894     3.5608     4.1269
H     -1.9741     6.3022     0.7940
H     -3.4603     6.4236    -1.2077
H     -2.3793     5.2809    -2.0887
H     -1.7672     6.9049    -1.5898
H     -0.1847     4.5428     0.9041
H      0.1660     5.8021    -0.3182
H     -0.4384     4.1814    -0.8521
69
{"conf": 16, "E": 125.35, "rms": -1.0, "geom": "OH", "total_charge": 0, "CA_charge": 1, "smiles": "C[C:1]#[5N:2]->[Mn+:3]1(<-[3C-:4]#[O+:5])(<-[4H-:6])(<-[6C-:7]#[O+:8])<-[1P:9]([CH:10]([CH3:11])[CH3:12])([CH:13]([CH3:14])[CH3:15])[CH2:16][c:17]2[cH:18][cH:19][cH:20][c:21]([CH2:22][P:23]([CH:24]([CH3:25])[CH3:26])[CH:27]([CH3:28])[CH3:29])[2n:30]->12", "smiles3D": "C([C:1]#[5N:2]->[Mn+:3]1(<-[3C-:4]#[O+:5])(<-[4H-:6])(<-[6C-:7]#[O+:8])<-[1P:9]([C:10]([C:11]([H:35])([H:36])[H:37])([C:12]([H:38])([H:39])[H:40])[H:34])([C:13]([C:14]([H:42])([H:43])[H:44])([C:15]([H:45])([H:46])[H:47])[H:41])[C:16]([H:48])([H:49])[c:17]2[c:18]([H:50])[c:19]([H:51])[c:20]([H:52])[c:21]([C:22]([P:23]([C:24]([C:25]([H:56])([H:57])[H:58])([C:26]([H:59])([H:60])[H:61])[H:55])[C:27]([C:28]([H:63])([H:64])[H:65])([C:29]([H:66])([H:67])[H:68])[H:62])([H:53])[H:54])[2n:30]->12)([H:31])([H:32])[H:33]", "smiles3Dx": "C([C:1]#[5N:2]->[Mn+:3]1(<-[3C-:4]#[O+:5])(<-[4H-:6])(<-[6C-:7]#[O+:8])<-[1P:9]([C:10]([C:11]([H:35])([H:36])[H:37])([C:12]([H:38])([H:39])[H:40])[H:34])([C:13]([C:14]([H:42])([H:43])[H:44])([C:15]([H:45])([H:46])[H:47])[H:41])[C:16]([H:48])([H:49])[c:17]2[c:18]([H:50])[c:19]([H:51])[c:20]([H:52])[c:21]([C:22]([P:23]([C:24]([C:25]([H:56])([H:57])[H:58])([C:26]([H:59])([H:60])[H:61])[H:55])[C:27]([C:28]([H:63])([H:64])[H:65])([C:29]([H:66])([H:67])[H:68])[H:62])([H:53])[H:54])[2n:30]->12)([H:31])([H:32])[H:33]", "dummies": []}
C      1.5568    -4.5971     1.0880
C      1.1018    -3.2450     0.7733
N      0.7180    -2.1087     0.5090
Mn     0.0000     0.0000     0.0000
C     -0.6355     2.1391    -0.5037
O     -0.9698     3.2688    -0.7630
H      1.2743     0.0921    -1.3243
C      1.5223     0.9217     1.4386
O      2.3292     1.4196     2.1842
P     -1.7514    -0.9859    -1.6616
C     -1.1448    -2.5040    -2.4385
C     -0.0408    -2.1819    -3.4524
C     -2.2605    -3.3475    -3.0863
C     -2.4421     0.1813    -2.8671
C     -3.2024    -0.5110    -4.0056
C     -3.3956     1.1730    -2.1747
C     -3.0632    -1.4616    -0.5430
C     -3.0518    -0.5954     0.7206
C     -4.2845    -0.2966     1.3189
C     -4.3201     0.2550     2.5903
C     -3.1402     0.3883     3.3076
C     -1.9125     0.0571     2.7073
C     -0.7302    -0.1841     3.6070
P     -0.3002    -2.0110     3.7017
C     -1.7213    -2.7323     4.7119
C     -1.2699    -3.9328     5.5511
C     -2.8454    -3.1809     3.7722
C      1.2019    -2.0441     4.8420
C      1.0322    -1.1540     6.0795
C      2.4565    -1.6485     4.0664
N     -1.8788    -0.2757     1.3749
H      1.8825    -4.6427     2.1482
H      0.7245    -5.3106     0.9273
H      2.4054    -4.8651     0.4264
H     -0.6904    -3.1200    -1.6351
H      0.8137    -1.6958    -2.9388
H      0.3354    -3.1178    -3.9200
H     -0.3952    -1.5048    -4.2518
H     -3.2208    -3.2760    -2.5392
H     -2.4228    -3.0995    -4.1520
H     -1.9560    -4.4170    -3.0663
H     -1.5996     0.7561    -3.3068
H     -3.9475    -1.2378    -3.6168
H     -2.5084    -0.9863    -4.7216
H     -3.7550     0.2475    -4.6031
H     -4.3930     0.7180    -1.9904
H     -3.5452     2.0618    -2.8247
H     -3.0063     1.5238    -1.2051
H     -4.0385    -1.3670    -1.0602
H     -2.9186    -2.5203    -0.2456
H     -5.2157    -0.5258     0.8133
H     -5.2686     0.4807     3.0584
H     -3.1925     0.6813     4.3503
H      0.1322     0.4060     3.3041
H     -0.9611     0.1659     4.6355
H     -2.1126    -1.9483     5.3962
H     -0.7958    -4.7008     4.9045
H     -2.1406    -4.3875     6.0661
H     -0.5543    -3.6285     6.3373
H     -3.1449    -2.3691     3.0861
H     -3.7420    -3.4845     4.3558
H     -2.5134    -4.0439     3.1537
H      1.3483    -3.0915     5.1768
H      1.8498    -1.3608     6.8012
H      1.0787    -0.0796     5.8046
H      0.0679    -1.3489     6.5864
H      2.4071    -0.5838     3.7651
H      3.3578    -1.7952     4.6980
H      2.5648    -2.2781     3.1579
69
{"conf": 17, "E": 392.7, "rms": -1.0, "geom": "OH", "total_charge": 0, "CA_charge": 1, "smiles": "C[C:1]#[5N:2]->[Mn+:3]1(<-[3C-:4]#[O+:5])(<-[4H-:6])(<-[6C-:7]#[O+:8])<-[1P:9]([CH:10]([CH3:11])[CH3:12])([CH:13]([CH3:14])[CH3:15])[CH2:16][c:17]2[cH:18][cH:19][cH:20][c:21]([CH2:22][P:23]([CH:24]([CH3:25])[CH3:26])[CH:27]([CH3:28])[CH3:29])[2n:30]->12", "smiles3D": "C([C:1]#[5N:2]->[Mn+:3]1(<-[3C-:4]#[O+:5])(<-[4H-:6])(<-[6C-:7]#[O+:8])<-[1P:9]([C:10]([C:11]([H:35])([H:36])[H:37])([C:12]([H:38])([H:39])[H:40])[H:34])([C:13]([C:14]([H:42])([H:43])[H:44])([C:15]([H:45])([H:46])[H:47])[H:41])[C:16]([H:48])([H:49])[c:17]2[c:18]([H:50])[c:19]([H:51])[c:20]([H:52])[c:21]([C:22]([P:23]([C:24]([C:25]([H:56])([H:57])[H:58])([C:26]([H:59])([H:60])[H:61])[H:55])[C:27]([C:28]([H:63])([H:64])[H:65])([C:29]([H:66])([H:67])[H:68])[H:62])([H:53])[H:54])[2n:30]->12)([H:31])([H:32])[H:33]", "smiles3Dx": "C([C:1]#[5N:2]->[Mn+:3]1(<-[3C-:4]#[O+:5])(<-[4H-:6])(<-[6C-:7]#[O+:8])<-[1P:9]([C:10]([C:11]([H:35])([H:36])[H:37])([C:12]([H:38])([H:39])[H:40])[H:34])([C:13]([C:14]([H:42])([H:43])[H:44])([C:15]([H:45])([H:46])[H:47])[H:41])[C:16]([H:48])([H:49])[c:17]2[c:18]([H:50])[c:19]([H:51])[c:20]([H:52])[c:21]([C:22]([P:23]([C:24]([C:25]([H:56])([H:57])[H:58])([C:26]([H:59])([H:60])[H:61])[H:55])[C:27]([C:28]([H:63])([H:64])[H:65])([C:29]([H:66])([H:67])[H:68])[H:62])([H:53])[H:54])[2n:30]->12)([H:31])([H:32])[H:33]", "dummies": []}
C      4.8274    -1.0671    -1.1554
C      3.5499    -0.3244    -0.6962
N      2.3907    -0.0080    -0.3845
Mn     0.0000     0.0000     0.0000
C     -1.9350    -1.2560    -0.3251
O     -2.9663    -1.9335    -0.5007
H     -0.3210     0.2716     1.8464
C      1.3824    -1.5863     1.1772
O      2.1851    -2.1244     1.8821
P     -1.0616     2.4693    -0.4380
C     -2.4781     2.5896    -1.5889
C     -2.8164     1.3099    -2.2151
C     -2.2037     3.6098    -2.7370
C     -1.5082     3.4794     0.9602
C     -1.7714     4.9584     0.6031
C     -0.4015     3.4195     2.0225
C      0.4236     3.0766    -1.2762
C      0.9176     2.0932    -2.2966
C      1.4428     2.5549    -3.5088
C      1.5369     1.7139    -4.5746
C      1.0343     0.4111    -4.4810
C      0.6929    -0.1168    -3.2341
C      0.1884    -1.5551    -3.0998
P      0.7727    -2.7362    -4.5041
C      2.4038    -2.7564    -5.4475
C      3.5621    -2.4504    -4.4979
C      2.4680    -1.8502    -6.7024
C     -0.6485    -3.8010    -5.1957
C     -1.5540    -4.2504    -4.0934
C     -1.3763    -2.9275    -6.2437
N      0.6691     0.7189    -2.1358
H      4.7682    -2.1897    -0.9994
H      5.6737    -0.5411    -0.7157
H      4.9999    -0.9201    -2.2827
H     -3.3318     2.9429    -1.1178
H     -1.9309     0.8636    -2.7467
H     -3.7268     1.3647    -2.8967
H     -3.1470     0.5722    -1.4486
H     -1.5060     3.1498    -3.5432
H     -1.8377     4.6078    -2.4040
H     -3.2025     3.7434    -3.2719
H     -2.4212     3.0761     1.3928
H     -1.3170     5.6927     1.2899
H     -1.2866     5.2435    -0.3888
H     -2.8809     5.1391     0.5088
H     -0.0983     2.3541     2.2617
H     -0.7406     3.8946     2.9082
H      0.5467     3.9830     1.6939
H      1.1878     3.2675    -0.4671
H      0.1439     4.0032    -1.7255
H      1.5300     3.6436    -3.5517
H      1.8913     2.0968    -5.5783
H      0.9078    -0.1634    -5.3489
H     -0.8914    -1.4793    -3.0761
H      0.5485    -1.9198    -2.1066
H      2.5471    -3.8041    -5.8282
H      3.4772    -3.1522    -3.6216
H      3.4652    -1.3971    -4.1501
H      4.4885    -2.6336    -5.0230
H      2.6203    -0.7720    -6.4817
H      3.3284    -2.1340    -7.3144
H      1.5438    -1.9726    -7.3338
H     -0.2090    -4.6749    -5.6856
H     -0.9479    -4.7596    -3.3039
H     -2.0994    -3.4189    -3.6111
H     -2.2785    -4.9616    -4.4987
H     -2.2362    -3.4844    -6.6269
H     -1.7838    -2.0078    -5.7628
H     -0.7107    -2.6433    -7.0612
69
{"conf": 18, "E": 291.98, "rms": -1.0, "geom": "OH", "total_charge": 0, "CA_charge": 1, "smiles": "C[C:1]#[5N:2]->[Mn+:3]1(<-[3C-:4]#[O+:5])(<-[4H-:6])(<-[6C-:7]#[O+:8])<-[1P:9]([CH:10]([CH3:11])[CH3:12])([CH:13]([CH3:14])[CH3:15])[CH2:16][c:17]2[cH:18][cH:19][cH:20][c:21]([CH2:22][P:23]([CH:24]([CH3:25])[CH3:26])[CH:27]([CH3:28])[CH3:29])[2n:30]->12", "smiles3D": "C([C:1]#[5N:2]->[Mn+:3]1(<-[3C-:4]#[O+:5])(<-[4H-:6])(<-[6C-:7]#[O+:8])<-[1P:9]([C:10]([C:11]([H:35])([H:36])[H:37])([C:12]([H:38])([H:39])[H:40])[H:34])([C:13]([C:14]([H:42])([H:43])[H:44])([C:15]([H:45])([H:46])[H:47])[H:41])[C:16]([H:48])([H:49])[c:17]2[c:18]([H:50])[c:19]([H:51])[c:20]([H:52])[c:21]([C:22]([P:23]([C:24]([C:25]([H:56])([H:57])[H:58])([C:26]([H:59])([H:60])[H:61])[H:55])[C:27]([C:28]([H:63])([H:64])[H:65])([C:29]([H:66])([H:67])[H:68])[H:62])([H:53])[H:54])[2n:30]->12)([H:31])([H:32])[H:33]", "smiles3Dx": "C([C:1]#[5N:2]->[Mn+:3]1(<-[3C-:4]#[O+:5])(<-[4H-:6])(<-[6C-:7]#[O+:8])<-[1P:9]([C:10]([C:11]([H:35])([H:36])[H:37])([C:12]([H:38])([H:39])[H:40])[H:34])([C:13]([C:14]([H:42])([H:43])[H:44])([C:15]([H:45])([H:46])[H:47])[H:41])[C:16]([H:48])([H:49])[c:17]2[c:18]([H:50])[c:19]([H:51])[c:20]([H:52])[c:21]([C:22]([P:23]([C:24]([C:25]([H:56])([H:57])[H:58])([C:26]([H:59])([H:60])[H:61])[H:55])[C:27]([C:28]([H:63])([H:64])[H:65])([C:29]([H:66])([H:67])[H:68])[H:62])([H:53])[H:54])[2n:30]->12)([H:31])([H:32])[H:33]", "dummies": []}
C     -1.6371    -2.1552     3.6741
C     -1.2226    -1.0025     2.8981
N     -0.7397    -0.4707     1.9260
Mn     0.0000     0.0000     0.0000
C      0.6607     0.6956    -1.9055
O      1.1854     1.0298    -2.8900
H     -0.3046     1.7785     0.3291
C     -2.1405    -0.1689    -0.5814
O     -3.3049    -0.4773    -0.7669
P      2.4308    -0.3165     0.7931
C      3.4528    -0.8870    -0.5294
C      4.6163    -1.7446    -0.0351
C      3.9657     0.3032    -1.3602
C      3.1694     1.0178     1.7971
C      3.9556     0.5082     3.0275
C      2.1197     2.0437     2.1988
C      2.0046    -1.7947     1.8311
C      1.0100    -2.6441     1.0819
C      0.7059    -3.9211     1.4543
C      0.0576    -4.7260     0.5020
C     -0.1030    -4.2951    -0.7878
C      0.0567    -3.0035    -1.1066
C     -0.3293    -2.4159    -2.4157
P      0.9794    -2.4097    -3.7704
C      0.1764    -1.9806    -5.3837
C     -0.5461    -0.6401    -5.2456
C     -0.7955    -3.0704    -5.8318
C      2.4433    -3.5734    -3.7261
C      2.0768    -4.9994    -4.1488
C      3.5636    -3.0116    -4.6167
N      0.4593    -2.2021    -0.0786
H     -2.5192    -1.9643     4.0996
H     -1.8926    -2.9234     2.9823
H     -1.0840    -2.6262     4.4723
H      2.8016    -1.5028    -1.2055
H      5.3668    -1.8072    -0.7808
H      4.2398    -2.7715     0.1332
H      5.0554    -1.3995     0.9447
H      5.0253     0.4841    -1.2213
H      3.4098     1.2547    -1.1269
H      3.8110     0.0712    -2.4270
H      3.8652     1.5585     1.1316
H      3.9204     1.2357     3.8391
H      5.0118     0.3905     2.8051
H      3.6042    -0.4937     3.4292
H      1.2760     1.5206     2.7027
H      1.7443     2.5063     1.2612
H      2.5609     2.8401     2.8739
H      1.5929    -1.4598     2.8136
H      2.9260    -2.2958     1.8932
H      0.9837    -4.2977     2.3581
H     -0.2822    -5.7008     0.8101
H     -0.5054    -4.9237    -1.5062
H     -1.2319    -2.9574    -2.7387
H     -0.6883    -1.3732    -2.3027
H      0.9686    -1.8763    -6.1243
H      0.1938     0.1519    -5.0088
H     -1.3043    -0.6987    -4.4317
H     -1.0661    -0.3786    -6.1972
H     -1.2494    -2.7571    -6.7951
H     -0.2657    -4.0377    -6.0058
H     -1.6241    -3.2051    -5.0966
H      2.8464    -3.6381    -2.6962
H      2.9805    -5.6648    -4.0554
H      1.7514    -5.0426    -5.2208
H      1.2889    -5.4210    -3.4773
H      4.4110    -2.6270    -3.9996
H      3.2049    -2.1576    -5.2377
H      3.9917    -3.7824    -5.3072
69
{"conf": 19, "E": 125.61, "rms": -1.0, "geom": "OH", "total_charge": 0, "CA_charge": 1, "smiles": "C[C:1]#[5N:2]->[Mn+:3]1(<-[3C-:4]#[O+:5])(<-[4H-:6])(<-[6C-:7]#[O+:8])<-[1P:9]([CH:10]([CH3:11])[CH3:12])([CH:13]([CH3:14])[CH3:15])[CH2:16][c:17]2[cH:18][cH:19][cH:20][c:21]([CH2:22][P:23]([CH:24]([CH3:25])[CH3:26])[CH:27]([CH3:28])[CH3:29])[2n:30]->12", "smiles3D": "C([C:1]#[5N:2]->[Mn+:3]1(<-[3C-:4]#[O+:5])(<-[4H-:6])(<-[6C-:7]#[O+:8])<-[1P:9]([C:10]([C:11]([H:35])([H:36])[H:37])([C:12]([H:38])([H:39])[H:40])[H:34])([C:13]([C:14]([H:42])([H:43])[H:44])([C:15]([H:45])([H:46])[H:47])[H:41])[C:16]([H:48])([H:49])[c:17]2[c:18]([H:50])[c:19]([H:51])[c:20]([H:52])[c:21]([C:22]([P:23]([C:24]([C:25]([H:56])([H:57])[H:58])([C:26]([H:59])([H:60])[H:61])[H:55])[C:27]([C:28]([H:63])([H:64])[H:65])([C:29]([H:66])([H:67])[H:68])[H:62])([H:53])[H:54])[2n:30]->12)([H:31])([H:32])[H:33]", "smiles3Dx": "C([C:1]#[5N:2]->[Mn+:3]1(<-[3C-:4]#[O+:5])(<-[4H-:6])(<-[6C-:7]#[O+:8])<-[1P:9]([C:10]([C:11]([H:35])([H:36])[H:37])([C:12]([H:38])([H:39])[H:40])[H:34])([C:13]([C:14]([H:42])([H:43])[H:44])([C:15]([H:45])([H:46])[H:47])[H:41])[C:16]([H:48])([H:49])[c:17]2[c:18]([H:50])[c:19]([H:51])[c:20]([H:52])[c:21]([C:22]([P:23]([C:24]([C:25]([H:56])([H:57])[H:58])([C:26]([H:59])([H:60])[H:61])[H:55])[C:27]([C:28]([H:63])([H:64])[H:65])([C:29]([H:66])([H:67])[H:68])[H:62])([H:53])[H:54])[2n:30]->12)([H:31])([H:32])[H:33]", "dummies": []}
C      1.5767     4.7085     0.2483
C      1.1058     3.3297     0.2077
N      0.7101     2.1685     0.1536
Mn     0.0000     0.0000     0.0000
C     -0.6191    -2.1913    -0.2010
O     -0.9345    -3.3510    -0.3023
H     -0.2576    -0.0638     1.8235
C      2.1311    -0.7878     0.2965
O      3.2481    -1.2029     0.4702
P     -2.4645     0.7540    -0.4003
C     -3.7749    -0.4119     0.0583
C     -3.9746    -1.4890    -1.0196
C     -3.4486    -1.0832     1.3981
C     -2.8828     2.3733     0.2843
C     -2.8899     2.3330     1.8164
C     -4.2434     2.8770    -0.2249
C     -2.5002     0.9825    -2.1803
C     -1.3431     0.2599    -2.8768
C     -1.5072    -0.0644    -4.2289
C     -0.3965    -0.2954    -5.0236
C      0.8706    -0.0909    -4.4972
C      1.0267     0.1809    -3.1215
C      2.3303     0.7739    -2.6376
P      3.8592     0.0937    -3.5022
C      4.1473    -1.6503    -2.8294
C      2.9104    -2.5270    -3.0525
C      5.3568    -2.2813    -3.5202
C      5.2082     1.2116    -2.8014
C      6.3880     1.2958    -3.7722
C      5.6667     0.7924    -1.4014
N     -0.0845     0.2107    -2.3179
H      1.6052     5.1158    -0.7898
H      0.8839     5.3180     0.8723
H      2.5948     4.7411     0.6931
H     -4.7261     0.1373     0.1743
H     -4.5340    -2.3588    -0.6071
H     -3.0098    -1.8564    -1.4208
H     -4.5903    -1.1056    -1.8583
H     -4.3893    -1.4321     1.8816
H     -2.9401    -0.4009     2.1094
H     -2.7999    -1.9737     1.2680
H     -2.0992     3.0905    -0.0416
H     -3.7471     1.7387     2.2003
H     -2.9942     3.3599     2.2172
H     -1.9379     1.9118     2.2035
H     -5.0913     2.3035     0.1998
H     -4.3800     3.9376     0.0825
H     -4.3047     2.8452    -1.3302
H     -3.4678     0.6318    -2.5856
H     -2.4015     2.0655    -2.4015
H     -2.4895    -0.0573    -4.6809
H     -0.5181    -0.5180    -6.0783
H      1.7135    -0.1117    -5.1764
H      2.4492     0.7142    -1.5530
H      2.2920     1.8586    -2.8680
H      4.3484    -1.6111    -1.7430
H      3.1180    -3.5772    -2.7561
H      2.6064    -2.5100    -4.1224
H      2.0700    -2.1717    -2.4216
H      5.4629    -3.3491    -3.2394
H      5.2561    -2.2182    -4.6230
H      6.2881    -1.7749    -3.2180
H      4.7769     2.2340    -2.7258
H      6.0488     1.7127    -4.7485
H      7.1756     1.9679    -3.3615
H      6.8340     0.2959    -3.9519
H      6.2106    -0.1741    -1.4322
H      4.7918     0.7039    -0.7268
H      6.3435     1.5706    -0.9788
69
{"conf": 20, "E": 119.31, "rms": -1.0, "geom": "OH", "total_charge": 0, "CA_charge": 1, "smiles": "C[C:1]#[5N:2]->[Mn+:3]1(<-[3C-:4]#[O+:5])(<-[4H-:6])(<-[6C-:7]#[O+:8])<-[1P:9]([CH:10]([CH3:11])[CH3:12])([CH:13]([CH3:14])[CH3:15])[CH2:16][c:17]2[cH:18][cH:19][cH:20][c:21]([CH2:22][P:23]([CH:24]([CH3:25])[CH3:26])[CH:27]([CH3:28])[CH3:29])[2n:30]->12", "smiles3D": "C([C:1]#[5N:2]->[Mn+:3]1(<-[3C-:4]#[O+:5])(<-[4H-:6])(<-[6C-:7]#[O+:8])<-[1P:9]([C:10]([C:11]([H:35])([H:36])[H:37])([C:12]([H:38])([H:39])[H:40])[H:34])([C:13]([C:14]([H:42])([H:43])[H:44])([C:15]([H:45])([H:46])[H:47])[H:41])[C:16]([H:48])([H:49])[c:17]2[c:18]([H:50])[c:19]([H:51])[c:20]([H:52])[c:21]([C:22]([P:23]([C:24]([C:25]([H:56])([H:57])[H:58])([C:26]([H:59])([H:60])[H:61])[H:55])[C:27]([C:28]([H:63])([H:64])[H:65])([C:29]([H:66])([H:67])[H:68])[H:62])([H:53])[H:54])[2n:30]->12)([H:31])([H:32])[H:33]", "smiles3Dx": "C([C:1]#[5N:2]->[Mn+:3]1(<-[3C-:4]#[O+:5])(<-[4H-:6])(<-[6C-:7]#[O+:8])<-[1P:9]([C:10]([C:11]([H:35])([H:36])[H:37])([C:12]([H:38])([H:39])[H:40])[H:34])([C:13]([C:14]([H:42])([H:43])[H:44])([C:15]([H:45])([H:46])[H:47])[H:41])[C:16]([H:48])([H:49])[c:17]2[c:18]([H:50])[c:19]([H:51])[c:20]([H:52])[c:21]([C:22]([P:23]([C:24]([C:25]([H:56])([H:57])[H:58])([C:26]([H:59])([H:60])[H:61])[H:55])[C:27]([C:28]([H:63])([H:64])[H:65])([C:29]([H:66])([H:67])[H:68])[H:62])([H:53])[H:54])[2n:30]->12)([H:31])([H:32])[H:33]", "dummies": []}
C     -1.8863     0.2260     4.6135
C     -1.2929     0.1337     3.2772
N     -0.8187     0.0695     2.1459
Mn     0.0000     0.0000     0.0000
C      0.7307    -0.0468    -2.1758
O      1.1136    -0.0717    -3.3196
H     -1.6585     0.5338    -0.5828
C     -0.5955    -2.2056    -0.2294
O     -0.8902    -3.3660    -0.3581
P      0.9151     2.4242     0.2088
C      0.8425     3.0798     1.8905
C     -0.5845     3.5381     2.2179
C      1.8254     4.2457     2.0944
C      0.2781     3.6852    -0.9224
C      1.1635     3.8436    -2.1648
C     -1.1406     3.3095    -1.3558
C      2.6404     2.0983    -0.1584
C      3.0914     0.7636     0.4432
C      4.4755     0.5423     0.5579
C      4.9523    -0.7011     0.9421
C      4.0540    -1.6963     1.2933
C      2.6699    -1.4384     1.2424
C      1.7087    -2.4739     1.7607
P      2.3424    -3.3741     3.2918
C      0.9679    -4.5753     3.7480
C     -0.3109    -3.8697     4.2056
C      1.4626    -5.5480     4.8199
C      2.5526    -2.1554     4.7151
C      4.0139    -1.7139     4.8144
C      1.6415    -0.9345     4.5923
N      2.2136    -0.2728     0.6860
H     -1.7238    -0.7179     5.1675
H     -2.9740     0.4125     4.5189
H     -1.4209     1.0667     5.1625
H      1.1156     2.2619     2.5924
H     -0.8512     4.4616     1.6636
H     -0.6692     3.7489     3.3065
H     -1.3195     2.7458     1.9690
H      1.6173     4.7608     3.0589
H      1.7557     4.9960     1.2807
H      2.8657     3.8663     2.1675
H      0.2376     4.6591    -0.3978
H      2.1685     4.2173    -1.8792
H      0.7229     4.5949    -2.8522
H      1.2587     2.8878    -2.7193
H     -1.1305     2.3684    -1.9418
H     -1.8063     3.1904    -0.4748
H     -1.5663     4.1114    -1.9947
H      2.7758     2.0301    -1.2522
H      3.2748     2.9200     0.2234
H      5.1813     1.3200     0.2932
H      6.0187    -0.8890     0.9928
H      4.4401    -2.6566     1.6126
H      1.5516    -3.2365     0.9700
H      0.7455    -2.0013     2.0103
H      0.7319    -5.1624     2.8343
H     -1.1202    -4.6188     4.3453
H     -0.6527    -3.1383     3.4458
H     -0.1517    -3.3535     5.1754
H      1.6852    -5.0142     5.7689
H      0.6873    -6.3206     5.0204
H      2.3831    -6.0649     4.4739
H      2.3025    -2.6873     5.6577
H      4.6911    -2.5962     4.8121
H      4.1743    -1.1547     5.7605
H      4.2874    -1.0507     3.9679
H      0.5895    -1.2599     4.5416
H      1.7539    -0.2858     5.4873
H      1.8830    -0.3335     3.6896
69
{"conf": 21, "E": 126.16, "rms": -1.0, "geom": "OH", "total_charge": 0, "CA_charge": 1, "smiles": "C[C:1]#[5N:2]->[Mn+:3]1(<-[3C-:4]#[O+:5])(<-[4H-:6])(<-[6C-:7]#[O+:8])<-[1P:9]([CH:10]([CH3:11])[CH3:12])([CH:13]([CH3:14])[CH3:15])[CH2:16][c:17]2[cH:18][cH:19][cH:20][c:21]([CH2:22][P:23]([CH:24]([CH3:25])[CH3:26])[CH:27]([CH3:28])[CH3:29])[2n:30]->12", "smiles3D": "C([C:1]#[5N:2]->[Mn+:3]1(<-[3C-:4]#[O+:5])(<-[4H-:6])(<-[6C-:7]#[O+:8])<-[1P:9]([C:10]([C:11]([H:35])([H:36])[H:37])([C:12]([H:38])([H:39])[H:40])[H:34])([C:13]([C:14]([H:42])([H:43])[H:44])([C:15]([H:45])([H:46])[H:47])[H:41])[C:16]([H:48])([H:49])[c:17]2[c:18]([H:50])[c:19]([H:51])[c:20]([H:52])[c:21]([C:22]([P:23]([C:24]([C:25]([H:56])([H:57])[H:58])([C:26]([H:59])([H:60])[H:61])[H:55])[C:27]([C:28]([H:63])([H:64])[H:65])([C:29]([H:66])([H:67])[H:68])[H:62])([H:53])[H:54])[2n:30]->12)([H:31])([H:32])[H:33]", "smiles3Dx": "C([C:1]#[5N:2]->[Mn+:3]1(<-[3C-:4]#[O+:5])(<-[4H-:6])(<-[6C-:7]#[O+:8])<-[1P:9]([C:10]([C:11]([H:35])([H:36])[H:37])([C:12]([H:38])([H:39])[H:40])[H:34])([C:13]([C:14]([H:42])([H:43])[H:44])([C:15]([H:45])([H:46])[H:47])[H:41])[C:16]([H:48])([H:49])[c:17]2[c:18]([H:50])[c:19]([H:51])[c:20]([H:52])[c:21]([C:22]([P:23]([C:24]([C:25]([H:56])([H:57])[H:58])([C:26]([H:59])([H:60])[H:61])[H:55])[C:27]([C:28]([H:63])([H:64])[H:65])([C:29]([H:66])([H:67])[H:68])[H:62])([H:53])[H:54])[2n:30]->12)([H:31])([H:32])[H:33]", "dummies": []}
C      0.0219    -3.1943    -3.8182
C      0.0135    -2.2533    -2.6976
N      0.0052    -1.4648    -1.7549
Mn     0.0000     0.0000     0.0000
C     -0.0655     1.4237     1.7922
O     -0.1028     2.1713     2.7371
H     -0.9227    -1.2354     1.0041
C     -1.9668     0.8216    -0.8447
O     -2.9991     1.2475    -1.2977
P      2.3418    -0.9683     0.5977
C      2.4707    -2.7709     0.5656
C      3.8154    -3.2563     1.1226
C      1.3142    -3.4068     1.3369
C      3.2309    -0.3220     2.0319
C      3.4398     1.1949     1.9033
C      2.4606    -0.6305     3.3213
C      3.2783    -0.4487    -0.8395
C      2.7334     0.8467    -1.4587
C      3.5406     1.4960    -2.4028
C      3.1015     2.6685    -3.0037
C      1.9074     3.2386    -2.5915
C      1.1513     2.6202    -1.5874
C      0.0816     3.4253    -0.9014
P      0.7485     4.6048     0.4225
C      2.6396     4.6108     0.3538
C      3.2247     5.6124    -0.6511
C      3.2026     4.8554     1.7553
C      0.0895     6.3052    -0.0556
C     -1.4442     6.2850    -0.1105
C      0.5354     7.3681     0.9540
N      1.4887     1.3622    -1.1582
H     -0.8693    -3.8492    -3.7584
H      0.9410    -3.8140    -3.7718
H      0.0002    -2.6230    -4.7709
H      2.3931    -3.1024    -0.4908
H      4.6560    -2.7084     0.6493
H      3.9449    -4.3323     0.8853
H      3.8700    -3.1403     2.2231
H      0.3452    -3.1318     0.8742
H      1.3080    -3.0996     2.4035
H      1.3973    -4.5152     1.2966
H      4.2317    -0.7981     2.0893
H      4.0074     1.5736     2.7783
H      4.0356     1.4450     1.0048
H      2.4806     1.7347     1.8575
H      2.5930    -1.6937     3.6064
H      1.3774    -0.4130     3.2181
H      2.8574    -0.0347     4.1705
H      4.3404    -0.3011    -0.5457
H      3.2367    -1.2496    -1.6067
H      4.5035     1.0858    -2.6778
H      3.7161     3.1678    -3.7342
H      1.6053     4.1927    -3.0015
H     -0.4752     3.9962    -1.6709
H     -0.6365     2.7864    -0.3911
H      2.9712     3.5949     0.0666
H      4.2517     5.2946    -0.9253
H      2.6229     5.6563    -1.5704
H      3.2896     6.6323    -0.2301
H      2.7957     4.1081     2.4726
H      2.9377     5.8670     2.1321
H      4.3082     4.7592     1.7503
H      0.4771     6.5746    -1.0623
H     -1.8674     5.9391     0.8568
H     -1.8075     5.6221    -0.9194
H     -1.8340     7.3081    -0.3264
H      1.6368     7.4031     1.0433
H      0.0986     7.1736     1.9600
H      0.2084     8.3730     0.6123
69
{"conf": 22, "E": 135.15, "rms": -1.0, "geom": "OH", "total_charge": 0, "CA_charge": 1, "smiles": "C[C:1]#[5N:2]->[Mn+:3]1(<-[3C-:4]#[O+:5])(<-[4H-:6])(<-[6C-:7]#[O+:8])<-[1P:9]([CH:10]([CH3:11])[CH3:12])([CH:13]([CH3:14])[CH3:15])[CH2:16][c:17]2[cH:18][cH:19][cH:20][c:21]([CH2:22][P:23]([CH:24]([CH3:25])[CH3:26])[CH:27]([CH3:28])[CH3:29])[2n:30]->12", "smiles3D": "C([C:1]#[5N:2]->[Mn+:3]1(<-[3C-:4]#[O+:5])(<-[4H-:6])(<-[6C-:7]#[O+:8])<-[1P:9]([C:10]([C:11]([H:35])([H:36])[H:37])([C:12]([H:38])([H:39])[H:40])[H:34])([C:13]([C:14]([H:42])([H:43])[H:44])([C:15]([H:45])([H:46])[H:47])[H:41])[C:16]([H:48])([H:49])[c:17]2[c:18]([H:50])[c:19]([H:51])[c:20]([H:52])[c:21]([C:22]([P:23]([C:24]([C:25]([H:56])([H:57])[H:58])([C:26]([H:59])([H:60])[H:61])[H:55])[C:27]([C:28]([H:63])([H:64])[H:65])([C:29]([H:66])([H:67])[H:68])[H:62])([H:53])[H:54])[2n:30]->12)([H:31])([H:32])[H:33]", "smiles3Dx": "C([C:1]#[5N:2]->[Mn+:3]1(<-[3C-:4]#[O+:5])(<-[4H-:6])(<-[6C-:7]#[O+:8])<-[1P:9]([C:10]([C:11]([H:35])([H:36])[H:37])([C:12]([H:38])([H:39])[H:40])[H:34])([C:13]([C:14]([H:42])([H:43])[H:44])([C:15]([H:45])([H:46])[H:47])[H:41])[C:16]([H:48])([H:49])[c:17]2[c:18]([H:50])[c:19]([H:51])[c:20]([H:52])[c:21]([C:22]([P:23]([C:24]([C:25]([H:56])([H:57])[H:58])([C:26]([H:59])([H:60])[H:61])[H:55])[C:27]([C:28]([H:63])([H:64])[H:65])([C:29]([H:66])([H:67])[H:68])[H:62])([H:53])[H:54])[2n:30]->12)([H:31])([H:32])[H:33]", "dummies": []}
C      3.6980     0.2327    -3.3327
C      2.6220     0.1545    -2.3467
N      1.7130     0.0962    -1.5202
Mn     0.0000     0.0000     0.0000
C     -1.6572    -0.1875     1.5769
O     -2.5225    -0.3024     2.4065
H      1.1529     0.5557     1.3160
C      0.5992    -2.1931     0.3034
O      0.9254    -3.3426     0.4512
P     -0.6810     2.4027    -0.7184
C      0.5576     3.7055    -0.5272
C      0.2196     4.9330    -1.3874
C      1.9482     3.1857    -0.8916
C     -2.2395     3.0748    -0.0997
C     -3.4010     2.1236    -0.3810
C     -2.1466     3.3502     1.4101
C     -0.9181     2.1351    -2.4763
C     -1.3466     0.6867    -2.7842
C     -1.6821     0.3535    -4.0995
C     -2.1513    -0.9231    -4.3911
C     -2.4276    -1.8002    -3.3543
C     -2.1489    -1.4279    -2.0225
C     -3.0631    -1.9612    -0.9374
P     -2.3527    -3.3152     0.1548
C     -3.7621    -3.8950     1.2668
C     -3.1869    -4.2025     2.6517
C     -4.8974    -2.8736     1.3863
C     -1.9613    -4.7824    -0.9779
C     -3.1795    -5.2556    -1.8029
C     -1.3962    -5.9454    -0.1550
N     -1.4243    -0.2826    -1.8037
H      4.6737     0.2175    -2.8085
H      3.6353    -0.6481    -3.9971
H      3.5987     1.1772    -3.9102
H      0.5743     4.0156     0.5401
H     -0.7292     5.4037    -1.0786
H      0.1686     4.6673    -2.4636
H      0.9945     5.7174    -1.2519
H      2.2149     2.3199    -0.2461
H      2.7129     3.9782    -0.7187
H      1.9931     2.8874    -1.9625
H     -2.4504     4.0311    -0.6149
H     -4.3387     2.5530     0.0183
H     -3.2392     1.1438     0.0810
H     -3.5433     1.9819    -1.4645
H     -1.7674     2.4574     1.9687
H     -1.4580     4.2013     1.6011
H     -3.1476     3.6399     1.8172
H      0.0267     2.3441    -3.0089
H     -1.6993     2.8262    -2.8395
H     -1.5856     1.0862    -4.8931
H     -2.4336    -1.1753    -5.4086
H     -2.9867    -2.6957    -3.5798
H     -4.0128    -2.3306    -1.3876
H     -3.3541    -1.1195    -0.2913
H     -4.1959    -4.8348     0.8853
H     -2.3714    -4.9603     2.5802
H     -2.7659    -3.2847     3.1206
H     -3.9706    -4.6289     3.3199
H     -5.6580    -3.2262     2.1051
H     -4.5172    -1.9010     1.7344
H     -5.3995    -2.7399     0.4192
H     -1.1830    -4.4445    -1.7020
H     -2.8409    -6.0219    -2.5362
H     -3.9611    -5.7042    -1.1587
H     -3.6261    -4.4234    -2.3643
H     -2.1788    -6.3337     0.5253
H     -0.5233    -5.6061     0.4401
H     -1.0634    -6.7669    -0.8290
69
{"conf": 23, "E": 129.73, "rms": -1.0, "geom": "OH", "total_charge": 0, "CA_charge": 1, "smiles": "C[C:1]#[5N:2]->[Mn+:3]1(<-[3C-:4]#[O+:5])(<-[4H-:6])(<-[6C-:7]#[O+:8])<-[1P:9]([CH:10]([CH3:11])[CH3:12])([CH:13]([CH3:14])[CH3:15])[CH2:16][c:17]2[cH:18][cH:19][cH:20][c:21]([CH2:22][P:23]([CH:24]([CH3:25])[CH3:26])[CH:27]([CH3:28])[CH3:29])[2n:30]->12", "smiles3D": "C([C:1]#[5N:2]->[Mn+:3]1(<-[3C-:4]#[O+:5])(<-[4H-:6])(<-[6C-:7]#[O+:8])<-[1P:9]([C:10]([C:11]([H:35])([H:36])[H:37])([C:12]([H:38])([H:39])[H:40])[H:34])([C:13]([C:14]([H:42])([H:43])[H:44])([C:15]([H:45])([H:46])[H:47])[H:41])[C:16]([H:48])([H:49])[c:17]2[c:18]([H:50])[c:19]([H:51])[c:20]([H:52])[c:21]([C:22]([P:23]([C:24]([C:25]([H:56])([H:57])[H:58])([C:26]([H:59])([H:60])[H:61])[H:55])[C:27]([C:28]([H:63])([H:64])[H:65])([C:29]([H:66])([H:67])[H:68])[H:62])([H:53])[H:54])[2n:30]->12)([H:31])([H:32])[H:33]", "smiles3Dx": "C([C:1]#[5N:2]->[Mn+:3]1(<-[3C-:4]#[O+:5])(<-[4H-:6])(<-[6C-:7]#[O+:8])<-[1P:9]([C:10]([C:11]([H:35])([H:36])[H:37])([C:12]([H:38])([H:39])[H:40])[H:34])([C:13]([C:14]([H:42])([H:43])[H:44])([C:15]([H:45])([H:46])[H:47])[H:41])[C:16]([H:48])([H:49])[c:17]2[c:18]([H:50])[c:19]([H:51])[c:20]([H:52])[c:21]([C:22]([P:23]([C:24]([C:25]([H:56])([H:57])[H:58])([C:26]([H:59])([H:60])[H:61])[H:55])[C:27]([C:28]([H:63])([H:64])[H:65])([C:29]([H:66])([H:67])[H:68])[H:62])([H:53])[H:54])[2n:30]->12)([H:31])([H:32])[H:33]", "dummies": []}
C      3.0386     3.5208    -1.7809
C      2.1504     2.4728    -1.2643
N      1.4001     1.6030    -0.8146
Mn     0.0000     0.0000     0.0000
C     -1.4430    -1.5477     0.8589
O     -2.2080    -2.3698     1.3051
H     -1.2946     0.5082    -1.2133
C     -0.8138     1.5834     1.4346
O     -1.2410     2.4337     2.1788
P      0.9532    -1.7463    -1.6817
C      0.9430    -1.2903    -3.4301
C     -0.4801    -1.4267    -3.9951
C      1.4149     0.1506    -3.6331
C      0.3687    -3.4525    -1.5491
C      0.9922    -4.3491    -2.6252
C      0.6901    -4.0392    -0.1676
C      2.6549    -1.7505    -1.1230
C      2.7156    -1.6728     0.4126
C      3.7546    -2.3686     1.0461
C      3.9028    -2.2961     2.4129
C      3.0700    -1.4711     3.1467
C      2.0465    -0.7542     2.5199
C      1.2656     0.2377     3.3487
P     -0.3968    -0.4296     3.9067
C     -0.9620     0.8270     5.1892
C     -2.4624     0.6882     5.4474
C     -0.1923     0.8103     6.5037
C     -0.1062    -2.1621     4.6034
C     -1.4363    -2.8582     4.8899
C      0.8121    -2.2250     5.8273
N      1.8450    -0.8916     1.1621
H      2.9306     4.4370    -1.1707
H      4.0793     3.1606    -1.7393
H      2.7651     3.7571    -2.8288
H      1.6279    -1.9708    -3.9882
H     -1.1901    -0.8156    -3.4091
H     -0.5129    -1.0791    -5.0450
H     -0.8367    -2.4695    -3.9842
H      2.4365     0.3180    -3.2277
H      0.6983     0.8718    -3.1900
H      1.4700     0.3742    -4.7213
H     -0.7255    -3.4511    -1.6824
H      2.1015    -4.3235    -2.6009
H      0.6618    -5.4043    -2.4756
H      0.6766    -4.0738    -3.6400
H      0.1046    -4.9739    -0.0144
H      1.7684    -4.2712    -0.0688
H      0.4151    -3.3459     0.6516
H      3.1865    -0.8741    -1.5380
H      3.1621    -2.6701    -1.4769
H      4.4379    -2.9841     0.4809
H      4.7013    -2.8381     2.9136
H      3.2494    -1.3671     4.2104
H      1.1760     1.1988     2.7897
H      1.8621     0.4905     4.2473
H     -0.8168     1.8262     4.7362
H     -3.0299     0.7514     4.4889
H     -2.8278     1.5213     6.1048
H     -2.7094    -0.2724     5.9389
H     -0.4828    -0.0431     7.1356
H     -0.4123     1.7345     7.0816
H      0.8935     0.7964     6.3277
H      0.3840    -2.7425     3.7921
H     -1.2703    -3.9400     5.1132
H     -1.9491    -2.4012     5.7643
H     -2.1085    -2.7895     4.0100
H      1.3257    -3.2074     5.8649
H      0.2472    -2.1093     6.7763
H      1.5911    -1.4432     5.7852
69
{"conf": 24, "E": 146.41, "rms": -1.0, "geom": "OH", "total_charge": 0, "CA_charge": 1, "smiles": "C[C:1]#[5N:2]->[Mn+:3]1(<-[3C-:4]#[O+:5])(<-[4H-:6])(<-[6C-:7]#[O+:8])<-[1P:9]([CH:10]([CH3:11])[CH3:12])([CH:13]([CH3:14])[CH3:15])[CH2:16][c:17]2[cH:18][cH:19][cH:20][c:21]([CH2:22][P:23]([CH:24]([CH3:25])[CH3:26])[CH:27]([CH3:28])[CH3:29])[2n:30]->12", "smiles3D": "C([C:1]#[5N:2]->[Mn+:3]1(<-[3C-:4]#[O+:5])(<-[4H-:6])(<-[6C-:7]#[O+:8])<-[1P:9]([C:10]([C:11]([H:35])([H:36])[H:37])([C:12]([H:38])([H:39])[H:40])[H:34])([C:13]([C:14]([H:42])([H:43])[H:44])([C:15]([H:45])([H:46])[H:47])[H:41])[C:16]([H:48])([H:49])[c:17]2[c:18]([H:50])[c:19]([H:51])[c:20]([H:52])[c:21]([C:22]([P:23]([C:24]([C:25]([H:56])([H:57])[H:58])([C:26]([H:59])([H:60])[H:61])[H:55])[C:27]([C:28]([H:63])([H:64])[H:65])([C:29]([H:66])([H:67])[H:68])[H:62])([H:53])[H:54])[2n:30]->12)([H:31])([H:32])[H:33]", "smiles3Dx": "C([C:1]#[5N:2]->[Mn+:3]1(<-[3C-:4]#[O+:5])(<-[4H-:6])(<-[6C-:7]#[O+:8])<-[1P:9]([C:10]([C:11]([H:35])([H:36])[H:37])([C:12]([H:38])([H:39])[H:40])[H:34])([C:13]([C:14]([H:42])([H:43])[H:44])([C:15]([H:45])([H:46])[H:47])[H:41])[C:16]([H:48])([H:49])[c:17]2[c:18]([H:50])[c:19]([H:51])[c:20]([H:52])[c:21]([C:22]([P:23]([C:24]([C:25]([H:56])([H:57])[H:58])([C:26]([H:59])([H:60])[H:61])[H:55])[C:27]([C:28]([H:63])([H:64])[H:65])([C:29]([H:66])([H:67])[H:68])[H:62])([H:53])[H:54])[2n:30]->12)([H:31])([H:32])[H:33]", "dummies": []}
C      3.7025    -1.9621    -2.6906
C      2.6057    -1.3726    -1.9207
N      1.6849    -0.8863    -1.2698
Mn     0.0000     0.0000     0.0000
C     -1.5809     0.8416     1.4237
O     -2.4229     1.2784     2.1731
H      0.5290     1.6997    -0.4597
C      1.5134     0.1069     1.7197
O      2.2994     0.2083     2.6260
P     -1.8352     0.0230    -1.8911
C     -2.9536     1.4353    -1.7849
C     -4.1414     1.2886    -2.7483
C     -2.1902     2.7359    -2.0818
C     -1.4025    -0.2037    -3.6385
C      0.0569    -0.6353    -3.7841
C     -2.3047    -1.2306    -4.3404
C     -2.7981    -1.3743    -1.3172
C     -1.8806    -2.4602    -0.7510
C     -2.1207    -3.7883    -1.1400
C     -1.3977    -4.8078    -0.5522
C     -0.5354    -4.5168     0.4933
C     -0.3209    -3.1855     0.9027
C      0.2626    -2.9262     2.2731
P      1.8687    -3.8802     2.5688
C      1.3851    -5.4430     3.5104
C      1.0519    -5.2067     4.9855
C      2.4543    -6.5293     3.3418
C      3.0241    -2.7765     3.5834
C      2.3525    -2.0739     4.7684
C      4.2660    -3.5398     4.0328
N     -0.9031    -2.1672     0.1803
H      3.6165    -1.6512    -3.7505
H      3.6609    -3.0704    -2.6230
H      4.6734    -1.6088    -2.2692
H     -3.3394     1.4908    -0.7436
H     -4.8561     2.1200    -2.5792
H     -3.8225     1.3213    -3.8165
H     -4.6832     0.3392    -2.5482
H     -1.2826     2.8112    -1.4513
H     -2.8421     3.6103    -1.8578
H     -1.8914     2.7933    -3.1594
H     -1.5269     0.7770    -4.1627
H      0.3041    -0.7857    -4.8645
H      0.7294     0.1676    -3.4065
H      0.2235    -1.6098    -3.2507
H     -2.1499    -2.2609    -3.9302
H     -2.0539    -1.2653    -5.4216
H     -3.3705    -0.9525    -4.2685
H     -3.4734    -1.0361    -0.5133
H     -3.4259    -1.7716    -2.1280
H     -2.8677    -4.0254    -1.8950
H     -1.5750    -5.8362    -0.8467
H     -0.0644    -5.3372     0.9947
H      0.3864    -1.8501     2.4236
H     -0.4949    -3.2567     3.0219
H      0.4537    -5.8219     3.0486
H      1.9710    -4.9611     5.5728
H      0.2845    -4.4054     5.0960
H      0.6535    -6.1557     5.4265
H      2.7401    -6.6193     2.2704
H      2.0294    -7.5050     3.6726
H      3.3637    -6.3242     3.9498
H      3.3786    -1.9860     2.8851
H      2.1041    -2.7724     5.5870
H      1.4226    -1.5605     4.4613
H      3.0381    -1.3104     5.1921
H      5.0443    -2.8384     4.3917
H      4.0356    -4.2429     4.8530
H      4.6858    -4.1148     3.1766
69
{"conf": 25, "E": 119.24, "rms": -1.0, "geom": "OH", "total_charge": 0, "CA_charge": 1, "smiles": "C[C:1]#[5N:2]->[Mn+:3]1(<-[3C-:4]#[O+:5])(<-[4H-:6])(<-[6C-:7]#[O+:8])<-[1P:9]([CH:10]([CH3:11])[CH3:12])([CH:13]([CH3:14])[CH3:15])[CH2:16][c:17]2[cH:18][cH:19][cH:20][c:21]([CH2:22][P:23]([CH:24]([CH3:25])[CH3:26])[CH:27]([CH3:28])[CH3:29])[2n:30]->12", "smiles3D": "C([C:1]#[5N:2]->[Mn+:3]1(<-[3C-:4]#[O+:5])(<-[4H-:6])(<-[6C-:7]#[O+:8])<-[1P:9]([C:10]([C:11]([H:35])([H:36])[H:37])([C:12]([H:38])([H:39])[H:40])[H:34])([C:13]([C:14]([H:42])([H:43])[H:44])([C:15]([H:45])([H:46])[H:47])[H:41])[C:16]([H:48])([H:49])[c:17]2[c:18]([H:50])[c:19]([H:51])[c:20]([H:52])[c:21]([C:22]([P:23]([C:24]([C:25]([H:56])([H:57])[H:58])([C:26]([H:59])([H:60])[H:61])[H:55])[C:27]([C:28]([H:63])([H:64])[H:65])([C:29]([H:66])([H:67])[H:68])[H:62])([H:53])[H:54])[2n:30]->12)([H:31])([H:32])[H:33]", "smiles3Dx": "C([C:1]#[5N:2]->[Mn+:3]1(<-[3C-:4]#[O+:5])(<-[4H-:6])(<-[6C-:7]#[O+:8])<-[1P:9]([C:10]([C:11]([H:35])([H:36])[H:37])([C:12]([H:38])([H:39])[H:40])[H:34])([C:13]([C:14]([H:42])([H:43])[H:44])([C:15]([H:45])([H:46])[H:47])[H:41])[C:16]([H:48])([H:49])[c:17]2[c:18]([H:50])[c:19]([H:51])[c:20]([H:52])[c:21]([C:22]([P:23]([C:24]([C:25]([H:56])([H:57])[H:58])([C:26]([H:59])([H:60])[H:61])[H:55])[C:27]([C:28]([H:63])([H:64])[H:65])([C:29]([H:66])([H:67])[H:68])[H:62])([H:53])[H:54])[2n:30]->12)([H:31])([H:32])[H:33]", "dummies": []}
C      2.5018     1.3901     4.0808
C      1.7843     0.9985     2.8714
N      1.1708     0.6600     1.8626
Mn     0.0000     0.0000     0.0000
C     -1.2491    -0.7133    -1.7850
O     -1.9064    -1.0887    -2.7259
H     -1.2333    -0.7638     1.1325
C      1.1723    -1.9565    -0.1816
O      1.7687    -2.9998    -0.2841
P     -1.1971     2.2979    -0.0724
C     -0.4455     3.6205     0.9108
C     -1.1846     4.9565     0.7228
C      1.0370     3.8068     0.5399
C     -2.9777     2.3215     0.2208
C     -3.6656     1.1807    -0.5359
C     -3.2611     2.1750     1.7241
C     -0.8951     2.6852    -1.7937
C      0.5167     2.2418    -2.2067
C      1.1225     2.9062    -3.2763
C      2.4631     2.7003    -3.5454
C      3.2019     1.8738    -2.7102
C      2.5679     1.1296    -1.6991
C      3.4184     0.4940    -0.6263
P      4.4862    -0.9800    -1.1362
C      5.8931    -0.2520    -2.1785
C      7.2481    -0.9001    -1.8793
C      5.5649    -0.4473    -3.6626
C      5.3009    -1.4252     0.5160
C      4.3713    -2.2978     1.3542
C      5.7408    -0.1918     1.3226
N      1.2146     1.2681    -1.5191
H      2.7182     0.4879     4.6916
H      3.4544     1.8857     3.8068
H      1.8756     2.0896     4.6713
H     -0.5009     3.3323     1.9809
H     -2.2367     4.8939     1.0656
H     -0.6920     5.7399     1.3396
H     -1.1648     5.2987    -0.3335
H      1.1506     4.2528    -0.4688
H      1.5822     2.8468     0.5759
H      1.5179     4.4894     1.2702
H     -3.3920     3.2879    -0.1377
H     -4.7594     1.2067    -0.3390
H     -3.2772     0.1959    -0.1997
H     -3.5306     1.2833    -1.6286
H     -2.8026     1.2426     2.1185
H     -2.8658     3.0347     2.2938
H     -4.3565     2.1389     1.9049
H     -1.0139     3.7774    -1.9550
H     -1.6321     2.1529    -2.4251
H      0.5682     3.6307    -3.8602
H      2.9550     3.2631    -4.3311
H      4.2722     1.8788    -2.8201
H      2.7707     0.1412     0.1808
H      4.0629     1.2916    -0.2051
H      5.9911     0.8280    -1.9518
H      7.6169    -0.6048    -0.8770
H      7.1788    -2.0085    -1.9391
H      8.0092    -0.5542    -2.6125
H      6.2352     0.1835    -4.2864
H      4.5164    -0.1755    -3.8927
H      5.7031    -1.5114    -3.9568
H      6.2011    -2.0413     0.3063
H      4.1299    -3.2290     0.7982
H      3.4330    -1.7564     1.5987
H      4.8690    -2.5878     2.3023
H      6.4087    -0.5062     2.1526
H      6.2948     0.5274     0.6840
H      4.8644     0.3258     1.7674
69
{"conf": 26, "E": 135.59, "rms": -1.0, "geom": "OH", "total_charge": 0, "CA_charge": 1, "smiles": "C[C:1]#[5N:2]->[Mn+:3]1(<-[3C-:4]#[O+:5])(<-[4H-:6])(<-[6C-:7]#[O+:8])<-[1P:9]([CH:10]([CH3:11])[CH3:12])([CH:13]([CH3:14])[CH3:15])[CH2:16][c:17]2[cH:18][cH:19][cH:20][c:21]([CH2:22][P:23]([CH:24]([CH3:25])[CH3:26])[CH:27]([CH3:28])[CH3:29])[2n:30]->12", "smiles3D": "C([C:1]#[5N:2]->[Mn+:3]1(<-[3C-:4]#[O+:5])(<-[4H-:6])(<-[6C-:7]#[O+:8])<-[1P:9]([C:10]([C:11]([H:35])([H:36])[H:37])([C:12]([H:38])([H:39])[H:40])[H:34])([C:13]([C:14]([H:42])([H:43])[H:44])([C:15]([H:45])([H:46])[H:47])[H:41])[C:16]([H:48])([H:49])[c:17]2[c:18]([H:50])[c:19]([H:51])[c:20]([H:52])[c:21]([C:22]([P:23]([C:24]([C:25]([H:56])([H:57])[H:58])([C:26]([H:59])([H:60])[H:61])[H:55])[C:27]([C:28]([H:63])([H:64])[H:65])([C:29]([H:66])([H:67])[H:68])[H:62])([H:53])[H:54])[2n:30]->12)([H:31])([H:32])[H:33]", "smiles3Dx": "C([C:1]#[5N:2]->[Mn+:3]1(<-[3C-:4]#[O+:5])(<-[4H-:6])(<-[6C-:7]#[O+:8])<-[1P:9]([C:10]([C:11]([H:35])([H:36])[H:37])([C:12]([H:38])([H:39])[H:40])[H:34])([C:13]([C:14]([H:42])([H:43])[H:44])([C:15]([H:45])([H:46])[H:47])[H:41])[C:16]([H:48])([H:49])[c:17]2[c:18]([H:50])[c:19]([H:51])[c:20]([H:52])[c:21]([C:22]([P:23]([C:24]([C:25]([H:56])([H:57])[H:58])([C:26]([H:59])([H:60])[H:61])[H:55])[C:27]([C:28]([H:63])([H:64])[H:65])([C:29]([H:66])([H:67])[H:68])[H:62])([H:53])[H:54])[2n:30]->12)([H:31])([H:32])[H:33]", "dummies": []}
C     -0.9106    -1.6510     4.6027
C     -0.6548    -1.0989     3.2718
N     -0.4392    -0.6714     2.1402
Mn     0.0000     0.0000     0.0000
C      0.4925     0.5606    -2.1701
O      0.7477     0.8491    -3.3131
H      0.1434    -1.7699    -0.4561
C      2.2441     0.1511     0.4513
O      3.4221     0.2340     0.6817
P     -2.5439     0.1654    -0.5587
C     -3.2756    -0.9431    -1.7878
C     -2.1937    -1.7806    -2.4635
C     -4.0833    -0.1835    -2.8497
C     -3.6272     0.1759     0.8878
C     -5.0704     0.5745     0.5257
C     -3.6270    -1.2079     1.5643
C     -2.5265     1.8376    -1.2085
C     -1.5672     2.7321    -0.4076
C     -1.6948     4.1228    -0.5458
C     -0.8196     4.9675     0.1252
C      0.1087     4.4265     1.0015
C      0.1873     3.0379     1.1699
C      0.8917     2.4915     2.3821
P     -0.1883     2.7360     3.9020
C      0.6033     1.7250     5.2803
C      1.8075     2.4121     5.9265
C     -0.4535     1.3506     6.3248
C     -0.3043     4.5843     4.3040
C     -1.1767     4.8228     5.5338
C      1.0507     5.2920     4.4419
N     -0.5436     2.2164     0.3535
H     -1.8596    -1.2442     5.0002
H     -0.0773    -1.3985     5.2897
H     -0.9921    -2.7589     4.5358
H     -3.9681    -1.6295    -1.2611
H     -2.6486    -2.4788    -3.2003
H     -1.6608    -2.3907    -1.7085
H     -1.4720    -1.1391    -3.0046
H     -4.8301     0.4822    -2.3763
H     -3.4225     0.4194    -3.5040
H     -4.6256    -0.9148    -3.5016
H     -3.2295     0.9208     1.6138
H     -5.1324     1.5965     0.1206
H     -5.5265    -0.1393    -0.1941
H     -5.6952     0.5628     1.4502
H     -4.6435    -1.6520     1.6300
H     -3.2622    -1.0955     2.6084
H     -2.9673    -1.9454     1.0553
H     -3.5457     2.2588    -1.1716
H     -2.1836     1.8159    -2.2619
H     -2.4517     4.5480    -1.1958
H     -0.8950     6.0389     0.0014
H      0.7326     5.0910     1.5777
H      1.8783     2.9760     2.5155
H      1.0523     1.4107     2.2766
H      0.9643     0.7845     4.8097
H      2.3712     1.6711     6.5342
H      1.4792     3.2273     6.6073
H      2.4866     2.8095     5.1394
H     -0.7684     2.2263     6.9235
H     -0.0514     0.5847     7.0179
H     -1.3534     0.9307     5.8263
H     -0.8328     5.0517     3.4489
H     -1.3826     5.9055     5.6430
H     -0.6735     4.4662     6.4519
H     -2.1450     4.2943     5.4190
H      0.9127     6.3864     4.3124
H      1.7744     4.9404     3.6828
H      1.5003     5.1359     5.4357
69
{"conf": 27, "E": 224.85, "rms": -1.0, "geom": "OH", "total_charge": 0, "CA_charge": 1, "smiles": "C[C:1]#[5N:2]->[Mn+:3]1(<-[3C-:4]#[O+:5])(<-[4H-:6])(<-[6C-:7]#[O+:8])<-[1P:9]([CH:10]([CH3:11])[CH3:12])([CH:13]([CH3:14])[CH3:15])[CH2:16][c:17]2[cH:18][cH:19][cH:20][c:21]([CH2:22][P:23]([CH:24]([CH3:25])[CH3:26])[CH:27]([CH3:28])[CH3:29])[2n:30]->12", "smiles3D": "C([C:1]#[5N:2]->[Mn+:3]1(<-[3C-:4]#[O+:5])(<-[4H-:6])(<-[6C-:7]#[O+:8])<-[1P:9]([C:10]([C:11]([H:35])([H:36])[H:37])([C:12]([H:38])([H:39])[H:40])[H:34])([C:13]([C:14]([H:42])([H:43])[H:44])([C:15]([H:45])([H:46])[H:47])[H:41])[C:16]([H:48])([H:49])[c:17]2[c:18]([H:50])[c:19]([H:51])[c:20]([H:52])[c:21]([C:22]([P:23]([C:24]([C:25]([H:56])([H:57])[H:58])([C:26]([H:59])([H:60])[H:61])[H:55])[C:27]([C:28]([H:63])([H:64])[H:65])([C:29]([H:66])([H:67])[H:68])[H:62])([H:53])[H:54])[2n:30]->12)([H:31])([H:32])[H:33]", "smiles3Dx": "C([C:1]#[5N:2]->[Mn+:3]1(<-[3C-:4]#[O+:5])(<-[4H-:6])(<-[6C-:7]#[O+:8])<-[1P:9]([C:10]([C:11]([H:35])([H:36])[H:37])([C:12]([H:38])([H:39])[H:40])[H:34])([C:13]([C:14]([H:42])([H:43])[H:44])([C:15]([H:45])([H:46])[H:47])[H:41])[C:16]([H:48])([H:49])[c:17]2[c:18]([H:50])[c:19]([H:51])[c:20]([H:52])[c:21]([C:22]([P:23]([C:24]([C:25]([H:56])([H:57])[H:58])([C:26]([H:59])([H:60])[H:61])[H:55])[C:27]([C:28]([H:63])([H:64])[H:65])([C:29]([H:66])([H:67])[H:68])[H:62])([H:53])[H:54])[2n:30]->12)([H:31])([H:32])[H:33]", "dummies": []}
C     -2.3712    -1.6306    -3.7742
C     -1.6781    -0.6961    -2.8719
N     -1.0424    -0.2036    -1.9654
Mn     0.0000     0.0000     0.0000
C      1.0806     0.2205     1.8984
O      1.6526     0.3386     2.9838
H      0.3515     1.7398    -0.3561
C      1.8276    -0.7572    -1.1165
O      2.7669    -1.1090    -1.7177
P     -2.3022     0.2585     1.0713
C     -3.2299     1.7786     0.8641
C     -3.1378     2.2676    -0.5754
C     -4.7105     1.6347     1.3083
C     -2.1892    -0.2851     2.7993
C     -1.5539     0.8460     3.6457
C     -3.5342    -0.7328     3.4228
C     -3.1376    -1.0806     0.1266
C     -2.1330    -2.1823    -0.1096
C     -2.5229    -3.3978    -0.6031
C     -1.5629    -4.4424    -0.6309
C     -0.3847    -4.2914    -0.0048
C     -0.0060    -3.0997     0.5257
C      1.1034    -2.9303     1.5346
P      1.7298    -4.5553     2.2294
C      0.4622    -5.3507     3.4056
C     -0.2821    -6.5069     2.6972
C     -0.5150    -4.3579     4.0091
C      3.4315    -4.3543     3.0005
C      3.4154    -4.7044     4.4921
C      4.0034    -2.9482     2.7602
N     -0.8504    -2.0636     0.3188
H     -2.5092    -1.3565    -4.8126
H     -1.7413    -2.5017    -3.8018
H     -3.3266    -1.9905    -3.3759
H     -2.7639     2.5713     1.5247
H     -3.6058     1.5439    -1.2804
H     -2.0617     2.3500    -0.8410
H     -3.6151     3.2488    -0.7096
H     -4.7723     1.5626     2.4085
H     -5.2755     2.5360     1.0462
H     -5.2121     0.7429     0.8558
H     -1.5000    -1.1326     2.8289
H     -0.9982     1.5710     3.0129
H     -0.7867     0.3916     4.3351
H     -2.2827     1.4107     4.2543
H     -4.3373    -0.9588     2.7044
H     -3.9207    -0.0409     4.1879
H     -3.3540    -1.7006     3.9549
H     -3.5026    -0.7055    -0.7790
H     -3.9826    -1.4790     0.7554
H     -3.5134    -3.5372    -0.9876
H     -1.9055    -5.3996    -1.1028
H      0.2781    -5.1608     0.1225
H      1.9340    -2.3387     1.0887
H      0.6927    -2.3342     2.3856
H      1.0094    -5.8184     4.2381
H      0.3697    -6.9747     1.9310
H     -1.2157    -6.1462     2.2015
H     -0.5584    -7.2940     3.4233
H      0.0063    -3.6744     4.7157
H     -1.3173    -4.8750     4.5788
H     -1.0044    -3.7336     3.2199
H      4.1015    -5.0822     2.4880
H      3.2140    -5.7902     4.6138
H      2.6324    -4.1213     5.0037
H      4.3808    -4.4912     4.9561
H      3.3220    -2.1907     3.1837
H      4.9913    -2.8432     3.2228
H      4.1222    -2.7810     1.6671
69
{"conf": 28, "E": 150.89, "rms": -1.0, "geom": "OH", "total_charge": 0, "CA_charge": 1, "smiles": "C[C:1]#[5N:2]->[Mn+:3]1(<-[3C-:4]#[O+:5])(<-[4H-:6])(<-[6C-:7]#[O+:8])<-[1P:9]([CH:10]([CH3:11])[CH3:12])([CH:13]([CH3:14])[CH3:15])[CH2:16][c:17]2[cH:18][cH:19][cH:20][c:21]([CH2:22][P:23]([CH:24]([CH3:25])[CH3:26])[CH:27]([CH3:28])[CH3:29])[2n:30]->12", "smiles3D": "C([C:1]#[5N:2]->[Mn+:3]1(<-[3C-:4]#[O+:5])(<-[4H-:6])(<-[6C-:7]#[O+:8])<-[1P:9]([C:10]([C:11]([H:35])([H:36])[H:37])([C:12]([H:38])([H:39])[H:40])[H:34])([C:13]([C:14]([H:42])([H:43])[H:44])([C:15]([H:45])([H:46])[H:47])[H:41])[C:16]([H:48])([H:49])[c:17]2[c:18]([H:50])[c:19]([H:51])[c:20]([H:52])[c:21]([C:22]([P:23]([C:24]([C:25]([H:56])([H:57])[H:58])([C:26]([H:59])([H:60])[H:61])[H:55])[C:27]([C:28]([H:63])([H:64])[H:65])([C:29]([H:66])([H:67])[H:68])[H:62])([H:53])[H:54])[2n:30]->12)([H:31])([H:32])[H:33]", "smiles3Dx": "C([C:1]#[5N:2]->[Mn+:3]1(<-[3C-:4]#[O+:5])(<-[4H-:6])(<-[6C-:7]#[O+:8])<-[1P:9]([C:10]([C:11]([H:35])([H:36])[H:37])([C:12]([H:38])([H:39])[H:40])[H:34])([C:13]([C:14]([H:42])([H:43])[H:44])([C:15]([H:45])([H:46])[H:47])[H:41])[C:16]([H:48])([H:49])[c:17]2[c:18]([H:50])[c:19]([H:51])[c:20]([H:52])[c:21]([C:22]([P:23]([C:24]([C:25]([H:56])([H:57])[H:58])([C:26]([H:59])([H:60])[H:61])[H:55])[C:27]([C:28]([H:63])([H:64])[H:65])([C:29]([H:66])([H:67])[H:68])[H:62])([H:53])[H:54])[2n:30]->12)([H:31])([H:32])[H:33]", "dummies": []}
C      1.7715     4.6427     0.3659
C      1.2347     3.2865     0.2547
N      0.8014     2.1429     0.1604
Mn     0.0000     0.0000     0.0000
C     -0.8231    -2.1354    -0.1038
O     -1.2575    -3.2603    -0.1589
H     -1.3546     0.4465     1.1532
C      1.2797    -0.7171     1.7662
O      1.9365    -1.0975     2.7016
P     -1.4222     0.5284    -2.1035
C     -1.1952     2.1685    -2.8341
C     -2.0720     2.3894    -4.0783
C      0.2774     2.3819    -3.2203
C     -3.1674     0.1263    -1.8789
C     -3.8818    -0.2055    -3.2061
C     -3.8897     1.2643    -1.1413
C     -0.7084    -0.6880    -3.2064
C      0.8018    -0.8188    -2.9847
C      1.5775    -1.2892    -4.0446
C      2.9598    -1.2719    -3.9498
C      3.5567    -0.7418    -2.8234
C      2.7724    -0.3342    -1.7293
C      3.3930     0.5310    -0.6528
P      5.2282     0.3108    -0.2402
C      5.7214    -1.4065     0.3411
C      5.0579    -2.5169    -0.4782
C      5.3982    -1.5436     1.8304
C      6.4065     0.9272    -1.5731
C      7.7337     1.3247    -0.9206
C      5.8008     2.1299    -2.3109
N      1.4084    -0.4859    -1.7882
H      1.3195     5.1443     1.2452
H      1.5115     5.2057    -0.5501
H      2.8753     4.5953     0.4784
H     -1.4742     2.9234    -2.0634
H     -1.7100     3.2674    -4.6594
H     -2.0549     1.5073    -4.7532
H     -3.1141     2.6227    -3.7918
H      0.9527     2.1217    -2.3891
H      0.5524     1.7695    -4.0953
H      0.4502     3.4524    -3.4747
H     -3.2162    -0.7799    -1.2376
H     -4.1298     0.6886    -3.8093
H     -4.8490    -0.7020    -2.9744
H     -3.2983    -0.9184    -3.8217
H     -3.3936     1.4747    -0.1730
H     -4.9368     0.9608    -0.9351
H     -3.9179     2.1943    -1.7471
H     -0.8916    -0.3835    -4.2529
H     -1.1891    -1.6797    -3.0242
H      1.1108    -1.6239    -4.9684
H      3.5628    -1.5926    -4.7938
H      4.6206    -0.6334    -2.8331
H      2.8499     0.4038     0.2864
H      3.2566     1.5928    -0.9479
H      6.8255    -1.5133     0.2236
H      3.9597    -2.4578    -0.3966
H      5.3611    -2.4363    -1.5365
H      5.3799    -3.5084    -0.0999
H      6.1075    -0.9227     2.4278
H      5.5055    -2.5951     2.1605
H      4.3634    -1.2062     2.0360
H      6.6184     0.1168    -2.3009
H      8.4443     1.6961    -1.6898
H      7.5719     2.1174    -0.1526
H      8.1964     0.4394    -0.4275
H      6.5086     2.5005    -3.0787
H      4.8629     1.8337    -2.8260
H      5.5688     2.9513    -1.5963
69
{"conf": 29, "E": 138.5, "rms": -1.0, "geom": "OH", "total_charge": 0, "CA_charge": 1, "smiles": "C[C:1]#[5N:2]->[Mn+:3]1(<-[3C-:4]#[O+:5])(<-[4H-:6])(<-[6C-:7]#[O+:8])<-[1P:9]([CH:10]([CH3:11])[CH3:12])([CH:13]([CH3:14])[CH3:15])[CH2:16][c:17]2[cH:18][cH:19][cH:20][c:21]([CH2:22][P:23]([CH:24]([CH3:25])[CH3:26])[CH:27]([CH3:28])[CH3:29])[2n:30]->12", "smiles3D": "C([C:1]#[5N:2]->[Mn+:3]1(<-[3C-:4]#[O+:5])(<-[4H-:6])(<-[6C-:7]#[O+:8])<-[1P:9]([C:10]([C:11]([H:35])([H:36])[H:37])([C:12]([H:38])([H:39])[H:40])[H:34])([C:13]([C:14]([H:42])([H:43])[H:44])([C:15]([H:45])([H:46])[H:47])[H:41])[C:16]([H:48])([H:49])[c:17]2[c:18]([H:50])[c:19]([H:51])[c:20]([H:52])[c:21]([C:22]([P:23]([C:24]([C:25]([H:56])([H:57])[H:58])([C:26]([H:59])([H:60])[H:61])[H:55])[C:27]([C:28]([H:63])([H:64])[H:65])([C:29]([H:66])([H:67])[H:68])[H:62])([H:53])[H:54])[2n:30]->12)([H:31])([H:32])[H:33]", "smiles3Dx": "C([C:1]#[5N:2]->[Mn+:3]1(<-[3C-:4]#[O+:5])(<-[4H-:6])(<-[6C-:7]#[O+:8])<-[1P:9]([C:10]([C:11]([H:35])([H:36])[H:37])([C:12]([H:38])([H:39])[H:40])[H:34])([C:13]([C:14]([H:42])([H:43])[H:44])([C:15]([H:45])([H:46])[H:47])[H:41])[C:16]([H:48])([H:49])[c:17]2[c:18]([H:50])[c:19]([H:51])[c:20]([H:52])[c:21]([C:22]([P:23]([C:24]([C:25]([H:56])([H:57])[H:58])([C:26]([H:59])([H:60])[H:61])[H:55])[C:27]([C:28]([H:63])([H:64])[H:65])([C:29]([H:66])([H:67])[H:68])[H:62])([H:53])[H:54])[2n:30]->12)([H:31])([H:32])[H:33]", "dummies": []}
C      3.9555     2.3529    -1.9169
C      2.8046     1.6760    -1.3289
N      1.8316     1.0941    -0.8506
Mn     0.0000     0.0000     0.0000
C     -1.6878    -1.1933     0.9748
O     -2.5774    -1.8252     1.4923
H     -0.6678     1.5814     0.6798
C      1.2423    -0.2841     1.9070
O      1.8977    -0.4348     2.9101
P     -1.2595     0.3211    -2.2913
C     -3.0421     0.6414    -2.3083
C     -3.3449     2.1456    -2.3284
C     -3.7146     0.0146    -1.0937
C     -0.4960     1.4414    -3.4985
C      0.7773     0.8297    -4.1077
C     -0.1587     2.7968    -2.8386
C     -1.0858    -1.3318    -2.9677
C      0.2183    -1.9810    -2.4918
C      0.9351    -2.7978    -3.3841
C      2.0430    -3.5113    -2.9279
C      2.3412    -3.5251    -1.5665
C      1.5453    -2.7786    -0.6818
C      1.5942    -3.0798     0.7923
P      1.5190    -4.9319     1.1069
C      0.2205    -5.3088     2.4143
C      0.2147    -4.3011     3.5762
C     -1.1493    -5.3335     1.7425
C      3.2548    -5.4731     1.6218
C      3.4216    -5.6318     3.1376
C      3.5967    -6.7785     0.9021
N      0.6157    -1.9054    -1.1756
H      4.0206     2.1093    -3.0005
H      3.8458     3.4554    -1.7966
H      4.8831     2.0266    -1.3995
H     -3.4677     0.1881    -3.2285
H     -2.8284     2.6649    -1.4940
H     -4.4340     2.3132    -2.2135
H     -3.0633     2.5928    -3.3056
H     -3.3661     0.5096    -0.1658
H     -4.8151     0.1427    -1.1595
H     -3.5094    -1.0755    -1.0546
H     -1.2108     1.6201    -4.3277
H      1.3436     1.5920    -4.6996
H      1.4550     0.4183    -3.3308
H      0.5325     0.0206    -4.8280
H      0.6468     3.3329    -3.3977
H      0.1731     2.6730    -1.7933
H     -1.0269     3.4700    -2.8317
H     -1.1173    -1.2884    -4.0705
H     -1.9356    -1.9473    -2.6225
H      0.6412    -2.8617    -4.4256
H      2.6107    -4.1208    -3.6184
H      3.1263    -4.1713    -1.2083
H      2.5068    -2.6497     1.2458
H      0.6919    -2.6531     1.2586
H      0.4241    -6.3201     2.8101
H     -0.4643    -4.6687     4.3699
H     -0.1260    -3.3085     3.2535
H      1.2197    -4.2020     4.0266
H     -1.9419    -5.5938     2.4807
H     -1.1650    -6.0989     0.9298
H     -1.3858    -4.3508     1.2925
H      3.9782    -4.6972     1.2677
H      2.6618    -6.3226     3.5457
H      3.3459    -4.6430     3.6302
H      4.4251    -6.0320     3.3676
H      2.8855    -7.5843     1.2044
H      4.6354    -7.0975     1.1545
H      3.5405    -6.6383    -0.1963
69
{"conf": 30, "E": 132.33, "rms": -1.0, "geom": "OH", "total_charge": 0, "CA_charge": 1, "smiles": "C[C:1]#[5N:2]->[Mn+:3]1(<-[3C-:4]#[O+:5])(<-[4H-:6])(<-[6C-:7]#[O+:8])<-[1P:9]([CH:10]([CH3:11])[CH3:12])([CH:13]([CH3:14])[CH3:15])[CH2:16][c:17]2[cH:18][cH:19][cH:20][c:21]([CH2:22][P:23]([CH:24]([CH3:25])[CH3:26])[CH:27]([CH3:28])[CH3:29])[2n:30]->12", "smiles3D": "C([C:1]#[5N:2]->[Mn+:3]1(<-[3C-:4]#[O+:5])(<-[4H-:6])(<-[6C-:7]#[O+:8])<-[1P:9]([C:10]([C:11]([H:35])([H:36])[H:37])([C:12]([H:38])([H:39])[H:40])[H:34])([C:13]([C:14]([H:42])([H:43])[H:44])([C:15]([H:45])([H:46])[H:47])[H:41])[C:16]([H:48])([H:49])[c:17]2[c:18]([H:50])[c:19]([H:51])[c:20]([H:52])[c:21]([C:22]([P:23]([C:24]([C:25]([H:56])([H:57])[H:58])([C:26]([H:59])([H:60])[H:61])[H:55])[C:27]([C:28]([H:63])([H:64])[H:65])([C:29]([H:66])([H:67])[H:68])[H:62])([H:53])[H:54])[2n:30]->12)([H:31])([H:32])[H:33]", "smiles3Dx": "C([C:1]#[5N:2]->[Mn+:3]1(<-[3C-:4]#[O+:5])(<-[4H-:6])(<-[6C-:7]#[O+:8])<-[1P:9]([C:10]([C:11]([H:35])([H:36])[H:37])([C:12]([H:38])([H:39])[H:40])[H:34])([C:13]([C:14]([H:42])([H:43])[H:44])([C:15]([H:45])([H:46])[H:47])[H:41])[C:16]([H:48])([H:49])[c:17]2[c:18]([H:50])[c:19]([H:51])[c:20]([H:52])[c:21]([C:22]([P:23]([C:24]([C:25]([H:56])([H:57])[H:58])([C:26]([H:59])([H:60])[H:61])[H:55])[C:27]([C:28]([H:63])([H:64])[H:65])([C:29]([H:66])([H:67])[H:68])[H:62])([H:53])[H:54])[2n:30]->12)([H:31])([H:32])[H:33]", "dummies": []}
C      2.2269     1.8755    -4.0339
C      1.5736     1.3563    -2.8345
N      1.0218     0.9047    -1.8360
Mn     0.0000     0.0000     0.0000
C     -1.0786    -1.0463     1.7348
O     -1.6599    -1.5670     2.6534
H     -1.0114    -1.0034    -1.1491
C     -1.5216     1.7227    -0.0914
O     -2.2987     2.6410    -0.1680
P      1.9383    -1.7186     0.0821
C      1.9540    -2.8425     1.5080
C      2.0101    -2.0422     2.8222
C      3.1407    -3.8195     1.4762
C      2.1448    -2.5917    -1.4856
C      1.2113    -3.8072    -1.5641
C      3.5993    -3.0080    -1.7437
C      3.2918    -0.5587     0.2600
C      2.9010     0.5904     1.2050
C      3.9149     1.1813     1.9746
C      3.5976     2.1251     2.9372
C      2.2659     2.4286     3.1732
C      1.2563     1.8730     2.3716
C     -0.1711     1.9863     2.8433
P     -0.9124     3.7276     2.8811
C      0.3355     5.0720     2.4491
C      0.6939     4.9812     0.9642
C     -0.2675     6.4434     2.7530
C     -1.4378     4.0036     4.6756
C     -0.2641     3.9230     5.6498
C     -2.5370     3.0155     5.0675
N      1.5939     1.0068     1.3624
H      3.0859     1.2230    -4.2789
H      2.5722     2.9187    -3.8612
H      1.5043     1.8559    -4.8751
H      1.0106    -3.4316     1.5071
H      1.2711    -1.2241     2.8412
H      1.7857    -2.7114     3.6807
H      3.0153    -1.6058     2.9867
H      4.0989    -3.3134     1.2324
H      3.2716    -4.2955     2.4742
H      2.9539    -4.6516     0.7720
H      1.8468    -1.8829    -2.2917
H      1.1758    -4.1845    -2.6122
H      1.5386    -4.6342    -0.9102
H      0.1836    -3.5221    -1.2838
H      4.2596    -2.1217    -1.7884
H      3.9918    -3.7210    -1.0074
H      3.6717    -3.5005    -2.7314
H      4.1849    -1.0855     0.6618
H      3.5394    -0.1360    -0.7440
H      4.9475     0.8829     1.8506
H      4.3749     2.5661     3.5465
H      2.0293     3.0504     4.0128
H     -0.2333     1.5066     3.8452
H     -0.8281     1.3913     2.1999
H      1.2605     4.9684     3.0524
H      1.1579     4.0047     0.7278
H     -0.2103     5.1006     0.3355
H      1.4221     5.7722     0.6961
H     -0.3569     6.5874     3.8522
H      0.3778     7.2551     2.3651
H     -1.2790     6.5385     2.3029
H     -1.8893     5.0141     4.7479
H     -0.6173     4.1127     6.6950
H      0.2169     2.9303     5.6216
H      0.4908     4.7057     5.3962
H     -3.3787     3.0623     4.3590
H     -2.9270     3.2373     6.0769
H     -2.1644     1.9771     5.0879
69
{"conf": 31, "E": 138.13, "rms": -1.0, "geom": "OH", "total_charge": 0, "CA_charge": 1, "smiles": "C[C:1]#[5N:2]->[Mn+:3]1(<-[3C-:4]#[O+:5])(<-[4H-:6])(<-[6C-:7]#[O+:8])<-[1P:9]([CH:10]([CH3:11])[CH3:12])([CH:13]([CH3:14])[CH3:15])[CH2:16][c:17]2[cH:18][cH:19][cH:20][c:21]([CH2:22][P:23]([CH:24]([CH3:25])[CH3:26])[CH:27]([CH3:28])[CH3:29])[2n:30]->12", "smiles3D": "C([C:1]#[5N:2]->[Mn+:3]1(<-[3C-:4]#[O+:5])(<-[4H-:6])(<-[6C-:7]#[O+:8])<-[1P:9]([C:10]([C:11]([H:35])([H:36])[H:37])([C:12]([H:38])([H:39])[H:40])[H:34])([C:13]([C:14]([H:42])([H:43])[H:44])([C:15]([H:45])([H:46])[H:47])[H:41])[C:16]([H:48])([H:49])[c:17]2[c:18]([H:50])[c:19]([H:51])[c:20]([H:52])[c:21]([C:22]([P:23]([C:24]([C:25]([H:56])([H:57])[H:58])([C:26]([H:59])([H:60])[H:61])[H:55])[C:27]([C:28]([H:63])([H:64])[H:65])([C:29]([H:66])([H:67])[H:68])[H:62])([H:53])[H:54])[2n:30]->12)([H:31])([H:32])[H:33]", "smiles3Dx": "C([C:1]#[5N:2]->[Mn+:3]1(<-[3C-:4]#[O+:5])(<-[4H-:6])(<-[6C-:7]#[O+:8])<-[1P:9]([C:10]([C:11]([H:35])([H:36])[H:37])([C:12]([H:38])([H:39])[H:40])[H:34])([C:13]([C:14]([H:42])([H:43])[H:44])([C:15]([H:45])([H:46])[H:47])[H:41])[C:16]([H:48])([H:49])[c:17]2[c:18]([H:50])[c:19]([H:51])[c:20]([H:52])[c:21]([C:22]([P:23]([C:24]([C:25]([H:56])([H:57])[H:58])([C:26]([H:59])([H:60])[H:61])[H:55])[C:27]([C:28]([H:63])([H:64])[H:65])([C:29]([H:66])([H:67])[H:68])[H:62])([H:53])[H:54])[2n:30]->12)([H:31])([H:32])[H:33]", "dummies": []}
C      2.9073    -4.0273    -0.3710
C      2.0511    -2.8526    -0.2421
N      1.3352    -1.8576    -0.1467
Mn     0.0000     0.0000     0.0000
C     -1.4222     1.7917     0.0976
O     -2.1645     2.7394     0.1403
H      0.1993     0.0275     1.8303
C     -1.7804    -1.4244     0.2491
O     -2.7114    -2.1786     0.3836
P      2.0743     1.5478    -0.3374
C      3.5147     1.3451     0.7379
C      3.7697    -0.1355     1.0204
C      3.3110     2.0669     2.0747
C      1.7174     3.3010    -0.5887
C      1.0407     3.9148     0.6509
C      2.9835     4.1010    -0.9518
C      2.5502     0.9312    -1.9517
C      1.3192     0.7063    -2.8322
C      1.4558     0.9351    -4.2097
C      0.3956     0.6900    -5.0622
C     -0.7927     0.1983    -4.5488
C     -0.9303    -0.0320    -3.1560
C     -2.2106    -0.5965    -2.5919
P     -3.6412    -0.7836    -3.8101
C     -3.9880    -2.6108    -4.1111
C     -2.9018    -3.1802    -5.0247
C     -4.0942    -3.4464    -2.8318
C     -5.1973     0.0908    -3.1935
C     -5.1006     1.5695    -3.5637
C     -5.4461    -0.0656    -1.6923
N      0.1338     0.2091    -2.3242
H      2.5864    -4.7955     0.3652
H      3.9642    -3.7388    -0.1792
H      2.8246    -4.4471    -1.3964
H      4.4071     1.7623     0.2333
H      4.6655    -0.2523     1.6687
H      3.9748    -0.7036     0.0946
H      2.9022    -0.5928     1.5492
H      2.3127     1.8109     2.5215
H      3.3893     3.1631     1.9459
H      4.1068     1.7773     2.7969
H      0.9998     3.3723    -1.4395
H      1.7488     4.4933     1.2791
H      0.5604     3.1455     1.2922
H      0.2419     4.6247     0.3246
H      3.7678     4.0228    -0.1793
H      3.3915     3.7794    -1.9268
H      2.7109     5.1738    -1.0702
H      3.2433     1.6452    -2.4422
H      3.0742    -0.0324    -1.8326
H      2.3912     1.3095    -4.6166
H      0.4917     0.8724    -6.1260
H     -1.5957     0.0089    -5.2442
H     -1.9590    -1.6044    -2.2210
H     -2.5344     0.0685    -1.7626
H     -4.9634    -2.6791    -4.6448
H     -2.8740    -2.6045    -5.9743
H     -3.1142    -4.2422    -5.2621
H     -1.9081    -3.1081    -4.5294
H     -3.1356    -3.4824    -2.2803
H     -4.3701    -4.4922    -3.0823
H     -4.8816    -3.0649    -2.1635
H     -6.0532    -0.3452    -3.7443
H     -4.2487     2.0546    -3.0313
H     -6.0392     2.0917    -3.2960
H     -4.9405     1.6824    -4.6580
H     -6.4093     0.4179    -1.4306
H     -5.5263    -1.1293    -1.4088
H     -4.6446     0.4136    -1.0920
69
{"conf": 32, "E": 137.69, "rms": -1.0, "geom": "OH", "total_charge": 0, "CA_charge": 1, "smiles": "C[C:1]#[5N:2]->[Mn+:3]1(<-[3C-:4]#[O+:5])(<-[4H-:6])(<-[6C-:7]#[O+:8])<-[1P:9]([CH:10]([CH3:11])[CH3:12])([CH:13]([CH3:14])[CH3:15])[CH2:16][c:17]2[cH:18][cH:19][cH:20][c:21]([CH2:22][P:23]([CH:24]([CH3:25])[CH3:26])[CH:27]([CH3:28])[CH3:29])[2n:30]->12", "smiles3D": "C([C:1]#[5N:2]->[Mn+:3]1(<-[3C-:4]#[O+:5])(<-[4H-:6])(<-[6C-:7]#[O+:8])<-[1P:9]([C:10]([C:11]([H:35])([H:36])[H:37])([C:12]([H:38])([H:39])[H:40])[H:34])([C:13]([C:14]([H:42])([H:43])[H:44])([C:15]([H:45])([H:46])[H:47])[H:41])[C:16]([H:48])([H:49])[c:17]2[c:18]([H:50])[c:19]([H:51])[c:20]([H:52])[c:21]([C:22]([P:23]([C:24]([C:25]([H:56])([H:57])[H:58])([C:26]([H:59])([H:60])[H:61])[H:55])[C:27]([C:28]([H:63])([H:64])[H:65])([C:29]([H:66])([H:67])[H:68])[H:62])([H:53])[H:54])[2n:30]->12)([H:31])([H:32])[H:33]", "smiles3Dx": "C([C:1]#[5N:2]->[Mn+:3]1(<-[3C-:4]#[O+:5])(<-[4H-:6])(<-[6C-:7]#[O+:8])<-[1P:9]([C:10]([C:11]([H:35])([H:36])[H:37])([C:12]([H:38])([H:39])[H:40])[H:34])([C:13]([C:14]([H:42])([H:43])[H:44])([C:15]([H:45])([H:46])[H:47])[H:41])[C:16]([H:48])([H:49])[c:17]2[c:18]([H:50])[c:19]([H:51])[c:20]([H:52])[c:21]([C:22]([P:23]([C:24]([C:25]([H:56])([H:57])[H:58])([C:26]([H:59])([H:60])[H:61])[H:55])[C:27]([C:28]([H:63])([H:64])[H:65])([C:29]([H:66])([H:67])[H:68])[H:62])([H:53])[H:54])[2n:30]->12)([H:31])([H:32])[H:33]", "dummies": []}
C      0.6131     4.8389    -0.9874
C      0.4569     3.4096    -0.7152
N      0.3154     2.2115    -0.4823
Mn     0.0000     0.0000     0.0000
C     -0.4143    -2.1671     0.6017
O     -0.6312    -3.3106     0.9146
H     -1.0822    -0.1831    -1.4741
C     -1.7957     0.7099     1.2434
O     -2.7368     1.0810     1.8997
P      2.1382    -0.7426    -1.3146
C      2.4983     0.1209    -2.8721
C      3.8259    -0.3330    -3.5023
C      2.5288     1.6405    -2.6483
C      2.1434    -2.5307    -1.5948
C      3.5373    -3.0927    -1.9657
C      1.1164    -2.8861    -2.6789
C      3.4553    -0.3914    -0.1434
C      2.9490     0.3683     1.0922
C      3.8915     1.0841     1.8477
C      3.5392     1.5840     3.0979
C      2.3038     1.2475     3.6433
C      1.4039     0.4701     2.9006
C      0.3213    -0.2812     3.6287
P      0.8681    -2.0451     3.9454
C      1.9929    -2.1356     5.4567
C      3.4517    -2.0320     5.0088
C      1.6921    -1.0736     6.5172
C     -0.7172    -2.9779     4.3412
C     -0.4437    -4.4772     4.4303
C     -1.4054    -2.4841     5.6125
N      1.6762     0.1999     1.5845
H      0.1743     5.4298    -0.1521
H      1.6923     5.0831    -1.0901
H      0.0936     5.0925    -1.9337
H      1.6824    -0.1046    -3.5940
H      4.1199     0.3503    -4.3304
H      3.6954    -1.3205    -3.9744
H      4.6569    -0.3609    -2.7740
H      3.0863     2.1645    -3.4525
H      1.4959     2.0259    -2.7050
H      2.9843     1.9253    -1.6734
H      1.8274    -3.0193    -0.6445
H      4.3785    -2.4308    -1.6715
H      3.6778    -4.0648    -1.4424
H      3.6225    -3.3120    -3.0508
H      0.1121    -2.4972    -2.4153
H      1.4100    -2.4765    -3.6705
H      1.0307    -3.9824    -2.7724
H      3.9011    -1.3496     0.1976
H      4.2410     0.2110    -0.6429
H      4.9019     1.2279     1.4882
H      4.2570     2.1461     3.6855
H      2.0654     1.5641     4.6481
H     -0.5892    -0.3537     3.0264
H      0.0490     0.2191     4.5813
H      1.8533    -3.1293     5.9288
H      4.1258    -2.1186     5.8885
H      3.6888    -2.8687     4.3166
H      3.6387    -1.0590     4.4967
H      1.9077    -0.0570     6.1380
H      0.6315    -1.0959     6.8413
H      2.3194    -1.2420     7.4259
H     -1.4067    -2.8111     3.4837
H      0.0913    -4.8330     3.5242
H      0.1808    -4.7172     5.3101
H     -1.4035    -5.0318     4.5173
H     -1.5341    -1.3833     5.5811
H     -2.4238    -2.9321     5.6750
H     -0.8339    -2.7757     6.5217
69
{"conf": 33, "E": 172.33, "rms": -1.0, "geom": "OH", "total_charge": 0, "CA_charge": 1, "smiles": "C[C:1]#[5N:2]->[Mn+:3]1(<-[3C-:4]#[O+:5])(<-[4H-:6])(<-[6C-:7]#[O+:8])<-[1P:9]([CH:10]([CH3:11])[CH3:12])([CH:13]([CH3:14])[CH3:15])[CH2:16][c:17]2[cH:18][cH:19][cH:20][c:21]([CH2:22][P:23]([CH:24]([CH3:25])[CH3:26])[CH:27]([CH3:28])[CH3:29])[2n:30]->12", "smiles3D": "C([C:1]#[5N:2]->[Mn+:3]1(<-[3C-:4]#[O+:5])(<-[4H-:6])(<-[6C-:7]#[O+:8])<-[1P:9]([C:10]([C:11]([H:35])([H:36])[H:37])([C:12]([H:38])([H:39])[H:40])[H:34])([C:13]([C:14]([H:42])([H:43])[H:44])([C:15]([H:45])([H:46])[H:47])[H:41])[C:16]([H:48])([H:49])[c:17]2[c:18]([H:50])[c:19]([H:51])[c:20]([H:52])[c:21]([C:22]([P:23]([C:24]([C:25]([H:56])([H:57])[H:58])([C:26]([H:59])([H:60])[H:61])[H:55])[C:27]([C:28]([H:63])([H:64])[H:65])([C:29]([H:66])([H:67])[H:68])[H:62])([H:53])[H:54])[2n:30]->12)([H:31])([H:32])[H:33]", "smiles3Dx": "C([C:1]#[5N:2]->[Mn+:3]1(<-[3C-:4]#[O+:5])(<-[4H-:6])(<-[6C-:7]#[O+:8])<-[1P:9]([C:10]([C:11]([H:35])([H:36])[H:37])([C:12]([H:38])([H:39])[H:40])[H:34])([C:13]([C:14]([H:42])([H:43])[H:44])([C:15]([H:45])([H:46])[H:47])[H:41])[C:16]([H:48])([H:49])[c:17]2[c:18]([H:50])[c:19]([H:51])[c:20]([H:52])[c:21]([C:22]([P:23]([C:24]([C:25]([H:56])([H:57])[H:58])([C:26]([H:59])([H:60])[H:61])[H:55])[C:27]([C:28]([H:63])([H:64])[H:65])([C:29]([H:66])([H:67])[H:68])[H:62])([H:53])[H:54])[2n:30]->12)([H:31])([H:32])[H:33]", "dummies": []}
C     -1.5502     3.7540     2.6302
C     -1.1033     2.8808     1.5922
N     -0.7341     1.9926     0.8640
Mn     0.0000     0.0000     0.0000
C      0.5766    -2.0673    -0.7335
O      0.9234    -3.1350    -1.0826
H     -0.1200     0.5778    -1.7073
C     -2.1903    -0.5482     0.0849
O     -3.4138    -0.7225     0.1414
P      2.4221     0.6808     0.4777
C      3.6626    -0.5902     0.8777
C      4.1618    -1.3058    -0.3805
C      3.0640    -1.6313     1.8264
C      3.1610     1.8718    -0.6801
C      2.3442     3.1516    -0.7704
C      3.2626     1.2371    -2.0969
C      2.1638     1.4894     2.0502
C      1.0593     0.7457     2.8419
C      0.7194     1.1668     4.1254
C     -0.1956     0.4147     4.8576
C     -0.7842    -0.7178     4.3241
C     -0.4153    -1.0982     2.9826
C     -0.8284    -2.4444     2.4514
P     -0.6929    -3.8442     3.6975
C      1.1116    -4.0676     4.2214
C      1.3106    -5.4775     4.8118
C      1.4891    -3.0099     5.2760
C     -1.2150    -5.3754     2.7555
C     -2.6848    -5.6414     3.0619
C     -0.9678    -5.2741     1.2422
N      0.4050    -0.3030     2.2726
H     -2.0293     3.0895     3.3822
H     -2.2953     4.5065     2.2976
H     -0.6750     4.2007     3.1307
H      4.5243    -0.0922     1.3958
H      4.8033    -0.6295    -0.9724
H      3.3236    -1.7011    -0.9781
H      4.8210    -2.1578    -0.0838
H      2.1607    -2.1075     1.3735
H      2.7804    -1.1698     2.7920
H      3.7895    -2.4244     2.0556
H      4.1995     2.1219    -0.3167
H      2.3137     3.7196     0.1933
H      2.8040     3.8550    -1.4973
H      1.3007     2.9437    -1.1170
H      2.7493     0.2665    -2.1540
H      4.3165     1.1138    -2.4028
H      2.7879     1.8757    -2.8696
H      1.8558     2.5364     1.9138
H      3.0917     1.4667     2.6588
H      1.2540     2.0217     4.6033
H     -0.4640     0.7273     5.8585
H     -1.4388    -1.3559     4.8993
H     -0.1660    -2.6737     1.6033
H     -1.8656    -2.3821     2.0764
H      1.7958    -3.9560     3.3514
H      2.2454    -5.5360     5.4178
H      0.4549    -5.7660     5.4584
H      1.4211    -6.2126     3.9925
H      0.6629    -2.8612     6.0063
H      2.3911    -3.3118     5.8435
H      1.7152    -2.0464     4.7935
H     -0.6360    -6.2535     3.1322
H     -3.0509    -6.5164     2.4788
H     -2.7975    -5.8747     4.1426
H     -3.2971    -4.7570     2.8147
H     -1.1585    -6.2601     0.7628
H      0.0941    -4.9925     1.0493
H     -1.6364    -4.5131     0.7826
