# Supplementary material for: MACE: Automated Assessment of Stereochemistry of Transition Metal Complexes and Its Applications in Computational Catalysis
Source: J Chem Theory Comput. 2024 Feb 16;20(5):2313–20. doi: 10.1021/acs.jctc.3c01313 (PMC10938507; doi:10.1021/acs.jctc.3c01313)
Supplement: Supplementary file 3 — ct3c01313_si_003.zip [file ct3c01313_si_003.zip › structures/screening/mace_MeCN/Mn_PNpyP_iPr_bi_5.xyz]

69
{"conf": 0, "E": 141.12, "rms": -1.0, "geom": "OH", "total_charge": 0, "CA_charge": 1, "smiles": "C[C:1]#[5N:2]->[Mn+:3]1(<-[3C-:4]#[O+:5])(<-[4C-:6]#[O+:7])(<-[6H-:8])<-[1P:9]([CH:10]([CH3:11])[CH3:12])([CH:13]([CH3:14])[CH3:15])[CH2:16][c:17]2[cH:18][cH:19][cH:20][c:21]([CH2:22][P:23]([CH:24]([CH3:25])[CH3:26])[CH:27]([CH3:28])[CH3:29])[2n:30]->12", "smiles3D": "C([C:1]#[5N:2]->[Mn+:3]1(<-[3C-:4]#[O+:5])(<-[4C-:6]#[O+:7])(<-[6H-:8])<-[1P:9]([C:10]([C:11]([H:35])([H:36])[H:37])([C:12]([H:38])([H:39])[H:40])[H:34])([C:13]([C:14]([H:42])([H:43])[H:44])([C:15]([H:45])([H:46])[H:47])[H:41])[C:16]([H:48])([H:49])[c:17]2[c:18]([H:50])[c:19]([H:51])[c:20]([H:52])[c:21]([C:22]([P:23]([C:24]([C:25]([H:56])([H:57])[H:58])([C:26]([H:59])([H:60])[H:61])[H:55])[C:27]([C:28]([H:63])([H:64])[H:65])([C:29]([H:66])([H:67])[H:68])[H:62])([H:53])[H:54])[2n:30]->12)([H:31])([H:32])[H:33]", "smiles3Dx": "C([C:1]#[5N:2]->[Mn+:3]1(<-[3C-:4]#[O+:5])(<-[4C-:6]#[O+:7])(<-[6H-:8])<-[1P:9]([C:10]([C:11]([H:35])([H:36])[H:37])([C:12]([H:38])([H:39])[H:40])[H:34])([C:13]([C:14]([H:42])([H:43])[H:44])([C:15]([H:45])([H:46])[H:47])[H:41])[C:16]([H:48])([H:49])[c:17]2[c:18]([H:50])[c:19]([H:51])[c:20]([H:52])[c:21]([C:22]([P:23]([C:24]([C:25]([H:56])([H:57])[H:58])([C:26]([H:59])([H:60])[H:61])[H:55])[C:27]([C:28]([H:63])([H:64])[H:65])([C:29]([H:66])([H:67])[H:68])[H:62])([H:53])[H:54])[2n:30]->12)([H:31])([H:32])[H:33]", "dummies": []}
C      0.2062     1.5292    -4.7427
C      0.1477     1.0736    -3.3536
N      0.0948     0.6975    -2.1851
Mn     0.0000     0.0000     0.0000
C     -0.0119    -0.6923     2.1823
O     -0.0178    -1.0692     3.3302
C      1.1962     1.8745     0.5814
O      1.8198     2.8595     0.8840
H      1.5391    -0.9682    -0.2213
P     -2.3440     1.1036     0.2931
C     -2.5760     2.3077     1.6315
C     -4.0322     2.3329     2.1620
C     -1.6420     1.9845     2.7963
C     -2.9439     1.7855    -1.2705
C     -3.2261     0.6553    -2.2764
C     -4.2046     2.6435    -1.1018
C     -3.3174    -0.3465     0.6942
C     -2.7623    -1.6262     0.0436
C     -3.5942    -2.7478     0.0346
C     -3.1742    -3.9154    -0.5807
C     -1.9723    -3.9299    -1.2634
C     -1.1469    -2.7939    -1.2624
C     -0.1581    -2.6582    -2.3909
P      1.6619    -2.8632    -1.9957
C      2.5256    -3.0276    -3.6674
C      1.9481    -4.1621    -4.5249
C      2.4419    -1.6999    -4.4188
C      2.0699    -4.3759    -0.9363
C      3.4740    -4.9106    -1.2626
C      1.0145    -5.4931    -0.9950
N     -1.4954    -1.7081    -0.4959
H     -0.0494     2.6088    -4.8092
H     -0.5241     0.9456    -5.3403
H      1.2266     1.3626    -5.1537
H     -2.3124     3.3129     1.2391
H     -4.4032     1.3262     2.4797
H     -4.0834     3.0037     3.0611
H     -4.7411     2.7703     1.4294
H     -1.7657     2.7235     3.6064
H     -0.5875     2.0223     2.4757
H     -1.8715     0.9665     3.2152
H     -2.1380     2.4268    -1.6909
H     -2.3721    -0.0544    -2.3409
H     -3.3850     1.0899    -3.2908
H     -4.1456     0.0801    -2.0033
H     -3.9832     3.5636    -0.5078
H     -5.0321     2.0476    -0.6515
H     -4.5384     2.9863    -2.1182
H     -4.3605    -0.1805     0.3530
H     -3.3183    -0.4912     1.7905
H     -4.5732    -2.7128     0.5019
H     -3.8199    -4.7822    -0.6057
H     -1.7231    -4.8026    -1.8613
H     -0.4177    -3.3916    -3.1852
H     -0.2955    -1.6821    -2.8738
H      3.6028    -3.2289    -3.4891
H      0.9415    -3.8982    -4.9109
H      2.6160    -4.3459    -5.3975
H      1.8792    -5.1008    -3.9412
H      1.3914    -1.4470    -4.6675
H      2.8631    -0.8825    -3.8021
H      3.0273    -1.7512    -5.3601
H      2.1238    -4.0002     0.1098
H      3.4762    -5.4201    -2.2505
H      3.7874    -5.6378    -0.4889
H      4.2208    -4.0916    -1.2700
H      0.1482    -5.1956    -0.3755
H      0.6892    -5.6869    -2.0441
H      1.4295    -6.4245    -0.5623
69
{"conf": 1, "E": 224.91, "rms": -1.0, "geom": "OH", "total_charge": 0, "CA_charge": 1, "smiles": "C[C:1]#[5N:2]->[Mn+:3]1(<-[3C-:4]#[O+:5])(<-[4C-:6]#[O+:7])(<-[6H-:8])<-[1P:9]([CH:10]([CH3:11])[CH3:12])([CH:13]([CH3:14])[CH3:15])[CH2:16][c:17]2[cH:18][cH:19][cH:20][c:21]([CH2:22][P:23]([CH:24]([CH3:25])[CH3:26])[CH:27]([CH3:28])[CH3:29])[2n:30]->12", "smiles3D": "C([C:1]#[5N:2]->[Mn+:3]1(<-[3C-:4]#[O+:5])(<-[4C-:6]#[O+:7])(<-[6H-:8])<-[1P:9]([C:10]([C:11]([H:35])([H:36])[H:37])([C:12]([H:38])([H:39])[H:40])[H:34])([C:13]([C:14]([H:42])([H:43])[H:44])([C:15]([H:45])([H:46])[H:47])[H:41])[C:16]([H:48])([H:49])[c:17]2[c:18]([H:50])[c:19]([H:51])[c:20]([H:52])[c:21]([C:22]([P:23]([C:24]([C:25]([H:56])([H:57])[H:58])([C:26]([H:59])([H:60])[H:61])[H:55])[C:27]([C:28]([H:63])([H:64])[H:65])([C:29]([H:66])([H:67])[H:68])[H:62])([H:53])[H:54])[2n:30]->12)([H:31])([H:32])[H:33]", "smiles3Dx": "C([C:1]#[5N:2]->[Mn+:3]1(<-[3C-:4]#[O+:5])(<-[4C-:6]#[O+:7])(<-[6H-:8])<-[1P:9]([C:10]([C:11]([H:35])([H:36])[H:37])([C:12]([H:38])([H:39])[H:40])[H:34])([C:13]([C:14]([H:42])([H:43])[H:44])([C:15]([H:45])([H:46])[H:47])[H:41])[C:16]([H:48])([H:49])[c:17]2[c:18]([H:50])[c:19]([H:51])[c:20]([H:52])[c:21]([C:22]([P:23]([C:24]([C:25]([H:56])([H:57])[H:58])([C:26]([H:59])([H:60])[H:61])[H:55])[C:27]([C:28]([H:63])([H:64])[H:65])([C:29]([H:66])([H:67])[H:68])[H:62])([H:53])[H:54])[2n:30]->12)([H:31])([H:32])[H:33]", "dummies": []}
C      0.4378    -2.0676     4.1967
C      0.0546    -1.8787     2.8557
N     -0.0780    -1.4681     1.7342
Mn     0.0000     0.0000     0.0000
C      0.3490     1.7749    -1.3865
O      0.4889     2.7095    -2.1582
C     -0.8846    -1.3557    -1.5964
O     -1.3465    -2.0514    -2.4480
H      1.7284    -0.4966    -0.3500
P     -2.4504     0.9063     0.5718
C     -2.7778     2.6309     0.0745
C     -4.0132     3.2305     0.7714
C     -2.8807     2.7844    -1.4368
C     -3.8861    -0.1175     0.3374
C     -3.5375    -1.5777     0.7699
C     -4.2991    -0.0995    -1.1350
C     -2.1257     1.1273     2.3306
C     -0.8610     1.8144     2.4584
C     -0.8631     3.1709     2.9750
C      0.4075     3.7941     3.1433
C      1.6246     3.1022     2.8216
C      1.5036     1.8509     2.1796
C      2.7429     1.0062     1.9369
P      3.4339     1.4114     0.2596
C      4.7469     0.1324    -0.0811
C      6.0447     0.8048    -0.5210
C      4.2247    -0.8028    -1.1670
C      4.1201     3.1697     0.2334
C      3.0208     4.1386    -0.1928
C      4.8436     3.6046     1.5209
N      0.3109     1.2813     1.8929
H      0.9182    -1.0519     4.4488
H     -0.5237    -2.2101     4.7071
H      1.1779    -2.9326     4.2504
H     -1.8951     3.2325     0.4161
H     -4.9059     3.1959     0.0894
H     -3.7963     4.3120     1.0371
H     -4.2720     2.7093     1.6776
H     -3.9085     2.5535    -1.8226
H     -2.1948     2.1268    -1.9852
H     -2.6408     3.8284    -1.7445
H     -4.7928     0.2425     0.9994
H     -3.7485    -2.3416    -0.0239
H     -4.1629    -1.8618     1.6206
H     -2.4875    -1.7365     1.0403
H     -3.4782     0.1611    -1.8530
H     -4.7115    -1.0695    -1.5026
H     -5.1431     0.6130    -1.2671
H     -1.9709     0.1063     2.7181
H     -2.9418     1.6012     2.9127
H     -1.8360     3.7102     3.1751
H      0.4402     4.8048     3.3953
H      2.6017     3.5372     3.2074
H      3.4691     1.2248     2.7963
H      2.4996    -0.0420     2.0354
H      4.9398    -0.4528     0.8493
H      5.8859     1.3586    -1.4788
H      6.8122     0.0202    -0.6813
H      6.4079     1.4936     0.2803
H      3.5509    -0.2764    -1.8763
H      5.0539    -1.2219    -1.7501
H      3.6599    -1.6399    -0.7119
H      4.8621     3.2022    -0.5798
H      2.7420     3.9381    -1.2404
H      3.3750     5.1891    -0.1320
H      2.1144     4.0382     0.4258
H      4.7937     2.8514     2.3234
H      4.4325     4.5627     1.9144
H      5.9260     3.7737     1.3214
69
{"conf": 2, "E": 112.78, "rms": -1.0, "geom": "OH", "total_charge": 0, "CA_charge": 1, "smiles": "C[C:1]#[5N:2]->[Mn+:3]1(<-[3C-:4]#[O+:5])(<-[4C-:6]#[O+:7])(<-[6H-:8])<-[1P:9]([CH:10]([CH3:11])[CH3:12])([CH:13]([CH3:14])[CH3:15])[CH2:16][c:17]2[cH:18][cH:19][cH:20][c:21]([CH2:22][P:23]([CH:24]([CH3:25])[CH3:26])[CH:27]([CH3:28])[CH3:29])[2n:30]->12", "smiles3D": "C([C:1]#[5N:2]->[Mn+:3]1(<-[3C-:4]#[O+:5])(<-[4C-:6]#[O+:7])(<-[6H-:8])<-[1P:9]([C:10]([C:11]([H:35])([H:36])[H:37])([C:12]([H:38])([H:39])[H:40])[H:34])([C:13]([C:14]([H:42])([H:43])[H:44])([C:15]([H:45])([H:46])[H:47])[H:41])[C:16]([H:48])([H:49])[c:17]2[c:18]([H:50])[c:19]([H:51])[c:20]([H:52])[c:21]([C:22]([P:23]([C:24]([C:25]([H:56])([H:57])[H:58])([C:26]([H:59])([H:60])[H:61])[H:55])[C:27]([C:28]([H:63])([H:64])[H:65])([C:29]([H:66])([H:67])[H:68])[H:62])([H:53])[H:54])[2n:30]->12)([H:31])([H:32])[H:33]", "smiles3Dx": "C([C:1]#[5N:2]->[Mn+:3]1(<-[3C-:4]#[O+:5])(<-[4C-:6]#[O+:7])(<-[6H-:8])<-[1P:9]([C:10]([C:11]([H:35])([H:36])[H:37])([C:12]([H:38])([H:39])[H:40])[H:34])([C:13]([C:14]([H:42])([H:43])[H:44])([C:15]([H:45])([H:46])[H:47])[H:41])[C:16]([H:48])([H:49])[c:17]2[c:18]([H:50])[c:19]([H:51])[c:20]([H:52])[c:21]([C:22]([P:23]([C:24]([C:25]([H:56])([H:57])[H:58])([C:26]([H:59])([H:60])[H:61])[H:55])[C:27]([C:28]([H:63])([H:64])[H:65])([C:29]([H:66])([H:67])[H:68])[H:62])([H:53])[H:54])[2n:30]->12)([H:31])([H:32])[H:33]", "dummies": []}
C      0.9930    -2.0500    -4.4280
C      0.6853    -1.4676    -3.1241
N      0.4372    -0.9583    -2.0335
Mn     0.0000     0.0000     0.0000
C     -0.3499     0.9620     2.0522
O     -0.5320     1.4753     3.1280
C      1.6166     1.5828    -0.3584
O      2.4694     2.4131    -0.5447
H      1.2504    -1.1370     0.7196
P     -1.9678     1.3851    -1.0215
C     -1.6503     2.3890    -2.4966
C     -0.4263     1.8694    -3.2514
C     -2.8550     2.3964    -3.4627
C     -2.8398     2.3957     0.2052
C     -3.8565     3.3502    -0.4331
C     -3.5663     1.5075     1.2290
C     -3.0597     0.0456    -1.4976
C     -2.9719    -1.1297    -0.5138
C     -4.0667    -2.0046    -0.4459
C     -4.0157    -3.1180     0.3766
C     -2.8925    -3.3437     1.1580
C     -1.8158    -2.4383     1.1199
C     -0.5983    -2.6780     1.9751
P     -0.9660    -3.5398     3.6141
C     -1.0045    -2.1559     4.8979
C      0.3208    -1.3891     5.0149
C     -2.1669    -1.2041     4.6049
C      0.6024    -4.5224     3.9593
C      0.6894    -5.7139     3.0022
C      0.6106    -5.0326     5.4033
N     -1.8394    -1.3950     0.2321
H      0.2763    -1.6661    -5.1816
H      0.9182    -3.1537    -4.3710
H      2.0216    -1.7646    -4.7233
H     -1.4432     3.4320    -2.1726
H     -0.6267     0.8660    -3.6784
H     -0.1872     2.5523    -4.0949
H      0.4645     1.8278    -2.6053
H     -3.8172     2.6073    -2.9648
H     -2.9563     1.4276    -3.9932
H     -2.7038     3.1810    -4.2337
H     -2.0834     3.0061     0.7456
H     -3.3675     4.0591    -1.1287
H     -4.3251     3.9722     0.3590
H     -4.6692     2.7883    -0.9354
H     -3.9381     2.1309     2.0697
H     -4.4400     0.9974     0.7724
H     -2.8986     0.7316     1.6490
H     -2.7684    -0.3197    -2.5036
H     -4.1048     0.4209    -1.5406
H     -4.9502    -1.8328    -1.0531
H     -4.8491    -3.8100     0.4069
H     -2.8752    -4.2267     1.7838
H      0.1254    -3.2714     1.3873
H     -0.1411    -1.7110     2.2132
H     -1.2057    -2.6303     5.8818
H      0.2472    -0.6460     5.8377
H      1.1596    -2.0684     5.2653
H      0.5709    -0.8447     4.0837
H     -3.1330    -1.7398     4.7486
H     -2.1437    -0.3291     5.2951
H     -2.1248    -0.8287     3.5589
H      1.4856    -3.8702     3.7906
H     -0.2146    -6.3506     3.1002
H      0.7715    -5.3701     1.9524
H      1.5840    -6.3290     3.2297
H     -0.2752    -5.6750     5.5930
H      0.6021    -4.1928     6.1244
H      1.5337    -5.6211     5.5933
69
{"conf": 3, "E": 122.63, "rms": -1.0, "geom": "OH", "total_charge": 0, "CA_charge": 1, "smiles": "C[C:1]#[5N:2]->[Mn+:3]1(<-[3C-:4]#[O+:5])(<-[4C-:6]#[O+:7])(<-[6H-:8])<-[1P:9]([CH:10]([CH3:11])[CH3:12])([CH:13]([CH3:14])[CH3:15])[CH2:16][c:17]2[cH:18][cH:19][cH:20][c:21]([CH2:22][P:23]([CH:24]([CH3:25])[CH3:26])[CH:27]([CH3:28])[CH3:29])[2n:30]->12", "smiles3D": "C([C:1]#[5N:2]->[Mn+:3]1(<-[3C-:4]#[O+:5])(<-[4C-:6]#[O+:7])(<-[6H-:8])<-[1P:9]([C:10]([C:11]([H:35])([H:36])[H:37])([C:12]([H:38])([H:39])[H:40])[H:34])([C:13]([C:14]([H:42])([H:43])[H:44])([C:15]([H:45])([H:46])[H:47])[H:41])[C:16]([H:48])([H:49])[c:17]2[c:18]([H:50])[c:19]([H:51])[c:20]([H:52])[c:21]([C:22]([P:23]([C:24]([C:25]([H:56])([H:57])[H:58])([C:26]([H:59])([H:60])[H:61])[H:55])[C:27]([C:28]([H:63])([H:64])[H:65])([C:29]([H:66])([H:67])[H:68])[H:62])([H:53])[H:54])[2n:30]->12)([H:31])([H:32])[H:33]", "smiles3Dx": "C([C:1]#[5N:2]->[Mn+:3]1(<-[3C-:4]#[O+:5])(<-[4C-:6]#[O+:7])(<-[6H-:8])<-[1P:9]([C:10]([C:11]([H:35])([H:36])[H:37])([C:12]([H:38])([H:39])[H:40])[H:34])([C:13]([C:14]([H:42])([H:43])[H:44])([C:15]([H:45])([H:46])[H:47])[H:41])[C:16]([H:48])([H:49])[c:17]2[c:18]([H:50])[c:19]([H:51])[c:20]([H:52])[c:21]([C:22]([P:23]([C:24]([C:25]([H:56])([H:57])[H:58])([C:26]([H:59])([H:60])[H:61])[H:55])[C:27]([C:28]([H:63])([H:64])[H:65])([C:29]([H:66])([H:67])[H:68])[H:62])([H:53])[H:54])[2n:30]->12)([H:31])([H:32])[H:33]", "dummies": []}
C     -3.5346    -1.6731    -3.0882
C     -2.4948    -1.1946    -2.1737
N     -1.6264    -0.7809    -1.4112
Mn     0.0000     0.0000     0.0000
C      1.6296     0.7793     1.4023
O      2.4892     1.1776     2.1472
C      0.8340     1.2544    -1.7209
O      1.2832     1.9065    -2.6284
H      1.0953    -1.3630    -0.5087
P     -1.6256     1.8428     0.8899
C     -0.8736     3.4325     1.3438
C     -0.1941     4.1217     0.1538
C     -1.8816     4.3817     2.0011
C     -3.1475     2.0254    -0.0871
C     -4.3761     2.4334     0.7548
C     -2.9513     3.0133    -1.2385
C     -2.0625     1.1079     2.4695
C     -1.9938    -0.4204     2.4534
C     -2.7925    -1.1023     3.3812
C     -2.5690    -2.4408     3.6469
C     -1.5270    -3.0918     3.0147
C     -0.7641    -2.4289     2.0376
C      0.4150    -3.1483     1.4202
P      0.0203    -3.9349    -0.2500
C      1.7366    -4.1134    -1.0348
C      2.7716    -4.7472    -0.0918
C      1.6574    -4.8807    -2.3577
C     -0.5217    -5.7332    -0.0119
C     -1.4548    -6.1265    -1.1585
C     -1.2141    -5.9812     1.3257
N     -1.0234    -1.1090     1.7541
H     -3.1477    -2.5224    -3.6859
H     -3.8295    -0.8485    -3.7690
H     -4.4221    -1.9903    -2.5026
H     -0.0797     3.2174     2.0949
H      0.5364     4.8761     0.5236
H      0.3743     3.3985    -0.4509
H     -0.9027     4.6602    -0.5059
H     -1.3351     5.2151     2.4846
H     -2.4311     3.8815     2.8020
H     -2.5753     4.8257     1.2582
H     -3.3694     1.0340    -0.5355
H     -4.1819     3.2844     1.4340
H     -4.7456     1.5662     1.3427
H     -5.2147     2.7248     0.0818
H     -1.9948     2.8286    -1.7674
H     -3.0004     4.0609    -0.8942
H     -3.7614     2.8732    -1.9806
H     -3.0786     1.4308     2.7661
H     -1.3514     1.4714     3.2399
H     -3.5384    -0.5698     3.9595
H     -3.1573    -2.9506     4.4040
H     -1.3029    -4.1008     3.3271
H      0.7856    -3.9343     2.1071
H      1.2492    -2.4287     1.3313
H      2.1063    -3.0996    -1.2846
H      2.8786    -4.1491     0.8356
H      2.5071    -5.7917     0.1718
H      3.7628    -4.7607    -0.5957
H      1.4442    -5.9576    -2.1787
H      2.6313    -4.8013    -2.8937
H      0.8621    -4.4433    -3.0053
H      0.3641    -6.3957    -0.0446
H     -0.9594    -5.9591    -2.1392
H     -2.3869    -5.5150    -1.1227
H     -1.7200    -7.2053    -1.0832
H     -0.4967    -5.8333     2.1565
H     -2.0945    -5.3153     1.4389
H     -1.5671    -7.0346     1.3899
69
{"conf": 4, "E": 122.18, "rms": -1.0, "geom": "OH", "total_charge": 0, "CA_charge": 1, "smiles": "C[C:1]#[5N:2]->[Mn+:3]1(<-[3C-:4]#[O+:5])(<-[4C-:6]#[O+:7])(<-[6H-:8])<-[1P:9]([CH:10]([CH3:11])[CH3:12])([CH:13]([CH3:14])[CH3:15])[CH2:16][c:17]2[cH:18][cH:19][cH:20][c:21]([CH2:22][P:23]([CH:24]([CH3:25])[CH3:26])[CH:27]([CH3:28])[CH3:29])[2n:30]->12", "smiles3D": "C([C:1]#[5N:2]->[Mn+:3]1(<-[3C-:4]#[O+:5])(<-[4C-:6]#[O+:7])(<-[6H-:8])<-[1P:9]([C:10]([C:11]([H:35])([H:36])[H:37])([C:12]([H:38])([H:39])[H:40])[H:34])([C:13]([C:14]([H:42])([H:43])[H:44])([C:15]([H:45])([H:46])[H:47])[H:41])[C:16]([H:48])([H:49])[c:17]2[c:18]([H:50])[c:19]([H:51])[c:20]([H:52])[c:21]([C:22]([P:23]([C:24]([C:25]([H:56])([H:57])[H:58])([C:26]([H:59])([H:60])[H:61])[H:55])[C:27]([C:28]([H:63])([H:64])[H:65])([C:29]([H:66])([H:67])[H:68])[H:62])([H:53])[H:54])[2n:30]->12)([H:31])([H:32])[H:33]", "smiles3Dx": "C([C:1]#[5N:2]->[Mn+:3]1(<-[3C-:4]#[O+:5])(<-[4C-:6]#[O+:7])(<-[6H-:8])<-[1P:9]([C:10]([C:11]([H:35])([H:36])[H:37])([C:12]([H:38])([H:39])[H:40])[H:34])([C:13]([C:14]([H:42])([H:43])[H:44])([C:15]([H:45])([H:46])[H:47])[H:41])[C:16]([H:48])([H:49])[c:17]2[c:18]([H:50])[c:19]([H:51])[c:20]([H:52])[c:21]([C:22]([P:23]([C:24]([C:25]([H:56])([H:57])[H:58])([C:26]([H:59])([H:60])[H:61])[H:55])[C:27]([C:28]([H:63])([H:64])[H:65])([C:29]([H:66])([H:67])[H:68])[H:62])([H:53])[H:54])[2n:30]->12)([H:31])([H:32])[H:33]", "dummies": []}
C     -1.3787     4.5591    -1.4426
C     -0.9539     3.2279    -1.0052
N     -0.6087     2.1062    -0.6488
Mn     0.0000     0.0000     0.0000
C      0.6378    -2.1082     0.6285
O      0.9745    -3.2162     0.9618
C      2.0048     0.8213     0.7323
O      3.0589     1.2590     1.1235
H      0.6750    -0.2664    -1.6882
P     -1.2045     0.4417     2.2647
C     -0.7169     1.9738     3.1005
C     -1.8772     2.6133     3.8786
C      0.4726     1.7496     4.0363
C     -1.2884    -0.9844     3.3801
C      0.1188    -1.4380     3.8122
C     -2.1516    -0.7261     4.6241
C     -2.8597     0.7021     1.6220
C     -3.1581    -0.1803     0.4021
C     -4.4998    -0.3491     0.0396
C     -4.8408    -1.0909    -1.0846
C     -3.8333    -1.6951    -1.8160
C     -2.4921    -1.5463    -1.4315
C     -1.4606    -2.4202    -2.0896
P     -1.2723    -4.0868    -1.2291
C     -0.4597    -5.1826    -2.5339
C     -1.2033    -5.1708    -3.8723
C      0.9945    -4.7644    -2.7225
C     -3.0030    -4.7996    -0.9378
C     -2.9932    -6.3327    -0.9438
C     -3.5290    -4.3121     0.4219
N     -2.1655    -0.6955    -0.4046
H     -2.4894     4.6163    -1.4263
H     -1.0140     4.7378    -2.4761
H     -0.9539     5.3273    -0.7650
H     -0.4019     2.6934     2.3107
H     -1.5073     3.4900     4.4454
H     -2.6488     3.0039     3.1884
H     -2.3656     1.9243     4.5851
H      0.9171     2.7340     4.2915
H      1.2626     1.1509     3.5441
H      0.1731     1.2638     4.9898
H     -1.7598    -1.8200     2.8135
H      0.1155    -2.5368     3.9597
H      0.4376    -0.9809     4.7741
H      0.8896    -1.2033     3.0536
H     -2.3400    -1.6986     5.1250
H     -1.6511    -0.0591     5.3600
H     -3.1444    -0.3121     4.3712
H     -3.6085     0.4995     2.4225
H     -2.9583     1.7623     1.3017
H     -5.2861     0.0920     0.6325
H     -5.8745    -1.2064    -1.3849
H     -4.0954    -2.3083    -2.6671
H     -1.7399    -2.5602    -3.1538
H     -0.4748    -1.9587    -2.0840
H     -0.4560    -6.2290    -2.1533
H     -0.9753    -4.2549    -4.4588
H     -0.8967    -6.0489    -4.4798
H     -2.2944    -5.2239    -3.7279
H      1.5301    -4.8338    -1.7522
H      1.0636    -3.7228    -3.0892
H      1.4938    -5.4365    -3.4470
H     -3.6950    -4.4632    -1.7403
H     -2.2452    -6.7290    -0.2220
H     -4.0002    -6.7236    -0.6659
H     -2.7664    -6.7259    -1.9526
H     -4.5607    -4.6821     0.5914
H     -2.8646    -4.6727     1.2402
H     -3.5553    -3.2096     0.4692
69
{"conf": 5, "E": 156.36, "rms": -1.0, "geom": "OH", "total_charge": 0, "CA_charge": 1, "smiles": "C[C:1]#[5N:2]->[Mn+:3]1(<-[3C-:4]#[O+:5])(<-[4C-:6]#[O+:7])(<-[6H-:8])<-[1P:9]([CH:10]([CH3:11])[CH3:12])([CH:13]([CH3:14])[CH3:15])[CH2:16][c:17]2[cH:18][cH:19][cH:20][c:21]([CH2:22][P:23]([CH:24]([CH3:25])[CH3:26])[CH:27]([CH3:28])[CH3:29])[2n:30]->12", "smiles3D": "C([C:1]#[5N:2]->[Mn+:3]1(<-[3C-:4]#[O+:5])(<-[4C-:6]#[O+:7])(<-[6H-:8])<-[1P:9]([C:10]([C:11]([H:35])([H:36])[H:37])([C:12]([H:38])([H:39])[H:40])[H:34])([C:13]([C:14]([H:42])([H:43])[H:44])([C:15]([H:45])([H:46])[H:47])[H:41])[C:16]([H:48])([H:49])[c:17]2[c:18]([H:50])[c:19]([H:51])[c:20]([H:52])[c:21]([C:22]([P:23]([C:24]([C:25]([H:56])([H:57])[H:58])([C:26]([H:59])([H:60])[H:61])[H:55])[C:27]([C:28]([H:63])([H:64])[H:65])([C:29]([H:66])([H:67])[H:68])[H:62])([H:53])[H:54])[2n:30]->12)([H:31])([H:32])[H:33]", "smiles3Dx": "C([C:1]#[5N:2]->[Mn+:3]1(<-[3C-:4]#[O+:5])(<-[4C-:6]#[O+:7])(<-[6H-:8])<-[1P:9]([C:10]([C:11]([H:35])([H:36])[H:37])([C:12]([H:38])([H:39])[H:40])[H:34])([C:13]([C:14]([H:42])([H:43])[H:44])([C:15]([H:45])([H:46])[H:47])[H:41])[C:16]([H:48])([H:49])[c:17]2[c:18]([H:50])[c:19]([H:51])[c:20]([H:52])[c:21]([C:22]([P:23]([C:24]([C:25]([H:56])([H:57])[H:58])([C:26]([H:59])([H:60])[H:61])[H:55])[C:27]([C:28]([H:63])([H:64])[H:65])([C:29]([H:66])([H:67])[H:68])[H:62])([H:53])[H:54])[2n:30]->12)([H:31])([H:32])[H:33]", "dummies": []}
C     -3.6406    -2.9371    -1.7507
C     -2.5642    -2.0844    -1.2571
N     -1.6584    -1.3470    -0.8478
Mn     0.0000     0.0000     0.0000
C      1.5011     1.4995     0.8615
O      2.2863     2.3174     1.3042
C     -1.6138     1.5818     0.4167
O     -2.4258     2.4380     0.6353
H      0.3578     0.6310    -1.6816
P     -0.2565    -1.2793     2.2620
C     -1.8893    -1.1940     3.0370
C     -2.2181    -2.4522     3.8577
C     -2.0211     0.0613     3.9095
C      1.1047    -1.0317     3.4412
C      0.9725    -1.9071     4.6992
C      1.2628     0.4560     3.8308
C     -0.0407    -2.9402     1.6069
C      0.9987    -2.9625     0.4929
C      1.4773    -4.1976     0.0380
C      2.4360    -4.2437    -0.9759
C      2.9981    -3.0546    -1.4511
C      2.5657    -1.8383    -0.9131
C      3.4562    -0.6287    -1.0073
P      5.2631    -1.0422    -0.5920
C      5.3427    -2.3068     0.8173
C      6.6487    -3.0934     0.7140
C      5.1866    -1.6924     2.2077
C      6.2265     0.5331    -0.1742
C      5.6545     1.3181     1.0197
C      6.2820     1.4239    -1.4164
N      1.4357    -1.8097    -0.1202
H     -4.6012    -2.3910    -1.7054
H     -3.4443    -3.2442    -2.8062
H     -3.6927    -3.8450    -1.1207
H     -2.6439    -1.1230     2.2318
H     -2.1342    -3.3645     3.2505
H     -1.5894    -2.5537     4.7647
H     -3.2673    -2.3868     4.2095
H     -1.3380     0.0369     4.7828
H     -1.8249     0.9739     3.3149
H     -3.0642     0.1317     4.3069
H      2.0503    -1.3428     2.9326
H      1.9550    -1.8949     5.2336
H      0.2335    -1.4982     5.4182
H      0.7525    -2.9589     4.4565
H      1.1692     0.6214     4.9347
H      2.2809     0.8041     3.5550
H      0.5203     1.1201     3.3425
H     -1.0122    -3.2803     1.1922
H      0.2583    -3.6273     2.4137
H      1.0863    -5.1164     0.4584
H      2.7969    -5.1953    -1.3349
H      3.8426    -3.1022    -2.1252
H      3.1482     0.1199    -0.2584
H      3.3939    -0.1642    -2.0208
H      4.5160    -3.0341     0.6887
H      6.6799    -3.6346    -0.2560
H      6.7166    -3.8391     1.5293
H      7.5224    -2.4103     0.7719
H      6.1316    -1.2172     2.5383
H      4.9436    -2.4920     2.9384
H      4.3567    -0.9582     2.2157
H      7.2718     0.2305     0.0762
H      4.5522     1.2949     1.0340
H      5.9778     2.3781     0.9882
H      6.0396     0.9130     1.9779
H      5.2620     1.7549    -1.7005
H      6.7339     0.8659    -2.2643
H      6.9119     2.3142    -1.2171
69
{"conf": 6, "E": 143.25, "rms": -1.0, "geom": "OH", "total_charge": 0, "CA_charge": 1, "smiles": "C[C:1]#[5N:2]->[Mn+:3]1(<-[3C-:4]#[O+:5])(<-[4C-:6]#[O+:7])(<-[6H-:8])<-[1P:9]([CH:10]([CH3:11])[CH3:12])([CH:13]([CH3:14])[CH3:15])[CH2:16][c:17]2[cH:18][cH:19][cH:20][c:21]([CH2:22][P:23]([CH:24]([CH3:25])[CH3:26])[CH:27]([CH3:28])[CH3:29])[2n:30]->12", "smiles3D": "C([C:1]#[5N:2]->[Mn+:3]1(<-[3C-:4]#[O+:5])(<-[4C-:6]#[O+:7])(<-[6H-:8])<-[1P:9]([C:10]([C:11]([H:35])([H:36])[H:37])([C:12]([H:38])([H:39])[H:40])[H:34])([C:13]([C:14]([H:42])([H:43])[H:44])([C:15]([H:45])([H:46])[H:47])[H:41])[C:16]([H:48])([H:49])[c:17]2[c:18]([H:50])[c:19]([H:51])[c:20]([H:52])[c:21]([C:22]([P:23]([C:24]([C:25]([H:56])([H:57])[H:58])([C:26]([H:59])([H:60])[H:61])[H:55])[C:27]([C:28]([H:63])([H:64])[H:65])([C:29]([H:66])([H:67])[H:68])[H:62])([H:53])[H:54])[2n:30]->12)([H:31])([H:32])[H:33]", "smiles3Dx": "C([C:1]#[5N:2]->[Mn+:3]1(<-[3C-:4]#[O+:5])(<-[4C-:6]#[O+:7])(<-[6H-:8])<-[1P:9]([C:10]([C:11]([H:35])([H:36])[H:37])([C:12]([H:38])([H:39])[H:40])[H:34])([C:13]([C:14]([H:42])([H:43])[H:44])([C:15]([H:45])([H:46])[H:47])[H:41])[C:16]([H:48])([H:49])[c:17]2[c:18]([H:50])[c:19]([H:51])[c:20]([H:52])[c:21]([C:22]([P:23]([C:24]([C:25]([H:56])([H:57])[H:58])([C:26]([H:59])([H:60])[H:61])[H:55])[C:27]([C:28]([H:63])([H:64])[H:65])([C:29]([H:66])([H:67])[H:68])[H:62])([H:53])[H:54])[2n:30]->12)([H:31])([H:32])[H:33]", "dummies": []}
C      1.5219     4.7013     0.6230
C      1.0615     3.3260     0.4201
N      0.6831     2.1673     0.2626
Mn     0.0000     0.0000     0.0000
C     -0.7792    -2.1463    -0.1826
O     -1.2038    -3.2707    -0.2760
C     -0.2110     0.3183    -2.2551
O     -0.3166     0.4855    -3.4446
H     -1.7234     0.5791     0.2356
P      2.4993    -0.7508    -0.2433
C      2.9311    -1.8834    -1.5887
C      4.2356    -2.6402    -1.2969
C      1.8014    -2.8847    -1.8278
C      3.6651     0.6396    -0.2244
C      4.0652     1.0381    -1.6512
C      4.9188     0.3577     0.6207
C      2.6468    -1.6283     1.3111
C      1.8901    -0.8745     2.4054
C      2.5109    -0.6996     3.6505
C      1.8237    -0.0767     4.6807
C      0.4876     0.2492     4.5105
C     -0.1502    -0.0262     3.2937
C     -1.6429     0.1189     3.2212
P     -2.6470    -1.3234     3.9274
C     -1.7347    -2.5850     5.0069
C     -0.5459    -3.2353     4.3073
C     -1.3548    -2.0118     6.3736
C     -3.4210    -2.3093     2.5126
C     -4.3774    -3.3736     3.0724
C     -4.1858    -1.3860     1.5608
N      0.5929    -0.4423     2.2176
H      1.0453     5.3735    -0.1218
H      2.6259     4.7471     0.5078
H      1.2516     5.0267     1.6498
H      3.0655    -1.2920    -2.5206
H      4.2031    -3.1612    -0.3181
H      5.1047    -1.9535    -1.3332
H      4.4146    -3.4032    -2.0849
H      2.0872    -3.5965    -2.6361
H      1.5774    -3.4719    -0.9128
H      0.8940    -2.3513    -2.1803
H      3.1527     1.5021     0.2373
H      4.7413     0.2821    -2.1084
H      4.6069     2.0109    -1.6258
H      3.1631     1.1702    -2.2852
H      4.6592     0.3389     1.7026
H      5.4125    -0.5919     0.3477
H      5.6630     1.1716     0.4831
H      3.7103    -1.7464     1.5890
H      2.2003    -2.6352     1.2032
H      3.5298    -1.0280     3.8183
H      2.2968     0.0860     5.6431
H     -0.0636     0.6854     5.3351
H     -1.9431     1.0250     3.7831
H     -1.9743     0.2934     2.2078
H     -2.4601    -3.3906     5.2291
H      0.2905    -2.5284     4.1784
H     -0.8432    -3.6190     3.3186
H     -0.1776    -4.0900     4.9094
H     -0.4937    -1.3287     6.3144
H     -2.2118    -1.4605     6.8200
H     -1.0829    -2.8341     7.0668
H     -2.6158    -2.8243     1.9459
H     -5.1295    -2.9059     3.7445
H     -4.9135    -3.8897     2.2497
H     -3.8140    -4.1535     3.6246
H     -4.8670    -0.7133     2.1279
H     -3.4809    -0.7845     0.9581
H     -4.7903    -1.9784     0.8385
69
{"conf": 7, "E": 122.72, "rms": -1.0, "geom": "OH", "total_charge": 0, "CA_charge": 1, "smiles": "C[C:1]#[5N:2]->[Mn+:3]1(<-[3C-:4]#[O+:5])(<-[4C-:6]#[O+:7])(<-[6H-:8])<-[1P:9]([CH:10]([CH3:11])[CH3:12])([CH:13]([CH3:14])[CH3:15])[CH2:16][c:17]2[cH:18][cH:19][cH:20][c:21]([CH2:22][P:23]([CH:24]([CH3:25])[CH3:26])[CH:27]([CH3:28])[CH3:29])[2n:30]->12", "smiles3D": "C([C:1]#[5N:2]->[Mn+:3]1(<-[3C-:4]#[O+:5])(<-[4C-:6]#[O+:7])(<-[6H-:8])<-[1P:9]([C:10]([C:11]([H:35])([H:36])[H:37])([C:12]([H:38])([H:39])[H:40])[H:34])([C:13]([C:14]([H:42])([H:43])[H:44])([C:15]([H:45])([H:46])[H:47])[H:41])[C:16]([H:48])([H:49])[c:17]2[c:18]([H:50])[c:19]([H:51])[c:20]([H:52])[c:21]([C:22]([P:23]([C:24]([C:25]([H:56])([H:57])[H:58])([C:26]([H:59])([H:60])[H:61])[H:55])[C:27]([C:28]([H:63])([H:64])[H:65])([C:29]([H:66])([H:67])[H:68])[H:62])([H:53])[H:54])[2n:30]->12)([H:31])([H:32])[H:33]", "smiles3Dx": "C([C:1]#[5N:2]->[Mn+:3]1(<-[3C-:4]#[O+:5])(<-[4C-:6]#[O+:7])(<-[6H-:8])<-[1P:9]([C:10]([C:11]([H:35])([H:36])[H:37])([C:12]([H:38])([H:39])[H:40])[H:34])([C:13]([C:14]([H:42])([H:43])[H:44])([C:15]([H:45])([H:46])[H:47])[H:41])[C:16]([H:48])([H:49])[c:17]2[c:18]([H:50])[c:19]([H:51])[c:20]([H:52])[c:21]([C:22]([P:23]([C:24]([C:25]([H:56])([H:57])[H:58])([C:26]([H:59])([H:60])[H:61])[H:55])[C:27]([C:28]([H:63])([H:64])[H:65])([C:29]([H:66])([H:67])[H:68])[H:62])([H:53])[H:54])[2n:30]->12)([H:31])([H:32])[H:33]", "dummies": []}
C      1.8607     4.6024    -0.3807
C      1.3164     3.2518    -0.2693
N      0.8576     2.1169    -0.1775
Mn     0.0000     0.0000     0.0000
C     -0.8601    -2.1185     0.1238
O     -1.3107    -3.2353     0.1919
C      2.0460    -0.8374    -0.5918
O      3.1242    -1.2801    -0.9092
H     -0.5472     0.0333    -1.7527
P      0.4924    -0.0276     2.5520
C      1.6036    -1.3008     3.1969
C      1.3431    -2.6396     2.5028
C      1.4534    -1.4731     4.7151
C      0.9598     1.6038     3.1813
C      0.3466     1.9081     4.5566
C      2.4836     1.7472     3.2323
C     -1.1753    -0.3754     3.1074
C     -2.1856     0.4389     2.2928
C     -3.3906     0.8054     2.9009
C     -4.2789     1.6337     2.2304
C     -3.9501     2.1135     0.9693
C     -2.7538     1.7013     0.3475
C     -2.2510     2.4344    -0.8751
P     -3.6042     3.0742    -2.0224
C     -3.6961     4.9592    -1.8818
C     -4.9306     5.3603    -1.0690
C     -2.4405     5.6089    -1.2837
C     -2.9640     2.7958    -3.7663
C     -2.9653     1.3022    -4.0925
C     -1.5778     3.4103    -4.0008
N     -1.9409     0.8028     0.9839
H      2.9262     4.5406    -0.6749
H      1.7719     5.1191     0.5993
H      1.2982     5.1664    -1.1574
H      2.6475    -1.0005     2.9741
H      2.0561    -3.4009     2.8803
H      1.5088    -2.5537     1.4127
H      0.3148    -3.0090     2.6960
H      1.8907    -0.6100     5.2489
H      0.3983    -1.6195     5.0181
H      2.0272    -2.3571     5.0539
H      0.5776     2.3625     2.4716
H      0.7733     2.8484     4.9623
H     -0.7471     2.0751     4.4632
H      0.5287     1.1042     5.2951
H      2.9301     1.1232     4.0352
H      2.7511     2.8058     3.4396
H      2.9352     1.4740     2.2517
H     -1.3911    -1.4480     2.9667
H     -1.2757    -0.1382     4.1842
H     -3.6182     0.4887     3.9125
H     -5.2049     1.9425     2.7042
H     -4.6250     2.8163     0.5005
H     -1.6282     1.7552    -1.4567
H     -1.5939     3.2545    -0.5421
H     -3.8332     5.3648    -2.9073
H     -5.8340     4.8593    -1.4752
H     -5.0850     6.4534    -1.1259
H     -4.8105     5.0779    -0.0021
H     -1.5239     5.2623    -1.8021
H     -2.4960     6.7120    -1.3986
H     -2.3534     5.3823    -0.2003
H     -3.6799     3.2903    -4.4667
H     -2.7502     1.1459    -5.1747
H     -3.9610     0.8632    -3.8768
H     -2.1973     0.7610    -3.5040
H     -0.8486     3.0692    -3.2408
H     -1.6405     4.5168    -3.9828
H     -1.1929     3.1225    -5.0088
69
{"conf": 8, "E": 127.54, "rms": -1.0, "geom": "OH", "total_charge": 0, "CA_charge": 1, "smiles": "C[C:1]#[5N:2]->[Mn+:3]1(<-[3C-:4]#[O+:5])(<-[4C-:6]#[O+:7])(<-[6H-:8])<-[1P:9]([CH:10]([CH3:11])[CH3:12])([CH:13]([CH3:14])[CH3:15])[CH2:16][c:17]2[cH:18][cH:19][cH:20][c:21]([CH2:22][P:23]([CH:24]([CH3:25])[CH3:26])[CH:27]([CH3:28])[CH3:29])[2n:30]->12", "smiles3D": "C([C:1]#[5N:2]->[Mn+:3]1(<-[3C-:4]#[O+:5])(<-[4C-:6]#[O+:7])(<-[6H-:8])<-[1P:9]([C:10]([C:11]([H:35])([H:36])[H:37])([C:12]([H:38])([H:39])[H:40])[H:34])([C:13]([C:14]([H:42])([H:43])[H:44])([C:15]([H:45])([H:46])[H:47])[H:41])[C:16]([H:48])([H:49])[c:17]2[c:18]([H:50])[c:19]([H:51])[c:20]([H:52])[c:21]([C:22]([P:23]([C:24]([C:25]([H:56])([H:57])[H:58])([C:26]([H:59])([H:60])[H:61])[H:55])[C:27]([C:28]([H:63])([H:64])[H:65])([C:29]([H:66])([H:67])[H:68])[H:62])([H:53])[H:54])[2n:30]->12)([H:31])([H:32])[H:33]", "smiles3Dx": "C([C:1]#[5N:2]->[Mn+:3]1(<-[3C-:4]#[O+:5])(<-[4C-:6]#[O+:7])(<-[6H-:8])<-[1P:9]([C:10]([C:11]([H:35])([H:36])[H:37])([C:12]([H:38])([H:39])[H:40])[H:34])([C:13]([C:14]([H:42])([H:43])[H:44])([C:15]([H:45])([H:46])[H:47])[H:41])[C:16]([H:48])([H:49])[c:17]2[c:18]([H:50])[c:19]([H:51])[c:20]([H:52])[c:21]([C:22]([P:23]([C:24]([C:25]([H:56])([H:57])[H:58])([C:26]([H:59])([H:60])[H:61])[H:55])[C:27]([C:28]([H:63])([H:64])[H:65])([C:29]([H:66])([H:67])[H:68])[H:62])([H:53])[H:54])[2n:30]->12)([H:31])([H:32])[H:33]", "dummies": []}
C      1.2534    -0.4392     4.7950
C      0.8779    -0.2954     3.3902
N      0.5695    -0.1733     2.2089
Mn     0.0000     0.0000     0.0000
C     -0.6068     0.0815    -2.2045
O     -0.9109     0.1110    -3.3710
C     -1.0990     1.9639     0.4069
O     -1.6778     3.0012     0.6164
H     -1.5458    -0.9068     0.3336
P      2.2025     1.1991    -0.6980
C      3.3945     1.6656     0.5818
C      4.0242     0.4174     1.2262
C      2.7205     2.5093     1.6767
C      2.0283     2.5452    -1.8999
C      1.5893     3.8503    -1.2211
C      3.3349     2.7853    -2.6784
C      2.9410    -0.1324    -1.6473
C      2.6247    -1.5116    -1.0565
C      3.5660    -2.5266    -1.2672
C      3.3257    -3.8072    -0.8070
C      2.1365    -4.0781    -0.1503
C      1.1821    -3.0680     0.0472
C     -0.0313    -3.3902     0.8842
P     -0.9873    -4.8339     0.1425
C     -2.0170    -4.2831    -1.3342
C     -1.1216    -4.1809    -2.5714
C     -2.7720    -2.9621    -1.0982
C     -2.0802    -5.5433     1.4969
C     -2.8000    -6.7921     0.9880
C     -3.0710    -4.5335     2.0637
N      1.4227    -1.7989    -0.4299
H      2.2300    -0.9622     4.8744
H      1.3348     0.5690     5.2544
H      0.4724    -1.0232     5.3255
H      4.2015     2.2673     0.1185
H      3.2429    -0.2615     1.6269
H      4.6945     0.7098     2.0611
H      4.6546    -0.1329     0.5020
H      1.8502     1.9883     2.1088
H      3.4535     2.7231     2.4855
H      2.3783     3.4941     1.3044
H      1.2426     2.2555    -2.6281
H      1.1893     4.5400    -1.9963
H      2.4520     4.3629    -0.7435
H      0.7812     3.6801    -0.4862
H      3.1794     3.6024    -3.4173
H      3.6493     1.8942    -3.2522
H      4.1676     3.0905    -2.0077
H      4.0420     0.0139    -1.6865
H      2.5370    -0.0990    -2.6788
H      4.5009    -2.3221    -1.7825
H      4.0647    -4.5893    -0.9532
H      1.9660    -5.0789     0.2265
H      0.3239    -3.7160     1.8825
H     -0.6778    -2.5394     1.0802
H     -2.7605    -5.0853    -1.5243
H     -0.3555    -3.3955    -2.4243
H     -1.7289    -3.9383    -3.4665
H     -0.6071    -5.1477    -2.7497
H     -2.9525    -2.7606    -0.0263
H     -3.7598    -3.0095    -1.5993
H     -2.2208    -2.1001    -1.5248
H     -1.4008    -5.8554     2.3252
H     -2.0646    -7.5143     0.5728
H     -3.3454    -7.2803     1.8239
H     -3.5268    -6.5287     0.1928
H     -3.8717    -4.3009     1.3333
H     -2.5421    -3.5982     2.3511
H     -3.5464    -4.9603     2.9722
69
{"conf": 9, "E": 120.38, "rms": -1.0, "geom": "OH", "total_charge": 0, "CA_charge": 1, "smiles": "C[C:1]#[5N:2]->[Mn+:3]1(<-[3C-:4]#[O+:5])(<-[4C-:6]#[O+:7])(<-[6H-:8])<-[1P:9]([CH:10]([CH3:11])[CH3:12])([CH:13]([CH3:14])[CH3:15])[CH2:16][c:17]2[cH:18][cH:19][cH:20][c:21]([CH2:22][P:23]([CH:24]([CH3:25])[CH3:26])[CH:27]([CH3:28])[CH3:29])[2n:30]->12", "smiles3D": "C([C:1]#[5N:2]->[Mn+:3]1(<-[3C-:4]#[O+:5])(<-[4C-:6]#[O+:7])(<-[6H-:8])<-[1P:9]([C:10]([C:11]([H:35])([H:36])[H:37])([C:12]([H:38])([H:39])[H:40])[H:34])([C:13]([C:14]([H:42])([H:43])[H:44])([C:15]([H:45])([H:46])[H:47])[H:41])[C:16]([H:48])([H:49])[c:17]2[c:18]([H:50])[c:19]([H:51])[c:20]([H:52])[c:21]([C:22]([P:23]([C:24]([C:25]([H:56])([H:57])[H:58])([C:26]([H:59])([H:60])[H:61])[H:55])[C:27]([C:28]([H:63])([H:64])[H:65])([C:29]([H:66])([H:67])[H:68])[H:62])([H:53])[H:54])[2n:30]->12)([H:31])([H:32])[H:33]", "smiles3Dx": "C([C:1]#[5N:2]->[Mn+:3]1(<-[3C-:4]#[O+:5])(<-[4C-:6]#[O+:7])(<-[6H-:8])<-[1P:9]([C:10]([C:11]([H:35])([H:36])[H:37])([C:12]([H:38])([H:39])[H:40])[H:34])([C:13]([C:14]([H:42])([H:43])[H:44])([C:15]([H:45])([H:46])[H:47])[H:41])[C:16]([H:48])([H:49])[c:17]2[c:18]([H:50])[c:19]([H:51])[c:20]([H:52])[c:21]([C:22]([P:23]([C:24]([C:25]([H:56])([H:57])[H:58])([C:26]([H:59])([H:60])[H:61])[H:55])[C:27]([C:28]([H:63])([H:64])[H:65])([C:29]([H:66])([H:67])[H:68])[H:62])([H:53])[H:54])[2n:30]->12)([H:31])([H:32])[H:33]", "dummies": []}
C     -4.6963     0.7241     1.4802
C     -3.3022     0.5227     1.0780
N     -2.1379     0.3451     0.7271
Mn     0.0000     0.0000     0.0000
C      2.0900    -0.2550    -0.9106
O      3.1917    -0.3905    -1.3876
C      0.8067     1.5167     1.5175
O      1.2382     2.3175     2.3095
H     -0.2564     1.3271    -1.2185
P      0.3957    -2.0251     1.6012
C     -0.1676    -1.9181     3.3127
C      0.9022    -1.2889     4.2092
C     -1.4550    -1.0935     3.4001
C      2.0530    -2.7481     1.6317
C      3.1172    -1.6485     1.8655
C      2.3575    -3.5034     0.3255
C     -0.6736    -3.2400     0.8337
C     -0.7677    -3.0321    -0.6881
C     -1.0118    -4.1631    -1.4818
C     -1.3415    -4.0119    -2.8225
C     -1.5100    -2.7369    -3.3438
C     -1.2643    -1.6088    -2.5448
C     -1.6012    -0.2461    -3.0907
P     -0.2408     0.3960    -4.2269
C     -0.3318     2.2771    -4.0938
C     -1.6953     2.8341    -4.5074
C      0.7922     2.9256    -4.9052
C     -0.6880    -0.0050    -6.0216
C     -2.1913    -0.1823    -6.2715
C      0.0928    -1.2347    -6.4836
N     -0.8133    -1.7726    -1.2578
H     -5.3586     0.5512     0.6022
H     -4.9556     0.0162     2.2958
H     -4.8343     1.7698     1.8386
H     -0.3786    -2.9453     3.6809
H      0.4783    -1.0582     5.2089
H      1.7441    -2.0000     4.3785
H      1.2714    -0.3351     3.7769
H     -2.2506    -1.5306     2.7670
H     -1.2608    -0.0374     3.1048
H     -1.8414    -1.1067     4.4417
H      2.1001    -3.4754     2.4690
H      4.0130    -1.7824     1.2145
H      2.7216    -0.6296     1.6960
H      3.4834    -1.6934     2.9094
H      3.4208    -3.8168     0.3040
H      2.1651    -2.8843    -0.5701
H      1.7706    -4.4406     0.2528
H     -0.3003    -4.2521     1.0650
H     -1.6860    -3.1486     1.2557
H     -0.9878    -5.1596    -1.0502
H     -1.5228    -4.8830    -3.4370
H     -1.8745    -2.6377    -4.3521
H     -1.8070     0.4524    -2.2602
H     -2.5612    -0.3025    -3.6455
H     -0.1557     2.5538    -3.0341
H     -2.5093     2.2917    -3.9771
H     -1.7573     3.8998    -4.2184
H     -1.8395     2.7638    -5.6086
H      0.6345     2.8030    -6.0001
H      1.7706     2.4756    -4.6409
H      0.8404     4.0094    -4.6845
H     -0.3466     0.8400    -6.6498
H     -2.3782    -0.2256    -7.3677
H     -2.7735     0.6707    -5.8706
H     -2.5739    -1.1178    -5.8278
H     -0.1286    -1.4484    -7.5522
H      1.1839    -1.0499    -6.3845
H     -0.1711    -2.1230    -5.8820
69
{"conf": 10, "E": 111.69, "rms": -1.0, "geom": "OH", "total_charge": 0, "CA_charge": 1, "smiles": "C[C:1]#[5N:2]->[Mn+:3]1(<-[3C-:4]#[O+:5])(<-[4C-:6]#[O+:7])(<-[6H-:8])<-[1P:9]([CH:10]([CH3:11])[CH3:12])([CH:13]([CH3:14])[CH3:15])[CH2:16][c:17]2[cH:18][cH:19][cH:20][c:21]([CH2:22][P:23]([CH:24]([CH3:25])[CH3:26])[CH:27]([CH3:28])[CH3:29])[2n:30]->12", "smiles3D": "C([C:1]#[5N:2]->[Mn+:3]1(<-[3C-:4]#[O+:5])(<-[4C-:6]#[O+:7])(<-[6H-:8])<-[1P:9]([C:10]([C:11]([H:35])([H:36])[H:37])([C:12]([H:38])([H:39])[H:40])[H:34])([C:13]([C:14]([H:42])([H:43])[H:44])([C:15]([H:45])([H:46])[H:47])[H:41])[C:16]([H:48])([H:49])[c:17]2[c:18]([H:50])[c:19]([H:51])[c:20]([H:52])[c:21]([C:22]([P:23]([C:24]([C:25]([H:56])([H:57])[H:58])([C:26]([H:59])([H:60])[H:61])[H:55])[C:27]([C:28]([H:63])([H:64])[H:65])([C:29]([H:66])([H:67])[H:68])[H:62])([H:53])[H:54])[2n:30]->12)([H:31])([H:32])[H:33]", "smiles3Dx": "C([C:1]#[5N:2]->[Mn+:3]1(<-[3C-:4]#[O+:5])(<-[4C-:6]#[O+:7])(<-[6H-:8])<-[1P:9]([C:10]([C:11]([H:35])([H:36])[H:37])([C:12]([H:38])([H:39])[H:40])[H:34])([C:13]([C:14]([H:42])([H:43])[H:44])([C:15]([H:45])([H:46])[H:47])[H:41])[C:16]([H:48])([H:49])[c:17]2[c:18]([H:50])[c:19]([H:51])[c:20]([H:52])[c:21]([C:22]([P:23]([C:24]([C:25]([H:56])([H:57])[H:58])([C:26]([H:59])([H:60])[H:61])[H:55])[C:27]([C:28]([H:63])([H:64])[H:65])([C:29]([H:66])([H:67])[H:68])[H:62])([H:53])[H:54])[2n:30]->12)([H:31])([H:32])[H:33]", "dummies": []}
C      3.4336    -2.1728     2.8764
C      2.4207    -1.5309     2.0450
N      1.5701    -0.9922     1.3408
Mn     0.0000     0.0000     0.0000
C     -1.4714     0.8802    -1.5139
O     -2.2322     1.3522    -2.3249
C     -1.6438    -1.3175     0.8925
O     -2.5019    -2.0178     1.3652
H      0.3827    -1.2605    -1.2793
P     -0.4140     1.9671     1.7013
C     -1.7529     3.1313     1.3535
C     -1.4669     3.9636     0.0963
C     -3.0808     2.3771     1.2040
C     -0.5732     1.5620     3.4558
C     -0.1198     2.7313     4.3472
C      0.2342     0.3150     3.7983
C      1.1206     2.8683     1.5077
C      1.6497     2.7447     0.0741
C      2.3322     3.8374    -0.4796
C      2.9420     3.7137    -1.7207
C      2.9569     2.4816    -2.3594
C      2.3271     1.3772    -1.7560
C      2.4962    -0.0101    -2.3186
P      4.1569    -0.3125    -3.1469
C      4.1524    -2.1969    -3.3150
C      5.4929    -2.7111    -3.8693
C      3.0045    -2.6503    -4.2188
C      5.3434     0.0962    -1.7309
C      5.5527    -1.0550    -0.7343
C      6.6771     0.5804    -2.3042
N      1.5818     1.5632    -0.6267
H      4.4273    -1.7103     2.6822
H      3.4626    -3.2608     2.6393
H      3.1607    -2.0373     3.9448
H     -1.8454     3.8303     2.2046
H     -0.6212     4.6516     0.2675
H     -2.3357     4.6102    -0.1365
H     -1.2381     3.3421    -0.7825
H     -3.3697     1.9133     2.1689
H     -3.9002     3.0711     0.9173
H     -3.0110     1.5738     0.4517
H     -1.6432     1.3577     3.6694
H     -0.3596     2.5092     5.4093
H      0.9697     2.9114     4.2754
H     -0.6505     3.6652     4.0941
H      0.1238     0.0728     4.8759
H      1.3158     0.4826     3.5881
H     -0.1459    -0.5497     3.2222
H      0.9598     3.9370     1.7610
H      1.8772     2.4457     2.2003
H      2.4083     4.7754     0.0610
H      3.4566     4.5606    -2.1651
H      3.4671     2.3874    -3.3086
H      2.4361    -0.7283    -1.4811
H      1.6814    -0.2037    -3.0433
H      3.9712    -2.6566    -2.3203
H      5.3776    -3.2854    -4.8101
H      6.1922    -1.8848    -4.0892
H      5.9770    -3.3863    -3.1350
H      3.0621    -2.1621    -5.2076
H      3.0226    -3.7479    -4.3644
H      2.0260    -2.4043    -3.7642
H      4.9203     0.9561    -1.1689
H      4.5644    -1.4118    -0.3490
H      6.1554    -0.7009     0.1263
H      6.1002    -1.8957    -1.2173
H      7.3500     0.9329    -1.4953
H      6.5030     1.4334    -2.9953
H      7.1938    -0.2259    -2.8535
69
{"conf": 11, "E": 125.1, "rms": -1.0, "geom": "OH", "total_charge": 0, "CA_charge": 1, "smiles": "C[C:1]#[5N:2]->[Mn+:3]1(<-[3C-:4]#[O+:5])(<-[4C-:6]#[O+:7])(<-[6H-:8])<-[1P:9]([CH:10]([CH3:11])[CH3:12])([CH:13]([CH3:14])[CH3:15])[CH2:16][c:17]2[cH:18][cH:19][cH:20][c:21]([CH2:22][P:23]([CH:24]([CH3:25])[CH3:26])[CH:27]([CH3:28])[CH3:29])[2n:30]->12", "smiles3D": "C([C:1]#[5N:2]->[Mn+:3]1(<-[3C-:4]#[O+:5])(<-[4C-:6]#[O+:7])(<-[6H-:8])<-[1P:9]([C:10]([C:11]([H:35])([H:36])[H:37])([C:12]([H:38])([H:39])[H:40])[H:34])([C:13]([C:14]([H:42])([H:43])[H:44])([C:15]([H:45])([H:46])[H:47])[H:41])[C:16]([H:48])([H:49])[c:17]2[c:18]([H:50])[c:19]([H:51])[c:20]([H:52])[c:21]([C:22]([P:23]([C:24]([C:25]([H:56])([H:57])[H:58])([C:26]([H:59])([H:60])[H:61])[H:55])[C:27]([C:28]([H:63])([H:64])[H:65])([C:29]([H:66])([H:67])[H:68])[H:62])([H:53])[H:54])[2n:30]->12)([H:31])([H:32])[H:33]", "smiles3Dx": "C([C:1]#[5N:2]->[Mn+:3]1(<-[3C-:4]#[O+:5])(<-[4C-:6]#[O+:7])(<-[6H-:8])<-[1P:9]([C:10]([C:11]([H:35])([H:36])[H:37])([C:12]([H:38])([H:39])[H:40])[H:34])([C:13]([C:14]([H:42])([H:43])[H:44])([C:15]([H:45])([H:46])[H:47])[H:41])[C:16]([H:48])([H:49])[c:17]2[c:18]([H:50])[c:19]([H:51])[c:20]([H:52])[c:21]([C:22]([P:23]([C:24]([C:25]([H:56])([H:57])[H:58])([C:26]([H:59])([H:60])[H:61])[H:55])[C:27]([C:28]([H:63])([H:64])[H:65])([C:29]([H:66])([H:67])[H:68])[H:62])([H:53])[H:54])[2n:30]->12)([H:31])([H:32])[H:33]", "dummies": []}
C      4.5982     1.6318     1.0337
C      3.2370     1.1818     0.7351
N      2.1016     0.7837     0.4784
Mn     0.0000     0.0000     0.0000
C     -2.1111    -0.7767    -0.4422
O     -3.2234    -1.1816    -0.6698
C     -0.6236     2.0787    -0.7207
O     -0.9549     3.1737    -1.1045
H     -0.5112     0.3933     1.7158
P      0.8055    -0.7891    -2.3457
C     -0.4464    -1.7813    -3.2013
C     -1.3010    -0.8976    -4.1192
C      0.1509    -2.9533    -3.9922
C      1.5043     0.4489    -3.4669
C      2.2685    -0.2040    -4.6301
C      2.4406     1.3863    -2.7033
C      2.1104    -1.8845    -1.7972
C      1.6500    -2.6814    -0.5697
C      2.1475    -3.9821    -0.4077
C      1.7488    -4.7438     0.6741
C      0.8864    -4.2017     1.6108
C      0.4216    -2.8823     1.4669
C     -0.6182    -2.3730     2.4300
P      0.0716    -1.2511     3.7601
C      1.1562    -2.2274     4.9671
C      0.5966    -3.6096     5.3417
C      1.4576    -1.3991     6.2186
C     -1.4983    -0.5548     4.5572
C     -1.2099     0.7280     5.3291
C     -2.2500    -1.5718     5.4239
N      0.8167    -2.1365     0.3884
H      4.6427     2.7403     0.9735
H      4.8742     1.3022     2.0593
H      5.3038     1.1920     0.2949
H     -1.1178    -2.2114    -2.4293
H     -2.1860    -1.4679    -4.4718
H     -0.7331    -0.5633    -5.0112
H     -1.6716    -0.0043    -3.5646
H      0.5991    -3.7035    -3.3040
H     -0.6563    -3.4760    -4.5412
H      0.9084    -2.6330    -4.7327
H      0.6758     1.0537    -3.8853
H      2.8479     0.5657    -5.1864
H      1.5682    -0.6413    -5.3663
H      2.9826    -0.9777    -4.2784
H      3.3258     0.8478    -2.3002
H      1.9018     1.8878    -1.8770
H      2.8086     2.1849    -3.3832
H      2.3994    -2.5689    -2.6185
H      2.9939    -1.2817    -1.5129
H      2.8241    -4.4094    -1.1351
H      2.1017    -5.7631     0.7788
H      0.5340    -4.8365     2.4067
H     -1.1445    -3.2184     2.9173
H     -1.3836    -1.8135     1.8692
H      2.1209    -2.3933     4.4434
H      0.7580    -4.3200     4.5125
H     -0.4742    -3.5800     5.5847
H      1.1409    -4.0158     6.2195
H      1.7735    -0.3707     5.9321
H      2.2951    -1.8684     6.7847
H      0.5759    -1.3479     6.8850
H     -2.1741    -0.2773     3.7185
H     -0.6586     1.4479     4.6848
H     -0.6066     0.5328     6.2381
H     -2.1588     1.2056     5.6438
H     -2.4343    -2.5051     4.8510
H     -1.6882    -1.7951     6.3490
H     -3.2370    -1.1539     5.7155
69
{"conf": 12, "E": 145.86, "rms": -1.0, "geom": "OH", "total_charge": 0, "CA_charge": 1, "smiles": "C[C:1]#[5N:2]->[Mn+:3]1(<-[3C-:4]#[O+:5])(<-[4C-:6]#[O+:7])(<-[6H-:8])<-[1P:9]([CH:10]([CH3:11])[CH3:12])([CH:13]([CH3:14])[CH3:15])[CH2:16][c:17]2[cH:18][cH:19][cH:20][c:21]([CH2:22][P:23]([CH:24]([CH3:25])[CH3:26])[CH:27]([CH3:28])[CH3:29])[2n:30]->12", "smiles3D": "C([C:1]#[5N:2]->[Mn+:3]1(<-[3C-:4]#[O+:5])(<-[4C-:6]#[O+:7])(<-[6H-:8])<-[1P:9]([C:10]([C:11]([H:35])([H:36])[H:37])([C:12]([H:38])([H:39])[H:40])[H:34])([C:13]([C:14]([H:42])([H:43])[H:44])([C:15]([H:45])([H:46])[H:47])[H:41])[C:16]([H:48])([H:49])[c:17]2[c:18]([H:50])[c:19]([H:51])[c:20]([H:52])[c:21]([C:22]([P:23]([C:24]([C:25]([H:56])([H:57])[H:58])([C:26]([H:59])([H:60])[H:61])[H:55])[C:27]([C:28]([H:63])([H:64])[H:65])([C:29]([H:66])([H:67])[H:68])[H:62])([H:53])[H:54])[2n:30]->12)([H:31])([H:32])[H:33]", "smiles3Dx": "C([C:1]#[5N:2]->[Mn+:3]1(<-[3C-:4]#[O+:5])(<-[4C-:6]#[O+:7])(<-[6H-:8])<-[1P:9]([C:10]([C:11]([H:35])([H:36])[H:37])([C:12]([H:38])([H:39])[H:40])[H:34])([C:13]([C:14]([H:42])([H:43])[H:44])([C:15]([H:45])([H:46])[H:47])[H:41])[C:16]([H:48])([H:49])[c:17]2[c:18]([H:50])[c:19]([H:51])[c:20]([H:52])[c:21]([C:22]([P:23]([C:24]([C:25]([H:56])([H:57])[H:58])([C:26]([H:59])([H:60])[H:61])[H:55])[C:27]([C:28]([H:63])([H:64])[H:65])([C:29]([H:66])([H:67])[H:68])[H:62])([H:53])[H:54])[2n:30]->12)([H:31])([H:32])[H:33]", "dummies": []}
C     -3.1678     3.3765    -1.8361
C     -2.2958     2.3434    -1.2791
N     -1.5234     1.5028    -0.8234
Mn     0.0000     0.0000     0.0000
C      1.6151    -1.3698     0.8617
O      2.4634    -2.0952     1.3130
C      1.0258     1.7751     1.0236
O      1.5609     2.7070     1.5720
H      0.9846     0.1781    -1.5470
P     -1.6041    -0.5932     1.9580
C     -1.1206    -0.1488     3.6447
C      0.3682    -0.4683     3.8727
C     -1.9836    -0.8891     4.6818
C     -3.2693     0.0283     1.5983
C     -3.4830     1.4101     2.2327
C     -4.3782    -0.9356     2.0368
C     -1.6039    -2.3840     1.8101
C     -1.4367    -2.8123     0.3481
C     -1.5688    -4.1697     0.0183
C     -1.4150    -4.5743    -1.3071
C     -1.3028    -3.6118    -2.3106
C     -1.2753    -2.2591    -1.9559
C     -1.6261    -1.2125    -2.9790
P     -3.2806    -1.5367    -3.8355
C     -4.1423     0.1307    -4.0203
C     -5.0499     0.1225    -5.2474
C     -4.9217     0.5448    -2.7754
C     -4.3675    -2.7973    -2.9166
C     -5.6653    -3.0793    -3.6758
C     -4.6456    -2.4468    -1.4450
N     -1.1187    -1.9136    -0.6423
H     -4.2077     3.2502    -1.4680
H     -3.1557     3.2984    -2.9426
H     -2.7874     4.3810    -1.5480
H     -1.2599     0.9452     3.7874
H      0.6382    -0.2734     4.9344
H      0.6014    -1.5310     3.6608
H      0.9979     0.1884     3.2461
H     -1.5618    -0.7528     5.7077
H     -3.0000    -0.4750     4.7047
H     -2.0246    -1.9839     4.4810
H     -3.3504     0.1507     0.5000
H     -4.4134     1.8649     1.8221
H     -2.6397     2.0884     1.9730
H     -3.5916     1.3493     3.3361
H     -4.3033    -1.2184     3.1114
H     -5.3668    -0.4583     1.8872
H     -4.3740    -1.8475     1.4078
H     -0.7640    -2.7886     2.3946
H     -2.5455    -2.7976     2.2112
H     -1.7506    -4.9040     0.7865
H     -1.5071    -5.6150    -1.5643
H     -1.3622    -3.9139    -3.3558
H     -1.7120    -0.2320    -2.4711
H     -0.8243    -1.1110    -3.7457
H     -3.3453     0.8889    -4.2010
H     -5.4384     1.1494    -5.4419
H     -5.9187    -0.5592    -5.1067
H     -4.4839    -0.2062    -6.1494
H     -5.2478     1.5990    -2.8724
H     -4.2892     0.4459    -1.8762
H     -5.8367    -0.0644    -2.6636
H     -3.8097    -3.7539    -2.9235
H     -6.1429    -4.0011    -3.2836
H     -6.3868    -2.2393    -3.5642
H     -5.4603    -3.2292    -4.7606
H     -3.7748    -1.9443    -0.9858
H     -5.5277    -1.7854    -1.3385
H     -4.8662    -3.3756    -0.8806
69
{"conf": 13, "E": 117.91, "rms": -1.0, "geom": "OH", "total_charge": 0, "CA_charge": 1, "smiles": "C[C:1]#[5N:2]->[Mn+:3]1(<-[3C-:4]#[O+:5])(<-[4C-:6]#[O+:7])(<-[6H-:8])<-[1P:9]([CH:10]([CH3:11])[CH3:12])([CH:13]([CH3:14])[CH3:15])[CH2:16][c:17]2[cH:18][cH:19][cH:20][c:21]([CH2:22][P:23]([CH:24]([CH3:25])[CH3:26])[CH:27]([CH3:28])[CH3:29])[2n:30]->12", "smiles3D": "C([C:1]#[5N:2]->[Mn+:3]1(<-[3C-:4]#[O+:5])(<-[4C-:6]#[O+:7])(<-[6H-:8])<-[1P:9]([C:10]([C:11]([H:35])([H:36])[H:37])([C:12]([H:38])([H:39])[H:40])[H:34])([C:13]([C:14]([H:42])([H:43])[H:44])([C:15]([H:45])([H:46])[H:47])[H:41])[C:16]([H:48])([H:49])[c:17]2[c:18]([H:50])[c:19]([H:51])[c:20]([H:52])[c:21]([C:22]([P:23]([C:24]([C:25]([H:56])([H:57])[H:58])([C:26]([H:59])([H:60])[H:61])[H:55])[C:27]([C:28]([H:63])([H:64])[H:65])([C:29]([H:66])([H:67])[H:68])[H:62])([H:53])[H:54])[2n:30]->12)([H:31])([H:32])[H:33]", "smiles3Dx": "C([C:1]#[5N:2]->[Mn+:3]1(<-[3C-:4]#[O+:5])(<-[4C-:6]#[O+:7])(<-[6H-:8])<-[1P:9]([C:10]([C:11]([H:35])([H:36])[H:37])([C:12]([H:38])([H:39])[H:40])[H:34])([C:13]([C:14]([H:42])([H:43])[H:44])([C:15]([H:45])([H:46])[H:47])[H:41])[C:16]([H:48])([H:49])[c:17]2[c:18]([H:50])[c:19]([H:51])[c:20]([H:52])[c:21]([C:22]([P:23]([C:24]([C:25]([H:56])([H:57])[H:58])([C:26]([H:59])([H:60])[H:61])[H:55])[C:27]([C:28]([H:63])([H:64])[H:65])([C:29]([H:66])([H:67])[H:68])[H:62])([H:53])[H:54])[2n:30]->12)([H:31])([H:32])[H:33]", "dummies": []}
C     -4.0721    -2.2457     1.7707
C     -2.8858    -1.5773     1.2379
N     -1.8828    -1.0178     0.8008
Mn     0.0000     0.0000     0.0000
C      1.9455     1.0239    -0.6482
O      2.9635     1.5615    -1.0011
C      0.4224     0.7591     2.1123
O      0.6411     1.1579     3.2284
H     -0.9719     1.5060    -0.3820
P      1.3089    -2.2223     0.3232
C      3.0342    -2.2290    -0.2403
C      3.7351    -3.5811    -0.0079
C      3.1024    -1.8958    -1.7425
C      1.1385    -2.8986     1.9928
C      2.1885    -2.2999     2.9433
C      1.1862    -4.4338     2.0189
C      0.3808    -3.2595    -0.8017
C     -0.0677    -2.4722    -2.0451
C     -0.3116    -3.2096    -3.2133
C     -0.8921    -2.6033    -4.3144
C     -1.2222    -1.2611    -4.2552
C     -0.9251    -0.5083    -3.1071
C     -1.3138     0.9489    -3.0887
P      0.1826     2.0719    -2.9672
C      0.9818     2.1270    -4.6785
C      1.3258     0.7236    -5.1891
C      2.2639     2.9677    -4.6032
C     -0.4821     3.8334    -2.8070
C      0.3387     4.5650    -1.7448
C     -1.9713     3.8915    -2.4505
N     -0.3682    -1.1229    -2.0093
H     -3.7590    -3.0165     2.5030
H     -4.7283    -1.5013     2.2671
H     -4.6226    -2.7319     0.9432
H      3.5835    -1.4431     0.3193
H      3.9646    -3.7504     1.0639
H      4.7180    -3.5765    -0.5307
H      3.1425    -4.4265    -0.4273
H      4.1429    -1.6175    -2.0126
H      2.8066    -2.7756    -2.3515
H      2.4358    -1.0559    -2.0222
H      0.1406    -2.5967     2.3680
H      1.9169    -2.5510     3.9944
H      2.2109    -1.1951     2.8530
H      3.2036    -2.6884     2.7549
H      2.1292    -4.8510     1.6381
H      0.3424    -4.8693     1.4425
H      1.0707    -4.7887     3.0652
H      1.0033    -4.1200    -1.1084
H     -0.5234    -3.6392    -0.2803
H     -0.0869    -4.2661    -3.2547
H     -1.1006    -3.1811    -5.2087
H     -1.7014    -0.8092    -5.1107
H     -1.8772     1.2154    -4.0104
H     -2.0122     1.1089    -2.2458
H      0.2863     2.6070    -5.4036
H      1.7480     0.0905    -4.3768
H      0.4152     0.2511    -5.6093
H      2.0622     0.7695    -6.0220
H      2.0283     4.0090    -4.3038
H      2.9704     2.5258    -3.8638
H      2.7613     3.0056    -5.5944
H     -0.3554     4.3658    -3.7747
H      1.4087     4.5814    -2.0296
H      0.2415     4.0587    -0.7637
H     -0.0053     5.6118    -1.6402
H     -2.1735     3.3793    -1.4890
H     -2.3039     4.9465    -2.3609
H     -2.5785     3.4238    -3.2520
69
{"conf": 14, "E": 116.77, "rms": -1.0, "geom": "OH", "total_charge": 0, "CA_charge": 1, "smiles": "C[C:1]#[5N:2]->[Mn+:3]1(<-[3C-:4]#[O+:5])(<-[4C-:6]#[O+:7])(<-[6H-:8])<-[1P:9]([CH:10]([CH3:11])[CH3:12])([CH:13]([CH3:14])[CH3:15])[CH2:16][c:17]2[cH:18][cH:19][cH:20][c:21]([CH2:22][P:23]([CH:24]([CH3:25])[CH3:26])[CH:27]([CH3:28])[CH3:29])[2n:30]->12", "smiles3D": "C([C:1]#[5N:2]->[Mn+:3]1(<-[3C-:4]#[O+:5])(<-[4C-:6]#[O+:7])(<-[6H-:8])<-[1P:9]([C:10]([C:11]([H:35])([H:36])[H:37])([C:12]([H:38])([H:39])[H:40])[H:34])([C:13]([C:14]([H:42])([H:43])[H:44])([C:15]([H:45])([H:46])[H:47])[H:41])[C:16]([H:48])([H:49])[c:17]2[c:18]([H:50])[c:19]([H:51])[c:20]([H:52])[c:21]([C:22]([P:23]([C:24]([C:25]([H:56])([H:57])[H:58])([C:26]([H:59])([H:60])[H:61])[H:55])[C:27]([C:28]([H:63])([H:64])[H:65])([C:29]([H:66])([H:67])[H:68])[H:62])([H:53])[H:54])[2n:30]->12)([H:31])([H:32])[H:33]", "smiles3Dx": "C([C:1]#[5N:2]->[Mn+:3]1(<-[3C-:4]#[O+:5])(<-[4C-:6]#[O+:7])(<-[6H-:8])<-[1P:9]([C:10]([C:11]([H:35])([H:36])[H:37])([C:12]([H:38])([H:39])[H:40])[H:34])([C:13]([C:14]([H:42])([H:43])[H:44])([C:15]([H:45])([H:46])[H:47])[H:41])[C:16]([H:48])([H:49])[c:17]2[c:18]([H:50])[c:19]([H:51])[c:20]([H:52])[c:21]([C:22]([P:23]([C:24]([C:25]([H:56])([H:57])[H:58])([C:26]([H:59])([H:60])[H:61])[H:55])[C:27]([C:28]([H:63])([H:64])[H:65])([C:29]([H:66])([H:67])[H:68])[H:62])([H:53])[H:54])[2n:30]->12)([H:31])([H:32])[H:33]", "dummies": []}
C      3.8218    -1.6669     2.7252
C      2.6983    -1.1709     1.9289
N      1.7530    -0.7540     1.2639
Mn     0.0000     0.0000     0.0000
C     -1.6336     0.7449    -1.4189
O     -2.4908     1.1447    -2.1670
C     -0.9519    -2.0798     0.0880
O     -1.4514    -3.1754     0.1447
H      0.9871    -0.4968    -1.4676
P     -1.2983     0.8506     2.1171
C     -0.5509     0.5349     3.7333
C      0.8118     1.2381     3.8648
C     -0.3980    -0.9726     3.9532
C     -3.0536     0.4496     2.2897
C     -3.7212     0.3469     0.9170
C     -3.7856     1.4953     3.1509
C     -1.1799     2.6192     1.8551
C      0.1480     2.9912     1.1770
C      0.7136     4.2380     1.4811
C      1.8546     4.6635     0.8166
C      2.3847     3.8876    -0.2049
C      1.7667     2.6709    -0.5502
C      2.2700     1.8671    -1.7173
P      3.0679     2.8792    -3.0944
C      3.7711     1.5729    -4.2669
C      2.8274     0.3915    -4.4767
C      5.1189     1.0927    -3.7319
C      1.6946     3.8181    -4.0064
C      0.2817     3.3051    -3.6979
C      1.9294     3.8707    -5.5219
N      0.7268     2.2000     0.2043
H      3.5656    -1.5940     3.8024
H      4.7220    -1.0553     2.5178
H      4.0204    -2.7253     2.4606
H     -1.2190     0.9271     4.5227
H      0.6674     2.3362     3.9817
H      1.3424     0.8779     4.7763
H      1.4543     1.0580     2.9815
H      0.1446    -1.4523     3.1218
H     -1.3952    -1.4481     4.0405
H      0.1481    -1.1780     4.8970
H     -3.1431    -0.5375     2.7944
H     -3.2614    -0.4778     0.3281
H     -3.6543     1.3123     0.3652
H     -4.7971     0.0969     1.0402
H     -4.8376     1.1813     3.2934
H     -3.8060     2.4916     2.6599
H     -3.3322     1.5798     4.1579
H     -2.0108     2.9513     1.2020
H     -1.2666     3.1357     2.8345
H      0.2690     4.8749     2.2357
H      2.3133     5.6064     1.0779
H      3.2621     4.2459    -0.7275
H      1.4096     1.3695    -2.1941
H      2.9889     1.1083    -1.3465
H      3.9749     2.0455    -5.2388
H      2.7241    -0.1956    -3.5382
H      3.2428    -0.2825    -5.2665
H      1.8264     0.7559    -4.8024
H      5.0060     0.5777    -2.7586
H      5.8100     1.9462    -3.5813
H      5.6083     0.3953    -4.4446
H      1.7475     4.8685    -3.6306
H      0.1674     2.2402    -3.9863
H     -0.4690     3.9027    -4.2589
H      0.0622     3.4316    -2.6170
H      1.7597     2.8745    -5.9835
H      1.2286     4.5932    -5.9887
H      2.9635     4.2072    -5.7318
69
{"conf": 15, "E": 204.54, "rms": -1.0, "geom": "OH", "total_charge": 0, "CA_charge": 1, "smiles": "C[C:1]#[5N:2]->[Mn+:3]1(<-[3C-:4]#[O+:5])(<-[4C-:6]#[O+:7])(<-[6H-:8])<-[1P:9]([CH:10]([CH3:11])[CH3:12])([CH:13]([CH3:14])[CH3:15])[CH2:16][c:17]2[cH:18][cH:19][cH:20][c:21]([CH2:22][P:23]([CH:24]([CH3:25])[CH3:26])[CH:27]([CH3:28])[CH3:29])[2n:30]->12", "smiles3D": "C([C:1]#[5N:2]->[Mn+:3]1(<-[3C-:4]#[O+:5])(<-[4C-:6]#[O+:7])(<-[6H-:8])<-[1P:9]([C:10]([C:11]([H:35])([H:36])[H:37])([C:12]([H:38])([H:39])[H:40])[H:34])([C:13]([C:14]([H:42])([H:43])[H:44])([C:15]([H:45])([H:46])[H:47])[H:41])[C:16]([H:48])([H:49])[c:17]2[c:18]([H:50])[c:19]([H:51])[c:20]([H:52])[c:21]([C:22]([P:23]([C:24]([C:25]([H:56])([H:57])[H:58])([C:26]([H:59])([H:60])[H:61])[H:55])[C:27]([C:28]([H:63])([H:64])[H:65])([C:29]([H:66])([H:67])[H:68])[H:62])([H:53])[H:54])[2n:30]->12)([H:31])([H:32])[H:33]", "smiles3Dx": "C([C:1]#[5N:2]->[Mn+:3]1(<-[3C-:4]#[O+:5])(<-[4C-:6]#[O+:7])(<-[6H-:8])<-[1P:9]([C:10]([C:11]([H:35])([H:36])[H:37])([C:12]([H:38])([H:39])[H:40])[H:34])([C:13]([C:14]([H:42])([H:43])[H:44])([C:15]([H:45])([H:46])[H:47])[H:41])[C:16]([H:48])([H:49])[c:17]2[c:18]([H:50])[c:19]([H:51])[c:20]([H:52])[c:21]([C:22]([P:23]([C:24]([C:25]([H:56])([H:57])[H:58])([C:26]([H:59])([H:60])[H:61])[H:55])[C:27]([C:28]([H:63])([H:64])[H:65])([C:29]([H:66])([H:67])[H:68])[H:62])([H:53])[H:54])[2n:30]->12)([H:31])([H:32])[H:33]", "dummies": []}
C      2.2066     3.8446     1.7201
C      1.6366     2.5576     1.4986
N      1.0427     1.5596     1.1779
Mn     0.0000     0.0000     0.0000
C     -1.0647    -1.4762    -1.2849
O     -1.5746    -2.3769    -1.9471
C     -1.1224     1.7907    -0.8421
O     -1.7380     2.7171    -1.1648
H     -1.1697    -0.2411     1.3012
P      1.9565     0.2790    -1.6351
C      3.5712     0.7968    -0.9695
C      4.0024    -0.0650     0.2032
C      4.6339     0.7674    -2.1227
C      1.6238     1.3003    -3.0898
C      0.2379     1.0124    -3.6811
C      1.7658     2.8123    -2.7301
C      2.0752    -1.4588    -2.0704
C      1.9408    -2.2935    -0.8022
C      2.2632    -3.6586    -0.8268
C      2.2875    -4.3620     0.3445
C      2.0740    -3.7064     1.5284
C      1.6182    -2.3544     1.5321
C      1.5126    -1.5976     2.8465
P      1.0866    -2.7467     4.2679
C      1.7300    -2.0051     5.8346
C      1.6840    -3.0821     6.9346
C      0.9307    -0.7612     6.2109
C     -0.7554    -3.0743     4.2453
C     -1.6025    -1.8128     3.9898
C     -1.0303    -4.1269     3.1796
N      1.4462    -1.7625     0.3536
H      1.7893     4.4570     2.5421
H      3.2923     3.7927     1.6886
H      1.9183     4.3364     0.8189
H      3.4913     1.8830    -0.5912
H      4.9902     0.2829     0.5375
H      4.0967    -1.1311    -0.0555
H      3.3248     0.0500     1.0661
H      4.2599     0.2503    -2.9903
H      5.5645     0.3060    -1.7351
H      4.8737     1.8191    -2.4058
H      2.3844     1.0931    -3.8949
H      0.3300     0.4880    -4.6489
H     -0.3343     1.9507    -3.9082
H     -0.3973     0.3877    -3.0326
H      1.7629     2.9843    -1.6476
H      0.9479     3.4539    -3.1724
H      2.7286     3.2161    -3.1236
H      1.2688    -1.7062    -2.7678
H      3.0681    -1.6627    -2.5478
H      2.5141    -4.1494    -1.7529
H      2.4369    -5.4267     0.3305
H      2.3034    -4.1875     2.4257
H      2.5092    -1.1405     3.0376
H      0.7479    -0.8038     2.7583
H      2.7860    -1.7174     5.6880
H      2.3976    -2.8341     7.7408
H      0.6756    -3.1501     7.3728
H      1.9802    -4.0757     6.5203
H      1.0182    -0.0035     5.3940
H     -0.1384    -1.0196     6.3818
H      1.3335    -0.2957     7.1288
H     -0.9929    -3.4840     5.2403
H     -1.0355    -0.8919     4.1484
H     -1.9889    -1.7619     2.9388
H     -2.4489    -1.7916     4.7172
H     -0.4155    -5.0376     3.3464
H     -0.8314    -3.7310     2.1543
H     -2.1054    -4.4241     3.2268
69
{"conf": 16, "E": 113.76, "rms": -1.0, "geom": "OH", "total_charge": 0, "CA_charge": 1, "smiles": "C[C:1]#[5N:2]->[Mn+:3]1(<-[3C-:4]#[O+:5])(<-[4C-:6]#[O+:7])(<-[6H-:8])<-[1P:9]([CH:10]([CH3:11])[CH3:12])([CH:13]([CH3:14])[CH3:15])[CH2:16][c:17]2[cH:18][cH:19][cH:20][c:21]([CH2:22][P:23]([CH:24]([CH3:25])[CH3:26])[CH:27]([CH3:28])[CH3:29])[2n:30]->12", "smiles3D": "C([C:1]#[5N:2]->[Mn+:3]1(<-[3C-:4]#[O+:5])(<-[4C-:6]#[O+:7])(<-[6H-:8])<-[1P:9]([C:10]([C:11]([H:35])([H:36])[H:37])([C:12]([H:38])([H:39])[H:40])[H:34])([C:13]([C:14]([H:42])([H:43])[H:44])([C:15]([H:45])([H:46])[H:47])[H:41])[C:16]([H:48])([H:49])[c:17]2[c:18]([H:50])[c:19]([H:51])[c:20]([H:52])[c:21]([C:22]([P:23]([C:24]([C:25]([H:56])([H:57])[H:58])([C:26]([H:59])([H:60])[H:61])[H:55])[C:27]([C:28]([H:63])([H:64])[H:65])([C:29]([H:66])([H:67])[H:68])[H:62])([H:53])[H:54])[2n:30]->12)([H:31])([H:32])[H:33]", "smiles3Dx": "C([C:1]#[5N:2]->[Mn+:3]1(<-[3C-:4]#[O+:5])(<-[4C-:6]#[O+:7])(<-[6H-:8])<-[1P:9]([C:10]([C:11]([H:35])([H:36])[H:37])([C:12]([H:38])([H:39])[H:40])[H:34])([C:13]([C:14]([H:42])([H:43])[H:44])([C:15]([H:45])([H:46])[H:47])[H:41])[C:16]([H:48])([H:49])[c:17]2[c:18]([H:50])[c:19]([H:51])[c:20]([H:52])[c:21]([C:22]([P:23]([C:24]([C:25]([H:56])([H:57])[H:58])([C:26]([H:59])([H:60])[H:61])[H:55])[C:27]([C:28]([H:63])([H:64])[H:65])([C:29]([H:66])([H:67])[H:68])[H:62])([H:53])[H:54])[2n:30]->12)([H:31])([H:32])[H:33]", "dummies": []}
C     -4.4922     1.6561     1.3922
C     -3.1785     1.1777     0.9618
N     -2.0713     0.7753     0.6062
Mn     0.0000     0.0000     0.0000
C      2.0758    -0.8442    -0.4719
O      3.1689    -1.2892    -0.7222
C      0.1807    -0.8960     2.0967
O      0.2785    -1.3720     3.2007
H      0.7813     1.5579     0.5734
P     -1.0853    -2.1284    -1.0166
C     -2.8911    -2.1043    -1.1600
C     -3.3357    -0.8692    -1.9613
C     -3.4538    -3.3598    -1.8520
C     -0.5004    -3.6615    -0.2600
C     -1.3662    -4.0460     0.9494
C     -0.4173    -4.8192    -1.2695
C     -0.4052    -2.0143    -2.6694
C     -0.3168    -0.5519    -3.1414
C     -0.2517    -0.3283    -4.5236
C     -0.0386     0.9484    -5.0158
C      0.0589     2.0116    -4.1358
C     -0.0759     1.7955    -2.7551
C     -0.1040     2.9934    -1.8461
P     -1.8260     3.3259    -1.1658
C     -1.5452     4.9205    -0.2016
C     -0.7184     4.6220     1.0534
C     -2.8764     5.5684     0.1919
C     -2.9504     3.8301    -2.6024
C     -3.4158     2.6080    -3.3954
C     -2.3287     4.8914    -3.5166
N     -0.1866     0.5141    -2.2683
H     -4.9225     0.9384     2.1233
H     -5.1615     1.7337     0.5088
H     -4.3859     2.6554     1.8700
H     -3.3196    -2.0375    -0.1368
H     -4.4209    -0.7046    -1.8181
H     -2.8149     0.0450    -1.6289
H     -3.1455    -1.0036    -3.0491
H     -4.5446    -3.2267    -2.0188
H     -3.3643    -4.2630    -1.2253
H     -2.9894    -3.5383    -2.8425
H      0.5277    -3.4691     0.1159
H     -1.4852    -3.1768     1.6338
H     -2.3710    -4.4087     0.6632
H     -0.8650    -4.8590     1.5202
H     -1.3506    -4.9593    -1.8476
H     -0.2041    -5.7730    -0.7392
H      0.4154    -4.6468    -1.9782
H     -1.0356    -2.5935    -3.3708
H      0.6154    -2.4483    -2.6657
H     -0.3178    -1.1566    -5.2183
H      0.0454     1.1139    -6.0832
H      0.2080     3.0059    -4.5384
H      0.6242     2.8609    -1.0340
H      0.2505     3.9021    -2.3790
H     -0.9744     5.6374    -0.8311
H     -0.6248     5.5369     1.6884
H      0.3146     4.3059     0.7764
H     -1.1921     3.8146     1.6472
H     -3.5370     4.8380     0.7004
H     -3.3891     5.9720    -0.7053
H     -2.6976     6.4313     0.8719
H     -3.8679     4.2715    -2.1646
H     -3.9346     1.9002    -2.7160
H     -4.1382     2.9150    -4.1826
H     -2.5683     2.0948    -3.8814
H     -2.1752     5.8388    -2.9664
H     -3.0124     5.1074    -4.3593
H     -1.3706     4.5531    -3.9329
69
{"conf": 17, "E": 116.67, "rms": -1.0, "geom": "OH", "total_charge": 0, "CA_charge": 1, "smiles": "C[C:1]#[5N:2]->[Mn+:3]1(<-[3C-:4]#[O+:5])(<-[4C-:6]#[O+:7])(<-[6H-:8])<-[1P:9]([CH:10]([CH3:11])[CH3:12])([CH:13]([CH3:14])[CH3:15])[CH2:16][c:17]2[cH:18][cH:19][cH:20][c:21]([CH2:22][P:23]([CH:24]([CH3:25])[CH3:26])[CH:27]([CH3:28])[CH3:29])[2n:30]->12", "smiles3D": "C([C:1]#[5N:2]->[Mn+:3]1(<-[3C-:4]#[O+:5])(<-[4C-:6]#[O+:7])(<-[6H-:8])<-[1P:9]([C:10]([C:11]([H:35])([H:36])[H:37])([C:12]([H:38])([H:39])[H:40])[H:34])([C:13]([C:14]([H:42])([H:43])[H:44])([C:15]([H:45])([H:46])[H:47])[H:41])[C:16]([H:48])([H:49])[c:17]2[c:18]([H:50])[c:19]([H:51])[c:20]([H:52])[c:21]([C:22]([P:23]([C:24]([C:25]([H:56])([H:57])[H:58])([C:26]([H:59])([H:60])[H:61])[H:55])[C:27]([C:28]([H:63])([H:64])[H:65])([C:29]([H:66])([H:67])[H:68])[H:62])([H:53])[H:54])[2n:30]->12)([H:31])([H:32])[H:33]", "smiles3Dx": "C([C:1]#[5N:2]->[Mn+:3]1(<-[3C-:4]#[O+:5])(<-[4C-:6]#[O+:7])(<-[6H-:8])<-[1P:9]([C:10]([C:11]([H:35])([H:36])[H:37])([C:12]([H:38])([H:39])[H:40])[H:34])([C:13]([C:14]([H:42])([H:43])[H:44])([C:15]([H:45])([H:46])[H:47])[H:41])[C:16]([H:48])([H:49])[c:17]2[c:18]([H:50])[c:19]([H:51])[c:20]([H:52])[c:21]([C:22]([P:23]([C:24]([C:25]([H:56])([H:57])[H:58])([C:26]([H:59])([H:60])[H:61])[H:55])[C:27]([C:28]([H:63])([H:64])[H:65])([C:29]([H:66])([H:67])[H:68])[H:62])([H:53])[H:54])[2n:30]->12)([H:31])([H:32])[H:33]", "dummies": []}
C      2.4634     3.6738    -2.2853
C      1.7384     2.5951    -1.6191
N      1.1304     1.6899    -1.0542
Mn     0.0000     0.0000     0.0000
C     -1.1357    -1.6858     1.0511
O     -1.7346    -2.5726     1.6072
C      1.0995    -1.5420    -1.2839
O      1.6774    -2.3548    -1.9617
H     -1.3370     0.1012    -1.2424
P      1.7954    -0.0570     1.8807
C      3.1914     1.0660     1.6098
C      3.9362     0.7192     0.3091
C      4.1790     1.0965     2.7857
C      2.3085    -1.7177     2.3958
C      2.6805    -1.7837     3.8889
C      3.4634    -2.2469     1.5396
C      0.8241     0.6307     3.2217
C     -0.2147     1.6474     2.7309
C     -0.6500     2.6091     3.6541
C     -1.7598     3.3878     3.3807
C     -2.4362     3.2139     2.1871
C     -1.9627     2.2981     1.2341
C     -2.7222     2.1450    -0.0594
P     -1.7918     2.8771    -1.5199
C     -2.1201     4.7339    -1.6539
C     -0.8932     5.4144    -2.2650
C     -2.4449     5.3734    -0.3072
C     -2.6816     2.1302    -3.0107
C     -2.1233     2.7015    -4.3144
C     -4.2044     2.3028    -2.9439
N     -0.8703     1.5154     1.5227
H      3.4165     3.2833    -2.6942
H      1.8462     4.0794    -3.1121
H      2.6773     4.4778    -1.5528
H      2.7695     2.0887     1.4956
H      4.7365    -0.0311     0.4653
H      4.4243     1.6334    -0.0880
H      3.2505     0.3354    -0.4719
H      4.9016     1.9251     2.6232
H      3.6751     1.3000     3.7488
H      4.7731     0.1658     2.8590
H      1.4402    -2.3924     2.2368
H      3.0606    -2.7991     4.1311
H      3.4600    -1.0585     4.1765
H      1.7920    -1.6255     4.5306
H      4.4339    -1.8061     1.8362
H      3.5518    -3.3451     1.6810
H      3.2773    -2.0668     0.4620
H      1.4973     1.1142     3.9550
H      0.2803    -0.1913     3.7279
H     -0.1623     2.7117     4.6157
H     -2.1165     4.1041     4.1097
H     -3.3334     3.7923     2.0117
H     -2.9405     1.0730    -0.2205
H     -3.7146     2.6390     0.0049
H     -2.9809     4.9122    -2.3274
H     -1.0956     6.4937    -2.4305
H     -0.0175     5.3139    -1.5886
H     -0.6392     4.9605    -3.2443
H     -3.4178     4.9941     0.0629
H     -1.6371     5.1696     0.4266
H     -2.5480     6.4733    -0.4212
H     -2.4730     1.0402    -3.0124
H     -2.4050     3.7678    -4.4330
H     -2.5257     2.1344    -5.1814
H     -1.0166     2.6118    -4.3279
H     -4.6156     1.7882    -2.0530
H     -4.6748     1.8378    -3.8359
H     -4.4973     3.3694    -2.9128
69
{"conf": 18, "E": 131.88, "rms": -1.0, "geom": "OH", "total_charge": 0, "CA_charge": 1, "smiles": "C[C:1]#[5N:2]->[Mn+:3]1(<-[3C-:4]#[O+:5])(<-[4C-:6]#[O+:7])(<-[6H-:8])<-[1P:9]([CH:10]([CH3:11])[CH3:12])([CH:13]([CH3:14])[CH3:15])[CH2:16][c:17]2[cH:18][cH:19][cH:20][c:21]([CH2:22][P:23]([CH:24]([CH3:25])[CH3:26])[CH:27]([CH3:28])[CH3:29])[2n:30]->12", "smiles3D": "C([C:1]#[5N:2]->[Mn+:3]1(<-[3C-:4]#[O+:5])(<-[4C-:6]#[O+:7])(<-[6H-:8])<-[1P:9]([C:10]([C:11]([H:35])([H:36])[H:37])([C:12]([H:38])([H:39])[H:40])[H:34])([C:13]([C:14]([H:42])([H:43])[H:44])([C:15]([H:45])([H:46])[H:47])[H:41])[C:16]([H:48])([H:49])[c:17]2[c:18]([H:50])[c:19]([H:51])[c:20]([H:52])[c:21]([C:22]([P:23]([C:24]([C:25]([H:56])([H:57])[H:58])([C:26]([H:59])([H:60])[H:61])[H:55])[C:27]([C:28]([H:63])([H:64])[H:65])([C:29]([H:66])([H:67])[H:68])[H:62])([H:53])[H:54])[2n:30]->12)([H:31])([H:32])[H:33]", "smiles3Dx": "C([C:1]#[5N:2]->[Mn+:3]1(<-[3C-:4]#[O+:5])(<-[4C-:6]#[O+:7])(<-[6H-:8])<-[1P:9]([C:10]([C:11]([H:35])([H:36])[H:37])([C:12]([H:38])([H:39])[H:40])[H:34])([C:13]([C:14]([H:42])([H:43])[H:44])([C:15]([H:45])([H:46])[H:47])[H:41])[C:16]([H:48])([H:49])[c:17]2[c:18]([H:50])[c:19]([H:51])[c:20]([H:52])[c:21]([C:22]([P:23]([C:24]([C:25]([H:56])([H:57])[H:58])([C:26]([H:59])([H:60])[H:61])[H:55])[C:27]([C:28]([H:63])([H:64])[H:65])([C:29]([H:66])([H:67])[H:68])[H:62])([H:53])[H:54])[2n:30]->12)([H:31])([H:32])[H:33]", "dummies": []}
C     -2.7116    -3.1105    -2.7935
C     -1.9378    -2.1942    -1.9507
N     -1.2763    -1.4297    -1.2505
Mn     0.0000     0.0000     0.0000
C      1.3275     1.4600     1.1603
O      2.0266     2.2275     1.7801
C      1.2174     0.4826    -1.8781
O      1.8819     0.7341    -2.8526
H      1.1687    -1.3336     0.4507
P     -1.7891     1.8751    -0.2962
C     -3.4049     1.2069    -0.7775
C     -4.5787     1.9102    -0.0865
C     -3.5928     1.2090    -2.3001
C     -1.3402     3.3933    -1.1736
C     -2.4208     4.4745    -1.0563
C     -1.0184     3.1300    -2.6537
C     -1.9047     2.3147     1.4379
C     -1.9270     1.0530     2.3036
C     -2.5265     1.1302     3.5648
C     -2.6437    -0.0088     4.3467
C     -2.2464    -1.2338     3.8257
C     -1.6245    -1.2969     2.5603
C     -1.5757    -2.6370     1.8626
P      0.1308    -3.3877     1.6859
C      0.7055    -3.9392     3.3979
C     -0.3841    -4.6612     4.1972
C      1.2553    -2.7443     4.1830
C     -0.0865    -5.0217     0.7596
C     -1.5523    -5.3860     0.4921
C      0.6951    -4.9369    -0.5574
N     -1.3579    -0.1312     1.8825
H     -3.4139    -2.5447    -3.4367
H     -2.0128    -3.7017    -3.4331
H     -3.2708    -3.7960    -2.1399
H     -3.4226     0.1551    -0.4426
H     -5.5472     1.5222    -0.4893
H     -4.5630     3.0015    -0.2334
H     -4.5816     1.6789     0.9981
H     -2.6898     0.8258    -2.8130
H     -3.8714     2.2161    -2.6714
H     -4.4262     0.5271    -2.5646
H     -0.4165     3.7809    -0.6975
H     -2.0253     5.4264    -1.4608
H     -2.6991     4.6507     0.0071
H     -3.3202     4.2174    -1.6423
H     -0.5072     2.1595    -2.7904
H     -1.9219     3.1337    -3.2870
H     -0.3611     3.9378    -3.0330
H     -2.8143     2.9185     1.6250
H     -1.0181     2.9238     1.7092
H     -2.9057     2.0731     3.9368
H     -3.1191     0.0432     5.3334
H     -2.4848    -2.1331     4.3767
H     -2.2280    -3.3642     2.3973
H     -2.0186    -2.5189     0.8613
H      1.5495    -4.6542     3.2519
H     -1.1785    -3.9545     4.5298
H      0.0538    -5.1372     5.0987
H     -0.8587    -5.4541     3.5768
H      0.4789    -1.9732     4.3501
H      1.6398    -3.0682     5.1724
H      2.0912    -2.2791     3.6260
H      0.3604    -5.8436     1.3672
H     -2.0410    -4.6305    -0.1532
H     -1.6106    -6.3656    -0.0164
H     -2.1121    -5.4765     1.4447
H      0.5314    -5.8517    -1.1684
H      1.7860    -4.8597    -0.3335
H      0.3864    -4.0441    -1.1361
69
{"conf": 19, "E": 121.31, "rms": -1.0, "geom": "OH", "total_charge": 0, "CA_charge": 1, "smiles": "C[C:1]#[5N:2]->[Mn+:3]1(<-[3C-:4]#[O+:5])(<-[4C-:6]#[O+:7])(<-[6H-:8])<-[1P:9]([CH:10]([CH3:11])[CH3:12])([CH:13]([CH3:14])[CH3:15])[CH2:16][c:17]2[cH:18][cH:19][cH:20][c:21]([CH2:22][P:23]([CH:24]([CH3:25])[CH3:26])[CH:27]([CH3:28])[CH3:29])[2n:30]->12", "smiles3D": "C([C:1]#[5N:2]->[Mn+:3]1(<-[3C-:4]#[O+:5])(<-[4C-:6]#[O+:7])(<-[6H-:8])<-[1P:9]([C:10]([C:11]([H:35])([H:36])[H:37])([C:12]([H:38])([H:39])[H:40])[H:34])([C:13]([C:14]([H:42])([H:43])[H:44])([C:15]([H:45])([H:46])[H:47])[H:41])[C:16]([H:48])([H:49])[c:17]2[c:18]([H:50])[c:19]([H:51])[c:20]([H:52])[c:21]([C:22]([P:23]([C:24]([C:25]([H:56])([H:57])[H:58])([C:26]([H:59])([H:60])[H:61])[H:55])[C:27]([C:28]([H:63])([H:64])[H:65])([C:29]([H:66])([H:67])[H:68])[H:62])([H:53])[H:54])[2n:30]->12)([H:31])([H:32])[H:33]", "smiles3Dx": "C([C:1]#[5N:2]->[Mn+:3]1(<-[3C-:4]#[O+:5])(<-[4C-:6]#[O+:7])(<-[6H-:8])<-[1P:9]([C:10]([C:11]([H:35])([H:36])[H:37])([C:12]([H:38])([H:39])[H:40])[H:34])([C:13]([C:14]([H:42])([H:43])[H:44])([C:15]([H:45])([H:46])[H:47])[H:41])[C:16]([H:48])([H:49])[c:17]2[c:18]([H:50])[c:19]([H:51])[c:20]([H:52])[c:21]([C:22]([P:23]([C:24]([C:25]([H:56])([H:57])[H:58])([C:26]([H:59])([H:60])[H:61])[H:55])[C:27]([C:28]([H:63])([H:64])[H:65])([C:29]([H:66])([H:67])[H:68])[H:62])([H:53])[H:54])[2n:30]->12)([H:31])([H:32])[H:33]", "dummies": []}
C     -3.6564    -2.4368    -2.3233
C     -2.5571    -1.7321    -1.6738
N     -1.6455    -1.1405    -1.1050
Mn     0.0000     0.0000     0.0000
C      1.5510     1.2448     1.1265
O      2.3784     1.9008     1.7105
C     -0.1175    -1.4830     1.7402
O     -0.1804    -2.2657     2.6557
H     -1.3210     1.0195     0.7633
P      1.8924    -1.3239    -1.2109
C      1.7962    -3.1296    -1.3255
C      2.4512    -3.8154    -0.1147
C      0.3278    -3.5741    -1.4082
C      3.5619    -0.7805    -0.7812
C      3.8826    -1.0820     0.6943
C      4.6279    -1.4053    -1.7018
C      1.6162    -0.7231    -2.8760
C      1.2222     0.7546    -2.8639
C      1.6001     1.5473    -3.9572
C      1.1573     2.8541    -4.0479
C      0.3023     3.3615    -3.0890
C     -0.0941     2.5536    -2.0121
C     -1.1510     3.0571    -1.0799
P     -2.7482     2.1651    -1.4663
C     -3.3270     2.9113    -3.0989
C     -4.0500     4.2481    -2.9418
C     -4.1828     1.9036    -3.8625
C     -3.9314     2.4587    -0.0270
C     -4.0562     3.9251     0.3989
C     -5.3018     1.8369    -0.3143
N      0.3886     1.2771    -1.8974
H     -4.4914    -2.5369    -1.5994
H     -3.3109    -3.4442    -2.6341
H     -3.9933    -1.8576    -3.2046
H      2.3196    -3.4562    -2.2529
H      2.1701    -4.8917    -0.0778
H      2.1379    -3.3437     0.8436
H      3.5519    -3.7976    -0.2161
H     -0.1667    -3.1333    -2.2940
H      0.2694    -4.6777    -1.5193
H     -0.2182    -3.2959    -0.4797
H      3.5969     0.3222    -0.9172
H      4.3918    -2.0594     0.8319
H      2.9716    -1.0638     1.3302
H      4.5733    -0.3005     1.0857
H      4.4970    -2.4959    -1.8236
H      4.6086    -0.9220    -2.7052
H      5.6390    -1.2219    -1.2818
H      2.5292    -0.8685    -3.4930
H      0.7903    -1.3000    -3.3305
H      2.2450     1.1457    -4.7313
H      1.4328     3.4604    -4.9019
H     -0.0809     4.3699    -3.1980
H     -0.8418     2.9229    -0.0254
H     -1.3033     4.1520    -1.2119
H     -2.4210     3.0953    -3.7130
H     -5.0610     4.1039    -2.4993
H     -4.1795     4.7175    -3.9469
H     -3.4530     4.9429    -2.3119
H     -5.0882     1.6241    -3.2813
H     -3.5929     0.9790    -4.0591
H     -4.4879     2.3271    -4.8446
H     -3.5064     1.9088     0.8368
H     -4.5214     3.9711     1.4126
H     -4.6986     4.5051    -0.2961
H     -3.0541     4.4030     0.4653
H     -5.9240     1.8578     0.6112
H     -5.8347     2.3921    -1.1178
H     -5.1826     0.7733    -0.6265
69
{"conf": 20, "E": 207.32, "rms": -1.0, "geom": "OH", "total_charge": 0, "CA_charge": 1, "smiles": "C[C:1]#[5N:2]->[Mn+:3]1(<-[3C-:4]#[O+:5])(<-[4C-:6]#[O+:7])(<-[6H-:8])<-[1P:9]([CH:10]([CH3:11])[CH3:12])([CH:13]([CH3:14])[CH3:15])[CH2:16][c:17]2[cH:18][cH:19][cH:20][c:21]([CH2:22][P:23]([CH:24]([CH3:25])[CH3:26])[CH:27]([CH3:28])[CH3:29])[2n:30]->12", "smiles3D": "C([C:1]#[5N:2]->[Mn+:3]1(<-[3C-:4]#[O+:5])(<-[4C-:6]#[O+:7])(<-[6H-:8])<-[1P:9]([C:10]([C:11]([H:35])([H:36])[H:37])([C:12]([H:38])([H:39])[H:40])[H:34])([C:13]([C:14]([H:42])([H:43])[H:44])([C:15]([H:45])([H:46])[H:47])[H:41])[C:16]([H:48])([H:49])[c:17]2[c:18]([H:50])[c:19]([H:51])[c:20]([H:52])[c:21]([C:22]([P:23]([C:24]([C:25]([H:56])([H:57])[H:58])([C:26]([H:59])([H:60])[H:61])[H:55])[C:27]([C:28]([H:63])([H:64])[H:65])([C:29]([H:66])([H:67])[H:68])[H:62])([H:53])[H:54])[2n:30]->12)([H:31])([H:32])[H:33]", "smiles3Dx": "C([C:1]#[5N:2]->[Mn+:3]1(<-[3C-:4]#[O+:5])(<-[4C-:6]#[O+:7])(<-[6H-:8])<-[1P:9]([C:10]([C:11]([H:35])([H:36])[H:37])([C:12]([H:38])([H:39])[H:40])[H:34])([C:13]([C:14]([H:42])([H:43])[H:44])([C:15]([H:45])([H:46])[H:47])[H:41])[C:16]([H:48])([H:49])[c:17]2[c:18]([H:50])[c:19]([H:51])[c:20]([H:52])[c:21]([C:22]([P:23]([C:24]([C:25]([H:56])([H:57])[H:58])([C:26]([H:59])([H:60])[H:61])[H:55])[C:27]([C:28]([H:63])([H:64])[H:65])([C:29]([H:66])([H:67])[H:68])[H:62])([H:53])[H:54])[2n:30]->12)([H:31])([H:32])[H:33]", "dummies": []}
C      4.4778     1.2761    -0.8235
C      3.3349     0.5599    -0.1754
N      2.2166     0.2234     0.0596
Mn     0.0000     0.0000     0.0000
C     -2.2073    -0.2039    -0.3119
O     -3.3692    -0.1718    -0.5437
C     -0.1006    -1.1120     1.9670
O     -0.1410    -1.6251     3.0449
H      0.2365    -1.5294    -0.9408
P     -0.2885     2.2950     1.0556
C     -1.8113     3.1216     0.6810
C     -1.9548     3.4050    -0.8401
C     -1.9468     4.4061     1.4880
C     -0.0083     2.3410     2.8484
C     -1.2321     1.6859     3.5733
C      1.3102     1.6718     3.2977
C      1.0896     3.1329     0.2272
C      1.1364     2.6579    -1.2349
C      1.8769     3.3995    -2.1881
C      1.8120     3.0812    -3.5302
C      0.9441     2.1388    -3.9150
C      0.2345     1.3538    -3.0105
C     -0.7402     0.2817    -3.5038
P     -2.5054     0.8725    -3.8320
C     -2.7678     2.0800    -5.2602
C     -4.2588     2.4536    -5.3130
C     -1.9076     3.3556    -5.1411
C     -3.3455    -0.7531    -4.3539
C     -3.6243    -0.8693    -5.8608
C     -4.6419    -0.9661    -3.5576
N      0.4193     1.5803    -1.7194
H      4.2253     1.4295    -1.8720
H      4.6713     2.2788    -0.4292
H      5.4045     0.7588    -0.8349
H     -2.6650     2.4429     0.9524
H     -2.7914     4.0919    -0.9977
H     -2.1758     2.4743    -1.3806
H     -1.0587     3.8764    -1.3028
H     -2.5695     5.1347     0.9822
H     -0.9447     4.8640     1.7285
H     -2.4243     4.1764     2.4547
H      0.0306     3.3862     3.1435
H     -1.8548     2.4628     4.0249
H     -1.8835     1.1295     2.8461
H     -0.9429     0.9624     4.3634
H      2.0214     2.4399     3.6348
H      1.8087     1.1017     2.4696
H      1.1803     0.9711     4.1478
H      2.0290     2.9400     0.7352
H      0.8351     4.2123     0.2264
H      2.5048     4.2051    -1.8493
H      2.4695     3.5825    -4.2202
H      0.8064     1.9642    -4.9784
H     -0.7964    -0.4667    -2.6878
H     -0.3157    -0.2297    -4.3848
H     -2.4967     1.5906    -6.2106
H     -4.4756     3.3956    -4.7565
H     -4.6026     2.5803    -6.3632
H     -4.9011     1.6653    -4.8557
H     -2.4106     4.2240    -5.6324
H     -0.9505     3.2213    -5.6832
H     -1.7053     3.6227    -4.0775
H     -2.6434    -1.5702    -4.0825
H     -2.7237    -0.6325    -6.4681
H     -4.4677    -0.2130    -6.1706
H     -3.9270    -1.9116    -6.1049
H     -4.5997    -0.4638    -2.5785
H     -4.8092    -2.0528    -3.3773
H     -5.5273    -0.5434    -4.0818
69
{"conf": 21, "E": 113.39, "rms": -1.0, "geom": "OH", "total_charge": 0, "CA_charge": 1, "smiles": "C[C:1]#[5N:2]->[Mn+:3]1(<-[3C-:4]#[O+:5])(<-[4C-:6]#[O+:7])(<-[6H-:8])<-[1P:9]([CH:10]([CH3:11])[CH3:12])([CH:13]([CH3:14])[CH3:15])[CH2:16][c:17]2[cH:18][cH:19][cH:20][c:21]([CH2:22][P:23]([CH:24]([CH3:25])[CH3:26])[CH:27]([CH3:28])[CH3:29])[2n:30]->12", "smiles3D": "C([C:1]#[5N:2]->[Mn+:3]1(<-[3C-:4]#[O+:5])(<-[4C-:6]#[O+:7])(<-[6H-:8])<-[1P:9]([C:10]([C:11]([H:35])([H:36])[H:37])([C:12]([H:38])([H:39])[H:40])[H:34])([C:13]([C:14]([H:42])([H:43])[H:44])([C:15]([H:45])([H:46])[H:47])[H:41])[C:16]([H:48])([H:49])[c:17]2[c:18]([H:50])[c:19]([H:51])[c:20]([H:52])[c:21]([C:22]([P:23]([C:24]([C:25]([H:56])([H:57])[H:58])([C:26]([H:59])([H:60])[H:61])[H:55])[C:27]([C:28]([H:63])([H:64])[H:65])([C:29]([H:66])([H:67])[H:68])[H:62])([H:53])[H:54])[2n:30]->12)([H:31])([H:32])[H:33]", "smiles3Dx": "C([C:1]#[5N:2]->[Mn+:3]1(<-[3C-:4]#[O+:5])(<-[4C-:6]#[O+:7])(<-[6H-:8])<-[1P:9]([C:10]([C:11]([H:35])([H:36])[H:37])([C:12]([H:38])([H:39])[H:40])[H:34])([C:13]([C:14]([H:42])([H:43])[H:44])([C:15]([H:45])([H:46])[H:47])[H:41])[C:16]([H:48])([H:49])[c:17]2[c:18]([H:50])[c:19]([H:51])[c:20]([H:52])[c:21]([C:22]([P:23]([C:24]([C:25]([H:56])([H:57])[H:58])([C:26]([H:59])([H:60])[H:61])[H:55])[C:27]([C:28]([H:63])([H:64])[H:65])([C:29]([H:66])([H:67])[H:68])[H:62])([H:53])[H:54])[2n:30]->12)([H:31])([H:32])[H:33]", "dummies": []}
C     -0.2183     2.6436    -4.2062
C     -0.1415     1.8449    -2.9911
N     -0.0770     1.1869    -1.9560
Mn     0.0000     0.0000     0.0000
C     -0.1105    -1.1325     1.9842
O     -0.1808    -1.7246     3.0331
C      0.0450    -1.9665    -1.1707
O      0.0618    -3.0006    -1.7921
H     -1.8368     0.0130    -0.0325
P      2.6119     0.1451     0.1396
C      3.4752     0.9443    -1.2286
C      3.1939     0.1951    -2.5350
C      3.0669     2.4122    -1.3593
C      3.5590    -1.3434     0.5245
C      4.8906    -0.9965     1.2143
C      2.7618    -2.2904     1.4158
C      2.7651     1.2384     1.5477
C      1.6316     2.2759     1.5678
C      1.9225     3.5525     2.0686
C      0.9268     4.5135     2.1388
C     -0.3705     4.1821     1.7865
C     -0.6682     2.8792     1.3549
C     -2.1017     2.5220     1.0740
P     -2.7331     1.1580     2.2055
C     -2.9371     1.7672     3.9847
C     -2.8017     0.5655     4.9306
C     -1.8934     2.8143     4.3500
C     -4.4769     0.8456     1.5409
C     -5.1591    -0.2807     2.3120
C     -5.3605     2.1042     1.5390
N      0.3400     1.9646     1.1893
H      0.4168     3.5484    -4.0856
H      0.1407     2.0487    -5.0689
H     -1.2771     2.9484    -4.3647
H      4.5631     0.9057    -1.0312
H      3.6145    -0.8298    -2.4827
H      3.6785     0.7211    -3.3909
H      2.1058     0.1178    -2.7274
H      1.9734     2.5418    -1.3210
H      3.4369     2.8452    -2.3133
H      3.5127     3.0036    -0.5358
H      3.7858    -1.8721    -0.4237
H      4.7344    -0.5584     2.2265
H      5.4965    -1.9237     1.3361
H      5.4848    -0.2980     0.5966
H      2.5208    -1.8143     2.3864
H      3.3570    -3.2030     1.6198
H      1.8339    -2.6148     0.9065
H      3.7537     1.7429     1.5064
H      2.7084     0.6439     2.4804
H      2.9250     3.8142     2.3669
H      1.1580     5.5149     2.4837
H     -1.1495     4.9266     1.8702
H     -2.2031     2.2100     0.0190
H     -2.7549     3.4109     1.1940
H     -3.9356     2.2290     4.1312
H     -2.9730     0.8840     5.9764
H     -1.7801     0.1163     4.8376
H     -3.5524    -0.2121     4.6846
H     -2.1191     3.7676     3.8263
H     -0.8674     2.4654     4.0993
H     -1.9168     3.0266     5.4375
H     -4.3661     0.5151     0.4820
H     -5.4201     0.0417     3.3414
H     -4.4852    -1.1681     2.3480
H     -6.0968    -0.5792     1.7860
H     -5.5000     2.5027     2.5696
H     -6.3621     1.8498     1.1180
H     -4.9198     2.8948     0.8928
69
{"conf": 22, "E": 235.05, "rms": -1.0, "geom": "OH", "total_charge": 0, "CA_charge": 1, "smiles": "C[C:1]#[5N:2]->[Mn+:3]1(<-[3C-:4]#[O+:5])(<-[4C-:6]#[O+:7])(<-[6H-:8])<-[1P:9]([CH:10]([CH3:11])[CH3:12])([CH:13]([CH3:14])[CH3:15])[CH2:16][c:17]2[cH:18][cH:19][cH:20][c:21]([CH2:22][P:23]([CH:24]([CH3:25])[CH3:26])[CH:27]([CH3:28])[CH3:29])[2n:30]->12", "smiles3D": "C([C:1]#[5N:2]->[Mn+:3]1(<-[3C-:4]#[O+:5])(<-[4C-:6]#[O+:7])(<-[6H-:8])<-[1P:9]([C:10]([C:11]([H:35])([H:36])[H:37])([C:12]([H:38])([H:39])[H:40])[H:34])([C:13]([C:14]([H:42])([H:43])[H:44])([C:15]([H:45])([H:46])[H:47])[H:41])[C:16]([H:48])([H:49])[c:17]2[c:18]([H:50])[c:19]([H:51])[c:20]([H:52])[c:21]([C:22]([P:23]([C:24]([C:25]([H:56])([H:57])[H:58])([C:26]([H:59])([H:60])[H:61])[H:55])[C:27]([C:28]([H:63])([H:64])[H:65])([C:29]([H:66])([H:67])[H:68])[H:62])([H:53])[H:54])[2n:30]->12)([H:31])([H:32])[H:33]", "smiles3Dx": "C([C:1]#[5N:2]->[Mn+:3]1(<-[3C-:4]#[O+:5])(<-[4C-:6]#[O+:7])(<-[6H-:8])<-[1P:9]([C:10]([C:11]([H:35])([H:36])[H:37])([C:12]([H:38])([H:39])[H:40])[H:34])([C:13]([C:14]([H:42])([H:43])[H:44])([C:15]([H:45])([H:46])[H:47])[H:41])[C:16]([H:48])([H:49])[c:17]2[c:18]([H:50])[c:19]([H:51])[c:20]([H:52])[c:21]([C:22]([P:23]([C:24]([C:25]([H:56])([H:57])[H:58])([C:26]([H:59])([H:60])[H:61])[H:55])[C:27]([C:28]([H:63])([H:64])[H:65])([C:29]([H:66])([H:67])[H:68])[H:62])([H:53])[H:54])[2n:30]->12)([H:31])([H:32])[H:33]", "dummies": []}
C     -0.1364     3.9430     2.6911
C      0.3501     2.7680     1.9220
N      0.4277     1.7811     1.2730
Mn     0.0000     0.0000     0.0000
C     -0.8461    -1.5465    -1.4493
O     -1.3431    -2.3589    -2.1667
C      1.9060    -1.1622     0.6710
O      2.8578    -1.7765     1.0985
H      0.7970     0.9103    -1.3422
P     -1.2091    -1.0177     2.0143
C     -1.1779    -0.0683     3.5672
C      0.2545     0.0112     4.1560
C     -2.2554    -0.6126     4.5758
C     -1.1128    -2.7845     2.3304
C     -0.8451    -3.5109     1.0273
C     -0.0289    -3.0920     3.3314
C     -2.8572    -0.7040     1.4268
C     -2.8968     0.7040     0.8809
C     -3.8115     1.6540     1.3759
C     -3.9536     2.8895     0.7726
C     -3.3675     3.0300    -0.4681
C     -2.3791     2.0834    -0.9046
C     -1.8722     2.0994    -2.3240
P     -3.2238     1.6102    -3.5225
C     -4.5729     2.8506    -3.8332
C     -5.7149     2.7562    -2.7962
C     -3.9547     4.2531    -3.9767
C     -3.6387    -0.2225    -3.6889
C     -2.5763    -0.9066    -4.5670
C     -5.0293    -0.4437    -4.3050
N     -2.0376     1.0907    -0.1052
H     -0.3049     3.8023     3.8057
H     -1.1786     4.1105     2.2641
H      0.4180     4.9188     2.4859
H     -1.4653     0.9995     3.3290
H      0.2989    -0.4535     5.1600
H      0.5532     1.0649     4.2670
H      0.9915    -0.4939     3.5219
H     -2.9028    -1.3511     4.1804
H     -1.7784    -1.0493     5.4823
H     -2.8709     0.2588     4.9129
H     -2.0640    -3.1127     2.7140
H     -0.6399    -4.5952     1.1825
H      0.0709    -3.0929     0.5336
H     -1.7044    -3.4353     0.3022
H      0.0041    -4.2017     3.5573
H     -0.1786    -2.6054     4.3152
H      0.9545    -2.8168     2.9326
H     -3.1322    -1.4475     0.5859
H     -3.6004    -0.8656     2.2454
H     -4.2737     1.4906     2.3082
H     -4.5910     3.6595     1.2001
H     -3.5863     3.9438    -1.0734
H     -1.4237     3.0891    -2.5996
H     -1.1099     1.3827    -2.4153
H     -4.9948     2.5718    -4.7970
H     -5.7410     3.6221    -2.0932
H     -6.7009     2.7170    -3.3094
H     -5.6340     1.8363    -2.1704
H     -4.1960     4.9211    -3.1195
H     -2.8428     4.2030    -4.0315
H     -4.2814     4.7278    -4.9213
H     -3.6362    -0.6826    -2.6922
H     -2.8193    -0.8490    -5.6489
H     -1.5781    -0.4386    -4.4196
H     -2.4952    -1.9836    -4.3663
H     -5.0760    -0.0259    -5.3406
H     -5.2916    -1.5257    -4.3591
H     -5.8190     0.0598    -3.7070
69
{"conf": 23, "E": 216.59, "rms": -1.0, "geom": "OH", "total_charge": 0, "CA_charge": 1, "smiles": "C[C:1]#[5N:2]->[Mn+:3]1(<-[3C-:4]#[O+:5])(<-[4C-:6]#[O+:7])(<-[6H-:8])<-[1P:9]([CH:10]([CH3:11])[CH3:12])([CH:13]([CH3:14])[CH3:15])[CH2:16][c:17]2[cH:18][cH:19][cH:20][c:21]([CH2:22][P:23]([CH:24]([CH3:25])[CH3:26])[CH:27]([CH3:28])[CH3:29])[2n:30]->12", "smiles3D": "C([C:1]#[5N:2]->[Mn+:3]1(<-[3C-:4]#[O+:5])(<-[4C-:6]#[O+:7])(<-[6H-:8])<-[1P:9]([C:10]([C:11]([H:35])([H:36])[H:37])([C:12]([H:38])([H:39])[H:40])[H:34])([C:13]([C:14]([H:42])([H:43])[H:44])([C:15]([H:45])([H:46])[H:47])[H:41])[C:16]([H:48])([H:49])[c:17]2[c:18]([H:50])[c:19]([H:51])[c:20]([H:52])[c:21]([C:22]([P:23]([C:24]([C:25]([H:56])([H:57])[H:58])([C:26]([H:59])([H:60])[H:61])[H:55])[C:27]([C:28]([H:63])([H:64])[H:65])([C:29]([H:66])([H:67])[H:68])[H:62])([H:53])[H:54])[2n:30]->12)([H:31])([H:32])[H:33]", "smiles3Dx": "C([C:1]#[5N:2]->[Mn+:3]1(<-[3C-:4]#[O+:5])(<-[4C-:6]#[O+:7])(<-[6H-:8])<-[1P:9]([C:10]([C:11]([H:35])([H:36])[H:37])([C:12]([H:38])([H:39])[H:40])[H:34])([C:13]([C:14]([H:42])([H:43])[H:44])([C:15]([H:45])([H:46])[H:47])[H:41])[C:16]([H:48])([H:49])[c:17]2[c:18]([H:50])[c:19]([H:51])[c:20]([H:52])[c:21]([C:22]([P:23]([C:24]([C:25]([H:56])([H:57])[H:58])([C:26]([H:59])([H:60])[H:61])[H:55])[C:27]([C:28]([H:63])([H:64])[H:65])([C:29]([H:66])([H:67])[H:68])[H:62])([H:53])[H:54])[2n:30]->12)([H:31])([H:32])[H:33]", "dummies": []}
C      0.3277    -3.6976     3.0065
C      0.4320    -2.7219     1.9564
N      0.4095    -1.8568     1.1024
Mn     0.0000     0.0000     0.0000
C     -0.6230     1.8571    -1.1592
O     -0.8795     2.8137    -1.8888
C     -2.1763    -0.6607     0.3394
O     -3.2067    -1.1827     0.5926
H      0.1443    -0.9328    -1.5917
P      0.1774     1.1825     2.2597
C     -1.4109     1.5300     3.0485
C     -1.1440     2.4498     4.2925
C     -2.4113     2.0851     2.1191
C      1.4093     0.4389     3.3500
C      0.7819    -0.4314     4.4229
C      2.2632     1.5424     3.9797
C      0.8324     2.6455     1.5301
C      1.9960     2.3059     0.4959
C      2.9378     3.2449     0.1647
C      3.9816     2.7822    -0.6568
C      4.1147     1.4566    -0.9733
C      3.1769     0.5315    -0.5746
C      3.5152    -0.9365    -0.4908
P      4.9369    -1.1739     0.7646
C      4.4274    -2.3721     2.1373
C      5.1844    -2.0208     3.4284
C      4.5969    -3.8458     1.7661
C      6.4036    -1.9370    -0.1379
C      6.8324    -1.0349    -1.2811
C      7.5498    -2.1717     0.8385
N      2.0802     1.0065    -0.0061
H     -0.3588    -4.5471     2.7179
H     -0.0633    -3.1724     3.8741
H      1.3157    -4.1377     3.3183
H     -1.7988     0.5220     3.5045
H     -0.3871     3.2175     4.0537
H     -2.0915     2.9279     4.5729
H     -0.8256     1.8618     5.1528
H     -2.1950     1.8710     1.0561
H     -3.4291     1.5875     2.3151
H     -2.5537     3.1797     2.2547
H      2.0536    -0.1870     2.6791
H     -0.1814    -0.8880     4.0998
H      0.6394     0.0814     5.3559
H      1.4835    -1.3032     4.6241
H      1.7325     2.1302     4.7043
H      2.7875     2.1706     3.2388
H      3.1063     1.0344     4.5390
H      0.0271     3.1594     0.9303
H      1.2176     3.3132     2.2936
H      2.8723     4.1609     0.4870
H      4.6651     3.4689    -0.9414
H      4.9447     1.1551    -1.5043
H      3.8354    -1.3431    -1.5089
H      2.6244    -1.5840    -0.1442
H      3.3547    -2.1995     2.3294
H      6.1944    -2.4783     3.4453
H      4.6275    -2.3742     4.3190
H      5.2751    -0.9234     3.5297
H      3.8282    -4.4767     2.2742
H      5.5844    -4.2461     2.0730
H      4.4587    -4.0194     0.6833
H      6.1114    -2.9149    -0.5763
H      6.0306    -0.9469    -2.0353
H      7.7359    -1.4420    -1.7996
H      7.0772    -0.0163    -0.8958
H      8.5356    -2.1696     0.3347
H      7.5760    -1.3823     1.6277
H      7.4570    -3.1475     1.3479
69
{"conf": 24, "E": 127.71, "rms": -1.0, "geom": "OH", "total_charge": 0, "CA_charge": 1, "smiles": "C[C:1]#[5N:2]->[Mn+:3]1(<-[3C-:4]#[O+:5])(<-[4C-:6]#[O+:7])(<-[6H-:8])<-[1P:9]([CH:10]([CH3:11])[CH3:12])([CH:13]([CH3:14])[CH3:15])[CH2:16][c:17]2[cH:18][cH:19][cH:20][c:21]([CH2:22][P:23]([CH:24]([CH3:25])[CH3:26])[CH:27]([CH3:28])[CH3:29])[2n:30]->12", "smiles3D": "C([C:1]#[5N:2]->[Mn+:3]1(<-[3C-:4]#[O+:5])(<-[4C-:6]#[O+:7])(<-[6H-:8])<-[1P:9]([C:10]([C:11]([H:35])([H:36])[H:37])([C:12]([H:38])([H:39])[H:40])[H:34])([C:13]([C:14]([H:42])([H:43])[H:44])([C:15]([H:45])([H:46])[H:47])[H:41])[C:16]([H:48])([H:49])[c:17]2[c:18]([H:50])[c:19]([H:51])[c:20]([H:52])[c:21]([C:22]([P:23]([C:24]([C:25]([H:56])([H:57])[H:58])([C:26]([H:59])([H:60])[H:61])[H:55])[C:27]([C:28]([H:63])([H:64])[H:65])([C:29]([H:66])([H:67])[H:68])[H:62])([H:53])[H:54])[2n:30]->12)([H:31])([H:32])[H:33]", "smiles3Dx": "C([C:1]#[5N:2]->[Mn+:3]1(<-[3C-:4]#[O+:5])(<-[4C-:6]#[O+:7])(<-[6H-:8])<-[1P:9]([C:10]([C:11]([H:35])([H:36])[H:37])([C:12]([H:38])([H:39])[H:40])[H:34])([C:13]([C:14]([H:42])([H:43])[H:44])([C:15]([H:45])([H:46])[H:47])[H:41])[C:16]([H:48])([H:49])[c:17]2[c:18]([H:50])[c:19]([H:51])[c:20]([H:52])[c:21]([C:22]([P:23]([C:24]([C:25]([H:56])([H:57])[H:58])([C:26]([H:59])([H:60])[H:61])[H:55])[C:27]([C:28]([H:63])([H:64])[H:65])([C:29]([H:66])([H:67])[H:68])[H:62])([H:53])[H:54])[2n:30]->12)([H:31])([H:32])[H:33]", "dummies": []}
C      4.1610     1.5446    -2.2461
C      2.9331     1.1091    -1.5863
N      1.9066     0.7321    -1.0321
Mn     0.0000     0.0000     0.0000
C     -1.8967    -0.6478     1.1062
O     -2.8975    -0.9687     1.6990
C      0.3687     1.5341     1.6536
O      0.5666     2.3445     2.5231
H      1.0040    -1.2566     0.8893
P     -1.4379     1.5324    -1.5494
C     -3.2012     1.1016    -1.5269
C     -3.8569     1.1888    -2.9155
C     -3.9782     1.9440    -0.5137
C     -1.1184     3.3163    -1.5354
C     -1.4886     3.9474    -0.1820
C     -1.8492     4.0378    -2.6764
C     -0.7715     0.9317    -3.1017
C     -0.5866    -0.5879    -3.0702
C     -0.5195    -1.2764    -4.2884
C     -0.3103    -2.6476    -4.3007
C     -0.2529    -3.3375    -3.1010
C     -0.3574    -2.6422    -1.8853
C     -0.6590    -3.4157    -0.6383
P     -2.5114    -3.4290    -0.3329
C     -2.8437    -4.7526     0.9699
C     -4.1364    -4.4096     1.7149
C     -1.6830    -4.8504     1.9647
C     -3.3099    -4.0025    -1.9430
C     -4.8115    -3.7212    -1.9339
C     -3.0214    -5.4718    -2.2623
N     -0.3980    -1.2748    -1.8906
H      4.8472     0.6845    -2.3474
H      3.9146     1.9467    -3.2463
H      4.6584     2.3366    -1.6433
H     -3.2708     0.0394    -1.1973
H     -3.4999     0.3562    -3.5653
H     -3.6717     2.1529    -3.4196
H     -4.9556     1.0584    -2.8213
H     -3.4354     2.0012     0.4567
H     -4.9599     1.4621    -0.3098
H     -4.1873     2.9564    -0.9036
H     -0.0231     3.4601    -1.6947
H     -0.8966     4.8767    -0.0471
H     -2.5549     4.2472    -0.1287
H     -1.2630     3.2776     0.6705
H     -2.9380     4.0716    -2.5083
H     -1.4931     5.0875    -2.7284
H     -1.6341     3.5600    -3.6589
H     -1.4350     1.2175    -3.9390
H      0.2148     1.4027    -3.2628
H     -0.6280    -0.7474    -5.2224
H     -0.2597    -3.1826    -5.2413
H     -0.1807    -4.4158    -3.1105
H     -0.1630    -2.9712     0.2339
H     -0.2904    -4.4587    -0.7273
H     -2.9649    -5.7410     0.4836
H     -4.9527    -4.1459     1.0015
H     -4.4746    -5.2826     2.3167
H     -3.9716    -3.5421     2.3980
H     -1.4490    -3.8454     2.3887
H     -0.7789    -5.2681     1.4688
H     -1.9508    -5.5332     2.7982
H     -2.8899    -3.3876    -2.7597
H     -4.9991    -2.6587    -1.6642
H     -5.2356    -3.8954    -2.9436
H     -5.3324    -4.3843    -1.2182
H     -3.2319    -5.6710    -3.3363
H     -3.6701    -6.1361    -1.6566
H     -1.9553    -5.7144    -2.0544
69
{"conf": 25, "E": 137.59, "rms": -1.0, "geom": "OH", "total_charge": 0, "CA_charge": 1, "smiles": "C[C:1]#[5N:2]->[Mn+:3]1(<-[3C-:4]#[O+:5])(<-[4C-:6]#[O+:7])(<-[6H-:8])<-[1P:9]([CH:10]([CH3:11])[CH3:12])([CH:13]([CH3:14])[CH3:15])[CH2:16][c:17]2[cH:18][cH:19][cH:20][c:21]([CH2:22][P:23]([CH:24]([CH3:25])[CH3:26])[CH:27]([CH3:28])[CH3:29])[2n:30]->12", "smiles3D": "C([C:1]#[5N:2]->[Mn+:3]1(<-[3C-:4]#[O+:5])(<-[4C-:6]#[O+:7])(<-[6H-:8])<-[1P:9]([C:10]([C:11]([H:35])([H:36])[H:37])([C:12]([H:38])([H:39])[H:40])[H:34])([C:13]([C:14]([H:42])([H:43])[H:44])([C:15]([H:45])([H:46])[H:47])[H:41])[C:16]([H:48])([H:49])[c:17]2[c:18]([H:50])[c:19]([H:51])[c:20]([H:52])[c:21]([C:22]([P:23]([C:24]([C:25]([H:56])([H:57])[H:58])([C:26]([H:59])([H:60])[H:61])[H:55])[C:27]([C:28]([H:63])([H:64])[H:65])([C:29]([H:66])([H:67])[H:68])[H:62])([H:53])[H:54])[2n:30]->12)([H:31])([H:32])[H:33]", "smiles3Dx": "C([C:1]#[5N:2]->[Mn+:3]1(<-[3C-:4]#[O+:5])(<-[4C-:6]#[O+:7])(<-[6H-:8])<-[1P:9]([C:10]([C:11]([H:35])([H:36])[H:37])([C:12]([H:38])([H:39])[H:40])[H:34])([C:13]([C:14]([H:42])([H:43])[H:44])([C:15]([H:45])([H:46])[H:47])[H:41])[C:16]([H:48])([H:49])[c:17]2[c:18]([H:50])[c:19]([H:51])[c:20]([H:52])[c:21]([C:22]([P:23]([C:24]([C:25]([H:56])([H:57])[H:58])([C:26]([H:59])([H:60])[H:61])[H:55])[C:27]([C:28]([H:63])([H:64])[H:65])([C:29]([H:66])([H:67])[H:68])[H:62])([H:53])[H:54])[2n:30]->12)([H:31])([H:32])[H:33]", "dummies": []}
C     -3.7322     3.2816     0.3045
C     -2.6318     2.3218     0.2400
N     -1.7040     1.5180     0.1767
Mn     0.0000     0.0000     0.0000
C      1.6419    -1.5373    -0.4244
O      2.5060    -2.3429    -0.6741
C      1.5565     1.6746     0.0478
O      2.3795     2.5562     0.0692
H     -0.1356     0.1447    -1.8299
P      0.1532    -0.4429     2.5877
C      1.5982    -1.3443     3.2106
C      1.5175    -1.5723     4.7375
C      1.7615    -2.7071     2.5022
C     -0.0778     0.9768     3.6873
C      1.2155     1.8048     3.7875
C     -1.2052     1.8805     3.1920
C     -1.2552    -1.5268     2.8510
C     -1.6882    -2.2438     1.5588
C     -2.3811    -3.4582     1.6888
C     -2.9193    -4.0750     0.5664
C     -2.8615    -3.4298    -0.6605
C     -2.2629    -2.1673    -0.7523
C     -2.3699    -1.3625    -2.0188
P     -4.0723    -1.2441    -2.8197
C     -5.4665    -1.7776    -1.6793
C     -5.5146    -0.8563    -0.4597
C     -6.7994    -1.7356    -2.4266
C     -4.1100    -2.2319    -4.4179
C     -3.8137    -3.7144    -4.1927
C     -3.1357    -1.6227    -5.4263
N     -1.5607    -1.6718     0.3123
H     -4.6947     2.7430     0.1846
H     -3.7141     3.8039     1.2858
H     -3.6140     4.0231    -0.5136
H      2.5004    -0.7301     3.0013
H      0.6866    -2.2497     5.0186
H      2.4593    -2.0487     5.0886
H      1.4195    -0.6370     5.3155
H      0.8616    -3.0290     1.9354
H      2.0148    -3.5264     3.2194
H      2.6155    -2.6504     1.8022
H     -0.3508     0.6068     4.6986
H      2.0473     1.2263     4.2427
H      1.0482     2.6956     4.4301
H      1.5333     2.1609     2.7849
H     -2.0992     1.2964     2.9040
H     -1.5076     2.5764     4.0034
H     -0.8644     2.5027     2.3427
H     -2.1108    -0.9331     3.2316
H     -0.9939    -2.2847     3.6111
H     -2.4923    -3.9312     2.6520
H     -3.4294    -5.0223     0.6546
H     -3.3197    -3.8980    -1.5137
H     -1.6198    -1.7161    -2.7527
H     -2.1627    -0.3111    -1.7544
H     -5.3109    -2.8179    -1.3413
H     -4.5436    -0.8599     0.0731
H     -5.7532     0.1893    -0.7601
H     -6.2880    -1.2095     0.2521
H     -7.6379    -1.9370    -1.7292
H     -6.9569    -0.7369    -2.8914
H     -6.8240    -2.5178    -3.2158
H     -5.1307    -2.1467    -4.8458
H     -4.5582    -4.1480    -3.4903
H     -3.8959    -4.2662    -5.1538
H     -2.7851    -3.8525    -3.7960
H     -2.0890    -1.6904    -5.0552
H     -3.3936    -0.5530    -5.6017
H     -3.2025    -2.1647    -6.3944
69
{"conf": 26, "E": 128.68, "rms": -1.0, "geom": "OH", "total_charge": 0, "CA_charge": 1, "smiles": "C[C:1]#[5N:2]->[Mn+:3]1(<-[3C-:4]#[O+:5])(<-[4C-:6]#[O+:7])(<-[6H-:8])<-[1P:9]([CH:10]([CH3:11])[CH3:12])([CH:13]([CH3:14])[CH3:15])[CH2:16][c:17]2[cH:18][cH:19][cH:20][c:21]([CH2:22][P:23]([CH:24]([CH3:25])[CH3:26])[CH:27]([CH3:28])[CH3:29])[2n:30]->12", "smiles3D": "C([C:1]#[5N:2]->[Mn+:3]1(<-[3C-:4]#[O+:5])(<-[4C-:6]#[O+:7])(<-[6H-:8])<-[1P:9]([C:10]([C:11]([H:35])([H:36])[H:37])([C:12]([H:38])([H:39])[H:40])[H:34])([C:13]([C:14]([H:42])([H:43])[H:44])([C:15]([H:45])([H:46])[H:47])[H:41])[C:16]([H:48])([H:49])[c:17]2[c:18]([H:50])[c:19]([H:51])[c:20]([H:52])[c:21]([C:22]([P:23]([C:24]([C:25]([H:56])([H:57])[H:58])([C:26]([H:59])([H:60])[H:61])[H:55])[C:27]([C:28]([H:63])([H:64])[H:65])([C:29]([H:66])([H:67])[H:68])[H:62])([H:53])[H:54])[2n:30]->12)([H:31])([H:32])[H:33]", "smiles3Dx": "C([C:1]#[5N:2]->[Mn+:3]1(<-[3C-:4]#[O+:5])(<-[4C-:6]#[O+:7])(<-[6H-:8])<-[1P:9]([C:10]([C:11]([H:35])([H:36])[H:37])([C:12]([H:38])([H:39])[H:40])[H:34])([C:13]([C:14]([H:42])([H:43])[H:44])([C:15]([H:45])([H:46])[H:47])[H:41])[C:16]([H:48])([H:49])[c:17]2[c:18]([H:50])[c:19]([H:51])[c:20]([H:52])[c:21]([C:22]([P:23]([C:24]([C:25]([H:56])([H:57])[H:58])([C:26]([H:59])([H:60])[H:61])[H:55])[C:27]([C:28]([H:63])([H:64])[H:65])([C:29]([H:66])([H:67])[H:68])[H:62])([H:53])[H:54])[2n:30]->12)([H:31])([H:32])[H:33]", "dummies": []}
C      4.3239     2.1449    -1.2220
C      3.0229     1.5909    -0.8340
N      1.9493     1.0805    -0.5277
Mn     0.0000     0.0000     0.0000
C     -1.9256    -1.1467     0.4443
O     -2.9374    -1.7559     0.6888
C      0.6880    -1.7009    -1.3731
O      1.0545    -2.5919    -2.0951
H     -0.8789     0.8474    -1.3748
P      1.1272    -0.9663     2.1315
C      2.7216    -0.1817     2.4682
C      3.8662    -0.9935     1.8452
C      2.9759     0.0418     3.9691
C      1.2778    -2.7649     2.2674
C     -0.0026    -3.4524     1.7689
C      1.5713    -3.2001     3.7089
C     -0.0489    -0.3967     3.3622
C     -0.6656     0.9577     2.9731
C     -1.4245     1.6293     3.9416
C     -2.0984     2.7950     3.6076
C     -1.9429     3.3404     2.3418
C     -1.0986     2.7109     1.4129
C     -0.6413     3.4839     0.2012
P      1.0256     4.2978     0.5122
C      0.8746     5.7918     1.6555
C     -0.4035     6.6112     1.4506
C      1.0007     5.3380     3.1106
C      1.6578     4.8902    -1.1604
C      0.7095     5.8714    -1.8566
C      3.0547     5.5083    -1.0140
N     -0.6012     1.4637     1.6901
H      4.1731     2.9461    -1.9661
H      4.8342     2.5624    -0.3291
H      4.9469     1.3455    -1.6708
H      2.7130     0.8178     1.9818
H      4.8036    -0.4035     1.8770
H      3.6502    -1.2070     0.7764
H      4.0313    -1.9460     2.3894
H      2.7802    -0.8571     4.5873
H      2.3463     0.8826     4.3334
H      4.0301     0.3533     4.1273
H      2.1187    -3.0975     1.6255
H     -0.8895    -3.1295     2.3535
H      0.1000    -4.5544     1.8683
H     -0.1668    -3.2318     0.6963
H      0.8647    -2.7438     4.4298
H      1.4817    -4.3061     3.7989
H      2.6170    -2.9513     3.9770
H     -0.8683    -1.1378     3.4490
H      0.4498    -0.3099     4.3447
H     -1.5186     1.2311     4.9472
H     -2.7213     3.2929     4.3350
H     -2.4649     4.2549     2.1020
H     -0.5280     2.8208    -0.6675
H     -1.3887     4.2585    -0.0732
H      1.7374     6.4548     1.4537
H     -0.3786     7.5102     2.1004
H     -0.4961     6.9529     0.4045
H     -1.3058     6.0301     1.7122
H      0.1840     4.6513     3.3867
H      0.9786     6.2103     3.7955
H      1.9622     4.8141     3.2642
H      1.7370     3.9903    -1.8086
H      1.0038     5.9722    -2.9241
H     -0.3394     5.5006    -1.8224
H      0.7708     6.8833    -1.3996
H      3.7177     4.8317    -0.4304
H      3.5013     5.6613    -2.0181
H      3.0066     6.4956    -0.5002
69
{"conf": 27, "E": 123.34, "rms": -1.0, "geom": "OH", "total_charge": 0, "CA_charge": 1, "smiles": "C[C:1]#[5N:2]->[Mn+:3]1(<-[3C-:4]#[O+:5])(<-[4C-:6]#[O+:7])(<-[6H-:8])<-[1P:9]([CH:10]([CH3:11])[CH3:12])([CH:13]([CH3:14])[CH3:15])[CH2:16][c:17]2[cH:18][cH:19][cH:20][c:21]([CH2:22][P:23]([CH:24]([CH3:25])[CH3:26])[CH:27]([CH3:28])[CH3:29])[2n:30]->12", "smiles3D": "C([C:1]#[5N:2]->[Mn+:3]1(<-[3C-:4]#[O+:5])(<-[4C-:6]#[O+:7])(<-[6H-:8])<-[1P:9]([C:10]([C:11]([H:35])([H:36])[H:37])([C:12]([H:38])([H:39])[H:40])[H:34])([C:13]([C:14]([H:42])([H:43])[H:44])([C:15]([H:45])([H:46])[H:47])[H:41])[C:16]([H:48])([H:49])[c:17]2[c:18]([H:50])[c:19]([H:51])[c:20]([H:52])[c:21]([C:22]([P:23]([C:24]([C:25]([H:56])([H:57])[H:58])([C:26]([H:59])([H:60])[H:61])[H:55])[C:27]([C:28]([H:63])([H:64])[H:65])([C:29]([H:66])([H:67])[H:68])[H:62])([H:53])[H:54])[2n:30]->12)([H:31])([H:32])[H:33]", "smiles3Dx": "C([C:1]#[5N:2]->[Mn+:3]1(<-[3C-:4]#[O+:5])(<-[4C-:6]#[O+:7])(<-[6H-:8])<-[1P:9]([C:10]([C:11]([H:35])([H:36])[H:37])([C:12]([H:38])([H:39])[H:40])[H:34])([C:13]([C:14]([H:42])([H:43])[H:44])([C:15]([H:45])([H:46])[H:47])[H:41])[C:16]([H:48])([H:49])[c:17]2[c:18]([H:50])[c:19]([H:51])[c:20]([H:52])[c:21]([C:22]([P:23]([C:24]([C:25]([H:56])([H:57])[H:58])([C:26]([H:59])([H:60])[H:61])[H:55])[C:27]([C:28]([H:63])([H:64])[H:65])([C:29]([H:66])([H:67])[H:68])[H:62])([H:53])[H:54])[2n:30]->12)([H:31])([H:32])[H:33]", "dummies": []}
C     -3.5525     0.3184    -3.4698
C     -2.5131     0.2133    -2.4499
N     -1.6313     0.1385    -1.5973
Mn     0.0000     0.0000     0.0000
C      1.4917    -0.2088     1.7194
O      2.2766    -0.3195     2.6274
C      0.9146    -1.7971    -1.0822
O      1.3967    -2.7425    -1.6549
H     -1.0870    -1.1537     0.9161
P      1.5537     1.6639    -1.2926
C      0.9941     2.2516    -2.9048
C     -0.3178     3.0467    -2.7816
C      0.8123     1.0662    -3.8591
C      3.3039     1.2504    -1.4946
C      4.1630     2.5184    -1.6439
C      3.8123     0.4265    -0.3129
C      1.4664     3.0672    -0.1876
C      0.0819     3.1828     0.4690
C     -0.3619     4.4738     0.7901
C     -1.4929     4.6526     1.5584
C     -2.1597     3.5454     2.0506
C     -1.7417     2.2497     1.6997
C     -2.3805     1.0909     2.4131
P     -4.2533     1.1807     2.3984
C     -4.8222    -0.0200     3.7449
C     -6.3436    -0.1823     3.7417
C     -4.1171    -1.3822     3.7133
C     -4.7489     0.6594     0.6560
C     -4.6357    -0.8429     0.4013
C     -6.1591     1.1625     0.3480
N     -0.6437     2.0783     0.8852
H     -3.6798     1.3867    -3.7545
H     -4.5082    -0.0717    -3.0661
H     -3.2565    -0.2706    -4.3636
H      1.7648     2.9233    -3.3308
H     -0.1165     4.0441    -2.3342
H     -1.0617     2.5245    -2.1528
H     -0.7636     3.2303    -3.7818
H      1.7919     0.5931    -4.0769
H      0.3937     1.4112    -4.8242
H      0.1371     0.2994    -3.4386
H      3.4188     0.6381    -2.4153
H      4.1661     3.1262    -0.7123
H      5.2123     2.2283    -1.8607
H      3.8189     3.1470    -2.4888
H      3.2698    -0.5374    -0.2530
H      3.7145     0.9833     0.6378
H      4.8853     0.1810    -0.4583
H      2.2209     2.9418     0.6124
H      1.6964     3.9952    -0.7531
H      0.2015     5.3463     0.4744
H     -1.8197     5.6506     1.8313
H     -2.9927     3.6976     2.7245
H     -2.1066     0.1521     1.9758
H     -2.0224     1.0863     3.4648
H     -4.5441     0.4578     4.7097
H     -6.6644    -0.7253     4.6548
H     -6.8324     0.8155     3.7442
H     -6.6775    -0.7589     2.8557
H     -4.3367    -1.9340     4.6517
H     -3.0179    -1.2637     3.6414
H     -4.4640    -2.0062     2.8735
H     -4.0525     1.1792    -0.0394
H     -3.6427    -1.2210     0.7165
H     -4.7492    -1.0427    -0.6874
H     -5.4392    -1.3973     0.9293
H     -6.4189     0.9416    -0.7081
H     -6.9144     0.6900     1.0096
H     -6.2072     2.2624     0.4929
