# Supplementary material for: MACE: Automated Assessment of Stereochemistry of Transition Metal Complexes and Its Applications in Computational Catalysis
Source: J Chem Theory Comput. 2024 Feb 16;20(5):2313–20. doi: 10.1021/acs.jctc.3c01313 (PMC10938507; doi:10.1021/acs.jctc.3c01313)
Supplement: Supplementary file 3 — ct3c01313_si_003.zip [file ct3c01313_si_003.zip › structures/screening/mace_MeCN/Mn_PNpyP_iPr_bi_6.xyz]

69
{"conf": 0, "E": 113.87, "rms": -1.0, "geom": "OH", "total_charge": 0, "CA_charge": 1, "smiles": "C[C:1]#[4N:2]->[Mn+:3]1(<-[3C-:4]#[O+:5])(<-[5C-:6]#[O+:7])(<-[6H-:8])<-[1P:9]([CH:10]([CH3:11])[CH3:12])([CH:13]([CH3:14])[CH3:15])[CH2:16][c:17]2[cH:18][cH:19][cH:20][c:21]([CH2:22][P:23]([CH:24]([CH3:25])[CH3:26])[CH:27]([CH3:28])[CH3:29])[2n:30]->12", "smiles3D": "C([C:1]#[4N:2]->[Mn+:3]1(<-[3C-:4]#[O+:5])(<-[5C-:6]#[O+:7])(<-[6H-:8])<-[1P:9]([C:10]([C:11]([H:35])([H:36])[H:37])([C:12]([H:38])([H:39])[H:40])[H:34])([C:13]([C:14]([H:42])([H:43])[H:44])([C:15]([H:45])([H:46])[H:47])[H:41])[C:16]([H:48])([H:49])[c:17]2[c:18]([H:50])[c:19]([H:51])[c:20]([H:52])[c:21]([C:22]([P:23]([C:24]([C:25]([H:56])([H:57])[H:58])([C:26]([H:59])([H:60])[H:61])[H:55])[C:27]([C:28]([H:63])([H:64])[H:65])([C:29]([H:66])([H:67])[H:68])[H:62])([H:53])[H:54])[2n:30]->12)([H:31])([H:32])[H:33]", "smiles3Dx": "C([C:1]#[4N:2]->[Mn+:3]1(<-[3C-:4]#[O+:5])(<-[5C-:6]#[O+:7])(<-[6H-:8])<-[1P:9]([C:10]([C:11]([H:35])([H:36])[H:37])([C:12]([H:38])([H:39])[H:40])[H:34])([C:13]([C:14]([H:42])([H:43])[H:44])([C:15]([H:45])([H:46])[H:47])[H:41])[C:16]([H:48])([H:49])[c:17]2[c:18]([H:50])[c:19]([H:51])[c:20]([H:52])[c:21]([C:22]([P:23]([C:24]([C:25]([H:56])([H:57])[H:58])([C:26]([H:59])([H:60])[H:61])[H:55])[C:27]([C:28]([H:63])([H:64])[H:65])([C:29]([H:66])([H:67])[H:68])[H:62])([H:53])[H:54])[2n:30]->12)([H:31])([H:32])[H:33]", "dummies": []}
C      1.9517    -2.0904     4.0734
C      1.3791    -1.4790     2.8754
N      0.8978    -0.9654     1.8687
Mn     0.0000     0.0000     0.0000
C      1.7806     1.4399    -0.0670
O      2.7173     2.1986    -0.1012
C     -1.7751    -1.4371     0.1441
O     -2.7095    -2.1957     0.2191
H     -0.9375     1.1924     1.0271
P      1.1435    -1.6427    -1.6680
C      1.2084    -3.3387    -1.0426
C      1.1811    -4.3947    -2.1623
C      2.4359    -3.5407    -0.1439
C      2.7306    -1.1215    -2.3745
C      2.5630     0.1992    -3.1425
C      3.3260    -2.1692    -3.3292
C     -0.0781    -1.5767    -2.9783
C     -0.6472    -0.1583    -3.1306
C     -1.0873     0.2408    -4.3995
C     -1.6149     1.5103    -4.5837
C     -1.7097     2.3772    -3.5050
C     -1.2874     1.9617    -2.2340
C     -1.3978     2.9176    -1.0813
P     -3.0158     2.6716    -0.1649
C     -3.0555     3.9491     1.2240
C     -2.1425     5.1521     0.9623
C     -2.6726     3.2763     2.5433
C     -4.3735     3.1551    -1.3778
C     -5.7408     2.7895    -0.7965
C     -4.3308     4.6356    -1.7626
N     -0.7845     0.7003    -2.0582
H      2.1843    -3.1562     3.8684
H      1.2227    -2.0216     4.9087
H      2.8831    -1.5545     4.3526
H      0.3040    -3.4914    -0.4162
H      0.3535    -4.2205    -2.8771
H      1.0018    -5.3912    -1.7086
H      2.1320    -4.4690    -2.7163
H      3.3813    -3.5631    -0.7158
H      2.3436    -4.5051     0.3995
H      2.5049    -2.7306     0.6080
H      3.4450    -0.9522    -1.5409
H      3.5606     0.6360    -3.3615
H      2.0397     0.0359    -4.1080
H      1.9892     0.9468    -2.5686
H      3.7913    -3.0051    -2.7778
H      4.1520    -1.7174    -3.9200
H      2.5745    -2.5476    -4.0507
H      0.3848    -1.8985    -3.9327
H     -0.9108    -2.2666    -2.7313
H     -1.0143    -0.4307    -5.2463
H     -1.9443     1.8247    -5.5656
H     -2.1125     3.3700    -3.6588
H     -0.5426     2.7867    -0.3947
H     -1.3329     3.9612    -1.4509
H     -4.0981     4.3165     1.3292
H     -2.3921     5.6397     0.0001
H     -2.2749     5.9051     1.7678
H     -1.0751     4.8436     0.9468
H     -3.3340     2.4039     2.7362
H     -2.7891     3.9931     3.3857
H     -1.6168     2.9312     2.5161
H     -4.2295     2.5518    -2.2990
H     -5.9455     3.3691     0.1279
H     -5.7776     1.7054    -0.5615
H     -6.5386     3.0069    -1.5369
H     -3.3312     4.9122    -2.1474
H     -4.5801     5.2835    -0.8964
H     -5.0645     4.8356    -2.5706
69
{"conf": 1, "E": 158.78, "rms": -1.0, "geom": "OH", "total_charge": 0, "CA_charge": 1, "smiles": "C[C:1]#[4N:2]->[Mn+:3]1(<-[3C-:4]#[O+:5])(<-[5C-:6]#[O+:7])(<-[6H-:8])<-[1P:9]([CH:10]([CH3:11])[CH3:12])([CH:13]([CH3:14])[CH3:15])[CH2:16][c:17]2[cH:18][cH:19][cH:20][c:21]([CH2:22][P:23]([CH:24]([CH3:25])[CH3:26])[CH:27]([CH3:28])[CH3:29])[2n:30]->12", "smiles3D": "C([C:1]#[4N:2]->[Mn+:3]1(<-[3C-:4]#[O+:5])(<-[5C-:6]#[O+:7])(<-[6H-:8])<-[1P:9]([C:10]([C:11]([H:35])([H:36])[H:37])([C:12]([H:38])([H:39])[H:40])[H:34])([C:13]([C:14]([H:42])([H:43])[H:44])([C:15]([H:45])([H:46])[H:47])[H:41])[C:16]([H:48])([H:49])[c:17]2[c:18]([H:50])[c:19]([H:51])[c:20]([H:52])[c:21]([C:22]([P:23]([C:24]([C:25]([H:56])([H:57])[H:58])([C:26]([H:59])([H:60])[H:61])[H:55])[C:27]([C:28]([H:63])([H:64])[H:65])([C:29]([H:66])([H:67])[H:68])[H:62])([H:53])[H:54])[2n:30]->12)([H:31])([H:32])[H:33]", "smiles3Dx": "C([C:1]#[4N:2]->[Mn+:3]1(<-[3C-:4]#[O+:5])(<-[5C-:6]#[O+:7])(<-[6H-:8])<-[1P:9]([C:10]([C:11]([H:35])([H:36])[H:37])([C:12]([H:38])([H:39])[H:40])[H:34])([C:13]([C:14]([H:42])([H:43])[H:44])([C:15]([H:45])([H:46])[H:47])[H:41])[C:16]([H:48])([H:49])[c:17]2[c:18]([H:50])[c:19]([H:51])[c:20]([H:52])[c:21]([C:22]([P:23]([C:24]([C:25]([H:56])([H:57])[H:58])([C:26]([H:59])([H:60])[H:61])[H:55])[C:27]([C:28]([H:63])([H:64])[H:65])([C:29]([H:66])([H:67])[H:68])[H:62])([H:53])[H:54])[2n:30]->12)([H:31])([H:32])[H:33]", "dummies": []}
C     -3.9825    -2.9915     0.0210
C     -2.7991    -2.1286     0.0014
N     -1.8156    -1.3927    -0.0053
Mn     0.0000     0.0000     0.0000
C     -0.8402     1.0161    -1.8855
O     -1.2829     1.5523    -2.8736
C      0.8268    -1.0637     1.8582
O      1.2523    -1.6193     2.8417
H      0.9832    -1.1674    -1.0267
P     -1.1261     1.7961     1.5109
C     -2.3652     1.2801     2.7250
C     -1.9584    -0.0466     3.3674
C     -2.5606     2.3442     3.8221
C     -1.7125     3.2289     0.5660
C     -3.2170     3.1105     0.2726
C     -1.4123     4.5681     1.2563
C      0.3610     2.2934     2.3806
C      1.5127     2.4495     1.3804
C      2.4461     3.4680     1.5984
C      3.3674     3.7711     0.6115
C      3.3866     3.0379    -0.5616
C      2.5358     1.9395    -0.7178
C      2.4900     1.2476    -2.0565
P      4.1129     0.4235    -2.5527
C      4.5454    -1.1246    -1.5767
C      5.9844    -1.5569    -1.8842
C      4.3303    -0.9254    -0.0722
C      5.5822     1.4871    -3.0541
C      6.3456     2.0778    -1.8556
C      5.1466     2.5575    -4.0523
N      1.6233     1.6421     0.2645
H     -4.9020    -2.3755    -0.0587
H     -3.9388    -3.6784    -0.8519
H     -4.0057    -3.5775     0.9564
H     -3.3293     1.1245     2.1936
H     -2.7809    -0.4191     4.0097
H     -1.0490     0.0687     3.9894
H     -1.7758    -0.8194     2.5893
H     -3.2229     1.9411     4.6174
H     -1.5994     2.6308     4.3023
H     -3.0797     3.2384     3.4165
H     -1.1696     3.2238    -0.4099
H     -3.4491     2.1072    -0.1432
H     -3.5012     3.8624    -0.4974
H     -3.8300     3.2864     1.1850
H     -0.3139     4.7638     1.2568
H     -1.8671     5.3980     0.6841
H     -1.7936     4.6165     2.2887
H      0.6334     1.5108     3.1247
H      0.1908     3.2490     2.9136
H      2.3991     4.0911     2.4845
H      4.0431     4.6032     0.7319
H      4.0091     3.3691    -1.3707
H      2.2133     1.9921    -2.8414
H      1.7120     0.4791    -2.0882
H      3.8659    -1.9374    -1.9177
H      6.2039    -2.5303    -1.3843
H      6.7101    -0.7976    -1.5169
H      6.1225    -1.6976    -2.9741
H      4.8898    -0.0341     0.2906
H      3.2525    -0.7756     0.1281
H      4.6719    -1.8222     0.4828
H      6.2819     0.8134    -3.5892
H      7.4329     1.9036    -1.9851
H      6.0390     1.6137    -0.9013
H      6.1955     3.1761    -1.7713
H      4.8394     2.0843    -5.0225
H      5.9889     3.2540    -4.2697
H      4.2896     3.1526    -3.6643
69
{"conf": 2, "E": 171.07, "rms": -1.0, "geom": "OH", "total_charge": 0, "CA_charge": 1, "smiles": "C[C:1]#[4N:2]->[Mn+:3]1(<-[3C-:4]#[O+:5])(<-[5C-:6]#[O+:7])(<-[6H-:8])<-[1P:9]([CH:10]([CH3:11])[CH3:12])([CH:13]([CH3:14])[CH3:15])[CH2:16][c:17]2[cH:18][cH:19][cH:20][c:21]([CH2:22][P:23]([CH:24]([CH3:25])[CH3:26])[CH:27]([CH3:28])[CH3:29])[2n:30]->12", "smiles3D": "C([C:1]#[4N:2]->[Mn+:3]1(<-[3C-:4]#[O+:5])(<-[5C-:6]#[O+:7])(<-[6H-:8])<-[1P:9]([C:10]([C:11]([H:35])([H:36])[H:37])([C:12]([H:38])([H:39])[H:40])[H:34])([C:13]([C:14]([H:42])([H:43])[H:44])([C:15]([H:45])([H:46])[H:47])[H:41])[C:16]([H:48])([H:49])[c:17]2[c:18]([H:50])[c:19]([H:51])[c:20]([H:52])[c:21]([C:22]([P:23]([C:24]([C:25]([H:56])([H:57])[H:58])([C:26]([H:59])([H:60])[H:61])[H:55])[C:27]([C:28]([H:63])([H:64])[H:65])([C:29]([H:66])([H:67])[H:68])[H:62])([H:53])[H:54])[2n:30]->12)([H:31])([H:32])[H:33]", "smiles3Dx": "C([C:1]#[4N:2]->[Mn+:3]1(<-[3C-:4]#[O+:5])(<-[5C-:6]#[O+:7])(<-[6H-:8])<-[1P:9]([C:10]([C:11]([H:35])([H:36])[H:37])([C:12]([H:38])([H:39])[H:40])[H:34])([C:13]([C:14]([H:42])([H:43])[H:44])([C:15]([H:45])([H:46])[H:47])[H:41])[C:16]([H:48])([H:49])[c:17]2[c:18]([H:50])[c:19]([H:51])[c:20]([H:52])[c:21]([C:22]([P:23]([C:24]([C:25]([H:56])([H:57])[H:58])([C:26]([H:59])([H:60])[H:61])[H:55])[C:27]([C:28]([H:63])([H:64])[H:65])([C:29]([H:66])([H:67])[H:68])[H:62])([H:53])[H:54])[2n:30]->12)([H:31])([H:32])[H:33]", "dummies": []}
C     -4.2377    -2.4171    -1.0387
C     -2.9962    -1.7069    -0.7233
N     -1.9512    -1.1082    -0.4726
Mn     0.0000     0.0000     0.0000
C     -0.1110    -0.7940     2.1446
O     -0.1844    -1.2222     3.2691
C      0.0140     0.8841    -2.1253
O      0.0033     1.3346    -3.2436
H     -0.9627     1.4620     0.5338
P      1.5112    -2.0011    -0.7735
C      2.1161    -2.0662    -2.4848
C      1.0211    -2.5333    -3.4532
C      2.6695    -0.6892    -2.9476
C      1.0487    -3.6950    -0.3288
C     -0.2971    -4.0920    -1.0000
C      0.9232    -3.8896     1.1904
C      2.9836    -1.5866     0.1620
C      3.1912    -0.0756     0.1705
C      4.4841     0.4207    -0.0764
C      4.7032     1.7879    -0.0876
C      3.6826     2.6481     0.2806
C      2.4218     2.1367     0.6210
C      1.4686     3.0401     1.3638
P      1.9401     3.2349     3.1810
C      3.8032     3.2523     3.5160
C      4.3367     4.6652     3.2606
C      4.1675     2.8113     4.9368
C      0.7793     2.2634     4.2978
C      0.2631     3.1803     5.4135
C      1.4057     0.9918     4.8754
N      2.1530     0.8058     0.4220
H     -3.9944    -3.3854    -1.5333
H     -4.8199    -2.5908    -0.1098
H     -4.8337    -1.7978    -1.7424
H      2.9595    -2.8034    -2.5253
H      0.0843    -1.9340    -3.3418
H      1.3685    -2.4348    -4.5040
H      0.8197    -3.6122    -3.3251
H      2.2122    -0.3597    -3.9191
H      3.7615    -0.7719    -3.1438
H      2.4745     0.1319    -2.2355
H      1.8560    -4.3739    -0.7026
H     -1.0451    -4.4265    -0.2478
H     -0.1259    -4.9516    -1.6796
H     -0.7599    -3.2608    -1.5703
H      0.6778    -4.9561     1.3912
H      0.0914    -3.2761     1.5844
H      1.8744    -3.6966     1.7353
H      2.8714    -1.9136     1.2166
H      3.8635    -2.1023    -0.2813
H      5.3083    -0.2558    -0.2922
H      5.6950     2.1795    -0.3323
H      3.8824     3.7135     0.3385
H      1.5015     4.0446     0.8992
H      0.4420     2.6872     1.3199
H      4.3040     2.5495     2.8158
H      4.0080     5.0350     2.2612
H      3.9668     5.3644     4.0485
H      5.4548     4.6693     3.2862
H      5.2222     3.0593     5.1660
H      3.5163     3.3076     5.6814
H      4.0932     1.7071     5.0098
H     -0.0920     1.9565     3.6839
H     -0.2624     4.0576     4.9637
H      1.0959     3.5465     6.0420
H     -0.4717     2.6316     6.0533
H      0.6138     0.3157     5.2556
H      2.0544     1.2230     5.7396
H      1.9878     0.4605     4.1018
69
{"conf": 3, "E": 236.19, "rms": -1.0, "geom": "OH", "total_charge": 0, "CA_charge": 1, "smiles": "C[C:1]#[4N:2]->[Mn+:3]1(<-[3C-:4]#[O+:5])(<-[5C-:6]#[O+:7])(<-[6H-:8])<-[1P:9]([CH:10]([CH3:11])[CH3:12])([CH:13]([CH3:14])[CH3:15])[CH2:16][c:17]2[cH:18][cH:19][cH:20][c:21]([CH2:22][P:23]([CH:24]([CH3:25])[CH3:26])[CH:27]([CH3:28])[CH3:29])[2n:30]->12", "smiles3D": "C([C:1]#[4N:2]->[Mn+:3]1(<-[3C-:4]#[O+:5])(<-[5C-:6]#[O+:7])(<-[6H-:8])<-[1P:9]([C:10]([C:11]([H:35])([H:36])[H:37])([C:12]([H:38])([H:39])[H:40])[H:34])([C:13]([C:14]([H:42])([H:43])[H:44])([C:15]([H:45])([H:46])[H:47])[H:41])[C:16]([H:48])([H:49])[c:17]2[c:18]([H:50])[c:19]([H:51])[c:20]([H:52])[c:21]([C:22]([P:23]([C:24]([C:25]([H:56])([H:57])[H:58])([C:26]([H:59])([H:60])[H:61])[H:55])[C:27]([C:28]([H:63])([H:64])[H:65])([C:29]([H:66])([H:67])[H:68])[H:62])([H:53])[H:54])[2n:30]->12)([H:31])([H:32])[H:33]", "smiles3Dx": "C([C:1]#[4N:2]->[Mn+:3]1(<-[3C-:4]#[O+:5])(<-[5C-:6]#[O+:7])(<-[6H-:8])<-[1P:9]([C:10]([C:11]([H:35])([H:36])[H:37])([C:12]([H:38])([H:39])[H:40])[H:34])([C:13]([C:14]([H:42])([H:43])[H:44])([C:15]([H:45])([H:46])[H:47])[H:41])[C:16]([H:48])([H:49])[c:17]2[c:18]([H:50])[c:19]([H:51])[c:20]([H:52])[c:21]([C:22]([P:23]([C:24]([C:25]([H:56])([H:57])[H:58])([C:26]([H:59])([H:60])[H:61])[H:55])[C:27]([C:28]([H:63])([H:64])[H:65])([C:29]([H:66])([H:67])[H:68])[H:62])([H:53])[H:54])[2n:30]->12)([H:31])([H:32])[H:33]", "dummies": []}
C      0.0406    -0.6735    -4.5229
C      0.2462     0.1216    -3.3838
N      0.2514     0.4446    -2.1788
Mn     0.0000     0.0000     0.0000
C     -0.7647    -1.9140    -0.7852
O     -1.1711    -2.9056    -1.3588
C      0.6764     1.9064     0.8503
O      0.9391     2.9664     1.3793
H     -1.7424     0.6267     0.0196
P      2.3585    -1.1264    -0.0747
C      2.6814    -2.1159    -1.5745
C      3.3581    -1.2813    -2.6377
C      3.5041    -3.3991    -1.2546
C      3.8702    -0.1990     0.3258
C      5.0127    -1.1363     0.7965
C      3.5561     0.8533     1.4091
C      2.0237    -2.2422     1.2982
C      1.2590    -1.5464     2.4004
C      1.7843    -1.3566     3.6661
C      0.9591    -0.8501     4.6087
C     -0.3868    -0.4542     4.3380
C     -0.8589    -0.6061     3.0483
C     -2.2899    -0.6353     2.6875
P     -2.5977    -2.4096     2.1696
C     -4.1864    -2.6656     1.1958
C     -4.0365    -3.9478     0.3450
C     -4.5257    -1.4534     0.3175
C     -2.6578    -3.3141     3.8308
C     -3.8941    -4.2060     3.9557
C     -1.3748    -4.1304     4.0424
N      0.0703    -0.9585     2.0635
H      0.1487    -0.1120    -5.4508
H      0.7666    -1.5051    -4.4657
H     -0.9646    -1.1619    -4.4650
H      1.6510    -2.4550    -1.9501
H      3.0185    -1.5916    -3.6182
H      3.1371    -0.1929    -2.5152
H      4.4779    -1.4131    -2.5952
H      3.1279    -3.9216    -0.3983
H      3.4038    -4.0650    -2.1397
H      4.5827    -3.1322    -1.1683
H      4.1844     0.3093    -0.5933
H      4.7314    -2.1575     0.9496
H      5.5169    -0.7250     1.7128
H      5.7706    -1.1438    -0.0092
H      2.7819     0.5591     2.1484
H      4.4740     1.1214     1.9550
H      3.2303     1.7794     0.9006
H      1.3501    -3.0654     0.9036
H      2.8910    -2.7267     1.7505
H      2.7868    -1.8032     3.9150
H      1.3550    -0.6217     5.5673
H     -1.0351    -0.1860     5.1463
H     -2.4880     0.0940     1.8812
H     -2.8935    -0.3596     3.6086
H     -5.0274    -2.7945     1.9226
H     -4.8116    -4.6668     0.6491
H     -3.0482    -4.4374     0.5184
H     -4.1323    -3.7250    -0.7329
H     -5.6052    -1.4446     0.1240
H     -4.0138    -1.5024    -0.6567
H     -4.2999    -0.4952     0.8192
H     -2.7250    -2.5717     4.6514
H     -3.9934    -4.8960     3.0950
H     -4.7967    -3.5719     4.0229
H     -3.8330    -4.8019     4.8925
H     -0.5646    -3.8133     3.3413
H     -1.5518    -5.2259     3.9009
H     -0.9907    -3.9623     5.0761
69
{"conf": 4, "E": 114.88, "rms": -1.0, "geom": "OH", "total_charge": 0, "CA_charge": 1, "smiles": "C[C:1]#[4N:2]->[Mn+:3]1(<-[3C-:4]#[O+:5])(<-[5C-:6]#[O+:7])(<-[6H-:8])<-[1P:9]([CH:10]([CH3:11])[CH3:12])([CH:13]([CH3:14])[CH3:15])[CH2:16][c:17]2[cH:18][cH:19][cH:20][c:21]([CH2:22][P:23]([CH:24]([CH3:25])[CH3:26])[CH:27]([CH3:28])[CH3:29])[2n:30]->12", "smiles3D": "C([C:1]#[4N:2]->[Mn+:3]1(<-[3C-:4]#[O+:5])(<-[5C-:6]#[O+:7])(<-[6H-:8])<-[1P:9]([C:10]([C:11]([H:35])([H:36])[H:37])([C:12]([H:38])([H:39])[H:40])[H:34])([C:13]([C:14]([H:42])([H:43])[H:44])([C:15]([H:45])([H:46])[H:47])[H:41])[C:16]([H:48])([H:49])[c:17]2[c:18]([H:50])[c:19]([H:51])[c:20]([H:52])[c:21]([C:22]([P:23]([C:24]([C:25]([H:56])([H:57])[H:58])([C:26]([H:59])([H:60])[H:61])[H:55])[C:27]([C:28]([H:63])([H:64])[H:65])([C:29]([H:66])([H:67])[H:68])[H:62])([H:53])[H:54])[2n:30]->12)([H:31])([H:32])[H:33]", "smiles3Dx": "C([C:1]#[4N:2]->[Mn+:3]1(<-[3C-:4]#[O+:5])(<-[5C-:6]#[O+:7])(<-[6H-:8])<-[1P:9]([C:10]([C:11]([H:35])([H:36])[H:37])([C:12]([H:38])([H:39])[H:40])[H:34])([C:13]([C:14]([H:42])([H:43])[H:44])([C:15]([H:45])([H:46])[H:47])[H:41])[C:16]([H:48])([H:49])[c:17]2[c:18]([H:50])[c:19]([H:51])[c:20]([H:52])[c:21]([C:22]([P:23]([C:24]([C:25]([H:56])([H:57])[H:58])([C:26]([H:59])([H:60])[H:61])[H:55])[C:27]([C:28]([H:63])([H:64])[H:65])([C:29]([H:66])([H:67])[H:68])[H:62])([H:53])[H:54])[2n:30]->12)([H:31])([H:32])[H:33]", "dummies": []}
C     -0.0683     4.8906     0.9260
C     -0.0520     3.4528     0.6690
N     -0.0343     2.2449     0.4463
Mn     0.0000     0.0000     0.0000
C     -2.2587     0.0364    -0.3691
O     -3.4496     0.0538    -0.5637
C      2.2347    -0.0053     0.4972
O      3.4091    -0.0026     0.7705
H     -0.3864    -0.4111     1.7501
P      0.4342     0.3181    -2.5539
C     -0.2886     1.7575    -3.3715
C     -1.6625     2.0808    -2.7820
C     -0.4176     1.5360    -4.8865
C      2.1296     0.1679    -3.1629
C      2.9841     1.3443    -2.6674
C      2.7539    -1.1654    -2.7296
C     -0.4268    -1.1285    -3.1675
C     -0.3004    -2.3149    -2.1973
C     -0.5609    -3.5951    -2.7006
C     -0.4647    -4.7037    -1.8738
C     -0.0559    -4.5412    -0.5601
C      0.2366    -3.2585    -0.0721
C      0.9404    -3.1367     1.2488
P      2.8047    -3.2020     1.0286
C      3.5085    -3.3032     2.7810
C      4.9973    -2.9223     2.7815
C      2.7462    -2.3872     3.7405
C      3.1689    -4.8699     0.2184
C      4.6244    -4.9489    -0.2307
C      2.8172    -6.0706     1.1040
N      0.0086    -2.1582    -0.8607
H     -0.3773     5.0780     1.9753
H     -0.7863     5.3800     0.2360
H      0.9481     5.3065     0.7578
H      0.3760     2.6278    -3.1984
H     -2.3726     1.2440    -2.9264
H     -2.0852     2.9805    -3.2743
H     -1.5761     2.3178    -1.7085
H     -0.8379     2.4469    -5.3637
H     -1.0954     0.6881    -5.1160
H      0.5685     1.3565    -5.3551
H      2.1151     0.1883    -4.2685
H      2.6387     2.2931    -3.1352
H      4.0460     1.2040    -2.9521
H      2.9269     1.4559    -1.5687
H      2.2805    -2.0065    -3.2724
H      3.8329    -1.1926    -2.9802
H      2.6457    -1.3534    -1.6511
H      0.0018    -1.4062    -4.1549
H     -1.5026    -0.8942    -3.2961
H     -0.8287    -3.7310    -3.7395
H     -0.6677    -5.6920    -2.2634
H      0.0722    -5.4172     0.0670
H      0.6195    -3.9422     1.9363
H      0.6949    -2.1898     1.7355
H      3.4061    -4.3366     3.1612
H      5.4804    -3.1587     1.8133
H      5.5417    -3.4771     3.5814
H      5.1415    -1.8268     2.9479
H      2.7001    -1.3533     3.3432
H      3.2434    -2.3640     4.7339
H      1.7154    -2.7599     3.8924
H      2.5605    -4.9193    -0.7070
H      4.9197    -4.0300    -0.7695
H      5.3038    -5.0934     0.6258
H      4.7686    -5.8013    -0.9204
H      3.5690    -6.2140     1.9084
H      1.8223    -5.9392     1.5676
H      2.7885    -6.9950     0.4847
69
{"conf": 5, "E": 123.24, "rms": -1.0, "geom": "OH", "total_charge": 0, "CA_charge": 1, "smiles": "C[C:1]#[4N:2]->[Mn+:3]1(<-[3C-:4]#[O+:5])(<-[5C-:6]#[O+:7])(<-[6H-:8])<-[1P:9]([CH:10]([CH3:11])[CH3:12])([CH:13]([CH3:14])[CH3:15])[CH2:16][c:17]2[cH:18][cH:19][cH:20][c:21]([CH2:22][P:23]([CH:24]([CH3:25])[CH3:26])[CH:27]([CH3:28])[CH3:29])[2n:30]->12", "smiles3D": "C([C:1]#[4N:2]->[Mn+:3]1(<-[3C-:4]#[O+:5])(<-[5C-:6]#[O+:7])(<-[6H-:8])<-[1P:9]([C:10]([C:11]([H:35])([H:36])[H:37])([C:12]([H:38])([H:39])[H:40])[H:34])([C:13]([C:14]([H:42])([H:43])[H:44])([C:15]([H:45])([H:46])[H:47])[H:41])[C:16]([H:48])([H:49])[c:17]2[c:18]([H:50])[c:19]([H:51])[c:20]([H:52])[c:21]([C:22]([P:23]([C:24]([C:25]([H:56])([H:57])[H:58])([C:26]([H:59])([H:60])[H:61])[H:55])[C:27]([C:28]([H:63])([H:64])[H:65])([C:29]([H:66])([H:67])[H:68])[H:62])([H:53])[H:54])[2n:30]->12)([H:31])([H:32])[H:33]", "smiles3Dx": "C([C:1]#[4N:2]->[Mn+:3]1(<-[3C-:4]#[O+:5])(<-[5C-:6]#[O+:7])(<-[6H-:8])<-[1P:9]([C:10]([C:11]([H:35])([H:36])[H:37])([C:12]([H:38])([H:39])[H:40])[H:34])([C:13]([C:14]([H:42])([H:43])[H:44])([C:15]([H:45])([H:46])[H:47])[H:41])[C:16]([H:48])([H:49])[c:17]2[c:18]([H:50])[c:19]([H:51])[c:20]([H:52])[c:21]([C:22]([P:23]([C:24]([C:25]([H:56])([H:57])[H:58])([C:26]([H:59])([H:60])[H:61])[H:55])[C:27]([C:28]([H:63])([H:64])[H:65])([C:29]([H:66])([H:67])[H:68])[H:62])([H:53])[H:54])[2n:30]->12)([H:31])([H:32])[H:33]", "dummies": []}
C      2.8643    -4.0703    -0.1132
C      2.0292    -2.8741    -0.0832
N      1.3273    -1.8681    -0.0528
Mn     0.0000     0.0000     0.0000
C     -0.9011    -0.7516     1.9650
O     -1.3766    -1.1540     2.9967
C      0.9381     0.6533    -1.9785
O      1.4087     0.9726    -3.0422
H     -1.3551    -0.8726    -0.8956
P      1.6474     1.4692     1.3856
C      2.7140     2.6449     0.5131
C      3.5525     1.9398    -0.5788
C      1.8862     3.7705    -0.1291
C      2.6158     0.6467     2.6698
C      3.1664     1.6584     3.7082
C      3.7679    -0.1497     2.0530
C      0.4454     2.4455     2.2936
C     -0.8051     2.7360     1.4525
C     -1.6610     3.7583     1.8845
C     -2.8133     4.0525     1.1652
C     -3.0646     3.3869    -0.0233
C     -2.1791     2.3886    -0.4636
C     -2.2828     1.9126    -1.8834
P     -1.1276     2.8843    -2.9958
C     -1.6782     2.4825    -4.7528
C     -0.6151     2.9588    -5.7484
C     -1.9009     0.9758    -4.9045
C     -1.4834     4.7086    -2.6581
C     -2.8264     5.1655    -3.2239
C     -0.3449     5.5977    -3.1573
N     -1.1363     1.9957     0.3370
H      2.3050    -4.9073    -0.5776
H      3.7803    -3.8724    -0.7092
H      3.1567    -4.3508     0.9204
H      3.4114     3.1001     1.2448
H      3.5316     0.8367    -0.4852
H      4.6104     2.2825    -0.5198
H      3.1901     2.1871    -1.6005
H      2.5340     4.4219    -0.7395
H      1.1009     3.3559    -0.7950
H      1.4132     4.4189     0.6304
H      1.9447    -0.0676     3.1973
H      2.6969     1.4654     4.6926
H      4.2671     1.5707     3.8394
H      2.9541     2.7181     3.4507
H      4.5401     0.5161     1.6111
H      4.2564    -0.7602     2.8327
H      3.3984    -0.8499     1.2842
H      0.9124     3.4017     2.6088
H      0.1365     1.8845     3.2004
H     -1.4386     4.3237     2.7820
H     -3.4767     4.8354     1.5000
H     -3.9212     3.6773    -0.6277
H     -3.3162     2.0339    -2.2574
H     -2.0332     0.8456    -1.9616
H     -2.6302     2.9952    -4.9804
H     -0.5176     4.0593    -5.7248
H      0.3669     2.5075    -5.5067
H     -0.8978     2.6785    -6.7826
H     -2.1196     0.7216    -5.9639
H     -0.9925     0.4216    -4.5777
H     -2.7721     0.6479    -4.2915
H     -1.5035     4.8450    -1.5579
H     -2.7945     5.2251    -4.3306
H     -3.0881     6.1716    -2.8273
H     -3.6303     4.4606    -2.9338
H     -0.4462     6.6203    -2.7305
H      0.6361     5.1887    -2.8386
H     -0.3556     5.6996    -4.2619
69
{"conf": 6, "E": 110.01, "rms": -1.0, "geom": "OH", "total_charge": 0, "CA_charge": 1, "smiles": "C[C:1]#[4N:2]->[Mn+:3]1(<-[3C-:4]#[O+:5])(<-[5C-:6]#[O+:7])(<-[6H-:8])<-[1P:9]([CH:10]([CH3:11])[CH3:12])([CH:13]([CH3:14])[CH3:15])[CH2:16][c:17]2[cH:18][cH:19][cH:20][c:21]([CH2:22][P:23]([CH:24]([CH3:25])[CH3:26])[CH:27]([CH3:28])[CH3:29])[2n:30]->12", "smiles3D": "C([C:1]#[4N:2]->[Mn+:3]1(<-[3C-:4]#[O+:5])(<-[5C-:6]#[O+:7])(<-[6H-:8])<-[1P:9]([C:10]([C:11]([H:35])([H:36])[H:37])([C:12]([H:38])([H:39])[H:40])[H:34])([C:13]([C:14]([H:42])([H:43])[H:44])([C:15]([H:45])([H:46])[H:47])[H:41])[C:16]([H:48])([H:49])[c:17]2[c:18]([H:50])[c:19]([H:51])[c:20]([H:52])[c:21]([C:22]([P:23]([C:24]([C:25]([H:56])([H:57])[H:58])([C:26]([H:59])([H:60])[H:61])[H:55])[C:27]([C:28]([H:63])([H:64])[H:65])([C:29]([H:66])([H:67])[H:68])[H:62])([H:53])[H:54])[2n:30]->12)([H:31])([H:32])[H:33]", "smiles3Dx": "C([C:1]#[4N:2]->[Mn+:3]1(<-[3C-:4]#[O+:5])(<-[5C-:6]#[O+:7])(<-[6H-:8])<-[1P:9]([C:10]([C:11]([H:35])([H:36])[H:37])([C:12]([H:38])([H:39])[H:40])[H:34])([C:13]([C:14]([H:42])([H:43])[H:44])([C:15]([H:45])([H:46])[H:47])[H:41])[C:16]([H:48])([H:49])[c:17]2[c:18]([H:50])[c:19]([H:51])[c:20]([H:52])[c:21]([C:22]([P:23]([C:24]([C:25]([H:56])([H:57])[H:58])([C:26]([H:59])([H:60])[H:61])[H:55])[C:27]([C:28]([H:63])([H:64])[H:65])([C:29]([H:66])([H:67])[H:68])[H:62])([H:53])[H:54])[2n:30]->12)([H:31])([H:32])[H:33]", "dummies": []}
C      0.0156     1.0824    -4.8601
C      0.0159     0.7621    -3.4323
N      0.0137     0.4917    -2.2339
Mn     0.0000     0.0000     0.0000
C     -1.8863    -1.2679    -0.2789
O     -2.8817    -1.9334    -0.4188
C      1.8206     1.3546     0.2971
O      2.7805     2.0685     0.4530
H     -1.0702     1.4510     0.3200
P      1.5530    -2.0937    -0.2326
C      3.3318    -1.8498     0.0183
C      3.6214    -1.3138     1.4295
C      4.1220    -3.1600    -0.1822
C      1.3387    -3.1517    -1.6821
C     -0.1451    -3.3892    -1.9797
C      1.9949    -2.5088    -2.9150
C      0.9826    -3.0106     1.1972
C      0.6845    -2.0558     2.3639
C      0.9545    -2.5012     3.6665
C      0.6874    -1.6787     4.7504
C      0.0863    -0.4474     4.5434
C     -0.2529    -0.0437     3.2433
C     -1.0411     1.2217     3.0557
P     -2.7501     0.8736     2.3523
C     -3.8188     0.2763     3.7929
C     -3.2943    -1.0595     4.3293
C     -5.2698     0.0962     3.3326
C     -3.2871     2.6357     1.9401
C     -4.3609     2.6356     0.8518
C     -3.7275     3.4356     3.1707
N      0.1189    -0.8115     2.1708
H     -1.0290     1.2424    -5.2004
H      0.6085     2.0045    -5.0364
H      0.4629     0.2394    -5.4253
H      3.6898    -1.1012    -0.7210
H      4.6762    -0.9707     1.4899
H      3.4862    -2.1056     2.1940
H      2.9684    -0.4643     1.6933
H      4.0773    -3.5268    -1.2215
H      3.7670    -3.9648     0.4917
H      5.1946    -2.9834     0.0376
H      1.8201    -4.1328    -1.4853
H     -0.2425    -4.1037    -2.8242
H     -0.6736    -3.8383    -1.1175
H     -0.6429    -2.4446    -2.2819
H      1.8883    -3.1821    -3.7934
H      3.0764    -2.3227    -2.7706
H      1.5151    -1.5415    -3.1596
H      1.7557    -3.7450     1.4980
H      0.0547    -3.5571     0.9426
H      1.3905    -3.4771     3.8394
H      0.9209    -2.0092     5.7544
H     -0.1563     0.1698     5.3999
H     -1.1624     1.7615     4.0186
H     -0.4717     1.8979     2.3897
H     -3.7887     1.0201     4.6166
H     -4.0504    -1.5582     4.9728
H     -2.4094    -0.8881     4.9675
H     -3.0290    -1.7443     3.4968
H     -5.8798    -0.3629     4.1391
H     -5.7374     1.0715     3.1041
H     -5.3162    -0.5551     2.4343
H     -2.4024     3.1534     1.5121
H     -4.5805     3.6771     0.5343
H     -4.0013     2.0714    -0.0350
H     -5.3005     2.1720     1.2067
H     -4.6780     3.0493     3.5892
H     -2.9437     3.4012     3.9555
H     -3.8826     4.4994     2.8901
69
{"conf": 7, "E": 128.04, "rms": -1.0, "geom": "OH", "total_charge": 0, "CA_charge": 1, "smiles": "C[C:1]#[4N:2]->[Mn+:3]1(<-[3C-:4]#[O+:5])(<-[5C-:6]#[O+:7])(<-[6H-:8])<-[1P:9]([CH:10]([CH3:11])[CH3:12])([CH:13]([CH3:14])[CH3:15])[CH2:16][c:17]2[cH:18][cH:19][cH:20][c:21]([CH2:22][P:23]([CH:24]([CH3:25])[CH3:26])[CH:27]([CH3:28])[CH3:29])[2n:30]->12", "smiles3D": "C([C:1]#[4N:2]->[Mn+:3]1(<-[3C-:4]#[O+:5])(<-[5C-:6]#[O+:7])(<-[6H-:8])<-[1P:9]([C:10]([C:11]([H:35])([H:36])[H:37])([C:12]([H:38])([H:39])[H:40])[H:34])([C:13]([C:14]([H:42])([H:43])[H:44])([C:15]([H:45])([H:46])[H:47])[H:41])[C:16]([H:48])([H:49])[c:17]2[c:18]([H:50])[c:19]([H:51])[c:20]([H:52])[c:21]([C:22]([P:23]([C:24]([C:25]([H:56])([H:57])[H:58])([C:26]([H:59])([H:60])[H:61])[H:55])[C:27]([C:28]([H:63])([H:64])[H:65])([C:29]([H:66])([H:67])[H:68])[H:62])([H:53])[H:54])[2n:30]->12)([H:31])([H:32])[H:33]", "smiles3Dx": "C([C:1]#[4N:2]->[Mn+:3]1(<-[3C-:4]#[O+:5])(<-[5C-:6]#[O+:7])(<-[6H-:8])<-[1P:9]([C:10]([C:11]([H:35])([H:36])[H:37])([C:12]([H:38])([H:39])[H:40])[H:34])([C:13]([C:14]([H:42])([H:43])[H:44])([C:15]([H:45])([H:46])[H:47])[H:41])[C:16]([H:48])([H:49])[c:17]2[c:18]([H:50])[c:19]([H:51])[c:20]([H:52])[c:21]([C:22]([P:23]([C:24]([C:25]([H:56])([H:57])[H:58])([C:26]([H:59])([H:60])[H:61])[H:55])[C:27]([C:28]([H:63])([H:64])[H:65])([C:29]([H:66])([H:67])[H:68])[H:62])([H:53])[H:54])[2n:30]->12)([H:31])([H:32])[H:33]", "dummies": []}
C      4.5609     1.8755    -0.6989
C      3.2272     1.3030    -0.5393
N      2.1002     0.8365    -0.3816
Mn     0.0000     0.0000     0.0000
C     -0.0482     1.2367     1.9264
O     -0.0797     1.8868     2.9418
C      0.1041    -1.2171    -1.9383
O      0.1692    -1.8435    -2.9674
H      0.6760    -1.4135     0.9578
P     -1.2429     1.9207    -1.2387
C     -1.7548     1.6482    -2.9546
C     -2.8022     0.5200    -3.0351
C     -0.5407     1.3080    -3.8524
C     -0.5256     3.5716    -1.0911
C     -1.5749     4.6670    -1.3354
C      0.6461     3.7575    -2.0600
C     -2.7380     1.9548    -0.2582
C     -3.1387     0.5539     0.2290
C     -4.4549     0.3735     0.6721
C     -4.8322    -0.8151     1.2699
C     -3.9169    -1.8550     1.3636
C     -2.6259    -1.7028     0.8271
C     -1.6567    -2.8622     0.8583
P     -2.5202    -4.5107     0.5350
C     -1.9077    -5.3283    -1.0436
C     -0.4474    -5.0049    -1.3735
C     -2.8207    -4.9294    -2.2009
C     -2.1661    -5.6880     1.9512
C     -2.7827    -5.1504     3.2396
C     -0.6711    -5.9626     2.1320
N     -2.2294    -0.4761     0.3624
H      5.2422     1.4138     0.0449
H      4.5138     2.9712    -0.5239
H      4.9355     1.6713    -1.7197
H     -2.2231     2.5721    -3.3436
H     -2.4313    -0.4077    -2.5519
H     -3.0379     0.2895    -4.0961
H     -3.7538     0.8264    -2.5603
H     -0.6877     0.3616    -4.4184
H     -0.3959     2.1122    -4.6109
H      0.4006     1.2046    -3.2808
H     -0.1385     3.6880    -0.0564
H     -2.0971     4.5439    -2.3090
H     -2.3312     4.6790    -0.5192
H     -1.0899     5.6699    -1.3352
H      1.1787     4.7056    -1.8245
H      1.3738     2.9294    -1.9579
H      0.2944     3.8179    -3.1121
H     -3.5609     2.3942    -0.8634
H     -2.5687     2.5949     0.6313
H     -5.1719     1.1788     0.6066
H     -5.8322    -0.9343     1.6781
H     -4.2240    -2.7738     1.8424
H     -0.8836    -2.7135     0.0800
H     -1.1568    -2.8868     1.8530
H     -1.9938    -6.4310    -0.9035
H     -0.3544    -3.9714    -1.7456
H     -0.0836    -5.6856    -2.1710
H      0.2043    -5.1205    -0.4918
H     -2.8062    -3.8284    -2.3502
H     -2.4973    -5.4256    -3.1431
H     -3.8638    -5.2462    -1.9882
H     -2.6665    -6.6514     1.7151
H     -2.6500    -5.8835     4.0689
H     -3.8756    -4.9893     3.1046
H     -2.3146    -4.1905     3.5386
H     -0.5165    -6.6555     2.9926
H     -0.1123    -5.0228     2.3217
H     -0.2682    -6.4711     1.2323
69
{"conf": 8, "E": 120.08, "rms": -1.0, "geom": "OH", "total_charge": 0, "CA_charge": 1, "smiles": "C[C:1]#[4N:2]->[Mn+:3]1(<-[3C-:4]#[O+:5])(<-[5C-:6]#[O+:7])(<-[6H-:8])<-[1P:9]([CH:10]([CH3:11])[CH3:12])([CH:13]([CH3:14])[CH3:15])[CH2:16][c:17]2[cH:18][cH:19][cH:20][c:21]([CH2:22][P:23]([CH:24]([CH3:25])[CH3:26])[CH:27]([CH3:28])[CH3:29])[2n:30]->12", "smiles3D": "C([C:1]#[4N:2]->[Mn+:3]1(<-[3C-:4]#[O+:5])(<-[5C-:6]#[O+:7])(<-[6H-:8])<-[1P:9]([C:10]([C:11]([H:35])([H:36])[H:37])([C:12]([H:38])([H:39])[H:40])[H:34])([C:13]([C:14]([H:42])([H:43])[H:44])([C:15]([H:45])([H:46])[H:47])[H:41])[C:16]([H:48])([H:49])[c:17]2[c:18]([H:50])[c:19]([H:51])[c:20]([H:52])[c:21]([C:22]([P:23]([C:24]([C:25]([H:56])([H:57])[H:58])([C:26]([H:59])([H:60])[H:61])[H:55])[C:27]([C:28]([H:63])([H:64])[H:65])([C:29]([H:66])([H:67])[H:68])[H:62])([H:53])[H:54])[2n:30]->12)([H:31])([H:32])[H:33]", "smiles3Dx": "C([C:1]#[4N:2]->[Mn+:3]1(<-[3C-:4]#[O+:5])(<-[5C-:6]#[O+:7])(<-[6H-:8])<-[1P:9]([C:10]([C:11]([H:35])([H:36])[H:37])([C:12]([H:38])([H:39])[H:40])[H:34])([C:13]([C:14]([H:42])([H:43])[H:44])([C:15]([H:45])([H:46])[H:47])[H:41])[C:16]([H:48])([H:49])[c:17]2[c:18]([H:50])[c:19]([H:51])[c:20]([H:52])[c:21]([C:22]([P:23]([C:24]([C:25]([H:56])([H:57])[H:58])([C:26]([H:59])([H:60])[H:61])[H:55])[C:27]([C:28]([H:63])([H:64])[H:65])([C:29]([H:66])([H:67])[H:68])[H:62])([H:53])[H:54])[2n:30]->12)([H:31])([H:32])[H:33]", "dummies": []}
C      1.5493     4.7127    -0.3447
C      1.0527     3.3395    -0.2809
N      0.6638     2.1787    -0.2050
Mn     0.0000     0.0000     0.0000
C     -1.5137     0.2169    -1.7044
O     -2.3204     0.3389    -2.5968
C      1.4087    -0.2552     1.7885
O      2.1502    -0.3983     2.7285
H     -1.3283     0.4945     1.1646
P      1.8569    -0.8683    -1.6281
C      2.1400    -0.0353    -3.2101
C      0.8137     0.3918    -3.8528
C      3.0325     1.2039    -3.0404
C      3.4370    -1.2437    -0.8335
C      4.4385    -1.8910    -1.8104
C      4.0506     0.0156    -0.2000
C      1.1401    -2.4614    -2.0258
C      0.4304    -3.0618    -0.8072
C      0.4847    -4.4530    -0.6249
C     -0.2220    -5.0438     0.4136
C     -1.0231    -4.2637     1.2347
C     -1.1053    -2.8811     1.0152
C     -2.0637    -2.0646     1.8333
P     -3.4451    -1.3900     0.7516
C     -4.5252    -2.8389     0.1997
C     -4.8662    -3.8072     1.3336
C     -3.8638    -3.5680    -0.9709
C     -4.4763    -0.2316     1.8317
C     -4.3663    -0.5531     3.3232
C     -5.9377    -0.2019     1.3807
N     -0.3362    -2.2941     0.0434
H      2.6172     4.6951    -0.6460
H      0.9624     5.3044    -1.0753
H      1.4689     5.1846     0.6549
H      2.6422    -0.7436    -3.8969
H      0.3557     1.2075    -3.2670
H      0.1016    -0.4530    -3.9447
H      1.0075     0.7705    -4.8815
H      4.1007     0.9199    -2.9779
H      2.7363     1.7860    -2.1443
H      2.9486     1.8743    -3.9231
H      3.2379    -1.9680    -0.0177
H      4.6216    -1.2817    -2.7110
H      4.1060    -2.8943    -2.1310
H      5.4082    -2.0291    -1.2952
H      3.2733     0.7391     0.1244
H      4.6424    -0.2780     0.6939
H      4.7335     0.5405    -0.8951
H      0.3976    -2.3361    -2.8388
H      1.9308    -3.1504    -2.3813
H      1.0859    -5.0804    -1.2806
H     -0.1586    -6.1101     0.5726
H     -1.5876    -4.7386     2.0302
H     -2.5050    -2.6739     2.6508
H     -1.5111    -1.2578     2.3453
H     -5.4753    -2.4234    -0.1964
H     -5.3424    -3.2655     2.1723
H     -3.9599    -4.3266     1.7020
H     -5.5863    -4.5654     0.9641
H     -4.5720    -4.2899    -1.4235
H     -2.9716    -4.1277    -0.6491
H     -3.5588    -2.8498    -1.7565
H     -4.0582     0.7876     1.6815
H     -4.6224    -1.6102     3.5381
H     -3.3298    -0.3516     3.6801
H     -5.0451     0.0971     3.9108
H     -6.4581    -1.1534     1.6353
H     -6.4737     0.6306     1.8850
H     -5.9897    -0.0300     0.2836
69
{"conf": 9, "E": 125.4, "rms": -1.0, "geom": "OH", "total_charge": 0, "CA_charge": 1, "smiles": "C[C:1]#[4N:2]->[Mn+:3]1(<-[3C-:4]#[O+:5])(<-[5C-:6]#[O+:7])(<-[6H-:8])<-[1P:9]([CH:10]([CH3:11])[CH3:12])([CH:13]([CH3:14])[CH3:15])[CH2:16][c:17]2[cH:18][cH:19][cH:20][c:21]([CH2:22][P:23]([CH:24]([CH3:25])[CH3:26])[CH:27]([CH3:28])[CH3:29])[2n:30]->12", "smiles3D": "C([C:1]#[4N:2]->[Mn+:3]1(<-[3C-:4]#[O+:5])(<-[5C-:6]#[O+:7])(<-[6H-:8])<-[1P:9]([C:10]([C:11]([H:35])([H:36])[H:37])([C:12]([H:38])([H:39])[H:40])[H:34])([C:13]([C:14]([H:42])([H:43])[H:44])([C:15]([H:45])([H:46])[H:47])[H:41])[C:16]([H:48])([H:49])[c:17]2[c:18]([H:50])[c:19]([H:51])[c:20]([H:52])[c:21]([C:22]([P:23]([C:24]([C:25]([H:56])([H:57])[H:58])([C:26]([H:59])([H:60])[H:61])[H:55])[C:27]([C:28]([H:63])([H:64])[H:65])([C:29]([H:66])([H:67])[H:68])[H:62])([H:53])[H:54])[2n:30]->12)([H:31])([H:32])[H:33]", "smiles3Dx": "C([C:1]#[4N:2]->[Mn+:3]1(<-[3C-:4]#[O+:5])(<-[5C-:6]#[O+:7])(<-[6H-:8])<-[1P:9]([C:10]([C:11]([H:35])([H:36])[H:37])([C:12]([H:38])([H:39])[H:40])[H:34])([C:13]([C:14]([H:42])([H:43])[H:44])([C:15]([H:45])([H:46])[H:47])[H:41])[C:16]([H:48])([H:49])[c:17]2[c:18]([H:50])[c:19]([H:51])[c:20]([H:52])[c:21]([C:22]([P:23]([C:24]([C:25]([H:56])([H:57])[H:58])([C:26]([H:59])([H:60])[H:61])[H:55])[C:27]([C:28]([H:63])([H:64])[H:65])([C:29]([H:66])([H:67])[H:68])[H:62])([H:53])[H:54])[2n:30]->12)([H:31])([H:32])[H:33]", "dummies": []}
C     -3.3291    -3.6659     0.6257
C     -2.3422    -2.5901     0.4665
N     -1.5221    -1.6865     0.3137
Mn     0.0000     0.0000     0.0000
C     -0.5240     0.0937    -2.2255
O     -0.7970     0.1540    -3.3978
C      0.6267    -0.1346     2.1992
O      0.9591    -0.1977     3.3588
H      1.3189    -1.2122    -0.3930
P     -1.7172     1.8801     0.5689
C     -1.6336     2.4412     2.2912
C     -1.7529     3.9700     2.4227
C     -2.7019     1.7574     3.1505
C     -3.4394     1.6274     0.0741
C     -3.5038     0.9153    -1.2760
C     -4.2064     2.9527    -0.0088
C     -1.0026     3.1691    -0.4492
C      0.5186     3.1440    -0.3060
C      1.2076     4.3603    -0.2331
C      2.5875     4.3614    -0.0924
C      3.2829     3.1542    -0.0964
C      2.5850     1.9472    -0.2745
C      3.3281     0.6424    -0.4548
P      5.0552     0.8374    -1.1529
C      6.2083     0.9425     0.3328
C      6.4881    -0.4169     0.9846
C      7.5124     1.6251    -0.0808
C      5.4386    -0.7046    -2.1745
C      4.8793    -0.4924    -3.5863
C      4.8722    -2.0055    -1.5868
N      1.2177     1.9550    -0.2860
H     -4.2197    -3.4431     0.0052
H     -2.8896    -4.6232     0.2905
H     -3.6385    -3.7459     1.6819
H     -0.6412     2.1511     2.6876
H     -1.8254     4.2486     3.4941
H     -2.6375     4.3785     1.8981
H     -0.8255     4.4487     2.0422
H     -2.4955     1.9735     4.2233
H     -3.7282     2.1172     2.9147
H     -2.6528     0.6541     3.0140
H     -3.9324     0.9853     0.8280
H     -3.0130    -0.0760    -1.2171
H     -4.5641     0.7332    -1.5607
H     -3.0392     1.5271    -2.0743
H     -3.6824     3.6781    -0.6634
H     -4.3691     3.3884     0.9983
H     -5.2255     2.7794    -0.4260
H     -1.4026     4.1539    -0.1547
H     -1.2622     2.9819    -1.5057
H      0.6813     5.3026    -0.2602
H      3.1173     5.3014     0.0005
H      4.3612     3.1874     0.0027
H      2.7673     0.0798    -1.2269
H      3.3505     0.0755     0.5015
H      5.7116     1.5883     1.0908
H      7.0595    -0.2681     1.9241
H      5.5352    -0.9200     1.2567
H      7.0859    -1.0558     0.3002
H      7.2874     2.6419    -0.4730
H      8.0393     1.0343    -0.8692
H      8.1778     1.7506     0.8013
H      6.5485    -0.7969    -2.2588
H      3.7633    -0.4802    -3.5566
H      5.2474     0.4696    -4.0007
H      5.2147    -1.3095    -4.2597
H      5.3637    -2.2693    -0.6343
H      3.7744    -1.9357    -1.4164
H      5.0507    -2.8528    -2.2905
69
{"conf": 10, "E": 122.94, "rms": -1.0, "geom": "OH", "total_charge": 0, "CA_charge": 1, "smiles": "C[C:1]#[4N:2]->[Mn+:3]1(<-[3C-:4]#[O+:5])(<-[5C-:6]#[O+:7])(<-[6H-:8])<-[1P:9]([CH:10]([CH3:11])[CH3:12])([CH:13]([CH3:14])[CH3:15])[CH2:16][c:17]2[cH:18][cH:19][cH:20][c:21]([CH2:22][P:23]([CH:24]([CH3:25])[CH3:26])[CH:27]([CH3:28])[CH3:29])[2n:30]->12", "smiles3D": "C([C:1]#[4N:2]->[Mn+:3]1(<-[3C-:4]#[O+:5])(<-[5C-:6]#[O+:7])(<-[6H-:8])<-[1P:9]([C:10]([C:11]([H:35])([H:36])[H:37])([C:12]([H:38])([H:39])[H:40])[H:34])([C:13]([C:14]([H:42])([H:43])[H:44])([C:15]([H:45])([H:46])[H:47])[H:41])[C:16]([H:48])([H:49])[c:17]2[c:18]([H:50])[c:19]([H:51])[c:20]([H:52])[c:21]([C:22]([P:23]([C:24]([C:25]([H:56])([H:57])[H:58])([C:26]([H:59])([H:60])[H:61])[H:55])[C:27]([C:28]([H:63])([H:64])[H:65])([C:29]([H:66])([H:67])[H:68])[H:62])([H:53])[H:54])[2n:30]->12)([H:31])([H:32])[H:33]", "smiles3Dx": "C([C:1]#[4N:2]->[Mn+:3]1(<-[3C-:4]#[O+:5])(<-[5C-:6]#[O+:7])(<-[6H-:8])<-[1P:9]([C:10]([C:11]([H:35])([H:36])[H:37])([C:12]([H:38])([H:39])[H:40])[H:34])([C:13]([C:14]([H:42])([H:43])[H:44])([C:15]([H:45])([H:46])[H:47])[H:41])[C:16]([H:48])([H:49])[c:17]2[c:18]([H:50])[c:19]([H:51])[c:20]([H:52])[c:21]([C:22]([P:23]([C:24]([C:25]([H:56])([H:57])[H:58])([C:26]([H:59])([H:60])[H:61])[H:55])[C:27]([C:28]([H:63])([H:64])[H:65])([C:29]([H:66])([H:67])[H:68])[H:62])([H:53])[H:54])[2n:30]->12)([H:31])([H:32])[H:33]", "dummies": []}
C     -2.0015     4.2632    -1.6010
C     -1.4225     2.9984    -1.1597
N     -0.9339     1.9418    -0.7711
Mn     0.0000     0.0000     0.0000
C     -0.7630     0.5505     2.0947
O     -1.1551     0.8508     3.1950
C      0.7896    -0.4701    -2.0900
O      1.1946    -0.7283    -3.1989
H      1.5682     0.8871     0.3266
P     -2.1351    -1.4580    -0.3621
C     -3.2600    -1.6282     1.0476
C     -4.5032    -2.4748     0.6942
C     -2.5455    -2.2821     2.2477
C     -3.1307    -1.1367    -1.8344
C     -2.2517    -0.9512    -3.0774
C     -3.9779     0.1324    -1.6382
C     -1.3688    -3.0660    -0.5508
C     -0.1212    -3.1954     0.3354
C      0.2448    -4.4857     0.7462
C      1.4296    -4.6963     1.4302
C      2.2697    -3.6216     1.6769
C      1.9001    -2.3304     1.2707
C      2.8650    -1.2013     1.5034
P      2.2730    -0.0589     2.8651
C      2.4109    -0.8745     4.5636
C      1.3588    -1.9693     4.7157
C      3.8137    -1.4335     4.8515
C      3.3231     1.5018     2.7837
C      4.8052     1.2273     2.5329
C      3.1120     2.3671     4.0248
N      0.7039    -2.1271     0.6287
H     -1.5097     4.5888    -2.5420
H     -3.0899     4.1256    -1.7725
H     -1.8550     5.0393    -0.8218
H     -3.5979    -0.6137     1.3497
H     -5.1428    -2.5820     1.5946
H     -4.2381    -3.4909     0.3400
H     -5.1379    -1.9899    -0.0704
H     -2.4101    -3.3727     2.0912
H     -1.5370    -1.8622     2.4139
H     -3.1524    -2.1434     3.1698
H     -3.8029    -2.0003    -2.0052
H     -1.6604    -0.0176    -2.9908
H     -1.5745    -1.8089    -3.2421
H     -2.8922    -0.8653    -3.9843
H     -3.3311     1.0002    -1.4050
H     -4.7155     0.0304    -0.8175
H     -4.5438     0.3741    -2.5624
H     -1.0672    -3.2170    -1.5997
H     -2.0978    -3.8559    -0.2789
H     -0.3707    -5.3345     0.4998
H      1.6983    -5.6921     1.7449
H      3.2055    -3.7958     2.1981
H      3.8668    -1.6040     1.7773
H      3.0100    -0.6450     0.5553
H      2.1831    -0.0937     5.3282
H      1.2664    -2.2643     5.7771
H      1.6220    -2.8770     4.1382
H      0.3638    -1.6078     4.3765
H      4.5175    -0.5965     5.0183
H      3.7996    -2.0357     5.7856
H      4.1771    -2.0856     4.0289
H      2.9568     2.0878     1.9159
H      5.3558     2.1879     2.4169
H      5.2638     0.6848     3.3772
H      4.9507     0.6400     1.6033
H      3.5175     1.8665     4.9270
H      2.0317     2.5553     4.1773
H      3.6217     3.3457     3.9046
69
{"conf": 11, "E": 127.97, "rms": -1.0, "geom": "OH", "total_charge": 0, "CA_charge": 1, "smiles": "C[C:1]#[4N:2]->[Mn+:3]1(<-[3C-:4]#[O+:5])(<-[5C-:6]#[O+:7])(<-[6H-:8])<-[1P:9]([CH:10]([CH3:11])[CH3:12])([CH:13]([CH3:14])[CH3:15])[CH2:16][c:17]2[cH:18][cH:19][cH:20][c:21]([CH2:22][P:23]([CH:24]([CH3:25])[CH3:26])[CH:27]([CH3:28])[CH3:29])[2n:30]->12", "smiles3D": "C([C:1]#[4N:2]->[Mn+:3]1(<-[3C-:4]#[O+:5])(<-[5C-:6]#[O+:7])(<-[6H-:8])<-[1P:9]([C:10]([C:11]([H:35])([H:36])[H:37])([C:12]([H:38])([H:39])[H:40])[H:34])([C:13]([C:14]([H:42])([H:43])[H:44])([C:15]([H:45])([H:46])[H:47])[H:41])[C:16]([H:48])([H:49])[c:17]2[c:18]([H:50])[c:19]([H:51])[c:20]([H:52])[c:21]([C:22]([P:23]([C:24]([C:25]([H:56])([H:57])[H:58])([C:26]([H:59])([H:60])[H:61])[H:55])[C:27]([C:28]([H:63])([H:64])[H:65])([C:29]([H:66])([H:67])[H:68])[H:62])([H:53])[H:54])[2n:30]->12)([H:31])([H:32])[H:33]", "smiles3Dx": "C([C:1]#[4N:2]->[Mn+:3]1(<-[3C-:4]#[O+:5])(<-[5C-:6]#[O+:7])(<-[6H-:8])<-[1P:9]([C:10]([C:11]([H:35])([H:36])[H:37])([C:12]([H:38])([H:39])[H:40])[H:34])([C:13]([C:14]([H:42])([H:43])[H:44])([C:15]([H:45])([H:46])[H:47])[H:41])[C:16]([H:48])([H:49])[c:17]2[c:18]([H:50])[c:19]([H:51])[c:20]([H:52])[c:21]([C:22]([P:23]([C:24]([C:25]([H:56])([H:57])[H:58])([C:26]([H:59])([H:60])[H:61])[H:55])[C:27]([C:28]([H:63])([H:64])[H:65])([C:29]([H:66])([H:67])[H:68])[H:62])([H:53])[H:54])[2n:30]->12)([H:31])([H:32])[H:33]", "dummies": []}
C      1.8040     3.4652     3.0825
C      1.2763     2.4346     2.1918
N      0.8329     1.5776     1.4332
Mn     0.0000     0.0000     0.0000
C      0.9476    -1.6609     1.2545
O      1.4474    -2.5355     1.9172
C     -0.8744     1.6341    -1.3423
O     -1.3416     2.4931    -2.0473
H      1.5476     0.0758    -0.9812
P     -2.2179    -0.2265     1.3498
C     -2.8879     1.2758     2.1084
C     -4.3740     1.1306     2.4655
C     -2.6932     2.4776     1.1753
C     -2.1598    -1.5662     2.5641
C     -3.5154    -2.2643     2.7586
C     -1.6314    -1.0481     3.9092
C     -3.2857    -0.7383     0.0110
C     -2.5491    -1.7316    -0.8914
C     -3.2717    -2.8162    -1.4109
C     -2.6500    -3.7212    -2.2558
C     -1.3309    -3.5156    -2.6300
C     -0.6316    -2.3891    -2.1578
C      0.7855    -2.1552    -2.6062
P      1.0465    -2.5525    -4.4239
C      0.6986    -0.9774    -5.4074
C     -0.7290    -0.4980    -5.1249
C      1.7141     0.1450    -5.1459
C      2.8385    -3.1072    -4.6078
C      3.1963    -3.2677    -6.0849
C      3.8481    -2.2099    -3.8819
N     -1.2200    -1.5614    -1.2348
H      2.4837     4.1351     2.5116
H      0.9634     4.0573     3.5001
H      2.3670     2.9842     3.9073
H     -2.3229     1.4782     3.0401
H     -4.9572     0.6341     1.6631
H     -4.8375     2.1295     2.6442
H     -4.4843     0.5826     3.4261
H     -1.6101     2.6778     1.0564
H     -3.1402     3.3912     1.6323
H     -3.1654     2.3214     0.1863
H     -1.4509    -2.3285     2.1860
H     -4.3238    -1.5578     3.0287
H     -3.7972    -2.8372     1.8461
H     -3.4332    -3.0124     3.5773
H     -1.4074    -1.9119     4.5799
H     -0.6826    -0.4838     3.7587
H     -2.3812    -0.4027     4.4253
H     -3.5692     0.1498    -0.5905
H     -4.2070    -1.1960     0.4150
H     -4.3108    -2.9723    -1.1478
H     -3.1986    -4.5798    -2.6293
H     -0.8601    -4.2343    -3.2882
H      1.0168    -1.0949    -2.5212
H      1.4700    -2.7562    -1.9717
H      0.7513    -1.2453    -6.4841
H     -0.8529    -0.2254    -4.0530
H     -0.9738     0.3886    -5.7486
H     -1.4486    -1.3031    -5.3850
H      2.6341    -0.0250    -5.7338
H      1.9767     0.2298    -4.0771
H      1.3082     1.1221    -5.4737
H      2.8946    -4.1111    -4.1360
H      2.4402    -3.9064    -6.5965
H      3.2380    -2.2808    -6.5925
H      4.1884    -3.7645    -6.1812
H      3.9778    -1.2393    -4.3976
H      4.8383    -2.7154    -3.8584
H      3.5451    -2.0291    -2.8324
69
{"conf": 12, "E": 284.49, "rms": -1.0, "geom": "OH", "total_charge": 0, "CA_charge": 1, "smiles": "C[C:1]#[4N:2]->[Mn+:3]1(<-[3C-:4]#[O+:5])(<-[5C-:6]#[O+:7])(<-[6H-:8])<-[1P:9]([CH:10]([CH3:11])[CH3:12])([CH:13]([CH3:14])[CH3:15])[CH2:16][c:17]2[cH:18][cH:19][cH:20][c:21]([CH2:22][P:23]([CH:24]([CH3:25])[CH3:26])[CH:27]([CH3:28])[CH3:29])[2n:30]->12", "smiles3D": "C([C:1]#[4N:2]->[Mn+:3]1(<-[3C-:4]#[O+:5])(<-[5C-:6]#[O+:7])(<-[6H-:8])<-[1P:9]([C:10]([C:11]([H:35])([H:36])[H:37])([C:12]([H:38])([H:39])[H:40])[H:34])([C:13]([C:14]([H:42])([H:43])[H:44])([C:15]([H:45])([H:46])[H:47])[H:41])[C:16]([H:48])([H:49])[c:17]2[c:18]([H:50])[c:19]([H:51])[c:20]([H:52])[c:21]([C:22]([P:23]([C:24]([C:25]([H:56])([H:57])[H:58])([C:26]([H:59])([H:60])[H:61])[H:55])[C:27]([C:28]([H:63])([H:64])[H:65])([C:29]([H:66])([H:67])[H:68])[H:62])([H:53])[H:54])[2n:30]->12)([H:31])([H:32])[H:33]", "smiles3Dx": "C([C:1]#[4N:2]->[Mn+:3]1(<-[3C-:4]#[O+:5])(<-[5C-:6]#[O+:7])(<-[6H-:8])<-[1P:9]([C:10]([C:11]([H:35])([H:36])[H:37])([C:12]([H:38])([H:39])[H:40])[H:34])([C:13]([C:14]([H:42])([H:43])[H:44])([C:15]([H:45])([H:46])[H:47])[H:41])[C:16]([H:48])([H:49])[c:17]2[c:18]([H:50])[c:19]([H:51])[c:20]([H:52])[c:21]([C:22]([P:23]([C:24]([C:25]([H:56])([H:57])[H:58])([C:26]([H:59])([H:60])[H:61])[H:55])[C:27]([C:28]([H:63])([H:64])[H:65])([C:29]([H:66])([H:67])[H:68])[H:62])([H:53])[H:54])[2n:30]->12)([H:31])([H:32])[H:33]", "dummies": []}
C      2.4336    -3.8028     0.4465
C      1.3585    -2.9526     0.2381
N      0.6553    -2.0049    -0.0241
Mn     0.0000     0.0000     0.0000
C     -2.3680    -0.2232     0.0906
O     -3.5433    -0.3029     0.1903
C      2.3042     0.7023    -0.1678
O      3.4313     1.1128    -0.1999
H     -0.0374     0.1989    -1.7478
P      0.2111     0.0953     2.5512
C      1.2448    -1.0712     3.5160
C      2.6994    -1.1175     3.0041
C      0.6444    -2.4863     3.6025
C     -1.4174     0.2344     3.4808
C     -2.2749     1.3995     2.9429
C     -2.1816    -1.0907     3.4593
C      1.0201     1.6877     2.7128
C      0.7164     2.6044     1.5563
C      1.0603     4.0115     1.5685
C      0.7576     4.8430     0.4687
C     -0.4285     4.4984    -0.1791
C     -0.7009     3.0888    -0.3166
C     -1.8384     2.5596    -1.1371
P     -2.3384     3.7923    -2.4195
C     -3.8440     4.8152    -1.9637
C     -4.3883     4.4060    -0.5849
C     -3.4030     6.2861    -1.9343
C     -2.2938     3.1476    -4.1887
C     -3.0571     1.8103    -4.3354
C     -0.8231     2.9769    -4.5971
N     -0.0384     2.1813     0.4937
H      2.7906    -4.3893    -0.5101
H      2.5732    -4.4224     1.4531
H      3.2739    -3.0277     0.5430
H      1.3057    -0.7319     4.5172
H      3.1415    -2.1206     3.0110
H      3.3801    -0.4795     3.5866
H      2.7426    -0.7691     1.9417
H      0.1835    -2.6711     4.5773
H      1.3522    -3.2941     3.4215
H     -0.1141    -2.6009     2.8101
H     -1.2116     0.4712     4.5054
H     -1.8591     1.8694     2.0458
H     -3.2767     1.0631     2.6154
H     -2.4208     2.2064     3.6795
H     -1.7992    -1.8135     4.1886
H     -2.0770    -1.5430     2.4549
H     -3.2745    -0.9671     3.6494
H      2.0555     1.5493     2.7200
H      0.7777     2.1600     3.6876
H      1.9175     4.2393     2.2095
H      1.1998     5.8815     0.4422
H     -0.8821     5.2773    -0.9483
H     -1.5643     1.6472    -1.6406
H     -2.7196     2.2576    -0.5676
H     -4.6766     4.6988    -2.7267
H     -5.1652     5.0982    -0.2089
H     -4.8184     3.3795    -0.6085
H     -3.5583     4.3987     0.1593
H     -2.8496     6.5176    -0.9963
H     -4.2943     6.9254    -1.9879
H     -2.7370     6.5159    -2.7940
H     -2.7460     3.8926    -4.9020
H     -2.7075     1.0880    -3.5600
H     -2.9252     1.3081    -5.3387
H     -4.1415     1.9850    -4.1389
H     -0.6951     2.7293    -5.6660
H     -0.2515     3.9134    -4.4192
H     -0.3181     2.1810    -4.0080
69
{"conf": 13, "E": 251.15, "rms": -1.0, "geom": "OH", "total_charge": 0, "CA_charge": 1, "smiles": "C[C:1]#[4N:2]->[Mn+:3]1(<-[3C-:4]#[O+:5])(<-[5C-:6]#[O+:7])(<-[6H-:8])<-[1P:9]([CH:10]([CH3:11])[CH3:12])([CH:13]([CH3:14])[CH3:15])[CH2:16][c:17]2[cH:18][cH:19][cH:20][c:21]([CH2:22][P:23]([CH:24]([CH3:25])[CH3:26])[CH:27]([CH3:28])[CH3:29])[2n:30]->12", "smiles3D": "C([C:1]#[4N:2]->[Mn+:3]1(<-[3C-:4]#[O+:5])(<-[5C-:6]#[O+:7])(<-[6H-:8])<-[1P:9]([C:10]([C:11]([H:35])([H:36])[H:37])([C:12]([H:38])([H:39])[H:40])[H:34])([C:13]([C:14]([H:42])([H:43])[H:44])([C:15]([H:45])([H:46])[H:47])[H:41])[C:16]([H:48])([H:49])[c:17]2[c:18]([H:50])[c:19]([H:51])[c:20]([H:52])[c:21]([C:22]([P:23]([C:24]([C:25]([H:56])([H:57])[H:58])([C:26]([H:59])([H:60])[H:61])[H:55])[C:27]([C:28]([H:63])([H:64])[H:65])([C:29]([H:66])([H:67])[H:68])[H:62])([H:53])[H:54])[2n:30]->12)([H:31])([H:32])[H:33]", "smiles3Dx": "C([C:1]#[4N:2]->[Mn+:3]1(<-[3C-:4]#[O+:5])(<-[5C-:6]#[O+:7])(<-[6H-:8])<-[1P:9]([C:10]([C:11]([H:35])([H:36])[H:37])([C:12]([H:38])([H:39])[H:40])[H:34])([C:13]([C:14]([H:42])([H:43])[H:44])([C:15]([H:45])([H:46])[H:47])[H:41])[C:16]([H:48])([H:49])[c:17]2[c:18]([H:50])[c:19]([H:51])[c:20]([H:52])[c:21]([C:22]([P:23]([C:24]([C:25]([H:56])([H:57])[H:58])([C:26]([H:59])([H:60])[H:61])[H:55])[C:27]([C:28]([H:63])([H:64])[H:65])([C:29]([H:66])([H:67])[H:68])[H:62])([H:53])[H:54])[2n:30]->12)([H:31])([H:32])[H:33]", "dummies": []}
C     -3.8776     1.9730    -1.4957
C     -2.4375     1.8739    -1.4699
N     -1.3666     1.3756    -1.0913
Mn     0.0000     0.0000     0.0000
C     -1.9490    -0.6194     0.9282
O     -3.0787    -0.8535     1.3632
C      2.0392     0.7089    -0.8149
O      3.1395     1.0419    -1.2021
H      0.2802     1.1450     1.4624
P     -0.5121    -1.8274    -1.8887
C      0.5916    -2.1030    -3.2323
C      0.7760    -3.5889    -3.5980
C      1.9985    -1.5182    -2.9017
C     -2.2258    -1.7633    -2.4932
C     -2.7120    -3.1891    -2.7724
C     -2.3232    -0.8614    -3.7039
C     -0.3932    -3.1702    -0.6952
C      0.7926    -2.9987     0.1485
C      1.9009    -3.8432    -0.0864
C      3.0303    -3.6803     0.7256
C      3.0709    -2.6584     1.7342
C      2.0217    -1.7274     1.8036
C      2.0334    -0.5250     2.6547
P      3.4126    -0.3856     3.9346
C      3.4311    -1.8481     5.1206
C      2.6526    -1.3957     6.3578
C      4.8604    -2.2819     5.4693
C      5.0303     0.2677     3.1907
C      5.8329    -0.7594     2.3945
C      4.6714     1.4686     2.3016
N      0.9712    -1.8434     0.9157
H     -4.1807     1.9537    -0.3805
H     -4.2154     1.0012    -1.9644
H     -4.0986     2.9063    -2.0323
H      0.2116    -1.6007    -4.1047
H      0.5078    -4.3277    -2.8595
H      1.8391    -3.8492    -3.8789
H      0.1432    -3.7860    -4.5131
H      2.3765    -1.7732    -1.8859
H      1.9570    -0.4176    -3.0732
H      2.7388    -1.8544    -3.6489
H     -2.8423    -1.3498    -1.6576
H     -3.7801    -3.0881    -3.1319
H     -2.7120    -3.8094    -1.8521
H     -2.1069    -3.6544    -3.5678
H     -1.5198    -0.1000    -3.7407
H     -3.2840    -0.3396    -3.6776
H     -2.2824    -1.4560    -4.6232
H     -1.2299    -3.0386     0.0054
H     -0.4593    -4.1817    -1.1178
H      1.8936    -4.6801    -0.8581
H      3.9249    -4.2125     0.5574
H      3.8707    -2.6981     2.4387
H      2.1369     0.3527     1.9953
H      1.0958    -0.5217     3.2612
H      2.8857    -2.7488     4.6806
H      3.2278    -0.6584     6.9457
H      1.6838    -0.9540     6.0468
H      2.4415    -2.2745     6.9881
H      5.2135    -2.9890     4.6961
H      5.5253    -1.4046     5.5083
H      4.8754    -2.7842     6.4647
H      5.6383     0.6205     4.0739
H      5.2698    -1.0952     1.5143
H      6.8047    -0.2925     2.0671
H      6.0695    -1.6268     3.0308
H      4.2332     1.1362     1.3505
H      5.6053     2.0449     2.0943
H      3.9636     2.1259     2.8346
69
{"conf": 14, "E": 128.78, "rms": -1.0, "geom": "OH", "total_charge": 0, "CA_charge": 1, "smiles": "C[C:1]#[4N:2]->[Mn+:3]1(<-[3C-:4]#[O+:5])(<-[5C-:6]#[O+:7])(<-[6H-:8])<-[1P:9]([CH:10]([CH3:11])[CH3:12])([CH:13]([CH3:14])[CH3:15])[CH2:16][c:17]2[cH:18][cH:19][cH:20][c:21]([CH2:22][P:23]([CH:24]([CH3:25])[CH3:26])[CH:27]([CH3:28])[CH3:29])[2n:30]->12", "smiles3D": "C([C:1]#[4N:2]->[Mn+:3]1(<-[3C-:4]#[O+:5])(<-[5C-:6]#[O+:7])(<-[6H-:8])<-[1P:9]([C:10]([C:11]([H:35])([H:36])[H:37])([C:12]([H:38])([H:39])[H:40])[H:34])([C:13]([C:14]([H:42])([H:43])[H:44])([C:15]([H:45])([H:46])[H:47])[H:41])[C:16]([H:48])([H:49])[c:17]2[c:18]([H:50])[c:19]([H:51])[c:20]([H:52])[c:21]([C:22]([P:23]([C:24]([C:25]([H:56])([H:57])[H:58])([C:26]([H:59])([H:60])[H:61])[H:55])[C:27]([C:28]([H:63])([H:64])[H:65])([C:29]([H:66])([H:67])[H:68])[H:62])([H:53])[H:54])[2n:30]->12)([H:31])([H:32])[H:33]", "smiles3Dx": "C([C:1]#[4N:2]->[Mn+:3]1(<-[3C-:4]#[O+:5])(<-[5C-:6]#[O+:7])(<-[6H-:8])<-[1P:9]([C:10]([C:11]([H:35])([H:36])[H:37])([C:12]([H:38])([H:39])[H:40])[H:34])([C:13]([C:14]([H:42])([H:43])[H:44])([C:15]([H:45])([H:46])[H:47])[H:41])[C:16]([H:48])([H:49])[c:17]2[c:18]([H:50])[c:19]([H:51])[c:20]([H:52])[c:21]([C:22]([P:23]([C:24]([C:25]([H:56])([H:57])[H:58])([C:26]([H:59])([H:60])[H:61])[H:55])[C:27]([C:28]([H:63])([H:64])[H:65])([C:29]([H:66])([H:67])[H:68])[H:62])([H:53])[H:54])[2n:30]->12)([H:31])([H:32])[H:33]", "dummies": []}
C      1.0744     1.8882     4.4788
C      0.7423     1.3574     3.1586
N      0.4733     0.8936     2.0546
Mn     0.0000     0.0000     0.0000
C     -2.1768     0.6378     0.2872
O     -3.3165     1.0008     0.4526
C      2.1933    -0.6107    -0.2028
O      3.3472    -0.9372    -0.3208
H     -0.3482    -1.6591     0.7132
P      0.4383     2.1824    -1.3486
C      1.6088     3.3887    -0.6709
C      2.8211     2.6679    -0.0670
C      2.0797     4.3821    -1.7425
C     -1.1039     3.0069    -1.8280
C     -1.0567     3.6007    -3.2455
C     -1.4798     4.0877    -0.8083
C      1.1564     1.4419    -2.8157
C      0.4630     0.1124    -3.1496
C      0.6706    -0.4356    -4.4200
C      0.1483    -1.6843    -4.7243
C     -0.6762    -2.3296    -3.8088
C     -0.9500    -1.7224    -2.5775
C     -2.1276    -2.1954    -1.7666
P     -3.6395    -1.1662    -2.2175
C     -4.4040    -1.7324    -3.8475
C     -3.8074    -0.9307    -5.0002
C     -4.2741    -3.2383    -4.1059
C     -4.9174    -1.4422    -0.8671
C     -5.5049    -2.8564    -0.8687
C     -6.0331    -0.4009    -0.9955
N     -0.2585    -0.6006    -2.2148
H      0.3607     1.4876     5.2225
H      2.1069     1.5901     4.7406
H      1.0098     2.9938     4.4543
H      1.0988     3.9516     0.1448
H      3.4158     2.1440    -0.8465
H      2.4975     1.9394     0.7077
H      3.4850     3.4007     0.4315
H      2.4239     3.8673    -2.6502
H      2.9183     4.9890    -1.3471
H      1.2789     5.1025    -1.9954
H     -1.9104     2.2449    -1.8175
H     -1.0293     2.7826    -3.9937
H     -1.9831     4.1858    -3.4340
H     -0.1965     4.2764    -3.3939
H     -0.7998     4.9590    -0.8697
H     -1.4642     3.6756     0.2256
H     -2.5176     4.4470    -1.0082
H      2.2310     1.2401    -2.6267
H      1.0795     2.1328    -3.6734
H      1.2777     0.0799    -5.1560
H      0.3423    -2.1365    -5.6881
H     -1.1073    -3.2859    -4.0651
H     -2.3300    -3.2770    -1.9420
H     -1.9334    -2.0591    -0.6868
H     -5.4850    -1.4940    -3.8084
H     -3.9185     0.1541    -4.8079
H     -2.7297    -1.1557    -5.1266
H     -4.3268    -1.1688    -5.9505
H     -4.9151    -3.5280    -4.9651
H     -4.5880    -3.8368    -3.2346
H     -3.2388    -3.5207    -4.3603
H     -4.4165    -1.2928     0.1154
H     -6.1567    -2.9914     0.0206
H     -4.6876    -3.6035    -0.8062
H     -6.1176    -3.0332    -1.7718
H     -6.5836    -0.5313    -1.9479
H     -6.7524    -0.4884    -0.1546
H     -5.6033     0.6283    -0.9735
69
{"conf": 15, "E": 129.86, "rms": -1.0, "geom": "OH", "total_charge": 0, "CA_charge": 1, "smiles": "C[C:1]#[4N:2]->[Mn+:3]1(<-[3C-:4]#[O+:5])(<-[5C-:6]#[O+:7])(<-[6H-:8])<-[1P:9]([CH:10]([CH3:11])[CH3:12])([CH:13]([CH3:14])[CH3:15])[CH2:16][c:17]2[cH:18][cH:19][cH:20][c:21]([CH2:22][P:23]([CH:24]([CH3:25])[CH3:26])[CH:27]([CH3:28])[CH3:29])[2n:30]->12", "smiles3D": "C([C:1]#[4N:2]->[Mn+:3]1(<-[3C-:4]#[O+:5])(<-[5C-:6]#[O+:7])(<-[6H-:8])<-[1P:9]([C:10]([C:11]([H:35])([H:36])[H:37])([C:12]([H:38])([H:39])[H:40])[H:34])([C:13]([C:14]([H:42])([H:43])[H:44])([C:15]([H:45])([H:46])[H:47])[H:41])[C:16]([H:48])([H:49])[c:17]2[c:18]([H:50])[c:19]([H:51])[c:20]([H:52])[c:21]([C:22]([P:23]([C:24]([C:25]([H:56])([H:57])[H:58])([C:26]([H:59])([H:60])[H:61])[H:55])[C:27]([C:28]([H:63])([H:64])[H:65])([C:29]([H:66])([H:67])[H:68])[H:62])([H:53])[H:54])[2n:30]->12)([H:31])([H:32])[H:33]", "smiles3Dx": "C([C:1]#[4N:2]->[Mn+:3]1(<-[3C-:4]#[O+:5])(<-[5C-:6]#[O+:7])(<-[6H-:8])<-[1P:9]([C:10]([C:11]([H:35])([H:36])[H:37])([C:12]([H:38])([H:39])[H:40])[H:34])([C:13]([C:14]([H:42])([H:43])[H:44])([C:15]([H:45])([H:46])[H:47])[H:41])[C:16]([H:48])([H:49])[c:17]2[c:18]([H:50])[c:19]([H:51])[c:20]([H:52])[c:21]([C:22]([P:23]([C:24]([C:25]([H:56])([H:57])[H:58])([C:26]([H:59])([H:60])[H:61])[H:55])[C:27]([C:28]([H:63])([H:64])[H:65])([C:29]([H:66])([H:67])[H:68])[H:62])([H:53])[H:54])[2n:30]->12)([H:31])([H:32])[H:33]", "dummies": []}
C     -0.7576    -2.5624     4.2021
C     -0.5537    -1.8118     2.9648
N     -0.3740    -1.1793     1.9245
Mn     0.0000     0.0000     0.0000
C      2.0720    -0.9593    -0.1466
O      3.1635    -1.4660    -0.2293
C     -2.0797     0.9472     0.1795
O     -3.1753     1.4389     0.2894
H      0.7531     1.4004     0.9259
P     -0.9390    -1.8483    -1.5681
C     -2.6611    -1.5784    -2.0624
C     -3.0920    -2.4708    -3.2313
C     -3.6322    -1.7545    -0.8771
C     -0.5844    -3.5611    -1.0721
C     -0.1508    -4.4331    -2.2706
C     -1.7648    -4.2188    -0.3425
C      0.0640    -1.4922    -3.0142
C      0.3028     0.0119    -3.1811
C      0.6597     0.4822    -4.4531
C      1.0433     1.8081    -4.6235
C      1.0047     2.6726    -3.5422
C      0.5658     2.2095    -2.2918
C      0.3447     3.1854    -1.1640
P     -0.4758     4.7701    -1.7605
C     -0.9017     5.8146    -0.2519
C      0.3251     6.6463     0.1236
C     -1.3626     4.9866     0.9497
C     -2.0110     4.2372    -2.7271
C     -3.3083     4.3484    -1.9303
C     -2.0948     5.0626    -4.0075
N      0.3216     0.8748    -2.1099
H     -0.4379    -3.6080     4.0461
H     -0.1462    -2.1117     5.0066
H     -1.8281    -2.5399     4.4864
H     -2.7398    -0.5239    -2.3968
H     -2.8927    -3.5458    -3.0638
H     -4.1921    -2.3640    -3.4022
H     -2.6027    -2.1538    -4.1777
H     -3.1443    -1.5385     0.0993
H     -4.0692    -2.7753    -0.8349
H     -4.4805    -1.0559    -0.9906
H      0.2721    -3.5244    -0.3517
H     -0.1681    -5.5090    -1.9882
H     -0.8029    -4.2848    -3.1525
H      0.8978    -4.1991    -2.5556
H     -1.4237    -5.1871     0.0883
H     -2.0986    -3.5951     0.5068
H     -2.5964    -4.4483    -1.0359
H     -0.4266    -1.8972    -3.9203
H      1.0491    -1.9783    -2.8975
H      0.6872    -0.1955    -5.2998
H      1.3511     2.1672    -5.5974
H      1.2717     3.7098    -3.6958
H     -0.3341     2.7357    -0.4252
H      1.3129     3.4335    -0.6806
H     -1.7060     6.5297    -0.5415
H      0.0887     7.3213     0.9745
H      0.6487     7.2742    -0.7350
H      1.1699     5.9854     0.4213
H     -0.5498     4.3175     1.3078
H     -1.6479     5.6657     1.7806
H     -2.2532     4.3810     0.6945
H     -1.8908     3.1758    -3.0265
H     -3.4609     5.3794    -1.5426
H     -3.3060     3.6205    -1.0980
H     -4.1775     4.0900    -2.5784
H     -2.2418     6.1384    -3.7732
H     -2.9402     4.7110    -4.6415
H     -1.1571     4.9482    -4.5958
69
{"conf": 16, "E": 237.01, "rms": -1.0, "geom": "OH", "total_charge": 0, "CA_charge": 1, "smiles": "C[C:1]#[4N:2]->[Mn+:3]1(<-[3C-:4]#[O+:5])(<-[5C-:6]#[O+:7])(<-[6H-:8])<-[1P:9]([CH:10]([CH3:11])[CH3:12])([CH:13]([CH3:14])[CH3:15])[CH2:16][c:17]2[cH:18][cH:19][cH:20][c:21]([CH2:22][P:23]([CH:24]([CH3:25])[CH3:26])[CH:27]([CH3:28])[CH3:29])[2n:30]->12", "smiles3D": "C([C:1]#[4N:2]->[Mn+:3]1(<-[3C-:4]#[O+:5])(<-[5C-:6]#[O+:7])(<-[6H-:8])<-[1P:9]([C:10]([C:11]([H:35])([H:36])[H:37])([C:12]([H:38])([H:39])[H:40])[H:34])([C:13]([C:14]([H:42])([H:43])[H:44])([C:15]([H:45])([H:46])[H:47])[H:41])[C:16]([H:48])([H:49])[c:17]2[c:18]([H:50])[c:19]([H:51])[c:20]([H:52])[c:21]([C:22]([P:23]([C:24]([C:25]([H:56])([H:57])[H:58])([C:26]([H:59])([H:60])[H:61])[H:55])[C:27]([C:28]([H:63])([H:64])[H:65])([C:29]([H:66])([H:67])[H:68])[H:62])([H:53])[H:54])[2n:30]->12)([H:31])([H:32])[H:33]", "smiles3Dx": "C([C:1]#[4N:2]->[Mn+:3]1(<-[3C-:4]#[O+:5])(<-[5C-:6]#[O+:7])(<-[6H-:8])<-[1P:9]([C:10]([C:11]([H:35])([H:36])[H:37])([C:12]([H:38])([H:39])[H:40])[H:34])([C:13]([C:14]([H:42])([H:43])[H:44])([C:15]([H:45])([H:46])[H:47])[H:41])[C:16]([H:48])([H:49])[c:17]2[c:18]([H:50])[c:19]([H:51])[c:20]([H:52])[c:21]([C:22]([P:23]([C:24]([C:25]([H:56])([H:57])[H:58])([C:26]([H:59])([H:60])[H:61])[H:55])[C:27]([C:28]([H:63])([H:64])[H:65])([C:29]([H:66])([H:67])[H:68])[H:62])([H:53])[H:54])[2n:30]->12)([H:31])([H:32])[H:33]", "dummies": []}
C     -4.2702    -0.8896     1.5251
C     -2.9853    -0.2939     1.3148
N     -1.8820    -0.0310     0.9600
Mn     0.0000     0.0000     0.0000
C      1.0536     0.1635     2.0312
O      1.7047     0.1508     3.0629
C     -1.1937     0.1373    -1.9303
O     -1.8203     0.2023    -3.0007
H     -0.0125     1.7911     0.0147
P      0.0742    -2.6054    -0.0584
C     -1.5457    -3.2927    -0.1667
C     -2.0479    -3.7478     1.2070
C     -1.5477    -4.4349    -1.1992
C      1.0996    -3.3555     1.1786
C      2.4633    -2.6738     1.3729
C      1.3114    -4.8171     0.7553
C      0.9123    -2.6605    -1.6375
C      2.1112    -1.6548    -1.5518
C      3.4008    -2.0517    -1.7517
C      4.4410    -1.1228    -1.5929
C      4.1174     0.1953    -1.9231
C      2.7300     0.5729    -1.7495
C      2.2346     1.8748    -2.2445
P      2.0008     3.0706    -0.8496
C      0.9846     4.5390    -1.4694
C      0.4330     4.2737    -2.8759
C     -0.1383     4.8179    -0.4559
C      3.6124     3.4702     0.0078
C      3.5739     4.8387     0.7057
C      3.9411     2.3467     1.0128
N      1.8569    -0.3336    -1.2315
H     -4.3641    -1.7128     2.3076
H     -5.0125    -0.1020     1.6482
H     -4.4808    -1.3436     0.5662
H     -2.2265    -2.5415    -0.5463
H     -3.1644    -3.7047     1.2348
H     -1.6900    -3.1252     2.0128
H     -1.7881    -4.8399     1.4048
H     -2.2903    -5.2731    -0.9165
H     -1.9050    -4.0898    -2.1941
H     -0.6049    -4.9517    -1.3392
H      0.5943    -3.3577     2.1694
H      2.6871    -2.6081     2.4719
H      3.3264    -3.2391     0.9072
H      2.4929    -1.6605     0.9868
H      2.0518    -5.3642     1.4619
H      1.7382    -4.9959    -0.2401
H      0.3950    -5.4150     0.8349
H      0.1889    -2.3799    -2.4989
H      1.2761    -3.7066    -1.8306
H      3.6823    -3.0970    -1.6425
H      5.5398    -1.4066    -1.5735
H      4.8493     0.9731    -2.0413
H      2.7917     2.3143    -3.1240
H      1.2093     1.6895    -2.5546
H      1.6421     5.4175    -1.5413
H      1.2495     4.0229    -3.5794
H     -0.3132     3.4486    -2.8759
H     -0.0414     5.1920    -3.2757
H     -0.4346     5.8893    -0.5167
H      0.2020     4.6246     0.5942
H     -1.0287     4.1782    -0.6607
H      4.4005     3.4943    -0.7691
H      3.1647     5.6253     0.0378
H      2.9578     4.7812     1.6344
H      4.6132     5.1621     0.9709
H      5.0170     2.3872     1.3134
H      3.7765     1.3389     0.5746
H      3.3091     2.4220     1.9247
69
{"conf": 17, "E": 111.34, "rms": -1.0, "geom": "OH", "total_charge": 0, "CA_charge": 1, "smiles": "C[C:1]#[4N:2]->[Mn+:3]1(<-[3C-:4]#[O+:5])(<-[5C-:6]#[O+:7])(<-[6H-:8])<-[1P:9]([CH:10]([CH3:11])[CH3:12])([CH:13]([CH3:14])[CH3:15])[CH2:16][c:17]2[cH:18][cH:19][cH:20][c:21]([CH2:22][P:23]([CH:24]([CH3:25])[CH3:26])[CH:27]([CH3:28])[CH3:29])[2n:30]->12", "smiles3D": "C([C:1]#[4N:2]->[Mn+:3]1(<-[3C-:4]#[O+:5])(<-[5C-:6]#[O+:7])(<-[6H-:8])<-[1P:9]([C:10]([C:11]([H:35])([H:36])[H:37])([C:12]([H:38])([H:39])[H:40])[H:34])([C:13]([C:14]([H:42])([H:43])[H:44])([C:15]([H:45])([H:46])[H:47])[H:41])[C:16]([H:48])([H:49])[c:17]2[c:18]([H:50])[c:19]([H:51])[c:20]([H:52])[c:21]([C:22]([P:23]([C:24]([C:25]([H:56])([H:57])[H:58])([C:26]([H:59])([H:60])[H:61])[H:55])[C:27]([C:28]([H:63])([H:64])[H:65])([C:29]([H:66])([H:67])[H:68])[H:62])([H:53])[H:54])[2n:30]->12)([H:31])([H:32])[H:33]", "smiles3Dx": "C([C:1]#[4N:2]->[Mn+:3]1(<-[3C-:4]#[O+:5])(<-[5C-:6]#[O+:7])(<-[6H-:8])<-[1P:9]([C:10]([C:11]([H:35])([H:36])[H:37])([C:12]([H:38])([H:39])[H:40])[H:34])([C:13]([C:14]([H:42])([H:43])[H:44])([C:15]([H:45])([H:46])[H:47])[H:41])[C:16]([H:48])([H:49])[c:17]2[c:18]([H:50])[c:19]([H:51])[c:20]([H:52])[c:21]([C:22]([P:23]([C:24]([C:25]([H:56])([H:57])[H:58])([C:26]([H:59])([H:60])[H:61])[H:55])[C:27]([C:28]([H:63])([H:64])[H:65])([C:29]([H:66])([H:67])[H:68])[H:62])([H:53])[H:54])[2n:30]->12)([H:31])([H:32])[H:33]", "dummies": []}
C      1.3967    -4.6714     1.0131
C      0.9798    -3.3002     0.7266
N      0.6315    -2.1493     0.4742
Mn     0.0000     0.0000     0.0000
C      0.9849    -0.1844    -2.0578
O      1.5087    -0.2809    -3.1389
C     -0.9632     0.0961     2.0773
O     -1.4701     0.1379     3.1703
H      1.5943     0.6379     0.6584
P     -2.3035    -0.5755    -1.0861
C     -2.5358    -2.1210    -2.0053
C     -1.6330    -3.2130    -1.4349
C     -2.2431    -1.9517    -3.5035
C     -3.6913    -0.3912     0.0563
C     -5.0197    -0.1574    -0.6836
C     -3.8063    -1.6318     0.9529
C     -2.3933     0.8047    -2.2339
C     -1.8445     2.0841    -1.5987
C     -2.2516     3.3130    -2.1375
C     -1.6839     4.4950    -1.6812
C     -0.7612     4.4555    -0.6453
C     -0.4202     3.2250    -0.0640
C      0.4340     3.2057     1.1690
P     -0.2462     4.3145     2.5376
C      0.8426     3.7680     3.9874
C      2.3274     3.7843     3.5942
C      0.6390     4.7059     5.1844
C     -1.9656     3.5395     2.7730
C     -2.3513     3.2996     4.2351
C     -3.0331     4.4122     2.1081
N     -0.8683     2.0589    -0.6255
H      2.4894    -4.7697     0.8431
H      0.8525    -5.3677     0.3406
H      1.1609    -4.9148     2.0686
H     -3.5890    -2.4478    -1.8950
H     -1.7835    -3.3111    -0.3379
H     -0.5716    -2.9811    -1.6540
H     -1.8805    -4.1946    -1.8961
H     -1.2044    -1.5979    -3.6732
H     -2.3650    -2.9265    -4.0228
H     -2.9706    -1.2496    -3.9650
H     -3.4907     0.4891     0.7036
H     -5.0693     0.8819    -1.0690
H     -5.8719    -0.2603     0.0228
H     -5.1701    -0.8728    -1.5177
H     -4.5403    -1.4421     1.7649
H     -4.1475    -2.5192     0.3795
H     -2.8316    -1.8645     1.4296
H     -1.7762     0.5830    -3.1263
H     -3.4405     0.9596    -2.5583
H     -2.9797     3.3496    -2.9396
H     -1.9801     5.4438    -2.1124
H     -0.3552     5.3819    -0.2595
H      0.4850     2.1909     1.5860
H      1.4592     3.5375     0.8962
H      0.5808     2.7286     4.2754
H      2.5518     2.9662     2.8789
H      2.5996     4.7579     3.1357
H      2.9691     3.6144     4.4839
H     -0.3926     4.6535     5.5716
H      0.8535     5.7589     4.8970
H      1.3132     4.4194     6.0196
H     -1.9770     2.5597     2.2593
H     -1.6111     2.6562     4.7441
H     -2.4561     4.2628     4.7781
H     -3.3258     2.7703     4.2853
H     -3.1763     5.3582     2.6795
H     -2.7440     4.6731     1.0716
H     -4.0004     3.8689     2.0787
69
{"conf": 18, "E": 147.31, "rms": -1.0, "geom": "OH", "total_charge": 0, "CA_charge": 1, "smiles": "C[C:1]#[4N:2]->[Mn+:3]1(<-[3C-:4]#[O+:5])(<-[5C-:6]#[O+:7])(<-[6H-:8])<-[1P:9]([CH:10]([CH3:11])[CH3:12])([CH:13]([CH3:14])[CH3:15])[CH2:16][c:17]2[cH:18][cH:19][cH:20][c:21]([CH2:22][P:23]([CH:24]([CH3:25])[CH3:26])[CH:27]([CH3:28])[CH3:29])[2n:30]->12", "smiles3D": "C([C:1]#[4N:2]->[Mn+:3]1(<-[3C-:4]#[O+:5])(<-[5C-:6]#[O+:7])(<-[6H-:8])<-[1P:9]([C:10]([C:11]([H:35])([H:36])[H:37])([C:12]([H:38])([H:39])[H:40])[H:34])([C:13]([C:14]([H:42])([H:43])[H:44])([C:15]([H:45])([H:46])[H:47])[H:41])[C:16]([H:48])([H:49])[c:17]2[c:18]([H:50])[c:19]([H:51])[c:20]([H:52])[c:21]([C:22]([P:23]([C:24]([C:25]([H:56])([H:57])[H:58])([C:26]([H:59])([H:60])[H:61])[H:55])[C:27]([C:28]([H:63])([H:64])[H:65])([C:29]([H:66])([H:67])[H:68])[H:62])([H:53])[H:54])[2n:30]->12)([H:31])([H:32])[H:33]", "smiles3Dx": "C([C:1]#[4N:2]->[Mn+:3]1(<-[3C-:4]#[O+:5])(<-[5C-:6]#[O+:7])(<-[6H-:8])<-[1P:9]([C:10]([C:11]([H:35])([H:36])[H:37])([C:12]([H:38])([H:39])[H:40])[H:34])([C:13]([C:14]([H:42])([H:43])[H:44])([C:15]([H:45])([H:46])[H:47])[H:41])[C:16]([H:48])([H:49])[c:17]2[c:18]([H:50])[c:19]([H:51])[c:20]([H:52])[c:21]([C:22]([P:23]([C:24]([C:25]([H:56])([H:57])[H:58])([C:26]([H:59])([H:60])[H:61])[H:55])[C:27]([C:28]([H:63])([H:64])[H:65])([C:29]([H:66])([H:67])[H:68])[H:62])([H:53])[H:54])[2n:30]->12)([H:31])([H:32])[H:33]", "dummies": []}
C     -2.0014     1.2823     4.3869
C     -1.3602     0.9851     3.0994
N     -0.8540     0.6677     2.0137
Mn     0.0000     0.0000     0.0000
C     -2.0814     0.2204    -0.9377
O     -3.1758     0.3447    -1.4275
C      2.0166    -0.2768     1.0291
O      3.0707    -0.4322     1.5940
H     -0.4220    -1.7440     0.3551
P      0.6873     2.3792    -0.8522
C     -0.3101     3.8110    -0.3846
C     -1.7597     3.3931    -0.1776
C     -0.2653     4.9145    -1.4716
C      2.4225     2.7155    -0.4722
C      3.0228     3.8894    -1.2637
C      2.5776     3.0088     1.0245
C      0.5053     2.1348    -2.6198
C      0.7186     0.6662    -3.0370
C      0.7481     0.3721    -4.4120
C      0.8418    -0.9578    -4.8348
C      1.0236    -1.9645    -3.8895
C      1.1179    -1.6375    -2.5367
C      1.6873    -2.6362    -1.5627
P      3.4621    -3.1197    -1.9914
C      4.2022    -2.1004    -3.4089
C      4.2424    -0.5970    -3.1205
C      5.5852    -2.6312    -3.7831
C      4.4590    -3.0298    -0.4000
C      5.1717    -1.6801    -0.1901
C      5.4856    -4.1551    -0.3648
N      0.8083    -0.3724    -2.1298
H     -1.2960     1.7603     5.0888
H     -2.8680     1.9483     4.2211
H     -2.3680     0.3382     4.8311
H      0.0725     4.2323     0.5697
H     -2.3780     4.2588     0.1375
H     -1.8402     2.6121     0.6080
H     -2.1926     3.0007    -1.1207
H     -0.7998     4.5886    -2.3937
H     -0.7974     5.8188    -1.1046
H      0.7530     5.2067    -1.7529
H      3.0049     1.7933    -0.7050
H      4.1232     3.8677    -1.1275
H      2.8575     3.8339    -2.3497
H      2.6929     4.8703    -0.8650
H      1.9846     2.3230     1.6516
H      3.6380     2.8958     1.3273
H      2.2417     4.0292     1.2861
H     -0.5350     2.4062    -2.9037
H      1.1986     2.7877    -3.1868
H      0.6360     1.1589    -5.1474
H      0.8097    -1.2015    -5.8841
H      1.1416    -2.9690    -4.2134
H      1.6760    -2.2454    -0.5463
H      1.0385    -3.5525    -1.6040
H      3.5620    -2.2657    -4.3175
H      4.1395    -0.0239    -4.0855
H      3.4030    -0.2894    -2.4681
H      5.2034    -0.2814    -2.6333
H      6.3052    -2.4482    -2.9595
H      5.5284    -3.7155    -3.9858
H      5.9608    -2.1192    -4.6953
H      3.7483    -3.1741     0.4439
H      4.4773    -0.8292    -0.3868
H      6.0735    -1.5697    -0.8608
H      5.5191    -1.6058     0.8589
H      6.0568    -4.1226     0.5868
H      6.1967    -4.0606    -1.2090
H      4.9721    -5.1467    -0.4312
69
{"conf": 19, "E": 133.72, "rms": -1.0, "geom": "OH", "total_charge": 0, "CA_charge": 1, "smiles": "C[C:1]#[4N:2]->[Mn+:3]1(<-[3C-:4]#[O+:5])(<-[5C-:6]#[O+:7])(<-[6H-:8])<-[1P:9]([CH:10]([CH3:11])[CH3:12])([CH:13]([CH3:14])[CH3:15])[CH2:16][c:17]2[cH:18][cH:19][cH:20][c:21]([CH2:22][P:23]([CH:24]([CH3:25])[CH3:26])[CH:27]([CH3:28])[CH3:29])[2n:30]->12", "smiles3D": "C([C:1]#[4N:2]->[Mn+:3]1(<-[3C-:4]#[O+:5])(<-[5C-:6]#[O+:7])(<-[6H-:8])<-[1P:9]([C:10]([C:11]([H:35])([H:36])[H:37])([C:12]([H:38])([H:39])[H:40])[H:34])([C:13]([C:14]([H:42])([H:43])[H:44])([C:15]([H:45])([H:46])[H:47])[H:41])[C:16]([H:48])([H:49])[c:17]2[c:18]([H:50])[c:19]([H:51])[c:20]([H:52])[c:21]([C:22]([P:23]([C:24]([C:25]([H:56])([H:57])[H:58])([C:26]([H:59])([H:60])[H:61])[H:55])[C:27]([C:28]([H:63])([H:64])[H:65])([C:29]([H:66])([H:67])[H:68])[H:62])([H:53])[H:54])[2n:30]->12)([H:31])([H:32])[H:33]", "smiles3Dx": "C([C:1]#[4N:2]->[Mn+:3]1(<-[3C-:4]#[O+:5])(<-[5C-:6]#[O+:7])(<-[6H-:8])<-[1P:9]([C:10]([C:11]([H:35])([H:36])[H:37])([C:12]([H:38])([H:39])[H:40])[H:34])([C:13]([C:14]([H:42])([H:43])[H:44])([C:15]([H:45])([H:46])[H:47])[H:41])[C:16]([H:48])([H:49])[c:17]2[c:18]([H:50])[c:19]([H:51])[c:20]([H:52])[c:21]([C:22]([P:23]([C:24]([C:25]([H:56])([H:57])[H:58])([C:26]([H:59])([H:60])[H:61])[H:55])[C:27]([C:28]([H:63])([H:64])[H:65])([C:29]([H:66])([H:67])[H:68])[H:62])([H:53])[H:54])[2n:30]->12)([H:31])([H:32])[H:33]", "dummies": []}
C     -3.0338     3.6744     1.4626
C     -2.1429     2.6016     1.0125
N     -1.3973     1.6954     0.6451
Mn     0.0000     0.0000     0.0000
C      1.2306     0.4431     1.8788
O      1.8392     0.6955     2.8901
C     -1.2895    -0.3580    -1.8567
O     -1.9644    -0.5408    -2.8398
H      1.0310     1.1423    -1.0025
P     -1.2949    -1.8286     1.3261
C     -0.5202    -2.2312     2.9171
C     -0.5090    -3.7401     3.2133
C     -1.2070    -1.4788     4.0607
C     -3.0808    -1.6138     1.5312
C     -3.6974    -1.0237     0.2613
C     -3.7745    -2.9427     1.8672
C     -1.0145    -3.2010     0.2094
C      0.4041    -3.1548    -0.3723
C      0.9174    -4.3459    -0.9115
C      2.1054    -4.3245    -1.6258
C      2.8260    -3.1439    -1.7184
C      2.3777    -1.9914    -1.0510
C      3.2632    -0.7651    -1.0127
P      4.9224    -0.9830    -0.1076
C      4.5102    -1.0832     1.7233
C      3.7957    -2.3842     2.1144
C      5.7332    -0.8176     2.6033
C      5.8688    -2.5132    -0.6786
C      6.3520    -2.2916    -2.1219
C      7.0676    -2.8114     0.2278
N      1.1141    -1.9767    -0.5151
H     -4.0356     3.5403     0.9997
H     -2.6086     4.6575     1.1716
H     -3.1362     3.6255     2.5643
H      0.5389    -1.8945     2.8736
H     -1.5066    -4.2064     3.1221
H     -0.1322    -3.9257     4.2404
H      0.2038    -4.2567     2.5368
H     -2.2182    -1.8816     4.2708
H     -1.2771    -0.3963     3.8210
H     -0.6043    -1.5719     4.9904
H     -3.2622    -0.9003     2.3586
H     -3.5386    -1.6967    -0.6019
H     -3.2557    -0.0338     0.0438
H     -4.7956    -0.8749     0.3954
H     -3.4987    -3.2941     2.8787
H     -3.5410    -3.7308     1.1237
H     -4.8772    -2.8073     1.8823
H     -1.7371    -3.1384    -0.6292
H     -1.1768    -4.1582     0.7379
H      0.3514    -5.2645    -0.8459
H      2.4648    -5.2198    -2.1175
H      3.7212    -3.1404    -2.3189
H      2.7523     0.0558    -0.4912
H      3.4655    -0.4280    -2.0506
H      3.8160    -0.2452     1.8990
H      3.5284    -2.3481     3.1992
H      4.4452    -3.2643     1.9318
H      2.8538    -2.4924     1.5523
H      6.3696    -0.0202     2.1638
H      5.3974    -0.4729     3.6123
H      6.3493    -1.7278     2.7468
H      5.1953    -3.3886    -0.6244
H      5.5455    -1.8846    -2.7697
H      6.6996    -3.2481    -2.5571
H      7.1843    -1.5645    -2.1476
H      7.7328    -3.5645    -0.2478
H      6.7185    -3.2589     1.1812
H      7.6482    -1.8862     0.4256
69
{"conf": 20, "E": 106.04, "rms": -1.0, "geom": "OH", "total_charge": 0, "CA_charge": 1, "smiles": "C[C:1]#[4N:2]->[Mn+:3]1(<-[3C-:4]#[O+:5])(<-[5C-:6]#[O+:7])(<-[6H-:8])<-[1P:9]([CH:10]([CH3:11])[CH3:12])([CH:13]([CH3:14])[CH3:15])[CH2:16][c:17]2[cH:18][cH:19][cH:20][c:21]([CH2:22][P:23]([CH:24]([CH3:25])[CH3:26])[CH:27]([CH3:28])[CH3:29])[2n:30]->12", "smiles3D": "C([C:1]#[4N:2]->[Mn+:3]1(<-[3C-:4]#[O+:5])(<-[5C-:6]#[O+:7])(<-[6H-:8])<-[1P:9]([C:10]([C:11]([H:35])([H:36])[H:37])([C:12]([H:38])([H:39])[H:40])[H:34])([C:13]([C:14]([H:42])([H:43])[H:44])([C:15]([H:45])([H:46])[H:47])[H:41])[C:16]([H:48])([H:49])[c:17]2[c:18]([H:50])[c:19]([H:51])[c:20]([H:52])[c:21]([C:22]([P:23]([C:24]([C:25]([H:56])([H:57])[H:58])([C:26]([H:59])([H:60])[H:61])[H:55])[C:27]([C:28]([H:63])([H:64])[H:65])([C:29]([H:66])([H:67])[H:68])[H:62])([H:53])[H:54])[2n:30]->12)([H:31])([H:32])[H:33]", "smiles3Dx": "C([C:1]#[4N:2]->[Mn+:3]1(<-[3C-:4]#[O+:5])(<-[5C-:6]#[O+:7])(<-[6H-:8])<-[1P:9]([C:10]([C:11]([H:35])([H:36])[H:37])([C:12]([H:38])([H:39])[H:40])[H:34])([C:13]([C:14]([H:42])([H:43])[H:44])([C:15]([H:45])([H:46])[H:47])[H:41])[C:16]([H:48])([H:49])[c:17]2[c:18]([H:50])[c:19]([H:51])[c:20]([H:52])[c:21]([C:22]([P:23]([C:24]([C:25]([H:56])([H:57])[H:58])([C:26]([H:59])([H:60])[H:61])[H:55])[C:27]([C:28]([H:63])([H:64])[H:65])([C:29]([H:66])([H:67])[H:68])[H:62])([H:53])[H:54])[2n:30]->12)([H:31])([H:32])[H:33]", "dummies": []}
C      3.3752     1.7679     3.2040
C      2.3695     1.2542     2.2744
N      1.5315     0.8185     1.4887
Mn     0.0000     0.0000     0.0000
C      0.7871     1.4184    -1.6149
O      1.1989     2.1688    -2.4632
C     -0.8772    -1.3129     1.6598
O     -1.3327    -2.0038     2.5373
H     -1.2159     1.3136     0.4293
P      1.5841    -1.9078    -0.8385
C      3.3496    -1.5493    -0.9981
C      3.5739    -0.0915    -1.3944
C      4.0184    -2.4736    -2.0277
C      1.4652    -3.5219    -0.0399
C      0.0431    -4.0924    -0.1589
C      1.8795    -3.4144     1.4345
C      0.9335    -2.1278    -2.4933
C     -0.5837    -1.8754    -2.5444
C     -1.2979    -2.4318    -3.6122
C     -2.6465    -2.1518    -3.7680
C     -3.2904    -1.3324    -2.8546
C     -2.5833    -0.8279    -1.7483
C     -3.2756     0.0443    -0.7309
P     -5.1261    -0.2487    -0.5461
C     -5.1836    -2.0690    -0.0406
C     -6.5606    -2.6572    -0.3472
C     -4.7931    -2.3110     1.4183
C     -5.5229     0.7671     0.9951
C     -5.1699     2.2401     0.7599
C     -7.0100     0.6505     1.3435
N     -1.2350    -1.0503    -1.6482
H      4.1611     2.3037     2.6317
H      2.8971     2.4667     3.9204
H      3.8318     0.9223     3.7598
H      3.8328    -1.7165    -0.0125
H      3.1269     0.1275    -2.3886
H      3.1509     0.5845    -0.6270
H      4.6630     0.1233    -1.4482
H      3.8831    -3.5409    -1.7629
H      5.1132    -2.2804    -2.0404
H      3.6316    -2.3015    -3.0551
H      2.1577    -4.2240    -0.5458
H     -0.0599    -5.0085     0.4590
H     -0.7299    -3.3681     0.1509
H     -0.1644    -4.3929    -1.2053
H      1.3786    -2.5704     1.9462
H      2.9755    -3.2529     1.5113
H      1.6440    -4.3546     1.9855
H      1.4311    -1.4128    -3.1775
H      1.1521    -3.1613    -2.8368
H     -0.8008    -3.0646    -4.3361
H     -3.1914    -2.5626    -4.6088
H     -4.3362    -1.1103    -3.0157
H     -3.1074     1.1000    -1.0221
H     -2.8304    -0.1398     0.2627
H     -4.4519    -2.6189    -0.6698
H     -7.3525    -2.1906     0.2741
H     -6.5580    -3.7497    -0.1536
H     -6.8095    -2.4984    -1.4188
H     -5.5520    -1.9030     2.1174
H     -4.7037    -3.4032     1.6056
H     -3.8121    -1.8455     1.6383
H     -4.9146     0.4023     1.8513
H     -4.0731     2.3669     0.6573
H     -5.6727     2.6224    -0.1556
H     -5.4862     2.8567     1.6288
H     -7.2603    -0.3833     1.6489
H     -7.2566     1.3141     2.1991
H     -7.6420     0.9352     0.4736
69
{"conf": 21, "E": 126.48, "rms": -1.0, "geom": "OH", "total_charge": 0, "CA_charge": 1, "smiles": "C[C:1]#[4N:2]->[Mn+:3]1(<-[3C-:4]#[O+:5])(<-[5C-:6]#[O+:7])(<-[6H-:8])<-[1P:9]([CH:10]([CH3:11])[CH3:12])([CH:13]([CH3:14])[CH3:15])[CH2:16][c:17]2[cH:18][cH:19][cH:20][c:21]([CH2:22][P:23]([CH:24]([CH3:25])[CH3:26])[CH:27]([CH3:28])[CH3:29])[2n:30]->12", "smiles3D": "C([C:1]#[4N:2]->[Mn+:3]1(<-[3C-:4]#[O+:5])(<-[5C-:6]#[O+:7])(<-[6H-:8])<-[1P:9]([C:10]([C:11]([H:35])([H:36])[H:37])([C:12]([H:38])([H:39])[H:40])[H:34])([C:13]([C:14]([H:42])([H:43])[H:44])([C:15]([H:45])([H:46])[H:47])[H:41])[C:16]([H:48])([H:49])[c:17]2[c:18]([H:50])[c:19]([H:51])[c:20]([H:52])[c:21]([C:22]([P:23]([C:24]([C:25]([H:56])([H:57])[H:58])([C:26]([H:59])([H:60])[H:61])[H:55])[C:27]([C:28]([H:63])([H:64])[H:65])([C:29]([H:66])([H:67])[H:68])[H:62])([H:53])[H:54])[2n:30]->12)([H:31])([H:32])[H:33]", "smiles3Dx": "C([C:1]#[4N:2]->[Mn+:3]1(<-[3C-:4]#[O+:5])(<-[5C-:6]#[O+:7])(<-[6H-:8])<-[1P:9]([C:10]([C:11]([H:35])([H:36])[H:37])([C:12]([H:38])([H:39])[H:40])[H:34])([C:13]([C:14]([H:42])([H:43])[H:44])([C:15]([H:45])([H:46])[H:47])[H:41])[C:16]([H:48])([H:49])[c:17]2[c:18]([H:50])[c:19]([H:51])[c:20]([H:52])[c:21]([C:22]([P:23]([C:24]([C:25]([H:56])([H:57])[H:58])([C:26]([H:59])([H:60])[H:61])[H:55])[C:27]([C:28]([H:63])([H:64])[H:65])([C:29]([H:66])([H:67])[H:68])[H:62])([H:53])[H:54])[2n:30]->12)([H:31])([H:32])[H:33]", "dummies": []}
C     -4.5850     1.7874    -0.7559
C     -3.2409     1.2548    -0.5307
N     -2.1103     0.8157    -0.3424
Mn     0.0000     0.0000     0.0000
C     -0.4767    -1.7860    -1.3476
O     -0.7233    -2.7288    -2.0580
C      0.4274     1.6803     1.4873
O      0.6455     2.5492     2.2949
H     -0.5817    -0.9881     1.4303
P      0.9723     1.2272    -2.1103
C     -0.1359     1.0665    -3.5361
C     -1.0412     2.2955    -3.6767
C      0.6068     0.8155    -4.8641
C      1.5869     2.9337    -2.0039
C      2.0438     3.2673    -0.5844
C      2.7505     3.1969    -2.9732
C      2.3740     0.1406    -2.3840
C      3.0023    -0.2636    -1.0477
C      4.3983    -0.3749    -0.9683
C      4.9842    -0.8579     0.1963
C      4.1824    -1.3043     1.2386
C      2.7821    -1.2385     1.1220
C      1.8869    -1.8225     2.1840
P      2.6430    -3.2298     3.1899
C      3.3319    -2.5594     4.8139
C      3.2048    -1.0405     4.9416
C      4.7912    -2.9939     4.9529
C      1.1349    -4.1922     3.7811
C      0.5875    -5.0495     2.6331
C      0.0381    -3.2885     4.3512
N      2.2231    -0.6441     0.0233
H     -5.0450     1.2761    -1.6222
H     -5.2070     1.6128     0.1437
H     -4.5215     2.8766    -0.9579
H     -0.7868     0.1901    -3.3427
H     -0.4766     3.1671    -4.0712
H     -1.8650     2.0793    -4.3922
H     -1.4967     2.5587    -2.6991
H      1.2372    -0.0948    -4.8299
H      1.2232     1.6782    -5.1774
H     -0.1422     0.6410    -5.6706
H      0.7628     3.6221    -2.2665
H      2.5780     2.4187    -0.1057
H      1.1702     3.5856     0.0094
H      2.7319     4.1361    -0.5857
H      3.6882     2.7132    -2.6300
H      2.5235     2.8786    -4.0018
H      2.9486     4.2868    -3.0280
H      3.1211     0.6345    -3.0343
H      2.0213    -0.7835    -2.8872
H      5.0289    -0.0848    -1.8028
H      6.0601    -0.9227     0.2806
H      4.6605    -1.7053     2.1142
H      1.4823    -1.0179     2.8308
H      1.0512    -2.2942     1.6362
H      2.7706    -3.0221     5.6535
H      3.6865    -0.6983     5.8817
H      3.6939    -0.5226     4.0908
H      2.1366    -0.7474     4.9976
H      5.1788    -2.7146     5.9554
H      4.8694    -4.0970     4.8460
H      5.4276    -2.5130     4.1809
H      1.4779    -4.8918     4.5723
H      1.3906    -5.7016     2.2085
H      0.1805    -4.4157     1.8084
H     -0.2347    -5.7177     2.9968
H      0.4570    -2.6607     5.1547
H     -0.3918    -2.6411     3.5610
H     -0.7696    -3.9128     4.7771
69
{"conf": 22, "E": 117.01, "rms": -1.0, "geom": "OH", "total_charge": 0, "CA_charge": 1, "smiles": "C[C:1]#[4N:2]->[Mn+:3]1(<-[3C-:4]#[O+:5])(<-[5C-:6]#[O+:7])(<-[6H-:8])<-[1P:9]([CH:10]([CH3:11])[CH3:12])([CH:13]([CH3:14])[CH3:15])[CH2:16][c:17]2[cH:18][cH:19][cH:20][c:21]([CH2:22][P:23]([CH:24]([CH3:25])[CH3:26])[CH:27]([CH3:28])[CH3:29])[2n:30]->12", "smiles3D": "C([C:1]#[4N:2]->[Mn+:3]1(<-[3C-:4]#[O+:5])(<-[5C-:6]#[O+:7])(<-[6H-:8])<-[1P:9]([C:10]([C:11]([H:35])([H:36])[H:37])([C:12]([H:38])([H:39])[H:40])[H:34])([C:13]([C:14]([H:42])([H:43])[H:44])([C:15]([H:45])([H:46])[H:47])[H:41])[C:16]([H:48])([H:49])[c:17]2[c:18]([H:50])[c:19]([H:51])[c:20]([H:52])[c:21]([C:22]([P:23]([C:24]([C:25]([H:56])([H:57])[H:58])([C:26]([H:59])([H:60])[H:61])[H:55])[C:27]([C:28]([H:63])([H:64])[H:65])([C:29]([H:66])([H:67])[H:68])[H:62])([H:53])[H:54])[2n:30]->12)([H:31])([H:32])[H:33]", "smiles3Dx": "C([C:1]#[4N:2]->[Mn+:3]1(<-[3C-:4]#[O+:5])(<-[5C-:6]#[O+:7])(<-[6H-:8])<-[1P:9]([C:10]([C:11]([H:35])([H:36])[H:37])([C:12]([H:38])([H:39])[H:40])[H:34])([C:13]([C:14]([H:42])([H:43])[H:44])([C:15]([H:45])([H:46])[H:47])[H:41])[C:16]([H:48])([H:49])[c:17]2[c:18]([H:50])[c:19]([H:51])[c:20]([H:52])[c:21]([C:22]([P:23]([C:24]([C:25]([H:56])([H:57])[H:58])([C:26]([H:59])([H:60])[H:61])[H:55])[C:27]([C:28]([H:63])([H:64])[H:65])([C:29]([H:66])([H:67])[H:68])[H:62])([H:53])[H:54])[2n:30]->12)([H:31])([H:32])[H:33]", "dummies": []}
C      1.2330    -2.5011    -4.1127
C      0.8564    -1.7525    -2.9204
N      0.5508    -1.1250    -1.9087
Mn     0.0000     0.0000     0.0000
C      1.1228    -1.5796     1.2219
O      1.7116    -2.4139     1.8631
C     -1.2023     1.5451    -1.1857
O     -1.8464     2.3585    -1.8056
H     -1.5355    -0.9841     0.1557
P      2.1535     1.4700    -0.0569
C      3.5832     0.7413     0.7819
C      4.7780     1.7079     0.8441
C      4.0089    -0.5841     0.1132
C      2.6808     2.2316    -1.6145
C      3.4533     1.2371    -2.4877
C      1.4688     2.7460    -2.4038
C      1.6182     2.8121     1.0051
C      0.6361     2.3411     2.0898
C      0.5661     3.1050     3.2659
C     -0.4216     2.8567     4.2064
C     -1.3462     1.8576     3.9714
C     -1.2494     1.0607     2.8219
C     -2.3031     0.0119     2.5895
P     -1.6648    -1.7490     2.7490
C     -3.2202    -2.8196     2.5567
C     -3.9849    -2.4448     1.2811
C     -4.1488    -2.7650     3.7802
C     -1.0895    -2.0509     4.5236
C      0.0769    -1.1299     4.9068
C     -0.6480    -3.5100     4.6643
N     -0.2637     1.3123     1.8932
H      2.3349    -2.5578    -4.1793
H      0.8153    -3.5216    -4.0542
H      0.8441    -1.9954    -5.0106
H      3.2740     0.5194     1.8247
H      5.6451     1.1918     1.2929
H      4.5692     2.5770     1.4874
H      5.0846     2.0702    -0.1467
H      3.1639    -1.0791    -0.4101
H      4.8321    -0.4396    -0.6168
H      4.3792    -1.2867     0.8911
H      3.3497     3.0913    -1.3869
H      4.4969     1.1241    -2.1488
H      3.5210     1.5992    -3.5280
H      2.9621     0.2523    -2.5164
H      1.8191     3.3223    -3.2900
H      0.8458     3.4310    -1.7927
H      0.8615     1.8878    -2.7726
H      1.1128     3.5833     0.3971
H      2.5028     3.2716     1.4849
H      1.2590     3.9164     3.4380
H     -0.4903     3.4628     5.1036
H     -2.1388     1.6985     4.6958
H     -2.7301     0.1775     1.5814
H     -3.1420     0.1424     3.3056
H     -2.8735    -3.8702     2.4303
H     -4.4577    -1.4397     1.3849
H     -3.3063    -2.4507     0.3991
H     -4.7897    -3.1903     1.1035
H     -4.3586    -1.7109     4.0809
H     -5.1114    -3.2729     3.5472
H     -3.6823    -3.3114     4.6354
H     -1.9224    -1.8685     5.2395
H      0.6588    -1.5385     5.7633
H      0.7694    -0.9930     4.0524
H     -0.3123    -0.1477     5.2285
H     -0.4378    -3.7627     5.7220
H      0.2679    -3.7009     4.0695
H     -1.4249    -4.2049     4.3053
69
{"conf": 23, "E": 124.66, "rms": -1.0, "geom": "OH", "total_charge": 0, "CA_charge": 1, "smiles": "C[C:1]#[4N:2]->[Mn+:3]1(<-[3C-:4]#[O+:5])(<-[5C-:6]#[O+:7])(<-[6H-:8])<-[1P:9]([CH:10]([CH3:11])[CH3:12])([CH:13]([CH3:14])[CH3:15])[CH2:16][c:17]2[cH:18][cH:19][cH:20][c:21]([CH2:22][P:23]([CH:24]([CH3:25])[CH3:26])[CH:27]([CH3:28])[CH3:29])[2n:30]->12", "smiles3D": "C([C:1]#[4N:2]->[Mn+:3]1(<-[3C-:4]#[O+:5])(<-[5C-:6]#[O+:7])(<-[6H-:8])<-[1P:9]([C:10]([C:11]([H:35])([H:36])[H:37])([C:12]([H:38])([H:39])[H:40])[H:34])([C:13]([C:14]([H:42])([H:43])[H:44])([C:15]([H:45])([H:46])[H:47])[H:41])[C:16]([H:48])([H:49])[c:17]2[c:18]([H:50])[c:19]([H:51])[c:20]([H:52])[c:21]([C:22]([P:23]([C:24]([C:25]([H:56])([H:57])[H:58])([C:26]([H:59])([H:60])[H:61])[H:55])[C:27]([C:28]([H:63])([H:64])[H:65])([C:29]([H:66])([H:67])[H:68])[H:62])([H:53])[H:54])[2n:30]->12)([H:31])([H:32])[H:33]", "smiles3Dx": "C([C:1]#[4N:2]->[Mn+:3]1(<-[3C-:4]#[O+:5])(<-[5C-:6]#[O+:7])(<-[6H-:8])<-[1P:9]([C:10]([C:11]([H:35])([H:36])[H:37])([C:12]([H:38])([H:39])[H:40])[H:34])([C:13]([C:14]([H:42])([H:43])[H:44])([C:15]([H:45])([H:46])[H:47])[H:41])[C:16]([H:48])([H:49])[c:17]2[c:18]([H:50])[c:19]([H:51])[c:20]([H:52])[c:21]([C:22]([P:23]([C:24]([C:25]([H:56])([H:57])[H:58])([C:26]([H:59])([H:60])[H:61])[H:55])[C:27]([C:28]([H:63])([H:64])[H:65])([C:29]([H:66])([H:67])[H:68])[H:62])([H:53])[H:54])[2n:30]->12)([H:31])([H:32])[H:33]", "dummies": []}
C     -2.0016    -2.6630     3.7081
C     -1.4150    -1.8794     2.6194
N     -0.9260    -1.2224     1.7034
Mn     0.0000     0.0000     0.0000
C      0.9672    -1.9101    -0.8034
O      1.4680    -2.9227    -1.2262
C     -0.9848     1.8946     0.8201
O     -1.5105     2.8913     1.2507
H      1.4665     0.3402     1.0532
P     -1.9945    -0.2607    -1.6692
C     -3.6640    -0.0613    -0.9912
C     -4.0236    -1.1724     0.0066
C     -4.7284     0.0269    -2.0913
C     -1.8433    -1.6721    -2.8016
C     -2.5156    -2.9231    -2.2331
C     -2.3719    -1.3755    -4.2170
C     -1.7123     1.2328    -2.6291
C     -0.2183     1.5133    -2.8108
C      0.1727     2.2737    -3.9225
C      1.4812     2.7175    -4.0361
C      2.4048     2.3813    -3.0589
C      2.0275     1.5398    -1.9929
C      3.0360     1.1160    -0.9535
P      4.8351     1.1660    -1.5028
C      5.7626     0.7631     0.0883
C      6.0757    -0.7279     0.2711
C      7.0415     1.5987     0.1489
C      5.1259    -0.2052    -2.7696
C      5.1232     0.3877    -4.1774
C      4.0979    -1.3371    -2.6839
N      0.7109     1.1887    -1.8471
H     -2.0619    -3.7309     3.4094
H     -1.3604    -2.5705     4.6063
H     -3.0196    -2.2810     3.9455
H     -3.6769     0.9007    -0.4385
H     -4.7836    -0.7958     0.7198
H     -4.4630    -2.0593    -0.4827
H     -3.1466    -1.4973     0.5845
H     -4.8972    -0.9495    -2.5813
H     -5.6887     0.3446    -1.6409
H     -4.4611     0.7881    -2.8511
H     -0.7631    -1.8973    -2.9010
H     -2.1644    -3.8170    -2.7904
H     -3.6109    -2.8850    -2.3625
H     -2.2452    -3.0693    -1.1631
H     -3.3866    -0.9375    -4.2211
H     -1.6750    -0.6965    -4.7535
H     -2.3926    -2.3125    -4.8120
H     -2.2062     1.1544    -3.6163
H     -2.1630     2.0883    -2.0869
H     -0.5496     2.5690    -4.6742
H      1.7753     3.3423    -4.8719
H      3.4059     2.7729    -3.1528
H      2.9294     1.7929    -0.0829
H      2.8235     0.0818    -0.6273
H      5.1203     1.0761     0.9403
H      6.7844    -1.0842    -0.5073
H      6.5513    -0.8876     1.2627
H      5.1383    -1.3257     0.2503
H      6.7782     2.6801     0.1232
H      7.5880     1.4016     1.0963
H      7.7009     1.3625    -0.7218
H      6.1368    -0.6270    -2.6057
H      5.8359     1.2369    -4.2347
H      5.4476    -0.3745    -4.9131
H      4.1099     0.7431    -4.4604
H      4.3622    -2.1462    -3.3940
H      3.0778    -0.9741    -2.9342
H      4.0804    -1.7804    -1.6744
69
{"conf": 24, "E": 123.31, "rms": -1.0, "geom": "OH", "total_charge": 0, "CA_charge": 1, "smiles": "C[C:1]#[4N:2]->[Mn+:3]1(<-[3C-:4]#[O+:5])(<-[5C-:6]#[O+:7])(<-[6H-:8])<-[1P:9]([CH:10]([CH3:11])[CH3:12])([CH:13]([CH3:14])[CH3:15])[CH2:16][c:17]2[cH:18][cH:19][cH:20][c:21]([CH2:22][P:23]([CH:24]([CH3:25])[CH3:26])[CH:27]([CH3:28])[CH3:29])[2n:30]->12", "smiles3D": "C([C:1]#[4N:2]->[Mn+:3]1(<-[3C-:4]#[O+:5])(<-[5C-:6]#[O+:7])(<-[6H-:8])<-[1P:9]([C:10]([C:11]([H:35])([H:36])[H:37])([C:12]([H:38])([H:39])[H:40])[H:34])([C:13]([C:14]([H:42])([H:43])[H:44])([C:15]([H:45])([H:46])[H:47])[H:41])[C:16]([H:48])([H:49])[c:17]2[c:18]([H:50])[c:19]([H:51])[c:20]([H:52])[c:21]([C:22]([P:23]([C:24]([C:25]([H:56])([H:57])[H:58])([C:26]([H:59])([H:60])[H:61])[H:55])[C:27]([C:28]([H:63])([H:64])[H:65])([C:29]([H:66])([H:67])[H:68])[H:62])([H:53])[H:54])[2n:30]->12)([H:31])([H:32])[H:33]", "smiles3Dx": "C([C:1]#[4N:2]->[Mn+:3]1(<-[3C-:4]#[O+:5])(<-[5C-:6]#[O+:7])(<-[6H-:8])<-[1P:9]([C:10]([C:11]([H:35])([H:36])[H:37])([C:12]([H:38])([H:39])[H:40])[H:34])([C:13]([C:14]([H:42])([H:43])[H:44])([C:15]([H:45])([H:46])[H:47])[H:41])[C:16]([H:48])([H:49])[c:17]2[c:18]([H:50])[c:19]([H:51])[c:20]([H:52])[c:21]([C:22]([P:23]([C:24]([C:25]([H:56])([H:57])[H:58])([C:26]([H:59])([H:60])[H:61])[H:55])[C:27]([C:28]([H:63])([H:64])[H:65])([C:29]([H:66])([H:67])[H:68])[H:62])([H:53])[H:54])[2n:30]->12)([H:31])([H:32])[H:33]", "dummies": []}
C      0.4093    -4.7260    -1.5265
C      0.2854    -3.3430    -1.0672
N      0.1814    -2.1776    -0.6875
Mn     0.0000     0.0000     0.0000
C     -0.2145    -0.6965     2.1714
O     -0.3406    -1.0628     3.3131
C     -0.0668     0.7130    -2.1729
O     -0.1042     1.0941    -3.3154
H     -1.8219    -0.0934    -0.1327
P      2.6116     0.3643     0.0300
C      3.5848     0.2224     1.5579
C      4.4255     1.4833     1.8445
C      2.6939    -0.0621     2.7545
C      3.5720    -0.4980    -1.2367
C      4.9322     0.1803    -1.4676
C      2.8004    -0.5716    -2.5564
C      2.5328     2.0972    -0.4340
C      1.4488     2.8149     0.3771
C      1.7019     4.1266     0.8022
C      0.7671     4.8028     1.5708
C     -0.4255     4.1780     1.8908
C     -0.7027     2.8842     1.4125
C     -1.9885     2.2205     1.8410
P     -3.4675     3.3544     1.5607
C     -3.9243     3.2354    -0.2678
C     -2.7521     3.6810    -1.1444
C     -4.4095     1.8415    -0.6810
C     -4.8841     2.5717     2.5194
C     -4.6154     2.6647     4.0270
C     -6.2046     3.2771     2.1885
N      0.2329     2.2214     0.6570
H     -0.4229    -5.3336    -1.1143
H      1.3801    -5.1417    -1.1837
H      0.3656    -4.7468    -2.6357
H      4.2807    -0.6394     1.4442
H      5.1194     1.7109     1.0083
H      5.0580     1.3093     2.7417
H      3.7811     2.3619     2.0579
H      3.2925    -0.0791     3.6909
H      2.2621    -1.0790     2.6395
H      1.9139     0.7177     2.8585
H      3.7600    -1.5375    -0.8809
H      4.8160     1.2467    -1.7524
H      5.4849    -0.3412    -2.2809
H      5.5642     0.1060    -0.5550
H      3.3940    -1.1440    -3.3030
H      2.6062     0.4379    -2.9745
H      1.8521    -1.1303    -2.4134
H      2.2726     2.1744    -1.5061
H      3.5126     2.5848    -0.2794
H      2.6399     4.6114     0.5642
H      0.9761     5.8008     1.9365
H     -1.1312     4.6970     2.5256
H     -2.1609     1.2691     1.3444
H     -1.9070     2.0087     2.9248
H     -4.7593     3.9473    -0.4448
H     -2.3780     4.6768    -0.8122
H     -1.9228     2.9431    -1.0881
H     -3.0769     3.7561    -2.2039
H     -5.2922     1.5301    -0.0903
H     -4.7131     1.8460    -1.7493
H     -3.6146     1.0885    -0.5457
H     -4.9618     1.5016     2.2484
H     -3.7176     2.0726     4.3037
H     -5.4785     2.2628     4.5971
H     -4.4545     3.7209     4.3210
H     -7.0314     2.8662     2.8082
H     -6.4735     3.1293     1.1204
H     -6.1152     4.3671     2.3799
69
{"conf": 25, "E": 224.55, "rms": -1.0, "geom": "OH", "total_charge": 0, "CA_charge": 1, "smiles": "C[C:1]#[4N:2]->[Mn+:3]1(<-[3C-:4]#[O+:5])(<-[5C-:6]#[O+:7])(<-[6H-:8])<-[1P:9]([CH:10]([CH3:11])[CH3:12])([CH:13]([CH3:14])[CH3:15])[CH2:16][c:17]2[cH:18][cH:19][cH:20][c:21]([CH2:22][P:23]([CH:24]([CH3:25])[CH3:26])[CH:27]([CH3:28])[CH3:29])[2n:30]->12", "smiles3D": "C([C:1]#[4N:2]->[Mn+:3]1(<-[3C-:4]#[O+:5])(<-[5C-:6]#[O+:7])(<-[6H-:8])<-[1P:9]([C:10]([C:11]([H:35])([H:36])[H:37])([C:12]([H:38])([H:39])[H:40])[H:34])([C:13]([C:14]([H:42])([H:43])[H:44])([C:15]([H:45])([H:46])[H:47])[H:41])[C:16]([H:48])([H:49])[c:17]2[c:18]([H:50])[c:19]([H:51])[c:20]([H:52])[c:21]([C:22]([P:23]([C:24]([C:25]([H:56])([H:57])[H:58])([C:26]([H:59])([H:60])[H:61])[H:55])[C:27]([C:28]([H:63])([H:64])[H:65])([C:29]([H:66])([H:67])[H:68])[H:62])([H:53])[H:54])[2n:30]->12)([H:31])([H:32])[H:33]", "smiles3Dx": "C([C:1]#[4N:2]->[Mn+:3]1(<-[3C-:4]#[O+:5])(<-[5C-:6]#[O+:7])(<-[6H-:8])<-[1P:9]([C:10]([C:11]([H:35])([H:36])[H:37])([C:12]([H:38])([H:39])[H:40])[H:34])([C:13]([C:14]([H:42])([H:43])[H:44])([C:15]([H:45])([H:46])[H:47])[H:41])[C:16]([H:48])([H:49])[c:17]2[c:18]([H:50])[c:19]([H:51])[c:20]([H:52])[c:21]([C:22]([P:23]([C:24]([C:25]([H:56])([H:57])[H:58])([C:26]([H:59])([H:60])[H:61])[H:55])[C:27]([C:28]([H:63])([H:64])[H:65])([C:29]([H:66])([H:67])[H:68])[H:62])([H:53])[H:54])[2n:30]->12)([H:31])([H:32])[H:33]", "dummies": []}
C     -0.1503     3.7101    -2.8830
C     -0.6889     2.6975    -1.9924
N     -0.7772     1.7283    -1.2406
Mn     0.0000     0.0000     0.0000
C      1.9039     0.3230    -1.1983
O      2.8180     0.5660    -1.8693
C     -1.9307    -0.3792     1.0818
O     -2.9778    -0.6282     1.6538
H     -0.5620    -1.2444    -1.2896
P      0.8049     1.6321     1.8259
C     -0.2830     1.6664     3.2641
C     -1.6177     2.3696     2.9134
C      0.3660     2.3679     4.4859
C      1.5171     3.2586     1.4974
C      0.4107     4.2543     1.0123
C      2.6335     3.2363     0.4223
C      2.1429     0.5600     2.3984
C      1.6027    -0.8291     2.4555
C      1.3694    -1.4881     3.6642
C      0.9363    -2.7982     3.6227
C      0.8076    -3.4830     2.4144
C      0.8662    -2.6967     1.2141
C      1.1742    -3.3864    -0.0792
P      3.0190    -3.6667    -0.1452
C      3.8336    -2.7348    -1.5886
C      4.3461    -3.7089    -2.6366
C      4.9761    -1.8158    -1.0725
C      3.4796    -5.4790    -0.0818
C      4.6355    -5.6406     0.9076
C      2.2807    -6.3805     0.2751
N      1.1835    -1.4028     1.3161
H     -0.3092     4.7474    -2.5660
H     -0.4624     3.5324    -3.8947
H      0.9182     3.5243    -2.8156
H     -0.5320     0.6347     3.5357
H     -1.5625     3.4675     3.0655
H     -2.4141     1.9650     3.5778
H     -1.9222     2.1484     1.8668
H     -0.3714     2.3378     5.3266
H      0.6323     3.4025     4.2919
H      1.2275     1.7946     4.8476
H      1.9352     3.6593     2.4320
H     -0.5913     3.7904     0.9506
H      0.3445     5.1369     1.7049
H      0.6110     4.6715    -0.0001
H      2.2424     3.2983    -0.6036
H      3.3299     4.0896     0.5894
H      3.2714     2.3315     0.4776
H      2.9987     0.6206     1.6765
H      2.5132     0.9059     3.3795
H      1.5177    -0.9534     4.6175
H      0.6766    -3.2973     4.5545
H      0.6039    -4.5350     2.4010
H      0.5240    -4.2647    -0.2396
H      0.9646    -2.6977    -0.8999
H      3.0617    -2.0922    -2.0603
H      4.7214    -3.1670    -3.5297
H      3.5208    -4.3825    -2.9641
H      5.1668    -4.3216    -2.2163
H      5.2407    -2.0367    -0.0198
H      4.6838    -0.7546    -1.1074
H      5.8797    -1.9031    -1.7009
H      3.8124    -5.7769    -1.0896
H      4.2674    -5.7925     1.9432
H      5.2599    -6.4981     0.6090
H      5.2931    -4.7404     0.8974
H      1.4208    -6.1726    -0.3902
H      2.5406    -7.4357     0.0784
H      1.9821    -6.2709     1.3392
69
{"conf": 26, "E": 122.37, "rms": -1.0, "geom": "OH", "total_charge": 0, "CA_charge": 1, "smiles": "C[C:1]#[4N:2]->[Mn+:3]1(<-[3C-:4]#[O+:5])(<-[5C-:6]#[O+:7])(<-[6H-:8])<-[1P:9]([CH:10]([CH3:11])[CH3:12])([CH:13]([CH3:14])[CH3:15])[CH2:16][c:17]2[cH:18][cH:19][cH:20][c:21]([CH2:22][P:23]([CH:24]([CH3:25])[CH3:26])[CH:27]([CH3:28])[CH3:29])[2n:30]->12", "smiles3D": "C([C:1]#[4N:2]->[Mn+:3]1(<-[3C-:4]#[O+:5])(<-[5C-:6]#[O+:7])(<-[6H-:8])<-[1P:9]([C:10]([C:11]([H:35])([H:36])[H:37])([C:12]([H:38])([H:39])[H:40])[H:34])([C:13]([C:14]([H:42])([H:43])[H:44])([C:15]([H:45])([H:46])[H:47])[H:41])[C:16]([H:48])([H:49])[c:17]2[c:18]([H:50])[c:19]([H:51])[c:20]([H:52])[c:21]([C:22]([P:23]([C:24]([C:25]([H:56])([H:57])[H:58])([C:26]([H:59])([H:60])[H:61])[H:55])[C:27]([C:28]([H:63])([H:64])[H:65])([C:29]([H:66])([H:67])[H:68])[H:62])([H:53])[H:54])[2n:30]->12)([H:31])([H:32])[H:33]", "smiles3Dx": "C([C:1]#[4N:2]->[Mn+:3]1(<-[3C-:4]#[O+:5])(<-[5C-:6]#[O+:7])(<-[6H-:8])<-[1P:9]([C:10]([C:11]([H:35])([H:36])[H:37])([C:12]([H:38])([H:39])[H:40])[H:34])([C:13]([C:14]([H:42])([H:43])[H:44])([C:15]([H:45])([H:46])[H:47])[H:41])[C:16]([H:48])([H:49])[c:17]2[c:18]([H:50])[c:19]([H:51])[c:20]([H:52])[c:21]([C:22]([P:23]([C:24]([C:25]([H:56])([H:57])[H:58])([C:26]([H:59])([H:60])[H:61])[H:55])[C:27]([C:28]([H:63])([H:64])[H:65])([C:29]([H:66])([H:67])[H:68])[H:62])([H:53])[H:54])[2n:30]->12)([H:31])([H:32])[H:33]", "dummies": []}
C     -3.5917    -1.7731    -2.9584
C     -2.5530    -1.2600    -2.0682
N     -1.6741    -0.8177    -1.3327
Mn     0.0000     0.0000     0.0000
C     -1.5575     0.6171     1.5649
O     -2.3746     0.9402     2.3885
C      1.5226    -0.6096    -1.5955
O      2.3278    -0.9351    -2.4318
H     -0.0938     1.6422    -0.7931
P      0.3981    -2.2263     1.2922
C     -0.3780    -2.2303     2.9298
C     -1.7638    -2.8885     2.8732
C      0.4882    -2.9095     4.0014
C      0.0547    -3.7848     0.4338
C      0.7296    -4.9777     1.1247
C      0.5254    -3.7094    -1.0230
C      2.1685    -2.0592     1.5213
C      2.5319    -0.6011     1.8495
C      3.6915    -0.3653     2.5935
C      4.0561     0.9346     2.9145
C      3.2557     1.9973     2.5089
C      2.0975     1.7433     1.7559
C      1.1342     2.8723     1.4889
P      1.6785     3.9863     0.0794
C      0.0581     4.7800    -0.4967
C      0.2943     5.8277    -1.5846
C     -0.8326     5.3430     0.6283
C      2.8222     5.2783     0.8468
C      2.1146     6.2584     1.7831
C      3.5997     6.0270    -0.2388
N      1.7930     0.4641     1.3860
H     -4.5727    -1.3304    -2.6781
H     -3.6457    -2.8797    -2.8663
H     -3.3530    -1.4910    -4.0021
H     -0.5171    -1.1759     3.2362
H     -1.6856    -3.9885     2.7338
H     -2.3054    -2.7025     3.8268
H     -2.3662    -2.4465     2.0564
H      0.8092    -3.9319     3.7063
H     -0.0834    -2.9960     4.9490
H      1.3835    -2.2933     4.2218
H     -1.0389    -3.9540     0.4313
H      0.2008    -5.2252     2.0661
H      1.8052    -4.7952     1.3225
H      0.6488    -5.8878     0.4828
H      1.6250    -3.5612    -1.0901
H      0.2832    -4.6573    -1.5557
H     -0.0001    -2.8907    -1.5637
H      2.6786    -2.3409     0.5831
H      2.5163    -2.7388     2.3333
H      4.3161    -1.1868     2.9247
H      4.9566     1.1220     3.4947
H      3.4928     2.9921     2.8441
H      0.1405     2.4710     1.2496
H      1.0180     3.4648     2.4198
H     -0.5161     3.9601    -0.9711
H      0.7298     6.7556    -1.1652
H      0.9793     5.4257    -2.3699
H     -0.6809     6.1062    -2.0662
H     -1.9074     5.2093     0.3503
H     -0.6746     4.8254     1.5969
H     -0.6834     6.4388     0.7844
H      3.5792     4.7258     1.4386
H      1.5061     5.7160     2.5361
H      2.8790     6.8642     2.3331
H      1.4728     6.9604     1.2112
H      2.9384     6.6834    -0.8349
H      4.0975     5.3049    -0.9225
H      4.3873     6.6602     0.2271
69
{"conf": 27, "E": 273.0, "rms": -1.0, "geom": "OH", "total_charge": 0, "CA_charge": 1, "smiles": "C[C:1]#[4N:2]->[Mn+:3]1(<-[3C-:4]#[O+:5])(<-[5C-:6]#[O+:7])(<-[6H-:8])<-[1P:9]([CH:10]([CH3:11])[CH3:12])([CH:13]([CH3:14])[CH3:15])[CH2:16][c:17]2[cH:18][cH:19][cH:20][c:21]([CH2:22][P:23]([CH:24]([CH3:25])[CH3:26])[CH:27]([CH3:28])[CH3:29])[2n:30]->12", "smiles3D": "C([C:1]#[4N:2]->[Mn+:3]1(<-[3C-:4]#[O+:5])(<-[5C-:6]#[O+:7])(<-[6H-:8])<-[1P:9]([C:10]([C:11]([H:35])([H:36])[H:37])([C:12]([H:38])([H:39])[H:40])[H:34])([C:13]([C:14]([H:42])([H:43])[H:44])([C:15]([H:45])([H:46])[H:47])[H:41])[C:16]([H:48])([H:49])[c:17]2[c:18]([H:50])[c:19]([H:51])[c:20]([H:52])[c:21]([C:22]([P:23]([C:24]([C:25]([H:56])([H:57])[H:58])([C:26]([H:59])([H:60])[H:61])[H:55])[C:27]([C:28]([H:63])([H:64])[H:65])([C:29]([H:66])([H:67])[H:68])[H:62])([H:53])[H:54])[2n:30]->12)([H:31])([H:32])[H:33]", "smiles3Dx": "C([C:1]#[4N:2]->[Mn+:3]1(<-[3C-:4]#[O+:5])(<-[5C-:6]#[O+:7])(<-[6H-:8])<-[1P:9]([C:10]([C:11]([H:35])([H:36])[H:37])([C:12]([H:38])([H:39])[H:40])[H:34])([C:13]([C:14]([H:42])([H:43])[H:44])([C:15]([H:45])([H:46])[H:47])[H:41])[C:16]([H:48])([H:49])[c:17]2[c:18]([H:50])[c:19]([H:51])[c:20]([H:52])[c:21]([C:22]([P:23]([C:24]([C:25]([H:56])([H:57])[H:58])([C:26]([H:59])([H:60])[H:61])[H:55])[C:27]([C:28]([H:63])([H:64])[H:65])([C:29]([H:66])([H:67])[H:68])[H:62])([H:53])[H:54])[2n:30]->12)([H:31])([H:32])[H:33]", "dummies": []}
C     -4.1926    -1.8022     0.4395
C     -2.9459    -1.2046     0.8083
N     -1.9093    -0.5602     0.7683
Mn     0.0000     0.0000     0.0000
C      1.3180    -0.4448     1.8835
O      2.0647    -0.7206     2.7555
C     -1.0081     0.8414    -1.9675
O     -1.4606     1.2565    -2.9938
H     -0.0909     1.7305     0.5739
P      0.2293    -2.4227    -0.9310
C     -0.7230    -2.9593    -2.4337
C     -0.2546    -4.3820    -2.9219
C     -0.7230    -1.9073    -3.5554
C      0.1600    -3.8319     0.2391
C     -1.2908    -4.2548     0.5609
C      0.9072    -3.5726     1.5429
C      1.9230    -2.3339    -1.4589
C      2.1461    -0.9523    -1.9728
C      2.8732    -0.6887    -3.1805
C      3.1572     0.6341    -3.6075
C      3.2693     1.5369    -2.5755
C      2.5388     1.3580    -1.4172
C      2.7195     2.2579    -0.2647
P      4.3561     1.9489     0.5852
C      5.6168     3.2134     0.0752
C      6.4148     3.6199     1.2961
C      6.4710     2.7730    -1.1300
C      4.9487     0.1461     0.9451
C      6.3142    -0.1897     0.3086
C      5.0294    -0.0300     2.4648
N      1.9008     0.1426    -1.1832
H     -4.0272    -1.9339    -0.6640
H     -4.4888    -2.9345     0.7551
H     -5.1305    -1.0818     0.4171
H     -1.7767    -3.0656    -2.1200
H      0.8223    -4.5967    -2.7815
H     -0.7617    -5.1555    -2.3321
H     -0.4970    -4.5564    -3.9667
H      0.1280    -1.1998    -3.4904
H     -1.6350    -1.3053    -3.4171
H     -0.7619    -2.3486    -4.5580
H      0.6524    -4.6800    -0.2517
H     -2.0265    -4.0976    -0.2474
H     -1.3538    -5.3119     0.8637
H     -1.6865    -3.6473     1.4342
H      1.9336    -3.1790     1.4314
H      0.9793    -4.4715     2.1859
H      0.3156    -2.7968     2.1309
H      2.1631    -3.0880    -2.2322
H      2.6496    -2.5393    -0.5820
H      2.8065    -1.4492    -3.9468
H      3.5825     0.7923    -4.6119
H      3.7609     2.5603    -2.8166
H      2.5725     3.3474    -0.4558
H      2.0210     2.0342     0.4846
H      5.0091     4.0797    -0.2220
H      5.7931     3.6142     2.2204
H      6.8308     4.6257     1.1910
H      7.2392     2.9063     1.4931
H      7.5125     2.5017    -0.8170
H      6.0385     1.8662    -1.6204
H      6.5074     3.5803    -1.8826
H      4.1756    -0.5360     0.5443
H      6.7421    -1.1292     0.7213
H      7.0235     0.6160     0.5229
H      6.1939    -0.3022    -0.7838
H      4.2069     0.5074     2.9798
H      5.0928    -1.0983     2.7369
H      5.9428     0.3325     2.9063
69
{"conf": 28, "E": 183.88, "rms": -1.0, "geom": "OH", "total_charge": 0, "CA_charge": 1, "smiles": "C[C:1]#[4N:2]->[Mn+:3]1(<-[3C-:4]#[O+:5])(<-[5C-:6]#[O+:7])(<-[6H-:8])<-[1P:9]([CH:10]([CH3:11])[CH3:12])([CH:13]([CH3:14])[CH3:15])[CH2:16][c:17]2[cH:18][cH:19][cH:20][c:21]([CH2:22][P:23]([CH:24]([CH3:25])[CH3:26])[CH:27]([CH3:28])[CH3:29])[2n:30]->12", "smiles3D": "C([C:1]#[4N:2]->[Mn+:3]1(<-[3C-:4]#[O+:5])(<-[5C-:6]#[O+:7])(<-[6H-:8])<-[1P:9]([C:10]([C:11]([H:35])([H:36])[H:37])([C:12]([H:38])([H:39])[H:40])[H:34])([C:13]([C:14]([H:42])([H:43])[H:44])([C:15]([H:45])([H:46])[H:47])[H:41])[C:16]([H:48])([H:49])[c:17]2[c:18]([H:50])[c:19]([H:51])[c:20]([H:52])[c:21]([C:22]([P:23]([C:24]([C:25]([H:56])([H:57])[H:58])([C:26]([H:59])([H:60])[H:61])[H:55])[C:27]([C:28]([H:63])([H:64])[H:65])([C:29]([H:66])([H:67])[H:68])[H:62])([H:53])[H:54])[2n:30]->12)([H:31])([H:32])[H:33]", "smiles3Dx": "C([C:1]#[4N:2]->[Mn+:3]1(<-[3C-:4]#[O+:5])(<-[5C-:6]#[O+:7])(<-[6H-:8])<-[1P:9]([C:10]([C:11]([H:35])([H:36])[H:37])([C:12]([H:38])([H:39])[H:40])[H:34])([C:13]([C:14]([H:42])([H:43])[H:44])([C:15]([H:45])([H:46])[H:47])[H:41])[C:16]([H:48])([H:49])[c:17]2[c:18]([H:50])[c:19]([H:51])[c:20]([H:52])[c:21]([C:22]([P:23]([C:24]([C:25]([H:56])([H:57])[H:58])([C:26]([H:59])([H:60])[H:61])[H:55])[C:27]([C:28]([H:63])([H:64])[H:65])([C:29]([H:66])([H:67])[H:68])[H:62])([H:53])[H:54])[2n:30]->12)([H:31])([H:32])[H:33]", "dummies": []}
C      4.7366    -0.3709    -0.1502
C      3.3981    -0.1643     0.2888
N      2.1910    -0.0324     0.4304
Mn     0.0000     0.0000     0.0000
C     -0.4110     1.9445     1.1272
O     -0.6989     2.9543     1.7404
C      0.4580    -1.9236    -1.0991
O      0.7406    -2.9544    -1.6749
H     -0.5529    -0.9528     1.5060
P      0.5256     1.3137    -2.1756
C      0.3026     0.1967    -3.6085
C      1.6157    -0.5731    -3.8861
C     -0.1875     0.9605    -4.8709
C      2.0721     2.1770    -2.2713
C      2.1235     3.0437    -3.5541
C      2.3391     3.0272    -1.0295
C     -0.8974     2.4201    -2.0937
C     -2.1262     1.6274    -1.6168
C     -3.3815     2.1604    -1.8179
C     -4.5088     1.3413    -1.7015
C     -4.3486    -0.0453    -1.4324
C     -3.0730    -0.5031    -1.0659
C     -2.8828    -1.9105    -0.5686
P     -3.0510    -1.8444     1.2714
C     -2.4578    -3.4559     2.0315
C     -1.0639    -3.8566     1.5236
C     -2.4192    -3.2721     3.5607
C     -4.8860    -1.7544     1.6931
C     -5.4030    -0.3139     1.5612
C     -5.7451    -2.7415     0.8860
N     -1.9930     0.3623    -1.0745
H      5.2746    -1.1532     0.4376
H      5.3249     0.5874    -0.2077
H      4.6425    -0.7401    -1.2038
H     -0.4734    -0.5440    -3.3419
H      2.2481    -0.0508    -4.6770
H      1.3612    -1.5632    -4.2845
H      2.2202    -0.7196    -2.9938
H      0.4652     0.7344    -5.7678
H     -1.2002     0.6243    -5.1301
H     -0.1909     2.0658    -4.7860
H      2.8876     1.4430    -2.3481
H      1.2616     3.7523    -3.6059
H      3.0751     3.6593    -3.5578
H      2.1664     2.4092    -4.4684
H      1.6781     2.7511    -0.1905
H      2.1722     4.1264    -1.2297
H      3.3600     2.9080    -0.7061
H     -0.6761     3.1810    -1.3165
H     -1.0763     2.9009    -3.0448
H     -3.5461     3.2440    -2.0612
H     -5.5210     1.7305    -1.7376
H     -5.1923    -0.7131    -1.4295
H     -3.5891    -2.6148    -1.0696
H     -1.8926    -2.2728    -0.8566
H     -3.1565    -4.2878     1.7815
H     -0.2920    -3.1155     1.8149
H     -1.0636    -3.9755     0.4223
H     -0.7629    -4.8335     1.9540
H     -3.4183    -3.4927     3.9888
H     -1.6745    -3.9346     4.0496
H     -2.1560    -2.2219     3.8214
H     -4.9888    -2.0384     2.7557
H     -6.0033    -0.1577     0.6318
H     -4.5585     0.4182     1.5615
H     -6.0628    -0.0647     2.4210
H     -6.8328    -2.5487     1.0490
H     -5.5269    -3.7849     1.1913
H     -5.5720    -2.6580    -0.2088
69
{"conf": 29, "E": 227.51, "rms": -1.0, "geom": "OH", "total_charge": 0, "CA_charge": 1, "smiles": "C[C:1]#[4N:2]->[Mn+:3]1(<-[3C-:4]#[O+:5])(<-[5C-:6]#[O+:7])(<-[6H-:8])<-[1P:9]([CH:10]([CH3:11])[CH3:12])([CH:13]([CH3:14])[CH3:15])[CH2:16][c:17]2[cH:18][cH:19][cH:20][c:21]([CH2:22][P:23]([CH:24]([CH3:25])[CH3:26])[CH:27]([CH3:28])[CH3:29])[2n:30]->12", "smiles3D": "C([C:1]#[4N:2]->[Mn+:3]1(<-[3C-:4]#[O+:5])(<-[5C-:6]#[O+:7])(<-[6H-:8])<-[1P:9]([C:10]([C:11]([H:35])([H:36])[H:37])([C:12]([H:38])([H:39])[H:40])[H:34])([C:13]([C:14]([H:42])([H:43])[H:44])([C:15]([H:45])([H:46])[H:47])[H:41])[C:16]([H:48])([H:49])[c:17]2[c:18]([H:50])[c:19]([H:51])[c:20]([H:52])[c:21]([C:22]([P:23]([C:24]([C:25]([H:56])([H:57])[H:58])([C:26]([H:59])([H:60])[H:61])[H:55])[C:27]([C:28]([H:63])([H:64])[H:65])([C:29]([H:66])([H:67])[H:68])[H:62])([H:53])[H:54])[2n:30]->12)([H:31])([H:32])[H:33]", "smiles3Dx": "C([C:1]#[4N:2]->[Mn+:3]1(<-[3C-:4]#[O+:5])(<-[5C-:6]#[O+:7])(<-[6H-:8])<-[1P:9]([C:10]([C:11]([H:35])([H:36])[H:37])([C:12]([H:38])([H:39])[H:40])[H:34])([C:13]([C:14]([H:42])([H:43])[H:44])([C:15]([H:45])([H:46])[H:47])[H:41])[C:16]([H:48])([H:49])[c:17]2[c:18]([H:50])[c:19]([H:51])[c:20]([H:52])[c:21]([C:22]([P:23]([C:24]([C:25]([H:56])([H:57])[H:58])([C:26]([H:59])([H:60])[H:61])[H:55])[C:27]([C:28]([H:63])([H:64])[H:65])([C:29]([H:66])([H:67])[H:68])[H:62])([H:53])[H:54])[2n:30]->12)([H:31])([H:32])[H:33]", "dummies": []}
C      3.8242     0.4841     2.6540
C      2.5558     0.0209     2.2611
N      1.5191    -0.1935     1.5960
Mn     0.0000     0.0000     0.0000
C     -1.6954    -0.8985     1.1946
O     -2.6287    -1.4594     1.6715
C      1.7113     0.9129    -1.1051
O      2.6852     1.4055    -1.6320
H      0.3497    -1.6406    -0.8104
P     -0.5653     2.4251     0.7672
C     -0.1184     3.8691    -0.2981
C      0.0771     3.4389    -1.7712
C      1.1484     4.5910     0.1854
C     -0.3336     2.8096     2.4973
C      1.1701     3.0359     2.8719
C     -1.2221     4.0495     2.9166
C     -2.3094     2.2699     0.4730
C     -2.6318     1.5389    -0.8438
C     -3.8627     1.6631    -1.3979
C     -4.1440     0.9206    -2.5068
C     -3.2036    -0.0347    -3.0488
C     -1.9053     0.0601    -2.5479
C     -0.7139    -0.2896    -3.4588
P     -0.9271     0.5741    -5.1472
C     -1.7450     2.2793    -4.9032
C     -3.1396     2.2522    -5.5710
C     -0.8930     3.4288    -5.4390
C      0.6935     0.6530    -6.0759
C      0.8009    -0.6172    -6.9211
C      1.9083     0.8274    -5.1510
N     -1.6482     0.7555    -1.3858
H      3.7502     0.8996     3.6633
H      4.6717    -0.2599     2.5125
H      3.9845     1.3551     1.9488
H     -0.9970     4.6198    -0.2590
H     -0.1634     2.3880    -1.9731
H     -0.5939     4.0382    -2.4204
H      1.1173     3.6189    -2.1449
H      1.2992     5.4915    -0.5076
H      0.9552     5.0343     1.1910
H      2.0502     3.9599     0.1398
H     -0.7064     1.9097     3.1114
H      1.4427     2.3634     3.7217
H      1.8690     2.8178     2.0495
H      1.3813     4.0857     3.2535
H     -0.5944     4.8505     3.4096
H     -1.9398     3.6871     3.6638
H     -1.7096     4.4673     2.0957
H     -2.7281     1.6631     1.3084
H     -2.8500     3.2650     0.4875
H     -4.5605     2.4438    -1.0219
H     -5.1391     0.9365    -2.9175
H     -3.4823    -0.5533    -4.0004
H      0.1646     0.0973    -2.9894
H     -0.6413    -1.3853    -3.5908
H     -1.8938     2.4493    -3.8129
H     -3.4720     1.2132    -5.7934
H     -3.1500     2.8104    -6.5266
H     -3.8918     2.6904    -4.8924
H     -0.8572     3.4183    -6.5477
H      0.1332     3.3641    -5.0236
H     -1.3338     4.3923    -5.1069
H      0.6402     1.5262    -6.7741
H      1.5707    -0.4780    -7.7014
H      1.0464    -1.4891    -6.2803
H     -0.1807    -0.8057    -7.4251
H      2.0063    -0.0590    -4.4814
H      2.8206     0.9130    -5.7834
H      1.8027     1.7590    -4.5408
69
{"conf": 30, "E": 103.64, "rms": -1.0, "geom": "OH", "total_charge": 0, "CA_charge": 1, "smiles": "C[C:1]#[4N:2]->[Mn+:3]1(<-[3C-:4]#[O+:5])(<-[5C-:6]#[O+:7])(<-[6H-:8])<-[1P:9]([CH:10]([CH3:11])[CH3:12])([CH:13]([CH3:14])[CH3:15])[CH2:16][c:17]2[cH:18][cH:19][cH:20][c:21]([CH2:22][P:23]([CH:24]([CH3:25])[CH3:26])[CH:27]([CH3:28])[CH3:29])[2n:30]->12", "smiles3D": "C([C:1]#[4N:2]->[Mn+:3]1(<-[3C-:4]#[O+:5])(<-[5C-:6]#[O+:7])(<-[6H-:8])<-[1P:9]([C:10]([C:11]([H:35])([H:36])[H:37])([C:12]([H:38])([H:39])[H:40])[H:34])([C:13]([C:14]([H:42])([H:43])[H:44])([C:15]([H:45])([H:46])[H:47])[H:41])[C:16]([H:48])([H:49])[c:17]2[c:18]([H:50])[c:19]([H:51])[c:20]([H:52])[c:21]([C:22]([P:23]([C:24]([C:25]([H:56])([H:57])[H:58])([C:26]([H:59])([H:60])[H:61])[H:55])[C:27]([C:28]([H:63])([H:64])[H:65])([C:29]([H:66])([H:67])[H:68])[H:62])([H:53])[H:54])[2n:30]->12)([H:31])([H:32])[H:33]", "smiles3Dx": "C([C:1]#[4N:2]->[Mn+:3]1(<-[3C-:4]#[O+:5])(<-[5C-:6]#[O+:7])(<-[6H-:8])<-[1P:9]([C:10]([C:11]([H:35])([H:36])[H:37])([C:12]([H:38])([H:39])[H:40])[H:34])([C:13]([C:14]([H:42])([H:43])[H:44])([C:15]([H:45])([H:46])[H:47])[H:41])[C:16]([H:48])([H:49])[c:17]2[c:18]([H:50])[c:19]([H:51])[c:20]([H:52])[c:21]([C:22]([P:23]([C:24]([C:25]([H:56])([H:57])[H:58])([C:26]([H:59])([H:60])[H:61])[H:55])[C:27]([C:28]([H:63])([H:64])[H:65])([C:29]([H:66])([H:67])[H:68])[H:62])([H:53])[H:54])[2n:30]->12)([H:31])([H:32])[H:33]", "dummies": []}
C      2.3189    -3.1722     3.0567
C      1.6411    -2.2365     2.1609
N      1.0701    -1.4522     1.4072
Mn     0.0000     0.0000     0.0000
C      1.4822    -0.4701    -1.6810
O      2.2659    -0.7118    -2.5655
C     -1.3900     0.6327     1.7054
O     -2.1203     0.9691     2.6043
H      1.1224     1.3611     0.4971
P     -1.6688    -1.8247    -0.8645
C     -1.0400    -3.4923    -1.1722
C     -1.8811    -4.2231    -2.2325
C      0.4199    -3.4487    -1.6179
C     -3.2390    -2.0323     0.0045
C     -2.9882    -2.4772     1.4514
C     -4.0652    -0.7375    -0.0223
C     -2.0710    -1.1086    -2.4558
C     -2.1160     0.4258    -2.3787
C     -2.9779     1.0991    -3.2572
C     -3.0135     2.4853    -3.2729
C     -2.1737     3.2006    -2.4341
C     -1.2975     2.5209    -1.5738
C     -0.3546     3.3167    -0.7205
P      1.3876     3.2855    -1.4263
C      2.2211     4.6530    -0.4255
C      3.6699     4.8537    -0.8791
C      2.1958     4.3020     1.0665
C      1.1507     3.9297    -3.1868
C      2.3553     3.5682    -4.0580
C      0.8458     5.4284    -3.2417
N     -1.2845     1.1517    -1.5478
H      1.9999    -4.2075     2.8188
H      2.0540    -2.9355     4.1076
H      3.4166    -3.0821     2.9232
H     -1.0948    -4.0683    -0.2257
H     -1.8092    -3.7332    -3.2256
H     -1.5139    -5.2660    -2.3433
H     -2.9458    -4.2859    -1.9340
H      0.5286    -2.8935    -2.5726
H      1.0466    -2.9876    -0.8289
H      0.7981    -4.4819    -1.7745
H     -3.8276    -2.8223    -0.5030
H     -2.5510    -3.4960     1.4709
H     -3.9449    -2.5210     2.0142
H     -2.2975    -1.7941     1.9790
H     -3.4753     0.1443     0.2846
H     -4.4591    -0.5565    -1.0438
H     -4.9456    -0.8258     0.6491
H     -1.2973    -1.4022    -3.1936
H     -3.0552    -1.4992    -2.7922
H     -3.6229     0.5475    -3.9302
H     -3.6830     3.0055    -3.9463
H     -2.1944     4.2825    -2.4654
H     -0.6893     4.3737    -0.6489
H     -0.3775     2.9206     0.3115
H      1.6636     5.6037    -0.5626
H      3.7049     5.2850    -1.8971
H      4.2199     3.8880    -0.8668
H      4.1900     5.5697    -0.2078
H      1.1536     4.2829     1.4453
H      2.6673     3.3114     1.2447
H      2.7432     5.0698     1.6540
H      0.2845     3.3925    -3.6246
H      2.5233     2.4694    -4.0325
H      2.1630     3.8636    -5.1119
H      3.2783     4.0746    -3.7156
H     -0.0034     5.6768    -2.5732
H      0.5624     5.7145    -4.2774
H      1.7288     6.0309    -2.9477
69
{"conf": 31, "E": 220.82, "rms": -1.0, "geom": "OH", "total_charge": 0, "CA_charge": 1, "smiles": "C[C:1]#[4N:2]->[Mn+:3]1(<-[3C-:4]#[O+:5])(<-[5C-:6]#[O+:7])(<-[6H-:8])<-[1P:9]([CH:10]([CH3:11])[CH3:12])([CH:13]([CH3:14])[CH3:15])[CH2:16][c:17]2[cH:18][cH:19][cH:20][c:21]([CH2:22][P:23]([CH:24]([CH3:25])[CH3:26])[CH:27]([CH3:28])[CH3:29])[2n:30]->12", "smiles3D": "C([C:1]#[4N:2]->[Mn+:3]1(<-[3C-:4]#[O+:5])(<-[5C-:6]#[O+:7])(<-[6H-:8])<-[1P:9]([C:10]([C:11]([H:35])([H:36])[H:37])([C:12]([H:38])([H:39])[H:40])[H:34])([C:13]([C:14]([H:42])([H:43])[H:44])([C:15]([H:45])([H:46])[H:47])[H:41])[C:16]([H:48])([H:49])[c:17]2[c:18]([H:50])[c:19]([H:51])[c:20]([H:52])[c:21]([C:22]([P:23]([C:24]([C:25]([H:56])([H:57])[H:58])([C:26]([H:59])([H:60])[H:61])[H:55])[C:27]([C:28]([H:63])([H:64])[H:65])([C:29]([H:66])([H:67])[H:68])[H:62])([H:53])[H:54])[2n:30]->12)([H:31])([H:32])[H:33]", "smiles3Dx": "C([C:1]#[4N:2]->[Mn+:3]1(<-[3C-:4]#[O+:5])(<-[5C-:6]#[O+:7])(<-[6H-:8])<-[1P:9]([C:10]([C:11]([H:35])([H:36])[H:37])([C:12]([H:38])([H:39])[H:40])[H:34])([C:13]([C:14]([H:42])([H:43])[H:44])([C:15]([H:45])([H:46])[H:47])[H:41])[C:16]([H:48])([H:49])[c:17]2[c:18]([H:50])[c:19]([H:51])[c:20]([H:52])[c:21]([C:22]([P:23]([C:24]([C:25]([H:56])([H:57])[H:58])([C:26]([H:59])([H:60])[H:61])[H:55])[C:27]([C:28]([H:63])([H:64])[H:65])([C:29]([H:66])([H:67])[H:68])[H:62])([H:53])[H:54])[2n:30]->12)([H:31])([H:32])[H:33]", "dummies": []}
C     -2.0882    -0.5575    -4.1504
C     -1.1115    -0.2057    -3.2114
N     -0.5256    -0.0347    -2.1604
Mn     0.0000     0.0000     0.0000
C     -2.2041     0.2950     0.1848
O     -3.4190     0.4252     0.1649
C      2.1881    -0.3526    -0.3112
O      3.3637    -0.4986    -0.3686
H      0.3114     1.8417     0.1966
P     -0.4469    -2.5466     0.0561
C     -2.0301    -2.8980     0.9016
C     -3.2355    -2.8683    -0.1341
C     -2.0128    -4.2223     1.7036
C     -0.3598    -3.5017    -1.4436
C      1.0217    -3.2746    -2.1576
C     -0.5736    -5.0094    -1.1936
C      0.8417    -2.9395     1.2156
C      0.9359    -1.8624     2.3157
C      1.7682    -2.0284     3.4165
C      1.6465    -1.1945     4.4614
C      0.8363     0.0189     4.3905
C      0.0766     0.1785     3.2220
C     -1.1594     1.0755     3.2506
P     -2.6500     0.0993     3.9338
C     -4.3027     0.9247     3.5157
C     -5.2037    -0.0393     2.6990
C     -4.1372     2.2998     2.8648
C     -2.4258     0.0781     5.8197
C     -1.6449    -1.1883     6.2348
C     -3.7802     0.1312     6.5444
N      0.1752    -0.7288     2.2003
H     -2.4714     0.2860    -4.7941
H     -1.6708    -1.3869    -4.7432
H     -2.9594    -0.9856    -3.5313
H     -2.1994    -2.0441     1.5967
H     -3.0060    -2.2366    -0.9774
H     -3.4981    -3.9188    -0.4657
H     -4.1157    -2.4702     0.3782
H     -2.9886    -4.7747     1.5269
H     -1.9128    -3.9677     2.7570
H     -1.2022    -4.8759     1.4005
H     -1.1086    -3.1323    -2.1775
H      1.0963    -3.9302    -3.0352
H      1.1419    -2.2561    -2.4919
H      1.8543    -3.5377    -1.4775
H      0.1488    -5.3739    -0.4934
H     -1.6164    -5.1314    -0.8738
H     -0.4616    -5.5390    -2.2324
H      1.7976    -2.9219     0.6697
H      0.7346    -3.9587     1.6696
H      2.3852    -2.9988     3.5078
H      2.3509    -1.2393     5.2913
H      0.6970     0.5926     5.2838
H     -1.3598     1.4379     2.2419
H     -0.9385     1.9542     3.9003
H     -4.8297     1.1198     4.4526
H     -4.6458    -0.9697     2.4338
H     -6.0607    -0.3561     3.3391
H     -5.5364     0.4408     1.7536
H     -5.1127     2.8150     2.8577
H     -3.4372     2.9150     3.4872
H     -3.7429     2.2236     1.8403
H     -1.8380     0.9669     6.1311
H     -1.4257    -1.8608     5.3771
H     -2.1835    -1.7892     6.9928
H     -0.6782    -0.8885     6.6962
H     -3.6503    -0.1309     7.6109
H     -4.4976    -0.5642     6.0819
H     -4.1655     1.1652     6.5253
69
{"conf": 32, "E": 307.86, "rms": -1.0, "geom": "OH", "total_charge": 0, "CA_charge": 1, "smiles": "C[C:1]#[4N:2]->[Mn+:3]1(<-[3C-:4]#[O+:5])(<-[5C-:6]#[O+:7])(<-[6H-:8])<-[1P:9]([CH:10]([CH3:11])[CH3:12])([CH:13]([CH3:14])[CH3:15])[CH2:16][c:17]2[cH:18][cH:19][cH:20][c:21]([CH2:22][P:23]([CH:24]([CH3:25])[CH3:26])[CH:27]([CH3:28])[CH3:29])[2n:30]->12", "smiles3D": "C([C:1]#[4N:2]->[Mn+:3]1(<-[3C-:4]#[O+:5])(<-[5C-:6]#[O+:7])(<-[6H-:8])<-[1P:9]([C:10]([C:11]([H:35])([H:36])[H:37])([C:12]([H:38])([H:39])[H:40])[H:34])([C:13]([C:14]([H:42])([H:43])[H:44])([C:15]([H:45])([H:46])[H:47])[H:41])[C:16]([H:48])([H:49])[c:17]2[c:18]([H:50])[c:19]([H:51])[c:20]([H:52])[c:21]([C:22]([P:23]([C:24]([C:25]([H:56])([H:57])[H:58])([C:26]([H:59])([H:60])[H:61])[H:55])[C:27]([C:28]([H:63])([H:64])[H:65])([C:29]([H:66])([H:67])[H:68])[H:62])([H:53])[H:54])[2n:30]->12)([H:31])([H:32])[H:33]", "smiles3Dx": "C([C:1]#[4N:2]->[Mn+:3]1(<-[3C-:4]#[O+:5])(<-[5C-:6]#[O+:7])(<-[6H-:8])<-[1P:9]([C:10]([C:11]([H:35])([H:36])[H:37])([C:12]([H:38])([H:39])[H:40])[H:34])([C:13]([C:14]([H:42])([H:43])[H:44])([C:15]([H:45])([H:46])[H:47])[H:41])[C:16]([H:48])([H:49])[c:17]2[c:18]([H:50])[c:19]([H:51])[c:20]([H:52])[c:21]([C:22]([P:23]([C:24]([C:25]([H:56])([H:57])[H:58])([C:26]([H:59])([H:60])[H:61])[H:55])[C:27]([C:28]([H:63])([H:64])[H:65])([C:29]([H:66])([H:67])[H:68])[H:62])([H:53])[H:54])[2n:30]->12)([H:31])([H:32])[H:33]", "dummies": []}
C     -1.1938    -3.2722    -3.0666
C     -0.8655    -1.9148    -2.5121
N     -0.6284    -0.9517    -1.8135
Mn     0.0000     0.0000     0.0000
C     -2.0183    -0.5498     0.9040
O     -3.0061    -0.8416     1.4569
C      1.8023     0.9839    -0.8767
O      2.8571     1.4923    -1.1991
H     -0.8873     1.4750    -0.4868
P      1.1981    -2.2294     0.4177
C      0.3974    -3.5815     1.2827
C     -0.7641    -3.1657     2.2309
C     -0.0778    -4.7296     0.3517
C      2.3499    -2.8883    -0.8108
C      3.1179    -1.7984    -1.5448
C      3.3026    -3.9235    -0.1722
C      2.2586    -1.4794     1.6691
C      1.3428    -0.5936     2.5427
C      1.3181    -0.6396     3.8897
C      0.4538     0.1728     4.6435
C      0.3399     1.4119     4.1151
C      0.4040     1.5263     2.6671
C      0.3740     2.8662     2.0415
P      2.1138     3.3697     2.0199
C      2.9514     3.5504     3.6768
C      4.4559     3.3428     3.5524
C      2.5874     4.8722     4.3500
C      2.6915     4.5397     0.6752
C      1.5883     4.8791    -0.3550
C      4.0342     4.0793     0.0393
N      0.6524     0.4192     1.9409
H     -1.6398    -3.7947    -2.2239
H     -2.0489    -3.4265    -3.8406
H     -0.3616    -4.0416    -3.3267
H      1.1312    -4.0105     1.9649
H     -0.9606    -3.9297     3.0596
H     -0.5370    -2.2192     2.7523
H     -1.6747    -3.0940     1.6520
H     -1.1613    -4.6821     0.2106
H      0.4228    -4.7202    -0.6203
H      0.1927    -5.7401     0.7716
H      1.7304    -3.3925    -1.5800
H      3.7420    -1.1514    -0.8908
H      2.4247    -1.1705    -2.0999
H      3.8258    -2.2267    -2.2690
H      2.8005    -4.8535     0.0030
H      4.1010    -4.2353    -0.9249
H      3.8165    -3.5971     0.7456
H      3.1118    -0.8541     1.2347
H      2.7169    -2.3308     2.3063
H      1.5543    -1.5742     4.3741
H      0.3775     0.0423     5.7594
H     -0.1212     2.2553     4.6810
H     -0.4059     3.6589     2.3596
H      0.1483     2.7356     1.0354
H      2.5922     2.7365     4.3238
H      4.6604     2.3141     3.1945
H      4.9810     3.4806     4.5139
H      4.8808     4.0399     2.8119
H      1.8294     4.7269     5.1396
H      3.4571     5.3577     4.8283
H      2.1638     5.5809     3.6456
H      2.9290     5.4890     1.1863
H      1.6355     5.9505    -0.6677
H      0.5817     4.7613     0.1038
H      1.6513     4.2359    -1.2605
H      4.3751     3.1269     0.4871
H      3.9872     3.9667    -1.0665
H      4.8827     4.7848     0.2535
69
{"conf": 33, "E": 119.34, "rms": -1.0, "geom": "OH", "total_charge": 0, "CA_charge": 1, "smiles": "C[C:1]#[4N:2]->[Mn+:3]1(<-[3C-:4]#[O+:5])(<-[5C-:6]#[O+:7])(<-[6H-:8])<-[1P:9]([CH:10]([CH3:11])[CH3:12])([CH:13]([CH3:14])[CH3:15])[CH2:16][c:17]2[cH:18][cH:19][cH:20][c:21]([CH2:22][P:23]([CH:24]([CH3:25])[CH3:26])[CH:27]([CH3:28])[CH3:29])[2n:30]->12", "smiles3D": "C([C:1]#[4N:2]->[Mn+:3]1(<-[3C-:4]#[O+:5])(<-[5C-:6]#[O+:7])(<-[6H-:8])<-[1P:9]([C:10]([C:11]([H:35])([H:36])[H:37])([C:12]([H:38])([H:39])[H:40])[H:34])([C:13]([C:14]([H:42])([H:43])[H:44])([C:15]([H:45])([H:46])[H:47])[H:41])[C:16]([H:48])([H:49])[c:17]2[c:18]([H:50])[c:19]([H:51])[c:20]([H:52])[c:21]([C:22]([P:23]([C:24]([C:25]([H:56])([H:57])[H:58])([C:26]([H:59])([H:60])[H:61])[H:55])[C:27]([C:28]([H:63])([H:64])[H:65])([C:29]([H:66])([H:67])[H:68])[H:62])([H:53])[H:54])[2n:30]->12)([H:31])([H:32])[H:33]", "smiles3Dx": "C([C:1]#[4N:2]->[Mn+:3]1(<-[3C-:4]#[O+:5])(<-[5C-:6]#[O+:7])(<-[6H-:8])<-[1P:9]([C:10]([C:11]([H:35])([H:36])[H:37])([C:12]([H:38])([H:39])[H:40])[H:34])([C:13]([C:14]([H:42])([H:43])[H:44])([C:15]([H:45])([H:46])[H:47])[H:41])[C:16]([H:48])([H:49])[c:17]2[c:18]([H:50])[c:19]([H:51])[c:20]([H:52])[c:21]([C:22]([P:23]([C:24]([C:25]([H:56])([H:57])[H:58])([C:26]([H:59])([H:60])[H:61])[H:55])[C:27]([C:28]([H:63])([H:64])[H:65])([C:29]([H:66])([H:67])[H:68])[H:62])([H:53])[H:54])[2n:30]->12)([H:31])([H:32])[H:33]", "dummies": []}
C      1.9511    -4.1682     1.8940
C      1.3702    -2.9489     1.3351
N      0.8895    -1.9213     0.8660
Mn     0.0000     0.0000     0.0000
C      0.7131     1.1610     1.8426
O      1.0811     1.7682     2.8172
C     -0.7794    -1.1514    -1.8248
O     -1.1957    -1.7555    -2.7815
H     -1.6100    -0.3255     0.8246
P      2.1711     0.5980    -1.3223
C      3.1410    -0.7001    -2.1325
C      4.0869    -1.3949    -1.1369
C      2.2214    -1.7462    -2.7654
C      3.2708     1.7804    -0.5108
C      4.4186     2.2424    -1.4320
C      3.8433     1.1919     0.7927
C      1.3775     1.5298    -2.6329
C      0.2712     2.4227    -2.0616
C      0.0718     3.6868    -2.6424
C     -0.9042     4.5355    -2.1473
C     -1.6968     4.1214    -1.0887
C     -1.5154     2.8434    -0.5331
C     -2.3662     2.4383     0.6368
P     -4.0856     1.8293     0.1495
C     -5.0495     3.3117    -0.5112
C     -6.4556     2.8889    -0.9461
C     -5.1740     4.3914     0.5710
C     -3.8241     0.5891    -1.2436
C     -3.6914     1.2271    -2.6349
C     -4.9253    -0.4704    -1.2226
N     -0.5496     2.0060    -1.0332
H      3.0569    -4.0679     1.9214
H      1.5679    -4.3232     2.9242
H      1.6742    -5.0296     1.2569
H      3.7424    -0.2368    -2.9430
H      3.5726    -1.6298    -0.1727
H      4.4693    -2.3490    -1.5616
H      4.9882    -0.7769    -0.9493
H      1.5413    -1.2894    -3.5082
H      2.8313    -2.4958    -3.3086
H      1.6469    -2.2877    -1.9851
H      2.6589     2.6716    -0.2516
H      5.0994     2.9207    -0.8631
H      4.0302     2.8253    -2.2961
H      5.0125     1.4010    -1.8067
H      3.1670     0.4357     1.2429
H      4.8404     0.7242     0.6377
H      3.9803     2.0135     1.5327
H      2.1323     2.1451    -3.1567
H      0.9226     0.8333    -3.3629
H      0.6883     4.0210    -3.4678
H     -1.0312     5.5231    -2.5757
H     -2.4381     4.8008    -0.6927
H     -2.4726     3.3014     1.3246
H     -1.8597     1.6839     1.2473
H     -4.5232     3.7331    -1.3946
H     -6.4296     2.1888    -1.7977
H     -7.0461     3.7661    -1.2686
H     -6.9872     2.3913    -0.1161
H     -5.7179     3.9817     1.4489
H     -5.7291     5.2714     0.1712
H     -4.1765     4.7439     0.9027
H     -2.8773     0.0763    -1.0145
H     -2.9562     2.0540    -2.6253
H     -4.6624     1.6112    -3.0086
H     -3.3292     0.4594    -3.3515
H     -4.7127    -1.2571    -1.9731
H     -5.9212    -0.0305    -1.4386
H     -4.9633    -0.9559    -0.2227
69
{"conf": 34, "E": 424.64, "rms": -1.0, "geom": "OH", "total_charge": 0, "CA_charge": 1, "smiles": "C[C:1]#[4N:2]->[Mn+:3]1(<-[3C-:4]#[O+:5])(<-[5C-:6]#[O+:7])(<-[6H-:8])<-[1P:9]([CH:10]([CH3:11])[CH3:12])([CH:13]([CH3:14])[CH3:15])[CH2:16][c:17]2[cH:18][cH:19][cH:20][c:21]([CH2:22][P:23]([CH:24]([CH3:25])[CH3:26])[CH:27]([CH3:28])[CH3:29])[2n:30]->12", "smiles3D": "C([C:1]#[4N:2]->[Mn+:3]1(<-[3C-:4]#[O+:5])(<-[5C-:6]#[O+:7])(<-[6H-:8])<-[1P:9]([C:10]([C:11]([H:35])([H:36])[H:37])([C:12]([H:38])([H:39])[H:40])[H:34])([C:13]([C:14]([H:42])([H:43])[H:44])([C:15]([H:45])([H:46])[H:47])[H:41])[C:16]([H:48])([H:49])[c:17]2[c:18]([H:50])[c:19]([H:51])[c:20]([H:52])[c:21]([C:22]([P:23]([C:24]([C:25]([H:56])([H:57])[H:58])([C:26]([H:59])([H:60])[H:61])[H:55])[C:27]([C:28]([H:63])([H:64])[H:65])([C:29]([H:66])([H:67])[H:68])[H:62])([H:53])[H:54])[2n:30]->12)([H:31])([H:32])[H:33]", "smiles3Dx": "C([C:1]#[4N:2]->[Mn+:3]1(<-[3C-:4]#[O+:5])(<-[5C-:6]#[O+:7])(<-[6H-:8])<-[1P:9]([C:10]([C:11]([H:35])([H:36])[H:37])([C:12]([H:38])([H:39])[H:40])[H:34])([C:13]([C:14]([H:42])([H:43])[H:44])([C:15]([H:45])([H:46])[H:47])[H:41])[C:16]([H:48])([H:49])[c:17]2[c:18]([H:50])[c:19]([H:51])[c:20]([H:52])[c:21]([C:22]([P:23]([C:24]([C:25]([H:56])([H:57])[H:58])([C:26]([H:59])([H:60])[H:61])[H:55])[C:27]([C:28]([H:63])([H:64])[H:65])([C:29]([H:66])([H:67])[H:68])[H:62])([H:53])[H:54])[2n:30]->12)([H:31])([H:32])[H:33]", "dummies": []}
C      3.5363    -0.8856     3.3910
C      2.4190    -0.6401     2.4677
N      1.5366    -0.4300     1.6324
Mn     0.0000     0.0000     0.0000
C      1.2204     2.0430    -0.1902
O      1.7965     3.0982    -0.2515
C     -1.2175    -1.7838     0.8362
O     -1.8429    -2.7491     1.2552
H     -1.1449     0.9538     1.0635
P      1.4170    -1.7011    -1.7276
C      2.8153    -1.5697    -2.8625
C      3.9451    -0.7875    -2.1879
C      3.3155    -2.9183    -3.3844
C      0.5175    -3.2086    -2.2072
C     -1.0281    -3.0837    -2.1079
C      0.9854    -4.3468    -1.2749
C      0.7765    -0.2131    -2.4433
C     -0.5473    -0.2907    -2.8686
C     -0.8836    -0.4999    -4.1455
C     -2.0875     0.0967    -4.6099
C     -2.7252     1.0271    -3.8055
C     -2.2204     1.2664    -2.4939
C     -2.3697     2.6571    -1.8911
P     -2.4664     4.0629    -3.1513
C     -4.1125     4.9315    -3.4583
C     -3.9403     6.1449    -4.3428
C     -4.6818     5.3410    -2.0555
C     -1.1213     4.4573    -4.5205
C     -0.7989     3.2586    -5.3983
C      0.0794     5.0034    -3.8074
N     -1.3802     0.2926    -1.9492
H      4.4611    -1.1009     2.7853
H      3.3401    -1.7877     3.9938
H      3.7496    -0.0476     4.0604
H      2.4886    -1.0341    -3.8133
H      4.3614    -0.0445    -2.8763
H      3.5876    -0.2792    -1.2710
H      4.7814    -1.5076    -1.8985
H      3.5567    -3.6438    -2.6068
H      4.2074    -2.7273    -3.9940
H      2.6274    -3.2997    -4.1682
H      0.7617    -3.5014    -3.2402
H     -1.3114    -2.3920    -1.3971
H     -1.4658    -2.8092    -3.0589
H     -1.4749    -4.0820    -1.7897
H      0.4226    -5.3029    -1.5216
H      2.0788    -4.6203    -1.3900
H      0.8232    -4.0592    -0.2079
H      1.3951     0.3749    -3.0828
H      0.7286     0.3483    -1.5462
H     -0.1879    -0.9592    -4.7975
H     -2.3218    -0.0538    -5.6774
H     -3.4700     1.6383    -4.2451
H     -1.5225     2.8927    -1.2371
H     -3.2723     2.7235    -1.2492
H     -4.7968     4.1983    -3.9363
H     -3.6539     5.8019    -5.3843
H     -3.1455     6.8324    -3.9408
H     -4.8852     6.7031    -4.4468
H     -5.5103     6.0545    -2.1987
H     -5.0688     4.4424    -1.5430
H     -3.8911     5.8187    -1.4511
H     -1.5127     5.2577    -5.1735
H     -1.6997     2.8976    -5.9364
H     -0.0424     3.5850    -6.1934
H     -0.3327     2.4424    -4.8060
H     -0.1921     5.8922    -3.2118
H      0.5178     4.2385    -3.1459
H      0.8649     5.3297    -4.5533
69
{"conf": 35, "E": 207.88, "rms": -1.0, "geom": "OH", "total_charge": 0, "CA_charge": 1, "smiles": "C[C:1]#[4N:2]->[Mn+:3]1(<-[3C-:4]#[O+:5])(<-[5C-:6]#[O+:7])(<-[6H-:8])<-[1P:9]([CH:10]([CH3:11])[CH3:12])([CH:13]([CH3:14])[CH3:15])[CH2:16][c:17]2[cH:18][cH:19][cH:20][c:21]([CH2:22][P:23]([CH:24]([CH3:25])[CH3:26])[CH:27]([CH3:28])[CH3:29])[2n:30]->12", "smiles3D": "C([C:1]#[4N:2]->[Mn+:3]1(<-[3C-:4]#[O+:5])(<-[5C-:6]#[O+:7])(<-[6H-:8])<-[1P:9]([C:10]([C:11]([H:35])([H:36])[H:37])([C:12]([H:38])([H:39])[H:40])[H:34])([C:13]([C:14]([H:42])([H:43])[H:44])([C:15]([H:45])([H:46])[H:47])[H:41])[C:16]([H:48])([H:49])[c:17]2[c:18]([H:50])[c:19]([H:51])[c:20]([H:52])[c:21]([C:22]([P:23]([C:24]([C:25]([H:56])([H:57])[H:58])([C:26]([H:59])([H:60])[H:61])[H:55])[C:27]([C:28]([H:63])([H:64])[H:65])([C:29]([H:66])([H:67])[H:68])[H:62])([H:53])[H:54])[2n:30]->12)([H:31])([H:32])[H:33]", "smiles3Dx": "C([C:1]#[4N:2]->[Mn+:3]1(<-[3C-:4]#[O+:5])(<-[5C-:6]#[O+:7])(<-[6H-:8])<-[1P:9]([C:10]([C:11]([H:35])([H:36])[H:37])([C:12]([H:38])([H:39])[H:40])[H:34])([C:13]([C:14]([H:42])([H:43])[H:44])([C:15]([H:45])([H:46])[H:47])[H:41])[C:16]([H:48])([H:49])[c:17]2[c:18]([H:50])[c:19]([H:51])[c:20]([H:52])[c:21]([C:22]([P:23]([C:24]([C:25]([H:56])([H:57])[H:58])([C:26]([H:59])([H:60])[H:61])[H:55])[C:27]([C:28]([H:63])([H:64])[H:65])([C:29]([H:66])([H:67])[H:68])[H:62])([H:53])[H:54])[2n:30]->12)([H:31])([H:32])[H:33]", "dummies": []}
C      4.5005    -1.6301     0.9819
C      3.1880    -0.9954     0.7926
N      2.0715    -0.5561     0.5991
Mn     0.0000     0.0000     0.0000
C      0.4954     2.2748    -0.0169
O      0.7134     3.4651    -0.0456
C     -0.3939    -2.2988     0.0528
O     -0.4926    -3.4789     0.1238
H     -0.6570     0.1526     1.6660
P      0.6005    -0.2042    -2.4986
C     -0.2631    -1.5658    -3.3739
C      0.3341    -2.9575    -2.9897
C     -0.3077    -1.3739    -4.8934
C      2.3078     0.0015    -3.1455
C      3.0336     1.0768    -2.3298
C      3.0689    -1.3116    -3.1152
C     -0.3298     1.2340    -2.9878
C     -1.6854     1.1686    -2.4118
C     -2.8086     1.5505    -3.2075
C     -4.1328     1.2095    -2.8211
C     -4.2944     0.4516    -1.6696
C     -3.1901     0.1425    -0.8407
C     -3.3803    -0.6804     0.3768
P     -4.7836    -1.9299     0.2057
C     -4.5365    -3.6945    -0.4078
C     -4.4908    -3.6797    -1.9323
C     -3.3030    -4.3799     0.2000
C     -6.0928    -1.7112     1.5409
C     -7.2511    -0.9058     0.9285
C     -6.6179    -3.0660     2.0723
N     -1.9226     0.5329    -1.2249
H      4.3313    -2.7072     0.7473
H      5.3100    -1.2885     0.2660
H      4.8287    -1.5979     2.0636
H     -1.3019    -1.5731    -2.9983
H      0.9420    -2.9064    -2.0763
H      0.9305    -3.4080    -3.7958
H     -0.4998    -3.6399    -2.7625
H     -1.2745    -0.8585    -5.1462
H      0.5201    -0.7436    -5.2947
H     -0.3122    -2.3381    -5.4480
H      2.2209     0.3315    -4.1803
H      3.8252     0.6333    -1.6898
H      3.5102     1.8131    -3.0047
H      2.3684     1.6274    -1.6593
H      4.1464    -1.1623    -3.3407
H      2.6973    -2.0263    -3.8666
H      3.0013    -1.7658    -2.1121
H      0.1671     2.1284    -2.6268
H     -0.3573     1.2876    -4.0917
H     -2.6515     2.1177    -4.1055
H     -4.9792     1.5509    -3.4215
H     -5.3370     0.0983    -1.3988
H     -2.4792    -1.2007     0.7087
H     -3.6291    -0.0029     1.1901
H     -5.4083    -4.3081    -0.1106
H     -3.5762    -3.1717    -2.3038
H     -4.5090    -4.7114    -2.3209
H     -5.3805    -3.1355    -2.3196
H     -3.5322    -5.4244     0.5004
H     -2.9300    -3.8424     1.1023
H     -2.5292    -4.4564    -0.5832
H     -5.6893    -1.1462     2.4149
H     -6.9553     0.1636     0.8454
H     -7.4789    -1.2972    -0.0889
H     -8.1661    -0.9517     1.5551
H     -7.3278    -2.9125     2.9308
H     -7.1446    -3.6237     1.2645
H     -5.7549    -3.6754     2.4400
69
{"conf": 36, "E": 138.67, "rms": -1.0, "geom": "OH", "total_charge": 0, "CA_charge": 1, "smiles": "C[C:1]#[4N:2]->[Mn+:3]1(<-[3C-:4]#[O+:5])(<-[5C-:6]#[O+:7])(<-[6H-:8])<-[1P:9]([CH:10]([CH3:11])[CH3:12])([CH:13]([CH3:14])[CH3:15])[CH2:16][c:17]2[cH:18][cH:19][cH:20][c:21]([CH2:22][P:23]([CH:24]([CH3:25])[CH3:26])[CH:27]([CH3:28])[CH3:29])[2n:30]->12", "smiles3D": "C([C:1]#[4N:2]->[Mn+:3]1(<-[3C-:4]#[O+:5])(<-[5C-:6]#[O+:7])(<-[6H-:8])<-[1P:9]([C:10]([C:11]([H:35])([H:36])[H:37])([C:12]([H:38])([H:39])[H:40])[H:34])([C:13]([C:14]([H:42])([H:43])[H:44])([C:15]([H:45])([H:46])[H:47])[H:41])[C:16]([H:48])([H:49])[c:17]2[c:18]([H:50])[c:19]([H:51])[c:20]([H:52])[c:21]([C:22]([P:23]([C:24]([C:25]([H:56])([H:57])[H:58])([C:26]([H:59])([H:60])[H:61])[H:55])[C:27]([C:28]([H:63])([H:64])[H:65])([C:29]([H:66])([H:67])[H:68])[H:62])([H:53])[H:54])[2n:30]->12)([H:31])([H:32])[H:33]", "smiles3Dx": "C([C:1]#[4N:2]->[Mn+:3]1(<-[3C-:4]#[O+:5])(<-[5C-:6]#[O+:7])(<-[6H-:8])<-[1P:9]([C:10]([C:11]([H:35])([H:36])[H:37])([C:12]([H:38])([H:39])[H:40])[H:34])([C:13]([C:14]([H:42])([H:43])[H:44])([C:15]([H:45])([H:46])[H:47])[H:41])[C:16]([H:48])([H:49])[c:17]2[c:18]([H:50])[c:19]([H:51])[c:20]([H:52])[c:21]([C:22]([P:23]([C:24]([C:25]([H:56])([H:57])[H:58])([C:26]([H:59])([H:60])[H:61])[H:55])[C:27]([C:28]([H:63])([H:64])[H:65])([C:29]([H:66])([H:67])[H:68])[H:62])([H:53])[H:54])[2n:30]->12)([H:31])([H:32])[H:33]", "dummies": []}
C      2.5529     2.4139     3.5301
C      1.7855     1.7088     2.5011
N      1.1476     1.1153     1.6327
Mn     0.0000     0.0000     0.0000
C      0.6771    -1.9668     0.9604
O      1.0297    -3.0030     1.4662
C     -0.6201     2.0216    -0.8760
O     -0.9440     3.0881    -1.3364
H      1.5004    -0.0473    -1.0516
P     -2.2620    -0.1964     1.2672
C     -3.5186     0.9449     0.6286
C     -3.5632     2.2520     1.4248
C     -4.9181     0.3137     0.5538
C     -2.2303    -0.3094     3.0739
C     -1.7080     0.9846     3.7166
C     -3.6052    -0.6680     3.6478
C     -2.6842    -1.8412     0.6881
C     -2.3287    -2.0104    -0.7899
C     -2.9738    -3.0148    -1.5165
C     -2.7173    -3.1577    -2.8708
C     -1.9020    -2.2356    -3.5127
C     -1.2737    -1.2187    -2.7742
C     -0.8551     0.0281    -3.5113
P      0.9874     0.3273    -3.6176
C      1.7829    -0.9918    -4.7045
C      1.9009    -2.3012    -3.9228
C      1.0487    -1.2121    -6.0313
C      1.1510     2.0186    -4.4466
C      0.0113     2.3270    -5.4311
C      2.5143     2.1799    -5.1184
N     -1.3774    -1.2264    -1.4068
H      3.5522     2.6805     3.1272
H      2.6780     1.7528     4.4120
H      2.0198     3.3375     3.8214
H     -3.2184     1.2058    -0.4102
H     -4.1240     3.0164     0.8421
H     -2.5421     2.6457     1.5901
H     -4.0940     2.1237     2.3868
H     -5.6636     1.0862     0.2655
H     -4.9465    -0.4496    -0.2486
H     -5.2374    -0.1346     1.5109
H     -1.5254    -1.1271     3.3367
H     -2.5121     1.7149     3.9240
H     -0.9376     1.4730     3.0902
H     -1.2387     0.7428     4.6975
H     -3.5039    -0.8850     4.7315
H     -4.0122    -1.5816     3.1632
H     -4.3312     0.1634     3.5428
H     -2.1075    -2.5844     1.2750
H     -3.7629    -2.0345     0.8450
H     -3.6815    -3.6764    -1.0322
H     -3.2256    -3.9217    -3.4404
H     -1.8334    -2.2648    -4.5922
H     -1.2590     0.0106    -4.5451
H     -1.3454     0.8967    -3.0384
H      2.8175    -0.6581    -4.9347
H      2.4324    -2.1204    -2.9631
H      2.4871    -3.0418    -4.5042
H      0.9002    -2.7293    -3.7024
H      1.5304    -2.0375    -6.5957
H     -0.0126    -1.4772    -5.8678
H      1.1123    -0.3057    -6.6631
H      1.0899     2.7761    -3.6344
H      0.2051     3.2870    -5.9580
H     -0.9471     2.4455    -4.8792
H     -0.1024     1.5273    -6.1864
H      3.3262     1.9401    -4.3968
H      2.6512     3.2298    -5.4556
H      2.6041     1.5135    -6.0037
69
{"conf": 37, "E": 127.06, "rms": -1.0, "geom": "OH", "total_charge": 0, "CA_charge": 1, "smiles": "C[C:1]#[4N:2]->[Mn+:3]1(<-[3C-:4]#[O+:5])(<-[5C-:6]#[O+:7])(<-[6H-:8])<-[1P:9]([CH:10]([CH3:11])[CH3:12])([CH:13]([CH3:14])[CH3:15])[CH2:16][c:17]2[cH:18][cH:19][cH:20][c:21]([CH2:22][P:23]([CH:24]([CH3:25])[CH3:26])[CH:27]([CH3:28])[CH3:29])[2n:30]->12", "smiles3D": "C([C:1]#[4N:2]->[Mn+:3]1(<-[3C-:4]#[O+:5])(<-[5C-:6]#[O+:7])(<-[6H-:8])<-[1P:9]([C:10]([C:11]([H:35])([H:36])[H:37])([C:12]([H:38])([H:39])[H:40])[H:34])([C:13]([C:14]([H:42])([H:43])[H:44])([C:15]([H:45])([H:46])[H:47])[H:41])[C:16]([H:48])([H:49])[c:17]2[c:18]([H:50])[c:19]([H:51])[c:20]([H:52])[c:21]([C:22]([P:23]([C:24]([C:25]([H:56])([H:57])[H:58])([C:26]([H:59])([H:60])[H:61])[H:55])[C:27]([C:28]([H:63])([H:64])[H:65])([C:29]([H:66])([H:67])[H:68])[H:62])([H:53])[H:54])[2n:30]->12)([H:31])([H:32])[H:33]", "smiles3Dx": "C([C:1]#[4N:2]->[Mn+:3]1(<-[3C-:4]#[O+:5])(<-[5C-:6]#[O+:7])(<-[6H-:8])<-[1P:9]([C:10]([C:11]([H:35])([H:36])[H:37])([C:12]([H:38])([H:39])[H:40])[H:34])([C:13]([C:14]([H:42])([H:43])[H:44])([C:15]([H:45])([H:46])[H:47])[H:41])[C:16]([H:48])([H:49])[c:17]2[c:18]([H:50])[c:19]([H:51])[c:20]([H:52])[c:21]([C:22]([P:23]([C:24]([C:25]([H:56])([H:57])[H:58])([C:26]([H:59])([H:60])[H:61])[H:55])[C:27]([C:28]([H:63])([H:64])[H:65])([C:29]([H:66])([H:67])[H:68])[H:62])([H:53])[H:54])[2n:30]->12)([H:31])([H:32])[H:33]", "dummies": []}
C      2.1132    -2.4220    -3.8053
C      1.5083    -1.6886    -2.6925
N      0.9884    -1.0865    -1.7540
Mn     0.0000     0.0000     0.0000
C     -1.9347    -1.1459    -0.4241
O     -2.9584    -1.7406    -0.6510
C      1.9331     1.1727     0.3646
O      2.9526     1.7877     0.5515
H     -0.5766     1.3481    -1.1064
P      0.7104    -1.8121     1.7343
C      2.3226    -1.5994     2.5388
C      2.3279    -0.3273     3.4026
C      2.6920    -2.7948     3.4302
C      0.5049    -3.4772     1.0654
C      0.1461    -4.5208     2.1405
C      1.7548    -3.9149     0.2784
C     -0.5493    -1.5278     2.9762
C     -0.8699    -0.0286     3.0801
C     -1.1724     0.5107     4.3410
C     -1.5512     1.8432     4.4526
C     -1.7193     2.6069     3.3057
C     -1.4903     2.0297     2.0404
C     -1.8243     2.7804     0.7737
P     -3.1594     4.1024     0.9966
C     -4.4302     3.8249    -0.3632
C     -5.3601     2.6761     0.0261
C     -3.7917     3.5811    -1.7365
C     -2.4798     5.8144     0.5713
C     -0.9985     5.8104     0.1918
C     -2.7232     6.7433     1.7598
N     -0.9574     0.7714     1.9618
H      1.4014    -2.4423    -4.6588
H      2.3471    -3.4562    -3.4845
H      3.0408    -1.9068    -4.1247
H      3.0971    -1.4935     1.7462
H      1.7370    -0.4667     4.3332
H      1.9228     0.5485     2.8580
H      3.3726    -0.0865     3.6993
H      2.9837    -3.6722     2.8237
H      3.5880    -2.5423     4.0434
H      1.8691    -3.0543     4.1323
H     -0.3394    -3.4303     0.3490
H     -0.7663    -4.2321     2.7010
H      0.9748    -4.7239     2.8421
H     -0.0865    -5.4844     1.6373
H      1.4469    -4.5180    -0.6076
H      2.3274    -3.0399    -0.1065
H      2.4397    -4.5494     0.8816
H     -1.4738    -2.0671     2.6874
H     -0.2021    -1.9114     3.9575
H     -1.1073    -0.0980     5.2372
H     -1.7527     2.2702     5.4291
H     -2.0332     3.6341     3.4121
H     -2.2427     2.0333     0.0776
H     -0.8932     3.1883     0.3414
H     -5.0489     4.7477    -0.4318
H     -6.1680     2.5665    -0.7283
H     -5.8321     2.8924     1.0081
H     -4.7991     1.7200     0.0972
H     -3.0038     4.3361    -1.9398
H     -3.3482     2.5653    -1.8066
H     -4.5689     3.6681    -2.5288
H     -3.0467     6.2234    -0.2946
H     -0.8440     5.2165    -0.7325
H     -0.6533     6.8451    -0.0219
H     -0.3825     5.3990     1.0187
H     -2.3911     7.7760     1.5199
H     -3.8091     6.7763     1.9950
H     -2.1702     6.3804     2.6557
