# Supplementary material for: MACE: Automated Assessment of Stereochemistry of Transition Metal Complexes and Its Applications in Computational Catalysis
Source: J Chem Theory Comput. 2024 Feb 16;20(5):2313–20. doi: 10.1021/acs.jctc.3c01313 (PMC10938507; doi:10.1021/acs.jctc.3c01313)
Supplement: Supplementary file 3 — ct3c01313_si_003.zip [file ct3c01313_si_003.zip › structures/screening/mace_MeCN/Mn_PNpyP_iPr_tri_0.xyz]

63
{"conf": 0, "E": 139.23, "rms": -1.0, "geom": "OH", "total_charge": 0, "CA_charge": 1, "smiles": "C[CH:1]([CH3:2])[1P:3]1([CH:4]([CH3:5])[CH3:6])->[Mn+:7]2(<-[3H-:8])(<-[4C-:9]#[O+:10])(<-[5C-:11]#[O+:12])<-[2n:13]3[c:14]([cH:15][cH:16][cH:17][c:18]3[CH2:19][6P:20]->2([CH:21]([CH3:22])[CH3:23])[CH:24]([CH3:25])[CH3:26])[CH2:27]1", "smiles3D": "C([C:1]([C:2]([H:32])([H:33])[H:34])([1P:3]1([C:4]([C:5]([H:36])([H:37])[H:38])([C:6]([H:39])([H:40])[H:41])[H:35])->[Mn+:7]2(<-[3H-:8])(<-[4C-:9]#[O+:10])(<-[5C-:11]#[O+:12])<-[2n:13]3[c:14]([c:15]([H:42])[c:16]([H:43])[c:17]([H:44])[c:18]3[C:19]([H:45])([H:46])[6P:20]->2([C:21]([C:22]([H:48])([H:49])[H:50])([C:23]([H:51])([H:52])[H:53])[H:47])[C:24]([C:25]([H:55])([H:56])[H:57])([C:26]([H:58])([H:59])[H:60])[H:54])[C:27]1([H:61])[H:62])[H:31])([H:28])([H:29])[H:30]", "smiles3Dx": "C([C:1]([C:2]([H:32])([H:33])[H:34])([1P:3]1([C:4]([C:5]([H:36])([H:37])[H:38])([C:6]([H:39])([H:40])[H:41])[H:35])->[Mn+:7]2(<-[3H-:8])(<-[4C-:9]#[O+:10])(<-[5C-:11]#[O+:12])<-[2n:13]3[c:14]([c:15]([H:42])[c:16]([H:43])[c:17]([H:44])[c:18]3[C:19]([H:45])([H:46])[6P:20]->2([C:21]([C:22]([H:48])([H:49])[H:50])([C:23]([H:51])([H:52])[H:53])[H:47])[C:24]([C:25]([H:55])([H:56])[H:57])([C:26]([H:58])([H:59])[H:60])[H:54])[C:27]1([H:61])[H:62])[H:31])([H:28])([H:29])[H:30]", "dummies": []}
C      0.6418    -4.1642    -2.9251
C      0.0028    -3.1844    -1.9364
C     -0.2087    -3.8700    -0.5795
P      0.9520    -1.6543    -1.7496
C      2.7351    -1.9353    -1.5864
C      3.0507    -2.7647    -0.3381
C      3.3745    -2.5851    -2.8330
Mn     0.0000     0.0000     0.0000
H      1.6705     0.7461     0.1691
C      0.3376    -1.1849     1.9290
O      0.5157    -1.8101     2.9446
C     -2.0575    -0.9789    -0.2261
O     -3.1394    -1.4982    -0.3450
N     -0.2998     1.1976    -1.8805
C     -0.0924     0.5938    -3.1000
C     -0.4852     1.2677    -4.2643
C     -1.0488     2.5362    -4.1815
C     -1.1857     3.1540    -2.9439
C     -0.8058     2.4764    -1.7787
C     -0.8321     3.2538    -0.4402
P     -1.0909     2.1535     0.9597
C     -0.2869     2.8838     2.4024
C      1.2326     2.9680     2.2025
C     -0.5751     2.0351     3.6512
C     -2.8788     2.1326     1.2476
C     -3.3506     3.4153     1.9574
C     -3.6485     1.9874    -0.0781
C      0.7162    -0.7179    -3.2745
H      1.4895    -4.7094    -2.4666
H     -0.1107    -4.9300    -3.2106
H      0.9567    -3.6549    -3.8579
H     -0.9971    -2.9054    -2.3341
H     -0.5791    -3.1545     0.1781
H     -0.9716    -4.6702    -0.6866
H      0.7144    -4.3403    -0.1949
H      3.2044    -0.9364    -1.4517
H      2.8348    -3.8396    -0.4954
H      2.4826    -2.3926     0.5389
H      4.1327    -2.6765    -0.1028
H      4.4394    -2.2739    -2.8873
H      3.3864    -3.6903    -2.7827
H      2.9022    -2.2783    -3.7842
H     -0.3249     0.8211    -5.2380
H     -1.3404     3.0593    -5.0831
H     -1.5738     4.1638    -2.8941
H      0.1314     3.7799    -0.3246
H     -1.6407     4.0113    -0.4658
H     -0.6823     3.9095     2.5586
H      1.6727     1.9590     2.0723
H      1.6992     3.4264     3.1006
H      1.5071     3.6066     1.3424
H     -1.6586     1.8787     3.8132
H     -0.1695     2.5426     4.5522
H     -0.0966     1.0377     3.5681
H     -3.1181     1.2594     1.8914
H     -2.9786     3.4759     2.9972
H     -4.4600     3.4244     2.0191
H     -3.0284     4.3241     1.4077
H     -4.6886     1.6588     0.1311
H     -3.7033     2.9520    -0.6255
H     -3.1860     1.2470    -0.7537
H      1.7080    -0.4460    -3.6852
H      0.1953    -1.3621    -4.0133
63
{"conf": 1, "E": 133.99, "rms": -1.0, "geom": "OH", "total_charge": 0, "CA_charge": 1, "smiles": "C[CH:1]([CH3:2])[1P:3]1([CH:4]([CH3:5])[CH3:6])->[Mn+:7]2(<-[3H-:8])(<-[4C-:9]#[O+:10])(<-[5C-:11]#[O+:12])<-[2n:13]3[c:14]([cH:15][cH:16][cH:17][c:18]3[CH2:19][6P:20]->2([CH:21]([CH3:22])[CH3:23])[CH:24]([CH3:25])[CH3:26])[CH2:27]1", "smiles3D": "C([C:1]([C:2]([H:32])([H:33])[H:34])([1P:3]1([C:4]([C:5]([H:36])([H:37])[H:38])([C:6]([H:39])([H:40])[H:41])[H:35])->[Mn+:7]2(<-[3H-:8])(<-[4C-:9]#[O+:10])(<-[5C-:11]#[O+:12])<-[2n:13]3[c:14]([c:15]([H:42])[c:16]([H:43])[c:17]([H:44])[c:18]3[C:19]([H:45])([H:46])[6P:20]->2([C:21]([C:22]([H:48])([H:49])[H:50])([C:23]([H:51])([H:52])[H:53])[H:47])[C:24]([C:25]([H:55])([H:56])[H:57])([C:26]([H:58])([H:59])[H:60])[H:54])[C:27]1([H:61])[H:62])[H:31])([H:28])([H:29])[H:30]", "smiles3Dx": "C([C:1]([C:2]([H:32])([H:33])[H:34])([1P:3]1([C:4]([C:5]([H:36])([H:37])[H:38])([C:6]([H:39])([H:40])[H:41])[H:35])->[Mn+:7]2(<-[3H-:8])(<-[4C-:9]#[O+:10])(<-[5C-:11]#[O+:12])<-[2n:13]3[c:14]([c:15]([H:42])[c:16]([H:43])[c:17]([H:44])[c:18]3[C:19]([H:45])([H:46])[6P:20]->2([C:21]([C:22]([H:48])([H:49])[H:50])([C:23]([H:51])([H:52])[H:53])[H:47])[C:24]([C:25]([H:55])([H:56])[H:57])([C:26]([H:58])([H:59])[H:60])[H:54])[C:27]1([H:61])[H:62])[H:31])([H:28])([H:29])[H:30]", "dummies": []}
C     -3.5158     0.3422    -1.8123
C     -2.4367    -0.0624    -2.8282
C     -3.1049    -0.7661    -4.0193
P     -1.1870    -1.0951    -2.0225
C     -0.0545    -1.8373    -3.2209
C     -0.7104    -2.9514    -4.0585
C      0.5385    -0.7605    -4.1358
Mn     0.0000     0.0000     0.0000
H     -1.0992     1.4617    -0.1540
C      1.6730     1.1684    -1.0355
O      2.5549     1.7844    -1.5804
C      1.3653    -1.8340     0.1011
O      2.0836    -2.8014     0.1498
N     -1.6394    -1.1479     1.0326
C     -2.3680    -2.0675     0.3104
C     -3.3677    -2.8032     0.9593
C     -3.6239    -2.5891     2.3095
C     -2.8856    -1.6455     3.0160
C     -1.8769    -0.9190     2.3707
C     -1.1894     0.2251     3.1555
P      0.4274     0.6407     2.4819
C      1.6465    -0.2899     3.4335
C      1.2294    -1.7616     3.5805
C      3.0220    -0.1915     2.7635
C      0.7181     2.3885     2.8252
C      0.2722     2.7668     4.2472
C     -0.0160     3.2550     1.8002
C     -2.0402    -2.4263    -1.1605
H     -4.1435    -0.5278    -1.5247
H     -3.0699     0.7716    -0.8958
H     -4.1791     1.1152    -2.2557
H     -1.9403     0.8614    -3.1955
H     -2.4618    -0.7094    -4.9169
H     -3.3667    -1.8191    -3.7923
H     -4.0431    -0.2401    -4.2984
H      0.7804    -2.2936    -2.6481
H     -1.3003    -2.5627    -4.9075
H      0.0908    -3.5804    -4.5016
H     -1.3453    -3.6234    -3.4498
H     -0.2358    -0.2733    -4.7599
H      1.0469     0.0183    -3.5318
H      1.2950    -1.2153    -4.8102
H     -3.9373    -3.5514     0.4220
H     -4.4005    -3.1537     2.8093
H     -3.1116    -1.4667     4.0600
H     -1.0783    -0.0650     4.2210
H     -1.8424     1.1182     3.0997
H      1.7219     0.1509     4.4480
H      0.9295    -2.2083     2.6159
H      2.0635    -2.3605     4.0042
H      0.3784    -1.8548     4.2855
H      3.7707    -0.7775     3.3380
H      2.9992    -0.5704     1.7244
H      3.3704     0.8614     2.7460
H      1.8059     2.5886     2.7350
H      0.7416     2.1098     5.0058
H      0.5918     3.8073     4.4689
H     -0.8300     2.7232     4.3626
H     -1.1089     3.0578     1.8151
H      0.3808     3.0579     0.7831
H      0.1518     4.3307     2.0214
H     -2.9796    -2.6682    -1.6970
H     -1.3901    -3.3254    -1.1604
63
{"conf": 2, "E": 137.13, "rms": -1.0, "geom": "OH", "total_charge": 0, "CA_charge": 1, "smiles": "C[CH:1]([CH3:2])[1P:3]1([CH:4]([CH3:5])[CH3:6])->[Mn+:7]2(<-[3H-:8])(<-[4C-:9]#[O+:10])(<-[5C-:11]#[O+:12])<-[2n:13]3[c:14]([cH:15][cH:16][cH:17][c:18]3[CH2:19][6P:20]->2([CH:21]([CH3:22])[CH3:23])[CH:24]([CH3:25])[CH3:26])[CH2:27]1", "smiles3D": "C([C:1]([C:2]([H:32])([H:33])[H:34])([1P:3]1([C:4]([C:5]([H:36])([H:37])[H:38])([C:6]([H:39])([H:40])[H:41])[H:35])->[Mn+:7]2(<-[3H-:8])(<-[4C-:9]#[O+:10])(<-[5C-:11]#[O+:12])<-[2n:13]3[c:14]([c:15]([H:42])[c:16]([H:43])[c:17]([H:44])[c:18]3[C:19]([H:45])([H:46])[6P:20]->2([C:21]([C:22]([H:48])([H:49])[H:50])([C:23]([H:51])([H:52])[H:53])[H:47])[C:24]([C:25]([H:55])([H:56])[H:57])([C:26]([H:58])([H:59])[H:60])[H:54])[C:27]1([H:61])[H:62])[H:31])([H:28])([H:29])[H:30]", "smiles3Dx": "C([C:1]([C:2]([H:32])([H:33])[H:34])([1P:3]1([C:4]([C:5]([H:36])([H:37])[H:38])([C:6]([H:39])([H:40])[H:41])[H:35])->[Mn+:7]2(<-[3H-:8])(<-[4C-:9]#[O+:10])(<-[5C-:11]#[O+:12])<-[2n:13]3[c:14]([c:15]([H:42])[c:16]([H:43])[c:17]([H:44])[c:18]3[C:19]([H:45])([H:46])[6P:20]->2([C:21]([C:22]([H:48])([H:49])[H:50])([C:23]([H:51])([H:52])[H:53])[H:47])[C:24]([C:25]([H:55])([H:56])[H:57])([C:26]([H:58])([H:59])[H:60])[H:54])[C:27]1([H:61])[H:62])[H:31])([H:28])([H:29])[H:30]", "dummies": []}
C     -2.2496    -0.0957     3.0335
C     -0.8412    -0.0089     3.6272
C     -0.7983    -0.7043     4.9927
P      0.3696    -0.6987     2.4758
C      0.6466    -2.4490     2.8480
C     -0.4799    -3.2982     2.2471
C      2.0124    -2.9212     2.3110
Mn     0.0000     0.0000     0.0000
H     -0.7368     1.5764     0.5905
C     -2.0908    -0.8489    -0.3839
O     -3.1922    -1.2963    -0.5856
C      0.9064    -1.9641    -0.7466
O      1.3809    -2.9997    -1.1426
N      2.0419     0.8647     0.3800
C      2.6747     0.6048     1.5748
C      4.0311     0.9301     1.7065
C      4.7095     1.5275     0.6480
C      4.0261     1.8546    -0.5195
C      2.6709     1.5249    -0.6506
C      1.8846     2.1131    -1.8445
P      0.4923     1.0689    -2.3184
C      1.0414    -0.1033    -3.5891
C      2.1352     0.4737    -4.5024
C     -0.1456    -0.5862    -4.4310
C     -0.8143     2.1294    -2.9827
C     -1.5058     2.8833    -1.8434
C     -0.2712     3.1269    -4.0170
C      1.9082     0.1629     2.8467
H     -2.9853     0.3453     3.7395
H     -2.3023     0.4867     2.0914
H     -2.5484    -1.1416     2.8280
H     -0.6021     1.0653     3.7797
H     -1.2054    -1.7359     4.9379
H      0.2400    -0.7238     5.3874
H     -1.4206    -0.1362     5.7166
H      0.6485    -2.5967     3.9449
H     -1.4372    -3.0868     2.7610
H     -0.2724    -4.3793     2.3956
H     -0.6018    -3.1059     1.1629
H      2.2910    -2.4276     1.3629
H      2.0287    -4.0211     2.1563
H      2.8080    -2.7001     3.0521
H      4.5528     0.7496     2.6383
H      5.7546     1.7886     0.7540
H      4.5434     2.3896    -1.3062
H      2.5630     2.2581    -2.7031
H      1.4976     3.1058    -1.5413
H      1.4701    -0.9842    -3.0759
H      2.2916    -0.1919    -5.3782
H      3.1046     0.5047    -3.9622
H      1.8920     1.4825    -4.8809
H     -0.9739    -0.9291    -3.7745
H     -0.5125     0.2108    -5.1106
H      0.1663    -1.4498    -5.0565
H     -1.5755     1.4913    -3.4763
H     -2.2806     3.5678    -2.2500
H     -0.7846     3.4829    -1.2501
H     -2.0280     2.1634    -1.1809
H     -1.0665     3.8482    -4.3018
H      0.0121     2.6033    -4.9493
H      0.5906     3.7077    -3.6314
H      2.5576    -0.4930     3.4588
H      1.6770     1.0691     3.4426
63
{"conf": 3, "E": 129.46, "rms": -1.0, "geom": "OH", "total_charge": 0, "CA_charge": 1, "smiles": "C[CH:1]([CH3:2])[1P:3]1([CH:4]([CH3:5])[CH3:6])->[Mn+:7]2(<-[3H-:8])(<-[4C-:9]#[O+:10])(<-[5C-:11]#[O+:12])<-[2n:13]3[c:14]([cH:15][cH:16][cH:17][c:18]3[CH2:19][6P:20]->2([CH:21]([CH3:22])[CH3:23])[CH:24]([CH3:25])[CH3:26])[CH2:27]1", "smiles3D": "C([C:1]([C:2]([H:32])([H:33])[H:34])([1P:3]1([C:4]([C:5]([H:36])([H:37])[H:38])([C:6]([H:39])([H:40])[H:41])[H:35])->[Mn+:7]2(<-[3H-:8])(<-[4C-:9]#[O+:10])(<-[5C-:11]#[O+:12])<-[2n:13]3[c:14]([c:15]([H:42])[c:16]([H:43])[c:17]([H:44])[c:18]3[C:19]([H:45])([H:46])[6P:20]->2([C:21]([C:22]([H:48])([H:49])[H:50])([C:23]([H:51])([H:52])[H:53])[H:47])[C:24]([C:25]([H:55])([H:56])[H:57])([C:26]([H:58])([H:59])[H:60])[H:54])[C:27]1([H:61])[H:62])[H:31])([H:28])([H:29])[H:30]", "smiles3Dx": "C([C:1]([C:2]([H:32])([H:33])[H:34])([1P:3]1([C:4]([C:5]([H:36])([H:37])[H:38])([C:6]([H:39])([H:40])[H:41])[H:35])->[Mn+:7]2(<-[3H-:8])(<-[4C-:9]#[O+:10])(<-[5C-:11]#[O+:12])<-[2n:13]3[c:14]([c:15]([H:42])[c:16]([H:43])[c:17]([H:44])[c:18]3[C:19]([H:45])([H:46])[6P:20]->2([C:21]([C:22]([H:48])([H:49])[H:50])([C:23]([H:51])([H:52])[H:53])[H:47])[C:24]([C:25]([H:55])([H:56])[H:57])([C:26]([H:58])([H:59])[H:60])[H:54])[C:27]1([H:61])[H:62])[H:31])([H:28])([H:29])[H:30]", "dummies": []}
C     -0.4548    -3.3879     3.8720
C      0.2276    -2.3515     2.9599
C      0.8443    -1.2460     3.8347
P     -0.9374    -1.6502     1.7653
C     -1.9890    -2.9759     1.1378
C     -2.9989    -2.4332     0.1176
C     -1.1297    -4.0543     0.4587
Mn     0.0000     0.0000     0.0000
H     -1.6732     0.1490    -0.7397
C      0.5814    -1.4386    -1.6824
O      0.8879    -2.1957    -2.5695
C      2.1115    -0.1779     0.8660
O      3.2249    -0.2705     1.3194
N     -0.6378     1.4154     1.6368
C     -1.4206     0.9371     2.6668
C     -1.8381     1.8200     3.6707
C     -1.4622     3.1576     3.6217
C     -0.6835     3.6218     2.5674
C     -0.2775     2.7432     1.5549
C      0.6656     3.2919     0.4555
P      0.6661     2.2762    -1.0297
C      2.3398     2.4191    -1.6944
C      2.5062     3.6872    -2.5403
C      2.6995     1.1796    -2.5180
C     -0.5261     3.0291    -2.1598
C     -0.7387     2.1259    -3.3801
C     -1.8709     3.2540    -1.4508
C     -1.9745    -0.5105     2.6966
H     -0.7697    -4.2894     3.3145
H      0.2606    -3.7310     4.6498
H     -1.3403    -2.9593     4.3849
H      1.0444    -2.8528     2.3980
H      1.7443    -1.6407     4.3524
H      0.1320    -0.8969     4.6117
H      1.1511    -0.3674     3.2399
H     -2.5455    -3.4308     1.9843
H     -2.4795    -1.9930    -0.7582
H     -3.6756    -1.6793     0.5622
H     -3.6400    -3.2633    -0.2488
H     -0.6212    -3.6453    -0.4386
H     -0.3528    -4.4598     1.1342
H     -1.7724    -4.9025     0.1402
H     -2.4679     1.4744     4.4812
H     -1.7812     3.8387     4.4001
H     -0.3888     4.6637     2.5430
H      1.6954     3.3271     0.8663
H      0.3614     4.3253     0.1873
H      3.0483     2.4792    -0.8407
H      3.5791     3.8277    -2.7914
H      1.9421     3.6217    -3.4933
H      2.1759     4.5807    -1.9689
H      2.7201     0.2847    -1.8652
H      1.9843     1.0053    -3.3444
H      3.7156     1.2943    -2.9524
H     -0.1441     4.0128    -2.4999
H     -1.5692     2.5135    -4.0079
H      0.1633     2.1146    -4.0209
H     -0.9852     1.0878    -3.0695
H     -2.6202     3.6494    -2.1694
H     -1.7755     4.0082    -0.6441
H     -2.2655     2.3138    -1.0180
H     -2.9914    -0.5027     2.2658
H     -2.0456    -0.8549     3.7472
63
{"conf": 4, "E": 129.46, "rms": -1.0, "geom": "OH", "total_charge": 0, "CA_charge": 1, "smiles": "C[CH:1]([CH3:2])[1P:3]1([CH:4]([CH3:5])[CH3:6])->[Mn+:7]2(<-[3H-:8])(<-[4C-:9]#[O+:10])(<-[5C-:11]#[O+:12])<-[2n:13]3[c:14]([cH:15][cH:16][cH:17][c:18]3[CH2:19][6P:20]->2([CH:21]([CH3:22])[CH3:23])[CH:24]([CH3:25])[CH3:26])[CH2:27]1", "smiles3D": "C([C:1]([C:2]([H:32])([H:33])[H:34])([1P:3]1([C:4]([C:5]([H:36])([H:37])[H:38])([C:6]([H:39])([H:40])[H:41])[H:35])->[Mn+:7]2(<-[3H-:8])(<-[4C-:9]#[O+:10])(<-[5C-:11]#[O+:12])<-[2n:13]3[c:14]([c:15]([H:42])[c:16]([H:43])[c:17]([H:44])[c:18]3[C:19]([H:45])([H:46])[6P:20]->2([C:21]([C:22]([H:48])([H:49])[H:50])([C:23]([H:51])([H:52])[H:53])[H:47])[C:24]([C:25]([H:55])([H:56])[H:57])([C:26]([H:58])([H:59])[H:60])[H:54])[C:27]1([H:61])[H:62])[H:31])([H:28])([H:29])[H:30]", "smiles3Dx": "C([C:1]([C:2]([H:32])([H:33])[H:34])([1P:3]1([C:4]([C:5]([H:36])([H:37])[H:38])([C:6]([H:39])([H:40])[H:41])[H:35])->[Mn+:7]2(<-[3H-:8])(<-[4C-:9]#[O+:10])(<-[5C-:11]#[O+:12])<-[2n:13]3[c:14]([c:15]([H:42])[c:16]([H:43])[c:17]([H:44])[c:18]3[C:19]([H:45])([H:46])[6P:20]->2([C:21]([C:22]([H:48])([H:49])[H:50])([C:23]([H:51])([H:52])[H:53])[H:47])[C:24]([C:25]([H:55])([H:56])[H:57])([C:26]([H:58])([H:59])[H:60])[H:54])[C:27]1([H:61])[H:62])[H:31])([H:28])([H:29])[H:30]", "dummies": []}
C      3.2571    -1.4216    -2.3009
C      1.8315    -1.7341    -2.7831
C      1.3107    -0.5398    -3.5942
P      0.7584    -2.0653    -1.3703
C      1.4233    -3.4795    -0.4571
C      0.3567    -4.0761     0.4778
C      1.9249    -4.5809    -1.4097
Mn     0.0000     0.0000     0.0000
H     -0.4319     0.8675    -1.5588
C      1.9443     1.2038     0.0944
O      2.9681     1.8389     0.1446
C      0.5540    -1.0271     1.9692
O      0.8459    -1.5654     3.0081
N     -1.9273    -1.1620    -0.1559
C     -1.9987    -2.2240    -1.0330
C     -3.2021    -2.9311    -1.1492
C     -4.3034    -2.5608    -0.3856
C     -4.2138    -1.4787     0.4830
C     -3.0154    -0.7615     0.5894
C     -2.9424     0.3746     1.6398
P     -1.6108     1.5394     1.3118
C     -1.0673     2.1002     2.9408
C      0.3972     2.5445     2.8961
C     -1.9517     3.2340     3.4729
C     -2.3484     2.9070     0.3894
C     -1.2544     3.8608    -0.1038
C     -3.1437     2.3766    -0.8140
C     -0.8440    -2.5922    -1.9998
H      3.2749    -0.4864    -1.7044
H      3.9301    -1.2916    -3.1751
H      3.6762    -2.2320    -1.6749
H      1.8552    -2.6291    -3.4400
H      0.2998    -0.7240    -4.0040
H      1.2973     0.3822    -2.9775
H      1.9806    -0.3591    -4.4619
H      2.2760    -3.1263     0.1612
H     -0.1972    -3.2954     1.0288
H      0.8448    -4.7402     1.2223
H     -0.3837    -4.6835    -0.0844
H      2.8082    -4.2575    -1.9910
H      1.1317    -4.9013    -2.1162
H      2.2412    -5.4690    -0.8218
H     -3.2905    -3.7577    -1.8433
H     -5.2320    -3.1101    -0.4724
H     -5.0748    -1.2037     1.0798
H     -3.9070     0.9238     1.6601
H     -2.7809    -0.0834     2.6370
H     -1.1431     1.2445     3.6455
H      0.7100     2.9220     3.8930
H      0.5684     3.3443     2.1505
H      1.0472     1.6808     2.6528
H     -1.8014     4.1738     2.9028
H     -1.6954     3.4378     4.5344
H     -3.0224     2.9401     3.4372
H     -3.0451     3.4646     1.0474
H     -0.4599     3.3079    -0.6496
H     -0.8043     4.4121     0.7435
H     -1.6858     4.6243    -0.7859
H     -2.5157     1.7420    -1.4696
H     -3.5338     3.2239    -1.4174
H     -4.0242     1.7901    -0.4833
H     -1.0358    -2.1046    -2.9720
H     -0.8331    -3.6887    -2.1579
63
{"conf": 5, "E": 131.09, "rms": -1.0, "geom": "OH", "total_charge": 0, "CA_charge": 1, "smiles": "C[CH:1]([CH3:2])[1P:3]1([CH:4]([CH3:5])[CH3:6])->[Mn+:7]2(<-[3H-:8])(<-[4C-:9]#[O+:10])(<-[5C-:11]#[O+:12])<-[2n:13]3[c:14]([cH:15][cH:16][cH:17][c:18]3[CH2:19][6P:20]->2([CH:21]([CH3:22])[CH3:23])[CH:24]([CH3:25])[CH3:26])[CH2:27]1", "smiles3D": "C([C:1]([C:2]([H:32])([H:33])[H:34])([1P:3]1([C:4]([C:5]([H:36])([H:37])[H:38])([C:6]([H:39])([H:40])[H:41])[H:35])->[Mn+:7]2(<-[3H-:8])(<-[4C-:9]#[O+:10])(<-[5C-:11]#[O+:12])<-[2n:13]3[c:14]([c:15]([H:42])[c:16]([H:43])[c:17]([H:44])[c:18]3[C:19]([H:45])([H:46])[6P:20]->2([C:21]([C:22]([H:48])([H:49])[H:50])([C:23]([H:51])([H:52])[H:53])[H:47])[C:24]([C:25]([H:55])([H:56])[H:57])([C:26]([H:58])([H:59])[H:60])[H:54])[C:27]1([H:61])[H:62])[H:31])([H:28])([H:29])[H:30]", "smiles3Dx": "C([C:1]([C:2]([H:32])([H:33])[H:34])([1P:3]1([C:4]([C:5]([H:36])([H:37])[H:38])([C:6]([H:39])([H:40])[H:41])[H:35])->[Mn+:7]2(<-[3H-:8])(<-[4C-:9]#[O+:10])(<-[5C-:11]#[O+:12])<-[2n:13]3[c:14]([c:15]([H:42])[c:16]([H:43])[c:17]([H:44])[c:18]3[C:19]([H:45])([H:46])[6P:20]->2([C:21]([C:22]([H:48])([H:49])[H:50])([C:23]([H:51])([H:52])[H:53])[H:47])[C:24]([C:25]([H:55])([H:56])[H:57])([C:26]([H:58])([H:59])[H:60])[H:54])[C:27]1([H:61])[H:62])[H:31])([H:28])([H:29])[H:30]", "dummies": []}
C      1.3228    -3.9170    -0.4366
C      1.8032    -3.2520     0.8635
C      0.8041    -3.5111     1.9963
P      2.0426    -1.4769     0.6443
C      3.0451    -0.9421     2.0541
C      4.2260    -0.0565     1.6384
C      2.1672    -0.1796     3.0477
Mn     0.0000     0.0000     0.0000
H      1.0835     1.4752     0.1575
C     -0.8976     0.4627     2.0552
O     -1.3709     0.7068     3.1371
C     -1.4098    -1.7926    -0.1942
O     -2.1565    -2.7339    -0.2972
N      0.8736    -0.4446    -2.0347
C      2.0911    -1.0870    -2.1103
C      2.6158    -1.4064    -3.3692
C      1.9106    -1.0777    -4.5210
C      0.6912    -0.4176    -4.4229
C      0.1689    -0.0901    -3.1652
C     -1.2436     0.5431    -3.1147
P     -1.6032     1.3267    -1.5356
C     -1.2369     3.0834    -1.7474
C     -1.3423     3.8102    -0.4016
C      0.1771     3.2716    -2.3195
C     -3.3759     1.0807    -1.2874
C     -4.2028     2.1414    -2.0240
C     -3.7170     1.0821     0.2050
C      2.9975    -1.2947    -0.8748
H      2.1508    -3.9722    -1.1723
H      0.9992    -4.9616    -0.2422
H      0.4845    -3.3696    -0.9015
H      2.7774    -3.7066     1.1461
H      1.2221    -3.1577     2.9613
H     -0.1595    -2.9962     1.8169
H      0.6125    -4.6003     2.1007
H      3.4487    -1.8429     2.5641
H      4.7749     0.2860     2.5417
H      3.8787     0.8449     1.0889
H      4.9517    -0.6357     1.0294
H      1.8023     0.7687     2.5995
H      1.3003    -0.7977     3.3595
H      2.7507     0.0655     3.9607
H      3.5827    -1.8864    -3.4577
H      2.3156    -1.3260    -5.4936
H      0.1448    -0.1743    -5.3258
H     -1.9896    -0.2577    -3.2954
H     -1.3399     1.2972    -3.9236
H     -1.9616     3.5301    -2.4578
H     -0.7329     3.3007     0.3754
H     -2.3954     3.8643    -0.0663
H     -0.9859     4.8578    -0.4993
H      0.9407     2.7756    -1.6887
H      0.4233     4.3531    -2.3812
H      0.2479     2.8698    -3.3501
H     -3.6492     0.0852    -1.6985
H     -5.2779     1.8645    -1.9888
H     -4.0966     3.1422    -1.5575
H     -3.9050     2.1918    -3.0930
H     -3.3754     2.0053     0.7110
H     -3.2508     0.2062     0.6982
H     -4.8153     0.9912     0.3446
H      3.6299    -2.1955    -1.0189
H      3.6553    -0.4132    -0.8006
63
{"conf": 6, "E": 135.52, "rms": -1.0, "geom": "OH", "total_charge": 0, "CA_charge": 1, "smiles": "C[CH:1]([CH3:2])[1P:3]1([CH:4]([CH3:5])[CH3:6])->[Mn+:7]2(<-[3H-:8])(<-[4C-:9]#[O+:10])(<-[5C-:11]#[O+:12])<-[2n:13]3[c:14]([cH:15][cH:16][cH:17][c:18]3[CH2:19][6P:20]->2([CH:21]([CH3:22])[CH3:23])[CH:24]([CH3:25])[CH3:26])[CH2:27]1", "smiles3D": "C([C:1]([C:2]([H:32])([H:33])[H:34])([1P:3]1([C:4]([C:5]([H:36])([H:37])[H:38])([C:6]([H:39])([H:40])[H:41])[H:35])->[Mn+:7]2(<-[3H-:8])(<-[4C-:9]#[O+:10])(<-[5C-:11]#[O+:12])<-[2n:13]3[c:14]([c:15]([H:42])[c:16]([H:43])[c:17]([H:44])[c:18]3[C:19]([H:45])([H:46])[6P:20]->2([C:21]([C:22]([H:48])([H:49])[H:50])([C:23]([H:51])([H:52])[H:53])[H:47])[C:24]([C:25]([H:55])([H:56])[H:57])([C:26]([H:58])([H:59])[H:60])[H:54])[C:27]1([H:61])[H:62])[H:31])([H:28])([H:29])[H:30]", "smiles3Dx": "C([C:1]([C:2]([H:32])([H:33])[H:34])([1P:3]1([C:4]([C:5]([H:36])([H:37])[H:38])([C:6]([H:39])([H:40])[H:41])[H:35])->[Mn+:7]2(<-[3H-:8])(<-[4C-:9]#[O+:10])(<-[5C-:11]#[O+:12])<-[2n:13]3[c:14]([c:15]([H:42])[c:16]([H:43])[c:17]([H:44])[c:18]3[C:19]([H:45])([H:46])[6P:20]->2([C:21]([C:22]([H:48])([H:49])[H:50])([C:23]([H:51])([H:52])[H:53])[H:47])[C:24]([C:25]([H:55])([H:56])[H:57])([C:26]([H:58])([H:59])[H:60])[H:54])[C:27]1([H:61])[H:62])[H:31])([H:28])([H:29])[H:30]", "dummies": []}
C     -1.6559     0.7377     3.7976
C     -0.1810     1.1157     3.5858
C     -0.1155     2.5185     2.9657
P      0.6225    -0.1007     2.5202
C      0.5388    -1.7175     3.3315
C      1.5831    -2.6837     2.7398
C      0.7731    -1.6002     4.8492
Mn     0.0000     0.0000     0.0000
H      0.1090     1.8314     0.0252
C     -2.2800     0.1496     0.1172
O     -3.4816     0.2284     0.1790
C     -0.2260    -2.2770    -0.0267
O     -0.3509    -3.4765    -0.0405
N      2.2567    -0.0197    -0.1139
C      2.9869    -0.0564     1.0542
C      4.3724    -0.2505     0.9819
C      4.9951    -0.3607    -0.2574
C      4.2513    -0.2102    -1.4236
C      2.8660    -0.0162    -1.3499
C      2.1187     0.3927    -2.6445
P      0.3663    -0.0154    -2.5719
C     -0.5381     1.2345    -3.5102
C     -2.0274     0.8613    -3.5856
C     -0.4084     2.6159    -2.8532
C      0.1989    -1.6043    -3.4243
C      0.2800    -1.4360    -4.9531
C      1.2956    -2.5881    -2.9729
C      2.3740     0.3078     2.4301
H     -2.2204     0.8065     2.8449
H     -2.1204     1.4323     4.5296
H     -1.7756    -0.2906     4.1884
H      0.3360     1.1362     4.5682
H     -0.6741     2.5563     2.0090
H      0.9239     2.8571     2.7988
H     -0.5836     3.2505     3.6582
H     -0.4729    -2.1424     3.1579
H      2.5897    -2.5161     3.1778
H      1.2887    -3.7308     2.9650
H      1.6798    -2.5817     1.6441
H     -0.0563    -1.0758     5.3590
H      0.8292    -2.6143     5.2998
H      1.7225    -1.0703     5.0727
H      4.9726    -0.2818     1.8828
H      6.0670    -0.5001    -0.3137
H      4.7581    -0.2104    -2.3807
H      2.2383     1.4810    -2.7863
H      2.5786    -0.1200    -3.5120
H     -0.1222     1.2888    -4.5383
H     -2.5619     1.5793    -4.2435
H     -2.4933     0.8970    -2.5793
H     -2.1874    -0.1535    -3.9968
H     -0.9423     3.3699    -3.4704
H      0.6430     2.9504    -2.7799
H     -0.8683     2.6207    -1.8446
H     -0.7911    -2.0365    -3.1645
H      1.2031    -0.8974    -5.2529
H      0.2888    -2.4344    -5.4407
H     -0.5955    -0.8962    -5.3593
H      1.5019    -2.5225    -1.8897
H      2.2534    -2.4042    -3.5038
H      0.9783    -3.6275    -3.2023
H      2.5092     1.3909     2.5955
H      2.9179    -0.2329     3.2296
63
{"conf": 7, "E": 135.05, "rms": -1.0, "geom": "OH", "total_charge": 0, "CA_charge": 1, "smiles": "C[CH:1]([CH3:2])[1P:3]1([CH:4]([CH3:5])[CH3:6])->[Mn+:7]2(<-[3H-:8])(<-[4C-:9]#[O+:10])(<-[5C-:11]#[O+:12])<-[2n:13]3[c:14]([cH:15][cH:16][cH:17][c:18]3[CH2:19][6P:20]->2([CH:21]([CH3:22])[CH3:23])[CH:24]([CH3:25])[CH3:26])[CH2:27]1", "smiles3D": "C([C:1]([C:2]([H:32])([H:33])[H:34])([1P:3]1([C:4]([C:5]([H:36])([H:37])[H:38])([C:6]([H:39])([H:40])[H:41])[H:35])->[Mn+:7]2(<-[3H-:8])(<-[4C-:9]#[O+:10])(<-[5C-:11]#[O+:12])<-[2n:13]3[c:14]([c:15]([H:42])[c:16]([H:43])[c:17]([H:44])[c:18]3[C:19]([H:45])([H:46])[6P:20]->2([C:21]([C:22]([H:48])([H:49])[H:50])([C:23]([H:51])([H:52])[H:53])[H:47])[C:24]([C:25]([H:55])([H:56])[H:57])([C:26]([H:58])([H:59])[H:60])[H:54])[C:27]1([H:61])[H:62])[H:31])([H:28])([H:29])[H:30]", "smiles3Dx": "C([C:1]([C:2]([H:32])([H:33])[H:34])([1P:3]1([C:4]([C:5]([H:36])([H:37])[H:38])([C:6]([H:39])([H:40])[H:41])[H:35])->[Mn+:7]2(<-[3H-:8])(<-[4C-:9]#[O+:10])(<-[5C-:11]#[O+:12])<-[2n:13]3[c:14]([c:15]([H:42])[c:16]([H:43])[c:17]([H:44])[c:18]3[C:19]([H:45])([H:46])[6P:20]->2([C:21]([C:22]([H:48])([H:49])[H:50])([C:23]([H:51])([H:52])[H:53])[H:47])[C:24]([C:25]([H:55])([H:56])[H:57])([C:26]([H:58])([H:59])[H:60])[H:54])[C:27]1([H:61])[H:62])[H:31])([H:28])([H:29])[H:30]", "dummies": []}
C      3.1629    -0.9828     3.8784
C      1.9102    -0.4107     3.1847
C      1.4227     0.8408     3.9207
P      2.1612    -0.0805     1.4206
C      3.3097     1.2797     1.1013
C      4.5448     1.2422     2.0072
C      2.5989     2.6335     1.2332
Mn     0.0000     0.0000     0.0000
H      0.6956     1.4000    -0.9646
C     -1.2668     1.4604     1.2244
O     -1.9344     2.2301     1.8693
C     -0.7979    -1.7403     1.2536
O     -1.2153    -2.6564     1.9177
N      1.2438    -1.4083    -1.2347
C      2.4399    -1.8639    -0.7266
C      3.2062    -2.7548    -1.4895
C      2.7683    -3.1498    -2.7487
C      1.5714    -2.6548    -3.2538
C      0.7999    -1.7711    -2.4887
C     -0.4234    -1.1061    -3.1666
P     -1.6195    -0.4906    -1.9712
C     -2.8762    -1.7722    -1.7802
C     -3.7941    -1.4360    -0.5991
C     -2.2334    -3.1537    -1.5798
C     -2.4350     0.9376    -2.7146
C     -1.5445     2.1753    -2.5898
C     -2.7802     0.6865    -4.1918
C      2.9155    -1.5572     0.7152
H      3.8819    -0.2016     4.1847
H      2.8477    -1.4938     4.8130
H      3.6888    -1.7369     3.2629
H      1.1094    -1.1764     3.2595
H      0.6045     1.3358     3.3584
H      1.0212     0.5493     4.9146
H      2.2442     1.5624     4.0957
H      3.6561     1.1795     0.0496
H      4.9842     0.2255     2.0554
H      4.3191     1.6183     3.0240
H      5.3223     1.9137     1.5847
H      2.3534     2.8792     2.2832
H      3.2595     3.4374     0.8443
H      1.6627     2.6521     0.6426
H      4.1346    -3.1547    -1.1007
H      3.3635    -3.8344    -3.3391
H      1.2576    -2.9390    -4.2507
H     -0.0559    -0.2576    -3.7765
H     -0.9208    -1.8348    -3.8398
H     -3.4937    -1.8089    -2.7002
H     -4.3376    -0.4877    -0.7882
H     -4.5569    -2.2328    -0.4675
H     -3.2261    -1.3319     0.3445
H     -1.7930    -3.5176    -2.5303
H     -1.4367    -3.1364    -0.8152
H     -3.0000    -3.8981    -1.2764
H     -3.3784     1.1305    -2.1630
H     -0.5646     2.0187    -3.0885
H     -2.0426     3.0512    -3.0576
H     -1.3787     2.4178    -1.5200
H     -3.3968     1.5277    -4.5739
H     -1.8727     0.6216    -4.8259
H     -3.3752    -0.2397    -4.3160
H      4.0181    -1.4336     0.7135
H      2.6580    -2.4278     1.3527
63
{"conf": 8, "E": 135.43, "rms": -1.0, "geom": "OH", "total_charge": 0, "CA_charge": 1, "smiles": "C[CH:1]([CH3:2])[1P:3]1([CH:4]([CH3:5])[CH3:6])->[Mn+:7]2(<-[3H-:8])(<-[4C-:9]#[O+:10])(<-[5C-:11]#[O+:12])<-[2n:13]3[c:14]([cH:15][cH:16][cH:17][c:18]3[CH2:19][6P:20]->2([CH:21]([CH3:22])[CH3:23])[CH:24]([CH3:25])[CH3:26])[CH2:27]1", "smiles3D": "C([C:1]([C:2]([H:32])([H:33])[H:34])([1P:3]1([C:4]([C:5]([H:36])([H:37])[H:38])([C:6]([H:39])([H:40])[H:41])[H:35])->[Mn+:7]2(<-[3H-:8])(<-[4C-:9]#[O+:10])(<-[5C-:11]#[O+:12])<-[2n:13]3[c:14]([c:15]([H:42])[c:16]([H:43])[c:17]([H:44])[c:18]3[C:19]([H:45])([H:46])[6P:20]->2([C:21]([C:22]([H:48])([H:49])[H:50])([C:23]([H:51])([H:52])[H:53])[H:47])[C:24]([C:25]([H:55])([H:56])[H:57])([C:26]([H:58])([H:59])[H:60])[H:54])[C:27]1([H:61])[H:62])[H:31])([H:28])([H:29])[H:30]", "smiles3Dx": "C([C:1]([C:2]([H:32])([H:33])[H:34])([1P:3]1([C:4]([C:5]([H:36])([H:37])[H:38])([C:6]([H:39])([H:40])[H:41])[H:35])->[Mn+:7]2(<-[3H-:8])(<-[4C-:9]#[O+:10])(<-[5C-:11]#[O+:12])<-[2n:13]3[c:14]([c:15]([H:42])[c:16]([H:43])[c:17]([H:44])[c:18]3[C:19]([H:45])([H:46])[6P:20]->2([C:21]([C:22]([H:48])([H:49])[H:50])([C:23]([H:51])([H:52])[H:53])[H:47])[C:24]([C:25]([H:55])([H:56])[H:57])([C:26]([H:58])([H:59])[H:60])[H:54])[C:27]1([H:61])[H:62])[H:31])([H:28])([H:29])[H:30]", "dummies": []}
C      3.6296    -1.2765    -0.9814
C      3.4617    -1.5272     0.5276
C      4.1177    -0.3739     1.3108
P      1.7103    -1.7131     0.9522
C      1.2965    -3.4680     0.8161
C      1.7818    -4.0635    -0.5100
C     -0.2193    -3.6706     0.9320
Mn     0.0000     0.0000     0.0000
H     -1.3460    -1.1925     0.3432
C      0.0090    -0.6072    -2.2056
O      0.0140    -0.9271    -3.3682
C      1.6813     1.5066    -0.3675
O      2.5678     2.3015    -0.5596
N      0.0030     0.6070     2.1637
C      0.9036     0.0059     3.0157
C      1.1159     0.5645     4.2829
C      0.4233     1.7077     4.6651
C     -0.5155     2.2689     3.8070
C     -0.7293     1.7120     2.5394
C     -1.9178     2.2531     1.7050
P     -1.7610     1.9137    -0.0604
C     -1.3265     3.4754    -0.8693
C     -0.3760     4.3211    -0.0002
C     -0.6677     3.2132    -2.2351
C     -3.4428     1.4835    -0.5665
C     -3.7914     0.0614    -0.1100
C     -3.6196     1.5798    -2.0857
C      1.5502    -1.3703     2.7167
H      4.7021    -1.3730    -1.2541
H      3.3015    -0.2625    -1.2693
H      3.0683    -1.9987    -1.5994
H      3.9894    -2.4694     0.7880
H      3.4428     0.4995     1.4073
H      5.0501    -0.0383     0.8079
H      4.4232    -0.7110     2.3219
H      1.7916    -4.0119     1.6497
H      1.3568    -3.5089    -1.3736
H      1.4536    -5.1221    -0.5885
H      2.8892    -4.0723    -0.5604
H     -0.6406    -3.1371     1.8084
H     -0.4405    -4.7518     1.0599
H     -0.7343    -3.3274     0.0105
H      1.8011     0.1008     4.9818
H      0.5830     2.1347     5.6469
H     -1.0923     3.1239     4.1377
H     -2.0143     3.3423     1.8648
H     -2.8446     1.7754     2.0798
H     -2.2580     4.0578    -1.0345
H      0.1566     5.0744    -0.6197
H      0.3818     3.6977     0.5143
H     -0.9459     4.8986     0.7555
H     -1.2409     2.5035    -2.8565
H     -0.6003     4.1668    -2.8010
H      0.3562     2.8147    -2.1285
H     -4.1481     2.1939    -0.0830
H     -3.5483    -0.0991     0.9602
H     -4.8815    -0.1118    -0.2355
H     -3.2567    -0.6920    -0.7253
H     -3.5246     2.6288    -2.4314
H     -4.6414     1.2459    -2.3666
H     -2.8902     0.9282    -2.6125
H      0.9159    -2.1536     3.1768
H      2.5452    -1.4215     3.1950
63
{"conf": 9, "E": 135.63, "rms": -1.0, "geom": "OH", "total_charge": 0, "CA_charge": 1, "smiles": "C[CH:1]([CH3:2])[1P:3]1([CH:4]([CH3:5])[CH3:6])->[Mn+:7]2(<-[3H-:8])(<-[4C-:9]#[O+:10])(<-[5C-:11]#[O+:12])<-[2n:13]3[c:14]([cH:15][cH:16][cH:17][c:18]3[CH2:19][6P:20]->2([CH:21]([CH3:22])[CH3:23])[CH:24]([CH3:25])[CH3:26])[CH2:27]1", "smiles3D": "C([C:1]([C:2]([H:32])([H:33])[H:34])([1P:3]1([C:4]([C:5]([H:36])([H:37])[H:38])([C:6]([H:39])([H:40])[H:41])[H:35])->[Mn+:7]2(<-[3H-:8])(<-[4C-:9]#[O+:10])(<-[5C-:11]#[O+:12])<-[2n:13]3[c:14]([c:15]([H:42])[c:16]([H:43])[c:17]([H:44])[c:18]3[C:19]([H:45])([H:46])[6P:20]->2([C:21]([C:22]([H:48])([H:49])[H:50])([C:23]([H:51])([H:52])[H:53])[H:47])[C:24]([C:25]([H:55])([H:56])[H:57])([C:26]([H:58])([H:59])[H:60])[H:54])[C:27]1([H:61])[H:62])[H:31])([H:28])([H:29])[H:30]", "smiles3Dx": "C([C:1]([C:2]([H:32])([H:33])[H:34])([1P:3]1([C:4]([C:5]([H:36])([H:37])[H:38])([C:6]([H:39])([H:40])[H:41])[H:35])->[Mn+:7]2(<-[3H-:8])(<-[4C-:9]#[O+:10])(<-[5C-:11]#[O+:12])<-[2n:13]3[c:14]([c:15]([H:42])[c:16]([H:43])[c:17]([H:44])[c:18]3[C:19]([H:45])([H:46])[6P:20]->2([C:21]([C:22]([H:48])([H:49])[H:50])([C:23]([H:51])([H:52])[H:53])[H:47])[C:24]([C:25]([H:55])([H:56])[H:57])([C:26]([H:58])([H:59])[H:60])[H:54])[C:27]1([H:61])[H:62])[H:31])([H:28])([H:29])[H:30]", "dummies": []}
C     -2.9553    -3.2278     2.6551
C     -2.5952    -2.1656     1.6096
C     -2.5998    -2.7784     0.2079
P     -0.9971    -1.3934     1.9518
C      0.0753    -2.5543     2.8326
C      1.2106    -1.8111     3.5581
C      0.6585    -3.5802     1.8534
Mn     0.0000     0.0000     0.0000
H     -1.7076     0.5384    -0.4104
C     -0.0775    -1.5168    -1.7127
O     -0.1184    -2.3166    -2.6142
C      2.1470    -0.6618     0.4370
O      3.2796    -1.0086     0.6634
N      0.1113     1.4877     1.6894
C     -0.4791     1.1840     2.8977
C     -0.3926     2.1072     3.9476
C      0.2911     3.3042     3.7688
C      0.8853     3.5873     2.5445
C      0.7910     2.6702     1.4901
C      1.5853     2.9724     0.1954
P      0.9564     2.0675    -1.2280
C      2.3508     1.6923    -2.3164
C      3.2689     2.9055    -2.5577
C      1.8527     1.1270    -3.6509
C     -0.2763     3.1079    -2.0496
C     -1.3128     3.5973    -1.0268
C      0.3501     4.3222    -2.7525
C     -1.3692    -0.0657     3.1088
H     -2.3072    -4.1245     2.5681
H     -4.0056    -3.5561     2.5030
H     -2.8841    -2.8040     3.6794
H     -3.3766    -1.3764     1.6384
H     -2.5023    -1.9752    -0.5506
H     -3.5653    -3.2950     0.0201
H     -1.7780    -3.5091     0.0735
H     -0.5167    -3.0938     3.5974
H      1.6813    -1.0405     2.9235
H      0.8259    -1.3140     4.4716
H      1.9950    -2.5225     3.8935
H      1.3966    -4.2315     2.3680
H      1.1574    -3.0872     0.9960
H     -0.1399    -4.2442     1.4689
H     -0.8704     1.9057     4.8985
H      0.3609     4.0151     4.5821
H      1.4346     4.5127     2.4221
H      1.5451     4.0601    -0.0141
H      2.6428     2.6823     0.3636
H      2.9561     0.9051    -1.8189
H      3.4763     3.4727    -1.6303
H      4.2473     2.5402    -2.9362
H      2.8796     3.5953    -3.3273
H      1.2610     1.8690    -4.2216
H      2.7184     0.8177    -4.2745
H      1.2226     0.2313    -3.4774
H     -0.8016     2.4906    -2.8096
H     -2.1614     4.0831    -1.5539
H     -1.7242     2.7589    -0.4341
H     -0.8694     4.3387    -0.3288
H      0.7737     4.0311    -3.7316
H     -0.4322     5.0762    -2.9853
H      1.1188     4.8198    -2.1278
H     -2.4276     0.2382     2.9773
H     -1.2433    -0.4401     4.1451
63
{"conf": 10, "E": 132.8, "rms": -1.0, "geom": "OH", "total_charge": 0, "CA_charge": 1, "smiles": "C[CH:1]([CH3:2])[1P:3]1([CH:4]([CH3:5])[CH3:6])->[Mn+:7]2(<-[3H-:8])(<-[4C-:9]#[O+:10])(<-[5C-:11]#[O+:12])<-[2n:13]3[c:14]([cH:15][cH:16][cH:17][c:18]3[CH2:19][6P:20]->2([CH:21]([CH3:22])[CH3:23])[CH:24]([CH3:25])[CH3:26])[CH2:27]1", "smiles3D": "C([C:1]([C:2]([H:32])([H:33])[H:34])([1P:3]1([C:4]([C:5]([H:36])([H:37])[H:38])([C:6]([H:39])([H:40])[H:41])[H:35])->[Mn+:7]2(<-[3H-:8])(<-[4C-:9]#[O+:10])(<-[5C-:11]#[O+:12])<-[2n:13]3[c:14]([c:15]([H:42])[c:16]([H:43])[c:17]([H:44])[c:18]3[C:19]([H:45])([H:46])[6P:20]->2([C:21]([C:22]([H:48])([H:49])[H:50])([C:23]([H:51])([H:52])[H:53])[H:47])[C:24]([C:25]([H:55])([H:56])[H:57])([C:26]([H:58])([H:59])[H:60])[H:54])[C:27]1([H:61])[H:62])[H:31])([H:28])([H:29])[H:30]", "smiles3Dx": "C([C:1]([C:2]([H:32])([H:33])[H:34])([1P:3]1([C:4]([C:5]([H:36])([H:37])[H:38])([C:6]([H:39])([H:40])[H:41])[H:35])->[Mn+:7]2(<-[3H-:8])(<-[4C-:9]#[O+:10])(<-[5C-:11]#[O+:12])<-[2n:13]3[c:14]([c:15]([H:42])[c:16]([H:43])[c:17]([H:44])[c:18]3[C:19]([H:45])([H:46])[6P:20]->2([C:21]([C:22]([H:48])([H:49])[H:50])([C:23]([H:51])([H:52])[H:53])[H:47])[C:24]([C:25]([H:55])([H:56])[H:57])([C:26]([H:58])([H:59])[H:60])[H:54])[C:27]1([H:61])[H:62])[H:31])([H:28])([H:29])[H:30]", "dummies": []}
C      2.8306    -2.4040     0.7343
C      2.2843    -2.1656     2.1452
C      3.2515    -1.2621     2.9197
P      0.6157    -1.4711     2.0463
C     -0.5122    -2.8324     2.4044
C     -0.5449    -3.8055     1.2217
C     -1.9309    -2.3146     2.6896
Mn     0.0000     0.0000     0.0000
H     -1.5904    -0.9094    -0.1100
C      0.8176    -1.2700    -1.7204
O      1.2480    -1.9387    -2.6268
C      1.9875     1.1182     0.1962
O      3.0360     1.7040     0.3047
N     -0.8042     1.2600     1.6877
C     -0.6755     0.8008     2.9795
C     -1.3698     1.4543     4.0054
C     -2.1649     2.5582     3.7114
C     -2.2240     3.0456     2.4088
C     -1.5283     2.3902     1.3841
C     -1.4302     3.0872     0.0064
P     -1.1419     1.9178    -1.3330
C     -2.7681     1.4324    -1.9473
C     -2.6310     0.2179    -2.8726
C     -3.4718     2.5752    -2.6942
C     -0.2561     2.7437    -2.6791
C     -0.4721     4.2678    -2.6646
C      1.2376     2.4397    -2.6052
C      0.3703    -0.2699     3.3681
H      2.9818    -1.4452     0.1984
H      3.8076    -2.9298     0.7904
H      2.1419    -3.0411     0.1440
H      2.2288    -3.1444     2.6681
H      3.2901    -0.2424     2.4819
H      2.9658    -1.2172     3.9916
H      4.2768    -1.6887     2.8842
H     -0.1458    -3.3744     3.3028
H      0.4407    -4.2995     1.1031
H     -1.2920    -4.6075     1.4024
H     -0.8085    -3.2791     0.2795
H     -2.6322    -3.1681     2.8070
H     -1.9626    -1.7457     3.6403
H     -2.3039    -1.6681     1.8720
H     -1.2731     1.1268     5.0331
H     -2.6950     3.0694     4.5046
H     -2.7866     3.9481     2.2043
H     -0.5884     3.8046     0.0470
H     -2.3654     3.6473    -0.1886
H     -3.3952     1.1422    -1.0767
H     -3.6370    -0.1373    -3.1821
H     -2.1225    -0.6181    -2.3515
H     -2.0514     0.4694    -3.7855
H     -2.9257     2.8638    -3.6155
H     -3.6056     3.4621    -2.0450
H     -4.4876     2.2444    -2.9985
H     -0.6377     2.3476    -3.6424
H     -1.5405     4.5339    -2.5521
H     -0.1217     4.6957    -3.6279
H      0.1067     4.7594    -1.8555
H      1.6931     2.9271    -1.7194
H      1.7447     2.8353    -3.5111
H      1.4119     1.3451    -2.5735
H      0.0458    -0.7992     4.2883
H      1.3171     0.2544     3.5797
63
{"conf": 11, "E": 133.86, "rms": -1.0, "geom": "OH", "total_charge": 0, "CA_charge": 1, "smiles": "C[CH:1]([CH3:2])[1P:3]1([CH:4]([CH3:5])[CH3:6])->[Mn+:7]2(<-[3H-:8])(<-[4C-:9]#[O+:10])(<-[5C-:11]#[O+:12])<-[2n:13]3[c:14]([cH:15][cH:16][cH:17][c:18]3[CH2:19][6P:20]->2([CH:21]([CH3:22])[CH3:23])[CH:24]([CH3:25])[CH3:26])[CH2:27]1", "smiles3D": "C([C:1]([C:2]([H:32])([H:33])[H:34])([1P:3]1([C:4]([C:5]([H:36])([H:37])[H:38])([C:6]([H:39])([H:40])[H:41])[H:35])->[Mn+:7]2(<-[3H-:8])(<-[4C-:9]#[O+:10])(<-[5C-:11]#[O+:12])<-[2n:13]3[c:14]([c:15]([H:42])[c:16]([H:43])[c:17]([H:44])[c:18]3[C:19]([H:45])([H:46])[6P:20]->2([C:21]([C:22]([H:48])([H:49])[H:50])([C:23]([H:51])([H:52])[H:53])[H:47])[C:24]([C:25]([H:55])([H:56])[H:57])([C:26]([H:58])([H:59])[H:60])[H:54])[C:27]1([H:61])[H:62])[H:31])([H:28])([H:29])[H:30]", "smiles3Dx": "C([C:1]([C:2]([H:32])([H:33])[H:34])([1P:3]1([C:4]([C:5]([H:36])([H:37])[H:38])([C:6]([H:39])([H:40])[H:41])[H:35])->[Mn+:7]2(<-[3H-:8])(<-[4C-:9]#[O+:10])(<-[5C-:11]#[O+:12])<-[2n:13]3[c:14]([c:15]([H:42])[c:16]([H:43])[c:17]([H:44])[c:18]3[C:19]([H:45])([H:46])[6P:20]->2([C:21]([C:22]([H:48])([H:49])[H:50])([C:23]([H:51])([H:52])[H:53])[H:47])[C:24]([C:25]([H:55])([H:56])[H:57])([C:26]([H:58])([H:59])[H:60])[H:54])[C:27]1([H:61])[H:62])[H:31])([H:28])([H:29])[H:30]", "dummies": []}
C     -0.1932    -1.1503     4.0328
C     -0.4948     0.3356     3.7798
C     -1.9954     0.5432     3.5430
P      0.4467     0.9640     2.3734
C      0.4626     2.7629     2.5220
C      1.3813     3.2280     3.6641
C      0.9084     3.3965     1.2031
Mn     0.0000     0.0000     0.0000
H      1.1495     1.2678    -0.6649
C     -1.7935     1.2633    -0.6507
O     -2.7386     1.9289    -0.9938
C     -1.4033    -1.6071     0.8256
O     -2.1425    -2.4543     1.2621
N      1.7666    -1.2374     0.6357
C      2.4252    -0.9122     1.8021
C      3.5009    -1.7063     2.2192
C      3.8871    -2.8074     1.4625
C      3.2160    -3.1095     0.2823
C      2.1486    -2.3080    -0.1428
C      1.3727    -2.7466    -1.4119
P      0.4160    -1.4046    -2.1437
C     -0.9755    -2.1513    -3.0312
C     -1.7350    -1.0952    -3.8512
C     -1.9592    -2.8146    -2.0596
C      1.5555    -0.6437    -3.3231
C      1.7613    -1.5168    -4.5729
C      1.0747     0.7577    -3.7290
C      2.1420     0.3955     2.5823
H      0.8130    -1.2687     4.4838
H     -0.2259    -1.7486     3.1054
H     -0.9201    -1.5771     4.7562
H     -0.2060     0.9047     4.6863
H     -2.3402     0.0386     2.6215
H     -2.2278     1.6246     3.4578
H     -2.5772     0.1472     4.4024
H     -0.5695     3.1063     2.7419
H      2.4515     3.0465     3.4371
H      1.1245     2.7282     4.6189
H      1.2522     4.3205     3.8184
H      1.9226     3.0493     0.9125
H      0.9289     4.5030     1.3006
H      0.1867     3.1462     0.3984
H      4.0521    -1.4596     3.1183
H      4.7159    -3.4235     1.7870
H      3.5191    -3.9743    -0.2950
H      2.0961    -3.1259    -2.1593
H      0.6951    -3.5743    -1.1368
H     -0.5837    -2.9300    -3.7199
H     -1.2155    -0.8709    -4.7995
H     -1.8810    -0.1612    -3.2681
H     -2.7366    -1.4765    -4.1456
H     -1.4643    -3.5135    -1.3605
H     -2.6992    -3.4103    -2.6358
H     -2.5236    -2.0465    -1.4923
H      2.5384    -0.5334    -2.8154
H      2.5531    -1.0654    -5.2080
H      2.0971    -2.5378    -4.3063
H      0.8465    -1.5969    -5.1890
H      0.2719     0.7274    -4.4886
H      0.7062     1.3306    -2.8565
H      1.9233     1.3217    -4.1712
H      2.8314     1.1751     2.2029
H      2.3455     0.2399     3.6621
63
{"conf": 12, "E": 135.53, "rms": -1.0, "geom": "OH", "total_charge": 0, "CA_charge": 1, "smiles": "C[CH:1]([CH3:2])[1P:3]1([CH:4]([CH3:5])[CH3:6])->[Mn+:7]2(<-[3H-:8])(<-[4C-:9]#[O+:10])(<-[5C-:11]#[O+:12])<-[2n:13]3[c:14]([cH:15][cH:16][cH:17][c:18]3[CH2:19][6P:20]->2([CH:21]([CH3:22])[CH3:23])[CH:24]([CH3:25])[CH3:26])[CH2:27]1", "smiles3D": "C([C:1]([C:2]([H:32])([H:33])[H:34])([1P:3]1([C:4]([C:5]([H:36])([H:37])[H:38])([C:6]([H:39])([H:40])[H:41])[H:35])->[Mn+:7]2(<-[3H-:8])(<-[4C-:9]#[O+:10])(<-[5C-:11]#[O+:12])<-[2n:13]3[c:14]([c:15]([H:42])[c:16]([H:43])[c:17]([H:44])[c:18]3[C:19]([H:45])([H:46])[6P:20]->2([C:21]([C:22]([H:48])([H:49])[H:50])([C:23]([H:51])([H:52])[H:53])[H:47])[C:24]([C:25]([H:55])([H:56])[H:57])([C:26]([H:58])([H:59])[H:60])[H:54])[C:27]1([H:61])[H:62])[H:31])([H:28])([H:29])[H:30]", "smiles3Dx": "C([C:1]([C:2]([H:32])([H:33])[H:34])([1P:3]1([C:4]([C:5]([H:36])([H:37])[H:38])([C:6]([H:39])([H:40])[H:41])[H:35])->[Mn+:7]2(<-[3H-:8])(<-[4C-:9]#[O+:10])(<-[5C-:11]#[O+:12])<-[2n:13]3[c:14]([c:15]([H:42])[c:16]([H:43])[c:17]([H:44])[c:18]3[C:19]([H:45])([H:46])[6P:20]->2([C:21]([C:22]([H:48])([H:49])[H:50])([C:23]([H:51])([H:52])[H:53])[H:47])[C:24]([C:25]([H:55])([H:56])[H:57])([C:26]([H:58])([H:59])[H:60])[H:54])[C:27]1([H:61])[H:62])[H:31])([H:28])([H:29])[H:30]", "dummies": []}
C      2.3402     4.3603     1.3558
C      1.8820     3.1808     0.4813
C      1.1603     3.6982    -0.7715
P      0.8405     2.0213     1.3970
C     -0.3038     2.9337     2.4644
C     -1.1948     1.9766     3.2660
C     -1.2063     3.8631     1.6358
Mn     0.0000     0.0000     0.0000
H      0.9235     0.6542    -1.4455
C     -1.9449     0.8506    -0.8535
O     -2.9697     1.2998    -1.3028
C     -1.1543    -0.8464     1.7850
O     -1.7636    -1.2959     2.7238
N      1.9390    -0.8124     0.8044
C      2.5936    -0.1156     1.7961
C      3.7977    -0.6230     2.3013
C      4.3322    -1.7966     1.7797
C      3.6709    -2.4666     0.7558
C      2.4582    -1.9694     0.2625
C      1.8249    -2.6769    -0.9632
P      0.0579    -2.3530    -1.0887
C     -0.4052    -2.4363    -2.8314
C      0.2743    -1.3170    -3.6320
C     -1.9288    -2.2949    -2.9783
C     -0.7576    -3.7089    -0.2087
C     -0.7448    -5.0070    -1.0371
C     -0.0727    -3.9750     1.1440
C      1.9970     1.1468     2.4688
H      2.8482     4.0114     2.2761
H      3.0719     4.9739     0.7883
H      1.5041     5.0235     1.6451
H      2.7874     2.6275     0.1492
H      1.9032     4.1543    -1.4600
H      0.4093     4.4751    -0.5383
H      0.6550     2.8774    -1.3160
H      0.2858     3.5463     3.1794
H     -1.7493     2.5516     4.0382
H     -1.9477     1.5008     2.6053
H     -0.6182     1.2000     3.8010
H     -0.6799     4.7921     1.3545
H     -1.5839     3.3506     0.7256
H     -2.0835     4.1896     2.2349
H      4.3171    -0.1131     3.1033
H      5.2666    -2.1840     2.1650
H      4.1098    -3.3637     0.3368
H      1.9926    -3.7694    -0.8850
H      2.3317    -2.3136    -1.8745
H     -0.0869    -3.4158    -3.2465
H     -0.0197    -1.3939    -4.7006
H      1.3774    -1.3913    -3.5992
H     -0.0414    -0.3190    -3.2650
H     -2.2184    -2.4290    -4.0423
H     -2.2642    -1.2899    -2.6487
H     -2.4801    -3.0482    -2.3840
H     -1.8125    -3.4169    -0.0182
H     -1.3768    -4.9297    -1.9413
H     -1.1597    -5.8419    -0.4327
H      0.2852    -5.2830    -1.3442
H      0.1629    -3.0414     1.6848
H     -0.7442    -4.5831     1.7866
H      0.8753    -4.5390     1.0164
H      1.4802     0.8366     3.3942
H      2.8230     1.8303     2.7456
63
{"conf": 13, "E": 135.63, "rms": -1.0, "geom": "OH", "total_charge": 0, "CA_charge": 1, "smiles": "C[CH:1]([CH3:2])[1P:3]1([CH:4]([CH3:5])[CH3:6])->[Mn+:7]2(<-[3H-:8])(<-[4C-:9]#[O+:10])(<-[5C-:11]#[O+:12])<-[2n:13]3[c:14]([cH:15][cH:16][cH:17][c:18]3[CH2:19][6P:20]->2([CH:21]([CH3:22])[CH3:23])[CH:24]([CH3:25])[CH3:26])[CH2:27]1", "smiles3D": "C([C:1]([C:2]([H:32])([H:33])[H:34])([1P:3]1([C:4]([C:5]([H:36])([H:37])[H:38])([C:6]([H:39])([H:40])[H:41])[H:35])->[Mn+:7]2(<-[3H-:8])(<-[4C-:9]#[O+:10])(<-[5C-:11]#[O+:12])<-[2n:13]3[c:14]([c:15]([H:42])[c:16]([H:43])[c:17]([H:44])[c:18]3[C:19]([H:45])([H:46])[6P:20]->2([C:21]([C:22]([H:48])([H:49])[H:50])([C:23]([H:51])([H:52])[H:53])[H:47])[C:24]([C:25]([H:55])([H:56])[H:57])([C:26]([H:58])([H:59])[H:60])[H:54])[C:27]1([H:61])[H:62])[H:31])([H:28])([H:29])[H:30]", "smiles3Dx": "C([C:1]([C:2]([H:32])([H:33])[H:34])([1P:3]1([C:4]([C:5]([H:36])([H:37])[H:38])([C:6]([H:39])([H:40])[H:41])[H:35])->[Mn+:7]2(<-[3H-:8])(<-[4C-:9]#[O+:10])(<-[5C-:11]#[O+:12])<-[2n:13]3[c:14]([c:15]([H:42])[c:16]([H:43])[c:17]([H:44])[c:18]3[C:19]([H:45])([H:46])[6P:20]->2([C:21]([C:22]([H:48])([H:49])[H:50])([C:23]([H:51])([H:52])[H:53])[H:47])[C:24]([C:25]([H:55])([H:56])[H:57])([C:26]([H:58])([H:59])[H:60])[H:54])[C:27]1([H:61])[H:62])[H:31])([H:28])([H:29])[H:30]", "dummies": []}
C      0.5423    -0.4215    -5.0197
C     -0.1376     0.0094    -3.7063
C     -1.6501     0.1488    -3.9099
P      0.2154    -1.1077    -2.3289
C     -0.6484    -2.6885    -2.5076
C     -0.1379    -3.6851    -1.4558
C     -0.4767    -3.3003    -3.9066
Mn     0.0000     0.0000     0.0000
H     -0.9397    -1.4548     0.6120
C     -1.9636     1.1491    -0.2529
O     -2.9977     1.7550    -0.3853
C      1.1235     1.8160    -0.8236
O      1.7137     2.7721    -1.2617
N      1.9503    -1.1059     0.2308
C      2.5401    -1.6538    -0.8881
C      3.7648    -2.3202    -0.7548
C      4.3654    -2.4301     0.4939
C      3.7519    -1.8733     1.6101
C      2.5322    -1.1973     1.4773
C      1.8282    -0.7205     2.7717
P      0.5918     0.5518     2.4678
C      1.3836     2.1348     2.8428
C      2.7720     2.2239     2.1855
C      0.4993     3.2929     2.3650
C     -0.7174     0.2157     3.6680
C     -0.4331     0.8687     5.0259
C     -2.0684     0.6861     3.1261
C      1.9844    -1.4409    -2.3179
H      0.5670     0.4494    -5.7087
H     -0.0090    -1.2179    -5.5502
H      1.5914    -0.7410    -4.8704
H      0.2617     1.0089    -3.4321
H     -1.8550     0.9045    -4.6979
H     -2.1182    -0.8072    -4.2152
H     -2.1333     0.4954    -2.9739
H     -1.7311    -2.5157    -2.3269
H     -0.7852    -4.5878    -1.4472
H      0.9014    -4.0071    -1.6786
H     -0.1604    -3.2488    -0.4397
H     -0.7589    -4.3750    -3.8924
H      0.5686    -3.2339    -4.2694
H     -1.1691    -2.8275    -4.6273
H      4.2616    -2.7382    -1.6217
H      5.3099    -2.9487     0.5970
H      4.2174    -1.9831     2.5819
H      2.5843    -0.3306     3.4832
H      1.3338    -1.5966     3.2384
H      1.5229     2.2261     3.9377
H      3.5051     1.6081     2.7448
H      2.7641     1.8764     1.1380
H      3.1529     3.2670     2.2107
H      0.2247     3.1824     1.2975
H      1.0242     4.2626     2.4987
H     -0.4275     3.3456     2.9688
H     -0.7761    -0.8831     3.8208
H     -1.1699     0.5048     5.7734
H      0.5775     0.5847     5.3892
H     -0.5231     1.9737     4.9760
H     -2.3400     0.0889     2.2320
H     -2.0543     1.7607     2.8567
H     -2.8624     0.5235     3.8860
H      2.1922    -2.3414    -2.9300
H      2.5130    -0.5759    -2.7685
63
{"conf": 14, "E": 134.64, "rms": -1.0, "geom": "OH", "total_charge": 0, "CA_charge": 1, "smiles": "C[CH:1]([CH3:2])[1P:3]1([CH:4]([CH3:5])[CH3:6])->[Mn+:7]2(<-[3H-:8])(<-[4C-:9]#[O+:10])(<-[5C-:11]#[O+:12])<-[2n:13]3[c:14]([cH:15][cH:16][cH:17][c:18]3[CH2:19][6P:20]->2([CH:21]([CH3:22])[CH3:23])[CH:24]([CH3:25])[CH3:26])[CH2:27]1", "smiles3D": "C([C:1]([C:2]([H:32])([H:33])[H:34])([1P:3]1([C:4]([C:5]([H:36])([H:37])[H:38])([C:6]([H:39])([H:40])[H:41])[H:35])->[Mn+:7]2(<-[3H-:8])(<-[4C-:9]#[O+:10])(<-[5C-:11]#[O+:12])<-[2n:13]3[c:14]([c:15]([H:42])[c:16]([H:43])[c:17]([H:44])[c:18]3[C:19]([H:45])([H:46])[6P:20]->2([C:21]([C:22]([H:48])([H:49])[H:50])([C:23]([H:51])([H:52])[H:53])[H:47])[C:24]([C:25]([H:55])([H:56])[H:57])([C:26]([H:58])([H:59])[H:60])[H:54])[C:27]1([H:61])[H:62])[H:31])([H:28])([H:29])[H:30]", "smiles3Dx": "C([C:1]([C:2]([H:32])([H:33])[H:34])([1P:3]1([C:4]([C:5]([H:36])([H:37])[H:38])([C:6]([H:39])([H:40])[H:41])[H:35])->[Mn+:7]2(<-[3H-:8])(<-[4C-:9]#[O+:10])(<-[5C-:11]#[O+:12])<-[2n:13]3[c:14]([c:15]([H:42])[c:16]([H:43])[c:17]([H:44])[c:18]3[C:19]([H:45])([H:46])[6P:20]->2([C:21]([C:22]([H:48])([H:49])[H:50])([C:23]([H:51])([H:52])[H:53])[H:47])[C:24]([C:25]([H:55])([H:56])[H:57])([C:26]([H:58])([H:59])[H:60])[H:54])[C:27]1([H:61])[H:62])[H:31])([H:28])([H:29])[H:30]", "dummies": []}
C     -3.4694     2.6258    -2.4781
C     -3.0484     1.3012    -1.8140
C     -2.2842     0.4438    -2.8228
P     -2.0381     1.5635    -0.3360
C     -3.1376     1.6688     1.0923
C     -4.2783     2.6728     0.8704
C     -3.7283     0.2858     1.3997
Mn     0.0000     0.0000     0.0000
H      0.3416     0.1142    -1.7998
C     -0.9898    -2.0451    -0.2776
O     -1.5112    -3.1224    -0.4237
C     -0.4281    -0.0550     2.2481
O     -0.6577    -0.0789     3.4317
N      0.9764     1.9971     0.3248
C      0.2314     3.1434     0.1449
C      0.8255     4.3866     0.3992
C      2.1410     4.4550     0.8396
C      2.8703     3.2874     1.0235
C      2.2834     2.0421     0.7640
C      3.1117     0.7764     1.1106
P      2.4626    -0.7285     0.3606
C      3.4174    -0.9056    -1.1642
C      2.7272    -1.8722    -2.1376
C      4.8601    -1.3648    -0.8915
C      2.8450    -2.0964     1.4848
C      2.0546    -1.9714     2.7936
C      2.5107    -3.4515     0.8393
C     -1.1850     3.1454    -0.4846
H     -3.8030     3.3785    -1.7383
H     -2.6503     3.0623    -3.0868
H     -4.3198     2.4335    -3.1662
H     -3.9660     0.7524    -1.5190
H     -1.3642     0.9631    -3.1661
H     -2.0131    -0.5325    -2.3726
H     -2.9241     0.2415    -3.7082
H     -2.5397     2.0015     1.9678
H     -4.9519     2.3497     0.0499
H     -3.8949     3.6897     0.6598
H     -4.8892     2.7446     1.7954
H     -4.2655     0.3149     2.3716
H     -2.9350    -0.4839     1.4711
H     -4.4467    -0.0313     0.6153
H      0.2729     5.3040     0.2370
H      2.5971     5.4163     1.0382
H      3.8887     3.3503     1.3871
H      4.1523     0.9311     0.7645
H      3.1298     0.6612     2.2092
H      3.4611     0.0936    -1.6498
H      1.6397    -1.6748    -2.2013
H      3.1560    -1.7371    -3.1534
H      2.8728    -2.9319    -1.8587
H      5.4409    -1.3272    -1.8376
H      4.9104    -2.4020    -0.5120
H      5.3687    -0.7000    -0.1660
H      3.9293    -2.0688     1.7253
H      0.9862    -2.2192     2.6279
H      2.4520    -2.6988     3.5334
H      2.1394    -0.9690     3.2525
H      3.3012    -3.7718     0.1381
H      2.4604    -4.2486     1.6122
H      1.5313    -3.4182     0.3170
H     -1.0746     3.3959    -1.5557
H     -1.7917     3.9340     0.0001
63
{"conf": 15, "E": 131.15, "rms": -1.0, "geom": "OH", "total_charge": 0, "CA_charge": 1, "smiles": "C[CH:1]([CH3:2])[1P:3]1([CH:4]([CH3:5])[CH3:6])->[Mn+:7]2(<-[3H-:8])(<-[4C-:9]#[O+:10])(<-[5C-:11]#[O+:12])<-[2n:13]3[c:14]([cH:15][cH:16][cH:17][c:18]3[CH2:19][6P:20]->2([CH:21]([CH3:22])[CH3:23])[CH:24]([CH3:25])[CH3:26])[CH2:27]1", "smiles3D": "C([C:1]([C:2]([H:32])([H:33])[H:34])([1P:3]1([C:4]([C:5]([H:36])([H:37])[H:38])([C:6]([H:39])([H:40])[H:41])[H:35])->[Mn+:7]2(<-[3H-:8])(<-[4C-:9]#[O+:10])(<-[5C-:11]#[O+:12])<-[2n:13]3[c:14]([c:15]([H:42])[c:16]([H:43])[c:17]([H:44])[c:18]3[C:19]([H:45])([H:46])[6P:20]->2([C:21]([C:22]([H:48])([H:49])[H:50])([C:23]([H:51])([H:52])[H:53])[H:47])[C:24]([C:25]([H:55])([H:56])[H:57])([C:26]([H:58])([H:59])[H:60])[H:54])[C:27]1([H:61])[H:62])[H:31])([H:28])([H:29])[H:30]", "smiles3Dx": "C([C:1]([C:2]([H:32])([H:33])[H:34])([1P:3]1([C:4]([C:5]([H:36])([H:37])[H:38])([C:6]([H:39])([H:40])[H:41])[H:35])->[Mn+:7]2(<-[3H-:8])(<-[4C-:9]#[O+:10])(<-[5C-:11]#[O+:12])<-[2n:13]3[c:14]([c:15]([H:42])[c:16]([H:43])[c:17]([H:44])[c:18]3[C:19]([H:45])([H:46])[6P:20]->2([C:21]([C:22]([H:48])([H:49])[H:50])([C:23]([H:51])([H:52])[H:53])[H:47])[C:24]([C:25]([H:55])([H:56])[H:57])([C:26]([H:58])([H:59])[H:60])[H:54])[C:27]1([H:61])[H:62])[H:31])([H:28])([H:29])[H:30]", "dummies": []}
C     -2.4480     0.9966    -2.8178
C     -1.0923     0.7886    -3.5063
C     -0.3850     2.1479    -3.6284
P     -0.0668    -0.3612    -2.5663
C      1.5133    -0.5631    -3.4257
C      1.3179    -0.6633    -4.9501
C      2.2459    -1.8231    -2.9326
Mn     0.0000     0.0000     0.0000
H     -1.8304     0.1393     0.0159
C      0.1445     2.2810     0.1193
O      0.2206     3.4827     0.1827
C      2.2849    -0.1347     0.0172
O      3.4887    -0.2040     0.0275
N     -0.2055    -2.2447    -0.1349
C     -0.5380    -2.8161    -1.3448
C     -0.7061    -4.2047    -1.4179
C     -0.5332    -4.9875    -0.2813
C     -0.2041    -4.3900     0.9307
C     -0.0516    -2.9999     1.0077
C      0.4285    -2.3922     2.3477
P     -0.0345    -0.6568     2.5044
C      1.0933     0.1778     3.6476
C      1.3843     1.5948     3.1465
C      2.4135    -0.5809     3.8282
C     -1.6523    -0.6461     3.2997
C     -2.6249    -1.5915     2.5791
C     -2.2200     0.7767     3.3025
C     -0.8616    -1.9766    -2.6071
H     -2.3161     1.4358    -1.8077
H     -3.0231     0.0549    -2.7380
H     -3.0653     1.6998    -3.4168
H     -1.2669     0.3744    -4.5217
H     -0.9853     2.8284    -4.2691
H      0.6192     2.0598    -4.0845
H     -0.2661     2.6209    -2.6319
H      2.1469     0.3222    -3.2041
H      0.6136    -1.4774    -5.2183
H      2.2925    -0.8765    -5.4393
H      0.9479     0.2835    -5.3853
H      2.2200    -1.9156    -1.8322
H      1.8012    -2.7462    -3.3604
H      3.3101    -1.7815    -3.2480
H     -0.9856    -4.6772    -2.3514
H     -0.6578    -6.0612    -0.3394
H     -0.0569    -5.0099     1.8065
H      1.5272    -2.4906     2.3814
H     -0.0059    -2.9627     3.1957
H      0.5978     0.2530     4.6393
H      0.4429     2.1591     2.9885
H      1.9844     2.1472     3.9007
H      1.9563     1.5702     2.1966
H      2.2356    -1.5570     4.3265
H      2.9316    -0.7270     2.8569
H      3.0911    -0.0038     4.4933
H     -1.5376    -0.9879     4.3510
H     -3.6412    -1.5013     3.0184
H     -2.6902    -1.3617     1.4972
H     -2.3145    -2.6483     2.7067
H     -3.2429     0.7825     3.7357
H     -1.5935     1.4402     3.9329
H     -2.2671     1.1885     2.2717
H     -0.5280    -2.5267    -3.5091
H     -1.9567    -1.8464    -2.6669
63
{"conf": 16, "E": 136.61, "rms": -1.0, "geom": "OH", "total_charge": 0, "CA_charge": 1, "smiles": "C[CH:1]([CH3:2])[1P:3]1([CH:4]([CH3:5])[CH3:6])->[Mn+:7]2(<-[3H-:8])(<-[4C-:9]#[O+:10])(<-[5C-:11]#[O+:12])<-[2n:13]3[c:14]([cH:15][cH:16][cH:17][c:18]3[CH2:19][6P:20]->2([CH:21]([CH3:22])[CH3:23])[CH:24]([CH3:25])[CH3:26])[CH2:27]1", "smiles3D": "C([C:1]([C:2]([H:32])([H:33])[H:34])([1P:3]1([C:4]([C:5]([H:36])([H:37])[H:38])([C:6]([H:39])([H:40])[H:41])[H:35])->[Mn+:7]2(<-[3H-:8])(<-[4C-:9]#[O+:10])(<-[5C-:11]#[O+:12])<-[2n:13]3[c:14]([c:15]([H:42])[c:16]([H:43])[c:17]([H:44])[c:18]3[C:19]([H:45])([H:46])[6P:20]->2([C:21]([C:22]([H:48])([H:49])[H:50])([C:23]([H:51])([H:52])[H:53])[H:47])[C:24]([C:25]([H:55])([H:56])[H:57])([C:26]([H:58])([H:59])[H:60])[H:54])[C:27]1([H:61])[H:62])[H:31])([H:28])([H:29])[H:30]", "smiles3Dx": "C([C:1]([C:2]([H:32])([H:33])[H:34])([1P:3]1([C:4]([C:5]([H:36])([H:37])[H:38])([C:6]([H:39])([H:40])[H:41])[H:35])->[Mn+:7]2(<-[3H-:8])(<-[4C-:9]#[O+:10])(<-[5C-:11]#[O+:12])<-[2n:13]3[c:14]([c:15]([H:42])[c:16]([H:43])[c:17]([H:44])[c:18]3[C:19]([H:45])([H:46])[6P:20]->2([C:21]([C:22]([H:48])([H:49])[H:50])([C:23]([H:51])([H:52])[H:53])[H:47])[C:24]([C:25]([H:55])([H:56])[H:57])([C:26]([H:58])([H:59])[H:60])[H:54])[C:27]1([H:61])[H:62])[H:31])([H:28])([H:29])[H:30]", "dummies": []}
C      1.9514     2.9326    -2.2678
C      2.3794     2.7964    -0.7964
C      1.4322     3.6442     0.0707
P      2.3537     1.0676    -0.2601
C      3.6232     0.8584     1.0121
C      3.5240     1.9433     2.0898
C      3.5088    -0.5154     1.6755
Mn     0.0000     0.0000     0.0000
H     -0.7438     1.5701    -0.5880
C     -0.4931     0.5578     2.1636
O     -0.7526     0.8521     3.3038
C      0.8953    -1.9884     0.6944
O      1.3635    -3.0383     1.0592
N      0.4926    -0.5392    -2.1269
C      1.7808    -0.3666    -2.5826
C      2.0904    -0.7329    -3.8983
C      1.0972    -1.2427    -4.7296
C     -0.2028    -1.3881    -4.2538
C     -0.5072    -1.0354    -2.9327
C     -1.9910    -1.0465    -2.4946
P     -2.1706    -1.2307    -0.7091
C     -2.2079    -2.9969    -0.3009
C     -2.9361    -3.2321     1.0276
C     -2.8441    -3.8510    -1.4090
C     -3.7189    -0.4415    -0.2092
C     -3.5629     1.0815    -0.2434
C     -4.8913    -0.8665    -1.1054
C      2.9367     0.0915    -1.6583
H      1.8153     4.0047    -2.5261
H      0.9897     2.4083    -2.4538
H      2.7279     2.5455    -2.9560
H      3.4132     3.1890    -0.6893
H      0.3714     3.4516    -0.1821
H      1.6307     4.7217    -0.1124
H      1.5582     3.4640     1.1521
H      4.6208     0.9340     0.5274
H      3.7515     2.9430     1.6679
H      2.5204     1.9384     2.5663
H      4.2798     1.7580     2.8829
H      4.3443    -0.6555     2.3942
H      3.5853    -1.3303     0.9292
H      2.5565    -0.5985     2.2397
H      3.1013    -0.6346    -4.2743
H      1.3342    -1.5190    -5.7490
H     -0.9750    -1.7543    -4.9190
H     -2.5283    -1.8578    -3.0175
H     -2.4440    -0.0825    -2.7990
H     -1.1625    -3.3386    -0.1779
H     -2.5320    -2.5614     1.8160
H     -4.0296    -3.0721     0.9253
H     -2.7748    -4.2790     1.3624
H     -3.0066    -4.8878    -1.0443
H     -2.1514    -3.9316    -2.2729
H     -3.8168    -3.4539    -1.7509
H     -3.9491    -0.7355     0.8352
H     -2.7873     1.3985     0.4834
H     -4.5134     1.5700     0.0599
H     -3.2915     1.4427    -1.2570
H     -5.7958    -0.2743    -0.8502
H     -4.6752    -0.7093    -2.1815
H     -5.1563    -1.9248    -0.9235
H      3.6710     0.6844    -2.2397
H      3.4510    -0.8112    -1.2758
63
{"conf": 17, "E": 135.21, "rms": -1.0, "geom": "OH", "total_charge": 0, "CA_charge": 1, "smiles": "C[CH:1]([CH3:2])[1P:3]1([CH:4]([CH3:5])[CH3:6])->[Mn+:7]2(<-[3H-:8])(<-[4C-:9]#[O+:10])(<-[5C-:11]#[O+:12])<-[2n:13]3[c:14]([cH:15][cH:16][cH:17][c:18]3[CH2:19][6P:20]->2([CH:21]([CH3:22])[CH3:23])[CH:24]([CH3:25])[CH3:26])[CH2:27]1", "smiles3D": "C([C:1]([C:2]([H:32])([H:33])[H:34])([1P:3]1([C:4]([C:5]([H:36])([H:37])[H:38])([C:6]([H:39])([H:40])[H:41])[H:35])->[Mn+:7]2(<-[3H-:8])(<-[4C-:9]#[O+:10])(<-[5C-:11]#[O+:12])<-[2n:13]3[c:14]([c:15]([H:42])[c:16]([H:43])[c:17]([H:44])[c:18]3[C:19]([H:45])([H:46])[6P:20]->2([C:21]([C:22]([H:48])([H:49])[H:50])([C:23]([H:51])([H:52])[H:53])[H:47])[C:24]([C:25]([H:55])([H:56])[H:57])([C:26]([H:58])([H:59])[H:60])[H:54])[C:27]1([H:61])[H:62])[H:31])([H:28])([H:29])[H:30]", "smiles3Dx": "C([C:1]([C:2]([H:32])([H:33])[H:34])([1P:3]1([C:4]([C:5]([H:36])([H:37])[H:38])([C:6]([H:39])([H:40])[H:41])[H:35])->[Mn+:7]2(<-[3H-:8])(<-[4C-:9]#[O+:10])(<-[5C-:11]#[O+:12])<-[2n:13]3[c:14]([c:15]([H:42])[c:16]([H:43])[c:17]([H:44])[c:18]3[C:19]([H:45])([H:46])[6P:20]->2([C:21]([C:22]([H:48])([H:49])[H:50])([C:23]([H:51])([H:52])[H:53])[H:47])[C:24]([C:25]([H:55])([H:56])[H:57])([C:26]([H:58])([H:59])[H:60])[H:54])[C:27]1([H:61])[H:62])[H:31])([H:28])([H:29])[H:30]", "dummies": []}
C     -0.8387    -3.6972     1.4617
C     -0.2706    -2.7602     2.5340
C     -1.4208    -1.9833     3.1939
P      0.9195    -1.6189     1.7952
C      2.4622    -2.4787     1.4148
C      2.7317    -3.6204     2.4022
C      2.4428    -3.0105    -0.0208
Mn     0.0000     0.0000     0.0000
H     -1.7140    -0.5672     0.3398
C      0.0320    -1.3405    -1.8549
O      0.0494    -2.0480    -2.8313
C      2.1468     0.6520    -0.4546
O      3.2786     0.9924    -0.6938
N     -0.0834     1.2997     1.8401
C      0.5144     0.8639     3.0028
C      0.4643     1.6798     4.1403
C     -0.2040     2.8983     4.0945
C     -0.8249     3.3057     2.9190
C     -0.7634     2.4969     1.7772
C     -1.5935     2.9214     0.5407
P     -0.9722     2.1940    -0.9830
C     -2.3889     1.9083    -2.0700
C     -3.3104     3.1366    -2.1987
C     -1.9225     1.4388    -3.4528
C      0.2210     3.3591    -1.6933
C      1.1694     3.8825    -0.5996
C     -0.4562     4.5590    -2.3702
C      1.3506    -0.4370     3.0815
H     -1.2243    -3.1214     0.5931
H     -0.0673    -4.4118     1.1171
H     -1.6695    -4.3046     1.8800
H      0.2323    -3.3660     3.3146
H     -1.0593    -1.3948     4.0608
H     -1.9136    -1.2986     2.4760
H     -2.1844    -2.6896     3.5840
H      3.2958    -1.7486     1.4969
H      2.6738    -3.2504     3.4480
H      3.7579    -4.0147     2.2427
H      2.0215    -4.4609     2.2620
H      2.4017    -2.1653    -0.7361
H      3.3772    -3.5737    -0.2299
H      1.5820    -3.6809    -0.2064
H      0.9512     1.3747     5.0584
H     -0.2483     3.5252     4.9758
H     -1.3696     4.2417     2.9025
H     -1.5830     4.0269     0.4493
H     -2.6409     2.5886     0.6940
H     -2.9857     1.0864    -1.6181
H     -2.9802     3.8433    -2.9820
H     -3.4334     3.6796    -1.2417
H     -4.3207     2.7912    -2.5052
H     -1.3324     0.5057    -3.3608
H     -1.2989     2.1949    -3.9659
H     -2.8037     1.2195    -4.0927
H      0.8254     2.8174    -2.4523
H      0.6717     4.6484     0.0324
H      1.5234     3.0772     0.0682
H      2.0592     4.3526    -1.0700
H     -0.8604     4.2837    -3.3606
H      0.2946     5.3532    -2.5722
H     -1.2445     5.0016    -1.7271
H      2.4219    -0.1688     2.9779
H      1.2044    -0.9124     4.0739
