# Supplementary material for: MACE: Automated Assessment of Stereochemistry of Transition Metal Complexes and Its Applications in Computational Catalysis
Source: J Chem Theory Comput. 2024 Feb 16;20(5):2313–20. doi: 10.1021/acs.jctc.3c01313 (PMC10938507; doi:10.1021/acs.jctc.3c01313)
Supplement: Supplementary file 3 — ct3c01313_si_003.zip [file ct3c01313_si_003.zip › structures/screening/mace_MeCN/Mn_PNpyP_iPr_tri_1.xyz]

63
{"conf": 0, "E": 142.87, "rms": -1.0, "geom": "OH", "total_charge": 0, "CA_charge": 1, "smiles": "C[CH:1]([CH3:2])[1P:3]1([CH:4]([CH3:5])[CH3:6])->[Mn+:7]2(<-[3C-:8]#[O+:9])(<-[4H-:10])(<-[5C-:11]#[O+:12])<-[2n:13]3[c:14]([cH:15][cH:16][cH:17][c:18]3[CH2:19][6P:20]->2([CH:21]([CH3:22])[CH3:23])[CH:24]([CH3:25])[CH3:26])[CH2:27]1", "smiles3D": "C([C:1]([C:2]([H:32])([H:33])[H:34])([1P:3]1([C:4]([C:5]([H:36])([H:37])[H:38])([C:6]([H:39])([H:40])[H:41])[H:35])->[Mn+:7]2(<-[3C-:8]#[O+:9])(<-[4H-:10])(<-[5C-:11]#[O+:12])<-[2n:13]3[c:14]([c:15]([H:42])[c:16]([H:43])[c:17]([H:44])[c:18]3[C:19]([H:45])([H:46])[6P:20]->2([C:21]([C:22]([H:48])([H:49])[H:50])([C:23]([H:51])([H:52])[H:53])[H:47])[C:24]([C:25]([H:55])([H:56])[H:57])([C:26]([H:58])([H:59])[H:60])[H:54])[C:27]1([H:61])[H:62])[H:31])([H:28])([H:29])[H:30]", "smiles3Dx": "C([C:1]([C:2]([H:32])([H:33])[H:34])([1P:3]1([C:4]([C:5]([H:36])([H:37])[H:38])([C:6]([H:39])([H:40])[H:41])[H:35])->[Mn+:7]2(<-[3C-:8]#[O+:9])(<-[4H-:10])(<-[5C-:11]#[O+:12])<-[2n:13]3[c:14]([c:15]([H:42])[c:16]([H:43])[c:17]([H:44])[c:18]3[C:19]([H:45])([H:46])[6P:20]->2([C:21]([C:22]([H:48])([H:49])[H:50])([C:23]([H:51])([H:52])[H:53])[H:47])[C:24]([C:25]([H:55])([H:56])[H:57])([C:26]([H:58])([H:59])[H:60])[H:54])[C:27]1([H:61])[H:62])[H:31])([H:28])([H:29])[H:30]", "dummies": []}
C     -1.8684    -4.3867    -1.9214
C     -1.4902    -3.3094    -0.8881
C     -0.6858    -3.9428     0.2639
P     -0.5804    -1.9371    -1.6378
C      0.6847    -2.5977    -2.7530
C      1.5006    -1.4715    -3.3984
C      1.6461    -3.5309    -2.0006
Mn     0.0000     0.0000     0.0000
C      1.1729     1.1144    -1.6177
O      1.7914     1.7065    -2.4671
H      1.5765    -0.6170     0.7194
C     -1.1710    -1.0462     1.6667
O     -1.7891    -1.5948     2.5448
N     -1.9537     0.7312    -0.8408
C     -2.5064     0.0793    -1.9214
C     -3.7164     0.5478    -2.4500
C     -4.3576     1.6353    -1.8668
C     -3.7992     2.2563    -0.7552
C     -2.5821     1.7990    -0.2352
C     -2.0749     2.4278     1.0877
P     -0.3022     2.2175     1.3055
C      0.0149     2.0252     3.0748
C     -0.6243     3.1350     3.9305
C      1.5213     1.9320     3.3390
C      0.5134     3.6777     0.6045
C     -0.1331     4.0579    -0.7407
C      0.4551     4.8941     1.5370
C     -1.7967    -1.0843    -2.6618
H     -2.4653    -5.1788    -1.4209
H     -0.9804    -4.8715    -2.3699
H     -2.4960    -3.9767    -2.7351
H     -2.4307    -2.8946    -0.4642
H     -1.3858    -4.2800     1.0577
H     -0.1161    -4.8372    -0.0581
H      0.0291    -3.2280     0.7198
H      0.1828    -3.1723    -3.5604
H      2.1108    -1.8902    -4.2271
H      2.2044    -1.0301    -2.6639
H      0.8653    -0.6795    -3.8366
H      1.1869    -4.5186    -1.8202
H      1.9700    -3.0805    -1.0377
H      2.5527    -3.7279    -2.6125
H     -4.1578     0.0743    -3.3183
H     -5.2962     1.9915    -2.2717
H     -4.3227     3.0814    -0.2882
H     -2.5992     1.9353     1.9328
H     -2.3194     3.5098     1.1024
H     -0.4407     1.0613     3.3856
H      0.0306     4.0174     4.0535
H     -1.6104     3.4547     3.5397
H     -0.7956     2.7394     4.9543
H      1.7049     1.7623     4.4214
H      1.9497     1.0722     2.7812
H      2.0575     2.8503     3.0315
H      1.5795     3.4233     0.4213
H     -0.3308     3.1764    -1.3765
H      0.5436     4.7381    -1.3006
H     -1.0983     4.5863    -0.5898
H      1.1830     4.7977     2.3624
H      0.7601     5.8087     0.9842
H     -0.5717     5.0649     1.9215
H     -2.5614    -1.8089    -2.9972
H     -1.2976    -0.6732    -3.5578
63
{"conf": 1, "E": 143.81, "rms": -1.0, "geom": "OH", "total_charge": 0, "CA_charge": 1, "smiles": "C[CH:1]([CH3:2])[1P:3]1([CH:4]([CH3:5])[CH3:6])->[Mn+:7]2(<-[3C-:8]#[O+:9])(<-[4H-:10])(<-[5C-:11]#[O+:12])<-[2n:13]3[c:14]([cH:15][cH:16][cH:17][c:18]3[CH2:19][6P:20]->2([CH:21]([CH3:22])[CH3:23])[CH:24]([CH3:25])[CH3:26])[CH2:27]1", "smiles3D": "C([C:1]([C:2]([H:32])([H:33])[H:34])([1P:3]1([C:4]([C:5]([H:36])([H:37])[H:38])([C:6]([H:39])([H:40])[H:41])[H:35])->[Mn+:7]2(<-[3C-:8]#[O+:9])(<-[4H-:10])(<-[5C-:11]#[O+:12])<-[2n:13]3[c:14]([c:15]([H:42])[c:16]([H:43])[c:17]([H:44])[c:18]3[C:19]([H:45])([H:46])[6P:20]->2([C:21]([C:22]([H:48])([H:49])[H:50])([C:23]([H:51])([H:52])[H:53])[H:47])[C:24]([C:25]([H:55])([H:56])[H:57])([C:26]([H:58])([H:59])[H:60])[H:54])[C:27]1([H:61])[H:62])[H:31])([H:28])([H:29])[H:30]", "smiles3Dx": "C([C:1]([C:2]([H:32])([H:33])[H:34])([1P:3]1([C:4]([C:5]([H:36])([H:37])[H:38])([C:6]([H:39])([H:40])[H:41])[H:35])->[Mn+:7]2(<-[3C-:8]#[O+:9])(<-[4H-:10])(<-[5C-:11]#[O+:12])<-[2n:13]3[c:14]([c:15]([H:42])[c:16]([H:43])[c:17]([H:44])[c:18]3[C:19]([H:45])([H:46])[6P:20]->2([C:21]([C:22]([H:48])([H:49])[H:50])([C:23]([H:51])([H:52])[H:53])[H:47])[C:24]([C:25]([H:55])([H:56])[H:57])([C:26]([H:58])([H:59])[H:60])[H:54])[C:27]1([H:61])[H:62])[H:31])([H:28])([H:29])[H:30]", "dummies": []}
C     -2.6906    -4.3144     0.5919
C     -2.2723    -2.9381     0.0699
C     -3.4227    -1.9345     0.2102
P     -0.7686    -2.3168     0.8610
C     -0.7644    -2.4741     2.6692
C     -0.4986    -3.9093     3.1582
C     -2.0606    -1.9320     3.2786
Mn     0.0000     0.0000     0.0000
C      0.5472     0.6448     2.1270
O      0.8362     0.9851     3.2471
H     -1.5605     0.9644     0.1326
C     -0.6073    -0.6398    -2.1122
O     -0.9295    -0.9781    -3.2239
N      1.9289    -1.1528    -0.1211
C      1.9027    -2.5147     0.0800
C      3.1044    -3.2328     0.0265
C      4.3037    -2.5659    -0.2022
C      4.3090    -1.1865    -0.3821
C      3.1059    -0.4708    -0.3431
C      3.1756     1.0756    -0.4147
P      1.6114     1.8058    -0.9213
C      1.4387     3.3884    -0.0656
C      0.1735     4.1128    -0.5366
C      2.6751     4.2954    -0.2124
C      1.6491     1.9910    -2.7240
C      2.2112     0.7161    -3.3786
C      2.4914     3.1899    -3.1782
C      0.5827    -3.3120     0.2051
H     -3.5139    -4.7090    -0.0410
H     -1.8473    -5.0319     0.5123
H     -3.0710    -4.2717     1.6298
H     -2.0537    -3.0439    -1.0146
H     -4.2467    -2.2217    -0.4772
H     -3.8411    -1.9073     1.2331
H     -3.0877    -0.9162    -0.0760
H      0.0658    -1.8433     3.0479
H     -0.7092    -3.9814     4.2468
H     -1.1079    -4.6735     2.6518
H      0.5753    -4.1619     3.0421
H     -2.9026    -2.6399     3.1589
H     -1.9167    -1.7762     4.3691
H     -2.3187    -0.9462     2.8366
H      3.1093    -4.3090     0.1475
H      5.2329    -3.1200    -0.2376
H      5.2505    -0.6733    -0.5347
H      3.4397     1.4606     0.5921
H      3.9690     1.3781    -1.1286
H      1.3155     3.1640     1.0153
H     -0.7178     3.4765    -0.3506
H      0.2104     4.3577    -1.6158
H      0.0445     5.0569     0.0345
H      2.7060     4.9953     0.6496
H      3.6236     3.7233    -0.1971
H      2.6402     4.9304    -1.1167
H      0.6061     2.1361    -3.0788
H      1.9664     0.7135    -4.4622
H      1.7896    -0.2029    -2.9328
H      3.3160     0.6642    -3.2779
H      2.6820     3.1268    -4.2712
H      3.4769     3.2147    -2.6688
H      1.9416     4.1374    -3.0332
H      0.2978    -3.6697    -0.8059
H      0.7443    -4.1954     0.8480
63
{"conf": 2, "E": 138.31, "rms": -1.0, "geom": "OH", "total_charge": 0, "CA_charge": 1, "smiles": "C[CH:1]([CH3:2])[1P:3]1([CH:4]([CH3:5])[CH3:6])->[Mn+:7]2(<-[3C-:8]#[O+:9])(<-[4H-:10])(<-[5C-:11]#[O+:12])<-[2n:13]3[c:14]([cH:15][cH:16][cH:17][c:18]3[CH2:19][6P:20]->2([CH:21]([CH3:22])[CH3:23])[CH:24]([CH3:25])[CH3:26])[CH2:27]1", "smiles3D": "C([C:1]([C:2]([H:32])([H:33])[H:34])([1P:3]1([C:4]([C:5]([H:36])([H:37])[H:38])([C:6]([H:39])([H:40])[H:41])[H:35])->[Mn+:7]2(<-[3C-:8]#[O+:9])(<-[4H-:10])(<-[5C-:11]#[O+:12])<-[2n:13]3[c:14]([c:15]([H:42])[c:16]([H:43])[c:17]([H:44])[c:18]3[C:19]([H:45])([H:46])[6P:20]->2([C:21]([C:22]([H:48])([H:49])[H:50])([C:23]([H:51])([H:52])[H:53])[H:47])[C:24]([C:25]([H:55])([H:56])[H:57])([C:26]([H:58])([H:59])[H:60])[H:54])[C:27]1([H:61])[H:62])[H:31])([H:28])([H:29])[H:30]", "smiles3Dx": "C([C:1]([C:2]([H:32])([H:33])[H:34])([1P:3]1([C:4]([C:5]([H:36])([H:37])[H:38])([C:6]([H:39])([H:40])[H:41])[H:35])->[Mn+:7]2(<-[3C-:8]#[O+:9])(<-[4H-:10])(<-[5C-:11]#[O+:12])<-[2n:13]3[c:14]([c:15]([H:42])[c:16]([H:43])[c:17]([H:44])[c:18]3[C:19]([H:45])([H:46])[6P:20]->2([C:21]([C:22]([H:48])([H:49])[H:50])([C:23]([H:51])([H:52])[H:53])[H:47])[C:24]([C:25]([H:55])([H:56])[H:57])([C:26]([H:58])([H:59])[H:60])[H:54])[C:27]1([H:61])[H:62])[H:31])([H:28])([H:29])[H:30]", "dummies": []}
C      3.3684    -1.5038    -0.5235
C      3.6223    -0.0807    -1.0253
C      4.3876     0.7151     0.0385
P      2.0382     0.6863    -1.4559
C      1.7905     0.5529    -3.2471
C      3.1019     0.7500    -4.0259
C      0.7572     1.5834    -3.7376
Mn     0.0000     0.0000     0.0000
C      1.2603     0.4295     1.8609
O      1.9231     0.6548     2.8430
H      0.2939    -1.8007     0.2337
C     -1.1620    -0.4629    -1.9175
O     -1.7692    -0.7065    -2.9307
N     -0.3708     2.2043    -0.2946
C      0.6389     2.9929    -0.8021
C      0.4079     4.3627    -0.9790
C     -0.8359     4.9032    -0.6651
C     -1.8467     4.0849    -0.1686
C     -1.6076     2.7188     0.0267
C     -2.7911     1.8205     0.4691
P     -2.2292     0.3398     1.3244
C     -3.5390    -0.8993     1.1920
C     -4.9312    -0.2632     1.3390
C     -3.4503    -1.6454    -0.1353
C     -2.1443     0.7844     3.0736
C     -1.4763    -0.3396     3.8762
C     -1.3927     2.1095     3.2770
C      2.0649     2.4466    -1.0652
H      2.7826    -1.4947     0.4192
H      2.8121    -2.0864    -1.2890
H      4.3335    -2.0212    -0.3358
H      4.2618    -0.1425    -1.9206
H      3.7807     0.8742     0.9501
H      5.3072     0.1649     0.3319
H      4.7200     1.6901    -0.3757
H      1.4002    -0.4640    -3.4666
H      3.6936     1.5977    -3.6193
H      2.8896     0.9603    -5.0964
H      3.7048    -0.1812    -4.0169
H      0.4312     1.3209    -4.7666
H      1.1880     2.6062    -3.7704
H     -0.1441     1.6072    -3.0982
H      1.1921     5.0105    -1.3507
H     -1.0179     5.9604    -0.8093
H     -2.8171     4.5118     0.0523
H     -3.3563     1.5198    -0.4362
H     -3.4674     2.3940     1.1377
H     -3.4063    -1.6365     2.0101
H     -5.0118     0.3190     2.2783
H     -5.1759     0.3973     0.4818
H     -5.7011    -1.0631     1.3793
H     -3.6427    -0.9598    -0.9862
H     -4.2141    -2.4516    -0.1646
H     -2.4554    -2.1270    -0.2365
H     -3.1763     0.9147     3.4578
H     -2.1085    -1.2505     3.8657
H     -0.4827    -0.6038     3.4716
H     -1.3583    -0.0374     4.9386
H     -2.0127     2.9602     2.9269
H     -1.1940     2.2819     4.3561
H     -0.4324     2.1365     2.7337
H      2.6625     2.6171    -0.1527
H      2.5322     3.0022    -1.9042
63
{"conf": 3, "E": 133.02, "rms": -1.0, "geom": "OH", "total_charge": 0, "CA_charge": 1, "smiles": "C[CH:1]([CH3:2])[1P:3]1([CH:4]([CH3:5])[CH3:6])->[Mn+:7]2(<-[3C-:8]#[O+:9])(<-[4H-:10])(<-[5C-:11]#[O+:12])<-[2n:13]3[c:14]([cH:15][cH:16][cH:17][c:18]3[CH2:19][6P:20]->2([CH:21]([CH3:22])[CH3:23])[CH:24]([CH3:25])[CH3:26])[CH2:27]1", "smiles3D": "C([C:1]([C:2]([H:32])([H:33])[H:34])([1P:3]1([C:4]([C:5]([H:36])([H:37])[H:38])([C:6]([H:39])([H:40])[H:41])[H:35])->[Mn+:7]2(<-[3C-:8]#[O+:9])(<-[4H-:10])(<-[5C-:11]#[O+:12])<-[2n:13]3[c:14]([c:15]([H:42])[c:16]([H:43])[c:17]([H:44])[c:18]3[C:19]([H:45])([H:46])[6P:20]->2([C:21]([C:22]([H:48])([H:49])[H:50])([C:23]([H:51])([H:52])[H:53])[H:47])[C:24]([C:25]([H:55])([H:56])[H:57])([C:26]([H:58])([H:59])[H:60])[H:54])[C:27]1([H:61])[H:62])[H:31])([H:28])([H:29])[H:30]", "smiles3Dx": "C([C:1]([C:2]([H:32])([H:33])[H:34])([1P:3]1([C:4]([C:5]([H:36])([H:37])[H:38])([C:6]([H:39])([H:40])[H:41])[H:35])->[Mn+:7]2(<-[3C-:8]#[O+:9])(<-[4H-:10])(<-[5C-:11]#[O+:12])<-[2n:13]3[c:14]([c:15]([H:42])[c:16]([H:43])[c:17]([H:44])[c:18]3[C:19]([H:45])([H:46])[6P:20]->2([C:21]([C:22]([H:48])([H:49])[H:50])([C:23]([H:51])([H:52])[H:53])[H:47])[C:24]([C:25]([H:55])([H:56])[H:57])([C:26]([H:58])([H:59])[H:60])[H:54])[C:27]1([H:61])[H:62])[H:31])([H:28])([H:29])[H:30]", "dummies": []}
C      2.7609     1.7894    -1.7473
C      2.5595     2.7311    -0.5563
C      1.8587     4.0112    -1.0244
P      1.6281     1.8732     0.7363
C      2.7828     1.3873     2.0370
C      3.8923     0.5053     1.4507
C      3.4003     2.6071     2.7437
Mn     0.0000     0.0000     0.0000
C      0.9231    -1.4100     1.5496
O      1.4081    -2.1531     2.3659
H      0.9808    -0.8205    -1.3222
C     -0.8849     1.4331    -1.5504
O     -1.3482     2.1889    -2.3680
N     -1.1908     0.9912     1.6348
C     -0.7467     2.1939     2.1381
C     -1.4725     2.8117     3.1644
C     -2.6140     2.2000     3.6730
C     -3.0380     0.9792     3.1571
C     -2.3191     0.3684     2.1217
C     -2.7472    -1.0537     1.6795
P     -2.1285    -1.4850     0.0452
C     -3.4774    -1.1415    -1.1106
C     -2.9802    -1.2535    -2.5574
C     -4.0687     0.2569    -0.8615
C     -1.8108    -3.2611     0.1155
C     -0.7382    -3.6477    -0.9069
C     -3.0862    -4.0800    -0.1151
C      0.4176     2.9780     1.4898
H      1.7912     1.5245    -2.2163
H      3.4015     2.2763    -2.5132
H      3.2682     0.8561    -1.4250
H      3.5569     3.0073    -0.1619
H      2.4514     4.4890    -1.8336
H      1.7977     4.7453    -0.1936
H      0.8460     3.7949    -1.4243
H      2.2254     0.7923     2.7914
H      3.4591    -0.3351     0.8690
H      4.5008     0.0707     2.2721
H      4.5671     1.0891     0.7904
H      4.2647     2.2899     3.3656
H      3.7558     3.3771     2.0311
H      2.6714     3.0636     3.4427
H     -1.1655     3.7739     3.5553
H     -3.1729     2.6743     4.4694
H     -3.9148     0.5005     3.5756
H     -2.3497    -1.7812     2.4165
H     -3.8542    -1.1265     1.6813
H     -4.2874    -1.8820    -0.9577
H     -2.7960    -2.3132    -2.8189
H     -2.0477    -0.6768    -2.7159
H     -3.7516    -0.8832    -3.2657
H     -3.2883     1.0317    -0.7680
H     -4.7563     0.5439    -1.6853
H     -4.6727     0.2635     0.0682
H     -1.4223    -3.5040     1.1277
H     -0.5076    -4.7309    -0.8199
H      0.1986    -3.0870    -0.7098
H     -1.0634    -3.4433    -1.9451
H     -3.4315    -4.0131    -1.1677
H     -3.8935    -3.7426     0.5693
H     -2.8839    -5.1497     0.1055
H     -0.0156     3.6336     0.7133
H      0.9097     3.6125     2.2492
63
{"conf": 4, "E": 135.95, "rms": -1.0, "geom": "OH", "total_charge": 0, "CA_charge": 1, "smiles": "C[CH:1]([CH3:2])[1P:3]1([CH:4]([CH3:5])[CH3:6])->[Mn+:7]2(<-[3C-:8]#[O+:9])(<-[4H-:10])(<-[5C-:11]#[O+:12])<-[2n:13]3[c:14]([cH:15][cH:16][cH:17][c:18]3[CH2:19][6P:20]->2([CH:21]([CH3:22])[CH3:23])[CH:24]([CH3:25])[CH3:26])[CH2:27]1", "smiles3D": "C([C:1]([C:2]([H:32])([H:33])[H:34])([1P:3]1([C:4]([C:5]([H:36])([H:37])[H:38])([C:6]([H:39])([H:40])[H:41])[H:35])->[Mn+:7]2(<-[3C-:8]#[O+:9])(<-[4H-:10])(<-[5C-:11]#[O+:12])<-[2n:13]3[c:14]([c:15]([H:42])[c:16]([H:43])[c:17]([H:44])[c:18]3[C:19]([H:45])([H:46])[6P:20]->2([C:21]([C:22]([H:48])([H:49])[H:50])([C:23]([H:51])([H:52])[H:53])[H:47])[C:24]([C:25]([H:55])([H:56])[H:57])([C:26]([H:58])([H:59])[H:60])[H:54])[C:27]1([H:61])[H:62])[H:31])([H:28])([H:29])[H:30]", "smiles3Dx": "C([C:1]([C:2]([H:32])([H:33])[H:34])([1P:3]1([C:4]([C:5]([H:36])([H:37])[H:38])([C:6]([H:39])([H:40])[H:41])[H:35])->[Mn+:7]2(<-[3C-:8]#[O+:9])(<-[4H-:10])(<-[5C-:11]#[O+:12])<-[2n:13]3[c:14]([c:15]([H:42])[c:16]([H:43])[c:17]([H:44])[c:18]3[C:19]([H:45])([H:46])[6P:20]->2([C:21]([C:22]([H:48])([H:49])[H:50])([C:23]([H:51])([H:52])[H:53])[H:47])[C:24]([C:25]([H:55])([H:56])[H:57])([C:26]([H:58])([H:59])[H:60])[H:54])[C:27]1([H:61])[H:62])[H:31])([H:28])([H:29])[H:30]", "dummies": []}
C      2.3437     2.0475    -3.1316
C      0.8118     2.0129    -3.0757
C      0.3035     0.6963    -3.6668
P      0.1791     2.1845    -1.3870
C     -1.3275     3.1909    -1.4264
C     -1.6384     3.7660    -0.0331
C     -1.2209     4.3470    -2.4347
Mn     0.0000     0.0000     0.0000
C      2.1523    -0.5261    -0.5710
O      3.2860    -0.8069    -0.8715
H     -0.6055    -1.1873    -1.2676
C     -2.1758     0.4854     0.5218
O     -3.3220     0.7386     0.7975
N      0.7503     1.4595     1.5484
C      1.2224     2.6881     1.1373
C      1.7066     3.5866     2.0960
C      1.6918     3.2401     3.4432
C      1.2020     1.9989     3.8370
C      0.7317     1.0940     2.8769
C      0.0750    -0.2185     3.3738
P      0.0667    -1.5045     2.1149
C      1.5208    -2.5319     2.4371
C      2.7734    -1.6611     2.6371
C      1.7424    -3.5186     1.2837
C     -1.4398    -2.4519     2.4197
C     -1.9020    -3.1410     1.1324
C     -1.2499    -3.4841     3.5373
C      1.3685     3.0657    -0.3586
H      2.7145     3.0647    -2.8855
H      2.6898     1.8267    -4.1640
H      2.7977     1.3012    -2.4525
H      0.4351     2.8394    -3.7005
H      0.7155    -0.1722    -3.1110
H      0.6072     0.6123    -4.7322
H     -0.8063     0.6598    -3.6244
H     -2.1721     2.5358    -1.7297
H     -0.9572     4.6052     0.2210
H     -1.5560     2.9996     0.7595
H     -2.6781     4.1566    -0.0162
H     -0.2345     4.8538    -2.3709
H     -1.4000     3.9817    -3.4668
H     -2.0109     5.1042    -2.2409
H      2.1068     4.5478     1.7980
H      2.0602     3.9368     4.1851
H      1.1745     1.7481     4.8902
H     -0.9718     0.0047     3.6651
H      0.6144    -0.5893     4.2698
H      1.3605    -3.1096     3.3689
H      3.6897    -2.2888     2.6440
H      2.8795    -0.8916     1.8533
H      2.7366    -1.1482     3.6194
H      0.9724    -4.3136     1.3066
H      1.7076    -3.0131     0.2988
H      2.7241    -4.0278     1.3872
H     -2.2364    -1.7441     2.7345
H     -2.8631    -3.6685     1.3120
H     -2.0740    -2.3895     0.3348
H     -1.1622    -3.8805     0.7704
H     -0.8313    -3.0010     4.4457
H     -2.2350    -3.9182     3.8111
H     -0.5920    -4.3185     3.2166
H      1.2249     4.1585    -0.4857
H      2.3951     2.8066    -0.6705
63
{"conf": 5, "E": 134.95, "rms": -1.0, "geom": "OH", "total_charge": 0, "CA_charge": 1, "smiles": "C[CH:1]([CH3:2])[1P:3]1([CH:4]([CH3:5])[CH3:6])->[Mn+:7]2(<-[3C-:8]#[O+:9])(<-[4H-:10])(<-[5C-:11]#[O+:12])<-[2n:13]3[c:14]([cH:15][cH:16][cH:17][c:18]3[CH2:19][6P:20]->2([CH:21]([CH3:22])[CH3:23])[CH:24]([CH3:25])[CH3:26])[CH2:27]1", "smiles3D": "C([C:1]([C:2]([H:32])([H:33])[H:34])([1P:3]1([C:4]([C:5]([H:36])([H:37])[H:38])([C:6]([H:39])([H:40])[H:41])[H:35])->[Mn+:7]2(<-[3C-:8]#[O+:9])(<-[4H-:10])(<-[5C-:11]#[O+:12])<-[2n:13]3[c:14]([c:15]([H:42])[c:16]([H:43])[c:17]([H:44])[c:18]3[C:19]([H:45])([H:46])[6P:20]->2([C:21]([C:22]([H:48])([H:49])[H:50])([C:23]([H:51])([H:52])[H:53])[H:47])[C:24]([C:25]([H:55])([H:56])[H:57])([C:26]([H:58])([H:59])[H:60])[H:54])[C:27]1([H:61])[H:62])[H:31])([H:28])([H:29])[H:30]", "smiles3Dx": "C([C:1]([C:2]([H:32])([H:33])[H:34])([1P:3]1([C:4]([C:5]([H:36])([H:37])[H:38])([C:6]([H:39])([H:40])[H:41])[H:35])->[Mn+:7]2(<-[3C-:8]#[O+:9])(<-[4H-:10])(<-[5C-:11]#[O+:12])<-[2n:13]3[c:14]([c:15]([H:42])[c:16]([H:43])[c:17]([H:44])[c:18]3[C:19]([H:45])([H:46])[6P:20]->2([C:21]([C:22]([H:48])([H:49])[H:50])([C:23]([H:51])([H:52])[H:53])[H:47])[C:24]([C:25]([H:55])([H:56])[H:57])([C:26]([H:58])([H:59])[H:60])[H:54])[C:27]1([H:61])[H:62])[H:31])([H:28])([H:29])[H:30]", "dummies": []}
C     -1.4470    -4.8418     0.6406
C     -1.0291    -3.4202     1.0574
C     -0.1926    -3.4765     2.3419
P     -0.1041    -2.5785    -0.2458
C      1.4536    -3.4656    -0.4935
C      2.5956    -2.6814     0.1599
C      1.7645    -3.6909    -1.9773
Mn     0.0000     0.0000     0.0000
C      1.3094     0.0442    -1.8771
O      2.0001     0.0644    -2.8655
H      1.4944     0.2063     1.0527
C     -1.3080    -0.1826     1.8704
O     -1.9977    -0.2852     2.8543
N     -1.8576    -0.2452    -1.2471
C     -2.1348    -1.4810    -1.7864
C     -3.3036    -1.6469    -2.5402
C     -4.1774    -0.5763    -2.7104
C     -3.8864     0.6593    -2.1383
C     -2.7082     0.8273    -1.4000
C     -2.4860     2.1749    -0.6668
P     -0.7440     2.4826    -0.3339
C     -0.1212     3.3914    -1.7657
C      1.4044     3.5304    -1.6844
C     -0.5281     2.7064    -3.0800
C     -0.6465     3.6247     1.0637
C     -0.7725     2.8748     2.3864
C     -1.7292     4.7131     0.9771
C     -1.1182    -2.6448    -1.7369
H     -2.3048    -4.8064    -0.0603
H     -1.7990    -5.4109     1.5276
H     -0.6180    -5.4110     0.1760
H     -1.9492    -2.8340     1.2646
H      0.1861    -2.4678     2.6087
H      0.6702    -4.1665     2.2335
H     -0.8209    -3.8363     3.1843
H      1.3890    -4.4552    -0.0005
H      2.7433    -1.7002    -0.3349
H      2.3845    -2.5099     1.2362
H      3.5424    -3.2580     0.0881
H      2.7379    -4.2161    -2.0810
H      0.9948    -4.3445    -2.4392
H      1.8346    -2.7297    -2.5273
H     -3.5292    -2.5979    -3.0067
H     -5.0844    -0.7051    -3.2868
H     -4.5846     1.4787    -2.2561
H     -2.8934     3.0064    -1.2798
H     -3.0350     2.1407     0.2959
H     -0.5608     4.4093    -1.7602
H      1.9037     2.5508    -1.5736
H      1.7955     4.0271    -2.5977
H      1.6894     4.1656    -0.8214
H     -1.6139     2.8400    -3.2632
H      0.0007     3.1703    -3.9396
H     -0.3099     1.6244    -3.0749
H      0.3460     4.1196     1.0420
H     -0.6347     3.5806     3.2332
H     -1.7766     2.4127     2.4840
H      0.0212     2.1026     2.4645
H     -2.7478     4.2944     1.1113
H     -1.5644     5.4633     1.7797
H     -1.6842     5.2511     0.0096
H     -1.6525    -3.6112    -1.7857
H     -0.4695    -2.5578    -2.6270
63
{"conf": 6, "E": 138.58, "rms": -1.0, "geom": "OH", "total_charge": 0, "CA_charge": 1, "smiles": "C[CH:1]([CH3:2])[1P:3]1([CH:4]([CH3:5])[CH3:6])->[Mn+:7]2(<-[3C-:8]#[O+:9])(<-[4H-:10])(<-[5C-:11]#[O+:12])<-[2n:13]3[c:14]([cH:15][cH:16][cH:17][c:18]3[CH2:19][6P:20]->2([CH:21]([CH3:22])[CH3:23])[CH:24]([CH3:25])[CH3:26])[CH2:27]1", "smiles3D": "C([C:1]([C:2]([H:32])([H:33])[H:34])([1P:3]1([C:4]([C:5]([H:36])([H:37])[H:38])([C:6]([H:39])([H:40])[H:41])[H:35])->[Mn+:7]2(<-[3C-:8]#[O+:9])(<-[4H-:10])(<-[5C-:11]#[O+:12])<-[2n:13]3[c:14]([c:15]([H:42])[c:16]([H:43])[c:17]([H:44])[c:18]3[C:19]([H:45])([H:46])[6P:20]->2([C:21]([C:22]([H:48])([H:49])[H:50])([C:23]([H:51])([H:52])[H:53])[H:47])[C:24]([C:25]([H:55])([H:56])[H:57])([C:26]([H:58])([H:59])[H:60])[H:54])[C:27]1([H:61])[H:62])[H:31])([H:28])([H:29])[H:30]", "smiles3Dx": "C([C:1]([C:2]([H:32])([H:33])[H:34])([1P:3]1([C:4]([C:5]([H:36])([H:37])[H:38])([C:6]([H:39])([H:40])[H:41])[H:35])->[Mn+:7]2(<-[3C-:8]#[O+:9])(<-[4H-:10])(<-[5C-:11]#[O+:12])<-[2n:13]3[c:14]([c:15]([H:42])[c:16]([H:43])[c:17]([H:44])[c:18]3[C:19]([H:45])([H:46])[6P:20]->2([C:21]([C:22]([H:48])([H:49])[H:50])([C:23]([H:51])([H:52])[H:53])[H:47])[C:24]([C:25]([H:55])([H:56])[H:57])([C:26]([H:58])([H:59])[H:60])[H:54])[C:27]1([H:61])[H:62])[H:31])([H:28])([H:29])[H:30]", "dummies": []}
C      1.4143    -1.8455    -3.4924
C      0.7102    -0.4979    -3.7339
C      1.7210     0.6546    -3.6967
P     -0.6056    -0.2143    -2.5294
C     -1.6213     1.1055    -3.2368
C     -3.1234     0.8136    -3.1390
C     -1.3079     2.4268    -2.5256
Mn     0.0000     0.0000     0.0000
C     -2.1680     0.5755     0.4590
O     -3.3097     0.8788     0.7007
H      0.4881     1.7710     0.0962
C      2.1747    -0.5436    -0.4569
O      3.3227    -0.8252    -0.6974
N     -0.6910    -2.1444    -0.0981
C     -1.0811    -2.6634    -1.3111
C     -1.2854    -4.0447    -1.4218
C     -1.1317    -4.8597    -0.3021
C     -0.8513    -4.2926     0.9393
C     -0.6482    -2.9106     1.0439
C     -0.6369    -2.2721     2.4534
P      0.3158    -0.7404     2.4824
C      1.9598    -1.2115     3.0636
C      2.9347    -0.0384     2.9054
C      2.4836    -2.4561     2.3243
C     -0.3366     0.3719     3.7518
C     -1.7867     0.0503     4.1323
C     -0.2449     1.8198     3.2569
C     -1.5429    -1.7547    -2.4754
H      2.3806    -1.8908    -4.0381
H      0.7923    -2.6767    -3.8831
H      1.6021    -2.0422    -2.4233
H      0.2558    -0.5256    -4.7481
H      1.2451     1.5864    -4.0655
H      2.5787     0.4416    -4.3694
H      2.1058     0.8357    -2.6756
H     -1.3590     1.2174    -4.3106
H     -3.3952    -0.0388    -3.7964
H     -3.4317     0.6121    -2.0926
H     -3.7020     1.6895    -3.5029
H     -1.8349     3.2639    -3.0312
H     -0.2207     2.6447    -2.5552
H     -1.6320     2.3987    -1.4660
H     -1.6009    -4.4829    -2.3604
H     -1.3011    -5.9257    -0.3829
H     -0.8323    -4.9218     1.8205
H     -1.6839    -2.0688     2.7321
H     -0.2093    -2.9853     3.1878
H      1.8907    -1.4591     4.1451
H      2.9419     0.3583     1.8730
H      3.9659    -0.3505     3.1758
H      2.6539     0.7819     3.5974
H      2.0086    -3.3712     2.7334
H      2.2758    -2.4269     1.2413
H      3.5778    -2.5743     2.4740
H      0.2907     0.2753     4.6637
H     -1.8411    -0.9263     4.6577
H     -2.1675     0.8133     4.8446
H     -2.4507     0.0519     3.2436
H     -0.5288     2.5182     4.0728
H      0.7905     2.0673     2.9451
H     -0.9218     1.9932     2.3966
H     -1.4279    -2.2894    -3.4405
H     -2.6129    -1.5384    -2.3209
63
{"conf": 7, "E": 136.59, "rms": -1.0, "geom": "OH", "total_charge": 0, "CA_charge": 1, "smiles": "C[CH:1]([CH3:2])[1P:3]1([CH:4]([CH3:5])[CH3:6])->[Mn+:7]2(<-[3C-:8]#[O+:9])(<-[4H-:10])(<-[5C-:11]#[O+:12])<-[2n:13]3[c:14]([cH:15][cH:16][cH:17][c:18]3[CH2:19][6P:20]->2([CH:21]([CH3:22])[CH3:23])[CH:24]([CH3:25])[CH3:26])[CH2:27]1", "smiles3D": "C([C:1]([C:2]([H:32])([H:33])[H:34])([1P:3]1([C:4]([C:5]([H:36])([H:37])[H:38])([C:6]([H:39])([H:40])[H:41])[H:35])->[Mn+:7]2(<-[3C-:8]#[O+:9])(<-[4H-:10])(<-[5C-:11]#[O+:12])<-[2n:13]3[c:14]([c:15]([H:42])[c:16]([H:43])[c:17]([H:44])[c:18]3[C:19]([H:45])([H:46])[6P:20]->2([C:21]([C:22]([H:48])([H:49])[H:50])([C:23]([H:51])([H:52])[H:53])[H:47])[C:24]([C:25]([H:55])([H:56])[H:57])([C:26]([H:58])([H:59])[H:60])[H:54])[C:27]1([H:61])[H:62])[H:31])([H:28])([H:29])[H:30]", "smiles3Dx": "C([C:1]([C:2]([H:32])([H:33])[H:34])([1P:3]1([C:4]([C:5]([H:36])([H:37])[H:38])([C:6]([H:39])([H:40])[H:41])[H:35])->[Mn+:7]2(<-[3C-:8]#[O+:9])(<-[4H-:10])(<-[5C-:11]#[O+:12])<-[2n:13]3[c:14]([c:15]([H:42])[c:16]([H:43])[c:17]([H:44])[c:18]3[C:19]([H:45])([H:46])[6P:20]->2([C:21]([C:22]([H:48])([H:49])[H:50])([C:23]([H:51])([H:52])[H:53])[H:47])[C:24]([C:25]([H:55])([H:56])[H:57])([C:26]([H:58])([H:59])[H:60])[H:54])[C:27]1([H:61])[H:62])[H:31])([H:28])([H:29])[H:30]", "dummies": []}
C      2.0388     3.2769    -1.3674
C      0.6874     3.0736    -2.0748
C      0.7379     3.7612    -3.4517
P      0.2908     1.3120    -2.2242
C     -0.9862     1.1375    -3.4910
C     -1.3437    -0.3319    -3.7385
C     -2.2544     1.8875    -3.0536
Mn     0.0000     0.0000     0.0000
C     -0.2988    -1.9454    -1.1674
O     -0.4556    -2.9704    -1.7835
H     -1.8166     0.1136     0.2659
C      0.2605     1.9538     1.1647
O      0.3959     2.9838     1.7770
N      2.2191    -0.1709    -0.3604
C      2.7163     0.1102    -1.6148
C      4.0842    -0.0638    -1.8580
C      4.9217    -0.4987    -0.8342
C      4.3994    -0.7662     0.4285
C      3.0275    -0.6117     0.6639
C      2.5016    -0.7955     2.1089
P      0.7676    -1.2913     2.1256
C      0.7792    -3.0965     2.1184
C      1.7291    -3.6486     1.0432
C     -0.6408    -3.6334     1.9066
C      0.0074    -0.8202     3.6978
C     -1.4179    -0.3185     3.4447
C      0.8083     0.2543     4.4425
C      1.8023     0.5201    -2.8004
H      2.8891     3.0339    -2.0388
H      2.1313     2.6561    -0.4583
H      2.1416     4.3400    -1.0625
H     -0.1043     3.5583    -1.4645
H      1.0983     4.8061    -3.3379
H     -0.2636     3.8262    -3.9172
H      1.4252     3.2343    -4.1453
H     -0.6145     1.5735    -4.4417
H     -1.8676    -0.7633    -2.8624
H     -0.4600    -0.9445    -3.9960
H     -2.0396    -0.3975    -4.6020
H     -2.0605     2.9635    -2.8795
H     -3.0324     1.8103    -3.8429
H     -2.6594     1.4551    -2.1130
H      4.4985     0.1306    -2.8395
H      5.9806    -0.6251    -1.0190
H      5.0633    -1.0822     1.2235
H      2.6194     0.1699     2.6313
H      3.1069    -1.5620     2.6368
H      1.1392    -3.4483     3.1095
H      2.7849    -3.4949     1.3462
H      1.5877    -4.7440     0.9252
H      1.5793    -3.1672     0.0617
H     -0.6289    -4.7422     1.8415
H     -1.2824    -3.3633     2.7706
H     -1.1003    -3.2285     0.9852
H     -0.0502    -1.7205     4.3463
H     -2.0083    -1.0767     2.8894
H     -1.4132     0.6236     2.8602
H     -1.9313    -0.1299     4.4117
H      0.2787     0.5353     5.3779
H      1.8009    -0.1414     4.7443
H      0.9264     1.1714     3.8298
H      1.5481    -0.3884    -3.3744
H      2.3503     1.2151    -3.4676
63
{"conf": 8, "E": 140.77, "rms": -1.0, "geom": "OH", "total_charge": 0, "CA_charge": 1, "smiles": "C[CH:1]([CH3:2])[1P:3]1([CH:4]([CH3:5])[CH3:6])->[Mn+:7]2(<-[3C-:8]#[O+:9])(<-[4H-:10])(<-[5C-:11]#[O+:12])<-[2n:13]3[c:14]([cH:15][cH:16][cH:17][c:18]3[CH2:19][6P:20]->2([CH:21]([CH3:22])[CH3:23])[CH:24]([CH3:25])[CH3:26])[CH2:27]1", "smiles3D": "C([C:1]([C:2]([H:32])([H:33])[H:34])([1P:3]1([C:4]([C:5]([H:36])([H:37])[H:38])([C:6]([H:39])([H:40])[H:41])[H:35])->[Mn+:7]2(<-[3C-:8]#[O+:9])(<-[4H-:10])(<-[5C-:11]#[O+:12])<-[2n:13]3[c:14]([c:15]([H:42])[c:16]([H:43])[c:17]([H:44])[c:18]3[C:19]([H:45])([H:46])[6P:20]->2([C:21]([C:22]([H:48])([H:49])[H:50])([C:23]([H:51])([H:52])[H:53])[H:47])[C:24]([C:25]([H:55])([H:56])[H:57])([C:26]([H:58])([H:59])[H:60])[H:54])[C:27]1([H:61])[H:62])[H:31])([H:28])([H:29])[H:30]", "smiles3Dx": "C([C:1]([C:2]([H:32])([H:33])[H:34])([1P:3]1([C:4]([C:5]([H:36])([H:37])[H:38])([C:6]([H:39])([H:40])[H:41])[H:35])->[Mn+:7]2(<-[3C-:8]#[O+:9])(<-[4H-:10])(<-[5C-:11]#[O+:12])<-[2n:13]3[c:14]([c:15]([H:42])[c:16]([H:43])[c:17]([H:44])[c:18]3[C:19]([H:45])([H:46])[6P:20]->2([C:21]([C:22]([H:48])([H:49])[H:50])([C:23]([H:51])([H:52])[H:53])[H:47])[C:24]([C:25]([H:55])([H:56])[H:57])([C:26]([H:58])([H:59])[H:60])[H:54])[C:27]1([H:61])[H:62])[H:31])([H:28])([H:29])[H:30]", "dummies": []}
C     -3.7392    -0.0615     3.5427
C     -3.0323    -0.3192     2.2061
C     -3.9886     0.0665     1.0623
P     -1.4690     0.5872     2.0537
C     -0.5248     0.6104     3.5952
C     -0.2304    -0.8192     4.0612
C     -1.2063     1.4223     4.7127
Mn     0.0000     0.0000     0.0000
C     -1.6171    -1.4165    -0.7858
O     -2.4699    -2.1627    -1.1983
H      0.9421    -1.4521     0.6226
C      1.6269     1.3644     0.8555
O      2.4836     2.0825     1.3078
N     -1.1692     1.7600    -0.7838
C     -1.9097     2.5165     0.0976
C     -2.6505     3.5993    -0.3924
C     -2.6509     3.8813    -1.7556
C     -1.9072     3.0946    -2.6304
C     -1.1497     2.0255    -2.1365
C     -0.3983     1.1238    -3.1516
P      0.9975     0.2863    -2.3819
C      1.3848    -1.2034    -3.3287
C      0.2258    -2.2059    -3.3079
C      2.6335    -1.8798    -2.7413
C      2.3987     1.4243    -2.5378
C      2.9610     1.4367    -3.9713
C      1.9913     2.8566    -2.1507
C     -1.8655     2.2909     1.6305
H     -4.7799    -0.4491     3.5006
H     -3.7974     1.0228     3.7713
H     -3.2545    -0.6205     4.3631
H     -2.8112    -1.4052     2.1264
H     -4.4580     1.0564     1.2452
H     -3.4768     0.1144     0.0847
H     -4.8012    -0.6870     0.9853
H      0.4479     1.0988     3.3755
H     -1.1552    -1.3870     4.2793
H      0.3378    -1.3623     3.2762
H      0.3937    -0.7957     4.9799
H     -1.7231     2.3225     4.3251
H     -1.9099     0.8205     5.3171
H     -0.4263     1.7772     5.4195
H     -3.2211     4.2265     0.2812
H     -3.2300     4.7130    -2.1355
H     -1.9257     3.3135    -3.6909
H     -0.0357     1.7409    -3.9980
H     -1.1085     0.3748    -3.5442
H      1.5854    -0.9198    -4.3829
H      0.4564    -3.0442    -3.9996
H      0.0993    -2.6413    -2.2968
H     -0.7255    -1.7612    -3.6537
H      2.8944    -2.7795    -3.3387
H      3.5126    -1.2069    -2.7494
H      2.4509    -2.1928    -1.6904
H      3.1992     1.0880    -1.8448
H      2.1679     1.6462    -4.7184
H      3.7380     2.2255    -4.0641
H      3.4549     0.4810    -4.2292
H      1.3799     3.3336    -2.9455
H      1.4133     2.8856    -1.2098
H      2.9024     3.4756    -2.0073
H     -2.8464     2.5593     2.0742
H     -1.0883     2.9562     2.0606
63
{"conf": 9, "E": 138.44, "rms": -1.0, "geom": "OH", "total_charge": 0, "CA_charge": 1, "smiles": "C[CH:1]([CH3:2])[1P:3]1([CH:4]([CH3:5])[CH3:6])->[Mn+:7]2(<-[3C-:8]#[O+:9])(<-[4H-:10])(<-[5C-:11]#[O+:12])<-[2n:13]3[c:14]([cH:15][cH:16][cH:17][c:18]3[CH2:19][6P:20]->2([CH:21]([CH3:22])[CH3:23])[CH:24]([CH3:25])[CH3:26])[CH2:27]1", "smiles3D": "C([C:1]([C:2]([H:32])([H:33])[H:34])([1P:3]1([C:4]([C:5]([H:36])([H:37])[H:38])([C:6]([H:39])([H:40])[H:41])[H:35])->[Mn+:7]2(<-[3C-:8]#[O+:9])(<-[4H-:10])(<-[5C-:11]#[O+:12])<-[2n:13]3[c:14]([c:15]([H:42])[c:16]([H:43])[c:17]([H:44])[c:18]3[C:19]([H:45])([H:46])[6P:20]->2([C:21]([C:22]([H:48])([H:49])[H:50])([C:23]([H:51])([H:52])[H:53])[H:47])[C:24]([C:25]([H:55])([H:56])[H:57])([C:26]([H:58])([H:59])[H:60])[H:54])[C:27]1([H:61])[H:62])[H:31])([H:28])([H:29])[H:30]", "smiles3Dx": "C([C:1]([C:2]([H:32])([H:33])[H:34])([1P:3]1([C:4]([C:5]([H:36])([H:37])[H:38])([C:6]([H:39])([H:40])[H:41])[H:35])->[Mn+:7]2(<-[3C-:8]#[O+:9])(<-[4H-:10])(<-[5C-:11]#[O+:12])<-[2n:13]3[c:14]([c:15]([H:42])[c:16]([H:43])[c:17]([H:44])[c:18]3[C:19]([H:45])([H:46])[6P:20]->2([C:21]([C:22]([H:48])([H:49])[H:50])([C:23]([H:51])([H:52])[H:53])[H:47])[C:24]([C:25]([H:55])([H:56])[H:57])([C:26]([H:58])([H:59])[H:60])[H:54])[C:27]1([H:61])[H:62])[H:31])([H:28])([H:29])[H:30]", "dummies": []}
C     -4.9831    -1.1865     0.1969
C     -3.5762    -0.7721     0.6599
C     -3.6810     0.4778     1.5474
P     -2.4669    -0.4499    -0.7296
C     -3.3134     0.7205    -1.8236
C     -4.0719     0.0109    -2.9591
C     -2.3260     1.7248    -2.4109
Mn     0.0000     0.0000     0.0000
C     -0.6031    -0.6792     2.1013
O     -0.9256    -1.0351     3.2077
H     -0.1162     1.7576     0.5303
C      0.6191     0.6377    -2.1094
O      0.9516     0.9714    -3.2196
N      0.1622    -2.1324    -0.6966
C     -0.9767    -2.7843    -1.1074
C     -0.9263    -4.1701    -1.3098
C      0.2701    -4.8575    -1.1198
C      1.4295    -4.1596    -0.7914
C      1.3746    -2.7752    -0.5874
C      2.7041    -1.9933    -0.4693
P      2.5059    -0.5024     0.5252
C      3.7140     0.7457     0.0187
C      3.0683     2.1344     0.0774
C      4.2698     0.4953    -1.3881
C      2.9852    -0.9731     2.2019
C      2.3407    -2.3064     2.6205
C      2.6145     0.1391     3.1900
C     -2.2360    -2.0215    -1.5868
H     -4.9657    -2.1097    -0.4120
H     -5.4853    -0.3780    -0.3723
H     -5.6109    -1.4050     1.0870
H     -3.1468    -1.6005     1.2627
H     -4.2945     1.2680     1.0667
H     -4.1594     0.2107     2.5136
H     -2.6834     0.9084     1.7646
H     -4.0510     1.2870    -1.2206
H     -4.6736    -0.8395    -2.5809
H     -4.7719     0.7298    -3.4357
H     -3.3858    -0.3539    -3.7514
H     -1.6895     1.2451    -3.1807
H     -2.8841     2.5499    -2.9028
H     -1.6985     2.1709    -1.6104
H     -1.8015    -4.7104    -1.6491
H      0.3119    -5.9260    -1.2871
H      2.3708    -4.6909    -0.7263
H      3.0218    -1.7240    -1.4906
H      3.4845    -2.6380    -0.0149
H      4.5633     0.7269     0.7346
H      3.8328     2.9166    -0.1174
H      2.6356     2.3265     1.0808
H      2.2639     2.2356    -0.6784
H      3.4591     0.4446    -2.1433
H      4.9524     1.3235    -1.6754
H      4.8759    -0.4349    -1.4048
H      4.0888    -1.1033     2.2266
H      1.2765    -2.3713     2.3380
H      2.8708    -3.1549     2.1417
H      2.4270    -2.4581     3.7174
H      3.2223     1.0445     2.9863
H      1.5442     0.4108     3.1244
H      2.8397    -0.1761     4.2310
H     -2.1196    -1.8281    -2.6694
H     -3.1256    -2.6599    -1.4368
63
{"conf": 10, "E": 137.42, "rms": -1.0, "geom": "OH", "total_charge": 0, "CA_charge": 1, "smiles": "C[CH:1]([CH3:2])[1P:3]1([CH:4]([CH3:5])[CH3:6])->[Mn+:7]2(<-[3C-:8]#[O+:9])(<-[4H-:10])(<-[5C-:11]#[O+:12])<-[2n:13]3[c:14]([cH:15][cH:16][cH:17][c:18]3[CH2:19][6P:20]->2([CH:21]([CH3:22])[CH3:23])[CH:24]([CH3:25])[CH3:26])[CH2:27]1", "smiles3D": "C([C:1]([C:2]([H:32])([H:33])[H:34])([1P:3]1([C:4]([C:5]([H:36])([H:37])[H:38])([C:6]([H:39])([H:40])[H:41])[H:35])->[Mn+:7]2(<-[3C-:8]#[O+:9])(<-[4H-:10])(<-[5C-:11]#[O+:12])<-[2n:13]3[c:14]([c:15]([H:42])[c:16]([H:43])[c:17]([H:44])[c:18]3[C:19]([H:45])([H:46])[6P:20]->2([C:21]([C:22]([H:48])([H:49])[H:50])([C:23]([H:51])([H:52])[H:53])[H:47])[C:24]([C:25]([H:55])([H:56])[H:57])([C:26]([H:58])([H:59])[H:60])[H:54])[C:27]1([H:61])[H:62])[H:31])([H:28])([H:29])[H:30]", "smiles3Dx": "C([C:1]([C:2]([H:32])([H:33])[H:34])([1P:3]1([C:4]([C:5]([H:36])([H:37])[H:38])([C:6]([H:39])([H:40])[H:41])[H:35])->[Mn+:7]2(<-[3C-:8]#[O+:9])(<-[4H-:10])(<-[5C-:11]#[O+:12])<-[2n:13]3[c:14]([c:15]([H:42])[c:16]([H:43])[c:17]([H:44])[c:18]3[C:19]([H:45])([H:46])[6P:20]->2([C:21]([C:22]([H:48])([H:49])[H:50])([C:23]([H:51])([H:52])[H:53])[H:47])[C:24]([C:25]([H:55])([H:56])[H:57])([C:26]([H:58])([H:59])[H:60])[H:54])[C:27]1([H:61])[H:62])[H:31])([H:28])([H:29])[H:30]", "dummies": []}
C     -0.3706     4.0867    -0.7346
C      0.3402     3.7658     0.5915
C     -0.6828     3.6839     1.7313
P      1.2670     2.2169     0.4670
C      2.4998     2.1251     1.7831
C      3.0345     3.5107     2.1631
C      1.9113     1.4268     3.0125
Mn     0.0000     0.0000     0.0000
C     -2.0076     1.0640    -0.2759
O     -3.0674     1.6208    -0.4215
H     -0.5199    -0.4814     1.6974
C      1.9756    -1.1085     0.3320
O      3.0168    -1.6903     0.5092
N      0.6144     0.5948    -2.0840
C      1.4989     1.6384    -2.2494
C      1.8695     2.0160    -3.5462
C      1.3324     1.3522    -4.6445
C      0.4335     0.3077    -4.4546
C      0.0748    -0.0802    -3.1577
C     -1.0144    -1.1712    -2.9974
P     -0.9431    -1.9728    -1.3883
C     -2.6319    -2.4100    -0.9146
C     -2.6297    -3.1921     0.4028
C     -3.3877    -3.1852    -2.0102
C      0.1330    -3.4233    -1.5442
C     -0.5639    -4.6066    -2.2277
C      1.3975    -3.0654    -2.3461
C      2.2157     2.3227    -1.0585
H      0.3629     4.4100    -1.5006
H     -0.9242     3.2195    -1.1340
H     -1.0810     4.9305    -0.6032
H      1.0423     4.5955     0.8067
H     -1.3678     4.5579     1.7055
H     -1.2879     2.7578     1.6728
H     -0.1686     3.7164     2.7111
H      3.3524     1.5138     1.4171
H      2.2689     4.1136     2.6943
H      3.3827     4.0544     1.2592
H      3.9053     3.3973     2.8434
H      1.5558     0.4108     2.7439
H      1.0667     1.9955     3.4467
H      2.6941     1.3152     3.7927
H      2.5836     2.8147    -3.7045
H      1.6144     1.6481    -5.6467
H      0.0068    -0.1905    -5.3164
H     -0.8935    -1.9355    -3.7925
H     -2.0090    -0.6929    -3.1144
H     -3.1795    -1.4596    -0.7407
H     -2.1526    -2.5851     1.2016
H     -2.0834    -4.1512     0.3180
H     -3.6737    -3.4078     0.7153
H     -4.4781    -3.0282    -1.8678
H     -3.1409    -2.8260    -3.0287
H     -3.2297    -4.2780    -1.9538
H      0.4424    -3.7358    -0.5237
H     -1.2529    -5.1169    -1.5307
H      0.1866    -5.3755    -2.5118
H     -1.0875    -4.2936    -3.1546
H      2.1696    -3.8496    -2.1956
H      1.1812    -3.0034    -3.4338
H      1.8308    -2.0982    -2.0341
H      2.4022     3.3899    -1.2984
H      3.1945     1.8231    -0.9076
63
{"conf": 11, "E": 138.44, "rms": -1.0, "geom": "OH", "total_charge": 0, "CA_charge": 1, "smiles": "C[CH:1]([CH3:2])[1P:3]1([CH:4]([CH3:5])[CH3:6])->[Mn+:7]2(<-[3C-:8]#[O+:9])(<-[4H-:10])(<-[5C-:11]#[O+:12])<-[2n:13]3[c:14]([cH:15][cH:16][cH:17][c:18]3[CH2:19][6P:20]->2([CH:21]([CH3:22])[CH3:23])[CH:24]([CH3:25])[CH3:26])[CH2:27]1", "smiles3D": "C([C:1]([C:2]([H:32])([H:33])[H:34])([1P:3]1([C:4]([C:5]([H:36])([H:37])[H:38])([C:6]([H:39])([H:40])[H:41])[H:35])->[Mn+:7]2(<-[3C-:8]#[O+:9])(<-[4H-:10])(<-[5C-:11]#[O+:12])<-[2n:13]3[c:14]([c:15]([H:42])[c:16]([H:43])[c:17]([H:44])[c:18]3[C:19]([H:45])([H:46])[6P:20]->2([C:21]([C:22]([H:48])([H:49])[H:50])([C:23]([H:51])([H:52])[H:53])[H:47])[C:24]([C:25]([H:55])([H:56])[H:57])([C:26]([H:58])([H:59])[H:60])[H:54])[C:27]1([H:61])[H:62])[H:31])([H:28])([H:29])[H:30]", "smiles3Dx": "C([C:1]([C:2]([H:32])([H:33])[H:34])([1P:3]1([C:4]([C:5]([H:36])([H:37])[H:38])([C:6]([H:39])([H:40])[H:41])[H:35])->[Mn+:7]2(<-[3C-:8]#[O+:9])(<-[4H-:10])(<-[5C-:11]#[O+:12])<-[2n:13]3[c:14]([c:15]([H:42])[c:16]([H:43])[c:17]([H:44])[c:18]3[C:19]([H:45])([H:46])[6P:20]->2([C:21]([C:22]([H:48])([H:49])[H:50])([C:23]([H:51])([H:52])[H:53])[H:47])[C:24]([C:25]([H:55])([H:56])[H:57])([C:26]([H:58])([H:59])[H:60])[H:54])[C:27]1([H:61])[H:62])[H:31])([H:28])([H:29])[H:30]", "dummies": []}
C      0.4092    -3.2435     1.8735
C      0.8331    -3.7268     0.4896
C      0.0923    -5.0307     0.1438
P      0.5640    -2.4361    -0.7534
C      1.9457    -2.5239    -1.9146
C      2.1564    -3.9458    -2.4614
C      3.2360    -2.0462    -1.2306
Mn     0.0000     0.0000     0.0000
C      1.4312     0.7290    -1.6312
O      2.1882     1.1088    -2.4899
H      1.3018     0.2743     1.2704
C     -1.4658    -0.7221     1.6030
O     -2.2418    -1.0969     2.4467
N     -1.6273    -0.3469    -1.5134
C     -1.6390    -1.5293    -2.2153
C     -2.4947    -1.6518    -3.3184
C     -3.3319    -0.5955    -3.6696
C     -3.3650     0.5563    -2.8878
C     -2.5066     0.6761    -1.7878
C     -2.7325     1.8441    -0.7991
P     -1.1994     2.3170     0.0238
C     -1.5618     3.0338     1.6452
C     -2.9504     2.6462     2.1671
C     -0.4923     2.5911     2.6496
C     -0.5252     3.6766    -0.9556
C      0.9055     3.9945    -0.5051
C     -0.5612     3.3605    -2.4613
C     -0.9314    -2.8043    -1.6946
H     -0.6951    -3.1981     1.9521
H      0.8559    -2.2512     2.0954
H      0.7718    -3.9578     2.6433
H      1.9182    -3.9494     0.5286
H      0.2461    -5.3208    -0.9148
H      0.4870    -5.8538     0.7766
H     -0.9964    -4.9548     0.3448
H      1.7256    -1.8484    -2.7685
H      2.4280    -4.6610    -1.6585
H      2.9921    -3.9355    -3.1933
H      1.2670    -4.3197    -3.0023
H      3.0778    -1.0989    -0.6778
H      3.6180    -2.7996    -0.5107
H      4.0219    -1.8720    -1.9960
H     -2.5396    -2.5755    -3.8820
H     -4.0009    -0.6942    -4.5147
H     -4.0773     1.3380    -3.1206
H     -3.1477     2.7215    -1.3366
H     -3.4713     1.5077    -0.0523
H     -1.5211     4.1408     1.5596
H     -3.0731     1.5451     2.2193
H     -3.0947     3.0544     3.1903
H     -3.7420     3.0963     1.5319
H      0.5238     2.8386     2.2792
H     -0.5432     1.4996     2.8355
H     -0.6384     3.1185     3.6163
H     -1.1510     4.5783    -0.7797
H      1.3505     4.7797    -1.1526
H      0.8965     4.3939     0.5298
H      1.5560     3.1003    -0.5324
H     -0.2313     2.3327    -2.6878
H     -1.5921     3.4796    -2.8530
H      0.0766     4.0715    -3.0282
H     -1.6449    -3.3417    -1.0426
H     -0.6793    -3.4548    -2.5519
63
{"conf": 12, "E": 143.64, "rms": -1.0, "geom": "OH", "total_charge": 0, "CA_charge": 1, "smiles": "C[CH:1]([CH3:2])[1P:3]1([CH:4]([CH3:5])[CH3:6])->[Mn+:7]2(<-[3C-:8]#[O+:9])(<-[4H-:10])(<-[5C-:11]#[O+:12])<-[2n:13]3[c:14]([cH:15][cH:16][cH:17][c:18]3[CH2:19][6P:20]->2([CH:21]([CH3:22])[CH3:23])[CH:24]([CH3:25])[CH3:26])[CH2:27]1", "smiles3D": "C([C:1]([C:2]([H:32])([H:33])[H:34])([1P:3]1([C:4]([C:5]([H:36])([H:37])[H:38])([C:6]([H:39])([H:40])[H:41])[H:35])->[Mn+:7]2(<-[3C-:8]#[O+:9])(<-[4H-:10])(<-[5C-:11]#[O+:12])<-[2n:13]3[c:14]([c:15]([H:42])[c:16]([H:43])[c:17]([H:44])[c:18]3[C:19]([H:45])([H:46])[6P:20]->2([C:21]([C:22]([H:48])([H:49])[H:50])([C:23]([H:51])([H:52])[H:53])[H:47])[C:24]([C:25]([H:55])([H:56])[H:57])([C:26]([H:58])([H:59])[H:60])[H:54])[C:27]1([H:61])[H:62])[H:31])([H:28])([H:29])[H:30]", "smiles3Dx": "C([C:1]([C:2]([H:32])([H:33])[H:34])([1P:3]1([C:4]([C:5]([H:36])([H:37])[H:38])([C:6]([H:39])([H:40])[H:41])[H:35])->[Mn+:7]2(<-[3C-:8]#[O+:9])(<-[4H-:10])(<-[5C-:11]#[O+:12])<-[2n:13]3[c:14]([c:15]([H:42])[c:16]([H:43])[c:17]([H:44])[c:18]3[C:19]([H:45])([H:46])[6P:20]->2([C:21]([C:22]([H:48])([H:49])[H:50])([C:23]([H:51])([H:52])[H:53])[H:47])[C:24]([C:25]([H:55])([H:56])[H:57])([C:26]([H:58])([H:59])[H:60])[H:54])[C:27]1([H:61])[H:62])[H:31])([H:28])([H:29])[H:30]", "dummies": []}
C      0.8367    -3.0822    -4.0348
C      0.6864    -1.7824    -3.2340
C      1.8900    -0.8723    -3.5399
P      0.5555    -2.0715    -1.4493
C     -0.4872    -3.4932    -1.0509
C      0.1225    -4.8362    -1.4954
C     -1.8880    -3.3086    -1.6434
Mn     0.0000     0.0000     0.0000
C     -0.0567    -1.3575     1.8438
O     -0.0852    -2.0726     2.8143
H     -1.8380    -0.0189    -0.0718
C      0.0374     1.3593    -1.8411
O      0.0557     2.0769    -2.8101
N      2.2431    -0.0317     0.1444
C      2.9256    -1.1334    -0.3288
C      4.3217    -1.1655    -0.2251
C      5.0005    -0.1024     0.3583
C      4.2904     0.9840     0.8560
C      2.8926     1.0142     0.7623
C      2.1697     2.2947     1.2531
P      0.3924     2.0887     1.4771
C      0.1093     1.8192     3.2436
C      0.3567     3.0764     4.0874
C     -1.3115     1.2861     3.4952
C     -0.3880     3.6015     0.8589
C      0.2245     4.8864     1.4519
C     -1.9010     3.5753     1.0930
C      2.2083    -2.4129    -0.8296
H      1.6113    -3.7453    -3.5971
H      1.1453    -2.8510    -5.0771
H     -0.1326    -3.6045    -4.1276
H     -0.2381    -1.2649    -3.5693
H      1.7952    -0.4605    -4.5672
H      2.8460    -1.4351    -3.4848
H      1.9608    -0.0220    -2.8377
H     -0.5907    -3.5231     0.0547
H      1.2229    -4.8631    -1.3708
H     -0.1394    -5.1065    -2.5350
H     -0.2948    -5.6438    -0.8570
H     -1.8691    -3.2489    -2.7487
H     -2.5379    -4.1596    -1.3476
H     -2.3453    -2.3764    -1.2488
H      4.8805    -2.0249    -0.5746
H      6.0798    -0.1264     0.4371
H      4.8292     1.8086     1.3065
H      2.3433     3.0927     0.5025
H      2.6199     2.6124     2.2151
H      0.8295     1.0398     3.5753
H      0.4794     2.7772     5.1501
H      1.2839     3.6033     3.7870
H     -0.5060     3.7698     4.0526
H     -1.6317     0.5803     2.7034
H     -2.0642     2.0953     3.5529
H     -1.3345     0.7470     4.4661
H     -0.2187     3.6279    -0.2382
H      0.0242     5.7285     0.7557
H      1.3227     4.8239     1.5739
H     -0.2301     5.1752     2.4170
H     -2.3272     2.5899     0.8076
H     -2.3843     4.3509     0.4615
H     -2.1550     3.8022     2.1467
H      2.8100    -2.8848    -1.6333
H      2.1312    -3.1245     0.0185
63
{"conf": 13, "E": 142.72, "rms": -1.0, "geom": "OH", "total_charge": 0, "CA_charge": 1, "smiles": "C[CH:1]([CH3:2])[1P:3]1([CH:4]([CH3:5])[CH3:6])->[Mn+:7]2(<-[3C-:8]#[O+:9])(<-[4H-:10])(<-[5C-:11]#[O+:12])<-[2n:13]3[c:14]([cH:15][cH:16][cH:17][c:18]3[CH2:19][6P:20]->2([CH:21]([CH3:22])[CH3:23])[CH:24]([CH3:25])[CH3:26])[CH2:27]1", "smiles3D": "C([C:1]([C:2]([H:32])([H:33])[H:34])([1P:3]1([C:4]([C:5]([H:36])([H:37])[H:38])([C:6]([H:39])([H:40])[H:41])[H:35])->[Mn+:7]2(<-[3C-:8]#[O+:9])(<-[4H-:10])(<-[5C-:11]#[O+:12])<-[2n:13]3[c:14]([c:15]([H:42])[c:16]([H:43])[c:17]([H:44])[c:18]3[C:19]([H:45])([H:46])[6P:20]->2([C:21]([C:22]([H:48])([H:49])[H:50])([C:23]([H:51])([H:52])[H:53])[H:47])[C:24]([C:25]([H:55])([H:56])[H:57])([C:26]([H:58])([H:59])[H:60])[H:54])[C:27]1([H:61])[H:62])[H:31])([H:28])([H:29])[H:30]", "smiles3Dx": "C([C:1]([C:2]([H:32])([H:33])[H:34])([1P:3]1([C:4]([C:5]([H:36])([H:37])[H:38])([C:6]([H:39])([H:40])[H:41])[H:35])->[Mn+:7]2(<-[3C-:8]#[O+:9])(<-[4H-:10])(<-[5C-:11]#[O+:12])<-[2n:13]3[c:14]([c:15]([H:42])[c:16]([H:43])[c:17]([H:44])[c:18]3[C:19]([H:45])([H:46])[6P:20]->2([C:21]([C:22]([H:48])([H:49])[H:50])([C:23]([H:51])([H:52])[H:53])[H:47])[C:24]([C:25]([H:55])([H:56])[H:57])([C:26]([H:58])([H:59])[H:60])[H:54])[C:27]1([H:61])[H:62])[H:31])([H:28])([H:29])[H:30]", "dummies": []}
C      3.3897     0.3684    -2.1741
C      2.9615    -1.1174    -2.1141
C      2.0975    -1.4670    -3.3411
P      2.0847    -1.4650    -0.5684
C      3.3434    -1.8094     0.6837
C      2.7196    -1.9232     2.0745
C      4.4159    -0.7132     0.7019
Mn     0.0000     0.0000     0.0000
C      0.2940     1.1452    -1.9594
O      0.4488     1.7473    -2.9929
H      0.7700     1.3822     0.9382
C     -0.3072    -1.1689     1.9433
O     -0.4703    -1.7858     2.9667
N     -0.9426    -1.6921    -1.1485
C     -0.1971    -2.8221    -1.4049
C     -0.7858    -3.8786    -2.1108
C     -2.0994    -3.7688    -2.5581
C     -2.8307    -2.6138    -2.2960
C     -2.2471    -1.5658    -1.5734
C     -3.0555    -0.2543    -1.3987
P     -2.5185     0.6863     0.0399
C     -3.0181     2.3933    -0.2874
C     -3.0171     3.2237     1.0021
C     -2.0908     3.0522    -1.3083
C     -3.5293     0.0981     1.4222
C     -3.7120    -1.4312     1.3739
C     -2.8984     0.5135     2.7727
C      1.2276    -3.0271    -0.8286
H      4.4962     0.4452    -2.1325
H      2.9780     0.9683    -1.3359
H      3.0773     0.8624    -3.1187
H      3.8751    -1.7501    -2.1468
H      1.0906    -1.0105    -3.2812
H      2.5907    -1.1125    -4.2713
H      1.9887    -2.5636    -3.4539
H      3.8311    -2.7771     0.4357
H      2.2881    -0.9502     2.3897
H      1.9509    -2.7200     2.1029
H      3.5001    -2.2044     2.8135
H      3.9568     0.2936     0.8012
H      5.1073    -0.8662     1.5581
H      5.0376    -0.7615    -0.2135
H     -0.2317    -4.7887    -2.3044
H     -2.5524    -4.5821    -3.1102
H     -3.8458    -2.5313    -2.6641
H     -4.1356    -0.4871    -1.3022
H     -2.9146     0.3641    -2.3063
H     -4.0497     2.3849    -0.7017
H     -2.0430     3.1414     1.5298
H     -3.8421     2.9069     1.6699
H     -3.1971     4.2952     0.7693
H     -1.0638     3.1484    -0.8981
H     -2.4592     4.0732    -1.5452
H     -2.0807     2.4873    -2.2609
H     -4.5347     0.5659     1.3431
H     -4.3794    -1.7278     0.5411
H     -2.7452    -1.9596     1.2651
H     -4.2065    -1.7880     2.3026
H     -2.7875    -0.3433     3.4709
H     -1.8959     0.9750     2.6546
H     -3.5513     1.2510     3.2843
H      1.1375    -3.5542     0.1410
H      1.8240    -3.6628    -1.5145
63
{"conf": 14, "E": 142.14, "rms": -1.0, "geom": "OH", "total_charge": 0, "CA_charge": 1, "smiles": "C[CH:1]([CH3:2])[1P:3]1([CH:4]([CH3:5])[CH3:6])->[Mn+:7]2(<-[3C-:8]#[O+:9])(<-[4H-:10])(<-[5C-:11]#[O+:12])<-[2n:13]3[c:14]([cH:15][cH:16][cH:17][c:18]3[CH2:19][6P:20]->2([CH:21]([CH3:22])[CH3:23])[CH:24]([CH3:25])[CH3:26])[CH2:27]1", "smiles3D": "C([C:1]([C:2]([H:32])([H:33])[H:34])([1P:3]1([C:4]([C:5]([H:36])([H:37])[H:38])([C:6]([H:39])([H:40])[H:41])[H:35])->[Mn+:7]2(<-[3C-:8]#[O+:9])(<-[4H-:10])(<-[5C-:11]#[O+:12])<-[2n:13]3[c:14]([c:15]([H:42])[c:16]([H:43])[c:17]([H:44])[c:18]3[C:19]([H:45])([H:46])[6P:20]->2([C:21]([C:22]([H:48])([H:49])[H:50])([C:23]([H:51])([H:52])[H:53])[H:47])[C:24]([C:25]([H:55])([H:56])[H:57])([C:26]([H:58])([H:59])[H:60])[H:54])[C:27]1([H:61])[H:62])[H:31])([H:28])([H:29])[H:30]", "smiles3Dx": "C([C:1]([C:2]([H:32])([H:33])[H:34])([1P:3]1([C:4]([C:5]([H:36])([H:37])[H:38])([C:6]([H:39])([H:40])[H:41])[H:35])->[Mn+:7]2(<-[3C-:8]#[O+:9])(<-[4H-:10])(<-[5C-:11]#[O+:12])<-[2n:13]3[c:14]([c:15]([H:42])[c:16]([H:43])[c:17]([H:44])[c:18]3[C:19]([H:45])([H:46])[6P:20]->2([C:21]([C:22]([H:48])([H:49])[H:50])([C:23]([H:51])([H:52])[H:53])[H:47])[C:24]([C:25]([H:55])([H:56])[H:57])([C:26]([H:58])([H:59])[H:60])[H:54])[C:27]1([H:61])[H:62])[H:31])([H:28])([H:29])[H:30]", "dummies": []}
C      3.8102    -2.7747     2.0641
C      3.1051    -1.7631     1.1477
C      3.5201    -2.0403    -0.3076
P      1.3029    -1.8190     1.3301
C      0.9121    -2.0238     3.0856
C     -0.3776    -1.2848     3.4378
C      0.7800    -3.5054     3.4801
Mn     0.0000     0.0000     0.0000
C      1.9755     0.9193    -0.7022
O      3.0152     1.4051    -1.0727
H     -0.1372     1.3495     1.2424
C     -2.0096    -0.8332     0.7124
O     -3.0700    -1.2704     1.0850
N      0.1523    -1.6602    -1.5160
C      0.5086    -2.9206    -1.0874
C      0.5774    -3.9622    -2.0206
C      0.3052    -3.7107    -3.3625
C     -0.0466    -2.4281    -3.7743
C     -0.1359    -1.3923    -2.8359
C     -0.4431     0.0380    -3.3473
P     -1.1450     1.0814    -2.0598
C     -2.9493     0.9227    -2.1474
C     -3.3480    -0.5511    -2.3481
C     -3.5633     1.7545    -3.2805
C     -0.5805     2.7731    -2.3560
C     -0.8287     3.2523    -3.7986
C     -1.2179     3.7321    -1.3453
C      0.7278    -3.2553     0.4104
H      3.6414    -2.5523     3.1350
H      3.4943    -3.8133     1.8348
H      4.9080    -2.7162     1.9030
H      3.4469    -0.7422     1.4221
H      4.5897    -1.7747    -0.4462
H      3.4004    -3.1139    -0.5651
H      2.9307    -1.4470    -1.0292
H      1.7321    -1.5713     3.6800
H     -0.3471    -0.2402     3.0652
H     -1.2607    -1.8123     3.0259
H     -0.4937    -1.2463     4.5420
H      1.6498    -4.1015     3.1473
H     -0.1436    -3.9607     3.0671
H      0.7258    -3.5864     4.5866
H      0.8337    -4.9668    -1.7079
H      0.3660    -4.5133    -4.0862
H     -0.2428    -2.2403    -4.8226
H      0.5043     0.4950    -3.7010
H     -1.1503    -0.0164    -4.2004
H     -3.3742     1.2720    -1.1818
H     -3.1931    -0.8714    -3.4002
H     -4.4243    -0.6827    -2.1067
H     -2.7694    -1.2346    -1.7015
H     -4.6219     1.4551    -3.4382
H     -3.6018     2.8254    -3.0116
H     -3.0270     1.5974    -4.2391
H      0.5166     2.7863    -2.1855
H     -1.8255     3.7100    -3.9370
H     -0.6829     2.4444    -4.5427
H     -0.0931     4.0491    -4.0393
H     -0.9561     3.4197    -0.3119
H     -2.3210     3.7599    -1.4333
H     -0.8259     4.7598    -1.5010
H      1.4685    -4.0757     0.5074
H     -0.2384    -3.5929     0.8342
63
{"conf": 15, "E": 142.89, "rms": -1.0, "geom": "OH", "total_charge": 0, "CA_charge": 1, "smiles": "C[CH:1]([CH3:2])[1P:3]1([CH:4]([CH3:5])[CH3:6])->[Mn+:7]2(<-[3C-:8]#[O+:9])(<-[4H-:10])(<-[5C-:11]#[O+:12])<-[2n:13]3[c:14]([cH:15][cH:16][cH:17][c:18]3[CH2:19][6P:20]->2([CH:21]([CH3:22])[CH3:23])[CH:24]([CH3:25])[CH3:26])[CH2:27]1", "smiles3D": "C([C:1]([C:2]([H:32])([H:33])[H:34])([1P:3]1([C:4]([C:5]([H:36])([H:37])[H:38])([C:6]([H:39])([H:40])[H:41])[H:35])->[Mn+:7]2(<-[3C-:8]#[O+:9])(<-[4H-:10])(<-[5C-:11]#[O+:12])<-[2n:13]3[c:14]([c:15]([H:42])[c:16]([H:43])[c:17]([H:44])[c:18]3[C:19]([H:45])([H:46])[6P:20]->2([C:21]([C:22]([H:48])([H:49])[H:50])([C:23]([H:51])([H:52])[H:53])[H:47])[C:24]([C:25]([H:55])([H:56])[H:57])([C:26]([H:58])([H:59])[H:60])[H:54])[C:27]1([H:61])[H:62])[H:31])([H:28])([H:29])[H:30]", "smiles3Dx": "C([C:1]([C:2]([H:32])([H:33])[H:34])([1P:3]1([C:4]([C:5]([H:36])([H:37])[H:38])([C:6]([H:39])([H:40])[H:41])[H:35])->[Mn+:7]2(<-[3C-:8]#[O+:9])(<-[4H-:10])(<-[5C-:11]#[O+:12])<-[2n:13]3[c:14]([c:15]([H:42])[c:16]([H:43])[c:17]([H:44])[c:18]3[C:19]([H:45])([H:46])[6P:20]->2([C:21]([C:22]([H:48])([H:49])[H:50])([C:23]([H:51])([H:52])[H:53])[H:47])[C:24]([C:25]([H:55])([H:56])[H:57])([C:26]([H:58])([H:59])[H:60])[H:54])[C:27]1([H:61])[H:62])[H:31])([H:28])([H:29])[H:30]", "dummies": []}
C     -4.3889    -1.1161    -0.2515
C     -3.5646    -1.0439     1.0396
C     -2.8395    -2.3733     1.2479
P     -2.3909     0.3301     0.9860
C     -3.3082     1.7997     0.4615
C     -3.4055     1.8543    -1.0818
C     -2.6503     3.0877     0.9921
Mn     0.0000     0.0000     0.0000
C     -0.1729     1.9506    -1.1857
O     -0.2590     2.9781    -1.8110
H     -0.3703    -0.9445    -1.5344
C      0.2690    -1.9713     1.1315
O      0.4154    -3.0106     1.7257
N      0.4472     1.1715     1.8714
C     -0.5447     1.3256     2.8153
C     -0.2669     2.0498     3.9813
C      0.9893     2.6205     4.1622
C      1.9713     2.4658     3.1884
C      1.6986     1.7259     2.0310
C      2.7819     1.6742     0.9234
P      2.5744     0.2559    -0.1643
C      3.1168     0.7473    -1.8174
C      3.0528    -0.4464    -2.7758
C      4.5177     1.3874    -1.8315
C      3.5594    -1.1058     0.5169
C      5.0548    -0.9706     0.2032
C      3.3829    -1.1820     2.0450
C     -1.9208     0.6219     2.6992
H     -3.7310    -1.1203    -1.1467
H     -5.1024    -0.2704    -0.3038
H     -5.0013    -2.0431    -0.2654
H     -4.2579    -0.8823     1.8935
H     -2.2420    -2.3587     2.1808
H     -3.5815    -3.1935     1.3529
H     -2.1940    -2.6065     0.3754
H     -4.3362     1.7405     0.8804
H     -2.7498     1.1095    -1.5788
H     -3.1389     2.8533    -1.4883
H     -4.4482     1.6543    -1.4043
H     -3.1429     3.9805     0.5510
H     -1.5700     3.1272     0.7515
H     -2.7789     3.1805     2.0885
H     -1.0194     2.1638     4.7518
H      1.2020     3.1868     5.0598
H      2.9389     2.9313     3.3294
H      2.7091     2.6018     0.3186
H      3.7878     1.6337     1.3896
H      2.3987     1.5107    -2.1838
H      2.0152    -0.8409    -2.8182
H      3.3377    -0.1239    -3.7999
H      3.7269    -1.2681    -2.4661
H      5.3310     0.6461    -1.9385
H      4.7029     2.0178    -0.9394
H      4.5950     2.0523    -2.7180
H      3.1895    -2.0553     0.0738
H      5.2679    -1.2495    -0.8444
H      5.6368    -1.6886     0.8204
H      5.4302     0.0475     0.4348
H      2.3292    -1.0586     2.3533
H      3.7322    -2.1706     2.4120
H      3.9778    -0.3980     2.5597
H     -1.8598    -0.3504     3.2260
H     -2.7012     1.2359     3.1936
63
{"conf": 16, "E": 134.95, "rms": -1.0, "geom": "OH", "total_charge": 0, "CA_charge": 1, "smiles": "C[CH:1]([CH3:2])[1P:3]1([CH:4]([CH3:5])[CH3:6])->[Mn+:7]2(<-[3C-:8]#[O+:9])(<-[4H-:10])(<-[5C-:11]#[O+:12])<-[2n:13]3[c:14]([cH:15][cH:16][cH:17][c:18]3[CH2:19][6P:20]->2([CH:21]([CH3:22])[CH3:23])[CH:24]([CH3:25])[CH3:26])[CH2:27]1", "smiles3D": "C([C:1]([C:2]([H:32])([H:33])[H:34])([1P:3]1([C:4]([C:5]([H:36])([H:37])[H:38])([C:6]([H:39])([H:40])[H:41])[H:35])->[Mn+:7]2(<-[3C-:8]#[O+:9])(<-[4H-:10])(<-[5C-:11]#[O+:12])<-[2n:13]3[c:14]([c:15]([H:42])[c:16]([H:43])[c:17]([H:44])[c:18]3[C:19]([H:45])([H:46])[6P:20]->2([C:21]([C:22]([H:48])([H:49])[H:50])([C:23]([H:51])([H:52])[H:53])[H:47])[C:24]([C:25]([H:55])([H:56])[H:57])([C:26]([H:58])([H:59])[H:60])[H:54])[C:27]1([H:61])[H:62])[H:31])([H:28])([H:29])[H:30]", "smiles3Dx": "C([C:1]([C:2]([H:32])([H:33])[H:34])([1P:3]1([C:4]([C:5]([H:36])([H:37])[H:38])([C:6]([H:39])([H:40])[H:41])[H:35])->[Mn+:7]2(<-[3C-:8]#[O+:9])(<-[4H-:10])(<-[5C-:11]#[O+:12])<-[2n:13]3[c:14]([c:15]([H:42])[c:16]([H:43])[c:17]([H:44])[c:18]3[C:19]([H:45])([H:46])[6P:20]->2([C:21]([C:22]([H:48])([H:49])[H:50])([C:23]([H:51])([H:52])[H:53])[H:47])[C:24]([C:25]([H:55])([H:56])[H:57])([C:26]([H:58])([H:59])[H:60])[H:54])[C:27]1([H:61])[H:62])[H:31])([H:28])([H:29])[H:30]", "dummies": []}
C      2.2266    -4.5586    -0.6478
C      2.2940    -3.0301    -0.4942
C      2.3285    -2.3736    -1.8709
P      0.9084    -2.4022     0.4822
C      1.2474    -2.8761     2.1922
C      2.3611    -1.9975     2.7763
C     -0.0193    -2.7823     3.0576
Mn     0.0000     0.0000     0.0000
C     -0.1415    -0.4592    -2.2386
O     -0.2211    -0.6969    -3.4182
H      1.5620     0.9306    -0.2792
C      0.0537     0.5644     2.2178
O      0.0808     0.8647     3.3855
N     -1.9077    -1.1575     0.2947
C     -1.8631    -2.5342     0.2926
C     -3.0577    -3.2521     0.4301
C     -4.2642    -2.5722     0.5741
C     -4.2849    -1.1800     0.5708
C     -3.0910    -0.4645     0.4151
C     -3.1297     1.0744     0.5595
P     -1.7740     1.8603    -0.3352
C     -2.3243     2.0741    -2.0422
C     -3.6602     2.8339    -2.1256
C     -1.2508     2.8135    -2.8509
C     -1.4200     3.4967     0.3513
C     -2.0096     3.6782     1.7543
C      0.0957     3.7130     0.3965
C     -0.5611    -3.3227    -0.0008
H      1.3639    -4.8738    -1.2701
H      3.1515    -4.9214    -1.1449
H      2.1641    -5.0609     0.3377
H      3.2364    -2.7752     0.0323
H      2.4002    -1.2708    -1.7662
H      1.4322    -2.6512    -2.4632
H      3.2277    -2.7143    -2.4273
H      1.5950    -3.9288     2.2079
H      2.1272    -0.9210     2.6895
H      3.3194    -2.1886     2.2523
H      2.5218    -2.2407     3.8482
H      0.2342    -2.9059     4.1319
H     -0.5460    -1.8208     2.9286
H     -0.7229    -3.6000     2.7994
H     -3.0554    -4.3349     0.4095
H     -5.1870    -3.1265     0.6873
H     -5.2261    -0.6610     0.7041
H     -4.0975     1.4609     0.1912
H     -3.0452     1.3097     1.6357
H     -2.4680     1.0679    -2.4896
H     -3.8521     3.1537    -3.1722
H     -3.6783     3.7364    -1.4835
H     -4.5041     2.1708    -1.8488
H     -1.5121     2.7923    -3.9303
H     -1.1653     3.8743    -2.5355
H     -0.2621     2.3230    -2.7321
H     -1.8587     4.2694    -0.3098
H     -1.6100     2.9234     2.4628
H     -1.7480     4.6852     2.1438
H     -3.1182     3.6247     1.7183
H      0.5824     2.9995     1.0919
H      0.3223     4.7460     0.7365
H      0.5378     3.5843    -0.6136
H     -0.5800    -4.2917     0.5411
H     -0.5162    -3.5252    -1.0900
63
{"conf": 17, "E": 142.36, "rms": -1.0, "geom": "OH", "total_charge": 0, "CA_charge": 1, "smiles": "C[CH:1]([CH3:2])[1P:3]1([CH:4]([CH3:5])[CH3:6])->[Mn+:7]2(<-[3C-:8]#[O+:9])(<-[4H-:10])(<-[5C-:11]#[O+:12])<-[2n:13]3[c:14]([cH:15][cH:16][cH:17][c:18]3[CH2:19][6P:20]->2([CH:21]([CH3:22])[CH3:23])[CH:24]([CH3:25])[CH3:26])[CH2:27]1", "smiles3D": "C([C:1]([C:2]([H:32])([H:33])[H:34])([1P:3]1([C:4]([C:5]([H:36])([H:37])[H:38])([C:6]([H:39])([H:40])[H:41])[H:35])->[Mn+:7]2(<-[3C-:8]#[O+:9])(<-[4H-:10])(<-[5C-:11]#[O+:12])<-[2n:13]3[c:14]([c:15]([H:42])[c:16]([H:43])[c:17]([H:44])[c:18]3[C:19]([H:45])([H:46])[6P:20]->2([C:21]([C:22]([H:48])([H:49])[H:50])([C:23]([H:51])([H:52])[H:53])[H:47])[C:24]([C:25]([H:55])([H:56])[H:57])([C:26]([H:58])([H:59])[H:60])[H:54])[C:27]1([H:61])[H:62])[H:31])([H:28])([H:29])[H:30]", "smiles3Dx": "C([C:1]([C:2]([H:32])([H:33])[H:34])([1P:3]1([C:4]([C:5]([H:36])([H:37])[H:38])([C:6]([H:39])([H:40])[H:41])[H:35])->[Mn+:7]2(<-[3C-:8]#[O+:9])(<-[4H-:10])(<-[5C-:11]#[O+:12])<-[2n:13]3[c:14]([c:15]([H:42])[c:16]([H:43])[c:17]([H:44])[c:18]3[C:19]([H:45])([H:46])[6P:20]->2([C:21]([C:22]([H:48])([H:49])[H:50])([C:23]([H:51])([H:52])[H:53])[H:47])[C:24]([C:25]([H:55])([H:56])[H:57])([C:26]([H:58])([H:59])[H:60])[H:54])[C:27]1([H:61])[H:62])[H:31])([H:28])([H:29])[H:30]", "dummies": []}
C      2.0160    -2.4644    -4.0463
C      1.0529    -2.1678    -2.8907
C     -0.3891    -2.3982    -3.3836
P      1.2373    -0.4873    -2.2315
C      2.9593     0.0630    -2.1919
C      3.7996    -0.8775    -1.3219
C      3.5813     0.2193    -3.5926
Mn     0.0000     0.0000     0.0000
C      1.0887     2.0104     0.1057
O      1.6658     3.0682     0.1533
H      1.1831    -0.7215     1.2097
C     -1.0474    -2.0295    -0.1608
O     -1.5993    -3.0988    -0.2418
N     -1.4128     0.9368    -1.4785
C     -1.0992     0.8970    -2.8188
C     -2.0685     1.2801    -3.7542
C     -3.3189     1.7107    -3.3204
C     -3.5827     1.8200    -1.9578
C     -2.6098     1.4397    -1.0236
C     -2.8335     1.8274     0.4586
P     -1.9064     0.7820     1.6002
C     -3.0116    -0.5566     2.1012
C     -2.2389    -1.5889     2.9366
C     -4.2145    -0.0449     2.9112
C     -1.4990     1.7258     3.0918
C     -2.4281     2.9375     3.2848
C     -0.0457     2.1902     3.0568
C      0.3398     0.6266    -3.3219
H      1.9818    -1.6683    -4.8185
H      3.0443    -2.6283    -3.6779
H      1.7279    -3.4176    -4.5400
H      1.2596    -2.8845    -2.0669
H     -1.1435    -1.9505    -2.7122
H     -0.5906    -3.4887    -3.4480
H     -0.5461    -1.9652    -4.3943
H      2.9709     1.0636    -1.7111
H      3.8101    -1.9130    -1.7126
H      3.3931    -0.8979    -0.2883
H      4.8464    -0.5093    -1.2694
H      2.8498     0.5822    -4.3417
H      4.3910     0.9778    -3.5388
H      4.0614    -0.7076    -3.9585
H     -1.8474     1.2693    -4.8143
H     -4.0663     2.0148    -4.0419
H     -4.5284     2.2349    -1.6317
H     -3.9122     1.7646     0.6912
H     -2.5065     2.8764     0.5844
H     -3.3915    -1.0552     1.1840
H     -2.0213    -1.2071     3.9558
H     -1.2743    -1.8573     2.4620
H     -2.8434    -2.5153     3.0379
H     -4.8300     0.6708     2.3348
H     -3.8992     0.4234     3.8659
H     -4.8757    -0.9011     3.1638
H     -1.6191     1.0583     3.9685
H     -2.1732     3.7692     2.5958
H     -3.4929     2.6644     3.1440
H     -2.3158     3.3224     4.3207
H      0.6307     1.3405     2.8245
H      0.0883     3.0041     2.3167
H      0.2412     2.5893     4.0531
H      0.8810     1.5943    -3.3685
H      0.3045     0.1926    -4.3420
63
{"conf": 18, "E": 136.97, "rms": -1.0, "geom": "OH", "total_charge": 0, "CA_charge": 1, "smiles": "C[CH:1]([CH3:2])[1P:3]1([CH:4]([CH3:5])[CH3:6])->[Mn+:7]2(<-[3C-:8]#[O+:9])(<-[4H-:10])(<-[5C-:11]#[O+:12])<-[2n:13]3[c:14]([cH:15][cH:16][cH:17][c:18]3[CH2:19][6P:20]->2([CH:21]([CH3:22])[CH3:23])[CH:24]([CH3:25])[CH3:26])[CH2:27]1", "smiles3D": "C([C:1]([C:2]([H:32])([H:33])[H:34])([1P:3]1([C:4]([C:5]([H:36])([H:37])[H:38])([C:6]([H:39])([H:40])[H:41])[H:35])->[Mn+:7]2(<-[3C-:8]#[O+:9])(<-[4H-:10])(<-[5C-:11]#[O+:12])<-[2n:13]3[c:14]([c:15]([H:42])[c:16]([H:43])[c:17]([H:44])[c:18]3[C:19]([H:45])([H:46])[6P:20]->2([C:21]([C:22]([H:48])([H:49])[H:50])([C:23]([H:51])([H:52])[H:53])[H:47])[C:24]([C:25]([H:55])([H:56])[H:57])([C:26]([H:58])([H:59])[H:60])[H:54])[C:27]1([H:61])[H:62])[H:31])([H:28])([H:29])[H:30]", "smiles3Dx": "C([C:1]([C:2]([H:32])([H:33])[H:34])([1P:3]1([C:4]([C:5]([H:36])([H:37])[H:38])([C:6]([H:39])([H:40])[H:41])[H:35])->[Mn+:7]2(<-[3C-:8]#[O+:9])(<-[4H-:10])(<-[5C-:11]#[O+:12])<-[2n:13]3[c:14]([c:15]([H:42])[c:16]([H:43])[c:17]([H:44])[c:18]3[C:19]([H:45])([H:46])[6P:20]->2([C:21]([C:22]([H:48])([H:49])[H:50])([C:23]([H:51])([H:52])[H:53])[H:47])[C:24]([C:25]([H:55])([H:56])[H:57])([C:26]([H:58])([H:59])[H:60])[H:54])[C:27]1([H:61])[H:62])[H:31])([H:28])([H:29])[H:30]", "dummies": []}
C     -2.6930     3.1447     0.6261
C     -2.9670     2.2838    -0.6218
C     -2.1871     2.8481    -1.8334
P     -2.5257     0.5520    -0.3343
C     -3.5516    -0.4513    -1.4342
C     -3.0973    -1.9109    -1.4249
C     -3.5041     0.0817    -2.8713
Mn     0.0000     0.0000     0.0000
C      0.5501     2.2078    -0.2553
O      0.8460     3.3693    -0.3875
H      0.5251    -0.3217    -1.7333
C     -0.4784    -2.2217     0.2694
O     -0.7275    -3.3932     0.4114
N     -0.6566     0.3875     2.1195
C     -2.0049     0.4513     2.3984
C     -2.4166     0.6643     3.7198
C     -1.4690     0.8250     4.7257
C     -0.1129     0.7689     4.4196
C      0.2988     0.5400     3.1005
C      1.8140     0.6190     2.7861
P      2.2500    -0.2546     1.2741
C      2.8158    -1.8951     1.7878
C      2.9819    -2.8086     0.5667
C      1.8355    -2.5243     2.7936
C      3.6259     0.6800     0.5711
C      3.6984     0.4584    -0.9426
C      4.9619     0.3124     1.2271
C     -3.0915     0.1658     1.3303
H     -2.8391     4.2203     0.3897
H     -1.6614     3.0044     1.0039
H     -3.4092     2.9117     1.4384
H     -4.0549     2.3363    -0.8442
H     -2.8828     3.0398    -2.6765
H     -1.3989     2.1561    -2.1961
H     -1.6955     3.8183    -1.6067
H     -4.6025    -0.4063    -1.0747
H     -2.0731    -2.0038    -1.8431
H     -3.1401    -2.3341    -0.4020
H     -3.7799    -2.5210    -2.0542
H     -4.0263    -0.6183    -3.5583
H     -2.4560     0.1954    -3.2215
H     -4.0401     1.0483    -2.9449
H     -3.4696     0.6934     3.9711
H     -1.7868     0.9963     5.7461
H      0.6165     0.9184     5.2061
H      2.3931     0.1948     3.6321
H      2.0912     1.6874     2.6754
H      3.7979    -1.8008     2.2917
H      2.0939    -2.7784    -0.0942
H      3.8728    -2.5072    -0.0173
H      3.1538    -3.8592     0.8833
H      1.9365    -2.0401     3.7860
H      2.0639    -3.6007     2.9447
H      0.7837    -2.4284     2.4747
H      3.4384     1.7603     0.7507
H      3.9087    -0.5984    -1.1961
H      2.7429     0.7561    -1.4211
H      4.5041     1.0880    -1.3769
H      5.7451     1.0274     0.8966
H      4.8855     0.3852     2.3329
H      5.2934    -0.7066     0.9377
H     -4.0035     0.7566     1.5534
H     -3.3544    -0.9089     1.3805
