# Supplementary material for: MACE: Automated Assessment of Stereochemistry of Transition Metal Complexes and Its Applications in Computational Catalysis
Source: J Chem Theory Comput. 2024 Feb 16;20(5):2313–20. doi: 10.1021/acs.jctc.3c01313 (PMC10938507; doi:10.1021/acs.jctc.3c01313)
Supplement: Supplementary file 3 — ct3c01313_si_003.zip [file ct3c01313_si_003.zip › structures/screening/mace_MeCN/Mn_PNpyP_iPr_tri_2.xyz]

63
{"conf": 0, "E": 175.39, "rms": -1.0, "geom": "OH", "total_charge": 0, "CA_charge": 1, "smiles": "C[CH:1]([CH3:2])[1P:3]1([CH:4]([CH3:5])[CH3:6])->[Mn+:7]2(<-[4H-:8])(<-[5C-:9]#[O+:10])(<-[6C-:11]#[O+:12])<-[2P:13]([CH:14]([CH3:15])[CH3:16])([CH:17]([CH3:18])[CH3:19])[CH2:20][c:21]3[cH:22][cH:23][cH:24][c:25]([3n:26]->23)[CH2:27]1", "smiles3D": "C([C:1]([C:2]([H:32])([H:33])[H:34])([1P:3]1([C:4]([C:5]([H:36])([H:37])[H:38])([C:6]([H:39])([H:40])[H:41])[H:35])->[Mn+:7]2(<-[4H-:8])(<-[5C-:9]#[O+:10])(<-[6C-:11]#[O+:12])<-[2P:13]([C:14]([C:15]([H:43])([H:44])[H:45])([C:16]([H:46])([H:47])[H:48])[H:42])([C:17]([C:18]([H:50])([H:51])[H:52])([C:19]([H:53])([H:54])[H:55])[H:49])[C:20]([H:56])([H:57])[c:21]3[c:22]([H:58])[c:23]([H:59])[c:24]([H:60])[c:25]([3n:26]->23)[C:27]1([H:61])[H:62])[H:31])([H:28])([H:29])[H:30]", "smiles3Dx": "C([C:1]([C:2]([H:32])([H:33])[H:34])([1P:3]1([C:4]([C:5]([H:36])([H:37])[H:38])([C:6]([H:39])([H:40])[H:41])[H:35])->[Mn+:7]2(<-[4H-:8])(<-[5C-:9]#[O+:10])(<-[6C-:11]#[O+:12])<-[2P:13]([C:14]([C:15]([H:43])([H:44])[H:45])([C:16]([H:46])([H:47])[H:48])[H:42])([C:17]([C:18]([H:50])([H:51])[H:52])([C:19]([H:53])([H:54])[H:55])[H:49])[C:20]([H:56])([H:57])[c:21]3[c:22]([H:58])[c:23]([H:59])[c:24]([H:60])[c:25]([3n:26]->23)[C:27]1([H:61])[H:62])[H:31])([H:28])([H:29])[H:30]", "dummies": []}
C     -0.4327     3.6759    -3.5145
C      0.1529     2.3547    -2.9926
C      1.4616     2.6359    -2.2488
P     -1.0114     1.5036    -1.9023
C     -2.3798     0.8020    -2.8658
C     -1.9630     0.5092    -4.3166
C     -3.6253     1.7000    -2.8638
Mn     0.0000     0.0000     0.0000
H      0.9413     1.5276     0.4021
C      1.7537    -0.8859    -1.1775
O      2.6780    -1.3504    -1.7972
C      0.8225    -0.7969     1.9812
O      1.2619    -1.2144     3.0239
P     -1.5573    -2.1304    -0.0605
C     -1.2329    -3.3097     1.2813
C     -1.9642    -4.6492     1.0652
C     -1.6587    -2.7280     2.6464
C     -1.6131    -3.0809    -1.6063
C     -3.0361    -3.2072    -2.1728
C     -0.6780    -2.4591    -2.6438
C     -3.1712    -1.4317     0.3154
C     -3.0367    -0.0870     1.0455
C     -4.1893     0.4355     1.6532
C     -4.3808     1.8206     1.6723
C     -3.5024     2.6422     0.9612
C     -2.3588     2.0684     0.3907
N     -2.0253     0.7851     0.7284
C     -1.6757     2.7557    -0.7860
H     -1.3986     3.5168    -4.0286
H      0.2645     4.1244    -4.2538
H     -0.5771     4.4099    -2.6942
H      0.3827     1.7006    -3.8573
H      1.9204     1.6909    -1.9007
H      1.2986     3.3042    -1.3777
H      2.1868     3.1260    -2.9329
H     -2.6577    -0.1537    -2.3925
H     -1.0211    -0.0717    -4.3651
H     -1.8405     1.4411    -4.9041
H     -2.7499    -0.0996    -4.8109
H     -3.4111     2.7055    -3.2776
H     -4.4191     1.2386    -3.4893
H     -4.0447     1.7877    -1.8409
H     -0.1397    -3.5061     1.3099
H     -3.0086    -4.4943     0.7238
H     -1.9997    -5.2240     2.0158
H     -1.4194    -5.2985     0.3521
H     -1.0995    -3.2415     3.4572
H     -1.4638    -1.6433     2.7297
H     -2.7412    -2.8852     2.8387
H     -1.2411    -4.1008    -1.4097
H     -3.7435    -3.5665    -1.3972
H     -3.4004    -2.2567    -2.6082
H     -3.0387    -3.9614    -2.9884
H     -0.6563    -1.3610    -2.5594
H     -0.9694    -2.7423    -3.6781
H      0.3528    -2.8356    -2.4799
H     -3.7515    -2.1409     0.9383
H     -3.7270    -1.2533    -0.6210
H     -4.9910    -0.2176     1.9746
H     -5.2884     2.2352     2.0915
H     -3.7583     3.6781     0.7775
H     -2.3924     3.4100    -1.3198
H     -0.8445     3.3781    -0.3993
63
{"conf": 1, "E": 163.14, "rms": -1.0, "geom": "OH", "total_charge": 0, "CA_charge": 1, "smiles": "C[CH:1]([CH3:2])[1P:3]1([CH:4]([CH3:5])[CH3:6])->[Mn+:7]2(<-[4H-:8])(<-[5C-:9]#[O+:10])(<-[6C-:11]#[O+:12])<-[2P:13]([CH:14]([CH3:15])[CH3:16])([CH:17]([CH3:18])[CH3:19])[CH2:20][c:21]3[cH:22][cH:23][cH:24][c:25]([3n:26]->23)[CH2:27]1", "smiles3D": "C([C:1]([C:2]([H:32])([H:33])[H:34])([1P:3]1([C:4]([C:5]([H:36])([H:37])[H:38])([C:6]([H:39])([H:40])[H:41])[H:35])->[Mn+:7]2(<-[4H-:8])(<-[5C-:9]#[O+:10])(<-[6C-:11]#[O+:12])<-[2P:13]([C:14]([C:15]([H:43])([H:44])[H:45])([C:16]([H:46])([H:47])[H:48])[H:42])([C:17]([C:18]([H:50])([H:51])[H:52])([C:19]([H:53])([H:54])[H:55])[H:49])[C:20]([H:56])([H:57])[c:21]3[c:22]([H:58])[c:23]([H:59])[c:24]([H:60])[c:25]([3n:26]->23)[C:27]1([H:61])[H:62])[H:31])([H:28])([H:29])[H:30]", "smiles3Dx": "C([C:1]([C:2]([H:32])([H:33])[H:34])([1P:3]1([C:4]([C:5]([H:36])([H:37])[H:38])([C:6]([H:39])([H:40])[H:41])[H:35])->[Mn+:7]2(<-[4H-:8])(<-[5C-:9]#[O+:10])(<-[6C-:11]#[O+:12])<-[2P:13]([C:14]([C:15]([H:43])([H:44])[H:45])([C:16]([H:46])([H:47])[H:48])[H:42])([C:17]([C:18]([H:50])([H:51])[H:52])([C:19]([H:53])([H:54])[H:55])[H:49])[C:20]([H:56])([H:57])[c:21]3[c:22]([H:58])[c:23]([H:59])[c:24]([H:60])[c:25]([3n:26]->23)[C:27]1([H:61])[H:62])[H:31])([H:28])([H:29])[H:30]", "dummies": []}
C      1.1102    -3.6322     2.8663
C      0.2867    -3.5358     1.5741
C      0.0682    -4.9390     0.9889
P      1.0430    -2.3886     0.3910
C      2.8426    -2.4246     0.5934
C      3.4475    -3.7400     0.0787
C      3.4842    -1.2466    -0.1436
Mn     0.0000     0.0000     0.0000
H      1.3610     0.1501    -1.2243
C      1.1627     1.0902     1.6430
O      1.7754     1.6633     2.5091
C     -0.7712     1.9433    -0.9316
O     -1.1778     2.9665    -1.4234
P     -2.3348     0.0042     1.2117
C     -2.8679     1.6387     1.7743
C     -4.4006     1.7345     1.8789
C     -2.2333     1.9813     3.1258
C     -2.7503    -1.1725     2.5201
C     -1.5499    -1.3406     3.4702
C     -3.2119    -2.5252     1.9405
C     -3.3602    -0.3419    -0.2269
C     -2.6593    -1.3112    -1.1867
C     -3.4445    -2.1798    -1.9579
C     -2.8383    -3.2366    -2.6334
C     -1.4757    -3.4707    -2.4644
C     -0.7157    -2.5829    -1.6909
N     -1.2896    -1.4167    -1.2454
C      0.7015    -2.9796    -1.2765
H      2.0544    -4.1928     2.7114
H      0.5232    -4.1691     3.6417
H      1.3404    -2.6217     3.2647
H     -0.6898    -3.1411     1.8354
H     -0.6950    -4.9073     0.1835
H      1.0029    -5.3889     0.6051
H     -0.3347    -5.6136     1.7743
H      3.0846    -2.3223     1.6703
H      3.2487    -3.8914    -1.0022
H      3.0716    -4.6066     0.6513
H      4.5493    -3.7227     0.2197
H      4.5841    -1.2574     0.0121
H      3.2899    -1.2953    -1.2351
H      3.1075    -0.2872     0.2624
H     -2.5263     2.3887     1.0335
H     -4.8794     1.6086     0.8873
H     -4.6847     2.7442     2.2451
H     -4.8232     0.9895     2.5810
H     -2.3755     3.0621     3.3395
H     -2.7075     1.4098     3.9501
H     -1.1429     1.7791     3.1135
H     -3.5908    -0.7632     3.1133
H     -0.5839    -1.2039     2.9443
H     -1.5590    -2.3244     3.9849
H     -1.5862    -0.5726     4.2682
H     -2.6455    -2.8260     1.0392
H     -4.2814    -2.4592     1.6518
H     -3.1447    -3.3347     2.6975
H     -4.3302    -0.7675     0.1018
H     -3.5530     0.6067    -0.7688
H     -4.5220    -2.0751    -1.9860
H     -3.4390    -3.9254    -3.2131
H     -1.0296    -4.3634    -2.8847
H      0.8261    -4.0778    -1.3315
H      1.4165    -2.5086    -1.9799
63
{"conf": 2, "E": 170.09, "rms": -1.0, "geom": "OH", "total_charge": 0, "CA_charge": 1, "smiles": "C[CH:1]([CH3:2])[1P:3]1([CH:4]([CH3:5])[CH3:6])->[Mn+:7]2(<-[4H-:8])(<-[5C-:9]#[O+:10])(<-[6C-:11]#[O+:12])<-[2P:13]([CH:14]([CH3:15])[CH3:16])([CH:17]([CH3:18])[CH3:19])[CH2:20][c:21]3[cH:22][cH:23][cH:24][c:25]([3n:26]->23)[CH2:27]1", "smiles3D": "C([C:1]([C:2]([H:32])([H:33])[H:34])([1P:3]1([C:4]([C:5]([H:36])([H:37])[H:38])([C:6]([H:39])([H:40])[H:41])[H:35])->[Mn+:7]2(<-[4H-:8])(<-[5C-:9]#[O+:10])(<-[6C-:11]#[O+:12])<-[2P:13]([C:14]([C:15]([H:43])([H:44])[H:45])([C:16]([H:46])([H:47])[H:48])[H:42])([C:17]([C:18]([H:50])([H:51])[H:52])([C:19]([H:53])([H:54])[H:55])[H:49])[C:20]([H:56])([H:57])[c:21]3[c:22]([H:58])[c:23]([H:59])[c:24]([H:60])[c:25]([3n:26]->23)[C:27]1([H:61])[H:62])[H:31])([H:28])([H:29])[H:30]", "smiles3Dx": "C([C:1]([C:2]([H:32])([H:33])[H:34])([1P:3]1([C:4]([C:5]([H:36])([H:37])[H:38])([C:6]([H:39])([H:40])[H:41])[H:35])->[Mn+:7]2(<-[4H-:8])(<-[5C-:9]#[O+:10])(<-[6C-:11]#[O+:12])<-[2P:13]([C:14]([C:15]([H:43])([H:44])[H:45])([C:16]([H:46])([H:47])[H:48])[H:42])([C:17]([C:18]([H:50])([H:51])[H:52])([C:19]([H:53])([H:54])[H:55])[H:49])[C:20]([H:56])([H:57])[c:21]3[c:22]([H:58])[c:23]([H:59])[c:24]([H:60])[c:25]([3n:26]->23)[C:27]1([H:61])[H:62])[H:31])([H:28])([H:29])[H:30]", "dummies": []}
C      1.0325     4.4626    -2.1351
C      1.4568     3.0035    -1.8952
C      2.9515     2.8441    -2.1920
P      1.0238     2.4093    -0.2354
C      2.1984     2.9083     1.0477
C      2.4497     4.4214     1.0522
C      3.5268     2.1482     0.9243
Mn     0.0000     0.0000     0.0000
H     -0.3899     0.5788     1.7021
C      1.8602    -1.1186     0.7292
O      2.8393    -1.7093     1.1120
C     -1.3844    -1.7545     0.4926
O     -2.1121    -2.6782     0.7604
P      0.0827    -0.8272    -2.4962
C     -0.3542    -2.5659    -2.7777
C     -1.8610    -2.8142    -2.5361
C      0.4848    -3.4794    -1.8733
C      1.5872    -0.4550    -3.4319
C      1.6310    -1.1983    -4.7734
C      2.8342    -0.7861    -2.6087
C     -1.2211     0.1328    -3.2850
C     -2.0403     0.9676    -2.2804
C     -3.1064     1.7239    -2.7917
C     -3.4717     2.9128    -2.1536
C     -2.6915     3.3945    -1.1005
C     -1.6542     2.5929    -0.6088
N     -1.5507     1.2987    -1.0413
C     -0.5254     3.2195     0.2019
H      1.3881     5.1489    -1.3456
H     -0.0713     4.5354    -2.2218
H      1.4410     4.8198    -3.1047
H      0.8969     2.3819    -2.6166
H      3.5516     3.6504    -1.7278
H      3.3289     1.8616    -1.8595
H      3.1154     2.9055    -3.2891
H      1.7460     2.6382     2.0267
H      3.0219     4.7529     0.1655
H      1.4971     4.9847     1.1187
H      3.0497     4.6878     1.9483
H      4.0384     2.1459     1.9103
H      3.3641     1.0946     0.6277
H      4.2216     2.6225     0.2045
H     -0.1397    -2.8315    -3.8295
H     -2.0575    -3.8201    -2.1076
H     -2.4031    -2.7759    -3.5047
H     -2.3247    -2.0579    -1.8755
H      1.5388    -3.4890    -2.2042
H      0.4417    -3.1634    -0.8135
H      0.1315    -4.5300    -1.9452
H      1.6003     0.6265    -3.6512
H      0.6728    -1.0773    -5.3221
H      2.4361    -0.7669    -5.4057
H      1.8591    -2.2767    -4.6394
H      2.9791    -1.8747    -2.4838
H      3.7343    -0.3825    -3.1195
H      2.7724    -0.3164    -1.6100
H     -1.9017    -0.5407    -3.8392
H     -0.7561     0.8270    -4.0155
H     -3.5612     1.4669    -3.7403
H     -4.2612     3.5274    -2.5662
H     -2.8423     4.4011    -0.7310
H     -0.7259     3.0610     1.2814
H     -0.4656     4.3072     0.0059
63
{"conf": 3, "E": 160.91, "rms": -1.0, "geom": "OH", "total_charge": 0, "CA_charge": 1, "smiles": "C[CH:1]([CH3:2])[1P:3]1([CH:4]([CH3:5])[CH3:6])->[Mn+:7]2(<-[4H-:8])(<-[5C-:9]#[O+:10])(<-[6C-:11]#[O+:12])<-[2P:13]([CH:14]([CH3:15])[CH3:16])([CH:17]([CH3:18])[CH3:19])[CH2:20][c:21]3[cH:22][cH:23][cH:24][c:25]([3n:26]->23)[CH2:27]1", "smiles3D": "C([C:1]([C:2]([H:32])([H:33])[H:34])([1P:3]1([C:4]([C:5]([H:36])([H:37])[H:38])([C:6]([H:39])([H:40])[H:41])[H:35])->[Mn+:7]2(<-[4H-:8])(<-[5C-:9]#[O+:10])(<-[6C-:11]#[O+:12])<-[2P:13]([C:14]([C:15]([H:43])([H:44])[H:45])([C:16]([H:46])([H:47])[H:48])[H:42])([C:17]([C:18]([H:50])([H:51])[H:52])([C:19]([H:53])([H:54])[H:55])[H:49])[C:20]([H:56])([H:57])[c:21]3[c:22]([H:58])[c:23]([H:59])[c:24]([H:60])[c:25]([3n:26]->23)[C:27]1([H:61])[H:62])[H:31])([H:28])([H:29])[H:30]", "smiles3Dx": "C([C:1]([C:2]([H:32])([H:33])[H:34])([1P:3]1([C:4]([C:5]([H:36])([H:37])[H:38])([C:6]([H:39])([H:40])[H:41])[H:35])->[Mn+:7]2(<-[4H-:8])(<-[5C-:9]#[O+:10])(<-[6C-:11]#[O+:12])<-[2P:13]([C:14]([C:15]([H:43])([H:44])[H:45])([C:16]([H:46])([H:47])[H:48])[H:42])([C:17]([C:18]([H:50])([H:51])[H:52])([C:19]([H:53])([H:54])[H:55])[H:49])[C:20]([H:56])([H:57])[c:21]3[c:22]([H:58])[c:23]([H:59])[c:24]([H:60])[c:25]([3n:26]->23)[C:27]1([H:61])[H:62])[H:31])([H:28])([H:29])[H:30]", "dummies": []}
C      1.6007    -1.4719    -3.1008
C      0.5871    -2.5619    -2.7494
C     -0.6145    -2.4533    -3.6975
P      0.1120    -2.4290    -1.0016
C      1.0196    -3.7204    -0.1217
C      0.5107    -5.1259    -0.4842
C      2.5214    -3.6191    -0.4272
Mn     0.0000     0.0000     0.0000
H     -0.8316     0.3524    -1.6024
C      2.0443     0.7010    -0.7578
O      3.1206     1.0701    -1.1573
C     -0.6313     2.1201     0.5914
O     -0.9649     3.2369     0.9004
P      0.6272    -0.2523     2.5561
C      1.7044     0.9894     3.3212
C      2.6194     1.6096     2.2682
C      0.9097     2.0946     4.0294
C      1.1205    -1.8643     3.1989
C      2.5804    -2.1493     2.8289
C      0.9418    -1.9574     4.7260
C     -1.0520    -0.0014     3.1516
C     -2.0015    -0.8578     2.3252
C     -3.0509    -1.5292     2.9674
C     -3.7236    -2.5461     2.2961
C     -3.2887    -2.9408     1.0337
C     -2.2360    -2.2491     0.4168
N     -1.7597    -1.0959     0.9932
C     -1.6498    -2.8030    -0.8785
H      1.9624    -1.6131    -4.1417
H      2.4850    -1.5240    -2.4352
H      1.1355    -0.4666    -3.0299
H      1.0657    -3.5463    -2.9186
H     -1.1528    -1.4913    -3.5575
H     -0.2663    -2.4968    -4.7517
H     -1.3015    -3.3144    -3.5582
H      0.8761    -3.5771     0.9515
H     -0.4458    -5.3365     0.0367
H      1.2301    -5.8961    -0.1318
H      0.3740    -5.2555    -1.5770
H      2.8745    -2.5711    -0.3505
H      2.7597    -3.9964    -1.4432
H      3.0932    -4.2282     0.3050
H      2.3456     0.4932     4.0747
H      3.2093     0.8172     1.7614
H      2.0337     2.1848     1.5225
H      3.3390     2.3032     2.7533
H      0.2798     2.6638     3.3156
H      0.2822     1.6688     4.8399
H      1.6118     2.8109     4.5072
H      0.4716    -2.6289     2.7434
H      2.7954    -3.2327     2.9458
H      2.7816    -1.8608     1.7806
H      3.2794    -1.5812     3.4781
H     -0.1286    -2.0888     4.9842
H      1.3401    -1.0752     5.2636
H      1.4635    -2.8586     5.1138
H     -1.3397     1.0589     3.0253
H     -1.1234    -0.2669     4.2235
H     -3.3001    -1.3134     3.9990
H     -4.5229    -3.0852     2.7880
H     -3.7391    -3.8039     0.5592
H     -2.1912    -2.3233    -1.7117
H     -1.8123    -3.8953    -0.9350
63
{"conf": 4, "E": 164.91, "rms": -1.0, "geom": "OH", "total_charge": 0, "CA_charge": 1, "smiles": "C[CH:1]([CH3:2])[1P:3]1([CH:4]([CH3:5])[CH3:6])->[Mn+:7]2(<-[4H-:8])(<-[5C-:9]#[O+:10])(<-[6C-:11]#[O+:12])<-[2P:13]([CH:14]([CH3:15])[CH3:16])([CH:17]([CH3:18])[CH3:19])[CH2:20][c:21]3[cH:22][cH:23][cH:24][c:25]([3n:26]->23)[CH2:27]1", "smiles3D": "C([C:1]([C:2]([H:32])([H:33])[H:34])([1P:3]1([C:4]([C:5]([H:36])([H:37])[H:38])([C:6]([H:39])([H:40])[H:41])[H:35])->[Mn+:7]2(<-[4H-:8])(<-[5C-:9]#[O+:10])(<-[6C-:11]#[O+:12])<-[2P:13]([C:14]([C:15]([H:43])([H:44])[H:45])([C:16]([H:46])([H:47])[H:48])[H:42])([C:17]([C:18]([H:50])([H:51])[H:52])([C:19]([H:53])([H:54])[H:55])[H:49])[C:20]([H:56])([H:57])[c:21]3[c:22]([H:58])[c:23]([H:59])[c:24]([H:60])[c:25]([3n:26]->23)[C:27]1([H:61])[H:62])[H:31])([H:28])([H:29])[H:30]", "smiles3Dx": "C([C:1]([C:2]([H:32])([H:33])[H:34])([1P:3]1([C:4]([C:5]([H:36])([H:37])[H:38])([C:6]([H:39])([H:40])[H:41])[H:35])->[Mn+:7]2(<-[4H-:8])(<-[5C-:9]#[O+:10])(<-[6C-:11]#[O+:12])<-[2P:13]([C:14]([C:15]([H:43])([H:44])[H:45])([C:16]([H:46])([H:47])[H:48])[H:42])([C:17]([C:18]([H:50])([H:51])[H:52])([C:19]([H:53])([H:54])[H:55])[H:49])[C:20]([H:56])([H:57])[c:21]3[c:22]([H:58])[c:23]([H:59])[c:24]([H:60])[c:25]([3n:26]->23)[C:27]1([H:61])[H:62])[H:31])([H:28])([H:29])[H:30]", "dummies": []}
C      1.9684     2.9932    -3.7311
C      1.9338     1.9938    -2.5674
C      2.7434     2.5433    -1.3872
P      0.2495     1.6283    -2.0272
C     -0.6061     3.2201    -1.8661
C     -1.6441     3.1610    -0.7466
C     -1.2951     3.6560    -3.1754
Mn     0.0000     0.0000     0.0000
H     -1.7371     0.5854     0.0600
C      0.7139     1.4811     1.5931
O      1.0886     2.2632     2.4309
C     -0.6591    -1.5249     1.5761
O     -1.0054    -2.3287     2.4058
P      2.1832    -1.4687    -0.1481
C      2.8547    -1.7952     1.5025
C      3.7022    -0.6128     1.9909
C      3.6504    -3.1117     1.5932
C      3.4925    -1.1448    -1.3709
C      3.0061    -1.4528    -2.7991
C      4.7563    -1.9807    -1.1222
C      1.3449    -2.9704    -0.6791
C      0.2723    -2.6254    -1.7244
C      0.0222    -3.5302    -2.7643
C     -0.6088    -3.0779    -3.9224
C     -0.8767    -1.7172    -4.0746
C     -0.6169    -0.8387    -3.0127
N     -0.2769    -1.3673    -1.7896
C     -0.5904     0.6771    -3.3103
H      1.5813     3.9901    -3.4375
H      3.0191     3.1313    -4.0642
H      1.4045     2.6053    -4.6030
H      2.4046     1.0682    -2.9102
H      2.6819     1.8555    -0.5183
H      3.8122     2.6402    -1.6742
H      2.3733     3.5407    -1.0708
H      0.1426     3.9920    -1.5945
H     -2.4544     2.4436    -0.9952
H     -1.1668     2.8824     0.2132
H     -2.1037     4.1633    -0.6096
H     -2.2720     3.1488    -3.3187
H     -1.5000     4.7468    -3.1319
H     -0.6702     3.4717    -4.0682
H      1.9893    -1.8872     2.1912
H      4.5624    -0.3958     1.3341
H      3.0834     0.3028     2.0469
H      4.0858    -0.8210     3.0124
H      3.2115    -3.9180     0.9744
H      4.7214    -2.9894     1.3469
H      3.6242    -3.4680     2.6451
H      3.7678    -0.0747    -1.3129
H      2.0136    -1.0290    -3.0054
H      2.9576    -2.5463    -2.9863
H      3.7146    -1.0180    -3.5362
H      5.3370    -1.6105    -0.2615
H      4.5142    -3.0584    -1.0161
H      5.4455    -1.8854    -1.9890
H      0.8594    -3.4507     0.1946
H      2.0843    -3.6748    -1.1139
H      0.3893    -4.5478    -2.7150
H     -0.7823    -3.7590    -4.7455
H     -1.2188    -1.3421    -5.0312
H     -0.0792     0.8470    -4.2796
H     -1.6369     1.0222    -3.3956
63
{"conf": 5, "E": 199.49, "rms": -1.0, "geom": "OH", "total_charge": 0, "CA_charge": 1, "smiles": "C[CH:1]([CH3:2])[1P:3]1([CH:4]([CH3:5])[CH3:6])->[Mn+:7]2(<-[4H-:8])(<-[5C-:9]#[O+:10])(<-[6C-:11]#[O+:12])<-[2P:13]([CH:14]([CH3:15])[CH3:16])([CH:17]([CH3:18])[CH3:19])[CH2:20][c:21]3[cH:22][cH:23][cH:24][c:25]([3n:26]->23)[CH2:27]1", "smiles3D": "C([C:1]([C:2]([H:32])([H:33])[H:34])([1P:3]1([C:4]([C:5]([H:36])([H:37])[H:38])([C:6]([H:39])([H:40])[H:41])[H:35])->[Mn+:7]2(<-[4H-:8])(<-[5C-:9]#[O+:10])(<-[6C-:11]#[O+:12])<-[2P:13]([C:14]([C:15]([H:43])([H:44])[H:45])([C:16]([H:46])([H:47])[H:48])[H:42])([C:17]([C:18]([H:50])([H:51])[H:52])([C:19]([H:53])([H:54])[H:55])[H:49])[C:20]([H:56])([H:57])[c:21]3[c:22]([H:58])[c:23]([H:59])[c:24]([H:60])[c:25]([3n:26]->23)[C:27]1([H:61])[H:62])[H:31])([H:28])([H:29])[H:30]", "smiles3Dx": "C([C:1]([C:2]([H:32])([H:33])[H:34])([1P:3]1([C:4]([C:5]([H:36])([H:37])[H:38])([C:6]([H:39])([H:40])[H:41])[H:35])->[Mn+:7]2(<-[4H-:8])(<-[5C-:9]#[O+:10])(<-[6C-:11]#[O+:12])<-[2P:13]([C:14]([C:15]([H:43])([H:44])[H:45])([C:16]([H:46])([H:47])[H:48])[H:42])([C:17]([C:18]([H:50])([H:51])[H:52])([C:19]([H:53])([H:54])[H:55])[H:49])[C:20]([H:56])([H:57])[c:21]3[c:22]([H:58])[c:23]([H:59])[c:24]([H:60])[c:25]([3n:26]->23)[C:27]1([H:61])[H:62])[H:31])([H:28])([H:29])[H:30]", "dummies": []}
C     -4.2212    -0.6084     0.1810
C     -3.6881    -0.2997    -1.2233
C     -4.6834    -0.7756    -2.3022
P     -2.0166    -0.9674    -1.4320
C     -2.0237    -2.7788    -1.2555
C     -0.7792    -3.3983    -1.9310
C     -3.2733    -3.4536    -1.8332
Mn     0.0000     0.0000     0.0000
H      0.4452    -1.7766    -0.0042
C     -0.9651    -0.1723     2.0676
O     -1.4740    -0.2617     3.1571
C      2.1223     0.1685     0.8376
O      3.2410     0.2421     1.2826
P      0.0048     2.6650    -0.1142
C      1.1945     3.4724     0.9880
C      2.6507     3.2950     0.5061
C      1.0260     2.9467     2.4214
C     -1.4971     3.6364     0.1513
C     -1.4298     5.0093    -0.5489
C     -2.7068     2.8817    -0.3267
C      0.5842     2.9898    -1.7874
C      1.0875     1.7109    -2.4678
C      1.7194     1.8482    -3.7127
C      1.5068     0.8695    -4.6897
C      0.5433    -0.1197    -4.4653
C     -0.0484    -0.2131    -3.1972
N      0.5163     0.5014    -2.1748
C     -1.5161    -0.6434    -3.1252
H     -3.5473    -0.1836     0.9513
H     -4.3082    -1.6968     0.3633
H     -5.2229    -0.1469     0.3141
H     -3.6237     0.7807    -1.3320
H     -5.2706    -1.6620    -1.9975
H     -5.4356     0.0257    -2.4669
H     -4.2000    -0.9556    -3.2823
H     -1.9762    -3.0099    -0.1694
H     -0.5420    -4.3706    -1.4489
H      0.1189    -2.7572    -1.8688
H     -0.9581    -3.5979    -3.0092
H     -3.1196    -4.5540    -1.8644
H     -4.1464    -3.3123    -1.1725
H     -3.4733    -3.1272    -2.8736
H      0.9762     4.5589     1.0068
H      2.7863     2.4255    -0.1633
H      2.9610     4.1937    -0.0681
H      3.3586     3.2014     1.3573
H      1.7269     3.4733     3.1037
H     -0.0014     3.1457     2.7896
H      1.2123     1.8618     2.4989
H     -1.6088     3.8115     1.2420
H     -1.6366     4.9356    -1.6365
H     -2.2055     5.6763    -0.1160
H     -0.4501     5.5060    -0.4069
H     -2.7887     1.9588     0.2793
H     -2.6026     2.6691    -1.4122
H     -3.6285     3.4803    -0.1633
H     -0.2549     3.3841    -2.3902
H      1.3916     3.7477    -1.7705
H      2.2385     2.7617    -3.9746
H      1.9407     0.9867    -5.6742
H      0.1727    -0.7063    -5.2967
H     -1.6727    -1.5479    -3.7456
H     -2.1415     0.1784    -3.5322
63
{"conf": 6, "E": 168.3, "rms": -1.0, "geom": "OH", "total_charge": 0, "CA_charge": 1, "smiles": "C[CH:1]([CH3:2])[1P:3]1([CH:4]([CH3:5])[CH3:6])->[Mn+:7]2(<-[4H-:8])(<-[5C-:9]#[O+:10])(<-[6C-:11]#[O+:12])<-[2P:13]([CH:14]([CH3:15])[CH3:16])([CH:17]([CH3:18])[CH3:19])[CH2:20][c:21]3[cH:22][cH:23][cH:24][c:25]([3n:26]->23)[CH2:27]1", "smiles3D": "C([C:1]([C:2]([H:32])([H:33])[H:34])([1P:3]1([C:4]([C:5]([H:36])([H:37])[H:38])([C:6]([H:39])([H:40])[H:41])[H:35])->[Mn+:7]2(<-[4H-:8])(<-[5C-:9]#[O+:10])(<-[6C-:11]#[O+:12])<-[2P:13]([C:14]([C:15]([H:43])([H:44])[H:45])([C:16]([H:46])([H:47])[H:48])[H:42])([C:17]([C:18]([H:50])([H:51])[H:52])([C:19]([H:53])([H:54])[H:55])[H:49])[C:20]([H:56])([H:57])[c:21]3[c:22]([H:58])[c:23]([H:59])[c:24]([H:60])[c:25]([3n:26]->23)[C:27]1([H:61])[H:62])[H:31])([H:28])([H:29])[H:30]", "smiles3Dx": "C([C:1]([C:2]([H:32])([H:33])[H:34])([1P:3]1([C:4]([C:5]([H:36])([H:37])[H:38])([C:6]([H:39])([H:40])[H:41])[H:35])->[Mn+:7]2(<-[4H-:8])(<-[5C-:9]#[O+:10])(<-[6C-:11]#[O+:12])<-[2P:13]([C:14]([C:15]([H:43])([H:44])[H:45])([C:16]([H:46])([H:47])[H:48])[H:42])([C:17]([C:18]([H:50])([H:51])[H:52])([C:19]([H:53])([H:54])[H:55])[H:49])[C:20]([H:56])([H:57])[c:21]3[c:22]([H:58])[c:23]([H:59])[c:24]([H:60])[c:25]([3n:26]->23)[C:27]1([H:61])[H:62])[H:31])([H:28])([H:29])[H:30]", "dummies": []}
C     -0.5348    -2.0993    -3.5255
C      0.4858    -2.7969    -2.6162
C      0.5449    -4.2939    -2.9477
P      0.1122    -2.4698    -0.8774
C     -1.2677    -3.4704    -0.2595
C     -0.8893    -4.9449    -0.0230
C     -2.4885    -3.3769    -1.1805
Mn     0.0000     0.0000     0.0000
H     -0.4399    -0.8381     1.5773
C     -2.1944     0.3562    -0.5412
O     -3.3512     0.5422    -0.8262
C      0.1299     1.9148     1.2483
O      0.1989     2.9236     1.9053
P      1.0949     1.4887    -1.8871
C      1.4835     0.7582    -3.5032
C      0.3969     1.0509    -4.5460
C      2.8549     1.1961    -4.0434
C      0.4169     3.1646    -2.0249
C      1.3171     4.0952    -2.8495
C     -1.0108     3.1631    -2.5905
C      2.6531     1.7268    -1.0136
C      3.1210     0.4125    -0.3979
C      4.4906     0.1141    -0.3820
C      4.9053    -1.1772    -0.0653
C      3.9541    -2.1741     0.1396
C      2.5917    -1.8435     0.1138
N      2.2230    -0.5218     0.0545
C      1.5585    -2.9686     0.0688
H     -0.8285    -1.1176    -3.1044
H     -1.4559    -2.6971    -3.6662
H     -0.0902    -1.9435    -4.5307
H      1.4894    -2.3783    -2.8215
H     -0.4605    -4.7510    -3.0120
H      1.1754    -4.8514    -2.2282
H      1.0115    -4.4197    -3.9480
H     -1.5598    -3.0415     0.7233
H     -0.0130    -5.0481     0.6450
H     -0.7050    -5.5048    -0.9545
H     -1.7346    -5.4523     0.4891
H     -2.6768    -2.3268    -1.4849
H     -3.3876    -3.7319    -0.6333
H     -2.3817    -4.0158    -2.0775
H      1.5261    -0.3264    -3.3641
H     -0.6184     0.8987    -4.1303
H      0.5112     0.3487    -5.3990
H      0.4859     2.0709    -4.9642
H      3.6692     0.7305    -3.4497
H      2.9808     2.2942    -4.0541
H      2.9848     0.8299    -5.0844
H      0.3655     3.5798    -0.9962
H      0.9365     5.1355    -2.7663
H      2.3548     4.0976    -2.4593
H      1.3229     3.8367    -3.9239
H     -1.5405     4.0751    -2.2417
H     -1.5861     2.2881    -2.2371
H     -1.0319     3.1904    -3.6970
H      2.4995     2.4634    -0.1991
H      3.4241     2.1233    -1.6997
H      5.2248     0.8571    -0.6679
H      5.9589    -1.4248    -0.0681
H      4.2738    -3.2017     0.2608
H      2.0086    -3.8729    -0.3867
H      1.2500    -3.2022     1.1083
63
{"conf": 7, "E": 160.91, "rms": -1.0, "geom": "OH", "total_charge": 0, "CA_charge": 1, "smiles": "C[CH:1]([CH3:2])[1P:3]1([CH:4]([CH3:5])[CH3:6])->[Mn+:7]2(<-[4H-:8])(<-[5C-:9]#[O+:10])(<-[6C-:11]#[O+:12])<-[2P:13]([CH:14]([CH3:15])[CH3:16])([CH:17]([CH3:18])[CH3:19])[CH2:20][c:21]3[cH:22][cH:23][cH:24][c:25]([3n:26]->23)[CH2:27]1", "smiles3D": "C([C:1]([C:2]([H:32])([H:33])[H:34])([1P:3]1([C:4]([C:5]([H:36])([H:37])[H:38])([C:6]([H:39])([H:40])[H:41])[H:35])->[Mn+:7]2(<-[4H-:8])(<-[5C-:9]#[O+:10])(<-[6C-:11]#[O+:12])<-[2P:13]([C:14]([C:15]([H:43])([H:44])[H:45])([C:16]([H:46])([H:47])[H:48])[H:42])([C:17]([C:18]([H:50])([H:51])[H:52])([C:19]([H:53])([H:54])[H:55])[H:49])[C:20]([H:56])([H:57])[c:21]3[c:22]([H:58])[c:23]([H:59])[c:24]([H:60])[c:25]([3n:26]->23)[C:27]1([H:61])[H:62])[H:31])([H:28])([H:29])[H:30]", "smiles3Dx": "C([C:1]([C:2]([H:32])([H:33])[H:34])([1P:3]1([C:4]([C:5]([H:36])([H:37])[H:38])([C:6]([H:39])([H:40])[H:41])[H:35])->[Mn+:7]2(<-[4H-:8])(<-[5C-:9]#[O+:10])(<-[6C-:11]#[O+:12])<-[2P:13]([C:14]([C:15]([H:43])([H:44])[H:45])([C:16]([H:46])([H:47])[H:48])[H:42])([C:17]([C:18]([H:50])([H:51])[H:52])([C:19]([H:53])([H:54])[H:55])[H:49])[C:20]([H:56])([H:57])[c:21]3[c:22]([H:58])[c:23]([H:59])[c:24]([H:60])[c:25]([3n:26]->23)[C:27]1([H:61])[H:62])[H:31])([H:28])([H:29])[H:30]", "dummies": []}
C      3.2055     1.8020     2.4729
C      1.8656     1.3712     3.0878
C      2.0246     1.1989     4.6080
P      1.2704    -0.1413     2.2983
C      2.6255    -1.3461     2.4004
C      3.3377    -1.4488     1.0510
C      2.1442    -2.7413     2.8205
Mn     0.0000     0.0000     0.0000
H      0.1022    -1.8329     0.1162
C      1.8588     0.1497    -1.3293
O      2.8378     0.2280    -2.0291
C     -1.3840    -0.3675    -1.7867
O     -2.1126    -0.5636    -2.7274
P     -0.8050     2.5091    -0.2175
C     -0.3292     3.7110     1.0411
C     -1.2685     4.9317     1.0595
C      1.1140     4.1703     0.8051
C     -0.6821     3.3327    -1.8281
C     -1.9914     3.2553    -2.6246
C      0.4526     2.7195    -2.6450
C     -2.5360     2.1438     0.1104
C     -2.6256     1.2270     1.3226
C     -3.6335     1.4453     2.2717
C     -3.5424     0.8328     3.5182
C     -2.4112     0.0855     3.8355
C     -1.4196    -0.1154     2.8641
N     -1.6530     0.2880     1.5711
C     -0.1076    -0.7760     3.2767
H      3.1700     1.7555     1.3660
H      3.4308     2.8497     2.7653
H      4.0422     1.1633     2.8244
H      1.1359     2.1651     2.9139
H      2.6148     2.0410     5.0290
H      1.0345     1.2370     5.1067
H      2.5370     0.2518     4.8732
H      3.3600    -0.9990     3.1532
H      4.2243    -2.1124     1.1407
H      2.6613    -1.8776     0.2825
H      3.7018    -0.4564     0.7188
H      3.0012    -3.4485     2.8258
H      1.7470    -2.7221     3.8572
H      1.3837    -3.1354     2.1128
H     -0.4018     3.2238     2.0262
H     -0.8209     5.7444     1.6709
H     -1.4719     5.3375     0.0495
H     -2.2296     4.6745     1.5491
H      1.5098     4.6585     1.7209
H      1.7623     3.3100     0.5556
H      1.1746     4.8961    -0.0330
H     -0.4424     4.4014    -1.6675
H     -2.8168     3.7502    -2.0717
H     -1.8754     3.7993    -3.5863
H     -2.2626     2.2059    -2.8603
H      1.4068     2.7854    -2.0813
H      0.5846     3.2841    -3.5926
H      0.2323     1.6629    -2.8998
H     -2.9789     1.6194    -0.7567
H     -3.0992     3.0795     0.2892
H     -4.4446     2.1348     2.0726
H     -4.3042     1.0088     4.2666
H     -2.2886    -0.2971     4.8412
H     -0.2201    -1.8597     3.1018
H      0.0815    -0.6105     4.3534
63
{"conf": 8, "E": 164.23, "rms": -1.0, "geom": "OH", "total_charge": 0, "CA_charge": 1, "smiles": "C[CH:1]([CH3:2])[1P:3]1([CH:4]([CH3:5])[CH3:6])->[Mn+:7]2(<-[4H-:8])(<-[5C-:9]#[O+:10])(<-[6C-:11]#[O+:12])<-[2P:13]([CH:14]([CH3:15])[CH3:16])([CH:17]([CH3:18])[CH3:19])[CH2:20][c:21]3[cH:22][cH:23][cH:24][c:25]([3n:26]->23)[CH2:27]1", "smiles3D": "C([C:1]([C:2]([H:32])([H:33])[H:34])([1P:3]1([C:4]([C:5]([H:36])([H:37])[H:38])([C:6]([H:39])([H:40])[H:41])[H:35])->[Mn+:7]2(<-[4H-:8])(<-[5C-:9]#[O+:10])(<-[6C-:11]#[O+:12])<-[2P:13]([C:14]([C:15]([H:43])([H:44])[H:45])([C:16]([H:46])([H:47])[H:48])[H:42])([C:17]([C:18]([H:50])([H:51])[H:52])([C:19]([H:53])([H:54])[H:55])[H:49])[C:20]([H:56])([H:57])[c:21]3[c:22]([H:58])[c:23]([H:59])[c:24]([H:60])[c:25]([3n:26]->23)[C:27]1([H:61])[H:62])[H:31])([H:28])([H:29])[H:30]", "smiles3Dx": "C([C:1]([C:2]([H:32])([H:33])[H:34])([1P:3]1([C:4]([C:5]([H:36])([H:37])[H:38])([C:6]([H:39])([H:40])[H:41])[H:35])->[Mn+:7]2(<-[4H-:8])(<-[5C-:9]#[O+:10])(<-[6C-:11]#[O+:12])<-[2P:13]([C:14]([C:15]([H:43])([H:44])[H:45])([C:16]([H:46])([H:47])[H:48])[H:42])([C:17]([C:18]([H:50])([H:51])[H:52])([C:19]([H:53])([H:54])[H:55])[H:49])[C:20]([H:56])([H:57])[c:21]3[c:22]([H:58])[c:23]([H:59])[c:24]([H:60])[c:25]([3n:26]->23)[C:27]1([H:61])[H:62])[H:31])([H:28])([H:29])[H:30]", "dummies": []}
C     -1.9199    -2.7063    -2.9012
C     -2.2860    -2.6735    -1.4079
C     -3.2687    -1.5177    -1.1711
P     -0.8116    -2.4713    -0.3766
C      0.3625    -3.7990    -0.7304
C     -0.3285    -5.1710    -0.8311
C      1.1374    -3.5083    -2.0240
Mn     0.0000     0.0000     0.0000
H     -1.7836     0.3264     0.2912
C     -0.1165     0.6337    -2.1956
O     -0.1795     0.9661    -3.3530
C      0.3165     2.1469     0.7294
O      0.4838     3.2775     1.1140
P      2.6266    -0.1516     0.2186
C      3.4736    -1.7085    -0.1725
C      4.0364    -1.7147    -1.5995
C      4.5878    -2.0529     0.8297
C      3.5273     1.3024    -0.3831
C      3.4602     1.4283    -1.9119
C      4.9869     1.3260     0.0911
C      2.6484     0.0391     2.0105
C      1.5504    -0.8068     2.6480
C      1.7967    -1.4344     3.8770
C      0.9081    -2.4015     4.3411
C     -0.1588    -2.7981     3.5377
C     -0.3759    -2.1534     2.3116
N      0.3613    -1.0361     2.0019
C     -1.3567    -2.7720     1.3131
H     -2.8177    -2.5164    -3.5279
H     -1.5584    -3.7048    -3.2045
H     -1.1613    -1.9344    -3.1490
H     -2.7893    -3.6260    -1.1364
H     -4.2059    -1.7031    -1.7384
H     -3.5572    -1.4215    -0.1077
H     -2.8400    -0.5584    -1.5293
H      1.0792    -3.8495     0.1124
H     -0.8166    -5.4529     0.1212
H     -1.0789    -5.2151    -1.6415
H      0.4352    -5.9501    -1.0407
H      2.1209    -4.0217    -1.9873
H      0.6184    -3.8864    -2.9251
H      1.3032    -2.4202    -2.1525
H      2.7268    -2.5055    -0.1061
H      3.3012    -1.3166    -2.3269
H      4.9864    -1.1535    -1.6737
H      4.2637    -2.7599    -1.8986
H      5.3050    -1.2253     0.9772
H      5.1587    -2.9358     0.4702
H      4.1494    -2.3474     1.8061
H      3.0258     2.1957     0.0454
H      4.2575     0.8559    -2.4237
H      2.4764     1.1094    -2.3015
H      3.6033     2.4928    -2.1952
H      5.4360     2.3089    -0.1666
H      5.0515     1.2189     1.1927
H      5.6036     0.5499    -0.3974
H      3.6358    -0.2472     2.4173
H      2.4640     1.1036     2.2607
H      2.6952    -1.2179     4.4414
H      1.0974    -2.9064     5.2796
H     -0.7732    -3.6371     3.8401
H     -2.3512    -2.3181     1.4711
H     -1.4334    -3.8607     1.4924
63
{"conf": 9, "E": 163.4, "rms": -1.0, "geom": "OH", "total_charge": 0, "CA_charge": 1, "smiles": "C[CH:1]([CH3:2])[1P:3]1([CH:4]([CH3:5])[CH3:6])->[Mn+:7]2(<-[4H-:8])(<-[5C-:9]#[O+:10])(<-[6C-:11]#[O+:12])<-[2P:13]([CH:14]([CH3:15])[CH3:16])([CH:17]([CH3:18])[CH3:19])[CH2:20][c:21]3[cH:22][cH:23][cH:24][c:25]([3n:26]->23)[CH2:27]1", "smiles3D": "C([C:1]([C:2]([H:32])([H:33])[H:34])([1P:3]1([C:4]([C:5]([H:36])([H:37])[H:38])([C:6]([H:39])([H:40])[H:41])[H:35])->[Mn+:7]2(<-[4H-:8])(<-[5C-:9]#[O+:10])(<-[6C-:11]#[O+:12])<-[2P:13]([C:14]([C:15]([H:43])([H:44])[H:45])([C:16]([H:46])([H:47])[H:48])[H:42])([C:17]([C:18]([H:50])([H:51])[H:52])([C:19]([H:53])([H:54])[H:55])[H:49])[C:20]([H:56])([H:57])[c:21]3[c:22]([H:58])[c:23]([H:59])[c:24]([H:60])[c:25]([3n:26]->23)[C:27]1([H:61])[H:62])[H:31])([H:28])([H:29])[H:30]", "smiles3Dx": "C([C:1]([C:2]([H:32])([H:33])[H:34])([1P:3]1([C:4]([C:5]([H:36])([H:37])[H:38])([C:6]([H:39])([H:40])[H:41])[H:35])->[Mn+:7]2(<-[4H-:8])(<-[5C-:9]#[O+:10])(<-[6C-:11]#[O+:12])<-[2P:13]([C:14]([C:15]([H:43])([H:44])[H:45])([C:16]([H:46])([H:47])[H:48])[H:42])([C:17]([C:18]([H:50])([H:51])[H:52])([C:19]([H:53])([H:54])[H:55])[H:49])[C:20]([H:56])([H:57])[c:21]3[c:22]([H:58])[c:23]([H:59])[c:24]([H:60])[c:25]([3n:26]->23)[C:27]1([H:61])[H:62])[H:31])([H:28])([H:29])[H:30]", "dummies": []}
C     -0.8193    -1.3025    -4.7940
C     -1.4100    -0.6280    -3.5462
C     -2.9388    -0.5546    -3.6693
P     -0.9131    -1.4414    -2.0051
C     -2.1330    -2.7055    -1.5667
C     -1.9096    -3.1801    -0.1286
C     -2.0733    -3.9102    -2.5180
Mn     0.0000     0.0000     0.0000
H      0.2272    -1.6410     0.7947
C     -2.0111     0.3778     1.0259
O     -3.0711     0.5767     1.5652
C      1.2119     0.8042     1.7678
O      1.8512     1.2278     2.6984
P      0.3027     2.4298    -0.9609
C     -0.4730     2.8748    -2.5326
C     -1.9879     2.6244    -2.4739
C     -0.1977     4.3247    -2.9517
C      0.0811     3.7173     0.2991
C     -1.3941     4.1005     0.4571
C      0.9350     4.9746     0.0433
C      2.0724     2.3264    -1.2729
C      2.4622     0.9369    -1.7873
C      3.5349     0.8233    -2.6834
C      3.7550    -0.3857    -3.3408
C      2.8563    -1.4365    -3.1699
C      1.7951    -1.2924    -2.2659
N      1.7516    -0.1891    -1.4491
C      0.6446    -2.2972    -2.2968
H      0.2815    -1.1641    -4.8239
H     -1.2200    -0.8154    -5.7086
H     -1.0635    -2.3795    -4.8513
H     -1.0256     0.3903    -3.5187
H     -3.3946    -0.1567    -2.7388
H     -3.2132     0.1329    -4.4976
H     -3.3789    -1.5472    -3.8954
H     -3.1468    -2.2602    -1.6239
H     -0.9122    -3.6514    -0.0064
H     -2.0105    -2.3324     0.5772
H     -2.6825    -3.9291     0.1470
H     -2.8190    -4.6708    -2.2027
H     -2.3415    -3.6197    -3.5496
H     -1.0751    -4.3941    -2.5108
H     -0.0325     2.2253    -3.3121
H     -2.2152     1.7011    -1.9034
H     -2.5368     3.4595    -1.9979
H     -2.3865     2.5140    -3.5047
H     -0.4660     4.4430    -4.0232
H     -0.8195     5.0497    -2.3938
H      0.8756     4.5830    -2.8600
H      0.4138     3.2870     1.2644
H     -2.0375     3.1971     0.4857
H     -1.5311     4.6396     1.4187
H     -1.7369     4.7788    -0.3467
H      1.9936     4.7312    -0.1671
H      0.5399     5.6175    -0.7610
H      0.9329     5.5961     0.9642
H      2.3622     3.0937    -2.0185
H      2.6201     2.5173    -0.3272
H      4.1601     1.6777    -2.9114
H      4.5675    -0.4771    -4.0500
H      2.9504    -2.3266    -3.7794
H      0.8056    -3.0414    -1.4917
H      0.6203    -2.8274    -3.2680
63
{"conf": 10, "E": 167.85, "rms": -1.0, "geom": "OH", "total_charge": 0, "CA_charge": 1, "smiles": "C[CH:1]([CH3:2])[1P:3]1([CH:4]([CH3:5])[CH3:6])->[Mn+:7]2(<-[4H-:8])(<-[5C-:9]#[O+:10])(<-[6C-:11]#[O+:12])<-[2P:13]([CH:14]([CH3:15])[CH3:16])([CH:17]([CH3:18])[CH3:19])[CH2:20][c:21]3[cH:22][cH:23][cH:24][c:25]([3n:26]->23)[CH2:27]1", "smiles3D": "C([C:1]([C:2]([H:32])([H:33])[H:34])([1P:3]1([C:4]([C:5]([H:36])([H:37])[H:38])([C:6]([H:39])([H:40])[H:41])[H:35])->[Mn+:7]2(<-[4H-:8])(<-[5C-:9]#[O+:10])(<-[6C-:11]#[O+:12])<-[2P:13]([C:14]([C:15]([H:43])([H:44])[H:45])([C:16]([H:46])([H:47])[H:48])[H:42])([C:17]([C:18]([H:50])([H:51])[H:52])([C:19]([H:53])([H:54])[H:55])[H:49])[C:20]([H:56])([H:57])[c:21]3[c:22]([H:58])[c:23]([H:59])[c:24]([H:60])[c:25]([3n:26]->23)[C:27]1([H:61])[H:62])[H:31])([H:28])([H:29])[H:30]", "smiles3Dx": "C([C:1]([C:2]([H:32])([H:33])[H:34])([1P:3]1([C:4]([C:5]([H:36])([H:37])[H:38])([C:6]([H:39])([H:40])[H:41])[H:35])->[Mn+:7]2(<-[4H-:8])(<-[5C-:9]#[O+:10])(<-[6C-:11]#[O+:12])<-[2P:13]([C:14]([C:15]([H:43])([H:44])[H:45])([C:16]([H:46])([H:47])[H:48])[H:42])([C:17]([C:18]([H:50])([H:51])[H:52])([C:19]([H:53])([H:54])[H:55])[H:49])[C:20]([H:56])([H:57])[c:21]3[c:22]([H:58])[c:23]([H:59])[c:24]([H:60])[c:25]([3n:26]->23)[C:27]1([H:61])[H:62])[H:31])([H:28])([H:29])[H:30]", "dummies": []}
C     -3.1605     1.6616     1.0464
C     -3.6437     0.2100     1.0249
C     -4.5857    -0.0380     2.2151
P     -2.2371    -0.9244     1.0411
C     -2.9055    -2.5604     0.6762
C     -3.3320    -2.6346    -0.7938
C     -1.8983    -3.6626     1.0270
Mn     0.0000     0.0000     0.0000
H     -0.3898     1.4319     1.0828
C     -0.8904     1.0136    -1.8496
O     -1.3596     1.5465    -2.8242
C      2.0293     1.0393    -0.1886
O      3.0949     1.5963    -0.2826
P      1.0641    -2.0561    -1.2709
C     -0.0347    -3.2044    -2.1430
C     -0.7129    -2.5141    -3.3332
C      0.7119    -4.4603    -2.6414
C      2.3871    -1.6462    -2.4484
C      3.7452    -1.4269    -1.7546
C      2.0170    -0.3944    -3.2624
C      1.7996    -2.9957     0.0887
C      1.5703    -2.3509     1.4736
C      2.0777    -3.0333     2.5896
C      1.4513    -2.8859     3.8290
C      0.2611    -2.1629     3.9160
C     -0.2020    -1.4779     2.7862
N      0.6096    -1.3929     1.6832
C     -1.6580    -0.9978     2.7436
H     -4.0313     2.3502     1.0066
H     -2.5856     1.8820     1.9703
H     -2.5333     1.8729     0.1583
H     -4.2139     0.0472     0.0862
H     -4.0905     0.1759     3.1846
H     -4.9676    -1.0770     2.2219
H     -5.4691     0.6304     2.1331
H     -3.8065    -2.7231     1.3002
H     -2.6154    -2.1063    -1.4446
H     -3.4453    -3.6849    -1.1364
H     -4.3173    -2.1388    -0.9198
H     -1.8714    -3.8105     2.1268
H     -0.8811    -3.4036     0.7039
H     -2.1911    -4.6345     0.5766
H     -0.8162    -3.5346    -1.4469
H     -1.1003    -1.5147    -3.0521
H     -1.5707    -3.1300    -3.6782
H     -0.0156    -2.4031    -4.1896
H      1.3090    -4.2646    -3.5546
H     -0.0346    -5.2381    -2.9093
H      1.3784    -4.8997    -1.8762
H      2.5049    -2.4843    -3.1584
H      4.4131    -0.7942    -2.3780
H      3.6434    -0.9500    -0.7616
H      4.2703    -2.3977    -1.6338
H      2.7159    -0.2928    -4.1199
H      0.9959    -0.4506    -3.6789
H      2.0893     0.5306    -2.6659
H      2.8819    -3.1231    -0.0719
H      1.3396    -4.0023     0.1117
H      2.8704    -3.7626     2.4770
H      1.8105    -3.4408     4.6861
H     -0.3229    -2.1911     4.8274
H     -2.3019    -1.6935     3.3229
H     -1.7140     0.0120     3.1972
63
{"conf": 11, "E": 162.01, "rms": -1.0, "geom": "OH", "total_charge": 0, "CA_charge": 1, "smiles": "C[CH:1]([CH3:2])[1P:3]1([CH:4]([CH3:5])[CH3:6])->[Mn+:7]2(<-[4H-:8])(<-[5C-:9]#[O+:10])(<-[6C-:11]#[O+:12])<-[2P:13]([CH:14]([CH3:15])[CH3:16])([CH:17]([CH3:18])[CH3:19])[CH2:20][c:21]3[cH:22][cH:23][cH:24][c:25]([3n:26]->23)[CH2:27]1", "smiles3D": "C([C:1]([C:2]([H:32])([H:33])[H:34])([1P:3]1([C:4]([C:5]([H:36])([H:37])[H:38])([C:6]([H:39])([H:40])[H:41])[H:35])->[Mn+:7]2(<-[4H-:8])(<-[5C-:9]#[O+:10])(<-[6C-:11]#[O+:12])<-[2P:13]([C:14]([C:15]([H:43])([H:44])[H:45])([C:16]([H:46])([H:47])[H:48])[H:42])([C:17]([C:18]([H:50])([H:51])[H:52])([C:19]([H:53])([H:54])[H:55])[H:49])[C:20]([H:56])([H:57])[c:21]3[c:22]([H:58])[c:23]([H:59])[c:24]([H:60])[c:25]([3n:26]->23)[C:27]1([H:61])[H:62])[H:31])([H:28])([H:29])[H:30]", "smiles3Dx": "C([C:1]([C:2]([H:32])([H:33])[H:34])([1P:3]1([C:4]([C:5]([H:36])([H:37])[H:38])([C:6]([H:39])([H:40])[H:41])[H:35])->[Mn+:7]2(<-[4H-:8])(<-[5C-:9]#[O+:10])(<-[6C-:11]#[O+:12])<-[2P:13]([C:14]([C:15]([H:43])([H:44])[H:45])([C:16]([H:46])([H:47])[H:48])[H:42])([C:17]([C:18]([H:50])([H:51])[H:52])([C:19]([H:53])([H:54])[H:55])[H:49])[C:20]([H:56])([H:57])[c:21]3[c:22]([H:58])[c:23]([H:59])[c:24]([H:60])[c:25]([3n:26]->23)[C:27]1([H:61])[H:62])[H:31])([H:28])([H:29])[H:30]", "dummies": []}
C     -2.7085    -1.1555     2.5386
C     -1.3587    -1.3842     3.2318
C     -0.9172    -2.8386     2.9905
P     -0.0940    -0.2440     2.6193
C      1.3870    -0.4401     3.6582
C      2.1908     0.8715     3.7750
C      1.0221    -0.8925     5.0849
Mn     0.0000     0.0000     0.0000
H     -1.7987     0.3369     0.1597
C     -0.3509    -2.2012    -0.5187
O     -0.5357    -3.3606    -0.7941
C     -0.2577     0.7139    -2.1596
O     -0.4000     1.0910    -3.2961
P      2.5742     0.0647    -0.5021
C      3.1409    -0.6709    -2.0638
C      3.2390     0.3538    -3.2006
C      2.2114    -1.8125    -2.4785
C      3.6964    -0.5385     0.7775
C      5.1438    -0.0608     0.5575
C      3.6467    -2.0695     0.8402
C      2.7488     1.8613    -0.5995
C      1.8225     2.5733     0.4016
C      2.2042     3.8243     0.9069
C      1.4783     4.3920     1.9546
C      0.4500     3.6666     2.5561
C      0.1001     2.4139     2.0345
N      0.6468     2.0114     0.8390
C     -0.6886     1.4306     2.9140
H     -3.1338    -0.1631     2.7790
H     -2.6238    -1.2841     1.4414
H     -3.4423    -1.9047     2.9060
H     -1.4968    -1.2233     4.3204
H      0.1457    -3.0109     3.2501
H     -1.0459    -3.1235     1.9278
H     -1.5387    -3.5234     3.6057
H      2.0315    -1.2176     3.2020
H      2.3493     1.3691     2.8062
H      1.6962     1.5948     4.4566
H      3.1937     0.6512     4.1990
H      0.6285    -1.9249     5.1137
H      1.9315    -0.8959     5.7237
H      0.2851    -0.2001     5.5453
H      4.1480    -1.1011    -1.9127
H      3.9975     1.1284    -2.9609
H      2.2588     0.8240    -3.4146
H      3.5817    -0.1501    -4.1296
H      2.6155    -2.3190    -3.3809
H      1.1964    -1.4425    -2.7191
H      2.1506    -2.5727    -1.6730
H      3.3641    -0.1526     1.7370
H      5.5060    -0.2167    -0.4759
H      5.2417     1.0123     0.8168
H      5.8284    -0.6053     1.2425
H      4.1037    -2.5307    -0.0596
H      2.5957    -2.4179     0.9348
H      4.2028    -2.4275     1.7328
H      2.4698     2.2070    -1.6102
H      3.7994     2.1472    -0.4066
H      3.0807     4.3325     0.5247
H      1.7772     5.3482     2.3640
H     -0.0060     4.0361     3.4660
H     -1.7568     1.5030     2.6455
H     -0.5679     1.6873     3.9869
63
{"conf": 12, "E": 172.58, "rms": -1.0, "geom": "OH", "total_charge": 0, "CA_charge": 1, "smiles": "C[CH:1]([CH3:2])[1P:3]1([CH:4]([CH3:5])[CH3:6])->[Mn+:7]2(<-[4H-:8])(<-[5C-:9]#[O+:10])(<-[6C-:11]#[O+:12])<-[2P:13]([CH:14]([CH3:15])[CH3:16])([CH:17]([CH3:18])[CH3:19])[CH2:20][c:21]3[cH:22][cH:23][cH:24][c:25]([3n:26]->23)[CH2:27]1", "smiles3D": "C([C:1]([C:2]([H:32])([H:33])[H:34])([1P:3]1([C:4]([C:5]([H:36])([H:37])[H:38])([C:6]([H:39])([H:40])[H:41])[H:35])->[Mn+:7]2(<-[4H-:8])(<-[5C-:9]#[O+:10])(<-[6C-:11]#[O+:12])<-[2P:13]([C:14]([C:15]([H:43])([H:44])[H:45])([C:16]([H:46])([H:47])[H:48])[H:42])([C:17]([C:18]([H:50])([H:51])[H:52])([C:19]([H:53])([H:54])[H:55])[H:49])[C:20]([H:56])([H:57])[c:21]3[c:22]([H:58])[c:23]([H:59])[c:24]([H:60])[c:25]([3n:26]->23)[C:27]1([H:61])[H:62])[H:31])([H:28])([H:29])[H:30]", "smiles3Dx": "C([C:1]([C:2]([H:32])([H:33])[H:34])([1P:3]1([C:4]([C:5]([H:36])([H:37])[H:38])([C:6]([H:39])([H:40])[H:41])[H:35])->[Mn+:7]2(<-[4H-:8])(<-[5C-:9]#[O+:10])(<-[6C-:11]#[O+:12])<-[2P:13]([C:14]([C:15]([H:43])([H:44])[H:45])([C:16]([H:46])([H:47])[H:48])[H:42])([C:17]([C:18]([H:50])([H:51])[H:52])([C:19]([H:53])([H:54])[H:55])[H:49])[C:20]([H:56])([H:57])[c:21]3[c:22]([H:58])[c:23]([H:59])[c:24]([H:60])[c:25]([3n:26]->23)[C:27]1([H:61])[H:62])[H:31])([H:28])([H:29])[H:30]", "dummies": []}
C     -2.3313    -1.8793     4.0332
C     -1.1318    -1.4149     3.1842
C      0.1043    -1.1937     4.0655
P     -1.4775     0.0531     2.1821
C     -1.7304     1.5337     3.2071
C     -2.4782     1.2288     4.5133
C     -2.5421     2.5972     2.4414
Mn     0.0000     0.0000     0.0000
H     -0.5976    -1.7396    -0.0198
C      1.9986    -0.5969     0.9409
O      3.0529    -0.9101     1.4354
C      0.6525    -0.4708    -2.1428
O      0.9876    -0.7308    -3.2718
P      0.6432     2.5223    -0.4156
C      0.4066     3.6555     0.9816
C     -0.4283     4.8919     0.6113
C      1.7412     4.0955     1.5985
C      2.2511     2.8999    -1.1714
C      2.2009     4.2125    -1.9708
C      2.7158     1.7727    -2.0853
C     -0.6103     2.8369    -1.6763
C     -1.9321     2.1182    -1.3438
C     -3.1423     2.7040    -1.7401
C     -4.3456     2.1771    -1.2708
C     -4.3303     1.1400    -0.3385
C     -3.1043     0.5801     0.0454
N     -1.9641     0.9444    -0.6284
C     -3.0343    -0.2562     1.3322
H     -2.3781    -1.3896     5.0232
H     -3.2984    -1.7582     3.5085
H     -2.2164    -2.9645     4.2414
H     -0.8911    -2.2369     2.4758
H      0.9855    -0.9612     3.4365
H     -0.0243    -0.3675     4.7870
H      0.3315    -2.1209     4.6337
H     -0.7375     1.9511     3.4695
H     -1.8295     0.7301     5.2527
H     -2.7840     2.1798     5.0007
H     -3.4033     0.6454     4.3266
H     -2.2256     2.6915     1.3912
H     -3.6263     2.3546     2.4389
H     -2.4162     3.5874     2.9289
H     -0.1238     3.1068     1.7546
H     -0.5395     5.5470     1.5016
H     -1.4534     4.6049     0.3019
H      0.0457     5.4894    -0.1909
H      2.3642     3.2103     1.8486
H      1.5476     4.6354     2.5501
H      2.3012     4.7858     0.9361
H      3.0079     3.0064    -0.3708
H      1.5004     4.1450    -2.8286
H      3.2101     4.4414    -2.3749
H      1.9127     5.0658    -1.3314
H      2.8148     0.8314    -1.5084
H      3.7248     2.0087    -2.4864
H      2.0316     1.6547    -2.9497
H     -0.7845     3.9251    -1.7780
H     -0.2419     2.4510    -2.6481
H     -3.1519     3.5872    -2.3665
H     -5.2842     2.6345    -1.5558
H     -5.2538     0.8320     0.1358
H     -3.8815     0.0042     2.0003
H     -3.0987    -1.3317     1.0667
63
{"conf": 13, "E": 173.7, "rms": -1.0, "geom": "OH", "total_charge": 0, "CA_charge": 1, "smiles": "C[CH:1]([CH3:2])[1P:3]1([CH:4]([CH3:5])[CH3:6])->[Mn+:7]2(<-[4H-:8])(<-[5C-:9]#[O+:10])(<-[6C-:11]#[O+:12])<-[2P:13]([CH:14]([CH3:15])[CH3:16])([CH:17]([CH3:18])[CH3:19])[CH2:20][c:21]3[cH:22][cH:23][cH:24][c:25]([3n:26]->23)[CH2:27]1", "smiles3D": "C([C:1]([C:2]([H:32])([H:33])[H:34])([1P:3]1([C:4]([C:5]([H:36])([H:37])[H:38])([C:6]([H:39])([H:40])[H:41])[H:35])->[Mn+:7]2(<-[4H-:8])(<-[5C-:9]#[O+:10])(<-[6C-:11]#[O+:12])<-[2P:13]([C:14]([C:15]([H:43])([H:44])[H:45])([C:16]([H:46])([H:47])[H:48])[H:42])([C:17]([C:18]([H:50])([H:51])[H:52])([C:19]([H:53])([H:54])[H:55])[H:49])[C:20]([H:56])([H:57])[c:21]3[c:22]([H:58])[c:23]([H:59])[c:24]([H:60])[c:25]([3n:26]->23)[C:27]1([H:61])[H:62])[H:31])([H:28])([H:29])[H:30]", "smiles3Dx": "C([C:1]([C:2]([H:32])([H:33])[H:34])([1P:3]1([C:4]([C:5]([H:36])([H:37])[H:38])([C:6]([H:39])([H:40])[H:41])[H:35])->[Mn+:7]2(<-[4H-:8])(<-[5C-:9]#[O+:10])(<-[6C-:11]#[O+:12])<-[2P:13]([C:14]([C:15]([H:43])([H:44])[H:45])([C:16]([H:46])([H:47])[H:48])[H:42])([C:17]([C:18]([H:50])([H:51])[H:52])([C:19]([H:53])([H:54])[H:55])[H:49])[C:20]([H:56])([H:57])[c:21]3[c:22]([H:58])[c:23]([H:59])[c:24]([H:60])[c:25]([3n:26]->23)[C:27]1([H:61])[H:62])[H:31])([H:28])([H:29])[H:30]", "dummies": []}
C     -1.0300     0.6015    -4.9632
C     -1.4037     0.1286    -3.5498
C     -2.3937    -1.0432    -3.6467
P      0.0549    -0.3565    -2.6001
C      0.6677    -1.9242    -3.2708
C      2.1952    -1.9322    -3.4174
C      0.2430    -3.0837    -2.3679
Mn     0.0000     0.0000     0.0000
H      1.7668    -0.4934    -0.1383
C     -0.6520    -2.1020     0.6283
O     -0.9957    -3.2091     0.9607
C      0.5244     0.5631     2.1544
O      0.8078     0.8524     3.2904
P     -2.3442     1.1453     0.3719
C     -3.7211     0.3746    -0.5175
C     -5.0044     1.2313    -0.5299
C     -4.0070    -1.0287     0.0298
C     -2.7287     1.3772     2.1356
C     -1.9055     2.5411     2.7314
C     -4.2128     1.6440     2.4114
C     -2.1183     2.7824    -0.3362
C     -0.6461     3.0782    -0.6610
C     -0.3420     4.3704    -1.1177
C      0.6764     4.5408    -2.0593
C      1.2848     3.4166    -2.6205
C      0.9732     2.1530    -2.1036
N      0.2355     2.0675    -0.9534
C      1.3133     0.9022    -2.8998
H     -0.5820     1.6159    -4.9261
H     -1.9423     0.6870    -5.5917
H     -0.3297    -0.1016    -5.4607
H     -1.8956     0.9709    -3.0230
H     -3.3778    -0.6711    -4.0031
H     -2.0440    -1.8169    -4.3611
H     -2.5471    -1.5227    -2.6595
H      0.2257    -2.0816    -4.2750
H      2.6934    -1.7448    -2.4420
H      2.5321    -2.9233    -3.7897
H      2.5205    -1.1815    -4.1678
H     -0.8476    -3.0610    -2.1703
H      0.4747    -4.0501    -2.8643
H      0.7952    -3.0506    -1.4061
H     -3.4057     0.2638    -1.5624
H     -5.7120     0.9632     0.2779
H     -5.5509     1.0370    -1.4776
H     -4.7976     2.3189    -0.5012
H     -4.9193    -1.4466    -0.4471
H     -4.1439    -1.0370     1.1278
H     -3.1678    -1.7058    -0.2216
H     -2.4413     0.4441     2.6664
H     -0.9222     2.6690     2.2412
H     -1.7348     2.3591     3.8138
H     -2.4407     3.5108     2.6403
H     -4.8236     0.7366     2.2626
H     -4.5887     2.5022     1.8183
H     -4.3463     1.9074     3.4829
H     -2.5076     3.5518     0.3577
H     -2.6954     2.8419    -1.2819
H     -0.9774     5.2100    -0.8645
H      0.8852     5.5248    -2.4588
H      1.9328     3.5236    -3.4815
H      2.2965     0.5342    -2.5507
H      1.3800     1.1344    -3.9801
