# Supplementary material for: MACE: Automated Assessment of Stereochemistry of Transition Metal Complexes and Its Applications in Computational Catalysis
Source: J Chem Theory Comput. 2024 Feb 16;20(5):2313–20. doi: 10.1021/acs.jctc.3c01313 (PMC10938507; doi:10.1021/acs.jctc.3c01313)
Supplement: Supplementary file 3 — ct3c01313_si_003.zip [file ct3c01313_si_003.zip › structures/screening/mace_MeCN/Mn_PNpyP_iPr_tri_3.xyz]

63
{"conf": 0, "E": 175.21, "rms": -1.0, "geom": "OH", "total_charge": 0, "CA_charge": 1, "smiles": "C[CH:1]([CH3:2])[1P:3]1([CH:4]([CH3:5])[CH3:6])->[Mn+:7]2(<-[4C-:8]#[O+:9])(<-[5H-:10])(<-[6C-:11]#[O+:12])<-[2P:13]([CH:14]([CH3:15])[CH3:16])([CH:17]([CH3:18])[CH3:19])[CH2:20][c:21]3[cH:22][cH:23][cH:24][c:25]([3n:26]->23)[CH2:27]1", "smiles3D": "C([C:1]([C:2]([H:32])([H:33])[H:34])([1P:3]1([C:4]([C:5]([H:36])([H:37])[H:38])([C:6]([H:39])([H:40])[H:41])[H:35])->[Mn+:7]2(<-[4C-:8]#[O+:9])(<-[5H-:10])(<-[6C-:11]#[O+:12])<-[2P:13]([C:14]([C:15]([H:43])([H:44])[H:45])([C:16]([H:46])([H:47])[H:48])[H:42])([C:17]([C:18]([H:50])([H:51])[H:52])([C:19]([H:53])([H:54])[H:55])[H:49])[C:20]([H:56])([H:57])[c:21]3[c:22]([H:58])[c:23]([H:59])[c:24]([H:60])[c:25]([3n:26]->23)[C:27]1([H:61])[H:62])[H:31])([H:28])([H:29])[H:30]", "smiles3Dx": "C([C:1]([C:2]([H:32])([H:33])[H:34])([1P:3]1([C:4]([C:5]([H:36])([H:37])[H:38])([C:6]([H:39])([H:40])[H:41])[H:35])->[Mn+:7]2(<-[4C-:8]#[O+:9])(<-[5H-:10])(<-[6C-:11]#[O+:12])<-[2P:13]([C:14]([C:15]([H:43])([H:44])[H:45])([C:16]([H:46])([H:47])[H:48])[H:42])([C:17]([C:18]([H:50])([H:51])[H:52])([C:19]([H:53])([H:54])[H:55])[H:49])[C:20]([H:56])([H:57])[c:21]3[c:22]([H:58])[c:23]([H:59])[c:24]([H:60])[c:25]([3n:26]->23)[C:27]1([H:61])[H:62])[H:31])([H:28])([H:29])[H:30]", "dummies": []}
C      4.1853    -0.7584    -2.8685
C      3.2553    -0.7834    -1.6391
C      4.0599    -0.6522    -0.3407
P      1.9457     0.4651    -1.6995
C      2.6327     2.1443    -1.5882
C      1.6234     3.1833    -2.1265
C      3.9505     2.3077    -2.3581
Mn     0.0000     0.0000     0.0000
C      0.0031     2.2464     0.4341
O      0.0011     3.4289     0.6716
H      1.0695    -0.3709     1.4496
C     -1.9246     0.0266     1.2421
O     -2.9385     0.0476     1.8946
P     -0.5827    -2.4934    -0.6034
C      0.3912    -3.2476    -1.9336
C      1.4579    -4.1950    -1.3667
C     -0.4776    -3.9949    -2.9578
C     -0.7807    -3.6743     0.7548
C     -1.2958    -2.9674     2.0069
C     -1.7353    -4.8173     0.3811
C     -2.2121    -2.1175    -1.2741
C     -2.0935    -0.8931    -2.1848
C     -2.8721    -0.8167    -3.3463
C     -2.4362    -0.0011    -4.3939
C     -1.1660     0.5804    -4.3277
C     -0.4154     0.4543    -3.1484
N     -1.0559    -0.0113    -2.0264
C      1.1172     0.3656    -3.2915
H      4.5662    -1.7867    -3.0463
H      5.0827    -0.1289    -2.7180
H      3.6648    -0.4452    -3.7943
H      2.7692    -1.7683    -1.6173
H      3.3896    -0.7978     0.5325
H      4.5489     0.3346    -0.2404
H      4.8430    -1.4392    -0.3010
H      2.8233     2.3652    -0.5160
H      1.7429     3.3421    -3.2198
H      1.7956     4.1612    -1.6286
H      0.5703     2.8888    -1.9613
H      4.2104     3.3861    -2.4289
H      3.8670     1.9210    -3.3946
H      4.7959     1.8463    -1.8193
H      0.9032    -2.4353    -2.4731
H      2.1852    -4.4573    -2.1644
H      2.0218    -3.7107    -0.5417
H      1.0062    -5.1379    -0.9944
H     -1.1424    -4.7430    -2.4891
H     -1.0823    -3.2764    -3.5490
H      0.1727    -4.5264    -3.6852
H      0.2106    -4.1087     0.9960
H     -1.3074    -3.6772     2.8615
H     -2.3308    -2.5974     1.8562
H     -0.6205    -2.1308     2.2821
H     -2.7312    -4.4399     0.0707
H     -1.3036    -5.4487    -0.4166
H     -1.8841    -5.4825     1.2584
H     -2.6075    -2.9826    -1.8408
H     -2.9084    -1.8867    -0.4444
H     -3.7422    -1.4476    -3.4774
H     -3.0045     0.0458    -5.3138
H     -0.7231     0.9968    -5.2239
H      1.3677    -0.6024    -3.7686
H      1.4751     1.1808    -3.9504
63
{"conf": 1, "E": 178.49, "rms": -1.0, "geom": "OH", "total_charge": 0, "CA_charge": 1, "smiles": "C[CH:1]([CH3:2])[1P:3]1([CH:4]([CH3:5])[CH3:6])->[Mn+:7]2(<-[4C-:8]#[O+:9])(<-[5H-:10])(<-[6C-:11]#[O+:12])<-[2P:13]([CH:14]([CH3:15])[CH3:16])([CH:17]([CH3:18])[CH3:19])[CH2:20][c:21]3[cH:22][cH:23][cH:24][c:25]([3n:26]->23)[CH2:27]1", "smiles3D": "C([C:1]([C:2]([H:32])([H:33])[H:34])([1P:3]1([C:4]([C:5]([H:36])([H:37])[H:38])([C:6]([H:39])([H:40])[H:41])[H:35])->[Mn+:7]2(<-[4C-:8]#[O+:9])(<-[5H-:10])(<-[6C-:11]#[O+:12])<-[2P:13]([C:14]([C:15]([H:43])([H:44])[H:45])([C:16]([H:46])([H:47])[H:48])[H:42])([C:17]([C:18]([H:50])([H:51])[H:52])([C:19]([H:53])([H:54])[H:55])[H:49])[C:20]([H:56])([H:57])[c:21]3[c:22]([H:58])[c:23]([H:59])[c:24]([H:60])[c:25]([3n:26]->23)[C:27]1([H:61])[H:62])[H:31])([H:28])([H:29])[H:30]", "smiles3Dx": "C([C:1]([C:2]([H:32])([H:33])[H:34])([1P:3]1([C:4]([C:5]([H:36])([H:37])[H:38])([C:6]([H:39])([H:40])[H:41])[H:35])->[Mn+:7]2(<-[4C-:8]#[O+:9])(<-[5H-:10])(<-[6C-:11]#[O+:12])<-[2P:13]([C:14]([C:15]([H:43])([H:44])[H:45])([C:16]([H:46])([H:47])[H:48])[H:42])([C:17]([C:18]([H:50])([H:51])[H:52])([C:19]([H:53])([H:54])[H:55])[H:49])[C:20]([H:56])([H:57])[c:21]3[c:22]([H:58])[c:23]([H:59])[c:24]([H:60])[c:25]([3n:26]->23)[C:27]1([H:61])[H:62])[H:31])([H:28])([H:29])[H:30]", "dummies": []}
C      3.9191     0.0022    -2.6920
C      3.1512    -1.0367    -1.8730
C      1.9546    -1.5749    -2.6642
P      2.5788    -0.4171    -0.2692
C      3.3221    -1.5796     0.9012
C      2.5744    -2.9202     0.8551
C      3.3524    -1.0186     2.3411
Mn     0.0000     0.0000     0.0000
C      0.2023    -0.8095     2.1303
O      0.2947    -1.2368     3.2543
H     -0.5624    -1.6145    -0.6790
C     -2.0729     0.5654     0.7918
O     -3.1613     0.8632     1.2176
P     -0.5890     1.4823    -2.1146
C     -2.0953     1.0126    -3.0039
C     -3.2770     0.7670    -2.0633
C     -1.8322    -0.2712    -3.8081
C      0.6294     1.9717    -3.3783
C     -0.0486     2.6482    -4.5856
C      1.6751     2.9463    -2.8231
C     -0.9167     2.9795    -1.1652
C      0.1717     3.1387    -0.0818
C      0.5926     4.4212     0.2890
C      1.8265     4.5688     0.9277
C      2.6781     3.4663     1.0495
C      2.2271     2.1994     0.6498
N      0.8901     2.0547     0.3614
C      3.2938     1.1902     0.1434
H      3.3104     0.8889    -2.9079
H      4.8560     0.2897    -2.1702
H      4.2246    -0.4393    -3.6645
H      3.8421    -1.8873    -1.6926
H      1.1183    -0.8549    -2.6776
H      1.5803    -2.5055    -2.1884
H      2.2443    -1.8226    -3.7075
H      4.3724    -1.7643     0.5858
H      3.0186    -3.6326     1.5825
H      1.4982    -2.8035     1.0825
H      2.6692    -3.3794    -0.1503
H      2.6561    -0.1727     2.4952
H      4.3716    -0.6388     2.5668
H      3.1296    -1.8007     3.0980
H     -2.3771     1.8270    -3.7008
H     -3.5074     1.6526    -1.4428
H     -3.1060    -0.1311    -1.4370
H     -4.1869     0.5680    -2.6691
H     -2.7199    -0.5203    -4.4277
H     -0.9635    -0.1664    -4.4870
H     -1.6249    -1.1240    -3.1261
H      1.1491     1.0664    -3.7405
H     -0.7035     3.4848    -4.2617
H     -0.6328     1.9302    -5.1912
H      0.7208     3.0636    -5.2716
H      2.1320     2.5525    -1.9133
H      1.2457     3.9477    -2.6155
H      2.4882     3.0864    -3.5671
H     -1.9011     2.9081    -0.6717
H     -0.9173     3.8592    -1.8410
H      0.0177     5.2966     0.0143
H      2.1810     5.5562     1.1937
H      3.7117     3.6196     1.3339
H      3.7843     1.6225    -0.7411
H      4.0661     1.0621     0.9258
63
{"conf": 2, "E": 178.8, "rms": -1.0, "geom": "OH", "total_charge": 0, "CA_charge": 1, "smiles": "C[CH:1]([CH3:2])[1P:3]1([CH:4]([CH3:5])[CH3:6])->[Mn+:7]2(<-[4C-:8]#[O+:9])(<-[5H-:10])(<-[6C-:11]#[O+:12])<-[2P:13]([CH:14]([CH3:15])[CH3:16])([CH:17]([CH3:18])[CH3:19])[CH2:20][c:21]3[cH:22][cH:23][cH:24][c:25]([3n:26]->23)[CH2:27]1", "smiles3D": "C([C:1]([C:2]([H:32])([H:33])[H:34])([1P:3]1([C:4]([C:5]([H:36])([H:37])[H:38])([C:6]([H:39])([H:40])[H:41])[H:35])->[Mn+:7]2(<-[4C-:8]#[O+:9])(<-[5H-:10])(<-[6C-:11]#[O+:12])<-[2P:13]([C:14]([C:15]([H:43])([H:44])[H:45])([C:16]([H:46])([H:47])[H:48])[H:42])([C:17]([C:18]([H:50])([H:51])[H:52])([C:19]([H:53])([H:54])[H:55])[H:49])[C:20]([H:56])([H:57])[c:21]3[c:22]([H:58])[c:23]([H:59])[c:24]([H:60])[c:25]([3n:26]->23)[C:27]1([H:61])[H:62])[H:31])([H:28])([H:29])[H:30]", "smiles3Dx": "C([C:1]([C:2]([H:32])([H:33])[H:34])([1P:3]1([C:4]([C:5]([H:36])([H:37])[H:38])([C:6]([H:39])([H:40])[H:41])[H:35])->[Mn+:7]2(<-[4C-:8]#[O+:9])(<-[5H-:10])(<-[6C-:11]#[O+:12])<-[2P:13]([C:14]([C:15]([H:43])([H:44])[H:45])([C:16]([H:46])([H:47])[H:48])[H:42])([C:17]([C:18]([H:50])([H:51])[H:52])([C:19]([H:53])([H:54])[H:55])[H:49])[C:20]([H:56])([H:57])[c:21]3[c:22]([H:58])[c:23]([H:59])[c:24]([H:60])[c:25]([3n:26]->23)[C:27]1([H:61])[H:62])[H:31])([H:28])([H:29])[H:30]", "dummies": []}
C      3.1605     2.7282    -0.2844
C      2.5229     2.6369     1.1169
C      1.3599     3.6317     1.2560
P      1.9598     0.9593     1.4849
C      1.7144     0.9856     3.2783
C      2.6216     0.0074     4.0335
C      0.2421     0.7135     3.5862
Mn     0.0000     0.0000     0.0000
C      0.2307     1.8094    -1.3816
O      0.3458     2.7606    -2.1143
H     -1.3677     0.7531     0.9726
C     -1.4472    -0.7177    -1.6234
O     -2.2094    -1.0957    -2.4780
P     -0.2476    -2.4754     0.8692
C     -1.9460    -3.0842     0.9991
C     -2.0090    -4.6052     1.1904
C     -2.7165    -2.3639     2.1133
C      0.8272    -3.0271     2.2249
C      0.1227    -2.9971     3.5897
C      1.4164    -4.4266     1.9839
C      0.3925    -3.2280    -0.6405
C      1.6384    -2.4728    -1.0881
C      2.6980    -3.1698    -1.6823
C      3.9707    -2.5939    -1.6704
C      4.1892    -1.4299    -0.9272
C      3.0965    -0.7855    -0.3262
N      1.8338    -1.1742    -0.7036
C      3.3432    -0.0941     1.0278
H      3.0649     3.7496    -0.7103
H      4.2474     2.5137    -0.2142
H      2.7345     2.0030    -1.0006
H      3.2991     2.9136     1.8637
H      0.5022     3.3696     0.6126
H      1.6984     4.6579     0.9990
H      0.9996     3.6617     2.3047
H      1.9539     2.0044     3.6488
H      2.4964     0.1628     5.1263
H      3.6891     0.2103     3.8048
H      2.3758    -1.0456     3.8283
H     -0.1455    -0.1020     2.9502
H      0.0905     0.4626     4.6578
H     -0.3571     1.6208     3.3588
H     -2.4515    -2.8479     0.0384
H     -3.0667    -4.9374     1.1207
H     -1.4492    -5.1274     0.3879
H     -1.6291    -4.9284     2.1752
H     -2.5325    -2.8078     3.1104
H     -2.4682    -1.2816     2.1339
H     -3.8064    -2.4548     1.9190
H      1.6717    -2.3217     2.2632
H     -0.4563    -2.0735     3.7470
H      0.8881    -3.0380     4.3937
H     -0.5379    -3.8709     3.7393
H      1.9592    -4.7697     2.8907
H      0.6380    -5.1780     1.7512
H      2.1699    -4.3957     1.1696
H     -0.3744    -3.1619    -1.4368
H      0.6299    -4.2950    -0.4725
H      2.5612    -4.1733    -2.0652
H      4.8097    -3.1291    -2.0959
H      5.2037    -1.1221    -0.7061
H      4.2706     0.5115     0.9747
H      3.4821    -0.8809     1.7886
63
{"conf": 3, "E": 184.46, "rms": -1.0, "geom": "OH", "total_charge": 0, "CA_charge": 1, "smiles": "C[CH:1]([CH3:2])[1P:3]1([CH:4]([CH3:5])[CH3:6])->[Mn+:7]2(<-[4C-:8]#[O+:9])(<-[5H-:10])(<-[6C-:11]#[O+:12])<-[2P:13]([CH:14]([CH3:15])[CH3:16])([CH:17]([CH3:18])[CH3:19])[CH2:20][c:21]3[cH:22][cH:23][cH:24][c:25]([3n:26]->23)[CH2:27]1", "smiles3D": "C([C:1]([C:2]([H:32])([H:33])[H:34])([1P:3]1([C:4]([C:5]([H:36])([H:37])[H:38])([C:6]([H:39])([H:40])[H:41])[H:35])->[Mn+:7]2(<-[4C-:8]#[O+:9])(<-[5H-:10])(<-[6C-:11]#[O+:12])<-[2P:13]([C:14]([C:15]([H:43])([H:44])[H:45])([C:16]([H:46])([H:47])[H:48])[H:42])([C:17]([C:18]([H:50])([H:51])[H:52])([C:19]([H:53])([H:54])[H:55])[H:49])[C:20]([H:56])([H:57])[c:21]3[c:22]([H:58])[c:23]([H:59])[c:24]([H:60])[c:25]([3n:26]->23)[C:27]1([H:61])[H:62])[H:31])([H:28])([H:29])[H:30]", "smiles3Dx": "C([C:1]([C:2]([H:32])([H:33])[H:34])([1P:3]1([C:4]([C:5]([H:36])([H:37])[H:38])([C:6]([H:39])([H:40])[H:41])[H:35])->[Mn+:7]2(<-[4C-:8]#[O+:9])(<-[5H-:10])(<-[6C-:11]#[O+:12])<-[2P:13]([C:14]([C:15]([H:43])([H:44])[H:45])([C:16]([H:46])([H:47])[H:48])[H:42])([C:17]([C:18]([H:50])([H:51])[H:52])([C:19]([H:53])([H:54])[H:55])[H:49])[C:20]([H:56])([H:57])[c:21]3[c:22]([H:58])[c:23]([H:59])[c:24]([H:60])[c:25]([3n:26]->23)[C:27]1([H:61])[H:62])[H:31])([H:28])([H:29])[H:30]", "dummies": []}
C     -0.5561    -2.6883    -2.4209
C      0.9140    -2.4566    -2.7819
C      1.0660    -1.9902    -4.2335
P      1.6457    -1.3214    -1.5771
C      2.8736    -2.3610    -0.7494
C      3.9130    -1.5234     0.0297
C      2.1752    -3.3675     0.1786
Mn     0.0000     0.0000     0.0000
C      1.4783    -0.4181     1.6952
O      2.2479    -0.6336     2.5986
H     -1.0755    -1.4293     0.4291
C     -0.9330     1.3301     1.6142
O     -1.4166     2.0279     2.4706
P     -1.7048     1.2794    -1.5807
C     -3.4334     1.2765    -1.0393
C     -3.8193     2.5393    -0.2585
C     -3.7055     0.0326    -0.1886
C     -1.8063     1.2116    -3.3869
C     -0.4579     1.5023    -4.0421
C     -2.3794    -0.1267    -3.8803
C     -1.0044     2.9123    -1.2603
C      0.5285     2.8322    -1.2874
C      1.2669     3.9298    -1.7464
C      2.5969     3.7399    -2.1237
C      3.1194     2.4457    -2.1757
C      2.3430     1.3687    -1.7220
N      1.1799     1.6499    -1.0417
C      2.6094    -0.0156    -2.3626
H     -1.1072    -3.1744    -3.2539
H     -0.6177    -3.3618    -1.5400
H     -1.0554    -1.7423    -2.1360
H      1.4342    -3.4342    -2.7009
H      2.1411    -1.9502    -4.5087
H      0.5915    -2.7284    -4.9146
H      0.5986    -1.0154    -4.4225
H      3.4180    -2.9386    -1.5284
H      3.5790    -0.4868     0.2267
H      4.1891    -1.9956     0.9966
H      4.8474    -1.4489    -0.5663
H      2.9287    -3.9881     0.7087
H      1.5405    -4.0604    -0.4108
H      1.5324    -2.8705     0.9279
H     -4.0824     1.2253    -1.9393
H     -3.2666     2.6181     0.6977
H     -3.6556     3.4474    -0.8758
H     -4.9027     2.5056    -0.0151
H     -3.4199    -0.8867    -0.7425
H     -3.1432     0.0641     0.7655
H     -4.7891    -0.0350     0.0466
H     -2.5105     2.0114    -3.7060
H     -0.2290     2.5867    -3.9916
H      0.3370     0.9528    -3.5271
H     -0.4702     1.2189    -5.1163
H     -2.9254     0.0440    -4.8325
H     -1.5927    -0.8613    -4.1080
H     -3.0990    -0.5713    -3.1641
H     -1.3158     3.2736    -0.2642
H     -1.3608     3.6262    -2.0334
H      0.7999     4.8972    -1.8819
H      3.1733     4.5715    -2.5080
H      4.0664     2.2732    -2.6718
H      2.3632     0.0463    -3.4333
H      3.6884    -0.2510    -2.2773
63
{"conf": 4, "E": 172.43, "rms": -1.0, "geom": "OH", "total_charge": 0, "CA_charge": 1, "smiles": "C[CH:1]([CH3:2])[1P:3]1([CH:4]([CH3:5])[CH3:6])->[Mn+:7]2(<-[4C-:8]#[O+:9])(<-[5H-:10])(<-[6C-:11]#[O+:12])<-[2P:13]([CH:14]([CH3:15])[CH3:16])([CH:17]([CH3:18])[CH3:19])[CH2:20][c:21]3[cH:22][cH:23][cH:24][c:25]([3n:26]->23)[CH2:27]1", "smiles3D": "C([C:1]([C:2]([H:32])([H:33])[H:34])([1P:3]1([C:4]([C:5]([H:36])([H:37])[H:38])([C:6]([H:39])([H:40])[H:41])[H:35])->[Mn+:7]2(<-[4C-:8]#[O+:9])(<-[5H-:10])(<-[6C-:11]#[O+:12])<-[2P:13]([C:14]([C:15]([H:43])([H:44])[H:45])([C:16]([H:46])([H:47])[H:48])[H:42])([C:17]([C:18]([H:50])([H:51])[H:52])([C:19]([H:53])([H:54])[H:55])[H:49])[C:20]([H:56])([H:57])[c:21]3[c:22]([H:58])[c:23]([H:59])[c:24]([H:60])[c:25]([3n:26]->23)[C:27]1([H:61])[H:62])[H:31])([H:28])([H:29])[H:30]", "smiles3Dx": "C([C:1]([C:2]([H:32])([H:33])[H:34])([1P:3]1([C:4]([C:5]([H:36])([H:37])[H:38])([C:6]([H:39])([H:40])[H:41])[H:35])->[Mn+:7]2(<-[4C-:8]#[O+:9])(<-[5H-:10])(<-[6C-:11]#[O+:12])<-[2P:13]([C:14]([C:15]([H:43])([H:44])[H:45])([C:16]([H:46])([H:47])[H:48])[H:42])([C:17]([C:18]([H:50])([H:51])[H:52])([C:19]([H:53])([H:54])[H:55])[H:49])[C:20]([H:56])([H:57])[c:21]3[c:22]([H:58])[c:23]([H:59])[c:24]([H:60])[c:25]([3n:26]->23)[C:27]1([H:61])[H:62])[H:31])([H:28])([H:29])[H:30]", "dummies": []}
C     -3.3781     1.9387    -1.9286
C     -2.8880     0.6424    -2.5914
C     -1.8611     0.9235    -3.6976
P     -2.2285    -0.4807    -1.3405
C     -3.6804    -1.0399    -0.4166
C     -3.2853    -1.6222     0.9372
C     -4.4920    -2.0756    -1.2123
Mn     0.0000     0.0000     0.0000
C     -0.2162    -2.1192     0.8393
O     -0.3169    -3.2367     1.2815
H     -0.7676     0.7953     1.4704
C      2.0722    -0.1537     0.9632
O      3.1628    -0.2369     1.4711
P      0.9626     2.1905    -1.0870
C     -0.1959     3.4738    -1.6430
C      0.4431     4.5433    -2.5603
C     -0.8799     4.1479    -0.4463
C      2.2639     2.9031    -0.0444
C      1.7581     3.1317     1.3887
C      2.8512     4.1991    -0.6104
C      1.8334     1.5277    -2.5242
C      1.5653     0.0255    -2.7739
C      2.0686    -0.5340    -3.9577
C      1.4776    -1.6857    -4.4805
C      0.3219    -2.1956    -3.8887
C     -0.1463    -1.6196    -2.7015
N      0.6359    -0.6899    -2.0604
C     -1.5915    -1.8942    -2.2534
H     -3.4173     2.7834    -2.6486
H     -4.4104     1.7933    -1.5473
H     -2.7499     2.2162    -1.0613
H     -3.7634     0.1567    -3.0694
H     -1.7842     0.0439    -4.3699
H     -0.8587     1.1235    -3.2952
H     -2.1775     1.7808    -4.3285
H     -4.3307    -0.1599    -0.2318
H     -4.1957    -1.7678     1.5571
H     -2.8044    -2.6130     0.8147
H     -2.6175    -0.9245     1.4839
H     -5.4334    -2.3047    -0.6688
H     -3.9348    -3.0269    -1.3387
H     -4.7735    -1.6857    -2.2107
H     -0.9739     2.9779    -2.2288
H      0.7504     5.4556    -2.0139
H     -0.3208     4.8819    -3.2925
H      1.3037     4.1830    -3.1487
H     -1.8061     4.6559    -0.7906
H     -1.1654     3.4005     0.3244
H     -0.2365     4.9224     0.0145
H      3.0888     2.1616     0.0045
H      1.1458     4.0471     1.4829
H      1.1597     2.2715     1.7485
H      2.6281     3.2471     2.0698
H      3.0977     4.0952    -1.6861
H      3.8031     4.4214    -0.0826
H      2.1861     5.0646    -0.4315
H      1.5149     2.0799    -3.4270
H      2.9247     1.6755    -2.3887
H      2.8415    -0.0272    -4.5222
H      1.8377    -2.1034    -5.4117
H     -0.2378    -2.9785    -4.3850
H     -2.2336    -2.0811    -3.1406
H     -1.6018    -2.7905    -1.6008
63
{"conf": 5, "E": 181.03, "rms": -1.0, "geom": "OH", "total_charge": 0, "CA_charge": 1, "smiles": "C[CH:1]([CH3:2])[1P:3]1([CH:4]([CH3:5])[CH3:6])->[Mn+:7]2(<-[4C-:8]#[O+:9])(<-[5H-:10])(<-[6C-:11]#[O+:12])<-[2P:13]([CH:14]([CH3:15])[CH3:16])([CH:17]([CH3:18])[CH3:19])[CH2:20][c:21]3[cH:22][cH:23][cH:24][c:25]([3n:26]->23)[CH2:27]1", "smiles3D": "C([C:1]([C:2]([H:32])([H:33])[H:34])([1P:3]1([C:4]([C:5]([H:36])([H:37])[H:38])([C:6]([H:39])([H:40])[H:41])[H:35])->[Mn+:7]2(<-[4C-:8]#[O+:9])(<-[5H-:10])(<-[6C-:11]#[O+:12])<-[2P:13]([C:14]([C:15]([H:43])([H:44])[H:45])([C:16]([H:46])([H:47])[H:48])[H:42])([C:17]([C:18]([H:50])([H:51])[H:52])([C:19]([H:53])([H:54])[H:55])[H:49])[C:20]([H:56])([H:57])[c:21]3[c:22]([H:58])[c:23]([H:59])[c:24]([H:60])[c:25]([3n:26]->23)[C:27]1([H:61])[H:62])[H:31])([H:28])([H:29])[H:30]", "smiles3Dx": "C([C:1]([C:2]([H:32])([H:33])[H:34])([1P:3]1([C:4]([C:5]([H:36])([H:37])[H:38])([C:6]([H:39])([H:40])[H:41])[H:35])->[Mn+:7]2(<-[4C-:8]#[O+:9])(<-[5H-:10])(<-[6C-:11]#[O+:12])<-[2P:13]([C:14]([C:15]([H:43])([H:44])[H:45])([C:16]([H:46])([H:47])[H:48])[H:42])([C:17]([C:18]([H:50])([H:51])[H:52])([C:19]([H:53])([H:54])[H:55])[H:49])[C:20]([H:56])([H:57])[c:21]3[c:22]([H:58])[c:23]([H:59])[c:24]([H:60])[c:25]([3n:26]->23)[C:27]1([H:61])[H:62])[H:31])([H:28])([H:29])[H:30]", "dummies": []}
C     -0.6894     2.2154     4.5765
C     -0.3136     2.0684     3.0967
C      0.8625     3.0294     2.8013
P      0.0929     0.3593     2.6109
C     -0.8791    -0.8403     3.5568
C     -0.6031    -0.8099     5.0739
C     -2.3749    -0.6619     3.2668
Mn     0.0000     0.0000     0.0000
C      0.1928     2.2730    -0.1574
O      0.2884     3.4712    -0.2577
H     -1.8284     0.0740    -0.1871
C      0.4170     0.1637    -2.2453
O      0.6443     0.2635    -3.4255
P      0.2337    -2.6157    -0.3468
C      0.2369    -3.8097     1.0090
C     -1.1599    -3.8915     1.6483
C      1.3116    -3.4804     2.0462
C     -0.7809    -3.4012    -1.6242
C     -1.2904    -2.3823    -2.6388
C     -0.0128    -4.5191    -2.3491
C      1.9269    -2.5696    -0.9571
C      2.7516    -1.5439    -0.1587
C      4.1263    -1.7532     0.0055
C      4.8015    -1.0605     1.0113
C      4.0752    -0.2919     1.9233
C      2.6955    -0.1205     1.7365
N      2.1481    -0.5289     0.5431
C      1.8347     0.1069     2.9995
H     -0.7769     3.2945     4.8283
H     -1.6868     1.7972     4.7908
H      0.0934     1.7934     5.2387
H     -1.1845     2.3910     2.4864
H      1.5083     2.6879     1.9707
H      0.4657     4.0355     2.5479
H      1.5243     3.1525     3.6861
H     -0.5936    -1.8366     3.2048
H     -0.7275    -1.8378     5.4771
H     -1.3253    -0.1858     5.6342
H      0.4307    -0.4978     5.3180
H     -2.5645    -0.7526     2.1766
H     -2.9553    -1.4567     3.7822
H     -2.7583     0.3212     3.5960
H      0.4764    -4.8096     0.5922
H     -1.7799    -4.6249     1.0913
H     -1.1152    -4.2436     2.7008
H     -1.6924    -2.9218     1.6061
H      2.3173    -3.7157     1.6404
H      1.1820    -4.0893     2.9657
H      1.2906    -2.4207     2.3085
H     -1.6638    -3.8560    -1.1295
H     -1.7502    -1.5126    -2.1254
H     -2.0767    -2.8507    -3.2686
H     -0.4753    -2.0585    -3.3156
H      0.8218    -4.1174    -2.9600
H     -0.7027    -5.0583    -3.0328
H      0.3888    -5.2623    -1.6317
H      1.9257    -2.2746    -2.0258
H      2.3820    -3.5783    -0.8581
H      4.6502    -2.4948    -0.5845
H      5.8584    -1.2321     1.1696
H      4.5581     0.0614     2.8260
H      1.9328    -0.7820     3.6524
H      2.2281     0.9775     3.5549
63
{"conf": 6, "E": 175.91, "rms": -1.0, "geom": "OH", "total_charge": 0, "CA_charge": 1, "smiles": "C[CH:1]([CH3:2])[1P:3]1([CH:4]([CH3:5])[CH3:6])->[Mn+:7]2(<-[4C-:8]#[O+:9])(<-[5H-:10])(<-[6C-:11]#[O+:12])<-[2P:13]([CH:14]([CH3:15])[CH3:16])([CH:17]([CH3:18])[CH3:19])[CH2:20][c:21]3[cH:22][cH:23][cH:24][c:25]([3n:26]->23)[CH2:27]1", "smiles3D": "C([C:1]([C:2]([H:32])([H:33])[H:34])([1P:3]1([C:4]([C:5]([H:36])([H:37])[H:38])([C:6]([H:39])([H:40])[H:41])[H:35])->[Mn+:7]2(<-[4C-:8]#[O+:9])(<-[5H-:10])(<-[6C-:11]#[O+:12])<-[2P:13]([C:14]([C:15]([H:43])([H:44])[H:45])([C:16]([H:46])([H:47])[H:48])[H:42])([C:17]([C:18]([H:50])([H:51])[H:52])([C:19]([H:53])([H:54])[H:55])[H:49])[C:20]([H:56])([H:57])[c:21]3[c:22]([H:58])[c:23]([H:59])[c:24]([H:60])[c:25]([3n:26]->23)[C:27]1([H:61])[H:62])[H:31])([H:28])([H:29])[H:30]", "smiles3Dx": "C([C:1]([C:2]([H:32])([H:33])[H:34])([1P:3]1([C:4]([C:5]([H:36])([H:37])[H:38])([C:6]([H:39])([H:40])[H:41])[H:35])->[Mn+:7]2(<-[4C-:8]#[O+:9])(<-[5H-:10])(<-[6C-:11]#[O+:12])<-[2P:13]([C:14]([C:15]([H:43])([H:44])[H:45])([C:16]([H:46])([H:47])[H:48])[H:42])([C:17]([C:18]([H:50])([H:51])[H:52])([C:19]([H:53])([H:54])[H:55])[H:49])[C:20]([H:56])([H:57])[c:21]3[c:22]([H:58])[c:23]([H:59])[c:24]([H:60])[c:25]([3n:26]->23)[C:27]1([H:61])[H:62])[H:31])([H:28])([H:29])[H:30]", "dummies": []}
C      1.8246    -3.2993     0.6455
C      2.6885    -2.7279    -0.4764
C      4.1711    -2.9817    -0.1649
P      2.3563    -0.9630    -0.7042
C      2.9943    -0.4285    -2.3170
C      3.0553    -1.5879    -3.3264
C      4.3789     0.2309    -2.2233
Mn     0.0000     0.0000     0.0000
C      0.4414    -0.8595     2.0765
O      0.6684    -1.3048     3.1740
H     -1.0240    -1.4448    -0.4976
C     -1.7030     1.0182     1.1394
O     -2.5992     1.5494     1.7472
P     -0.5916     1.5218    -2.0758
C     -0.6775     0.7382    -3.7067
C     -0.5176    -0.7740    -3.5577
C      0.3358     1.3063    -4.7114
C     -2.1299     2.4676    -1.9891
C     -2.0801     3.5358    -0.8771
C     -3.3269     1.5237    -1.7887
C      0.7115     2.7629    -2.0213
C      1.3836     2.8206    -0.6344
C      2.2453     3.8991    -0.3797
C      3.3571     3.7045     0.4470
C      3.6716     2.4139     0.8816
C      2.7706     1.3760     0.6127
N      1.5271     1.6907     0.1328
C      3.2700    -0.0696     0.5690
H      0.7526    -3.0789     0.4595
H      1.9379    -4.4040     0.6778
H      2.1378    -2.8980     1.6307
H      2.4275    -3.2657    -1.4085
H      4.3585    -4.0755    -0.1138
H      4.4650    -2.5394     0.8100
H      4.8237    -2.5729    -0.9592
H      2.2954     0.3240    -2.7023
H      2.1028    -2.1489    -3.3783
H      3.8752    -2.2946    -3.0837
H      3.2507    -1.1828    -4.3422
H      4.7311     0.5043    -3.2410
H      5.1326    -0.4497    -1.7796
H      4.3295     1.1780    -1.6502
H     -1.6869     0.9262    -4.1275
H     -0.3100    -1.2568    -4.5365
H     -1.4584    -1.2060    -3.1547
H      0.2850    -1.0179    -2.8432
H      0.2491     2.4120    -4.7682
H      0.0990     0.9151    -5.7238
H      1.3774     1.0154    -4.4956
H     -2.2687     2.9917    -2.9601
H     -1.6931     4.4894    -1.2937
H     -3.0916     3.7531    -0.4728
H     -1.4155     3.2568    -0.0393
H     -3.2234     0.8954    -0.8876
H     -4.2677     2.1087    -1.7083
H     -3.4403     0.8464    -2.6593
H      0.2890     3.7569    -2.2714
H      1.4904     2.5187    -2.7637
H      2.1391     4.8320    -0.9191
H      4.0556     4.5146     0.6121
H      4.6378     2.2126     1.3269
H      3.0886    -0.5444     1.5531
H      4.3565    -0.0960     0.3577
63
{"conf": 7, "E": 167.97, "rms": -1.0, "geom": "OH", "total_charge": 0, "CA_charge": 1, "smiles": "C[CH:1]([CH3:2])[1P:3]1([CH:4]([CH3:5])[CH3:6])->[Mn+:7]2(<-[4C-:8]#[O+:9])(<-[5H-:10])(<-[6C-:11]#[O+:12])<-[2P:13]([CH:14]([CH3:15])[CH3:16])([CH:17]([CH3:18])[CH3:19])[CH2:20][c:21]3[cH:22][cH:23][cH:24][c:25]([3n:26]->23)[CH2:27]1", "smiles3D": "C([C:1]([C:2]([H:32])([H:33])[H:34])([1P:3]1([C:4]([C:5]([H:36])([H:37])[H:38])([C:6]([H:39])([H:40])[H:41])[H:35])->[Mn+:7]2(<-[4C-:8]#[O+:9])(<-[5H-:10])(<-[6C-:11]#[O+:12])<-[2P:13]([C:14]([C:15]([H:43])([H:44])[H:45])([C:16]([H:46])([H:47])[H:48])[H:42])([C:17]([C:18]([H:50])([H:51])[H:52])([C:19]([H:53])([H:54])[H:55])[H:49])[C:20]([H:56])([H:57])[c:21]3[c:22]([H:58])[c:23]([H:59])[c:24]([H:60])[c:25]([3n:26]->23)[C:27]1([H:61])[H:62])[H:31])([H:28])([H:29])[H:30]", "smiles3Dx": "C([C:1]([C:2]([H:32])([H:33])[H:34])([1P:3]1([C:4]([C:5]([H:36])([H:37])[H:38])([C:6]([H:39])([H:40])[H:41])[H:35])->[Mn+:7]2(<-[4C-:8]#[O+:9])(<-[5H-:10])(<-[6C-:11]#[O+:12])<-[2P:13]([C:14]([C:15]([H:43])([H:44])[H:45])([C:16]([H:46])([H:47])[H:48])[H:42])([C:17]([C:18]([H:50])([H:51])[H:52])([C:19]([H:53])([H:54])[H:55])[H:49])[C:20]([H:56])([H:57])[c:21]3[c:22]([H:58])[c:23]([H:59])[c:24]([H:60])[c:25]([3n:26]->23)[C:27]1([H:61])[H:62])[H:31])([H:28])([H:29])[H:30]", "dummies": []}
C      3.9704    -3.2570    -0.1241
C      2.4762    -2.9315     0.0107
C      2.1121    -2.8022     1.4886
P      2.0343    -1.4207    -0.8825
C      2.0999    -1.7174    -2.6694
C      3.4901    -1.4500    -3.2694
C      1.6568    -3.1459    -3.0119
Mn     0.0000     0.0000     0.0000
C      1.1420     0.1716     1.9784
O      1.7403     0.2682     3.0211
H     -1.0356    -1.3957     0.6026
C     -1.3321     1.5948     0.9589
O     -2.0313     2.4322     1.4732
P     -1.3018     0.3858    -2.2493
C     -1.5311    -1.0761    -3.2907
C     -2.6028    -0.8627    -4.3670
C     -1.8893    -2.2862    -2.4226
C     -2.8887     1.2545    -2.1270
C     -2.6896     2.7279    -1.7019
C     -3.8180     0.5296    -1.1419
C     -0.2193     1.5015    -3.1552
C      0.9278     2.0548    -2.2801
C      1.7709     3.0173    -2.8568
C      3.1065     3.0906    -2.4489
C      3.6146     2.1184    -1.5840
C      2.7310     1.1891    -1.0217
N      1.3821     1.3842    -1.1706
C      3.2634    -0.1551    -0.5188
H      4.2162    -4.1479     0.4926
H      4.2247    -3.5220    -1.1665
H      4.6094    -2.4193     0.2231
H      1.8928    -3.7759    -0.4094
H      2.2781    -3.7727     2.0031
H      1.0376    -2.5477     1.6002
H      2.7438    -2.0383     1.9870
H      1.4021    -1.0125    -3.1442
H      4.2935    -2.0037    -2.7503
H      3.7162    -0.3639    -3.2568
H      3.5035    -1.7556    -4.3375
H      0.7155    -3.4096    -2.4934
H      2.4369    -3.8868    -2.7392
H      1.4742    -3.2281    -4.1045
H     -0.5833    -1.2936    -3.8091
H     -3.6247    -0.8329    -3.9351
H     -2.4011     0.0688    -4.9378
H     -2.5729    -1.7079    -5.0873
H     -2.9018    -2.1971    -1.9847
H     -1.8591    -3.2110    -3.0372
H     -1.1603    -2.3975    -1.5943
H     -3.3773     1.2619    -3.1201
H     -3.5015     3.0877    -1.0349
H     -2.7098     3.3775    -2.6026
H     -1.7194     2.9096    -1.2022
H     -4.7220     1.1400    -0.9324
H     -3.3114     0.2997    -0.1847
H     -4.1820    -0.4165    -1.5852
H      0.2250     0.9514    -4.0100
H     -0.8103     2.3468    -3.5596
H      1.4369     3.6119    -3.6980
H      3.7770     3.7977    -2.9199
H      4.6833     2.0345    -1.4321
H      3.4236    -0.0978     0.5752
H      4.2270    -0.3963    -1.0075
63
{"conf": 8, "E": 167.29, "rms": -1.0, "geom": "OH", "total_charge": 0, "CA_charge": 1, "smiles": "C[CH:1]([CH3:2])[1P:3]1([CH:4]([CH3:5])[CH3:6])->[Mn+:7]2(<-[4C-:8]#[O+:9])(<-[5H-:10])(<-[6C-:11]#[O+:12])<-[2P:13]([CH:14]([CH3:15])[CH3:16])([CH:17]([CH3:18])[CH3:19])[CH2:20][c:21]3[cH:22][cH:23][cH:24][c:25]([3n:26]->23)[CH2:27]1", "smiles3D": "C([C:1]([C:2]([H:32])([H:33])[H:34])([1P:3]1([C:4]([C:5]([H:36])([H:37])[H:38])([C:6]([H:39])([H:40])[H:41])[H:35])->[Mn+:7]2(<-[4C-:8]#[O+:9])(<-[5H-:10])(<-[6C-:11]#[O+:12])<-[2P:13]([C:14]([C:15]([H:43])([H:44])[H:45])([C:16]([H:46])([H:47])[H:48])[H:42])([C:17]([C:18]([H:50])([H:51])[H:52])([C:19]([H:53])([H:54])[H:55])[H:49])[C:20]([H:56])([H:57])[c:21]3[c:22]([H:58])[c:23]([H:59])[c:24]([H:60])[c:25]([3n:26]->23)[C:27]1([H:61])[H:62])[H:31])([H:28])([H:29])[H:30]", "smiles3Dx": "C([C:1]([C:2]([H:32])([H:33])[H:34])([1P:3]1([C:4]([C:5]([H:36])([H:37])[H:38])([C:6]([H:39])([H:40])[H:41])[H:35])->[Mn+:7]2(<-[4C-:8]#[O+:9])(<-[5H-:10])(<-[6C-:11]#[O+:12])<-[2P:13]([C:14]([C:15]([H:43])([H:44])[H:45])([C:16]([H:46])([H:47])[H:48])[H:42])([C:17]([C:18]([H:50])([H:51])[H:52])([C:19]([H:53])([H:54])[H:55])[H:49])[C:20]([H:56])([H:57])[c:21]3[c:22]([H:58])[c:23]([H:59])[c:24]([H:60])[c:25]([3n:26]->23)[C:27]1([H:61])[H:62])[H:31])([H:28])([H:29])[H:30]", "dummies": []}
C      3.9522    -0.1448    -1.0022
C      3.6340     0.0268     0.4883
C      4.8909     0.4154     1.2880
P      2.2450     1.1663     0.7166
C      2.6255     2.8742     0.2076
C      1.8975     3.9018     1.0999
C      4.1216     3.2047     0.2455
Mn     0.0000     0.0000     0.0000
C      0.7810    -1.7616     1.2367
O      1.1920    -2.6890     1.8888
H      0.6000    -0.7258    -1.5796
C     -1.9683    -1.1694    -0.0169
O     -3.0017    -1.7910    -0.0209
P     -1.3819     1.9417    -1.0837
C     -2.4300     1.4798    -2.4898
C     -3.8696     1.1565    -2.0734
C     -1.8163     0.2813    -3.2201
C     -0.5321     3.4606    -1.5606
C     -1.5117     4.6278    -1.7810
C      0.2982     3.2219    -2.8287
C     -2.4145     2.3078     0.3516
C     -1.6102     2.1756     1.6570
C     -1.9592     2.9756     2.7538
C     -1.1226     3.0126     3.8694
C      0.0985     2.3398     3.8402
C      0.4247     1.5577     2.7239
N     -0.5371     1.3230     1.7700
C      1.8965     1.1832     2.4825
H      4.8243    -0.8210    -1.1295
H      4.1690     0.8116    -1.5107
H      3.0860    -0.6120    -1.5159
H      3.3050    -0.9621     0.8674
H      5.5977     1.0395     0.7083
H      4.6396     0.9063     2.2495
H      5.4512    -0.5103     1.5396
H      2.2784     3.0020    -0.8342
H      1.9326     4.9017     0.6168
H      0.8354     3.6531     1.2619
H      2.3840     3.9980     2.0931
H      4.6914     2.6494    -0.5172
H      4.2661     4.2755    -0.0149
H      4.5408     3.0661     1.2627
H     -2.4673     2.3237    -3.2035
H     -4.3512     2.0477    -1.6188
H     -4.4666     0.8912    -2.9720
H     -3.9128     0.2983    -1.3749
H     -2.3934     0.0666    -4.1448
H     -1.8218    -0.6284    -2.5897
H     -0.7705     0.5035    -3.5193
H      0.1442     3.7443    -0.7572
H     -0.9835     5.4778    -2.2637
H     -1.8847     5.0102    -0.8097
H     -2.3751     4.3585    -2.4186
H      0.9316     2.3162    -2.7157
H     -0.3472     3.0976    -3.7228
H      0.9704     4.0884    -3.0058
H     -2.8294     3.3294     0.2664
H     -3.2519     1.5887     0.3998
H     -2.8448     3.5983     2.7266
H     -1.3739     3.6416     4.7136
H      0.8153     2.4955     4.6368
H      2.0854     0.1741     2.9022
H      2.5640     1.9110     2.9874
63
{"conf": 9, "E": 172.12, "rms": -1.0, "geom": "OH", "total_charge": 0, "CA_charge": 1, "smiles": "C[CH:1]([CH3:2])[1P:3]1([CH:4]([CH3:5])[CH3:6])->[Mn+:7]2(<-[4C-:8]#[O+:9])(<-[5H-:10])(<-[6C-:11]#[O+:12])<-[2P:13]([CH:14]([CH3:15])[CH3:16])([CH:17]([CH3:18])[CH3:19])[CH2:20][c:21]3[cH:22][cH:23][cH:24][c:25]([3n:26]->23)[CH2:27]1", "smiles3D": "C([C:1]([C:2]([H:32])([H:33])[H:34])([1P:3]1([C:4]([C:5]([H:36])([H:37])[H:38])([C:6]([H:39])([H:40])[H:41])[H:35])->[Mn+:7]2(<-[4C-:8]#[O+:9])(<-[5H-:10])(<-[6C-:11]#[O+:12])<-[2P:13]([C:14]([C:15]([H:43])([H:44])[H:45])([C:16]([H:46])([H:47])[H:48])[H:42])([C:17]([C:18]([H:50])([H:51])[H:52])([C:19]([H:53])([H:54])[H:55])[H:49])[C:20]([H:56])([H:57])[c:21]3[c:22]([H:58])[c:23]([H:59])[c:24]([H:60])[c:25]([3n:26]->23)[C:27]1([H:61])[H:62])[H:31])([H:28])([H:29])[H:30]", "smiles3Dx": "C([C:1]([C:2]([H:32])([H:33])[H:34])([1P:3]1([C:4]([C:5]([H:36])([H:37])[H:38])([C:6]([H:39])([H:40])[H:41])[H:35])->[Mn+:7]2(<-[4C-:8]#[O+:9])(<-[5H-:10])(<-[6C-:11]#[O+:12])<-[2P:13]([C:14]([C:15]([H:43])([H:44])[H:45])([C:16]([H:46])([H:47])[H:48])[H:42])([C:17]([C:18]([H:50])([H:51])[H:52])([C:19]([H:53])([H:54])[H:55])[H:49])[C:20]([H:56])([H:57])[c:21]3[c:22]([H:58])[c:23]([H:59])[c:24]([H:60])[c:25]([3n:26]->23)[C:27]1([H:61])[H:62])[H:31])([H:28])([H:29])[H:30]", "dummies": []}
C      3.5295     0.6372     3.3742
C      2.9481    -0.3907     2.3910
C      3.5133    -1.7821     2.7258
P      1.1329    -0.3865     2.3556
C      0.4987    -1.6996     3.4275
C      0.6436    -1.3296     4.9111
C     -0.9673    -1.9891     3.1125
Mn     0.0000     0.0000     0.0000
C     -1.9685     0.2723     1.1387
O     -3.0077     0.4211     1.7322
H     -0.3627    -1.7549    -0.4157
C     -1.2064     0.8548    -1.7485
O     -1.8434     1.3055    -2.6679
P      2.0786     0.2527    -1.5884
C      3.3081    -1.0795    -1.6087
C      2.8217    -2.2399    -0.7401
C      4.7099    -0.6165    -1.1871
C      1.6045     0.4947    -3.3166
C      0.8384    -0.7340    -3.8309
C      2.8239     0.7577    -4.2252
C      2.7791     1.8327    -1.0660
C      1.8535     2.6052    -0.1022
C      2.2469     3.9002     0.2711
C      1.8582     4.4034     1.5161
C      1.2082     3.5641     2.4234
C      0.8269     2.2841     2.0033
N      0.9176     1.9684     0.6731
C      0.5820     1.1876     3.0400
H      3.2960     1.6713     3.0521
H      3.1753     0.4667     4.4103
H      4.6379     0.5600     3.3816
H      3.2885    -0.1130     1.3836
H      4.6062    -1.7939     2.5267
H      3.0608    -2.5803     2.1072
H      3.3635    -2.0333     3.7959
H      1.0735    -2.6270     3.2380
H      0.0160    -0.4532     5.1767
H      0.3191    -2.1850     5.5411
H      1.6973    -1.1127     5.1691
H     -1.6126    -1.1377     3.4103
H     -1.0947    -2.2106     2.0321
H     -1.3017    -2.8840     3.6795
H      3.3924    -1.4646    -2.6408
H      2.0914    -2.8478    -1.3160
H      3.6585    -2.9065    -0.4408
H      2.2922    -1.8759     0.1536
H      5.0458     0.2239    -1.8308
H      4.7756    -0.3269    -0.1251
H      5.4314    -1.4465    -1.3438
H      0.9347     1.3784    -3.3713
H      0.0295    -1.0284    -3.1330
H      0.3783    -0.5023    -4.8149
H      1.5088    -1.6088    -3.9604
H      3.4736     1.5678    -3.8461
H      2.4639     1.0738    -5.2274
H      3.4468    -0.1458    -4.3761
H      2.9642     2.4670    -1.9517
H      3.7394     1.6628    -0.5500
H      2.9437     4.4633    -0.3374
H      2.1912     5.3840     1.8306
H      1.0885     3.8712     3.4548
H     -0.5022     1.1337     3.2604
H      1.1241     1.4148     3.9783
63
{"conf": 10, "E": 160.44, "rms": -1.0, "geom": "OH", "total_charge": 0, "CA_charge": 1, "smiles": "C[CH:1]([CH3:2])[1P:3]1([CH:4]([CH3:5])[CH3:6])->[Mn+:7]2(<-[4C-:8]#[O+:9])(<-[5H-:10])(<-[6C-:11]#[O+:12])<-[2P:13]([CH:14]([CH3:15])[CH3:16])([CH:17]([CH3:18])[CH3:19])[CH2:20][c:21]3[cH:22][cH:23][cH:24][c:25]([3n:26]->23)[CH2:27]1", "smiles3D": "C([C:1]([C:2]([H:32])([H:33])[H:34])([1P:3]1([C:4]([C:5]([H:36])([H:37])[H:38])([C:6]([H:39])([H:40])[H:41])[H:35])->[Mn+:7]2(<-[4C-:8]#[O+:9])(<-[5H-:10])(<-[6C-:11]#[O+:12])<-[2P:13]([C:14]([C:15]([H:43])([H:44])[H:45])([C:16]([H:46])([H:47])[H:48])[H:42])([C:17]([C:18]([H:50])([H:51])[H:52])([C:19]([H:53])([H:54])[H:55])[H:49])[C:20]([H:56])([H:57])[c:21]3[c:22]([H:58])[c:23]([H:59])[c:24]([H:60])[c:25]([3n:26]->23)[C:27]1([H:61])[H:62])[H:31])([H:28])([H:29])[H:30]", "smiles3Dx": "C([C:1]([C:2]([H:32])([H:33])[H:34])([1P:3]1([C:4]([C:5]([H:36])([H:37])[H:38])([C:6]([H:39])([H:40])[H:41])[H:35])->[Mn+:7]2(<-[4C-:8]#[O+:9])(<-[5H-:10])(<-[6C-:11]#[O+:12])<-[2P:13]([C:14]([C:15]([H:43])([H:44])[H:45])([C:16]([H:46])([H:47])[H:48])[H:42])([C:17]([C:18]([H:50])([H:51])[H:52])([C:19]([H:53])([H:54])[H:55])[H:49])[C:20]([H:56])([H:57])[c:21]3[c:22]([H:58])[c:23]([H:59])[c:24]([H:60])[c:25]([3n:26]->23)[C:27]1([H:61])[H:62])[H:31])([H:28])([H:29])[H:30]", "dummies": []}
C     -4.2272    -1.6419    -0.4409
C     -3.0135    -1.9067    -1.3407
C     -2.8424    -0.7538    -2.3349
P     -1.4803    -2.1391    -0.4003
C     -0.7287    -3.6571    -1.0288
C     -0.5972    -3.5961    -2.5595
C     -1.5393    -4.9018    -0.6297
Mn     0.0000     0.0000     0.0000
C     -1.9678     0.9897     0.6238
O     -2.9991     1.5191     0.9559
H     -0.0778     0.6363    -1.7241
C      0.9357     1.9303     0.8023
O      1.4233     2.9484     1.2262
P      2.4876    -0.8712    -0.0594
C      3.6898     0.1652    -0.9295
C      2.9732     0.9900    -2.0011
C      4.4554     1.0942     0.0205
C      2.8675    -2.5881    -0.4635
C      4.2728    -2.9948     0.0191
C      2.7579    -2.8064    -1.9768
C      2.7429    -0.7311     1.7169
C      1.5383    -1.3342     2.4382
C      1.7443    -2.1161     3.5828
C      0.7030    -2.9038     4.0690
C     -0.4974    -2.9730     3.3642
C     -0.6738    -2.1795     2.2219
N      0.2738    -1.2343     1.9083
C     -1.8983    -2.4149     1.3333
H     -4.1085    -0.7132     0.1494
H     -4.4087    -2.5056     0.2327
H     -5.1370    -1.5277    -1.0682
H     -3.2213    -2.8280    -1.9182
H     -1.9737    -0.9370    -3.0002
H     -2.6944     0.2126    -1.8147
H     -3.7456    -0.6700    -2.9763
H      0.2689    -3.7543    -0.5980
H     -1.5586    -3.8217    -3.0656
H     -0.2578    -2.5966    -2.8962
H      0.1448    -4.3493    -2.8999
H     -1.2065    -5.7811    -1.2221
H     -1.3557    -5.1586     0.4338
H     -2.6274    -4.7636    -0.7962
H      4.4256    -0.4864    -1.4390
H      2.2598     1.7078    -1.5489
H      3.7148     1.5618    -2.5988
H      2.4208     0.3207    -2.6947
H      3.7788     1.8175     0.5179
H      5.0091     0.5047     0.7809
H      5.2085     1.6746    -0.5539
H      2.1429    -3.2331     0.0540
H      4.5695    -3.9587    -0.4475
H      5.0483    -2.2432    -0.2270
H      4.2721    -3.1727     1.1135
H      2.6549    -3.8904    -2.1954
H      1.8807    -2.2745    -2.3879
H      3.6580    -2.4282    -2.5057
H      3.6726    -1.2515     2.0142
H      2.8227     0.3345     2.0012
H      2.7176    -2.1641     4.0551
H      0.8560    -3.5265     4.9410
H     -1.2626    -3.6720     3.6781
H     -2.2835    -3.4417     1.4753
H     -2.6802    -1.6981     1.6437
63
{"conf": 11, "E": 195.26, "rms": -1.0, "geom": "OH", "total_charge": 0, "CA_charge": 1, "smiles": "C[CH:1]([CH3:2])[1P:3]1([CH:4]([CH3:5])[CH3:6])->[Mn+:7]2(<-[4C-:8]#[O+:9])(<-[5H-:10])(<-[6C-:11]#[O+:12])<-[2P:13]([CH:14]([CH3:15])[CH3:16])([CH:17]([CH3:18])[CH3:19])[CH2:20][c:21]3[cH:22][cH:23][cH:24][c:25]([3n:26]->23)[CH2:27]1", "smiles3D": "C([C:1]([C:2]([H:32])([H:33])[H:34])([1P:3]1([C:4]([C:5]([H:36])([H:37])[H:38])([C:6]([H:39])([H:40])[H:41])[H:35])->[Mn+:7]2(<-[4C-:8]#[O+:9])(<-[5H-:10])(<-[6C-:11]#[O+:12])<-[2P:13]([C:14]([C:15]([H:43])([H:44])[H:45])([C:16]([H:46])([H:47])[H:48])[H:42])([C:17]([C:18]([H:50])([H:51])[H:52])([C:19]([H:53])([H:54])[H:55])[H:49])[C:20]([H:56])([H:57])[c:21]3[c:22]([H:58])[c:23]([H:59])[c:24]([H:60])[c:25]([3n:26]->23)[C:27]1([H:61])[H:62])[H:31])([H:28])([H:29])[H:30]", "smiles3Dx": "C([C:1]([C:2]([H:32])([H:33])[H:34])([1P:3]1([C:4]([C:5]([H:36])([H:37])[H:38])([C:6]([H:39])([H:40])[H:41])[H:35])->[Mn+:7]2(<-[4C-:8]#[O+:9])(<-[5H-:10])(<-[6C-:11]#[O+:12])<-[2P:13]([C:14]([C:15]([H:43])([H:44])[H:45])([C:16]([H:46])([H:47])[H:48])[H:42])([C:17]([C:18]([H:50])([H:51])[H:52])([C:19]([H:53])([H:54])[H:55])[H:49])[C:20]([H:56])([H:57])[c:21]3[c:22]([H:58])[c:23]([H:59])[c:24]([H:60])[c:25]([3n:26]->23)[C:27]1([H:61])[H:62])[H:31])([H:28])([H:29])[H:30]", "dummies": []}
C      3.2678     0.3235     1.2437
C      2.7119     1.4126     2.1693
C      3.2540     1.1581     3.5783
P      0.8999     1.4011     2.0510
C      0.0940     1.0400     3.6447
C      0.6382     1.8944     4.8159
C     -1.4271     1.3018     3.5403
Mn     0.0000     0.0000     0.0000
C     -1.2646    -1.1185     1.5465
O     -1.9297    -1.7140     2.3574
H      1.2814    -1.3197     0.0228
C     -1.2876    -1.1721    -1.4880
O     -1.9656    -1.7892    -2.2713
P      0.8201     1.2272    -2.2048
C      1.9587     2.6431    -2.3032
C      1.2547     3.9892    -2.0611
C      3.1087     2.4925    -1.3211
C      1.2793     0.0703    -3.5143
C      2.7369    -0.3698    -3.3518
C      1.0622     0.6714    -4.9136
C     -0.8147     1.8294    -2.6689
C     -1.5183     2.3838    -1.4310
C     -2.3411     3.5107    -1.5582
C     -2.5292     4.3345    -0.4462
C     -1.7745     4.1081     0.7082
C     -0.9650     2.9639     0.7832
N     -1.1225     1.9937    -0.1784
C      0.3136     3.0418     1.6412
H      2.7734     0.3423     0.2573
H      4.3586     0.4692     1.0915
H      3.0995    -0.6851     1.6799
H      3.0872     2.3993     1.8322
H      3.1609     2.0642     4.2068
H      2.7933     0.2578     4.0357
H      4.3478     0.9667     3.5279
H      0.2518    -0.0344     3.8805
H      1.3775     1.3271     5.4142
H     -0.1633     2.1304     5.5495
H      1.0592     2.8638     4.4821
H     -1.9620     0.7114     4.3143
H     -1.6627     2.3753     3.7072
H     -1.8537     1.0532     2.5548
H      2.3929     2.6731    -3.3202
H      0.6722     3.9883    -1.1262
H      2.0070     4.8035    -1.9868
H      0.6007     4.2613    -2.9122
H      3.6341     1.5278    -1.4575
H      2.7247     2.5945    -0.2986
H      3.8565     3.2972    -1.4868
H      0.6358    -0.8288    -3.4212
H      2.9155    -0.7433    -2.3207
H      3.4375     0.4627    -3.5713
H      2.9582    -1.1996    -4.0563
H     -0.0078     0.9063    -5.0841
H      1.3538    -0.0729    -5.6851
H      1.6660     1.5842    -5.0820
H     -0.7251     2.6129    -3.4466
H     -1.4137     0.9920    -3.0780
H     -2.7338     3.8082    -2.5224
H     -3.1260     5.2331    -0.5342
H     -1.7293     4.8713     1.4749
H      1.0991     3.5799     1.0785
H      0.0987     3.6046     2.5708
63
{"conf": 12, "E": 171.97, "rms": -1.0, "geom": "OH", "total_charge": 0, "CA_charge": 1, "smiles": "C[CH:1]([CH3:2])[1P:3]1([CH:4]([CH3:5])[CH3:6])->[Mn+:7]2(<-[4C-:8]#[O+:9])(<-[5H-:10])(<-[6C-:11]#[O+:12])<-[2P:13]([CH:14]([CH3:15])[CH3:16])([CH:17]([CH3:18])[CH3:19])[CH2:20][c:21]3[cH:22][cH:23][cH:24][c:25]([3n:26]->23)[CH2:27]1", "smiles3D": "C([C:1]([C:2]([H:32])([H:33])[H:34])([1P:3]1([C:4]([C:5]([H:36])([H:37])[H:38])([C:6]([H:39])([H:40])[H:41])[H:35])->[Mn+:7]2(<-[4C-:8]#[O+:9])(<-[5H-:10])(<-[6C-:11]#[O+:12])<-[2P:13]([C:14]([C:15]([H:43])([H:44])[H:45])([C:16]([H:46])([H:47])[H:48])[H:42])([C:17]([C:18]([H:50])([H:51])[H:52])([C:19]([H:53])([H:54])[H:55])[H:49])[C:20]([H:56])([H:57])[c:21]3[c:22]([H:58])[c:23]([H:59])[c:24]([H:60])[c:25]([3n:26]->23)[C:27]1([H:61])[H:62])[H:31])([H:28])([H:29])[H:30]", "smiles3Dx": "C([C:1]([C:2]([H:32])([H:33])[H:34])([1P:3]1([C:4]([C:5]([H:36])([H:37])[H:38])([C:6]([H:39])([H:40])[H:41])[H:35])->[Mn+:7]2(<-[4C-:8]#[O+:9])(<-[5H-:10])(<-[6C-:11]#[O+:12])<-[2P:13]([C:14]([C:15]([H:43])([H:44])[H:45])([C:16]([H:46])([H:47])[H:48])[H:42])([C:17]([C:18]([H:50])([H:51])[H:52])([C:19]([H:53])([H:54])[H:55])[H:49])[C:20]([H:56])([H:57])[c:21]3[c:22]([H:58])[c:23]([H:59])[c:24]([H:60])[c:25]([3n:26]->23)[C:27]1([H:61])[H:62])[H:31])([H:28])([H:29])[H:30]", "dummies": []}
C     -3.2965     3.9210     1.3834
C     -2.2012     3.2620     0.5215
C     -2.6255     3.3841    -0.9540
P     -1.9199     1.5302     1.0042
C     -2.1344     1.4664     2.8023
C     -2.1150     0.0370     3.3459
C     -1.0092     2.2657     3.4791
Mn     0.0000     0.0000     0.0000
C     -1.0227    -1.7398     1.0805
O     -1.5580    -2.6640     1.6408
H      1.2516     0.2460     1.3255
C      1.0914    -1.7590    -0.9762
O      1.6533    -2.6979    -1.4836
P      1.1281     1.5617    -1.8068
C      2.9131     1.4044    -2.1099
C      3.2718     1.7625    -3.5615
C      3.4118    -0.0006    -1.8009
C      0.7402     3.3325    -1.7295
C      1.9254     4.1595    -1.2132
C      0.2582     3.8989    -3.0755
C      0.2844     0.8231    -3.2241
C     -1.1829     0.4775    -2.8877
C     -2.1522     0.5577    -3.8967
C     -3.5028     0.4453    -3.5611
C     -3.8807     0.3551    -2.2204
C     -2.8900     0.2894    -1.2318
N     -1.5773     0.1394    -1.6151
C     -3.2640     0.6108     0.2319
H     -3.5568     4.9182     0.9675
H     -2.9531     4.1077     2.4186
H     -4.2222     3.3083     1.4024
H     -1.2624     3.8270     0.6809
H     -2.0237     2.7469    -1.6170
H     -2.5008     4.4354    -1.2905
H     -3.6926     3.1108    -1.0945
H     -3.1108     1.9182     3.0684
H     -2.3542     0.0594     4.4307
H     -1.1055    -0.4101     3.2507
H     -2.8865    -0.5985     2.8732
H     -1.1684     2.2910     4.5783
H     -0.9702     3.3127     3.1201
H     -0.0211     1.7997     3.2740
H      3.4527     2.0971    -1.4365
H      4.3704     1.6807    -3.7052
H      2.7847     1.0793    -4.2874
H      2.9995     2.8061    -3.7988
H      2.9807    -0.7367    -2.5088
H      3.1916    -0.2588    -0.7448
H      4.5165    -0.0374    -1.9147
H     -0.0572     3.4544    -1.0084
H      2.3059     3.7400    -0.2574
H      2.7440     4.2257    -1.9583
H      1.5875     5.1966    -1.0014
H     -0.6920     3.4248    -3.3933
H      1.0139     3.7796    -3.8746
H      0.0469     4.9843    -2.9688
H      0.3237     1.5085    -4.0920
H      0.8070    -0.1155    -3.4983
H     -1.8686     0.7509    -4.9237
H     -4.2590     0.5244    -4.3313
H     -4.9279     0.4197    -1.9528
H     -3.4320    -0.3376     0.7714
H     -4.1953     1.2126     0.2652
63
{"conf": 13, "E": 175.76, "rms": -1.0, "geom": "OH", "total_charge": 0, "CA_charge": 1, "smiles": "C[CH:1]([CH3:2])[1P:3]1([CH:4]([CH3:5])[CH3:6])->[Mn+:7]2(<-[4C-:8]#[O+:9])(<-[5H-:10])(<-[6C-:11]#[O+:12])<-[2P:13]([CH:14]([CH3:15])[CH3:16])([CH:17]([CH3:18])[CH3:19])[CH2:20][c:21]3[cH:22][cH:23][cH:24][c:25]([3n:26]->23)[CH2:27]1", "smiles3D": "C([C:1]([C:2]([H:32])([H:33])[H:34])([1P:3]1([C:4]([C:5]([H:36])([H:37])[H:38])([C:6]([H:39])([H:40])[H:41])[H:35])->[Mn+:7]2(<-[4C-:8]#[O+:9])(<-[5H-:10])(<-[6C-:11]#[O+:12])<-[2P:13]([C:14]([C:15]([H:43])([H:44])[H:45])([C:16]([H:46])([H:47])[H:48])[H:42])([C:17]([C:18]([H:50])([H:51])[H:52])([C:19]([H:53])([H:54])[H:55])[H:49])[C:20]([H:56])([H:57])[c:21]3[c:22]([H:58])[c:23]([H:59])[c:24]([H:60])[c:25]([3n:26]->23)[C:27]1([H:61])[H:62])[H:31])([H:28])([H:29])[H:30]", "smiles3Dx": "C([C:1]([C:2]([H:32])([H:33])[H:34])([1P:3]1([C:4]([C:5]([H:36])([H:37])[H:38])([C:6]([H:39])([H:40])[H:41])[H:35])->[Mn+:7]2(<-[4C-:8]#[O+:9])(<-[5H-:10])(<-[6C-:11]#[O+:12])<-[2P:13]([C:14]([C:15]([H:43])([H:44])[H:45])([C:16]([H:46])([H:47])[H:48])[H:42])([C:17]([C:18]([H:50])([H:51])[H:52])([C:19]([H:53])([H:54])[H:55])[H:49])[C:20]([H:56])([H:57])[c:21]3[c:22]([H:58])[c:23]([H:59])[c:24]([H:60])[c:25]([3n:26]->23)[C:27]1([H:61])[H:62])[H:31])([H:28])([H:29])[H:30]", "dummies": []}
C      1.9506     1.5871     3.8474
C      0.5287     1.0449     3.6530
C     -0.3671     2.1468     3.0793
P      0.4849    -0.3974     2.5593
C     -0.4189    -1.7341     3.3843
C      0.4991    -2.5958     4.2630
C     -1.5787    -1.1969     4.2473
Mn     0.0000     0.0000     0.0000
C      1.7739     1.4420     0.1361
O      2.7080     2.2017     0.2025
H     -1.2194     1.3660     0.1755
C      0.2771     0.3160    -2.2492
O      0.4284     0.4893    -3.4332
P     -1.7675    -1.8820    -0.5519
C     -2.3221    -2.0068    -2.2676
C     -2.9385    -0.6756    -2.7260
C     -1.1757    -2.4339    -3.2072
C     -3.3156    -1.8771     0.3871
C     -3.4015    -0.5924     1.2086
C     -3.4930    -3.1125     1.2792
C     -0.8338    -3.3920    -0.2611
C      0.6835    -3.1278    -0.2679
C      1.5287    -4.2486    -0.2878
C      2.7477    -4.1971     0.3952
C      3.0386    -3.0893     1.1947
C      2.1761    -1.9869     1.1560
N      1.1989    -1.9425     0.1976
C      2.1745    -0.9833     2.3028
H      2.6056     0.8156     4.3035
H      2.3860     1.9443     2.8926
H      1.9272     2.4474     4.5500
H      0.1388     0.7578     4.6476
H     -0.4142     3.0040     3.7843
H     -1.4012     1.7739     2.9280
H      0.0251     2.5109     2.1068
H     -0.8367    -2.3796     2.5970
H      1.0743    -1.9673     4.9767
H      1.1866    -3.2020     3.6377
H     -0.1077    -3.3187     4.8496
H     -2.0741    -0.3139     3.8074
H     -1.2325    -0.9169     5.2650
H     -2.3449    -1.9914     4.3703
H     -3.1147    -2.7852    -2.3197
H     -3.2632    -0.7480    -3.7858
H     -2.2356     0.1697    -2.6284
H     -3.8399    -0.4370    -2.1253
H     -1.1533    -3.5409    -3.2882
H     -0.1807    -2.1167    -2.8461
H     -1.3235    -2.0427    -4.2363
H     -4.1602    -1.8727    -0.3332
H     -4.1858    -0.6620     1.9924
H     -3.6572     0.2576     0.5406
H     -2.4267    -0.3636     1.6709
H     -2.7879    -3.1358     2.1256
H     -4.5164    -3.1056     1.7113
H     -3.4077    -4.0420     0.6776
H     -1.0851    -4.1406    -1.0393
H     -1.0979    -3.8112     0.7244
H      1.1881    -5.1915    -0.6973
H      3.3844    -5.0716     0.4316
H      3.8686    -3.1250     1.8892
H      2.8268    -0.1365     2.0234
H      2.5720    -1.4462     3.2262
63
{"conf": 14, "E": 187.51, "rms": -1.0, "geom": "OH", "total_charge": 0, "CA_charge": 1, "smiles": "C[CH:1]([CH3:2])[1P:3]1([CH:4]([CH3:5])[CH3:6])->[Mn+:7]2(<-[4C-:8]#[O+:9])(<-[5H-:10])(<-[6C-:11]#[O+:12])<-[2P:13]([CH:14]([CH3:15])[CH3:16])([CH:17]([CH3:18])[CH3:19])[CH2:20][c:21]3[cH:22][cH:23][cH:24][c:25]([3n:26]->23)[CH2:27]1", "smiles3D": "C([C:1]([C:2]([H:32])([H:33])[H:34])([1P:3]1([C:4]([C:5]([H:36])([H:37])[H:38])([C:6]([H:39])([H:40])[H:41])[H:35])->[Mn+:7]2(<-[4C-:8]#[O+:9])(<-[5H-:10])(<-[6C-:11]#[O+:12])<-[2P:13]([C:14]([C:15]([H:43])([H:44])[H:45])([C:16]([H:46])([H:47])[H:48])[H:42])([C:17]([C:18]([H:50])([H:51])[H:52])([C:19]([H:53])([H:54])[H:55])[H:49])[C:20]([H:56])([H:57])[c:21]3[c:22]([H:58])[c:23]([H:59])[c:24]([H:60])[c:25]([3n:26]->23)[C:27]1([H:61])[H:62])[H:31])([H:28])([H:29])[H:30]", "smiles3Dx": "C([C:1]([C:2]([H:32])([H:33])[H:34])([1P:3]1([C:4]([C:5]([H:36])([H:37])[H:38])([C:6]([H:39])([H:40])[H:41])[H:35])->[Mn+:7]2(<-[4C-:8]#[O+:9])(<-[5H-:10])(<-[6C-:11]#[O+:12])<-[2P:13]([C:14]([C:15]([H:43])([H:44])[H:45])([C:16]([H:46])([H:47])[H:48])[H:42])([C:17]([C:18]([H:50])([H:51])[H:52])([C:19]([H:53])([H:54])[H:55])[H:49])[C:20]([H:56])([H:57])[c:21]3[c:22]([H:58])[c:23]([H:59])[c:24]([H:60])[c:25]([3n:26]->23)[C:27]1([H:61])[H:62])[H:31])([H:28])([H:29])[H:30]", "dummies": []}
C     -4.1693    -0.1057    -0.2369
C     -3.4301    -1.4471    -0.4567
C     -4.4324    -2.6025    -0.2578
P     -1.9916    -1.5958     0.6442
C     -1.5644    -3.3548     0.7110
C     -0.1568    -3.5452     0.1427
C     -1.6752    -3.9461     2.1205
Mn     0.0000     0.0000     0.0000
C     -1.4874     0.9629    -1.4467
O     -2.2611     1.4753    -2.2170
H      0.7152    -1.0546    -1.3265
C      1.2620     1.8175    -0.5910
O      1.9190     2.7779    -0.9074
P      1.9291    -0.3634     1.7859
C      1.9735    -1.5678     3.1373
C      0.7192    -1.4957     3.9996
C      2.1979    -3.0002     2.6241
C      3.6150    -0.3839     1.1226
C      4.3159     0.9770     1.2222
C      3.5909    -0.8530    -0.3350
C      1.6616     1.2137     2.6227
C      0.1571     1.4598     2.8000
C     -0.2952     2.1588     3.9260
C     -1.6353     2.0471     4.2980
C     -2.4576     1.1333     3.6359
C     -1.9630     0.4433     2.5189
N     -0.7624     0.8519     1.9825
C     -2.5587    -0.9533     2.2279
H     -3.4998     0.7076     0.1015
H     -4.6518     0.2103    -1.1862
H     -4.9747    -0.1977     0.5230
H     -3.0638    -1.4769    -1.5054
H     -4.5422    -2.8668     0.8156
H     -4.1372    -3.4942    -0.8463
H     -5.4350    -2.3194    -0.6455
H     -2.2507    -3.9209     0.0623
H      0.2471    -4.5505     0.3888
H      0.5328    -2.7602     0.5048
H     -0.1942    -3.4596    -0.9643
H     -1.4502    -5.0334     2.0862
H     -0.9717    -3.4835     2.8305
H     -2.7145    -3.8439     2.4980
H      2.8395    -1.3055     3.7842
H      0.6619    -2.3664     4.6874
H     -0.1612    -1.4843     3.3540
H      0.7246    -0.5792     4.6243
H      1.2505    -3.5400     2.4632
H      2.7992    -3.0310     1.6937
H      2.7535    -3.5764     3.3945
H      4.2130    -1.1142     1.7081
H      4.3693     1.3143     2.2786
H      3.8191     1.7437     0.5965
H      5.3622     0.8801     0.8617
H      4.6294    -0.9818    -0.7078
H      3.0753    -0.1206    -0.9872
H      3.0756    -1.8330    -0.4198
H      2.0793     2.0409     2.0219
H      2.1625     1.1957     3.6142
H      0.3938     2.7133     4.5507
H     -1.9945     2.5553     5.1835
H     -3.4221     0.8808     4.0589
H     -2.2721    -1.6346     3.0413
H     -3.6624    -0.8832     2.2258
63
{"conf": 15, "E": 181.72, "rms": -1.0, "geom": "OH", "total_charge": 0, "CA_charge": 1, "smiles": "C[CH:1]([CH3:2])[1P:3]1([CH:4]([CH3:5])[CH3:6])->[Mn+:7]2(<-[4C-:8]#[O+:9])(<-[5H-:10])(<-[6C-:11]#[O+:12])<-[2P:13]([CH:14]([CH3:15])[CH3:16])([CH:17]([CH3:18])[CH3:19])[CH2:20][c:21]3[cH:22][cH:23][cH:24][c:25]([3n:26]->23)[CH2:27]1", "smiles3D": "C([C:1]([C:2]([H:32])([H:33])[H:34])([1P:3]1([C:4]([C:5]([H:36])([H:37])[H:38])([C:6]([H:39])([H:40])[H:41])[H:35])->[Mn+:7]2(<-[4C-:8]#[O+:9])(<-[5H-:10])(<-[6C-:11]#[O+:12])<-[2P:13]([C:14]([C:15]([H:43])([H:44])[H:45])([C:16]([H:46])([H:47])[H:48])[H:42])([C:17]([C:18]([H:50])([H:51])[H:52])([C:19]([H:53])([H:54])[H:55])[H:49])[C:20]([H:56])([H:57])[c:21]3[c:22]([H:58])[c:23]([H:59])[c:24]([H:60])[c:25]([3n:26]->23)[C:27]1([H:61])[H:62])[H:31])([H:28])([H:29])[H:30]", "smiles3Dx": "C([C:1]([C:2]([H:32])([H:33])[H:34])([1P:3]1([C:4]([C:5]([H:36])([H:37])[H:38])([C:6]([H:39])([H:40])[H:41])[H:35])->[Mn+:7]2(<-[4C-:8]#[O+:9])(<-[5H-:10])(<-[6C-:11]#[O+:12])<-[2P:13]([C:14]([C:15]([H:43])([H:44])[H:45])([C:16]([H:46])([H:47])[H:48])[H:42])([C:17]([C:18]([H:50])([H:51])[H:52])([C:19]([H:53])([H:54])[H:55])[H:49])[C:20]([H:56])([H:57])[c:21]3[c:22]([H:58])[c:23]([H:59])[c:24]([H:60])[c:25]([3n:26]->23)[C:27]1([H:61])[H:62])[H:31])([H:28])([H:29])[H:30]", "dummies": []}
C      2.9214    -0.8792    -3.6121
C      3.1788    -0.3704    -2.1835
C      4.6799    -0.4719    -1.8699
P      2.1470    -1.2137    -0.9467
C      1.9360    -2.9810    -1.2779
C      1.0108    -3.2275    -2.4773
C      3.2764    -3.7054    -1.4663
Mn     0.0000     0.0000     0.0000
C     -0.0661    -1.8212     1.3869
O     -0.1009    -2.7802     2.1172
H     -1.2180    -0.7387    -1.1634
C     -1.6345     0.8058     1.3845
O     -2.4983     1.2248     2.1144
P     -0.0112     2.4156    -1.0506
C     -1.1808     3.5680    -0.2769
C     -1.2969     4.8833    -1.0705
C     -0.7622     3.8982     1.1706
C     -0.2476     2.5613    -2.8344
C     -1.6646     2.0947    -3.2073
C      0.7622     1.7122    -3.5844
C      1.6023     3.0451    -0.6002
C      2.1130     2.3480     0.6711
C      3.1740     2.9522     1.3633
C      4.0746     2.1484     2.0664
C      3.9931     0.7608     1.9391
C      2.9105     0.2098     1.2407
N      1.8574     1.0169     0.9057
C      3.0469    -1.1706     0.6169
H      3.4609    -1.8195    -3.8289
H      3.2964    -0.1248    -4.3364
H      1.8476    -1.0226    -3.8246
H      2.9117     0.6998    -2.1512
H      5.0085    -1.5197    -1.7271
H      4.9314     0.1327    -0.9738
H      5.2701    -0.0419    -2.7075
H      1.4444    -3.4222    -0.3849
H      0.5501    -4.2336    -2.3794
H      1.5582    -3.2246    -3.4403
H      0.1866    -2.4836    -2.5082
H      3.9407    -3.5421    -0.5936
H      3.0926    -4.7987    -1.5360
H      3.8025    -3.4030    -2.3876
H     -2.1797     3.0833    -0.2509
H     -1.8984     5.6192    -0.4949
H     -0.2999     5.3309    -1.2646
H     -1.8245     4.7383    -2.0324
H     -1.6387     4.2925     1.7274
H     -0.3823     3.0143     1.7155
H      0.0293     4.6763     1.2011
H     -0.1168     3.6197    -3.1406
H     -2.4450     2.6622    -2.6643
H     -1.7970     1.0169    -2.9710
H     -1.8396     2.2424    -4.2944
H      1.7821     2.1322    -3.4891
H      0.5242     1.6903    -4.6695
H      0.7054     0.6834    -3.1895
H      1.5456     4.1384    -0.4314
H      2.3159     2.8542    -1.4222
H      3.3750     4.0109     1.2564
H      4.9220     2.5967     2.5688
H      4.8079     0.1380     2.2867
H      2.6154    -1.9208     1.3082
H      4.1134    -1.4160     0.4586
