# Supplementary material for: MACE: Automated Assessment of Stereochemistry of Transition Metal Complexes and Its Applications in Computational Catalysis
Source: J Chem Theory Comput. 2024 Feb 16;20(5):2313–20. doi: 10.1021/acs.jctc.3c01313 (PMC10938507; doi:10.1021/acs.jctc.3c01313)
Supplement: Supplementary file 3 — ct3c01313_si_003.zip [file ct3c01313_si_003.zip › structures/screening/mace_MeCN/Mn_PNpyP_Me_bic_0.xyz]

45
{"conf": 0, "E": 91.53, "rms": -1.0, "geom": "OH", "total_charge": 0, "CA_charge": 1, "smiles": "C[C:1]#[6N:2]->[Mn+:3]1(<-[3H-:4])(<-[4C-:5]#[O+:6])(<-[5C-:7]#[O+:8])<-[1P:9]([CH3:10])([CH3:11])[CH2:12][c:13]2[cH:14][cH:15][cH:16][c:17]([n:18]2)[CH2:19][2P:20]->1([CH3:21])[CH3:22]", "smiles3D": "C([C:1]#[6N:2]->[Mn+:3]1(<-[3H-:4])(<-[4C-:5]#[O+:6])(<-[5C-:7]#[O+:8])<-[1P:9]([C:10]([H:26])([H:27])[H:28])([C:11]([H:29])([H:30])[H:31])[C:12]([H:32])([H:33])[c:13]2[c:14]([H:34])[c:15]([H:35])[c:16]([H:36])[c:17]([n:18]2)[C:19]([H:37])([H:38])[2P:20]->1([C:21]([H:39])([H:40])[H:41])[C:22]([H:42])([H:43])[H:44])([H:23])([H:24])[H:25]", "smiles3Dx": "C([C:1]#[6N:2]->[Mn+:3]1(<-[3H-:4])(<-[4C-:5]#[O+:6])(<-[5C-:7]#[O+:8])<-[1P:9]([C:10]([H:26])([H:27])[H:28])([C:11]([H:29])([H:30])[H:31])[C:12]([H:32])([H:33])[c:13]2[c:14]([H:34])[c:15]([H:35])[c:16]([H:36])[c:17]([n:18]2)[C:19]([H:37])([H:38])[2P:20]->1([C:21]([H:39])([H:40])[H:41])[C:22]([H:42])([H:43])[H:44])([H:23])([H:24])[H:25]", "dummies": []}
C      2.4704    -2.4005     3.5953
C      1.7443    -1.6919     2.5420
N      1.1347    -1.0991     1.6554
Mn     0.0000     0.0000     0.0000
H     -1.5821    -0.6668     0.6608
C     -0.1792     1.7868     1.4194
O     -0.2738     2.7285     2.1667
C      1.9922     0.8457    -0.7529
O      3.0404     1.2904    -1.1499
P     -1.4059     1.4356    -1.7995
C     -2.7407     0.5235    -2.5699
C     -2.2193     2.8459    -1.0565
C     -0.4766     2.1472    -3.1679
C      0.1725     1.0514    -3.9459
C      0.0303     0.8995    -5.3319
C      0.4909    -0.2806    -5.9330
C      1.0355    -1.3043    -5.1445
C      1.1544    -1.1019    -3.7628
N      0.7663     0.0743    -3.2350
C      1.5025    -2.1875    -2.7996
P      0.2731    -2.2342    -1.4846
C      0.7614    -3.6423    -0.4940
C     -1.2401    -2.7675    -2.2805
H      2.6594    -3.4455     3.2741
H      3.4374    -1.8909     3.7848
H      1.8646    -2.4028     4.5247
H     -3.2099    -0.1456    -1.8201
H     -2.3443    -0.0832    -3.4074
H     -3.5014     1.2309    -2.9596
H     -2.8303     3.3706    -1.8200
H     -1.4561     3.5431    -0.6540
H     -2.8757     2.5013    -0.2312
H     -1.1649     2.7240    -3.8223
H      0.3043     2.8270    -2.7677
H     -0.4573     1.6597    -5.9287
H      0.3788    -0.4224    -7.0000
H      1.3239    -2.2446    -5.5968
H      2.5018    -1.9840    -2.3613
H      1.5235    -3.1683    -3.3213
H      0.0200    -3.7988     0.3162
H      0.8098    -4.5496    -1.1311
H      1.7594    -3.4522    -0.0485
H     -2.1016    -2.5472    -1.6177
H     -1.1958    -3.8585    -2.4765
H     -1.3675    -2.2297    -3.2404
45
{"conf": 1, "E": 89.58, "rms": -1.0, "geom": "OH", "total_charge": 0, "CA_charge": 1, "smiles": "C[C:1]#[6N:2]->[Mn+:3]1(<-[3H-:4])(<-[4C-:5]#[O+:6])(<-[5C-:7]#[O+:8])<-[1P:9]([CH3:10])([CH3:11])[CH2:12][c:13]2[cH:14][cH:15][cH:16][c:17]([n:18]2)[CH2:19][2P:20]->1([CH3:21])[CH3:22]", "smiles3D": "C([C:1]#[6N:2]->[Mn+:3]1(<-[3H-:4])(<-[4C-:5]#[O+:6])(<-[5C-:7]#[O+:8])<-[1P:9]([C:10]([H:26])([H:27])[H:28])([C:11]([H:29])([H:30])[H:31])[C:12]([H:32])([H:33])[c:13]2[c:14]([H:34])[c:15]([H:35])[c:16]([H:36])[c:17]([n:18]2)[C:19]([H:37])([H:38])[2P:20]->1([C:21]([H:39])([H:40])[H:41])[C:22]([H:42])([H:43])[H:44])([H:23])([H:24])[H:25]", "smiles3Dx": "C([C:1]#[6N:2]->[Mn+:3]1(<-[3H-:4])(<-[4C-:5]#[O+:6])(<-[5C-:7]#[O+:8])<-[1P:9]([C:10]([H:26])([H:27])[H:28])([C:11]([H:29])([H:30])[H:31])[C:12]([H:32])([H:33])[c:13]2[c:14]([H:34])[c:15]([H:35])[c:16]([H:36])[c:17]([n:18]2)[C:19]([H:37])([H:38])[2P:20]->1([C:21]([H:39])([H:40])[H:41])[C:22]([H:42])([H:43])[H:44])([H:23])([H:24])[H:25]", "dummies": []}
C     -3.6911     1.0245    -3.1807
C     -2.6061     0.7198    -2.2486
N     -1.6954     0.4663    -1.4641
Mn     0.0000     0.0000     0.0000
H     -1.0963    -1.1870     0.8794
C      0.6574    -1.6734    -1.4165
O      1.0045    -2.5550    -2.1625
C      1.3565     1.4689    -1.1131
O      2.0717     2.2435    -1.6983
P      2.0657    -0.6862     1.5830
C      3.3045    -1.6494     0.7227
C      2.9791     0.6953     2.2640
C      1.6285    -1.7048     3.0011
C      0.6240    -0.9812     3.8397
C      0.7424    -0.8530     5.2302
C     -0.1243     0.0161     5.9063
C     -1.0559     0.7776     5.1880
C     -1.1359     0.6149     3.7983
N     -0.3389    -0.2908     3.1936
C     -1.9335     1.5227     2.9177
P     -0.9290     2.0233     1.5106
C      0.3342     3.0934     2.1935
C     -1.9928     3.1300     0.5908
H     -4.3968     0.1694    -3.2190
H     -4.2282     1.9325    -2.8374
H     -3.2708     1.2033    -4.1917
H      4.1511    -1.8664     1.4065
H      2.8570    -2.6039     0.3776
H      3.6742    -1.0776    -0.1531
H      2.4619     1.0766     3.1660
H      3.0451     1.5026     1.5070
H      4.0018     0.3670     2.5416
H      2.5412    -1.9180     3.5979
H      1.1907    -2.6608     2.6460
H      1.5104    -1.3870     5.7753
H     -0.0398     0.1371     6.9785
H     -1.6761     1.5019     5.7004
H     -2.8335     0.9846     2.5539
H     -2.2491     2.4244     3.4853
H      0.7265     2.6561     3.1325
H     -0.0981     4.0920     2.4092
H      1.1608     3.2009     1.4626
H     -1.4388     3.5350    -0.2809
H     -2.3168     3.9664     1.2440
H     -2.8846     2.5746     0.2350
45
{"conf": 2, "E": 89.58, "rms": -1.0, "geom": "OH", "total_charge": 0, "CA_charge": 1, "smiles": "C[C:1]#[6N:2]->[Mn+:3]1(<-[3H-:4])(<-[4C-:5]#[O+:6])(<-[5C-:7]#[O+:8])<-[1P:9]([CH3:10])([CH3:11])[CH2:12][c:13]2[cH:14][cH:15][cH:16][c:17]([n:18]2)[CH2:19][2P:20]->1([CH3:21])[CH3:22]", "smiles3D": "C([C:1]#[6N:2]->[Mn+:3]1(<-[3H-:4])(<-[4C-:5]#[O+:6])(<-[5C-:7]#[O+:8])<-[1P:9]([C:10]([H:26])([H:27])[H:28])([C:11]([H:29])([H:30])[H:31])[C:12]([H:32])([H:33])[c:13]2[c:14]([H:34])[c:15]([H:35])[c:16]([H:36])[c:17]([n:18]2)[C:19]([H:37])([H:38])[2P:20]->1([C:21]([H:39])([H:40])[H:41])[C:22]([H:42])([H:43])[H:44])([H:23])([H:24])[H:25]", "smiles3Dx": "C([C:1]#[6N:2]->[Mn+:3]1(<-[3H-:4])(<-[4C-:5]#[O+:6])(<-[5C-:7]#[O+:8])<-[1P:9]([C:10]([H:26])([H:27])[H:28])([C:11]([H:29])([H:30])[H:31])[C:12]([H:32])([H:33])[c:13]2[c:14]([H:34])[c:15]([H:35])[c:16]([H:36])[c:17]([n:18]2)[C:19]([H:37])([H:38])[2P:20]->1([C:21]([H:39])([H:40])[H:41])[C:22]([H:42])([H:43])[H:44])([H:23])([H:24])[H:25]", "dummies": []}
C     -1.5172    -2.5318     4.0098
C     -1.0692    -1.7916     2.8307
N     -0.6943    -1.1675     1.8413
Mn     0.0000     0.0000     0.0000
H      1.6107     0.3289     0.8255
C      0.8384    -1.9614    -0.8303
O      1.2800    -2.9944    -1.2684
C     -2.0030    -0.4299    -1.0197
O     -3.0586    -0.6549    -1.5575
P      0.8737     1.1912    -2.2498
C     -0.2683     2.3703    -2.9654
C      1.1860     0.0258    -3.5714
C      2.4267     2.0851    -2.0804
C      2.2806     3.1367    -1.0275
C      2.6892     4.4642    -1.2140
C      2.3235     5.4252    -0.2620
C      1.5198     5.0636     0.8275
C      1.1359     3.7234     0.9705
N      1.5750     2.8129     0.0764
C      0.1128     3.2718     1.9629
P     -1.0692     2.1853     1.1491
C     -2.2400     1.7753     2.4388
C     -1.9913     3.2443     0.0377
H     -2.1606    -3.3780     3.6927
H     -2.0955    -1.8553     4.6723
H     -0.6356    -2.9223     4.5584
H     -1.3055     1.9969    -2.8478
H     -0.0443     2.5004    -4.0442
H     -0.1672     3.3466    -2.4524
H      1.4998     0.5718    -4.4852
H      0.2608    -0.5485    -3.7835
H      1.9917    -0.6727    -3.2659
H      3.2281     1.3768    -1.7840
H      2.6913     2.5530    -3.0529
H      3.2486     4.7563    -2.0936
H      2.6196     6.4576    -0.3955
H      1.1769     5.8183     1.5238
H      0.6155     2.7191     2.7836
H     -0.4226     4.1492     2.3851
H     -1.7200     1.2231     3.2482
H     -2.6814     2.7054     2.8528
H     -3.0456     1.1394     2.0175
H     -1.2980     3.9343    -0.4819
H     -2.7315     3.8367     0.6138
H     -2.5216     2.6210    -0.7102
45
{"conf": 3, "E": 91.53, "rms": -1.0, "geom": "OH", "total_charge": 0, "CA_charge": 1, "smiles": "C[C:1]#[6N:2]->[Mn+:3]1(<-[3H-:4])(<-[4C-:5]#[O+:6])(<-[5C-:7]#[O+:8])<-[1P:9]([CH3:10])([CH3:11])[CH2:12][c:13]2[cH:14][cH:15][cH:16][c:17]([n:18]2)[CH2:19][2P:20]->1([CH3:21])[CH3:22]", "smiles3D": "C([C:1]#[6N:2]->[Mn+:3]1(<-[3H-:4])(<-[4C-:5]#[O+:6])(<-[5C-:7]#[O+:8])<-[1P:9]([C:10]([H:26])([H:27])[H:28])([C:11]([H:29])([H:30])[H:31])[C:12]([H:32])([H:33])[c:13]2[c:14]([H:34])[c:15]([H:35])[c:16]([H:36])[c:17]([n:18]2)[C:19]([H:37])([H:38])[2P:20]->1([C:21]([H:39])([H:40])[H:41])[C:22]([H:42])([H:43])[H:44])([H:23])([H:24])[H:25]", "smiles3Dx": "C([C:1]#[6N:2]->[Mn+:3]1(<-[3H-:4])(<-[4C-:5]#[O+:6])(<-[5C-:7]#[O+:8])<-[1P:9]([C:10]([H:26])([H:27])[H:28])([C:11]([H:29])([H:30])[H:31])[C:12]([H:32])([H:33])[c:13]2[c:14]([H:34])[c:15]([H:35])[c:16]([H:36])[c:17]([n:18]2)[C:19]([H:37])([H:38])[2P:20]->1([C:21]([H:39])([H:40])[H:41])[C:22]([H:42])([H:43])[H:44])([H:23])([H:24])[H:25]", "dummies": []}
C      4.3888     2.2727     0.6039
C      3.1014     1.6014     0.4283
N      2.0188     1.0401     0.2796
Mn     0.0000     0.0000     0.0000
H      0.5572    -0.6093    -1.6440
C      0.9117    -1.8573     0.9791
O      1.3914    -2.8361     1.4949
C     -0.6270     0.7405     2.0759
O     -0.9577     1.1305     3.1680
P     -2.2775    -1.4149    -0.2949
C     -2.0201    -3.1711    -0.0662
C     -2.9991    -1.2933    -1.9294
C     -3.6217    -1.0264     0.8385
C     -4.0118     0.4041     0.6691
C     -5.3273     0.8223     0.4269
C     -5.5556     2.1566     0.0613
C     -4.4747     3.0340    -0.1056
C     -3.1787     2.5650     0.1486
N     -3.0090     1.2968     0.5675
C     -1.9446     3.3251    -0.2073
P     -0.8541     2.2703    -1.1775
C     -1.7167     2.0065    -2.7247
C      0.5038     3.3500    -1.6167
H      5.1913     1.6588     0.1458
H      4.5937     2.4020     1.6865
H      4.3567     3.2666     0.1120
H     -1.6856    -3.3633     0.9738
H     -1.2437    -3.5260    -0.7748
H     -2.9684    -3.7159    -0.2541
H     -2.1904    -1.2706    -2.6879
H     -3.6001    -0.3661    -2.0046
H     -3.6543    -2.1691    -2.1154
H     -3.2827    -1.1945     1.8820
H     -4.4892    -1.6866     0.6237
H     -6.1533     0.1249     0.4844
H     -6.5629     2.4959    -0.1424
H     -4.6427     4.0435    -0.4587
H     -2.2094     4.2273    -0.7993
H     -1.4234     3.6365     0.7219
H     -1.2609     1.1477    -3.2581
H     -1.6394     2.9153    -3.3563
H     -2.7847     1.7910    -2.5255
H      0.1147     4.2447    -2.1455
H      1.2084     2.8065    -2.2793
H      1.0349     3.6688    -0.6965
45
{"conf": 4, "E": 323.65, "rms": -1.0, "geom": "OH", "total_charge": 0, "CA_charge": 1, "smiles": "C[C:1]#[6N:2]->[Mn+:3]1(<-[3H-:4])(<-[4C-:5]#[O+:6])(<-[5C-:7]#[O+:8])<-[1P:9]([CH3:10])([CH3:11])[CH2:12][c:13]2[cH:14][cH:15][cH:16][c:17]([n:18]2)[CH2:19][2P:20]->1([CH3:21])[CH3:22]", "smiles3D": "C([C:1]#[6N:2]->[Mn+:3]1(<-[3H-:4])(<-[4C-:5]#[O+:6])(<-[5C-:7]#[O+:8])<-[1P:9]([C:10]([H:26])([H:27])[H:28])([C:11]([H:29])([H:30])[H:31])[C:12]([H:32])([H:33])[c:13]2[c:14]([H:34])[c:15]([H:35])[c:16]([H:36])[c:17]([n:18]2)[C:19]([H:37])([H:38])[2P:20]->1([C:21]([H:39])([H:40])[H:41])[C:22]([H:42])([H:43])[H:44])([H:23])([H:24])[H:25]", "smiles3Dx": "C([C:1]#[6N:2]->[Mn+:3]1(<-[3H-:4])(<-[4C-:5]#[O+:6])(<-[5C-:7]#[O+:8])<-[1P:9]([C:10]([H:26])([H:27])[H:28])([C:11]([H:29])([H:30])[H:31])[C:12]([H:32])([H:33])[c:13]2[c:14]([H:34])[c:15]([H:35])[c:16]([H:36])[c:17]([n:18]2)[C:19]([H:37])([H:38])[2P:20]->1([C:21]([H:39])([H:40])[H:41])[C:22]([H:42])([H:43])[H:44])([H:23])([H:24])[H:25]", "dummies": []}
C      3.3486    -1.6962    -3.2828
C      2.4027    -1.1415    -2.3157
N      1.6048    -0.6743    -1.5023
Mn     0.0000     0.0000     0.0000
H      0.6139     0.7778     1.5479
C      0.8349    -1.9200     0.9251
O      1.2760    -2.9313     1.4119
C     -0.7896    -1.0084    -1.8992
O     -1.2055    -1.5390    -2.8991
P      2.3392     1.4152    -0.3433
C      2.2938     2.9815     0.5277
C      3.6892     0.5678     0.4773
C      3.0570     1.8637    -1.9494
C      2.0044     2.2168    -2.9493
C      2.2717     2.9890    -4.0877
C      1.1972     3.4282    -4.8759
C     -0.1199     3.1343    -4.4933
C     -0.3286     2.3559    -3.3481
N      0.7347     1.8856    -2.6714
C     -1.6657     2.1647    -2.7143
P     -1.4712     2.0724    -0.9241
C     -0.9368     3.7067    -0.4254
C     -3.1547     1.9773    -0.3259
H      3.3487    -1.0697    -4.1984
H      3.0480    -2.7320    -3.5419
H      4.3657    -1.7043    -2.8401
H      1.5531     2.9294     1.3493
H      3.2944     3.2044     0.9520
H      2.0112     3.7904    -0.1736
H      4.6219     1.1598     0.3706
H      3.4496     0.4489     1.5541
H      3.8362    -0.4319     0.0227
H      3.6728     1.0321    -2.3367
H      3.7204     2.7431    -1.8050
H      3.2856     3.2717    -4.3411
H      1.3825     4.0367    -5.7514
H     -0.9548     3.5338    -5.0550
H     -2.1216     1.2252    -3.0876
H     -2.3280     3.0198    -2.9684
H     -1.7764     4.4231    -0.5386
H     -0.6166     3.6830     0.6350
H     -0.0923     4.0344    -1.0620
H     -3.1599     2.0712     0.7795
H     -3.5939     1.0003    -0.6146
H     -3.7566     2.7977    -0.7691
