# Supplementary material for: MACE: Automated Assessment of Stereochemistry of Transition Metal Complexes and Its Applications in Computational Catalysis
Source: J Chem Theory Comput. 2024 Feb 16;20(5):2313–20. doi: 10.1021/acs.jctc.3c01313 (PMC10938507; doi:10.1021/acs.jctc.3c01313)
Supplement: Supplementary file 3 — ct3c01313_si_003.zip [file ct3c01313_si_003.zip › structures/screening/mace_MeCN/Mn_PNpyP_Me_bic_1.xyz]

45
{"conf": 0, "E": 89.99, "rms": -1.0, "geom": "OH", "total_charge": 0, "CA_charge": 1, "smiles": "C[C:1]#[5N:2]->[Mn+:3]1(<-[3H-:4])(<-[4C-:5]#[O+:6])(<-[6C-:7]#[O+:8])<-[1P:9]([CH3:10])([CH3:11])[CH2:12][c:13]2[cH:14][cH:15][cH:16][c:17]([n:18]2)[CH2:19][2P:20]->1([CH3:21])[CH3:22]", "smiles3D": "C([C:1]#[5N:2]->[Mn+:3]1(<-[3H-:4])(<-[4C-:5]#[O+:6])(<-[6C-:7]#[O+:8])<-[1P:9]([C:10]([H:26])([H:27])[H:28])([C:11]([H:29])([H:30])[H:31])[C:12]([H:32])([H:33])[c:13]2[c:14]([H:34])[c:15]([H:35])[c:16]([H:36])[c:17]([n:18]2)[C:19]([H:37])([H:38])[2P:20]->1([C:21]([H:39])([H:40])[H:41])[C:22]([H:42])([H:43])[H:44])([H:23])([H:24])[H:25]", "smiles3Dx": "C([C:1]#[5N:2]->[Mn+:3]1(<-[3H-:4])(<-[4C-:5]#[O+:6])(<-[6C-:7]#[O+:8])<-[1P:9]([C:10]([H:26])([H:27])[H:28])([C:11]([H:29])([H:30])[H:31])[C:12]([H:32])([H:33])[c:13]2[c:14]([H:34])[c:15]([H:35])[c:16]([H:36])[c:17]([n:18]2)[C:19]([H:37])([H:38])[2P:20]->1([C:21]([H:39])([H:40])[H:41])[C:22]([H:42])([H:43])[H:44])([H:23])([H:24])[H:25]", "dummies": []}
C     -4.6405    -1.5674    -0.8872
C     -3.2778    -1.1080    -0.6215
N     -2.1329    -0.7216    -0.4008
Mn     0.0000     0.0000     0.0000
H      1.7136     0.5778     0.3341
C      0.3558    -1.8092     1.3561
O      0.5432    -2.7628     2.0699
C     -0.7325     1.1343     1.8481
O     -1.1189     1.7324     2.8213
P      0.8708    -1.5170    -2.0470
C      0.8023    -3.2694    -1.6896
C     -0.0775    -1.3424    -3.5553
C      2.5807    -1.2308    -2.5363
C      2.9597     0.1841    -2.2309
C      4.2185     0.5385    -1.7272
C      4.4335     1.8577    -1.3070
C      3.3867     2.7880    -1.3514
C      2.1450     2.3875    -1.8627
N      2.0023     1.1308    -2.3365
C      0.9241     3.2493    -1.7877
P     -0.5141     2.2285    -1.4210
C     -1.2892     1.9341    -3.0075
C     -1.6411     3.3395    -0.5849
H     -5.2510    -1.4656     0.0334
H     -4.6171    -2.6314    -1.2004
H     -5.0858    -0.9532    -1.6966
H      1.4505    -3.4953    -0.8184
H     -0.2432    -3.5580    -1.4559
H      1.1563    -3.8443    -2.5703
H     -1.1479    -1.2018    -3.3037
H      0.0372    -2.2541    -4.1770
H      0.2877    -0.4651    -4.1246
H      2.6936    -1.4160    -3.6249
H      3.2432    -1.9258    -1.9774
H      5.0075    -0.1970    -1.6340
H      5.3962     2.1467    -0.9058
H      3.5334     3.7899    -0.9679
H      1.0492     4.0082    -0.9861
H      0.7775     3.7661    -2.7591
H     -0.5134     1.6995    -3.7625
H     -1.8458     2.8395    -3.3257
H     -1.9929     1.0818    -2.9216
H     -1.8287     4.2294    -1.2208
H     -2.5995     2.8156    -0.3902
H     -1.1957     3.6631     0.3780
45
{"conf": 1, "E": 90.51, "rms": -1.0, "geom": "OH", "total_charge": 0, "CA_charge": 1, "smiles": "C[C:1]#[5N:2]->[Mn+:3]1(<-[3H-:4])(<-[4C-:5]#[O+:6])(<-[6C-:7]#[O+:8])<-[1P:9]([CH3:10])([CH3:11])[CH2:12][c:13]2[cH:14][cH:15][cH:16][c:17]([n:18]2)[CH2:19][2P:20]->1([CH3:21])[CH3:22]", "smiles3D": "C([C:1]#[5N:2]->[Mn+:3]1(<-[3H-:4])(<-[4C-:5]#[O+:6])(<-[6C-:7]#[O+:8])<-[1P:9]([C:10]([H:26])([H:27])[H:28])([C:11]([H:29])([H:30])[H:31])[C:12]([H:32])([H:33])[c:13]2[c:14]([H:34])[c:15]([H:35])[c:16]([H:36])[c:17]([n:18]2)[C:19]([H:37])([H:38])[2P:20]->1([C:21]([H:39])([H:40])[H:41])[C:22]([H:42])([H:43])[H:44])([H:23])([H:24])[H:25]", "smiles3Dx": "C([C:1]#[5N:2]->[Mn+:3]1(<-[3H-:4])(<-[4C-:5]#[O+:6])(<-[6C-:7]#[O+:8])<-[1P:9]([C:10]([H:26])([H:27])[H:28])([C:11]([H:29])([H:30])[H:31])[C:12]([H:32])([H:33])[c:13]2[c:14]([H:34])[c:15]([H:35])[c:16]([H:36])[c:17]([n:18]2)[C:19]([H:37])([H:38])[2P:20]->1([C:21]([H:39])([H:40])[H:41])[C:22]([H:42])([H:43])[H:44])([H:23])([H:24])[H:25]", "dummies": []}
C      2.6600    -3.4731    -2.3804
C      1.8699    -2.4613    -1.6809
N      1.2146    -1.6040    -1.0938
Mn     0.0000     0.0000     0.0000
H     -1.0133     1.2571     0.8816
C     -0.7087    -1.5934     1.4825
O     -1.0814    -2.4329     2.2639
C     -1.8086    -0.5293    -1.2992
O     -2.7611    -0.8077    -1.9843
P      2.0353     0.4971     1.7005
C      1.7218    -0.1300     3.3471
C      2.3654     2.2381     1.9557
C      3.6334    -0.2149     1.2619
C      3.9009    -0.0621    -0.2064
C      4.9682    -0.7044    -0.8461
C      5.0835    -0.6028    -2.2405
C      4.1258     0.1106    -2.9767
C      3.0755     0.7365    -2.2940
N      3.0299     0.6493    -0.9496
C      1.9454     1.4182    -3.0074
P      0.6300     1.8568    -1.8538
C     -0.7535     2.2648    -2.9133
C      1.1302     3.4332    -1.1683
H      2.9481    -3.0886    -3.3803
H      3.5750    -3.6957    -1.7939
H      2.0586    -4.3979    -2.4966
H      2.5709     0.1282     4.0133
H      1.6079    -1.2327     3.3076
H      0.7899     0.3229     3.7437
H      2.8610     2.3853     2.9374
H      1.4101     2.8005     1.9383
H      3.0299     2.6127     1.1522
H      3.6327    -1.2945     1.5225
H      4.4345     0.2964     1.8361
H      5.6827    -1.2890    -0.2806
H      5.8964    -1.1009    -2.7525
H      4.1897     0.1554    -4.0565
H      1.5360     0.7342    -3.7805
H      2.3244     2.3379    -3.5007
H     -0.4527     3.0535    -3.6337
H     -1.0721     1.3603    -3.4706
H     -1.5973     2.6325    -2.2939
H      0.9449     4.2390    -1.9081
H      2.2100     3.4062    -0.9218
H      0.5456     3.6371    -0.2486
45
{"conf": 2, "E": 89.99, "rms": -1.0, "geom": "OH", "total_charge": 0, "CA_charge": 1, "smiles": "C[C:1]#[5N:2]->[Mn+:3]1(<-[3H-:4])(<-[4C-:5]#[O+:6])(<-[6C-:7]#[O+:8])<-[1P:9]([CH3:10])([CH3:11])[CH2:12][c:13]2[cH:14][cH:15][cH:16][c:17]([n:18]2)[CH2:19][2P:20]->1([CH3:21])[CH3:22]", "smiles3D": "C([C:1]#[5N:2]->[Mn+:3]1(<-[3H-:4])(<-[4C-:5]#[O+:6])(<-[6C-:7]#[O+:8])<-[1P:9]([C:10]([H:26])([H:27])[H:28])([C:11]([H:29])([H:30])[H:31])[C:12]([H:32])([H:33])[c:13]2[c:14]([H:34])[c:15]([H:35])[c:16]([H:36])[c:17]([n:18]2)[C:19]([H:37])([H:38])[2P:20]->1([C:21]([H:39])([H:40])[H:41])[C:22]([H:42])([H:43])[H:44])([H:23])([H:24])[H:25]", "smiles3Dx": "C([C:1]#[5N:2]->[Mn+:3]1(<-[3H-:4])(<-[4C-:5]#[O+:6])(<-[6C-:7]#[O+:8])<-[1P:9]([C:10]([H:26])([H:27])[H:28])([C:11]([H:29])([H:30])[H:31])[C:12]([H:32])([H:33])[c:13]2[c:14]([H:34])[c:15]([H:35])[c:16]([H:36])[c:17]([n:18]2)[C:19]([H:37])([H:38])[2P:20]->1([C:21]([H:39])([H:40])[H:41])[C:22]([H:42])([H:43])[H:44])([H:23])([H:24])[H:25]", "dummies": []}
C     -3.6197    -2.0776     2.7127
C     -2.5567    -1.4629     1.9186
N     -1.6636    -0.9487     1.2503
Mn     0.0000     0.0000     0.0000
H      1.3369     0.7729    -0.9985
C      0.9917     0.7763     1.9112
O      1.5143     1.1845     2.9183
C     -1.1807     1.9591    -0.0819
O     -1.8033     2.9909    -0.1255
P      1.4647    -2.2399     0.2954
C      0.5751    -3.7571    -0.0385
C      2.0779    -2.4525     1.9634
C      2.9401    -2.3291    -0.7341
C      2.7229    -1.5469    -1.9910
C      3.7237    -0.7583    -2.5742
C      3.3894     0.0752    -3.6497
C      2.0635     0.1457    -4.0974
C      1.0967    -0.6613    -3.4829
N      1.4748    -1.5139    -2.5060
C     -0.3663    -0.5285    -3.7675
P     -1.2997    -0.7348    -2.2407
C     -2.7999     0.2030    -2.5114
C     -1.8429    -2.4405    -2.2574
H     -4.6006    -1.8784     2.2341
H     -3.6127    -1.6481     3.7355
H     -3.4516    -3.1727     2.7699
H      0.5847    -3.9619    -1.1271
H     -0.4722    -3.6549     0.3104
H      1.0597    -4.6002     0.4955
H      2.6585    -3.3959     2.0305
H      1.2225    -2.4941     2.6688
H      2.7331    -1.5979     2.2288
H      3.1529    -3.3878    -0.9909
H      3.8033    -1.9088    -0.1750
H      4.7345    -0.7660    -2.1864
H      4.1474     0.6988    -4.1057
H      1.7922     0.8363    -4.8858
H     -0.5761     0.4762    -4.1927
H     -0.6714    -1.3051    -4.4996
H     -3.3003    -0.1516    -3.4363
H     -2.5502     1.2784    -2.6178
H     -3.4816     0.0666    -1.6468
H     -1.0124    -3.0919    -2.5935
H     -2.1573    -2.7373    -1.2367
H     -2.6996    -2.5534    -2.9532
45
{"conf": 3, "E": 90.51, "rms": -1.0, "geom": "OH", "total_charge": 0, "CA_charge": 1, "smiles": "C[C:1]#[5N:2]->[Mn+:3]1(<-[3H-:4])(<-[4C-:5]#[O+:6])(<-[6C-:7]#[O+:8])<-[1P:9]([CH3:10])([CH3:11])[CH2:12][c:13]2[cH:14][cH:15][cH:16][c:17]([n:18]2)[CH2:19][2P:20]->1([CH3:21])[CH3:22]", "smiles3D": "C([C:1]#[5N:2]->[Mn+:3]1(<-[3H-:4])(<-[4C-:5]#[O+:6])(<-[6C-:7]#[O+:8])<-[1P:9]([C:10]([H:26])([H:27])[H:28])([C:11]([H:29])([H:30])[H:31])[C:12]([H:32])([H:33])[c:13]2[c:14]([H:34])[c:15]([H:35])[c:16]([H:36])[c:17]([n:18]2)[C:19]([H:37])([H:38])[2P:20]->1([C:21]([H:39])([H:40])[H:41])[C:22]([H:42])([H:43])[H:44])([H:23])([H:24])[H:25]", "smiles3Dx": "C([C:1]#[5N:2]->[Mn+:3]1(<-[3H-:4])(<-[4C-:5]#[O+:6])(<-[6C-:7]#[O+:8])<-[1P:9]([C:10]([H:26])([H:27])[H:28])([C:11]([H:29])([H:30])[H:31])[C:12]([H:32])([H:33])[c:13]2[c:14]([H:34])[c:15]([H:35])[c:16]([H:36])[c:17]([n:18]2)[C:19]([H:37])([H:38])[2P:20]->1([C:21]([H:39])([H:40])[H:41])[C:22]([H:42])([H:43])[H:44])([H:23])([H:24])[H:25]", "dummies": []}
C     -2.7771     1.6900     3.7730
C     -1.9652     1.2034     2.6589
N     -1.2799     0.7858     1.7288
Mn     0.0000     0.0000     0.0000
H      1.0146    -0.5924    -1.4156
C      0.7826     2.1234    -0.3432
O      1.1954     3.2420    -0.5234
C     -1.7072     0.4895    -1.4440
O     -2.6069     0.7468    -2.2045
P      2.1150    -0.3809     1.6318
C      2.9344    -1.9571     1.4100
C      3.4124     0.8228     1.3650
C      1.7855    -0.2785     3.4022
C      0.5051    -0.9798     3.7481
C     -0.0896    -0.8773     5.0118
C     -1.3440    -1.4694     5.2211
C     -1.9965    -2.1287     4.1687
C     -1.3634    -2.2060     2.9221
N     -0.1387    -1.6611     2.7794
C     -2.0358    -2.7861     1.7128
P     -1.0663    -2.4685     0.2254
C      0.1382    -3.7921     0.1738
C     -2.1910    -2.8543    -1.1122
H     -3.2725     2.6394     3.4838
H     -2.1261     1.8637     4.6544
H     -3.5459     0.9315     4.0269
H      2.9103    -2.2370     0.3375
H      2.4158    -2.7335     2.0066
H      3.9888    -1.8818     1.7469
H      3.0253     1.8388     1.5848
H      3.7477     0.7765     0.3085
H      4.2694     0.6031     2.0348
H      1.7072     0.7900     3.6949
H      2.6230    -0.7472     3.9604
H      0.3969    -0.3324     5.8108
H     -1.8227    -1.3916     6.1885
H     -2.9827    -2.5501     4.3167
H     -3.0393    -2.3247     1.5965
H     -2.1536    -3.8817     1.8487
H     -0.3482    -4.7278    -0.1706
H      0.9529    -3.5216    -0.5278
H      0.5595    -3.9517     1.1860
H     -1.6562    -2.7698    -2.0805
H     -3.0415    -2.1424    -1.0974
H     -2.5750    -3.8884    -0.9910
45
{"conf": 4, "E": 294.58, "rms": -1.0, "geom": "OH", "total_charge": 0, "CA_charge": 1, "smiles": "C[C:1]#[5N:2]->[Mn+:3]1(<-[3H-:4])(<-[4C-:5]#[O+:6])(<-[6C-:7]#[O+:8])<-[1P:9]([CH3:10])([CH3:11])[CH2:12][c:13]2[cH:14][cH:15][cH:16][c:17]([n:18]2)[CH2:19][2P:20]->1([CH3:21])[CH3:22]", "smiles3D": "C([C:1]#[5N:2]->[Mn+:3]1(<-[3H-:4])(<-[4C-:5]#[O+:6])(<-[6C-:7]#[O+:8])<-[1P:9]([C:10]([H:26])([H:27])[H:28])([C:11]([H:29])([H:30])[H:31])[C:12]([H:32])([H:33])[c:13]2[c:14]([H:34])[c:15]([H:35])[c:16]([H:36])[c:17]([n:18]2)[C:19]([H:37])([H:38])[2P:20]->1([C:21]([H:39])([H:40])[H:41])[C:22]([H:42])([H:43])[H:44])([H:23])([H:24])[H:25]", "smiles3Dx": "C([C:1]#[5N:2]->[Mn+:3]1(<-[3H-:4])(<-[4C-:5]#[O+:6])(<-[6C-:7]#[O+:8])<-[1P:9]([C:10]([H:26])([H:27])[H:28])([C:11]([H:29])([H:30])[H:31])[C:12]([H:32])([H:33])[c:13]2[c:14]([H:34])[c:15]([H:35])[c:16]([H:36])[c:17]([n:18]2)[C:19]([H:37])([H:38])[2P:20]->1([C:21]([H:39])([H:40])[H:41])[C:22]([H:42])([H:43])[H:44])([H:23])([H:24])[H:25]", "dummies": []}
C      3.9449    -0.2666     3.0649
C      2.7926    -0.1857     2.1682
N      1.8252    -0.1198     1.4137
Mn     0.0000     0.0000     0.0000
H     -1.6297     0.2212    -0.8336
C      0.3384     2.2673    -0.0625
O      0.5167     3.4594    -0.0958
C     -1.1790     0.3884     1.9229
O     -1.8000     0.5929     2.9363
P      1.5280    -0.0802    -2.3572
C     -0.1615     0.3216    -2.8344
C      2.1894    -1.2645    -1.1813
C      1.6691    -1.2673    -3.7376
C      0.7090    -2.4358    -3.6006
C      0.4034    -3.2940    -4.6634
C     -0.5661    -4.2917    -4.4711
C     -1.2254    -4.4090    -3.2365
C     -0.8682    -3.5447    -2.1941
N      0.0812    -2.6227    -2.4210
C     -1.6251    -3.4725    -0.8997
P     -0.6687    -2.6326     0.3810
C     -1.6884    -2.8319     1.8385
C      0.7153    -3.7255     0.7044
H      4.4454    -1.2482     2.9350
H      4.6588     0.5475     2.8237
H      3.6040    -0.1612     4.1153
H     -0.8539    -0.4979    -2.6027
H     -0.2053     0.5262    -3.9240
H     -0.4772     1.2400    -2.3106
H      1.4398    -1.4711    -0.4409
H      3.0753    -0.8161    -0.6893
H      2.5033    -2.2150    -1.6557
H      1.4635    -0.7406    -4.6937
H      2.7091    -1.6557    -3.7854
H      0.8874    -3.1799    -5.6250
H     -0.8273    -4.9535    -5.2866
H     -2.0080    -5.1451    -3.1032
H     -2.5720    -2.9174    -1.0647
H     -1.8650    -4.5018    -0.5578
H     -1.1288    -2.4856     2.7317
H     -2.6141    -2.2309     1.7268
H     -1.9570    -3.9013     1.9641
H      0.3457    -4.6759     1.1417
H      1.4110    -3.2384     1.4182
H      1.2509    -3.9432    -0.2413
