# Supplementary material for: MACE: Automated Assessment of Stereochemistry of Transition Metal Complexes and Its Applications in Computational Catalysis
Source: J Chem Theory Comput. 2024 Feb 16;20(5):2313–20. doi: 10.1021/acs.jctc.3c01313 (PMC10938507; doi:10.1021/acs.jctc.3c01313)
Supplement: Supplementary file 3 — ct3c01313_si_003.zip [file ct3c01313_si_003.zip › structures/screening/mace_MeCN/Mn_PNpyP_Me_bic_2.xyz]

45
{"conf": 0, "E": 91.05, "rms": -1.0, "geom": "OH", "total_charge": 0, "CA_charge": 1, "smiles": "C[C:1]#[6N:2]->[Mn+:3]1(<-[3C-:4]#[O+:5])(<-[4H-:6])(<-[5C-:7]#[O+:8])<-[1P:9]([CH3:10])([CH3:11])[CH2:12][c:13]2[cH:14][cH:15][cH:16][c:17]([n:18]2)[CH2:19][2P:20]->1([CH3:21])[CH3:22]", "smiles3D": "C([C:1]#[6N:2]->[Mn+:3]1(<-[3C-:4]#[O+:5])(<-[4H-:6])(<-[5C-:7]#[O+:8])<-[1P:9]([C:10]([H:26])([H:27])[H:28])([C:11]([H:29])([H:30])[H:31])[C:12]([H:32])([H:33])[c:13]2[c:14]([H:34])[c:15]([H:35])[c:16]([H:36])[c:17]([n:18]2)[C:19]([H:37])([H:38])[2P:20]->1([C:21]([H:39])([H:40])[H:41])[C:22]([H:42])([H:43])[H:44])([H:23])([H:24])[H:25]", "smiles3Dx": "C([C:1]#[6N:2]->[Mn+:3]1(<-[3C-:4]#[O+:5])(<-[4H-:6])(<-[5C-:7]#[O+:8])<-[1P:9]([C:10]([H:26])([H:27])[H:28])([C:11]([H:29])([H:30])[H:31])[C:12]([H:32])([H:33])[c:13]2[c:14]([H:34])[c:15]([H:35])[c:16]([H:36])[c:17]([n:18]2)[C:19]([H:37])([H:38])[2P:20]->1([C:21]([H:39])([H:40])[H:41])[C:22]([H:42])([H:43])[H:44])([H:23])([H:24])[H:25]", "dummies": []}
C      4.8914    -0.6111    -0.7012
C      3.4556    -0.4285    -0.4914
N      2.2490    -0.2771    -0.3176
Mn     0.0000     0.0000     0.0000
C      0.0695    -1.6142     1.6251
O      0.1054    -2.4641     2.4798
H      0.3915     1.2631     1.2790
C     -0.0001     1.6431    -1.5930
O     -0.0013     2.5081    -2.4332
P     -2.6016     0.5153     0.4800
C     -2.8144     2.0328     1.4037
C     -3.5877     0.7622    -0.9949
C     -3.5030    -0.7085     1.4458
C     -3.4758    -2.0187     0.7309
C     -4.6275    -2.7589     0.4311
C     -4.5188    -3.8568    -0.4344
C     -3.2847    -4.1679    -1.0231
C     -2.1637    -3.3958    -0.6897
N     -2.2966    -2.3945     0.2008
C     -0.8616    -3.4799    -1.4146
P     -0.3695    -1.8310    -1.9444
C     -1.5845    -1.3588    -3.1724
C      1.1199    -2.1127    -2.8954
H      5.0546    -1.3082    -1.5487
H      5.3588     0.3681    -0.9323
H      5.3487    -1.0322     0.2176
H     -2.4278     2.8851     0.8079
H     -2.2525     1.9655     2.3578
H     -3.8913     2.1915     1.6200
H     -3.9617    -0.2135    -1.3628
H     -2.9650     1.2371    -1.7796
H     -4.4507     1.4194    -0.7622
H     -3.0204    -0.8210     2.4390
H     -4.5526    -0.3710     1.5840
H     -5.5930    -2.4726     0.8282
H     -5.3988    -4.4332    -0.6885
H     -3.2142    -4.9686    -1.7482
H     -0.0879    -3.8938    -0.7349
H     -0.9611    -4.1399    -2.3029
H     -1.4393    -1.9614    -4.0926
H     -2.6034    -1.5369    -2.7769
H     -1.4660    -0.2832    -3.4143
H      0.9081    -2.8236    -3.7207
H      1.4752    -1.1506    -3.3186
H      1.9044    -2.5374    -2.2361
45
{"conf": 1, "E": 91.05, "rms": -1.0, "geom": "OH", "total_charge": 0, "CA_charge": 1, "smiles": "C[C:1]#[6N:2]->[Mn+:3]1(<-[3C-:4]#[O+:5])(<-[4H-:6])(<-[5C-:7]#[O+:8])<-[1P:9]([CH3:10])([CH3:11])[CH2:12][c:13]2[cH:14][cH:15][cH:16][c:17]([n:18]2)[CH2:19][2P:20]->1([CH3:21])[CH3:22]", "smiles3D": "C([C:1]#[6N:2]->[Mn+:3]1(<-[3C-:4]#[O+:5])(<-[4H-:6])(<-[5C-:7]#[O+:8])<-[1P:9]([C:10]([H:26])([H:27])[H:28])([C:11]([H:29])([H:30])[H:31])[C:12]([H:32])([H:33])[c:13]2[c:14]([H:34])[c:15]([H:35])[c:16]([H:36])[c:17]([n:18]2)[C:19]([H:37])([H:38])[2P:20]->1([C:21]([H:39])([H:40])[H:41])[C:22]([H:42])([H:43])[H:44])([H:23])([H:24])[H:25]", "smiles3Dx": "C([C:1]#[6N:2]->[Mn+:3]1(<-[3C-:4]#[O+:5])(<-[4H-:6])(<-[5C-:7]#[O+:8])<-[1P:9]([C:10]([H:26])([H:27])[H:28])([C:11]([H:29])([H:30])[H:31])[C:12]([H:32])([H:33])[c:13]2[c:14]([H:34])[c:15]([H:35])[c:16]([H:36])[c:17]([n:18]2)[C:19]([H:37])([H:38])[2P:20]->1([C:21]([H:39])([H:40])[H:41])[C:22]([H:42])([H:43])[H:44])([H:23])([H:24])[H:25]", "dummies": []}
C      0.0730     3.2535    -3.7683
C      0.0493     2.2945    -2.6644
N      0.0308     1.4911    -1.7353
Mn     0.0000     0.0000     0.0000
C     -2.1390     0.6653     0.4833
O     -3.2643     1.0156     0.7386
H     -0.6833    -1.2533    -1.1606
C      2.1168    -0.6639    -0.5620
O      3.2326    -1.0135    -0.8567
P     -0.0597    -1.9173     1.8933
C      1.4505    -2.0587     2.8461
C     -0.2766    -3.5435     1.1793
C     -1.3760    -1.8037     3.1171
C     -1.2538    -0.5115     3.8544
C     -1.2034    -0.4216     5.2521
C     -0.8636     0.8061     5.8384
C     -0.5326     1.9030     5.0301
C     -0.5989     1.7601     3.6376
N     -0.9989     0.5850     3.1159
C     -0.0565     2.7688     2.6803
P      1.0601     1.9527     1.5274
C      1.7168     3.2952     0.5433
C      2.4509     1.4269     2.5255
H      0.5527     4.1946    -3.4291
H     -0.9653     3.4649    -4.0969
H      0.6501     2.8284    -4.6151
H      1.4171    -1.3615     3.7063
H      2.3175    -1.8075     2.2024
H      1.5599    -3.0968     3.2220
H     -0.3394    -4.3017     1.9872
H     -1.2113    -3.5623     0.5822
H      0.5857    -3.7757     0.5210
H     -2.3594    -1.8433     2.6040
H     -1.2971    -2.6561     3.8256
H     -1.3871    -1.2889     5.8733
H     -0.8066     0.8924     6.9157
H     -0.1985     2.8293     5.4800
H     -0.8945     3.2294     2.1167
H      0.4944     3.5607     3.2315
H      2.4678     2.8972    -0.1697
H      2.1970     4.0448     1.2058
H      0.8923     3.7774    -0.0209
H      3.0978     0.7512     1.9303
H      3.0380     2.3127     2.8443
H      2.0848     0.8902     3.4223
45
{"conf": 2, "E": 91.05, "rms": -1.0, "geom": "OH", "total_charge": 0, "CA_charge": 1, "smiles": "C[C:1]#[6N:2]->[Mn+:3]1(<-[3C-:4]#[O+:5])(<-[4H-:6])(<-[5C-:7]#[O+:8])<-[1P:9]([CH3:10])([CH3:11])[CH2:12][c:13]2[cH:14][cH:15][cH:16][c:17]([n:18]2)[CH2:19][2P:20]->1([CH3:21])[CH3:22]", "smiles3D": "C([C:1]#[6N:2]->[Mn+:3]1(<-[3C-:4]#[O+:5])(<-[4H-:6])(<-[5C-:7]#[O+:8])<-[1P:9]([C:10]([H:26])([H:27])[H:28])([C:11]([H:29])([H:30])[H:31])[C:12]([H:32])([H:33])[c:13]2[c:14]([H:34])[c:15]([H:35])[c:16]([H:36])[c:17]([n:18]2)[C:19]([H:37])([H:38])[2P:20]->1([C:21]([H:39])([H:40])[H:41])[C:22]([H:42])([H:43])[H:44])([H:23])([H:24])[H:25]", "smiles3Dx": "C([C:1]#[6N:2]->[Mn+:3]1(<-[3C-:4]#[O+:5])(<-[4H-:6])(<-[5C-:7]#[O+:8])<-[1P:9]([C:10]([H:26])([H:27])[H:28])([C:11]([H:29])([H:30])[H:31])[C:12]([H:32])([H:33])[c:13]2[c:14]([H:34])[c:15]([H:35])[c:16]([H:36])[c:17]([n:18]2)[C:19]([H:37])([H:38])[2P:20]->1([C:21]([H:39])([H:40])[H:41])[C:22]([H:42])([H:43])[H:44])([H:23])([H:24])[H:25]", "dummies": []}
C     -3.8355    -0.3397    -3.1566
C     -2.7066    -0.2368    -2.2326
N     -1.7598    -0.1523    -1.4544
Mn     0.0000     0.0000     0.0000
C      0.8893    -1.9015    -0.9116
O      1.3580    -2.9040    -1.3905
H      0.8870     1.0007    -1.2635
C     -0.9089     1.9298     0.8375
O     -1.3871     2.9449     1.2791
P      2.1971     0.2452     1.5417
C      2.7596    -1.2908     2.2718
C      3.6049     0.8186     0.5981
C      2.0954     1.4060     2.9147
C      0.9997     0.9846     3.8368
C      1.1789     0.7966     5.2140
C      0.1540     0.1871     5.9518
C     -1.0033    -0.2678     5.3037
C     -1.1328    -0.0550     3.9246
N     -0.1568     0.5981     3.2659
C     -2.1970    -0.6876     3.0909
P     -1.4347    -1.5302     1.6942
C     -2.8084    -2.3337     0.8761
C     -0.5112    -2.8825     2.4189
H     -3.4843    -0.7507    -4.1253
H     -4.2739     0.6665    -3.3183
H     -4.6045    -1.0135    -2.7258
H      2.5408    -2.1296     1.5806
H      3.8528    -1.2400     2.4542
H      2.2374    -1.4614     3.2337
H      3.3585     1.7895     0.1212
H      3.8510     0.0745    -0.1873
H      4.4783     0.9488     1.2703
H      3.0650     1.4235     3.4571
H      1.8765     2.4210     2.5225
H      2.1036     1.0814     5.6997
H      0.2785     0.0212     7.0140
H     -1.7624    -0.8044     5.8585
H     -2.7715    -1.4206     3.6968
H     -2.8859     0.0975     2.7152
H     -3.3330    -2.9995     1.5923
H     -2.4303    -2.9336     0.0229
H     -3.5160    -1.5657     0.5017
H      0.1139    -2.5039     3.2509
H      0.1405    -3.3398     1.6471
H     -1.2135    -3.6479     2.8086
45
{"conf": 3, "E": 91.05, "rms": -1.0, "geom": "OH", "total_charge": 0, "CA_charge": 1, "smiles": "C[C:1]#[6N:2]->[Mn+:3]1(<-[3C-:4]#[O+:5])(<-[4H-:6])(<-[5C-:7]#[O+:8])<-[1P:9]([CH3:10])([CH3:11])[CH2:12][c:13]2[cH:14][cH:15][cH:16][c:17]([n:18]2)[CH2:19][2P:20]->1([CH3:21])[CH3:22]", "smiles3D": "C([C:1]#[6N:2]->[Mn+:3]1(<-[3C-:4]#[O+:5])(<-[4H-:6])(<-[5C-:7]#[O+:8])<-[1P:9]([C:10]([H:26])([H:27])[H:28])([C:11]([H:29])([H:30])[H:31])[C:12]([H:32])([H:33])[c:13]2[c:14]([H:34])[c:15]([H:35])[c:16]([H:36])[c:17]([n:18]2)[C:19]([H:37])([H:38])[2P:20]->1([C:21]([H:39])([H:40])[H:41])[C:22]([H:42])([H:43])[H:44])([H:23])([H:24])[H:25]", "smiles3Dx": "C([C:1]#[6N:2]->[Mn+:3]1(<-[3C-:4]#[O+:5])(<-[4H-:6])(<-[5C-:7]#[O+:8])<-[1P:9]([C:10]([H:26])([H:27])[H:28])([C:11]([H:29])([H:30])[H:31])[C:12]([H:32])([H:33])[c:13]2[c:14]([H:34])[c:15]([H:35])[c:16]([H:36])[c:17]([n:18]2)[C:19]([H:37])([H:38])[2P:20]->1([C:21]([H:39])([H:40])[H:41])[C:22]([H:42])([H:43])[H:44])([H:23])([H:24])[H:25]", "dummies": []}
C      2.5370     3.5291    -2.4291
C      1.7877     2.4936    -1.7183
N      1.1609     1.6231    -1.1195
Mn     0.0000     0.0000     0.0000
C     -0.4428     1.5001     1.6707
O     -0.6755     2.2895     2.5520
H     -1.5177     0.5559    -0.8787
C      0.4275    -1.4435    -1.7277
O      0.6529    -2.2038    -2.6362
P     -1.5535    -1.8067     1.2598
C     -3.2920    -1.4282     1.0709
C     -1.3136    -1.8746     3.0336
C     -1.4201    -3.5144     0.7040
C     -0.0167    -3.9865     0.8931
C      0.3175    -5.1558     1.5897
C      1.6630    -5.3933     1.9051
C      2.6411    -4.4463     1.5693
C      2.2538    -3.2935     0.8727
N      0.9621    -3.1379     0.5261
C      3.1503    -2.1186     0.6636
P      2.3160    -0.6270     1.2301
C      2.1719    -0.8240     3.0042
C      3.5495     0.6546     1.0359
H      3.5929     3.5193    -2.0890
H      2.4977     3.3309    -3.5199
H      2.0889     4.5214    -2.2166
H     -3.5087    -0.4450     1.5371
H     -3.5454    -1.3878    -0.0084
H     -3.9018    -2.2134     1.5640
H     -2.2456    -2.2236     3.5240
H     -1.0563    -0.8640     3.4099
H     -0.4909    -2.5767     3.2735
H     -1.6863    -3.5726    -0.3720
H     -2.1186    -4.1498     1.2896
H     -0.4479    -5.8498     1.9131
H      1.9398    -6.2840     2.4539
H      3.6686    -4.5927     1.8769
H      4.0951    -2.2531     1.2327
H      3.3839    -2.0212    -0.4171
H      1.7505    -1.8215     3.2358
H      3.1734    -0.7328     3.4728
H      1.5028    -0.0383     3.4097
H      4.4620     0.3855     1.6071
H      3.8058     0.7611    -0.0382
H      3.1462     1.6159     1.4155
