# Supplementary material for: MACE: Automated Assessment of Stereochemistry of Transition Metal Complexes and Its Applications in Computational Catalysis
Source: J Chem Theory Comput. 2024 Feb 16;20(5):2313–20. doi: 10.1021/acs.jctc.3c01313 (PMC10938507; doi:10.1021/acs.jctc.3c01313)
Supplement: Supplementary file 3 — ct3c01313_si_003.zip [file ct3c01313_si_003.zip › structures/screening/mace_MeCN/Mn_PNpyP_Me_bic_3.xyz]

45
{"conf": 0, "E": 90.94, "rms": -1.0, "geom": "OH", "total_charge": 0, "CA_charge": 1, "smiles": "C[C:1]#[5N:2]->[Mn+:3]1(<-[3C-:4]#[O+:5])(<-[4H-:6])(<-[6C-:7]#[O+:8])<-[1P:9]([CH3:10])([CH3:11])[CH2:12][c:13]2[cH:14][cH:15][cH:16][c:17]([n:18]2)[CH2:19][2P:20]->1([CH3:21])[CH3:22]", "smiles3D": "C([C:1]#[5N:2]->[Mn+:3]1(<-[3C-:4]#[O+:5])(<-[4H-:6])(<-[6C-:7]#[O+:8])<-[1P:9]([C:10]([H:26])([H:27])[H:28])([C:11]([H:29])([H:30])[H:31])[C:12]([H:32])([H:33])[c:13]2[c:14]([H:34])[c:15]([H:35])[c:16]([H:36])[c:17]([n:18]2)[C:19]([H:37])([H:38])[2P:20]->1([C:21]([H:39])([H:40])[H:41])[C:22]([H:42])([H:43])[H:44])([H:23])([H:24])[H:25]", "smiles3Dx": "C([C:1]#[5N:2]->[Mn+:3]1(<-[3C-:4]#[O+:5])(<-[4H-:6])(<-[6C-:7]#[O+:8])<-[1P:9]([C:10]([H:26])([H:27])[H:28])([C:11]([H:29])([H:30])[H:31])[C:12]([H:32])([H:33])[c:13]2[c:14]([H:34])[c:15]([H:35])[c:16]([H:36])[c:17]([n:18]2)[C:19]([H:37])([H:38])[2P:20]->1([C:21]([H:39])([H:40])[H:41])[C:22]([H:42])([H:43])[H:44])([H:23])([H:24])[H:25]", "dummies": []}
C     -0.9191     2.6842    -4.0903
C     -0.6439     1.8983    -2.8882
N     -0.4155     1.2368    -1.8787
Mn     0.0000     0.0000     0.0000
C      0.4803    -1.2131     1.8839
O      0.7321    -1.8520     2.8751
H      0.7666     1.4758     0.7867
C      2.0643    -0.5375    -0.8301
O      3.1514    -0.8214    -1.2680
P     -2.3452     0.8493     1.0197
C     -3.6961     0.8592    -0.1564
C     -2.2445     2.5458     1.5790
C     -2.9761    -0.0413     2.4522
C     -3.1878    -1.4736     2.0890
C     -4.3980    -2.1507     2.2918
C     -4.5678    -3.4180     1.7164
C     -3.5579    -3.9656     0.9124
C     -2.3667    -3.2473     0.7418
N     -2.2156    -2.0661     1.3702
C     -1.3243    -3.6104    -0.2629
P     -0.9551    -2.1723    -1.2814
C      0.1901    -2.7967    -2.5065
C     -2.4552    -1.8662    -2.2103
H     -0.0226     2.6865    -4.7438
H     -1.7742     2.2356    -4.6366
H     -1.1698     3.7256    -3.8016
H     -4.1948    -0.1300    -0.1622
H     -3.3012     1.0783    -1.1691
H     -4.4336     1.6379     0.1273
H     -3.2123     2.8497     2.0292
H     -1.4401     2.6369     2.3375
H     -2.0145     3.2057     0.7173
H     -2.2388     0.0236     3.2793
H     -3.9350     0.4152     2.7788
H     -5.2048    -1.6945     2.8512
H     -5.5000    -3.9513     1.8504
H     -3.7167    -4.9097     0.4070
H     -1.6883    -4.4379    -0.9088
H     -0.4025    -3.9344     0.2636
H     -0.2708    -3.6472    -3.0504
H      0.4379    -1.9891    -3.2258
H      1.1175    -3.1406    -2.0043
H     -2.5958    -2.6652    -2.9670
H     -2.3789    -0.8847    -2.7209
H     -3.3240    -1.8572    -1.5238
45
{"conf": 1, "E": 89.99, "rms": -1.0, "geom": "OH", "total_charge": 0, "CA_charge": 1, "smiles": "C[C:1]#[5N:2]->[Mn+:3]1(<-[3C-:4]#[O+:5])(<-[4H-:6])(<-[6C-:7]#[O+:8])<-[1P:9]([CH3:10])([CH3:11])[CH2:12][c:13]2[cH:14][cH:15][cH:16][c:17]([n:18]2)[CH2:19][2P:20]->1([CH3:21])[CH3:22]", "smiles3D": "C([C:1]#[5N:2]->[Mn+:3]1(<-[3C-:4]#[O+:5])(<-[4H-:6])(<-[6C-:7]#[O+:8])<-[1P:9]([C:10]([H:26])([H:27])[H:28])([C:11]([H:29])([H:30])[H:31])[C:12]([H:32])([H:33])[c:13]2[c:14]([H:34])[c:15]([H:35])[c:16]([H:36])[c:17]([n:18]2)[C:19]([H:37])([H:38])[2P:20]->1([C:21]([H:39])([H:40])[H:41])[C:22]([H:42])([H:43])[H:44])([H:23])([H:24])[H:25]", "smiles3Dx": "C([C:1]#[5N:2]->[Mn+:3]1(<-[3C-:4]#[O+:5])(<-[4H-:6])(<-[6C-:7]#[O+:8])<-[1P:9]([C:10]([H:26])([H:27])[H:28])([C:11]([H:29])([H:30])[H:31])[C:12]([H:32])([H:33])[c:13]2[c:14]([H:34])[c:15]([H:35])[c:16]([H:36])[c:17]([n:18]2)[C:19]([H:37])([H:38])[2P:20]->1([C:21]([H:39])([H:40])[H:41])[C:22]([H:42])([H:43])[H:44])([H:23])([H:24])[H:25]", "dummies": []}
C     -1.8959     4.1450    -2.0085
C     -1.3333     2.9329    -1.4151
N     -0.8654     1.9110    -0.9194
Mn     0.0000     0.0000     0.0000
C      0.9120    -1.8753     0.9428
O      1.3914    -2.8644     1.4388
H      0.2517     0.9031     1.5829
C      2.0915     0.6799    -0.6346
O      3.1932     1.0376    -0.9698
P     -2.4109    -0.7251     0.9602
C     -2.8050    -2.4586     0.7417
C     -2.5265    -0.4706     2.7274
C     -3.8309     0.1645     0.2998
C     -3.8827    -0.0133    -1.1826
C     -5.0480    -0.3575    -1.8802
C     -4.9497    -0.6816    -3.2414
C     -3.6967    -0.7006    -3.8714
C     -2.5623    -0.3481    -3.1283
N     -2.7097     0.0236    -1.8426
C     -1.1644    -0.5141    -3.6279
P     -0.1650    -1.3037    -2.3548
C      1.4327    -1.5166    -3.1322
C     -0.8112    -2.9689    -2.2279
H     -2.1756     4.8552    -1.2035
H     -1.1424     4.6155    -2.6729
H     -2.7973     3.8815    -2.5993
H     -1.8750    -3.0589     0.8040
H     -3.5076    -2.7853     1.5357
H     -3.2771    -2.6128    -0.2486
H     -1.7850    -1.1151     3.2427
H     -3.5475    -0.7298     3.0768
H     -2.3155     0.5931     2.9613
H     -4.7611    -0.2290     0.7628
H     -3.7313     1.2442     0.5373
H     -6.0053    -0.4041    -1.3768
H     -5.8366    -0.9608    -3.7952
H     -3.6109    -1.0124    -4.9045
H     -0.7377     0.4828    -3.8648
H     -1.1598    -1.1428    -4.5440
H      1.8605    -0.5227    -3.3761
H      1.3193    -2.1072    -4.0648
H      2.1132    -2.0505    -2.4373
H     -1.9159    -2.9358    -2.1560
H     -0.3972    -3.4573    -1.3226
H     -0.5211    -3.5519    -3.1261
45
{"conf": 2, "E": 90.94, "rms": -1.0, "geom": "OH", "total_charge": 0, "CA_charge": 1, "smiles": "C[C:1]#[5N:2]->[Mn+:3]1(<-[3C-:4]#[O+:5])(<-[4H-:6])(<-[6C-:7]#[O+:8])<-[1P:9]([CH3:10])([CH3:11])[CH2:12][c:13]2[cH:14][cH:15][cH:16][c:17]([n:18]2)[CH2:19][2P:20]->1([CH3:21])[CH3:22]", "smiles3D": "C([C:1]#[5N:2]->[Mn+:3]1(<-[3C-:4]#[O+:5])(<-[4H-:6])(<-[6C-:7]#[O+:8])<-[1P:9]([C:10]([H:26])([H:27])[H:28])([C:11]([H:29])([H:30])[H:31])[C:12]([H:32])([H:33])[c:13]2[c:14]([H:34])[c:15]([H:35])[c:16]([H:36])[c:17]([n:18]2)[C:19]([H:37])([H:38])[2P:20]->1([C:21]([H:39])([H:40])[H:41])[C:22]([H:42])([H:43])[H:44])([H:23])([H:24])[H:25]", "smiles3Dx": "C([C:1]#[5N:2]->[Mn+:3]1(<-[3C-:4]#[O+:5])(<-[4H-:6])(<-[6C-:7]#[O+:8])<-[1P:9]([C:10]([H:26])([H:27])[H:28])([C:11]([H:29])([H:30])[H:31])[C:12]([H:32])([H:33])[c:13]2[c:14]([H:34])[c:15]([H:35])[c:16]([H:36])[c:17]([n:18]2)[C:19]([H:37])([H:38])[2P:20]->1([C:21]([H:39])([H:40])[H:41])[C:22]([H:42])([H:43])[H:44])([H:23])([H:24])[H:25]", "dummies": []}
C     -4.2995     0.2393    -2.4974
C     -3.0379     0.1738    -1.7608
N     -1.9775     0.1163    -1.1436
Mn     0.0000     0.0000     0.0000
C      1.9666    -0.0556     1.1750
O      3.0018    -0.0858     1.7928
H     -0.8735     0.5088     1.5371
C      0.3648     2.2169    -0.4379
O      0.5574     3.3845    -0.6695
P     -0.5931    -2.5412     0.6719
C     -1.8443    -2.6101     1.9489
C     -1.2840    -3.5117    -0.6658
C      0.7524    -3.5405     1.3308
C      1.8413    -3.6343     0.3140
C      2.3853    -4.8492    -0.1245
C      3.2391    -4.8449    -1.2368
C      3.4958    -3.6480    -1.9207
C      2.9269    -2.4605    -1.4407
N      2.1708    -2.4971    -0.3271
C      2.9352    -1.1777    -2.2035
P      1.2526    -0.5481    -2.3245
C      0.3888    -1.7325    -3.3531
C      1.4090     0.8963    -3.3693
H     -4.2338    -0.4028    -3.3997
H     -5.1253    -0.1180    -1.8484
H     -4.4954     1.2877    -2.8027
H     -1.4937    -2.0490     2.8394
H     -2.0347    -3.6667     2.2300
H     -2.7825    -2.1534     1.5718
H     -0.4673    -3.9836    -1.2467
H     -1.9424    -4.3033    -0.2526
H     -1.8759    -2.8519    -1.3320
H      1.1484    -3.0627     2.2511
H      0.3729    -4.5550     1.5782
H      2.1271    -5.7824     0.3596
H      3.6588    -5.7743    -1.5989
H      4.0941    -3.6543    -2.8229
H      3.5675    -0.4368    -1.6713
H      3.3430    -1.3428    -3.2239
H     -0.6998    -1.5228    -3.3223
H      0.7498    -1.6525    -4.3991
H      0.5767    -2.7580    -2.9799
H      0.4043     1.3296    -3.5529
H      2.0489     1.6493    -2.8655
H      1.8702     0.6098    -4.3371
45
{"conf": 3, "E": 90.03, "rms": -1.0, "geom": "OH", "total_charge": 0, "CA_charge": 1, "smiles": "C[C:1]#[5N:2]->[Mn+:3]1(<-[3C-:4]#[O+:5])(<-[4H-:6])(<-[6C-:7]#[O+:8])<-[1P:9]([CH3:10])([CH3:11])[CH2:12][c:13]2[cH:14][cH:15][cH:16][c:17]([n:18]2)[CH2:19][2P:20]->1([CH3:21])[CH3:22]", "smiles3D": "C([C:1]#[5N:2]->[Mn+:3]1(<-[3C-:4]#[O+:5])(<-[4H-:6])(<-[6C-:7]#[O+:8])<-[1P:9]([C:10]([H:26])([H:27])[H:28])([C:11]([H:29])([H:30])[H:31])[C:12]([H:32])([H:33])[c:13]2[c:14]([H:34])[c:15]([H:35])[c:16]([H:36])[c:17]([n:18]2)[C:19]([H:37])([H:38])[2P:20]->1([C:21]([H:39])([H:40])[H:41])[C:22]([H:42])([H:43])[H:44])([H:23])([H:24])[H:25]", "smiles3Dx": "C([C:1]#[5N:2]->[Mn+:3]1(<-[3C-:4]#[O+:5])(<-[4H-:6])(<-[6C-:7]#[O+:8])<-[1P:9]([C:10]([H:26])([H:27])[H:28])([C:11]([H:29])([H:30])[H:31])[C:12]([H:32])([H:33])[c:13]2[c:14]([H:34])[c:15]([H:35])[c:16]([H:36])[c:17]([n:18]2)[C:19]([H:37])([H:38])[2P:20]->1([C:21]([H:39])([H:40])[H:41])[C:22]([H:42])([H:43])[H:44])([H:23])([H:24])[H:25]", "dummies": []}
C      3.3611    -3.3841     1.4343
C      2.3676    -2.3935     1.0233
N      1.5391    -1.5585     0.6690
Mn     0.0000     0.0000     0.0000
C     -1.5740     1.5413    -0.6200
O     -2.4025     2.3537    -0.9482
H     -0.1412     0.5745     1.7420
C     -1.6676    -1.5045     0.4411
O     -2.5462    -2.2974     0.6725
P      1.9123     1.8742    -0.3111
C      1.8507     3.1141     0.9773
C      1.7858     2.8163    -1.8283
C      3.6178     1.2883    -0.2726
C      3.7619     0.0147    -1.0530
C      4.9289    -0.7587    -1.0202
C      4.9429    -1.9938    -1.6853
C      3.7937    -2.4508    -2.3476
C      2.6496    -1.6433    -2.3538
N      2.6964    -0.4446    -1.7390
C      1.3433    -2.1023    -2.9322
P      0.0211    -0.9443    -2.5275
C      0.1285     0.3269    -3.7838
C     -1.4751    -1.8354    -2.9396
H      3.0220    -3.8858     2.3636
H      4.3313    -2.8781     1.6175
H      3.4849    -4.1371     0.6290
H      1.9143     2.6197     1.9683
H      0.8957     3.6742     0.9058
H      2.7014     3.8172     0.8603
H      2.2960     2.2724    -2.6479
H      2.2655     3.8076    -1.6939
H      0.7172     2.9573    -2.0872
H      4.2834     2.0629    -0.7082
H      3.9145     1.1061     0.7820
H      5.8010    -0.4233    -0.4734
H      5.8328    -2.6091    -1.6621
H      3.7892    -3.4221    -2.8258
H      1.4382    -2.1820    -4.0356
H      1.0904    -3.1006    -2.5165
H      1.1880     0.6148    -3.9323
H     -0.2828    -0.0566    -4.7402
H     -0.4542     1.2135    -3.4625
H     -1.4294    -2.1744    -3.9953
H     -2.3515    -1.1690    -2.8030
H     -1.5755    -2.7174    -2.2745
