# Supplementary material for: MACE: Automated Assessment of Stereochemistry of Transition Metal Complexes and Its Applications in Computational Catalysis
Source: J Chem Theory Comput. 2024 Feb 16;20(5):2313–20. doi: 10.1021/acs.jctc.3c01313 (PMC10938507; doi:10.1021/acs.jctc.3c01313)
Supplement: Supplementary file 3 — ct3c01313_si_003.zip [file ct3c01313_si_003.zip › structures/screening/mace_MeCN/Mn_PNpyP_Me_bi_0.xyz]

45
{"conf": 0, "E": 89.81, "rms": -1.0, "geom": "OH", "total_charge": 0, "CA_charge": 1, "smiles": "C[C:1]#[6N:2]->[Mn+:3]1(<-[3H-:4])(<-[4C-:5]#[O+:6])(<-[5C-:7]#[O+:8])<-[1P:9]([CH3:10])([CH3:11])[CH2:12][c:13]2[cH:14][cH:15][cH:16][c:17]([CH2:18][P:19]([CH3:20])[CH3:21])[2n:22]->12", "smiles3D": "C([C:1]#[6N:2]->[Mn+:3]1(<-[3H-:4])(<-[4C-:5]#[O+:6])(<-[5C-:7]#[O+:8])<-[1P:9]([C:10]([H:26])([H:27])[H:28])([C:11]([H:29])([H:30])[H:31])[C:12]([H:32])([H:33])[c:13]2[c:14]([H:34])[c:15]([H:35])[c:16]([H:36])[c:17]([C:18]([P:19]([C:20]([H:39])([H:40])[H:41])[C:21]([H:42])([H:43])[H:44])([H:37])[H:38])[2n:22]->12)([H:23])([H:24])[H:25]", "smiles3Dx": "C([C:1]#[6N:2]->[Mn+:3]1(<-[3H-:4])(<-[4C-:5]#[O+:6])(<-[5C-:7]#[O+:8])<-[1P:9]([C:10]([H:26])([H:27])[H:28])([C:11]([H:29])([H:30])[H:31])[C:12]([H:32])([H:33])[c:13]2[c:14]([H:34])[c:15]([H:35])[c:16]([H:36])[c:17]([C:18]([P:19]([C:20]([H:39])([H:40])[H:41])[C:21]([H:42])([H:43])[H:44])([H:37])[H:38])[2n:22]->12)([H:23])([H:24])[H:25]", "dummies": []}
C     -4.5030     1.2562    -1.7402
C     -3.1847     0.8905    -1.2221
N     -2.0739     0.5865    -0.7915
Mn     0.0000     0.0000     0.0000
H     -0.6180     0.2909     1.7082
C     -0.6813    -2.1814     0.1234
O     -1.0405    -3.3312     0.1890
C      0.7740    -0.3671    -2.1224
O      1.1811    -0.5588    -3.2415
P      2.3147    -0.5680     1.0038
C      2.3370    -1.0247     2.7345
C      3.2994    -1.7926     0.1472
C      3.2146     0.9711     0.8940
C      2.2731     2.1685     0.7037
C      2.7577     3.4342     1.0632
C      2.0453     4.5737     0.7221
C      0.9088     4.4604    -0.0655
C      0.4713     3.1902    -0.4743
C     -0.6458     3.0713    -1.4694
P     -0.5277     4.3235    -2.8619
C     -1.8540     3.6233    -3.9691
C      0.9746     3.6558    -3.7464
N      1.0697     2.0683     0.0330
H     -5.0993     0.3366    -1.9014
H     -4.3884     1.7957    -2.7027
H     -5.0193     1.9107    -1.0073
H      1.7683    -1.9682     2.8741
H      1.8684    -0.2194     3.3351
H      3.3853    -1.1719     3.0714
H      3.1839    -1.6656    -0.9501
H      2.9589    -2.8080     0.4398
H      4.3685    -1.6693     0.4220
H      3.8107     1.1107     1.8233
H      3.9100     0.9201     0.0295
H      3.7020     3.5385     1.5857
H      2.4115     5.5512     1.0086
H      0.3924     5.3600    -0.3797
H     -1.6168     3.2061    -0.9513
H     -0.5891     2.0763    -1.9452
H     -2.8346     3.7135    -3.4623
H     -1.8844     4.1976    -4.9148
H     -1.6530     2.5538    -4.1892
H      1.0775     4.1652    -4.7246
H      0.8783     2.5607    -3.9095
H      1.8786     3.8554    -3.1363
45
{"conf": 1, "E": 88.47, "rms": -1.0, "geom": "OH", "total_charge": 0, "CA_charge": 1, "smiles": "C[C:1]#[6N:2]->[Mn+:3]1(<-[3H-:4])(<-[4C-:5]#[O+:6])(<-[5C-:7]#[O+:8])<-[1P:9]([CH3:10])([CH3:11])[CH2:12][c:13]2[cH:14][cH:15][cH:16][c:17]([CH2:18][P:19]([CH3:20])[CH3:21])[2n:22]->12", "smiles3D": "C([C:1]#[6N:2]->[Mn+:3]1(<-[3H-:4])(<-[4C-:5]#[O+:6])(<-[5C-:7]#[O+:8])<-[1P:9]([C:10]([H:26])([H:27])[H:28])([C:11]([H:29])([H:30])[H:31])[C:12]([H:32])([H:33])[c:13]2[c:14]([H:34])[c:15]([H:35])[c:16]([H:36])[c:17]([C:18]([P:19]([C:20]([H:39])([H:40])[H:41])[C:21]([H:42])([H:43])[H:44])([H:37])[H:38])[2n:22]->12)([H:23])([H:24])[H:25]", "smiles3Dx": "C([C:1]#[6N:2]->[Mn+:3]1(<-[3H-:4])(<-[4C-:5]#[O+:6])(<-[5C-:7]#[O+:8])<-[1P:9]([C:10]([H:26])([H:27])[H:28])([C:11]([H:29])([H:30])[H:31])[C:12]([H:32])([H:33])[c:13]2[c:14]([H:34])[c:15]([H:35])[c:16]([H:36])[c:17]([C:18]([P:19]([C:20]([H:39])([H:40])[H:41])[C:21]([H:42])([H:43])[H:44])([H:37])[H:38])[2n:22]->12)([H:23])([H:24])[H:25]", "dummies": []}
C      1.5503    -0.5821    -4.7036
C      1.0921    -0.4051    -3.3269
N      0.7098    -0.2680    -2.1673
Mn     0.0000     0.0000     0.0000
H      1.7309     0.0686     0.6221
C     -0.0055     2.2752    -0.2646
O     -0.0104     3.4736    -0.4015
C     -2.1551    -0.0891    -0.7663
O     -3.2914    -0.1371    -1.1692
P     -0.9302     0.1445     2.4033
C     -2.4391     1.0822     2.6184
C      0.2037     0.7284     3.6597
C     -1.3312    -1.5472     2.8337
C     -0.9465    -2.5498     1.7304
C     -1.3245    -3.8888     1.9212
C     -0.8594    -4.8755     1.0614
C      0.0504    -4.5399     0.0695
C      0.4539    -3.2028    -0.0821
C      1.5544    -2.8621    -1.0434
P      3.0218    -4.0193    -0.9096
C      4.1841    -3.0993    -2.0405
C      3.7067    -3.4504     0.7278
N     -0.1547    -2.2197     0.6492
H      0.9616    -1.3896    -5.1854
H      1.4102     0.3619    -5.2674
H      2.6254    -0.8574    -4.6996
H     -3.2524     0.6157     2.0245
H     -2.2794     2.1237     2.2696
H     -2.7216     1.0921     3.6923
H      1.2007     0.2652     3.5013
H     -0.1785     0.4509     4.6649
H      0.2922     1.8337     3.5895
H     -0.7879    -1.8181     3.7644
H     -2.4242    -1.6212     3.0271
H     -1.9629    -4.1656     2.7510
H     -1.1629    -5.9076     1.1951
H      0.4567    -5.3198    -0.5609
H      1.1584    -2.9056    -2.0780
H      1.9348    -1.8522    -0.8156
H      3.8443    -3.2242    -3.0908
H      5.2096    -3.5078    -1.9384
H      4.1948    -2.0186    -1.7862
H      4.6761    -3.9526     0.9133
H      3.0005    -3.7278     1.5421
H      3.8592    -2.3496     0.7282
45
{"conf": 2, "E": 101.97, "rms": -1.0, "geom": "OH", "total_charge": 0, "CA_charge": 1, "smiles": "C[C:1]#[6N:2]->[Mn+:3]1(<-[3H-:4])(<-[4C-:5]#[O+:6])(<-[5C-:7]#[O+:8])<-[1P:9]([CH3:10])([CH3:11])[CH2:12][c:13]2[cH:14][cH:15][cH:16][c:17]([CH2:18][P:19]([CH3:20])[CH3:21])[2n:22]->12", "smiles3D": "C([C:1]#[6N:2]->[Mn+:3]1(<-[3H-:4])(<-[4C-:5]#[O+:6])(<-[5C-:7]#[O+:8])<-[1P:9]([C:10]([H:26])([H:27])[H:28])([C:11]([H:29])([H:30])[H:31])[C:12]([H:32])([H:33])[c:13]2[c:14]([H:34])[c:15]([H:35])[c:16]([H:36])[c:17]([C:18]([P:19]([C:20]([H:39])([H:40])[H:41])[C:21]([H:42])([H:43])[H:44])([H:37])[H:38])[2n:22]->12)([H:23])([H:24])[H:25]", "smiles3Dx": "C([C:1]#[6N:2]->[Mn+:3]1(<-[3H-:4])(<-[4C-:5]#[O+:6])(<-[5C-:7]#[O+:8])<-[1P:9]([C:10]([H:26])([H:27])[H:28])([C:11]([H:29])([H:30])[H:31])[C:12]([H:32])([H:33])[c:13]2[c:14]([H:34])[c:15]([H:35])[c:16]([H:36])[c:17]([C:18]([P:19]([C:20]([H:39])([H:40])[H:41])[C:21]([H:42])([H:43])[H:44])([H:37])[H:38])[2n:22]->12)([H:23])([H:24])[H:25]", "dummies": []}
C     -4.4378    -1.6790    -1.5441
C     -3.1436    -1.1668    -1.0830
N     -2.0609    -0.7410    -0.6878
Mn     0.0000     0.0000     0.0000
H      0.1003    -1.4246     1.1522
C      0.9170    -1.2780    -1.6622
O      1.3989    -1.9528    -2.5383
C     -0.1326     1.7769    -1.4310
O     -0.2001     2.7195    -2.1794
P      2.3429     0.7552     0.7698
C      3.2798    -0.4269     1.7317
C      3.4478     1.3951    -0.4856
C      1.9763     2.1080     1.8731
C      0.5764     1.9654     2.4881
C      0.3607     2.5935     3.7248
C     -0.9243     2.7423     4.2209
C     -1.9970     2.3302     3.4471
C     -1.7756     1.6815     2.2214
C     -2.9566     1.4010     1.3437
P     -3.9445    -0.1113     1.8822
C     -5.3578     0.6600     2.8209
C     -2.9969    -0.8750     3.2979
N     -0.4939     1.4333     1.7921
H     -4.8691    -0.9785    -2.2903
H     -5.1310    -1.7810    -0.6761
H     -4.2923    -2.6751    -2.0143
H      3.6105    -1.2655     1.0742
H      2.6339    -0.8317     2.5440
H      4.1714     0.0795     2.1725
H      3.5468     2.4924    -0.3751
H      3.0347     1.1717    -1.4880
H      4.4493     0.9153    -0.3776
H      2.0152     3.0585     1.3037
H      2.7439     2.1398     2.6820
H      1.1918     3.0064     4.2816
H     -1.0874     3.2385     5.1727
H     -3.0017     2.5392     3.7900
H     -2.6403     1.3317     0.2890
H     -3.6404     2.2805     1.3615
H     -6.0131    -0.1362     3.2311
H     -4.9760     1.2797     3.6504
H     -5.9461     1.2985     2.1319
H     -1.9887    -1.1790     2.9523
H     -3.5412    -1.7762     3.6478
H     -2.9068    -0.1558     4.1379
45
{"conf": 3, "E": 88.26, "rms": -1.0, "geom": "OH", "total_charge": 0, "CA_charge": 1, "smiles": "C[C:1]#[6N:2]->[Mn+:3]1(<-[3H-:4])(<-[4C-:5]#[O+:6])(<-[5C-:7]#[O+:8])<-[1P:9]([CH3:10])([CH3:11])[CH2:12][c:13]2[cH:14][cH:15][cH:16][c:17]([CH2:18][P:19]([CH3:20])[CH3:21])[2n:22]->12", "smiles3D": "C([C:1]#[6N:2]->[Mn+:3]1(<-[3H-:4])(<-[4C-:5]#[O+:6])(<-[5C-:7]#[O+:8])<-[1P:9]([C:10]([H:26])([H:27])[H:28])([C:11]([H:29])([H:30])[H:31])[C:12]([H:32])([H:33])[c:13]2[c:14]([H:34])[c:15]([H:35])[c:16]([H:36])[c:17]([C:18]([P:19]([C:20]([H:39])([H:40])[H:41])[C:21]([H:42])([H:43])[H:44])([H:37])[H:38])[2n:22]->12)([H:23])([H:24])[H:25]", "smiles3Dx": "C([C:1]#[6N:2]->[Mn+:3]1(<-[3H-:4])(<-[4C-:5]#[O+:6])(<-[5C-:7]#[O+:8])<-[1P:9]([C:10]([H:26])([H:27])[H:28])([C:11]([H:29])([H:30])[H:31])[C:12]([H:32])([H:33])[c:13]2[c:14]([H:34])[c:15]([H:35])[c:16]([H:36])[c:17]([C:18]([P:19]([C:20]([H:39])([H:40])[H:41])[C:21]([H:42])([H:43])[H:44])([H:37])[H:38])[2n:22]->12)([H:23])([H:24])[H:25]", "dummies": []}
C      2.3639     3.1971     3.0086
C      1.6644     2.2676     2.1229
N      1.0790     1.4804     1.3842
Mn     0.0000     0.0000     0.0000
H     -1.0110     1.3988    -0.6352
C      1.5403     0.3872    -1.6484
O      2.3522     0.5909    -2.5166
C      1.2718    -1.7593     0.7347
O      1.9402    -2.6869     1.1169
P     -1.3813    -1.6002    -1.4779
C     -0.9327    -3.3320    -1.4451
C     -1.6019    -1.1525    -3.1956
C     -2.9956    -1.4937    -0.7210
C     -2.9036    -1.1736     0.7790
C     -4.0486    -1.4026     1.5545
C     -4.0438    -1.1081     2.9086
C     -2.8821    -0.6404     3.5017
C     -1.7213    -0.4689     2.7286
C     -0.4321    -0.0887     3.4022
P     -0.1608    -0.9681     5.0381
C      0.0216    -2.7208     4.4319
C      1.6397    -0.5556     5.2875
N     -1.7790    -0.6246     1.3675
H      2.9796     2.6238     3.7319
H      1.6225     3.8101     3.5607
H      3.0191     3.8596     2.4066
H      0.0703    -3.4620    -1.9012
H     -1.6784    -3.9217    -2.0181
H     -0.9098    -3.6874    -0.3937
H     -2.2367    -1.9103    -3.6992
H     -2.0908    -0.1587    -3.2596
H     -0.6126    -1.1089    -3.6948
H     -3.5771    -0.6945    -1.2227
H     -3.5232    -2.4607    -0.8595
H     -4.9513    -1.7956     1.1017
H     -4.9344    -1.2645     3.5033
H     -2.8845    -0.4376     4.5647
H      0.4104    -0.3760     2.7563
H     -0.4239     1.0058     3.5820
H      0.7354    -2.7665     3.5838
H     -0.9668    -3.0979     4.0982
H      0.3931    -3.3592     5.2608
H      2.0326    -1.1400     6.1454
H      2.2259    -0.8053     4.3781
H      1.7461     0.5279     5.5023
45
{"conf": 4, "E": 271.08, "rms": -1.0, "geom": "OH", "total_charge": 0, "CA_charge": 1, "smiles": "C[C:1]#[6N:2]->[Mn+:3]1(<-[3H-:4])(<-[4C-:5]#[O+:6])(<-[5C-:7]#[O+:8])<-[1P:9]([CH3:10])([CH3:11])[CH2:12][c:13]2[cH:14][cH:15][cH:16][c:17]([CH2:18][P:19]([CH3:20])[CH3:21])[2n:22]->12", "smiles3D": "C([C:1]#[6N:2]->[Mn+:3]1(<-[3H-:4])(<-[4C-:5]#[O+:6])(<-[5C-:7]#[O+:8])<-[1P:9]([C:10]([H:26])([H:27])[H:28])([C:11]([H:29])([H:30])[H:31])[C:12]([H:32])([H:33])[c:13]2[c:14]([H:34])[c:15]([H:35])[c:16]([H:36])[c:17]([C:18]([P:19]([C:20]([H:39])([H:40])[H:41])[C:21]([H:42])([H:43])[H:44])([H:37])[H:38])[2n:22]->12)([H:23])([H:24])[H:25]", "smiles3Dx": "C([C:1]#[6N:2]->[Mn+:3]1(<-[3H-:4])(<-[4C-:5]#[O+:6])(<-[5C-:7]#[O+:8])<-[1P:9]([C:10]([H:26])([H:27])[H:28])([C:11]([H:29])([H:30])[H:31])[C:12]([H:32])([H:33])[c:13]2[c:14]([H:34])[c:15]([H:35])[c:16]([H:36])[c:17]([C:18]([P:19]([C:20]([H:39])([H:40])[H:41])[C:21]([H:42])([H:43])[H:44])([H:37])[H:38])[2n:22]->12)([H:23])([H:24])[H:25]", "dummies": []}
C      1.4800    -4.2876     0.6326
C      0.5257    -3.1873     0.4594
N     -0.0345    -2.1069     0.4028
Mn     0.0000     0.0000     0.0000
H     -1.2159     0.0993    -1.2571
C     -1.4785     0.7971     1.7498
O     -1.9343     1.3455     2.7040
C      1.6931    -0.0149     1.6072
O      2.4683     0.2556     2.4651
P      0.8785     2.3542    -0.5129
C     -0.4094     3.5377    -0.3254
C      2.4169     2.8665     0.2746
C      1.3647     2.1225    -2.2201
C      2.1016     0.8094    -2.2062
C      3.4802     0.6684    -2.7514
C      4.1258    -0.6123    -2.7518
C      3.1597    -1.6408    -2.8841
C      1.8847    -1.5161    -2.3840
C      0.8177    -2.4588    -2.7995
P      0.7336    -2.4200    -4.6619
C      1.1177    -0.6927    -5.2797
C     -1.1020    -2.5384    -5.0827
N      1.5864    -0.3462    -1.7212
H      2.3649    -3.6406     0.8754
H      1.4031    -5.0717     1.5471
H      1.6979    -4.7364    -0.3655
H     -1.2740     3.1218    -0.7092
H     -0.5173     3.7269     0.7336
H     -0.2177     4.5146    -0.9055
H      2.8427     3.8647    -0.1817
H      3.2318     2.1869     0.1298
H      2.2399     2.9766     1.3556
H      1.9794     2.9651    -2.7735
H      0.4571     2.0613    -2.9295
H      4.1302     1.5222    -2.7662
H      5.2018    -0.7074    -3.1247
H      3.5994    -2.6652    -3.2520
H     -0.0829    -2.0883    -2.4674
H      0.8743    -3.5200    -2.4461
H      2.1496    -0.4717    -5.0119
H      1.0350    -0.6030    -6.3857
H      0.4749     0.0641    -4.8072
H     -1.7233    -2.7278    -4.1818
H     -1.2926    -3.3923    -5.7798
H     -1.4729    -1.6057    -5.5878
