# Supplementary material for: MACE: Automated Assessment of Stereochemistry of Transition Metal Complexes and Its Applications in Computational Catalysis
Source: J Chem Theory Comput. 2024 Feb 16;20(5):2313–20. doi: 10.1021/acs.jctc.3c01313 (PMC10938507; doi:10.1021/acs.jctc.3c01313)
Supplement: Supplementary file 3 — ct3c01313_si_003.zip [file ct3c01313_si_003.zip › structures/screening/mace_MeCN/Mn_PNpyP_Me_bi_1.xyz]

45
{"conf": 0, "E": 202.41, "rms": -1.0, "geom": "OH", "total_charge": 0, "CA_charge": 1, "smiles": "C[C:1]#[5N:2]->[Mn+:3]1(<-[3H-:4])(<-[4C-:5]#[O+:6])(<-[6C-:7]#[O+:8])<-[1P:9]([CH3:10])([CH3:11])[CH2:12][c:13]2[cH:14][cH:15][cH:16][c:17]([CH2:18][P:19]([CH3:20])[CH3:21])[2n:22]->12", "smiles3D": "C([C:1]#[5N:2]->[Mn+:3]1(<-[3H-:4])(<-[4C-:5]#[O+:6])(<-[6C-:7]#[O+:8])<-[1P:9]([C:10]([H:26])([H:27])[H:28])([C:11]([H:29])([H:30])[H:31])[C:12]([H:32])([H:33])[c:13]2[c:14]([H:34])[c:15]([H:35])[c:16]([H:36])[c:17]([C:18]([P:19]([C:20]([H:39])([H:40])[H:41])[C:21]([H:42])([H:43])[H:44])([H:37])[H:38])[2n:22]->12)([H:23])([H:24])[H:25]", "smiles3Dx": "C([C:1]#[5N:2]->[Mn+:3]1(<-[3H-:4])(<-[4C-:5]#[O+:6])(<-[6C-:7]#[O+:8])<-[1P:9]([C:10]([H:26])([H:27])[H:28])([C:11]([H:29])([H:30])[H:31])[C:12]([H:32])([H:33])[c:13]2[c:14]([H:34])[c:15]([H:35])[c:16]([H:36])[c:17]([C:18]([P:19]([C:20]([H:39])([H:40])[H:41])[C:21]([H:42])([H:43])[H:44])([H:37])[H:38])[2n:22]->12)([H:23])([H:24])[H:25]", "dummies": []}
C     -1.9007    -3.9623     1.5579
C     -0.8617    -2.9771     1.3312
N     -0.2427    -1.9558     0.9997
Mn     0.0000     0.0000     0.0000
H     -0.0905     1.6206    -0.7773
C      1.0157     0.8287     1.7190
O      1.6930     1.3027     2.6256
C     -1.9564     0.2786     0.9779
O     -3.0530     0.2863     1.5057
P      2.1988    -0.7286    -1.0499
C      3.5197     0.5422    -0.8937
C      2.8717    -2.3697    -0.6650
C      1.6879    -0.8022    -2.7424
C      0.3766    -1.6195    -2.6855
C      0.2517    -2.8345    -3.2598
C     -1.0323    -3.4075    -3.3542
C     -2.0948    -2.6287    -3.0343
C     -1.9460    -1.4548    -2.2607
C     -3.0292    -0.4305    -2.2188
P     -4.7718    -1.0520    -1.9077
C     -5.5476     0.0783    -0.6190
C     -4.7754    -2.7746    -1.1721
N     -0.6854    -1.1003    -1.9649
H     -1.8776    -4.8424     0.9260
H     -1.9848    -4.2022     2.6094
H     -2.8011    -3.4174     1.3338
H      4.2452     0.3116    -1.6597
H      3.9867     0.4515     0.1354
H      3.0802     1.5386    -1.0002
H      2.0958    -3.1573    -0.7882
H      3.6911    -2.5146    -1.3589
H      3.2687    -2.4016     0.3798
H      2.4313    -1.3381    -3.3177
H      1.4865     0.2366    -3.1874
H      1.0551    -3.3926    -3.6347
H     -1.1669    -4.3971    -3.7848
H     -3.0734    -2.9551    -3.3036
H     -3.0625     0.0727    -3.2213
H     -2.7860     0.3574    -1.4662
H     -5.4089    -0.3203     0.4052
H     -5.1334     1.1088    -0.6947
H     -6.6453     0.1376    -0.7665
H     -3.7441    -3.1084    -0.9464
H     -5.2132    -3.4546    -1.9326
H     -5.3931    -2.8178    -0.2529
45
{"conf": 1, "E": 753.27, "rms": -1.0, "geom": "OH", "total_charge": 0, "CA_charge": 1, "smiles": "C[C:1]#[5N:2]->[Mn+:3]1(<-[3H-:4])(<-[4C-:5]#[O+:6])(<-[6C-:7]#[O+:8])<-[1P:9]([CH3:10])([CH3:11])[CH2:12][c:13]2[cH:14][cH:15][cH:16][c:17]([CH2:18][P:19]([CH3:20])[CH3:21])[2n:22]->12", "smiles3D": "C([C:1]#[5N:2]->[Mn+:3]1(<-[3H-:4])(<-[4C-:5]#[O+:6])(<-[6C-:7]#[O+:8])<-[1P:9]([C:10]([H:26])([H:27])[H:28])([C:11]([H:29])([H:30])[H:31])[C:12]([H:32])([H:33])[c:13]2[c:14]([H:34])[c:15]([H:35])[c:16]([H:36])[c:17]([C:18]([P:19]([C:20]([H:39])([H:40])[H:41])[C:21]([H:42])([H:43])[H:44])([H:37])[H:38])[2n:22]->12)([H:23])([H:24])[H:25]", "smiles3Dx": "C([C:1]#[5N:2]->[Mn+:3]1(<-[3H-:4])(<-[4C-:5]#[O+:6])(<-[6C-:7]#[O+:8])<-[1P:9]([C:10]([H:26])([H:27])[H:28])([C:11]([H:29])([H:30])[H:31])[C:12]([H:32])([H:33])[c:13]2[c:14]([H:34])[c:15]([H:35])[c:16]([H:36])[c:17]([C:18]([P:19]([C:20]([H:39])([H:40])[H:41])[C:21]([H:42])([H:43])[H:44])([H:37])[H:38])[2n:22]->12)([H:23])([H:24])[H:25]", "dummies": []}
C      4.2805    -2.1617    -0.9666
C      3.1408    -1.4063    -0.5460
N      2.0820    -0.8863    -0.2193
Mn     0.0000     0.0000     0.0000
H     -1.5527     1.0514    -0.3988
C      0.5679     1.3417    -1.8529
O      0.7669     2.0690    -2.8413
C      0.7669     1.4897     1.6205
O      1.1319     2.3123     2.4195
P     -1.5133    -1.5370    -0.7507
C     -0.0169    -2.2040    -1.5917
C     -2.6461    -1.0417    -2.0007
C     -1.7799    -0.7794     1.0283
C     -0.9451    -1.5209     2.0609
C     -1.4783    -1.9290     3.2694
C     -1.7400    -3.3086     3.4808
C     -1.4379    -4.1735     2.4426
C     -1.0644    -3.6067     1.1970
C     -1.7055    -4.4065     0.0054
P     -3.6061    -4.6971     0.0750
C     -4.5770    -3.7854     1.3697
C     -4.5100    -4.2519    -1.5357
N     -0.4291    -2.3633     1.2109
H      4.1672    -2.3211    -2.0550
H      4.1619    -3.1850    -0.4250
H      5.2534    -1.6789    -0.7113
H     -0.2587    -2.9313    -2.4962
H      0.4857    -1.3605    -2.0932
H      0.6827    -2.7869    -0.8480
H     -2.7261    -1.8571    -2.7052
H     -3.6516    -0.9619    -1.4926
H     -2.2747    -0.1512    -2.5360
H     -1.2611     0.0734     1.1099
H     -2.8027    -0.6139     1.3369
H     -1.1523    -1.3793     4.0545
H     -2.2018    -3.5998     4.4018
H     -1.7554    -5.1777     2.5083
H     -1.2730    -5.4147     0.0501
H     -1.5676    -4.0662    -1.0768
H     -4.0700    -3.8927     2.3678
H     -4.6450    -2.7223     1.0832
H     -5.5554    -4.2730     1.4360
H     -5.3912    -4.9024    -1.6279
H     -4.8953    -3.1662    -1.4363
H     -3.8450    -4.3168    -2.4073
45
{"conf": 2, "E": 215.82, "rms": -1.0, "geom": "OH", "total_charge": 0, "CA_charge": 1, "smiles": "C[C:1]#[5N:2]->[Mn+:3]1(<-[3H-:4])(<-[4C-:5]#[O+:6])(<-[6C-:7]#[O+:8])<-[1P:9]([CH3:10])([CH3:11])[CH2:12][c:13]2[cH:14][cH:15][cH:16][c:17]([CH2:18][P:19]([CH3:20])[CH3:21])[2n:22]->12", "smiles3D": "C([C:1]#[5N:2]->[Mn+:3]1(<-[3H-:4])(<-[4C-:5]#[O+:6])(<-[6C-:7]#[O+:8])<-[1P:9]([C:10]([H:26])([H:27])[H:28])([C:11]([H:29])([H:30])[H:31])[C:12]([H:32])([H:33])[c:13]2[c:14]([H:34])[c:15]([H:35])[c:16]([H:36])[c:17]([C:18]([P:19]([C:20]([H:39])([H:40])[H:41])[C:21]([H:42])([H:43])[H:44])([H:37])[H:38])[2n:22]->12)([H:23])([H:24])[H:25]", "smiles3Dx": "C([C:1]#[5N:2]->[Mn+:3]1(<-[3H-:4])(<-[4C-:5]#[O+:6])(<-[6C-:7]#[O+:8])<-[1P:9]([C:10]([H:26])([H:27])[H:28])([C:11]([H:29])([H:30])[H:31])[C:12]([H:32])([H:33])[c:13]2[c:14]([H:34])[c:15]([H:35])[c:16]([H:36])[c:17]([C:18]([P:19]([C:20]([H:39])([H:40])[H:41])[C:21]([H:42])([H:43])[H:44])([H:37])[H:38])[2n:22]->12)([H:23])([H:24])[H:25]", "dummies": []}
C     -0.5524    -4.2346     1.6630
C      0.2190    -3.0478     1.3417
N      0.5870    -1.9525     0.9350
Mn     0.0000     0.0000     0.0000
H     -0.8907     1.5359    -0.5562
C     -1.0365     0.3515     1.9780
O     -1.5588     0.5375     3.0954
C     -1.6005    -1.1834    -1.0640
O     -2.4523    -1.8304    -1.5402
P      2.0484     1.3137     0.6839
C      3.6290     0.4442     0.5610
C      2.0826     2.3078     2.1151
C      1.9713     2.3364    -0.7876
C      1.7794     1.3610    -2.0407
C      1.9692     1.7726    -3.3553
C      2.2723     0.7187    -4.2309
C      2.2311    -0.6964    -3.9001
C      1.7869    -0.9621    -2.6049
C      1.7133    -2.4194    -2.1508
P      3.2772    -3.4355    -2.6441
C      3.3344    -4.7068    -1.2746
C      4.7560    -2.3780    -2.1778
N      1.4092     0.0515    -1.8147
H     -1.5727    -3.9408     1.6017
H     -0.2694    -4.7114     2.6489
H     -0.3689    -4.9198     0.8300
H      3.6679    -0.1324    -0.4229
H      3.7564    -0.2170     1.4178
H      4.4836     1.1838     0.4881
H      1.0897     2.7995     2.1664
H      2.2326     1.6394     2.9630
H      2.8663     3.0513     2.0954
H      1.1364     3.0283    -0.7400
H      2.9184     2.8518    -0.9947
H      2.0157     2.8421    -3.6676
H      2.3936     0.9912    -5.2904
H      2.6092    -1.3868    -4.5954
H      0.8547    -2.8721    -2.6785
H      1.6086    -2.4317    -1.1099
H      2.3410    -5.1925    -1.1516
H      4.0827    -5.4960    -1.5518
H      3.6458    -4.2623    -0.2819
H      4.9203    -2.3461    -1.0606
H      5.6652    -2.8483    -2.6461
H      4.6617    -1.3521    -2.5649
45
{"conf": 3, "E": 233.92, "rms": -1.0, "geom": "OH", "total_charge": 0, "CA_charge": 1, "smiles": "C[C:1]#[5N:2]->[Mn+:3]1(<-[3H-:4])(<-[4C-:5]#[O+:6])(<-[6C-:7]#[O+:8])<-[1P:9]([CH3:10])([CH3:11])[CH2:12][c:13]2[cH:14][cH:15][cH:16][c:17]([CH2:18][P:19]([CH3:20])[CH3:21])[2n:22]->12", "smiles3D": "C([C:1]#[5N:2]->[Mn+:3]1(<-[3H-:4])(<-[4C-:5]#[O+:6])(<-[6C-:7]#[O+:8])<-[1P:9]([C:10]([H:26])([H:27])[H:28])([C:11]([H:29])([H:30])[H:31])[C:12]([H:32])([H:33])[c:13]2[c:14]([H:34])[c:15]([H:35])[c:16]([H:36])[c:17]([C:18]([P:19]([C:20]([H:39])([H:40])[H:41])[C:21]([H:42])([H:43])[H:44])([H:37])[H:38])[2n:22]->12)([H:23])([H:24])[H:25]", "smiles3Dx": "C([C:1]#[5N:2]->[Mn+:3]1(<-[3H-:4])(<-[4C-:5]#[O+:6])(<-[6C-:7]#[O+:8])<-[1P:9]([C:10]([H:26])([H:27])[H:28])([C:11]([H:29])([H:30])[H:31])[C:12]([H:32])([H:33])[c:13]2[c:14]([H:34])[c:15]([H:35])[c:16]([H:36])[c:17]([C:18]([P:19]([C:20]([H:39])([H:40])[H:41])[C:21]([H:42])([H:43])[H:44])([H:37])[H:38])[2n:22]->12)([H:23])([H:24])[H:25]", "dummies": []}
C     -1.9009     4.1085    -0.0760
C     -1.3015     2.9956     0.5374
N     -0.8719     1.8847     0.6350
Mn     0.0000     0.0000     0.0000
H      0.3948    -1.5137    -0.9678
C     -2.0803    -0.2024    -0.9756
O     -3.0746    -0.0826    -1.6600
C     -0.4883    -1.0882     1.9807
O     -0.5442    -1.5531     3.0742
P      1.1469     1.3839    -1.8680
C      2.5485     0.6144    -2.6493
C      0.0628     2.0815    -3.1082
C      1.8809     2.6475    -0.8307
C      2.4236     1.9332     0.4514
C      3.3822     2.5590     1.2241
C      4.2277     1.7680     1.9906
C      4.3916     0.4207     1.5787
C      3.2414    -0.2128     0.8867
C      3.2216    -1.7231     0.9650
P      2.5733    -2.5856    -0.5498
C      2.1195    -4.2932     0.0538
C      3.8650    -2.8336    -1.8419
N      2.1577     0.5913     0.5588
H     -1.8399     5.1147     0.4212
H     -3.0081     3.8920    -0.2626
H     -1.4503     4.2155    -1.1681
H      2.2096    -0.2599    -3.2622
H      3.0526     1.3258    -3.3506
H      3.3123     0.2608    -1.9211
H     -0.0951     1.3338    -3.9316
H      0.4818     3.0091    -3.5520
H     -0.9428     2.3064    -2.7031
H      1.1289     3.4448    -0.5066
H      2.6963     3.2200    -1.3558
H      3.3259     3.6173     1.4277
H      4.9741     2.2067     2.7004
H      5.1973    -0.1468     1.9637
H      4.2011    -2.2137     1.2416
H      2.4823    -1.9998     1.7676
H      2.9771    -5.0068    -0.0163
H      1.7975    -4.2202     1.1202
H      1.2589    -4.6958    -0.5269
H      4.4656    -1.9020    -1.9350
H      3.3711    -3.0259    -2.8378
H      4.5262    -3.7142    -1.6082
45
{"conf": 4, "E": 91.43, "rms": -1.0, "geom": "OH", "total_charge": 0, "CA_charge": 1, "smiles": "C[C:1]#[5N:2]->[Mn+:3]1(<-[3H-:4])(<-[4C-:5]#[O+:6])(<-[6C-:7]#[O+:8])<-[1P:9]([CH3:10])([CH3:11])[CH2:12][c:13]2[cH:14][cH:15][cH:16][c:17]([CH2:18][P:19]([CH3:20])[CH3:21])[2n:22]->12", "smiles3D": "C([C:1]#[5N:2]->[Mn+:3]1(<-[3H-:4])(<-[4C-:5]#[O+:6])(<-[6C-:7]#[O+:8])<-[1P:9]([C:10]([H:26])([H:27])[H:28])([C:11]([H:29])([H:30])[H:31])[C:12]([H:32])([H:33])[c:13]2[c:14]([H:34])[c:15]([H:35])[c:16]([H:36])[c:17]([C:18]([P:19]([C:20]([H:39])([H:40])[H:41])[C:21]([H:42])([H:43])[H:44])([H:37])[H:38])[2n:22]->12)([H:23])([H:24])[H:25]", "smiles3Dx": "C([C:1]#[5N:2]->[Mn+:3]1(<-[3H-:4])(<-[4C-:5]#[O+:6])(<-[6C-:7]#[O+:8])<-[1P:9]([C:10]([H:26])([H:27])[H:28])([C:11]([H:29])([H:30])[H:31])[C:12]([H:32])([H:33])[c:13]2[c:14]([H:34])[c:15]([H:35])[c:16]([H:36])[c:17]([C:18]([P:19]([C:20]([H:39])([H:40])[H:41])[C:21]([H:42])([H:43])[H:44])([H:37])[H:38])[2n:22]->12)([H:23])([H:24])[H:25]", "dummies": []}
C     -3.8343    -0.8681    -3.0522
C     -2.7065    -0.6080    -2.1584
N     -1.7603    -0.3911    -1.4059
Mn     0.0000     0.0000     0.0000
H      1.4079     0.3117     1.1424
C     -0.8690     2.0538     0.5122
O     -1.3278     3.1359     0.7821
C      1.1091     0.9285    -1.7779
O      1.6768     1.4387    -2.7114
P     -1.3561    -1.1542     1.8631
C     -0.5756    -1.3416     3.4615
C     -3.0282    -0.5896     2.1527
C     -1.4965    -2.7974     1.1805
C     -0.2277    -3.1821     0.4080
C      0.0672    -4.5475     0.2952
C      1.2526    -4.9569    -0.2886
C      2.1499    -4.0054    -0.7413
C      1.8250    -2.6405    -0.6804
C      2.8734    -1.6398    -1.0661
P      2.9987    -1.4537    -2.9301
C      3.8343    -3.0389    -3.4472
C      4.5019    -0.3513    -2.9814
N      0.6115    -2.2464    -0.1718
H     -4.2614     0.0957    -3.3971
H     -4.6114    -1.4437    -2.5077
H     -3.4850    -1.4532    -3.9278
H     -1.2108    -1.9755     4.1142
H      0.4173    -1.8203     3.3345
H     -0.4467    -0.3435     3.9281
H     -3.5779    -0.5529     1.1904
H     -3.0026     0.4240     2.6016
H     -3.5415    -1.2880     2.8455
H     -1.6655    -3.5195     2.0087
H     -2.3642    -2.8321     0.4883
H     -0.6078    -5.2922     0.6991
H      1.4992    -6.0091    -0.3442
H      3.1142    -4.3353    -1.1026
H      2.6746    -0.6654    -0.5860
H      3.8585    -1.9732    -0.6744
H      3.0884    -3.8609    -3.4688
H      4.6578    -3.2938    -2.7464
H      4.2494    -2.9142    -4.4685
H      4.2696     0.6241    -2.5076
H      4.7967    -0.1831    -4.0384
H      5.3458    -0.8277    -2.4376
45
{"conf": 5, "E": 135.28, "rms": -1.0, "geom": "OH", "total_charge": 0, "CA_charge": 1, "smiles": "C[C:1]#[5N:2]->[Mn+:3]1(<-[3H-:4])(<-[4C-:5]#[O+:6])(<-[6C-:7]#[O+:8])<-[1P:9]([CH3:10])([CH3:11])[CH2:12][c:13]2[cH:14][cH:15][cH:16][c:17]([CH2:18][P:19]([CH3:20])[CH3:21])[2n:22]->12", "smiles3D": "C([C:1]#[5N:2]->[Mn+:3]1(<-[3H-:4])(<-[4C-:5]#[O+:6])(<-[6C-:7]#[O+:8])<-[1P:9]([C:10]([H:26])([H:27])[H:28])([C:11]([H:29])([H:30])[H:31])[C:12]([H:32])([H:33])[c:13]2[c:14]([H:34])[c:15]([H:35])[c:16]([H:36])[c:17]([C:18]([P:19]([C:20]([H:39])([H:40])[H:41])[C:21]([H:42])([H:43])[H:44])([H:37])[H:38])[2n:22]->12)([H:23])([H:24])[H:25]", "smiles3Dx": "C([C:1]#[5N:2]->[Mn+:3]1(<-[3H-:4])(<-[4C-:5]#[O+:6])(<-[6C-:7]#[O+:8])<-[1P:9]([C:10]([H:26])([H:27])[H:28])([C:11]([H:29])([H:30])[H:31])[C:12]([H:32])([H:33])[c:13]2[c:14]([H:34])[c:15]([H:35])[c:16]([H:36])[c:17]([C:18]([P:19]([C:20]([H:39])([H:40])[H:41])[C:21]([H:42])([H:43])[H:44])([H:37])[H:38])[2n:22]->12)([H:23])([H:24])[H:25]", "dummies": []}
C      4.9335     0.3168     0.3086
C      3.4550     0.2911     0.4092
N      2.2235     0.2203     0.4076
Mn     0.0000     0.0000     0.0000
H     -1.6856    -0.3166    -0.6821
C      0.5384     0.7070    -2.0816
O      0.8223     1.0692    -3.2047
C     -0.3886     2.1343     0.7436
O     -0.5975     3.2477     1.1140
P      0.6844    -2.4425    -0.4664
C      2.3696    -2.9707     0.0680
C      0.2983    -3.2376    -2.0073
C     -0.3840    -3.2449     0.7247
C     -0.3558    -2.4235     2.0321
C     -0.2737    -3.0542     3.2996
C     -0.5801    -2.3398     4.4359
C     -1.1549    -1.0786     4.3046
C     -1.2104    -0.4681     3.0255
C     -2.2204     0.6623     2.8613
P     -3.0800     0.6339     1.1870
C     -4.4188    -0.6870     1.3195
C     -4.1132     2.2077     1.2345
N     -0.6092    -1.0777     1.9592
H      5.2469     0.7732    -0.6638
H      5.3391    -0.6975     0.3430
H      5.3147     0.9095     1.1402
H      2.4475    -4.0661    -0.0185
H      2.5341    -2.6473     1.1095
H      3.0991    -2.5054    -0.6259
H     -0.6743    -2.8399    -2.3788
H      1.1065    -3.0256    -2.7610
H      0.2142    -4.3426    -1.8897
H     -1.4294    -3.3240     0.3365
H     -0.0180    -4.3168     0.9103
H     -0.1237    -4.1255     3.3786
H     -0.5287    -2.8321     5.4243
H     -1.5817    -0.6183     5.1625
H     -3.0216     0.5790     3.6383
H     -1.7093     1.6077     3.0107
H     -4.6634    -1.0142     0.2837
H     -4.0302    -1.5558     1.9147
H     -5.3361    -0.2631     1.8024
H     -3.4248     3.0584     1.4898
H     -4.5479     2.3512     0.2181
H     -4.9191     2.1067     2.0051
45
{"conf": 6, "E": 91.52, "rms": -1.0, "geom": "OH", "total_charge": 0, "CA_charge": 1, "smiles": "C[C:1]#[5N:2]->[Mn+:3]1(<-[3H-:4])(<-[4C-:5]#[O+:6])(<-[6C-:7]#[O+:8])<-[1P:9]([CH3:10])([CH3:11])[CH2:12][c:13]2[cH:14][cH:15][cH:16][c:17]([CH2:18][P:19]([CH3:20])[CH3:21])[2n:22]->12", "smiles3D": "C([C:1]#[5N:2]->[Mn+:3]1(<-[3H-:4])(<-[4C-:5]#[O+:6])(<-[6C-:7]#[O+:8])<-[1P:9]([C:10]([H:26])([H:27])[H:28])([C:11]([H:29])([H:30])[H:31])[C:12]([H:32])([H:33])[c:13]2[c:14]([H:34])[c:15]([H:35])[c:16]([H:36])[c:17]([C:18]([P:19]([C:20]([H:39])([H:40])[H:41])[C:21]([H:42])([H:43])[H:44])([H:37])[H:38])[2n:22]->12)([H:23])([H:24])[H:25]", "smiles3Dx": "C([C:1]#[5N:2]->[Mn+:3]1(<-[3H-:4])(<-[4C-:5]#[O+:6])(<-[6C-:7]#[O+:8])<-[1P:9]([C:10]([H:26])([H:27])[H:28])([C:11]([H:29])([H:30])[H:31])[C:12]([H:32])([H:33])[c:13]2[c:14]([H:34])[c:15]([H:35])[c:16]([H:36])[c:17]([C:18]([P:19]([C:20]([H:39])([H:40])[H:41])[C:21]([H:42])([H:43])[H:44])([H:37])[H:38])[2n:22]->12)([H:23])([H:24])[H:25]", "dummies": []}
C     -3.4323     3.5741    -0.4964
C     -2.4321     2.5154    -0.3545
N     -1.5887     1.6308    -0.2303
Mn     0.0000     0.0000     0.0000
H      1.3145    -1.2785     0.1647
C      0.8707     0.6062    -2.0283
O      1.3303     0.9272    -3.0964
C     -1.3068    -1.6096    -0.9953
O     -1.9919    -2.4528    -1.5177
P      1.5231     1.6162     1.3154
C      3.2098     1.8098     0.7547
C      0.8881     3.2583     1.6311
C      1.6172     0.8019     2.9056
C      0.3570    -0.0333     3.1922
C      0.1719    -0.4971     4.5024
C     -0.9724    -1.2120     4.8317
C     -1.9689    -1.3779     3.8807
C     -1.7901    -0.8665     2.5865
C     -2.9882    -0.7379     1.6899
P     -4.0523     0.7171     2.2031
C     -5.0045     0.0083     3.6462
C     -5.3816     0.5380     0.9104
N     -0.5763    -0.3432     2.2235
H     -4.3221     3.1794    -1.0272
H     -3.7329     3.9337     0.5092
H     -2.9945     4.4160    -1.0687
H      3.6064     0.8256     0.4273
H      3.8328     2.2024     1.5843
H      3.2371     2.5218    -0.0986
H      1.5900     3.8080     2.2933
H      0.7820     3.8036     0.6709
H     -0.1041     3.1834     2.1234
H      1.7366     1.5706     3.6984
H      2.5040     0.1322     2.9181
H      0.9175    -0.3011     5.2639
H     -1.1148    -1.5850     5.8386
H     -2.8960    -1.8599     4.1629
H     -3.5874    -1.6736     1.6985
H     -2.6820    -0.5246     0.6624
H     -4.3679     0.0253     4.5535
H     -5.3218    -1.0363     3.4300
H     -5.9052     0.6317     3.8316
H     -5.8066    -0.4871     0.9380
H     -4.9523     0.7276    -0.0944
H     -6.1848     1.2773     1.1052
45
{"conf": 7, "E": 236.36, "rms": -1.0, "geom": "OH", "total_charge": 0, "CA_charge": 1, "smiles": "C[C:1]#[5N:2]->[Mn+:3]1(<-[3H-:4])(<-[4C-:5]#[O+:6])(<-[6C-:7]#[O+:8])<-[1P:9]([CH3:10])([CH3:11])[CH2:12][c:13]2[cH:14][cH:15][cH:16][c:17]([CH2:18][P:19]([CH3:20])[CH3:21])[2n:22]->12", "smiles3D": "C([C:1]#[5N:2]->[Mn+:3]1(<-[3H-:4])(<-[4C-:5]#[O+:6])(<-[6C-:7]#[O+:8])<-[1P:9]([C:10]([H:26])([H:27])[H:28])([C:11]([H:29])([H:30])[H:31])[C:12]([H:32])([H:33])[c:13]2[c:14]([H:34])[c:15]([H:35])[c:16]([H:36])[c:17]([C:18]([P:19]([C:20]([H:39])([H:40])[H:41])[C:21]([H:42])([H:43])[H:44])([H:37])[H:38])[2n:22]->12)([H:23])([H:24])[H:25]", "smiles3Dx": "C([C:1]#[5N:2]->[Mn+:3]1(<-[3H-:4])(<-[4C-:5]#[O+:6])(<-[6C-:7]#[O+:8])<-[1P:9]([C:10]([H:26])([H:27])[H:28])([C:11]([H:29])([H:30])[H:31])[C:12]([H:32])([H:33])[c:13]2[c:14]([H:34])[c:15]([H:35])[c:16]([H:36])[c:17]([C:18]([P:19]([C:20]([H:39])([H:40])[H:41])[C:21]([H:42])([H:43])[H:44])([H:37])[H:38])[2n:22]->12)([H:23])([H:24])[H:25]", "dummies": []}
C     -0.5478    -1.6957    -4.2321
C     -0.9506    -1.4623    -2.8869
N     -0.8629    -1.0152    -1.7563
Mn     0.0000     0.0000     0.0000
H      0.8616     0.9319     1.2979
C     -1.9466     0.1123     1.0960
O     -2.9198     0.0797     1.8686
C     -0.5364     1.8904    -1.0504
O     -0.7439     2.7627    -1.8021
P      0.5959    -2.3174     0.9803
C     -0.0111    -3.7873     0.1377
C      0.2280    -2.4424     2.7808
C      2.3540    -2.3119     0.7560
C      2.4885    -1.8161    -0.7353
C      2.9830    -2.6181    -1.6846
C      3.2556    -2.0269    -2.9404
C      3.1526    -0.6674    -3.0734
C      2.4984     0.0753    -2.0704
C      2.8109     1.5505    -1.9298
P      2.7427     2.4189    -3.5607
C      1.2687     2.1831    -4.6843
C      3.6288     4.0496    -3.5537
N      2.0293    -0.5566    -1.0027
H      0.4501    -1.1962    -4.4428
H     -0.4404    -2.7376    -4.4942
H     -1.2381    -1.2431    -4.9123
H     -1.1232    -3.8818     0.2415
H      0.4545    -4.6531     0.6063
H      0.2416    -3.7292    -0.9406
H      0.7930    -3.2807     3.1864
H      0.4772    -1.4871     3.2860
H     -0.8826    -2.6393     2.9194
H      2.7317    -3.3197     0.8485
H      2.8678    -1.5933     1.4724
H      3.1858    -3.6262    -1.5870
H      3.6206    -2.6310    -3.7718
H      3.4868    -0.2141    -3.9569
H      3.8584     1.7093    -1.5310
H      2.0827     2.0136    -1.2108
H      0.6459     3.1019    -4.7992
H      1.6764     1.9031    -5.6761
H      0.6418     1.3464    -4.3086
H      4.6542     3.8451    -3.2003
H      3.1586     4.7989    -2.8807
H      3.6837     4.4510    -4.5811
45
{"conf": 8, "E": 90.63, "rms": -1.0, "geom": "OH", "total_charge": 0, "CA_charge": 1, "smiles": "C[C:1]#[5N:2]->[Mn+:3]1(<-[3H-:4])(<-[4C-:5]#[O+:6])(<-[6C-:7]#[O+:8])<-[1P:9]([CH3:10])([CH3:11])[CH2:12][c:13]2[cH:14][cH:15][cH:16][c:17]([CH2:18][P:19]([CH3:20])[CH3:21])[2n:22]->12", "smiles3D": "C([C:1]#[5N:2]->[Mn+:3]1(<-[3H-:4])(<-[4C-:5]#[O+:6])(<-[6C-:7]#[O+:8])<-[1P:9]([C:10]([H:26])([H:27])[H:28])([C:11]([H:29])([H:30])[H:31])[C:12]([H:32])([H:33])[c:13]2[c:14]([H:34])[c:15]([H:35])[c:16]([H:36])[c:17]([C:18]([P:19]([C:20]([H:39])([H:40])[H:41])[C:21]([H:42])([H:43])[H:44])([H:37])[H:38])[2n:22]->12)([H:23])([H:24])[H:25]", "smiles3Dx": "C([C:1]#[5N:2]->[Mn+:3]1(<-[3H-:4])(<-[4C-:5]#[O+:6])(<-[6C-:7]#[O+:8])<-[1P:9]([C:10]([H:26])([H:27])[H:28])([C:11]([H:29])([H:30])[H:31])[C:12]([H:32])([H:33])[c:13]2[c:14]([H:34])[c:15]([H:35])[c:16]([H:36])[c:17]([C:18]([P:19]([C:20]([H:39])([H:40])[H:41])[C:21]([H:42])([H:43])[H:44])([H:37])[H:38])[2n:22]->12)([H:23])([H:24])[H:25]", "dummies": []}
C      1.1845    -2.4656    -4.1621
C      0.8346    -1.7427    -2.9402
N      0.5434    -1.1323    -1.9144
Mn     0.0000     0.0000     0.0000
H     -0.4119     0.9080     1.5408
C      1.5949    -1.1835     1.1286
O      2.4390    -1.8066     1.7217
C     -1.5815    -1.5599     0.5765
O     -2.4134    -2.3788     0.8782
P      1.6549     1.9006    -0.5798
C      3.0040     1.4825    -1.6805
C      2.3815     2.7636     0.8085
C      0.6579     3.1099    -1.4400
C     -0.8441     2.7704    -1.3880
C     -1.7437     3.7885    -1.7376
C     -3.0886     3.4961    -1.9257
C     -3.5145     2.1742    -1.8753
C     -2.5875     1.1586    -1.5847
C     -2.9835    -0.2787    -1.7807
P     -3.8463    -0.5478    -3.4263
C     -3.8954    -2.4130    -3.4210
C     -2.3984    -0.2956    -4.5766
N     -1.3154     1.4869    -1.2018
H      0.4730    -2.2036    -4.9711
H      2.2107    -2.1790    -4.4726
H      1.1467    -3.5590    -3.9706
H      2.6068     0.9171    -2.5506
H      3.7438     0.8543    -1.1398
H      3.4984     2.4110    -2.0349
H      3.0340     3.5805     0.4402
H      1.5759     3.1937     1.4394
H      2.9796     2.0515     1.4143
H      0.8255     4.1090    -0.9822
H      0.9781     3.1503    -2.5033
H     -1.3962     4.8045    -1.8751
H     -3.7832     4.2858    -2.1821
H     -4.5461     1.9372    -2.1096
H     -3.6678    -0.5907    -0.9633
H     -2.0800    -0.9128    -1.7976
H     -4.1801    -2.7807    -4.4288
H     -2.9025    -2.8272    -3.1491
H     -4.6502    -2.7551    -2.6802
H     -1.9768     0.7214    -4.4325
H     -2.7301    -0.4077    -5.6317
H     -1.6042    -1.0394    -4.3602
45
{"conf": 9, "E": 227.09, "rms": -1.0, "geom": "OH", "total_charge": 0, "CA_charge": 1, "smiles": "C[C:1]#[5N:2]->[Mn+:3]1(<-[3H-:4])(<-[4C-:5]#[O+:6])(<-[6C-:7]#[O+:8])<-[1P:9]([CH3:10])([CH3:11])[CH2:12][c:13]2[cH:14][cH:15][cH:16][c:17]([CH2:18][P:19]([CH3:20])[CH3:21])[2n:22]->12", "smiles3D": "C([C:1]#[5N:2]->[Mn+:3]1(<-[3H-:4])(<-[4C-:5]#[O+:6])(<-[6C-:7]#[O+:8])<-[1P:9]([C:10]([H:26])([H:27])[H:28])([C:11]([H:29])([H:30])[H:31])[C:12]([H:32])([H:33])[c:13]2[c:14]([H:34])[c:15]([H:35])[c:16]([H:36])[c:17]([C:18]([P:19]([C:20]([H:39])([H:40])[H:41])[C:21]([H:42])([H:43])[H:44])([H:37])[H:38])[2n:22]->12)([H:23])([H:24])[H:25]", "smiles3Dx": "C([C:1]#[5N:2]->[Mn+:3]1(<-[3H-:4])(<-[4C-:5]#[O+:6])(<-[6C-:7]#[O+:8])<-[1P:9]([C:10]([H:26])([H:27])[H:28])([C:11]([H:29])([H:30])[H:31])[C:12]([H:32])([H:33])[c:13]2[c:14]([H:34])[c:15]([H:35])[c:16]([H:36])[c:17]([C:18]([P:19]([C:20]([H:39])([H:40])[H:41])[C:21]([H:42])([H:43])[H:44])([H:37])[H:38])[2n:22]->12)([H:23])([H:24])[H:25]", "dummies": []}
C     -4.3296     0.5730     1.0710
C     -3.0916     1.1141     0.6346
N     -1.8812     1.1220     0.3194
Mn     0.0000     0.0000     0.0000
H      1.2553    -1.3702    -0.2684
C     -1.1452    -0.9065    -1.6773
O     -1.7297    -1.3646    -2.5978
C     -0.7904    -1.2315     1.6062
O     -1.2692    -1.8218     2.5529
P      1.2412     1.6230    -1.4859
C      1.1632     1.3930    -3.2345
C      1.0481     3.3292    -1.0676
C      2.8408     1.1264    -0.7787
C      2.6976     1.1106     0.7526
C      3.7575     0.9239     1.6458
C      3.5209     1.3146     2.9629
C      2.2517     1.8163     3.3976
C      1.2120     1.7216     2.5360
C     -0.1157     2.4645     2.7991
P     -0.8190     1.6818     4.3596
C     -2.6330     2.0913     4.3202
C     -0.1438     2.8070     5.6870
N      1.4303     1.2189     1.2670
H     -4.6099     0.9578     2.0884
H     -5.0979     0.7714     0.3125
H     -4.1794    -0.4862     1.1689
H      1.2434     0.3127    -3.4493
H      1.9674     1.9593    -3.6926
H      0.1949     1.8111    -3.5595
H      1.1790     3.4930     0.0550
H      0.0175     3.6854    -1.3453
H      1.7894     3.9347    -1.5847
H      3.1157     0.1212    -1.1234
H      3.5956     1.8877    -1.0188
H      4.7588     0.6398     1.3125
H      4.2399     1.0783     3.6953
H      2.1792     2.2516     4.3544
H     -0.7891     2.4119     1.9398
H      0.1528     3.5427     2.9726
H     -2.9732     2.5491     5.2801
H     -2.9328     2.7657     3.4874
H     -3.1908     1.1294     4.2281
H     -0.9461     3.1559     6.3780
H      0.3628     3.7205     5.2773
H      0.5939     2.2274     6.2897
