# Supplementary material for: MACE: Automated Assessment of Stereochemistry of Transition Metal Complexes and Its Applications in Computational Catalysis
Source: J Chem Theory Comput. 2024 Feb 16;20(5):2313–20. doi: 10.1021/acs.jctc.3c01313 (PMC10938507; doi:10.1021/acs.jctc.3c01313)
Supplement: Supplementary file 3 — ct3c01313_si_003.zip [file ct3c01313_si_003.zip › structures/screening/mace_MeCN/Mn_PNpyP_Me_bi_2.xyz]

45
{"conf": 0, "E": 103.91, "rms": -1.0, "geom": "OH", "total_charge": 0, "CA_charge": 1, "smiles": "C[C:1]#[4N:2]->[Mn+:3]1(<-[3H-:4])(<-[5C-:5]#[O+:6])(<-[6C-:7]#[O+:8])<-[1P:9]([CH3:10])([CH3:11])[CH2:12][c:13]2[cH:14][cH:15][cH:16][c:17]([CH2:18][P:19]([CH3:20])[CH3:21])[2n:22]->12", "smiles3D": "C([C:1]#[4N:2]->[Mn+:3]1(<-[3H-:4])(<-[5C-:5]#[O+:6])(<-[6C-:7]#[O+:8])<-[1P:9]([C:10]([H:26])([H:27])[H:28])([C:11]([H:29])([H:30])[H:31])[C:12]([H:32])([H:33])[c:13]2[c:14]([H:34])[c:15]([H:35])[c:16]([H:36])[c:17]([C:18]([P:19]([C:20]([H:39])([H:40])[H:41])[C:21]([H:42])([H:43])[H:44])([H:37])[H:38])[2n:22]->12)([H:23])([H:24])[H:25]", "smiles3Dx": "C([C:1]#[4N:2]->[Mn+:3]1(<-[3H-:4])(<-[5C-:5]#[O+:6])(<-[6C-:7]#[O+:8])<-[1P:9]([C:10]([H:26])([H:27])[H:28])([C:11]([H:29])([H:30])[H:31])[C:12]([H:32])([H:33])[c:13]2[c:14]([H:34])[c:15]([H:35])[c:16]([H:36])[c:17]([C:18]([P:19]([C:20]([H:39])([H:40])[H:41])[C:21]([H:42])([H:43])[H:44])([H:37])[H:38])[2n:22]->12)([H:23])([H:24])[H:25]", "dummies": []}
C      2.2833     0.1947     4.4111
C      1.6064     0.1504     3.1199
N      1.0370     0.1089     2.0311
Mn     0.0000     0.0000     0.0000
H     -0.4538    -1.7524     0.3310
C      0.5676     2.1869    -0.4105
O      0.8506     3.3395    -0.6252
C      1.9635    -0.7530    -0.9028
O      3.0148    -1.1426    -1.3533
P     -2.2583     0.7204     1.0407
C     -2.3074     2.3023     1.8725
C     -3.0450    -0.4486     2.1415
C     -3.3382     0.8682    -0.3734
C     -2.7755     0.1282    -1.6030
C     -3.6919    -0.2201    -2.6050
C     -3.2435    -0.5736    -3.8662
C     -1.8904    -0.5024    -4.1484
C     -0.9737    -0.2017    -3.1280
C      0.4517     0.1122    -3.5120
P      1.4813    -1.3751    -4.0643
C      1.4342    -1.2013    -5.9182
C      0.3948    -2.8739    -3.8361
N     -1.4216     0.0044    -1.8486
H      1.9892     1.1081     4.9525
H      1.9823    -0.6923     5.0040
H      3.3810     0.1951     4.2531
H     -1.8665     2.1971     2.8892
H     -1.7189     3.0452     1.2837
H     -3.3624     2.6471     1.9611
H     -3.9999    -0.0265     2.5048
H     -2.3748    -0.6520     3.0061
H     -3.2517    -1.3961     1.5953
H     -3.4636     1.9477    -0.6288
H     -4.3311     0.4497    -0.1082
H     -4.7540    -0.1397    -2.4307
H     -3.9441    -0.8007    -4.6612
H     -1.5707    -0.6404    -5.1657
H      0.4287     0.8384    -4.3470
H      0.9558     0.6484    -2.6929
H      0.3982    -1.0710    -6.2774
H      2.0248    -0.3112    -6.2257
H      1.8719    -2.1054    -6.3811
H     -0.4926    -2.8169    -4.4931
H      0.0759    -2.9380    -2.7751
H      0.9710    -3.7802    -4.1097
45
{"conf": 1, "E": 91.97, "rms": -1.0, "geom": "OH", "total_charge": 0, "CA_charge": 1, "smiles": "C[C:1]#[4N:2]->[Mn+:3]1(<-[3H-:4])(<-[5C-:5]#[O+:6])(<-[6C-:7]#[O+:8])<-[1P:9]([CH3:10])([CH3:11])[CH2:12][c:13]2[cH:14][cH:15][cH:16][c:17]([CH2:18][P:19]([CH3:20])[CH3:21])[2n:22]->12", "smiles3D": "C([C:1]#[4N:2]->[Mn+:3]1(<-[3H-:4])(<-[5C-:5]#[O+:6])(<-[6C-:7]#[O+:8])<-[1P:9]([C:10]([H:26])([H:27])[H:28])([C:11]([H:29])([H:30])[H:31])[C:12]([H:32])([H:33])[c:13]2[c:14]([H:34])[c:15]([H:35])[c:16]([H:36])[c:17]([C:18]([P:19]([C:20]([H:39])([H:40])[H:41])[C:21]([H:42])([H:43])[H:44])([H:37])[H:38])[2n:22]->12)([H:23])([H:24])[H:25]", "smiles3Dx": "C([C:1]#[4N:2]->[Mn+:3]1(<-[3H-:4])(<-[5C-:5]#[O+:6])(<-[6C-:7]#[O+:8])<-[1P:9]([C:10]([H:26])([H:27])[H:28])([C:11]([H:29])([H:30])[H:31])[C:12]([H:32])([H:33])[c:13]2[c:14]([H:34])[c:15]([H:35])[c:16]([H:36])[c:17]([C:18]([P:19]([C:20]([H:39])([H:40])[H:41])[C:21]([H:42])([H:43])[H:44])([H:37])[H:38])[2n:22]->12)([H:23])([H:24])[H:25]", "dummies": []}
C     -2.5881     0.8561     4.1600
C     -1.8253     0.6032     2.9410
N     -1.1856     0.3925     1.9144
Mn     0.0000     0.0000     0.0000
H     -1.0455    -1.4736    -0.3339
C      1.2717     1.8567     0.4196
O      1.9402     2.8361     0.6412
C      1.4877    -1.2374     1.2307
O      2.2658    -1.8837     1.8863
P     -1.6131     1.4648    -1.3734
C     -3.0244     0.6556    -2.1166
C     -2.2060     2.9791    -0.6289
C     -0.5533     1.9518    -2.7208
C      0.4327     0.8338    -3.0875
C      0.9188     0.8249    -4.4028
C      1.8232    -0.1369    -4.8089
C      2.2453    -1.0937    -3.9061
C      1.7755    -1.0775    -2.5830
C      2.2279    -2.1738    -1.6645
P      0.8202    -3.3404    -1.2660
C      1.7900    -4.7013    -0.4415
C      0.5917    -4.1325    -2.9393
N      0.9019    -0.0944    -2.1702
H     -3.4705     1.4829     3.9188
H     -1.9478     1.3862     4.8930
H     -2.9235    -0.1078     4.5913
H     -3.5441     1.3634    -2.7962
H     -2.6799    -0.2282    -2.6926
H     -3.7227     0.3272    -1.3195
H     -2.4630     3.7102    -1.4245
H     -1.4133     3.4040     0.0208
H     -3.1073     2.7624    -0.0173
H     -1.1809     2.2025    -3.6021
H      0.0225     2.8542    -2.4207
H      0.5861     1.5675    -5.1180
H      2.1906    -0.1480    -5.8269
H      2.9358    -1.8579    -4.2436
H      2.7141    -1.7423    -0.7813
H      3.0313    -2.7773    -2.1452
H      2.6504    -5.0066    -1.0760
H      2.1670    -4.3430     0.5385
H      1.1284    -5.5773    -0.2787
H      1.5662    -4.4804    -3.3370
H     -0.0978    -4.9963    -2.8466
H      0.1542    -3.3913    -3.6415
45
{"conf": 2, "E": 207.5, "rms": -1.0, "geom": "OH", "total_charge": 0, "CA_charge": 1, "smiles": "C[C:1]#[4N:2]->[Mn+:3]1(<-[3H-:4])(<-[5C-:5]#[O+:6])(<-[6C-:7]#[O+:8])<-[1P:9]([CH3:10])([CH3:11])[CH2:12][c:13]2[cH:14][cH:15][cH:16][c:17]([CH2:18][P:19]([CH3:20])[CH3:21])[2n:22]->12", "smiles3D": "C([C:1]#[4N:2]->[Mn+:3]1(<-[3H-:4])(<-[5C-:5]#[O+:6])(<-[6C-:7]#[O+:8])<-[1P:9]([C:10]([H:26])([H:27])[H:28])([C:11]([H:29])([H:30])[H:31])[C:12]([H:32])([H:33])[c:13]2[c:14]([H:34])[c:15]([H:35])[c:16]([H:36])[c:17]([C:18]([P:19]([C:20]([H:39])([H:40])[H:41])[C:21]([H:42])([H:43])[H:44])([H:37])[H:38])[2n:22]->12)([H:23])([H:24])[H:25]", "smiles3Dx": "C([C:1]#[4N:2]->[Mn+:3]1(<-[3H-:4])(<-[5C-:5]#[O+:6])(<-[6C-:7]#[O+:8])<-[1P:9]([C:10]([H:26])([H:27])[H:28])([C:11]([H:29])([H:30])[H:31])[C:12]([H:32])([H:33])[c:13]2[c:14]([H:34])[c:15]([H:35])[c:16]([H:36])[c:17]([C:18]([P:19]([C:20]([H:39])([H:40])[H:41])[C:21]([H:42])([H:43])[H:44])([H:37])[H:38])[2n:22]->12)([H:23])([H:24])[H:25]", "dummies": []}
C     -3.2582     2.0203     2.5314
C     -2.5059     1.7549     1.3482
N     -1.7268     1.2429     0.5666
Mn     0.0000     0.0000     0.0000
H      0.7096     1.2283    -1.0757
C     -1.0353    -1.4218     1.4137
O     -1.7010    -2.2679     2.0112
C     -1.0834    -0.9481    -1.9248
O     -1.3834    -1.4127    -2.9929
P      1.4706     0.7397     1.9854
C      0.8870     2.1623     2.9105
C      1.8561    -0.5704     3.0771
C      2.9113     1.0451     0.9456
C      3.0087    -0.1532     0.0293
C      4.0827    -0.3861    -0.8789
C      4.1501    -1.6172    -1.5636
C      3.2879    -2.6156    -1.1722
C      2.1774    -2.3452    -0.3694
C      1.3367    -3.4277     0.2481
P      0.0169    -4.0527    -0.9239
C     -1.0285    -5.0953     0.2425
C      1.0095    -5.3307    -1.8776
N      1.9819    -1.0552    -0.0928
H     -4.0526     2.7489     2.5415
H     -2.5673     2.2483     3.3587
H     -3.7245     1.0739     2.8467
H      0.4028     2.9352     2.2422
H      1.7724     2.5829     3.4266
H      0.1216     1.8362     3.6747
H      2.2579    -1.4706     2.5075
H      0.9713    -0.9048     3.6745
H      2.6475    -0.1952     3.7698
H      3.7772     1.1313     1.6075
H      2.7691     1.9835     0.3424
H      4.7964     0.4091    -1.0874
H      4.8915    -1.7749    -2.3178
H      3.4526    -3.6502    -1.5263
H      1.9358    -4.2365     0.6884
H      0.8208    -2.9753     1.1354
H     -0.4581    -5.9474     0.6647
H     -1.4009    -4.4727     1.0796
H     -1.9132    -5.4713    -0.3125
H      1.3240    -4.8535    -2.8299
H      0.3782    -6.2115    -2.1030
H      1.9121    -5.6441    -1.3105
45
{"conf": 3, "E": 92.42, "rms": -1.0, "geom": "OH", "total_charge": 0, "CA_charge": 1, "smiles": "C[C:1]#[4N:2]->[Mn+:3]1(<-[3H-:4])(<-[5C-:5]#[O+:6])(<-[6C-:7]#[O+:8])<-[1P:9]([CH3:10])([CH3:11])[CH2:12][c:13]2[cH:14][cH:15][cH:16][c:17]([CH2:18][P:19]([CH3:20])[CH3:21])[2n:22]->12", "smiles3D": "C([C:1]#[4N:2]->[Mn+:3]1(<-[3H-:4])(<-[5C-:5]#[O+:6])(<-[6C-:7]#[O+:8])<-[1P:9]([C:10]([H:26])([H:27])[H:28])([C:11]([H:29])([H:30])[H:31])[C:12]([H:32])([H:33])[c:13]2[c:14]([H:34])[c:15]([H:35])[c:16]([H:36])[c:17]([C:18]([P:19]([C:20]([H:39])([H:40])[H:41])[C:21]([H:42])([H:43])[H:44])([H:37])[H:38])[2n:22]->12)([H:23])([H:24])[H:25]", "smiles3Dx": "C([C:1]#[4N:2]->[Mn+:3]1(<-[3H-:4])(<-[5C-:5]#[O+:6])(<-[6C-:7]#[O+:8])<-[1P:9]([C:10]([H:26])([H:27])[H:28])([C:11]([H:29])([H:30])[H:31])[C:12]([H:32])([H:33])[c:13]2[c:14]([H:34])[c:15]([H:35])[c:16]([H:36])[c:17]([C:18]([P:19]([C:20]([H:39])([H:40])[H:41])[C:21]([H:42])([H:43])[H:44])([H:37])[H:38])[2n:22]->12)([H:23])([H:24])[H:25]", "dummies": []}
C      4.1759     2.1687     1.6277
C      2.9499     1.5286     1.1518
N      1.9191     0.9939     0.7508
Mn     0.0000     0.0000     0.0000
H     -0.2942     1.4308    -1.1178
C      0.4068    -1.7827     1.3802
O      0.6198    -2.7213     2.1067
C     -1.1808     1.1199     1.6147
O     -1.7810     1.7263     2.4670
P      1.2462    -1.1567    -1.9360
C      2.5464    -0.2433    -2.7578
C      1.8544    -2.8164    -1.6619
C     -0.0845    -1.3029    -3.1140
C     -1.4140    -1.5988    -2.4055
C     -2.3838    -2.3031    -3.1319
C     -3.5689    -2.6792    -2.5287
C     -3.7859    -2.3570    -1.2016
C     -2.8402    -1.5998    -0.4914
C     -3.0929    -1.3421     0.9658
P     -4.2701     0.0990     1.2159
C     -5.9069    -0.6200     0.6787
C     -4.5189    -0.0834     3.0560
N     -1.6856    -1.1845    -1.1121
H      3.9238     3.1369     2.1070
H      4.8554     2.3469     0.7692
H      4.6775     1.5086     2.3652
H      2.1981     0.7892    -2.9662
H      2.8080    -0.7455    -3.7126
H      3.4413    -0.2052    -2.1029
H      1.0189    -3.4654    -1.3263
H      2.2784    -3.2182    -2.6053
H      2.6426    -2.7972    -0.8814
H      0.1532    -2.1219    -3.8269
H     -0.1788    -0.3507    -3.6771
H     -2.2003    -2.5937    -4.1590
H     -4.3013    -3.2562    -3.0783
H     -4.6828    -2.7210    -0.7190
H     -2.1490    -1.1782     1.5054
H     -3.5393    -2.2507     1.4263
H     -5.9535    -0.6473    -0.4290
H     -6.7298     0.0253     1.0492
H     -6.0360    -1.6435     1.0893
H     -4.8313    -1.1209     3.3023
H     -5.3047     0.6235     3.3944
H     -3.5709     0.1409     3.5875
45
{"conf": 4, "E": 99.73, "rms": -1.0, "geom": "OH", "total_charge": 0, "CA_charge": 1, "smiles": "C[C:1]#[4N:2]->[Mn+:3]1(<-[3H-:4])(<-[5C-:5]#[O+:6])(<-[6C-:7]#[O+:8])<-[1P:9]([CH3:10])([CH3:11])[CH2:12][c:13]2[cH:14][cH:15][cH:16][c:17]([CH2:18][P:19]([CH3:20])[CH3:21])[2n:22]->12", "smiles3D": "C([C:1]#[4N:2]->[Mn+:3]1(<-[3H-:4])(<-[5C-:5]#[O+:6])(<-[6C-:7]#[O+:8])<-[1P:9]([C:10]([H:26])([H:27])[H:28])([C:11]([H:29])([H:30])[H:31])[C:12]([H:32])([H:33])[c:13]2[c:14]([H:34])[c:15]([H:35])[c:16]([H:36])[c:17]([C:18]([P:19]([C:20]([H:39])([H:40])[H:41])[C:21]([H:42])([H:43])[H:44])([H:37])[H:38])[2n:22]->12)([H:23])([H:24])[H:25]", "smiles3Dx": "C([C:1]#[4N:2]->[Mn+:3]1(<-[3H-:4])(<-[5C-:5]#[O+:6])(<-[6C-:7]#[O+:8])<-[1P:9]([C:10]([H:26])([H:27])[H:28])([C:11]([H:29])([H:30])[H:31])[C:12]([H:32])([H:33])[c:13]2[c:14]([H:34])[c:15]([H:35])[c:16]([H:36])[c:17]([C:18]([P:19]([C:20]([H:39])([H:40])[H:41])[C:21]([H:42])([H:43])[H:44])([H:37])[H:38])[2n:22]->12)([H:23])([H:24])[H:25]", "dummies": []}
C     -1.0769     4.6045    -1.5569
C     -0.7616     3.2555    -1.0892
N     -0.4969     2.1197    -0.7030
Mn     0.0000     0.0000     0.0000
H     -1.6750    -0.5495    -0.5264
C      2.0853     0.7305     0.6119
O      3.1833     1.1106     0.9351
C     -0.8812     0.4227     2.0784
O     -1.3405     0.6438     3.1726
P      0.8772    -0.7203    -2.3183
C      2.5592    -0.2568    -2.7192
C     -0.1247    -0.2605    -3.7283
C      0.8532    -2.5102    -2.2484
C      0.6252    -3.0388    -0.8197
C      0.5432    -4.4286    -0.6509
C      0.4823    -4.9713     0.6265
C      0.6223    -4.1391     1.7292
C      0.7640    -2.7578     1.5403
C      1.3009    -1.9209     2.6678
P      3.1550    -2.1314     2.9231
C      3.8199    -2.4976     1.2141
C      3.3035    -3.8189     3.7052
N      0.5981    -2.2210     0.2908
H     -1.8257     4.5454    -2.3725
H     -1.4911     5.2008    -0.7176
H     -0.1537     5.0873    -1.9394
H      3.2421    -0.6057    -1.9165
H      2.8533    -0.7223    -3.6828
H      2.6272     0.8479    -2.8061
H      0.3130    -0.6946    -4.6507
H     -0.1512     0.8453    -3.8180
H     -1.1571    -0.6436    -3.5910
H      0.0407    -2.8888    -2.9063
H      1.8240    -2.8998    -2.6232
H      0.5326    -5.0884    -1.5095
H      0.3983    -6.0436     0.7595
H      0.6735    -4.5722     2.7192
H      1.1622    -0.8557     2.4559
H      0.7687    -2.1571     3.6125
H      3.5624    -1.6718     0.5227
H      4.9221    -2.5956     1.2648
H      3.3910    -3.4437     0.8244
H      2.6468    -3.8747     4.5962
H      4.3569    -3.9809     4.0165
H      3.0229    -4.6155     2.9880
45
{"conf": 5, "E": 212.76, "rms": -1.0, "geom": "OH", "total_charge": 0, "CA_charge": 1, "smiles": "C[C:1]#[4N:2]->[Mn+:3]1(<-[3H-:4])(<-[5C-:5]#[O+:6])(<-[6C-:7]#[O+:8])<-[1P:9]([CH3:10])([CH3:11])[CH2:12][c:13]2[cH:14][cH:15][cH:16][c:17]([CH2:18][P:19]([CH3:20])[CH3:21])[2n:22]->12", "smiles3D": "C([C:1]#[4N:2]->[Mn+:3]1(<-[3H-:4])(<-[5C-:5]#[O+:6])(<-[6C-:7]#[O+:8])<-[1P:9]([C:10]([H:26])([H:27])[H:28])([C:11]([H:29])([H:30])[H:31])[C:12]([H:32])([H:33])[c:13]2[c:14]([H:34])[c:15]([H:35])[c:16]([H:36])[c:17]([C:18]([P:19]([C:20]([H:39])([H:40])[H:41])[C:21]([H:42])([H:43])[H:44])([H:37])[H:38])[2n:22]->12)([H:23])([H:24])[H:25]", "smiles3Dx": "C([C:1]#[4N:2]->[Mn+:3]1(<-[3H-:4])(<-[5C-:5]#[O+:6])(<-[6C-:7]#[O+:8])<-[1P:9]([C:10]([H:26])([H:27])[H:28])([C:11]([H:29])([H:30])[H:31])[C:12]([H:32])([H:33])[c:13]2[c:14]([H:34])[c:15]([H:35])[c:16]([H:36])[c:17]([C:18]([P:19]([C:20]([H:39])([H:40])[H:41])[C:21]([H:42])([H:43])[H:44])([H:37])[H:38])[2n:22]->12)([H:23])([H:24])[H:25]", "dummies": []}
C     -0.8929     4.0848    -2.0263
C     -0.0358     2.9434    -1.6239
N      0.2217     1.8887    -1.0872
Mn     0.0000     0.0000     0.0000
H      1.7455    -0.0056     0.3151
C     -2.0937     0.2164    -0.7929
O     -3.1524     0.5595    -1.2598
C      0.4162    -1.0340    -1.9494
O      0.5419    -1.7709    -2.8938
P     -0.7604     1.3761     1.9572
C      0.4449     1.6284     3.2767
C     -1.7107     2.8832     1.6963
C     -1.9162     0.1393     2.5346
C     -1.0672    -1.1383     2.6549
C     -0.7601    -1.6069     3.9032
C     -0.0569    -2.8111     3.9907
C      0.3158    -3.3970     2.8485
C      0.3878    -2.7118     1.6752
C      1.2841    -3.1740     0.5580
P      0.6186    -4.7609    -0.2351
C      1.0960    -4.8035    -2.0421
C     -1.2490    -4.6932    -0.1128
N     -0.4342    -1.6384     1.5400
H     -0.4793     5.0399    -2.1081
H     -1.3260     3.9040    -2.9654
H     -1.7625     4.2223    -1.3675
H      1.1040     0.7260     3.3612
H      1.0894     2.5149     3.0641
H     -0.1112     1.8215     4.1641
H     -2.4638     2.7650     0.8765
H     -1.0109     3.7516     1.3957
H     -2.1480     3.1563     2.6514
H     -2.7522    -0.0312     1.7436
H     -2.2621     0.4618     3.5038
H     -1.0271    -1.1048     4.7910
H      0.1596    -3.1893     4.9152
H      0.8997    -4.3171     2.9452
H      2.2794    -3.4118     1.0011
H      1.4565    -2.3491    -0.1624
H      2.0642    -4.2822    -2.2128
H      0.2886    -4.3952    -2.6579
H      1.1850    -5.8605    -2.3384
H     -1.6068    -3.7871     0.4226
H     -1.7113    -4.7267    -1.1171
H     -1.5652    -5.5763     0.4810
45
{"conf": 6, "E": 90.07, "rms": -1.0, "geom": "OH", "total_charge": 0, "CA_charge": 1, "smiles": "C[C:1]#[4N:2]->[Mn+:3]1(<-[3H-:4])(<-[5C-:5]#[O+:6])(<-[6C-:7]#[O+:8])<-[1P:9]([CH3:10])([CH3:11])[CH2:12][c:13]2[cH:14][cH:15][cH:16][c:17]([CH2:18][P:19]([CH3:20])[CH3:21])[2n:22]->12", "smiles3D": "C([C:1]#[4N:2]->[Mn+:3]1(<-[3H-:4])(<-[5C-:5]#[O+:6])(<-[6C-:7]#[O+:8])<-[1P:9]([C:10]([H:26])([H:27])[H:28])([C:11]([H:29])([H:30])[H:31])[C:12]([H:32])([H:33])[c:13]2[c:14]([H:34])[c:15]([H:35])[c:16]([H:36])[c:17]([C:18]([P:19]([C:20]([H:39])([H:40])[H:41])[C:21]([H:42])([H:43])[H:44])([H:37])[H:38])[2n:22]->12)([H:23])([H:24])[H:25]", "smiles3Dx": "C([C:1]#[4N:2]->[Mn+:3]1(<-[3H-:4])(<-[5C-:5]#[O+:6])(<-[6C-:7]#[O+:8])<-[1P:9]([C:10]([H:26])([H:27])[H:28])([C:11]([H:29])([H:30])[H:31])[C:12]([H:32])([H:33])[c:13]2[c:14]([H:34])[c:15]([H:35])[c:16]([H:36])[c:17]([C:18]([P:19]([C:20]([H:39])([H:40])[H:41])[C:21]([H:42])([H:43])[H:44])([H:37])[H:38])[2n:22]->12)([H:23])([H:24])[H:25]", "dummies": []}
C      0.1948     3.3534     3.6710
C      0.1312     2.3548     2.6118
N      0.0817     1.5277     1.7047
Mn     0.0000     0.0000     0.0000
H      1.7803    -0.3800     0.2728
C     -2.2210     0.4642    -0.2986
O     -3.3957     0.6940    -0.4461
C      0.4800     1.6269    -1.5471
O      0.7301     2.4839    -2.3575
P     -0.7017    -1.9631     1.5280
C     -1.9147    -1.6236     2.7954
C      0.6144    -2.8867     2.3135
C     -1.4835    -3.0901     0.3719
C     -0.9724    -2.8836    -1.0642
C     -1.3185    -3.8445    -2.0274
C     -0.8120    -3.7477    -3.3178
C      0.1024    -2.7449    -3.6222
C      0.4584    -1.8114    -2.6365
C      1.6546    -0.9308    -2.8522
P      3.1812    -1.9274    -3.3022
C      3.1917    -3.1602    -1.8927
C      4.4957    -0.7772    -2.6360
N     -0.1985    -1.8039    -1.4361
H      0.4569     2.8582     4.6282
H     -0.7899     3.8527     3.7617
H      0.9771     4.0985     3.4242
H     -2.7790    -1.0955     2.3442
H     -2.2479    -2.5772     3.2590
H     -1.4668    -0.9831     3.5764
H      1.1377    -2.2437     3.0473
H      0.1926    -3.7672     2.8343
H      1.3334    -3.2292     1.5479
H     -1.2697    -4.1372     0.6843
H     -2.5822    -2.9270     0.3868
H     -1.9789    -4.6656    -1.7806
H     -1.0905    -4.4852    -4.0588
H      0.5796    -2.7325    -4.5943
H      1.8872    -0.3933    -1.9217
H      1.4493    -0.1962    -3.6565
H      2.9542    -2.6534    -0.9366
H      2.4321    -3.9455    -2.0827
H      4.1901    -3.6283    -1.8176
H      4.2954    -0.5262    -1.5675
H      5.4872    -1.2710    -2.7043
H      4.5053     0.1605    -3.2370
45
{"conf": 7, "E": 205.94, "rms": -1.0, "geom": "OH", "total_charge": 0, "CA_charge": 1, "smiles": "C[C:1]#[4N:2]->[Mn+:3]1(<-[3H-:4])(<-[5C-:5]#[O+:6])(<-[6C-:7]#[O+:8])<-[1P:9]([CH3:10])([CH3:11])[CH2:12][c:13]2[cH:14][cH:15][cH:16][c:17]([CH2:18][P:19]([CH3:20])[CH3:21])[2n:22]->12", "smiles3D": "C([C:1]#[4N:2]->[Mn+:3]1(<-[3H-:4])(<-[5C-:5]#[O+:6])(<-[6C-:7]#[O+:8])<-[1P:9]([C:10]([H:26])([H:27])[H:28])([C:11]([H:29])([H:30])[H:31])[C:12]([H:32])([H:33])[c:13]2[c:14]([H:34])[c:15]([H:35])[c:16]([H:36])[c:17]([C:18]([P:19]([C:20]([H:39])([H:40])[H:41])[C:21]([H:42])([H:43])[H:44])([H:37])[H:38])[2n:22]->12)([H:23])([H:24])[H:25]", "smiles3Dx": "C([C:1]#[4N:2]->[Mn+:3]1(<-[3H-:4])(<-[5C-:5]#[O+:6])(<-[6C-:7]#[O+:8])<-[1P:9]([C:10]([H:26])([H:27])[H:28])([C:11]([H:29])([H:30])[H:31])[C:12]([H:32])([H:33])[c:13]2[c:14]([H:34])[c:15]([H:35])[c:16]([H:36])[c:17]([C:18]([P:19]([C:20]([H:39])([H:40])[H:41])[C:21]([H:42])([H:43])[H:44])([H:37])[H:38])[2n:22]->12)([H:23])([H:24])[H:25]", "dummies": []}
C      1.6244     0.8936     4.2444
C      1.6541     0.4155     2.8869
N      1.3387     0.1629     1.7658
Mn     0.0000     0.0000     0.0000
H      0.4710    -1.6583    -0.2984
C     -0.3927     2.1668     0.5545
O     -0.5145     3.3205     0.7905
C      1.5541     0.6369    -1.6239
O      2.2637     0.8076    -2.5977
P     -1.9732    -0.6052     1.4566
C     -1.7144    -0.9572     3.1887
C     -3.3679     0.5343     1.3345
C     -2.4152    -2.0491     0.4963
C     -2.3913    -1.5984    -0.9677
C     -2.8981    -2.3646    -2.0264
C     -3.0187    -1.7719    -3.2928
C     -2.7686    -0.4401    -3.4435
C     -2.1175     0.2920    -2.4022
C     -1.7786     1.7512    -2.6029
P     -3.2218     2.9774    -2.5023
C     -4.8417     2.0903    -2.3024
C     -3.0424     4.0491    -0.9814
N     -1.7963    -0.4083    -1.3127
H      0.9375     0.3029     4.8417
H      1.1936     1.8890     4.1613
H      2.5643     1.0134     4.7559
H     -1.6680     0.0086     3.7823
H     -2.5692    -1.5546     3.5583
H     -0.7576    -1.5075     3.3448
H     -4.2714     0.0200     1.7417
H     -3.1895     1.4722     1.8919
H     -3.5730     0.7789     0.2560
H     -3.4526    -2.3673     0.7691
H     -1.6945    -2.8443     0.6297
H     -3.0867    -3.4457    -1.8806
H     -3.3300    -2.4048    -4.1273
H     -3.0223     0.0561    -4.3965
H     -1.0081     2.0119    -1.8728
H     -1.2696     1.8904    -3.5584
H     -5.6362     2.7324    -2.7435
H     -4.8399     1.1277    -2.8398
H     -5.0841     1.9280    -1.2260
H     -3.5653     3.6133    -0.0931
H     -3.4662     5.0568    -1.1828
H     -1.9850     4.2238    -0.7721
