# Supplementary material for: MACE: Automated Assessment of Stereochemistry of Transition Metal Complexes and Its Applications in Computational Catalysis
Source: J Chem Theory Comput. 2024 Feb 16;20(5):2313–20. doi: 10.1021/acs.jctc.3c01313 (PMC10938507; doi:10.1021/acs.jctc.3c01313)
Supplement: Supplementary file 3 — ct3c01313_si_003.zip [file ct3c01313_si_003.zip › structures/screening/mace_MeCN/Mn_PNpyP_Me_bi_3.xyz]

45
{"conf": 0, "E": 91.77, "rms": -1.0, "geom": "OH", "total_charge": 0, "CA_charge": 1, "smiles": "C[C:1]#[6N:2]->[Mn+:3]1(<-[3C-:4]#[O+:5])(<-[4H-:6])(<-[5C-:7]#[O+:8])<-[1P:9]([CH3:10])([CH3:11])[CH2:12][c:13]2[cH:14][cH:15][cH:16][c:17]([CH2:18][P:19]([CH3:20])[CH3:21])[2n:22]->12", "smiles3D": "C([C:1]#[6N:2]->[Mn+:3]1(<-[3C-:4]#[O+:5])(<-[4H-:6])(<-[5C-:7]#[O+:8])<-[1P:9]([C:10]([H:26])([H:27])[H:28])([C:11]([H:29])([H:30])[H:31])[C:12]([H:32])([H:33])[c:13]2[c:14]([H:34])[c:15]([H:35])[c:16]([H:36])[c:17]([C:18]([P:19]([C:20]([H:39])([H:40])[H:41])[C:21]([H:42])([H:43])[H:44])([H:37])[H:38])[2n:22]->12)([H:23])([H:24])[H:25]", "smiles3Dx": "C([C:1]#[6N:2]->[Mn+:3]1(<-[3C-:4]#[O+:5])(<-[4H-:6])(<-[5C-:7]#[O+:8])<-[1P:9]([C:10]([H:26])([H:27])[H:28])([C:11]([H:29])([H:30])[H:31])[C:12]([H:32])([H:33])[c:13]2[c:14]([H:34])[c:15]([H:35])[c:16]([H:36])[c:17]([C:18]([P:19]([C:20]([H:39])([H:40])[H:41])[C:21]([H:42])([H:43])[H:44])([H:37])[H:38])[2n:22]->12)([H:23])([H:24])[H:25]", "dummies": []}
C      1.6853    -1.1475    -4.5489
C      1.2397    -0.8497    -3.1863
N      0.8352    -0.5864    -2.0555
Mn     0.0000     0.0000     0.0000
C      2.0806     0.4117     0.8711
O      3.1760     0.6292     1.3279
H     -0.0956     1.7509    -0.5565
C     -2.0908    -0.3713    -0.8580
O     -3.1924    -0.5677    -1.3086
P     -1.1132     0.5480     2.2617
C     -0.0445     0.9014     3.6516
C     -2.4317     1.7566     2.2801
C     -1.8757    -1.0252     2.6146
C     -0.9881    -2.1833     2.1434
C     -1.1218    -3.4084     2.8110
C     -0.2927    -4.4687     2.4931
C      0.6723    -4.3047     1.5155
C      0.7595    -3.0992     0.7990
C      1.8895    -2.9301    -0.1769
P      1.5725    -3.8357    -1.7910
C      3.2903    -3.6847    -2.5047
C      1.6822    -5.6319    -1.3070
N     -0.1031    -2.0675     1.0847
H      0.8571    -0.9317    -5.2569
H      2.5640    -0.5174    -4.8078
H      1.9580    -2.2178    -4.6382
H     -0.6534     1.0117     4.5724
H      0.5107     1.8429     3.4615
H      0.6768     0.0677     3.7834
H     -2.0287     2.7468     1.9847
H     -3.2233     1.4520     1.5650
H     -2.8617     1.8228     3.3006
H     -2.8504    -1.0829     2.0896
H     -2.0505    -1.1047     3.7078
H     -1.8461    -3.5267     3.6080
H     -0.3722    -5.4058     3.0310
H      1.3755    -5.1075     1.3453
H      2.8233    -3.3231     0.2809
H      2.0752    -1.8664    -0.3830
H      4.0385    -4.1124    -1.8054
H      3.3370    -4.2350    -3.4671
H      3.5340    -2.6189    -2.6829
H      1.8353    -6.2460    -2.2178
H      0.7316    -5.9488    -0.8300
H      2.5340    -5.7974    -0.6140
45
{"conf": 1, "E": 88.01, "rms": -1.0, "geom": "OH", "total_charge": 0, "CA_charge": 1, "smiles": "C[C:1]#[6N:2]->[Mn+:3]1(<-[3C-:4]#[O+:5])(<-[4H-:6])(<-[5C-:7]#[O+:8])<-[1P:9]([CH3:10])([CH3:11])[CH2:12][c:13]2[cH:14][cH:15][cH:16][c:17]([CH2:18][P:19]([CH3:20])[CH3:21])[2n:22]->12", "smiles3D": "C([C:1]#[6N:2]->[Mn+:3]1(<-[3C-:4]#[O+:5])(<-[4H-:6])(<-[5C-:7]#[O+:8])<-[1P:9]([C:10]([H:26])([H:27])[H:28])([C:11]([H:29])([H:30])[H:31])[C:12]([H:32])([H:33])[c:13]2[c:14]([H:34])[c:15]([H:35])[c:16]([H:36])[c:17]([C:18]([P:19]([C:20]([H:39])([H:40])[H:41])[C:21]([H:42])([H:43])[H:44])([H:37])[H:38])[2n:22]->12)([H:23])([H:24])[H:25]", "smiles3Dx": "C([C:1]#[6N:2]->[Mn+:3]1(<-[3C-:4]#[O+:5])(<-[4H-:6])(<-[5C-:7]#[O+:8])<-[1P:9]([C:10]([H:26])([H:27])[H:28])([C:11]([H:29])([H:30])[H:31])[C:12]([H:32])([H:33])[c:13]2[c:14]([H:34])[c:15]([H:35])[c:16]([H:36])[c:17]([C:18]([P:19]([C:20]([H:39])([H:40])[H:41])[C:21]([H:42])([H:43])[H:44])([H:37])[H:38])[2n:22]->12)([H:23])([H:24])[H:25]", "dummies": []}
C     -0.2421     4.2779    -2.5570
C     -0.1830     3.0255    -1.8023
N     -0.1203     1.9742    -1.1679
Mn     0.0000     0.0000     0.0000
C     -1.3386     0.7829     1.6863
O     -2.0416     1.1920     2.5757
H     -1.4956    -0.6214    -0.8736
C      1.3055    -0.8266    -1.6877
O      1.9922    -1.2627    -2.5776
P      0.3475    -2.2152     1.2725
C      0.1009    -3.7312     0.3561
C     -0.5027    -2.4093     2.8345
C      2.0893    -2.1497     1.6629
C      2.5954    -0.7022     1.7879
C      3.8327    -0.5070     2.4180
C      4.3560     0.7707     2.5471
C      3.6258     1.8574     2.0941
C      2.3621     1.6572     1.5133
C      1.5220     2.8460     1.1347
P      1.6004     4.2543     2.3753
C      0.1275     5.2239     1.7675
C      0.8139     3.4338     3.8534
N      1.9180     0.3840     1.2649
H     -1.0324     4.2068    -3.3317
H      0.7404     4.4596    -3.0423
H     -0.4755     5.1136    -1.8648
H      0.4384    -4.5941     0.9670
H      0.6862    -3.6953    -0.5855
H     -0.9752    -3.8462     0.1160
H     -1.5947    -2.3030     2.6765
H     -0.1558    -1.6306     3.5432
H     -0.2874    -3.4130     3.2542
H      2.2627    -2.6859     2.6214
H      2.6595    -2.6611     0.8578
H      4.3917    -1.3504     2.8012
H      5.3159     0.9193     3.0206
H      4.0353     2.8507     2.2229
H      0.4673     2.5377     1.0872
H      1.8561     3.2258     0.1454
H     -0.0782     6.0615     2.4649
H     -0.7653     4.5649     1.7108
H      0.3487     5.6318     0.7596
H      1.5517     2.7490     4.3253
H      0.5162     4.2070     4.5879
H     -0.0791     2.8503     3.5468
45
{"conf": 2, "E": 89.49, "rms": -1.0, "geom": "OH", "total_charge": 0, "CA_charge": 1, "smiles": "C[C:1]#[6N:2]->[Mn+:3]1(<-[3C-:4]#[O+:5])(<-[4H-:6])(<-[5C-:7]#[O+:8])<-[1P:9]([CH3:10])([CH3:11])[CH2:12][c:13]2[cH:14][cH:15][cH:16][c:17]([CH2:18][P:19]([CH3:20])[CH3:21])[2n:22]->12", "smiles3D": "C([C:1]#[6N:2]->[Mn+:3]1(<-[3C-:4]#[O+:5])(<-[4H-:6])(<-[5C-:7]#[O+:8])<-[1P:9]([C:10]([H:26])([H:27])[H:28])([C:11]([H:29])([H:30])[H:31])[C:12]([H:32])([H:33])[c:13]2[c:14]([H:34])[c:15]([H:35])[c:16]([H:36])[c:17]([C:18]([P:19]([C:20]([H:39])([H:40])[H:41])[C:21]([H:42])([H:43])[H:44])([H:37])[H:38])[2n:22]->12)([H:23])([H:24])[H:25]", "smiles3Dx": "C([C:1]#[6N:2]->[Mn+:3]1(<-[3C-:4]#[O+:5])(<-[4H-:6])(<-[5C-:7]#[O+:8])<-[1P:9]([C:10]([H:26])([H:27])[H:28])([C:11]([H:29])([H:30])[H:31])[C:12]([H:32])([H:33])[c:13]2[c:14]([H:34])[c:15]([H:35])[c:16]([H:36])[c:17]([C:18]([P:19]([C:20]([H:39])([H:40])[H:41])[C:21]([H:42])([H:43])[H:44])([H:37])[H:38])[2n:22]->12)([H:23])([H:24])[H:25]", "dummies": []}
C      1.2002     4.8401    -0.1031
C      0.8489     3.4212    -0.0658
N      0.5560     2.2280    -0.0423
Mn     0.0000     0.0000     0.0000
C      1.5923    -0.2978     1.6169
O      2.4304    -0.4569     2.4689
H     -1.2520     0.3238     1.3084
C     -1.6246     0.2727    -1.5950
O     -2.4752     0.4165    -2.4373
P     -0.4233    -2.5448     0.0329
C     -1.6987    -3.1778    -1.0501
C     -0.6632    -3.3209     1.6265
C      1.1221    -3.1773    -0.6008
C      1.7912    -2.1831    -1.5637
C      2.7901    -2.6832    -2.4105
C      3.4449    -1.8383    -3.2922
C      3.0717    -0.5061    -3.3654
C      2.0394    -0.0206    -2.5441
C      1.5707     1.3996    -2.6985
P      1.4500     1.9628    -4.4864
C      0.1788     3.3100    -4.2726
C      2.9563     3.0625    -4.5765
N      1.4921    -0.8333    -1.5841
H      2.2994     4.9446    -0.2104
H      0.6963     5.3224    -0.9661
H      0.8720     5.3273     0.8379
H     -2.6770    -2.7403    -0.7636
H     -1.7476    -4.2828    -0.9615
H     -1.4641    -2.9016    -2.0988
H     -1.6406    -3.0066     2.0468
H     -0.6490    -4.4243     1.5085
H      0.1505    -3.0125     2.3148
H      1.8094    -3.3712     0.2496
H      0.9296    -4.1346    -1.1318
H      3.0672    -3.7295    -2.3763
H      4.2275    -2.2214    -3.9344
H      3.5748     0.1323    -4.0770
H      2.2383     2.0749    -2.1254
H      0.5452     1.4649    -2.3089
H      0.4550     3.9712    -3.4250
H     -0.8116     2.8526    -4.0705
H      0.1191     3.9120    -5.2030
H      3.8769     2.4474    -4.5255
H      2.9460     3.6191    -5.5361
H      2.9584     3.7886    -3.7371
45
{"conf": 3, "E": 498.9, "rms": -1.0, "geom": "OH", "total_charge": 0, "CA_charge": 1, "smiles": "C[C:1]#[6N:2]->[Mn+:3]1(<-[3C-:4]#[O+:5])(<-[4H-:6])(<-[5C-:7]#[O+:8])<-[1P:9]([CH3:10])([CH3:11])[CH2:12][c:13]2[cH:14][cH:15][cH:16][c:17]([CH2:18][P:19]([CH3:20])[CH3:21])[2n:22]->12", "smiles3D": "C([C:1]#[6N:2]->[Mn+:3]1(<-[3C-:4]#[O+:5])(<-[4H-:6])(<-[5C-:7]#[O+:8])<-[1P:9]([C:10]([H:26])([H:27])[H:28])([C:11]([H:29])([H:30])[H:31])[C:12]([H:32])([H:33])[c:13]2[c:14]([H:34])[c:15]([H:35])[c:16]([H:36])[c:17]([C:18]([P:19]([C:20]([H:39])([H:40])[H:41])[C:21]([H:42])([H:43])[H:44])([H:37])[H:38])[2n:22]->12)([H:23])([H:24])[H:25]", "smiles3Dx": "C([C:1]#[6N:2]->[Mn+:3]1(<-[3C-:4]#[O+:5])(<-[4H-:6])(<-[5C-:7]#[O+:8])<-[1P:9]([C:10]([H:26])([H:27])[H:28])([C:11]([H:29])([H:30])[H:31])[C:12]([H:32])([H:33])[c:13]2[c:14]([H:34])[c:15]([H:35])[c:16]([H:36])[c:17]([C:18]([P:19]([C:20]([H:39])([H:40])[H:41])[C:21]([H:42])([H:43])[H:44])([H:37])[H:38])[2n:22]->12)([H:23])([H:24])[H:25]", "dummies": []}
C      1.3198     1.2412    -4.4356
C      0.6863     1.3067    -3.1048
N      0.2866     0.9834    -1.9871
Mn     0.0000     0.0000     0.0000
C     -1.4287    -0.1091     1.5946
O     -2.1759    -0.0863     2.5647
H     -1.4874     0.7086    -0.6825
C      1.6213     1.4706    -0.0036
O      2.3735     2.3493     0.1740
P     -0.1122    -2.3066    -1.0472
C     -0.1537    -3.6103     0.2085
C     -1.4127    -2.6498    -2.2304
C      1.4917    -2.3517    -1.8825
C      2.3917    -1.8629    -0.9011
C      3.6996    -2.3446    -0.7992
C      4.1722    -2.7052     0.4572
C      3.4124    -2.4087     1.5549
C      2.3390    -1.5576     1.4966
C      1.9224    -0.7587     2.6855
P      1.4450    -1.7592     4.1803
C      0.5015    -0.4985     5.1742
C      0.1036    -3.0177     3.7644
N      1.8731    -1.2617     0.2510
H      1.7043     2.0726    -5.0092
H      0.7054     0.7040    -5.2198
H      2.2207     0.5456    -4.4652
H      0.6569    -3.5162     0.9865
H     -0.0743    -4.6100    -0.2888
H     -1.1472    -3.6174     0.7951
H     -2.4706    -2.6033    -1.7386
H     -1.4491    -1.8643    -3.0817
H     -1.2828    -3.6573    -2.6630
H      1.4777    -1.6747    -2.8447
H      1.6892    -3.4009    -2.1740
H      4.2521    -2.6454    -1.6745
H      5.0415    -3.3509     0.5095
H      3.6930    -2.8462     2.5107
H      1.1552    -0.0170     2.4187
H      2.8082    -0.1418     2.9859
H     -0.5212    -0.3856     4.8060
H      1.0078     0.5010     5.1048
H      0.4437    -0.8182     6.2381
H     -0.6790    -2.5806     3.1271
H     -0.3492    -3.3553     4.7141
H      0.5704    -3.9044     3.2915
45
{"conf": 4, "E": 91.66, "rms": -1.0, "geom": "OH", "total_charge": 0, "CA_charge": 1, "smiles": "C[C:1]#[6N:2]->[Mn+:3]1(<-[3C-:4]#[O+:5])(<-[4H-:6])(<-[5C-:7]#[O+:8])<-[1P:9]([CH3:10])([CH3:11])[CH2:12][c:13]2[cH:14][cH:15][cH:16][c:17]([CH2:18][P:19]([CH3:20])[CH3:21])[2n:22]->12", "smiles3D": "C([C:1]#[6N:2]->[Mn+:3]1(<-[3C-:4]#[O+:5])(<-[4H-:6])(<-[5C-:7]#[O+:8])<-[1P:9]([C:10]([H:26])([H:27])[H:28])([C:11]([H:29])([H:30])[H:31])[C:12]([H:32])([H:33])[c:13]2[c:14]([H:34])[c:15]([H:35])[c:16]([H:36])[c:17]([C:18]([P:19]([C:20]([H:39])([H:40])[H:41])[C:21]([H:42])([H:43])[H:44])([H:37])[H:38])[2n:22]->12)([H:23])([H:24])[H:25]", "smiles3Dx": "C([C:1]#[6N:2]->[Mn+:3]1(<-[3C-:4]#[O+:5])(<-[4H-:6])(<-[5C-:7]#[O+:8])<-[1P:9]([C:10]([H:26])([H:27])[H:28])([C:11]([H:29])([H:30])[H:31])[C:12]([H:32])([H:33])[c:13]2[c:14]([H:34])[c:15]([H:35])[c:16]([H:36])[c:17]([C:18]([P:19]([C:20]([H:39])([H:40])[H:41])[C:21]([H:42])([H:43])[H:44])([H:37])[H:38])[2n:22]->12)([H:23])([H:24])[H:25]", "dummies": []}
C      2.8200     2.6997    -3.0972
C      1.9589     1.8793    -2.2427
N      1.2543     1.1990    -1.5012
Mn     0.0000     0.0000     0.0000
C      1.9712    -0.8074     0.8333
O      3.0123    -1.2340     1.2698
H      0.0976     1.4116     1.1768
C     -1.9825     0.8277    -0.7940
O     -3.0267     1.2667    -1.2125
P     -1.2323    -1.4706     1.7225
C     -0.7411    -1.3470     3.4379
C     -3.0206    -1.4728     1.6834
C     -0.7230    -3.0909     1.1706
C     -0.6118    -3.1382    -0.3605
C     -0.7974    -4.3806    -0.9786
C     -0.7866    -4.4790    -2.3576
C     -0.6119    -3.3396    -3.1205
C     -0.3728    -2.1015    -2.4981
C     -0.3030    -0.8732    -3.3609
P      1.3528    -0.7195    -4.2268
C      1.2953    -2.0821    -5.4990
C      0.8911     0.6769    -5.3724
N     -0.3230    -2.0216    -1.1278
H      3.1138     3.6090    -2.5433
H      2.2709     3.0002    -4.0125
H      3.7239     2.1116    -3.3747
H      0.3674    -1.3512     3.5070
H     -1.1500    -2.2094     4.0049
H     -1.1338    -0.4026     3.8667
H     -3.4077    -2.1958     2.4290
H     -3.3671    -1.7656     0.6707
H     -3.3962    -0.4553     1.9244
H     -1.4655    -3.8385     1.5186
H      0.2664    -3.3323     1.6133
H     -0.9813    -5.2697    -0.3863
H     -0.9580    -5.4332    -2.8342
H     -0.7097    -3.4134    -4.1951
H     -0.4966     0.0341    -2.7710
H     -1.1070    -0.9225    -4.1312
H      2.0594    -1.8881    -6.2803
H      0.2938    -2.1270    -5.9758
H      1.5325    -3.0523    -5.0157
H      0.5622     1.5530    -4.7793
H      0.0562     0.3752    -6.0364
H      1.7709     0.9556    -5.9871
45
{"conf": 5, "E": 202.41, "rms": -1.0, "geom": "OH", "total_charge": 0, "CA_charge": 1, "smiles": "C[C:1]#[6N:2]->[Mn+:3]1(<-[3C-:4]#[O+:5])(<-[4H-:6])(<-[5C-:7]#[O+:8])<-[1P:9]([CH3:10])([CH3:11])[CH2:12][c:13]2[cH:14][cH:15][cH:16][c:17]([CH2:18][P:19]([CH3:20])[CH3:21])[2n:22]->12", "smiles3D": "C([C:1]#[6N:2]->[Mn+:3]1(<-[3C-:4]#[O+:5])(<-[4H-:6])(<-[5C-:7]#[O+:8])<-[1P:9]([C:10]([H:26])([H:27])[H:28])([C:11]([H:29])([H:30])[H:31])[C:12]([H:32])([H:33])[c:13]2[c:14]([H:34])[c:15]([H:35])[c:16]([H:36])[c:17]([C:18]([P:19]([C:20]([H:39])([H:40])[H:41])[C:21]([H:42])([H:43])[H:44])([H:37])[H:38])[2n:22]->12)([H:23])([H:24])[H:25]", "smiles3Dx": "C([C:1]#[6N:2]->[Mn+:3]1(<-[3C-:4]#[O+:5])(<-[4H-:6])(<-[5C-:7]#[O+:8])<-[1P:9]([C:10]([H:26])([H:27])[H:28])([C:11]([H:29])([H:30])[H:31])[C:12]([H:32])([H:33])[c:13]2[c:14]([H:34])[c:15]([H:35])[c:16]([H:36])[c:17]([C:18]([P:19]([C:20]([H:39])([H:40])[H:41])[C:21]([H:42])([H:43])[H:44])([H:37])[H:38])[2n:22]->12)([H:23])([H:24])[H:25]", "dummies": []}
C      3.2373    -1.9382     2.5636
C      2.4827    -0.7893     2.1225
N      1.6420    -0.1992     1.5155
Mn     0.0000     0.0000     0.0000
C     -0.8313    -1.6784     1.1750
O     -1.2183    -2.6353     1.7852
H     -1.1289     1.0996     0.9368
C      0.7469     1.7406    -1.1382
O      1.0449     2.6370    -1.7812
P     -1.4993    -0.6455    -1.8775
C     -0.8306    -0.1232    -3.4583
C     -3.2192    -0.1755    -1.7001
C     -1.2539    -2.4297    -1.7781
C      0.2675    -2.6749    -1.5246
C      0.8372    -3.9317    -1.5539
C      2.2218    -4.0137    -1.6551
C      3.0008    -2.8929    -1.6599
C      2.4059    -1.6452    -1.3621
C      3.2264    -0.3506    -1.5690
P      3.0634     0.3588    -3.3355
C      3.9158     2.0379    -3.2494
C      4.1709    -0.6961    -4.4343
N      1.0603    -1.5646    -1.3194
H      3.1141    -2.1940     3.6062
H      2.8117    -2.7881     1.9794
H      4.2649    -1.8640     2.2512
H      0.1991    -0.5082    -3.5446
H     -0.8556     0.9809    -3.5336
H     -1.4650    -0.5324    -4.2828
H     -3.3651     0.8759    -2.1319
H     -3.8722    -0.8268    -2.3348
H     -3.5294    -0.1952    -0.6331
H     -1.4878    -2.8779    -2.7771
H     -1.8561    -2.8561    -1.0004
H      0.1970    -4.8381    -1.6463
H      2.6804    -4.9768    -1.6461
H      4.0743    -2.9262    -1.8689
H      4.2598    -0.5287    -1.3201
H      2.8515     0.4070    -0.8360
H      3.9121     2.4148    -2.2057
H      4.9523     1.9814    -3.6400
H      3.3296     2.7396    -3.8742
H      4.0638    -0.3424    -5.4775
H      3.8370    -1.7598    -4.4051
H      5.2430    -0.6213    -4.1388
45
{"conf": 6, "E": 245.97, "rms": -1.0, "geom": "OH", "total_charge": 0, "CA_charge": 1, "smiles": "C[C:1]#[6N:2]->[Mn+:3]1(<-[3C-:4]#[O+:5])(<-[4H-:6])(<-[5C-:7]#[O+:8])<-[1P:9]([CH3:10])([CH3:11])[CH2:12][c:13]2[cH:14][cH:15][cH:16][c:17]([CH2:18][P:19]([CH3:20])[CH3:21])[2n:22]->12", "smiles3D": "C([C:1]#[6N:2]->[Mn+:3]1(<-[3C-:4]#[O+:5])(<-[4H-:6])(<-[5C-:7]#[O+:8])<-[1P:9]([C:10]([H:26])([H:27])[H:28])([C:11]([H:29])([H:30])[H:31])[C:12]([H:32])([H:33])[c:13]2[c:14]([H:34])[c:15]([H:35])[c:16]([H:36])[c:17]([C:18]([P:19]([C:20]([H:39])([H:40])[H:41])[C:21]([H:42])([H:43])[H:44])([H:37])[H:38])[2n:22]->12)([H:23])([H:24])[H:25]", "smiles3Dx": "C([C:1]#[6N:2]->[Mn+:3]1(<-[3C-:4]#[O+:5])(<-[4H-:6])(<-[5C-:7]#[O+:8])<-[1P:9]([C:10]([H:26])([H:27])[H:28])([C:11]([H:29])([H:30])[H:31])[C:12]([H:32])([H:33])[c:13]2[c:14]([H:34])[c:15]([H:35])[c:16]([H:36])[c:17]([C:18]([P:19]([C:20]([H:39])([H:40])[H:41])[C:21]([H:42])([H:43])[H:44])([H:37])[H:38])[2n:22]->12)([H:23])([H:24])[H:25]", "dummies": []}
C      0.3402     3.7674     2.2239
C      0.0662     3.0417     0.9164
N     -0.0713     2.0748     0.2052
Mn     0.0000     0.0000     0.0000
C     -1.8330    -0.4494    -1.3074
O     -2.7970    -0.6839    -1.9569
H      0.9612    -0.0628    -1.4619
C      1.9965     0.2959     1.0663
O      2.9549     0.4637     1.7093
P      0.1806    -2.5136     0.5603
C      1.3550    -3.3962    -0.4153
C     -1.4147    -3.2260     0.6232
C      0.7112    -2.2439     2.2895
C     -0.0601    -0.9820     2.8456
C     -0.0892    -0.6575     4.1503
C     -0.9374     0.3482     4.5916
C     -2.0668     0.5879     3.8127
C     -2.0030     0.2136     2.4475
C     -3.2171     0.3053     1.6035
P     -3.3408     1.8712     0.6164
C     -4.8798     1.5868    -0.4112
C     -3.7824     3.1896     1.8416
N     -0.8730    -0.2612     1.9975
H     -0.4639     4.3177     2.7548
H      0.5468     2.9195     2.8854
H      1.3103     4.3342     2.2413
H      1.5526    -4.3547     0.0889
H      2.2815    -2.8547    -0.5599
H      0.9148    -3.5856    -1.4529
H     -1.3358    -4.2559     0.9434
H     -1.8858    -3.1624    -0.4035
H     -2.1072    -2.6951     1.3365
H      1.7957    -2.0757     2.3875
H      0.4252    -3.1320     2.9139
H      0.6756    -0.9632     4.8011
H     -1.0081     0.5934     5.6754
H     -2.8933     1.1112     4.2128
H     -3.2603    -0.5277     0.9747
H     -4.1871     0.2091     2.2206
H     -5.6167     0.9778     0.1463
H     -4.6156     1.0419    -1.3413
H     -5.3231     2.5520    -0.7210
H     -2.9028     3.3891     2.4760
H     -4.6187     2.8703     2.4810
H     -4.0402     4.1324     1.3141
45
{"conf": 7, "E": 180.19, "rms": -1.0, "geom": "OH", "total_charge": 0, "CA_charge": 1, "smiles": "C[C:1]#[6N:2]->[Mn+:3]1(<-[3C-:4]#[O+:5])(<-[4H-:6])(<-[5C-:7]#[O+:8])<-[1P:9]([CH3:10])([CH3:11])[CH2:12][c:13]2[cH:14][cH:15][cH:16][c:17]([CH2:18][P:19]([CH3:20])[CH3:21])[2n:22]->12", "smiles3D": "C([C:1]#[6N:2]->[Mn+:3]1(<-[3C-:4]#[O+:5])(<-[4H-:6])(<-[5C-:7]#[O+:8])<-[1P:9]([C:10]([H:26])([H:27])[H:28])([C:11]([H:29])([H:30])[H:31])[C:12]([H:32])([H:33])[c:13]2[c:14]([H:34])[c:15]([H:35])[c:16]([H:36])[c:17]([C:18]([P:19]([C:20]([H:39])([H:40])[H:41])[C:21]([H:42])([H:43])[H:44])([H:37])[H:38])[2n:22]->12)([H:23])([H:24])[H:25]", "smiles3Dx": "C([C:1]#[6N:2]->[Mn+:3]1(<-[3C-:4]#[O+:5])(<-[4H-:6])(<-[5C-:7]#[O+:8])<-[1P:9]([C:10]([H:26])([H:27])[H:28])([C:11]([H:29])([H:30])[H:31])[C:12]([H:32])([H:33])[c:13]2[c:14]([H:34])[c:15]([H:35])[c:16]([H:36])[c:17]([C:18]([P:19]([C:20]([H:39])([H:40])[H:41])[C:21]([H:42])([H:43])[H:44])([H:37])[H:38])[2n:22]->12)([H:23])([H:24])[H:25]", "dummies": []}
C      0.7162    -4.1596     1.9949
C      0.6153    -2.7349     1.9006
N      0.4655    -1.6005     1.4231
Mn     0.0000     0.0000     0.0000
C     -1.0906     1.2037     1.4759
O     -1.7101     1.8367     2.2413
H      1.5352     1.0019     0.3599
C      1.1585    -1.2155    -1.3519
O      1.8161    -1.9317    -2.0967
P     -0.6941     1.3850    -2.0414
C     -0.5177     3.1986    -1.8306
C      0.0064     0.8936    -3.6021
C     -2.4030     0.9496    -2.0958
C     -2.5131    -0.5912    -1.7780
C     -2.9451    -1.5024    -2.7401
C     -3.0500    -2.8188    -2.3405
C     -2.7810    -3.2216    -1.0030
C     -2.2651    -2.2121    -0.1337
C     -2.7087    -2.2918     1.3225
P     -4.6118    -2.2303     1.3166
C     -5.0701    -0.5585     2.0412
C     -5.1295    -3.4960     2.5696
N     -2.0079    -1.0018    -0.5907
H      0.4311    -4.5211     1.0030
H      0.0030    -4.4862     2.7107
H      1.7320    -4.4744     2.2328
H     -0.7896     3.4761    -0.7710
H     -1.1664     3.6884    -2.5494
H      0.5418     3.4848    -2.0290
H     -0.1614    -0.2217    -3.7407
H      1.0967     1.0884    -3.6419
H     -0.4807     1.4419    -4.4158
H     -2.8196     1.1517    -3.0678
H     -2.9752     1.4778    -1.3025
H     -3.2935    -1.1725    -3.7091
H     -3.3879    -3.5625    -3.0293
H     -3.0540    -4.1764    -0.6487
H     -2.3222    -1.4285     1.8811
H     -2.3592    -3.2369     1.7970
H     -4.3326     0.2096     1.7303
H     -5.1111    -0.6132     3.1493
H     -6.0851    -0.2862     1.6626
H     -5.3814    -3.0188     3.5500
H     -4.3220    -4.2502     2.7206
H     -6.0349    -4.0208     2.1832
45
{"conf": 8, "E": 226.42, "rms": -1.0, "geom": "OH", "total_charge": 0, "CA_charge": 1, "smiles": "C[C:1]#[6N:2]->[Mn+:3]1(<-[3C-:4]#[O+:5])(<-[4H-:6])(<-[5C-:7]#[O+:8])<-[1P:9]([CH3:10])([CH3:11])[CH2:12][c:13]2[cH:14][cH:15][cH:16][c:17]([CH2:18][P:19]([CH3:20])[CH3:21])[2n:22]->12", "smiles3D": "C([C:1]#[6N:2]->[Mn+:3]1(<-[3C-:4]#[O+:5])(<-[4H-:6])(<-[5C-:7]#[O+:8])<-[1P:9]([C:10]([H:26])([H:27])[H:28])([C:11]([H:29])([H:30])[H:31])[C:12]([H:32])([H:33])[c:13]2[c:14]([H:34])[c:15]([H:35])[c:16]([H:36])[c:17]([C:18]([P:19]([C:20]([H:39])([H:40])[H:41])[C:21]([H:42])([H:43])[H:44])([H:37])[H:38])[2n:22]->12)([H:23])([H:24])[H:25]", "smiles3Dx": "C([C:1]#[6N:2]->[Mn+:3]1(<-[3C-:4]#[O+:5])(<-[4H-:6])(<-[5C-:7]#[O+:8])<-[1P:9]([C:10]([H:26])([H:27])[H:28])([C:11]([H:29])([H:30])[H:31])[C:12]([H:32])([H:33])[c:13]2[c:14]([H:34])[c:15]([H:35])[c:16]([H:36])[c:17]([C:18]([P:19]([C:20]([H:39])([H:40])[H:41])[C:21]([H:42])([H:43])[H:44])([H:37])[H:38])[2n:22]->12)([H:23])([H:24])[H:25]", "dummies": []}
C      1.4598     3.6052    -2.3816
C      1.4365     2.2245    -2.1145
N      1.1096     1.2234    -1.5080
Mn     0.0000     0.0000     0.0000
C     -1.6348     1.1337    -0.8365
O     -2.5352     1.7235    -1.3612
H     -0.5067    -1.4341    -1.0223
C      1.7118    -1.1311     0.6523
O      2.5450    -1.7773     1.1186
P     -1.4021    -0.2801     2.0080
C     -2.7090    -1.5161     1.8358
C     -0.4709    -0.6101     3.5229
C     -2.0455     1.3931     2.1352
C     -0.9264     2.3727     1.7833
C     -1.0908     3.7278     1.7848
C      0.1070     4.4938     1.8213
C      1.3213     3.9154     1.7533
C      1.4039     2.4875     1.6018
C      2.6867     1.7570     1.9574
P      3.6316     1.3397     0.3777
C      5.0382     0.2893     1.0830
C      4.4439     2.9503    -0.1193
N      0.2591     1.8016     1.4473
H      2.0218     4.0781    -1.5712
H      1.8583     3.8039    -3.3215
H      0.4395     3.9894    -2.3238
H     -3.4436    -1.4674     2.6762
H     -2.2768    -2.5649     1.9062
H     -3.2486    -1.3861     0.8431
H     -1.1487    -0.7038     4.3712
H      0.1145    -1.5662     3.3848
H      0.2558     0.2093     3.6220
H     -2.9599     1.5028     1.4800
H     -2.3329     1.5917     3.1966
H     -2.0732     4.2328     1.9787
H      0.0339     5.5300     1.7474
H      2.2477     4.4449     1.9349
H      3.2748     2.3404     2.6545
H      2.4052     0.7490     2.4859
H      5.8842     0.9017     1.4721
H      5.3925    -0.3858     0.2730
H      4.6607    -0.3652     1.9102
H      3.8528     3.8304     0.2830
H      5.5089     3.0209     0.2277
H      4.4129     2.9836    -1.2364
45
{"conf": 9, "E": 285.0, "rms": -1.0, "geom": "OH", "total_charge": 0, "CA_charge": 1, "smiles": "C[C:1]#[6N:2]->[Mn+:3]1(<-[3C-:4]#[O+:5])(<-[4H-:6])(<-[5C-:7]#[O+:8])<-[1P:9]([CH3:10])([CH3:11])[CH2:12][c:13]2[cH:14][cH:15][cH:16][c:17]([CH2:18][P:19]([CH3:20])[CH3:21])[2n:22]->12", "smiles3D": "C([C:1]#[6N:2]->[Mn+:3]1(<-[3C-:4]#[O+:5])(<-[4H-:6])(<-[5C-:7]#[O+:8])<-[1P:9]([C:10]([H:26])([H:27])[H:28])([C:11]([H:29])([H:30])[H:31])[C:12]([H:32])([H:33])[c:13]2[c:14]([H:34])[c:15]([H:35])[c:16]([H:36])[c:17]([C:18]([P:19]([C:20]([H:39])([H:40])[H:41])[C:21]([H:42])([H:43])[H:44])([H:37])[H:38])[2n:22]->12)([H:23])([H:24])[H:25]", "smiles3Dx": "C([C:1]#[6N:2]->[Mn+:3]1(<-[3C-:4]#[O+:5])(<-[4H-:6])(<-[5C-:7]#[O+:8])<-[1P:9]([C:10]([H:26])([H:27])[H:28])([C:11]([H:29])([H:30])[H:31])[C:12]([H:32])([H:33])[c:13]2[c:14]([H:34])[c:15]([H:35])[c:16]([H:36])[c:17]([C:18]([P:19]([C:20]([H:39])([H:40])[H:41])[C:21]([H:42])([H:43])[H:44])([H:37])[H:38])[2n:22]->12)([H:23])([H:24])[H:25]", "dummies": []}
C      3.9976     1.9334    -2.2797
C      2.8521     1.3221    -1.6058
N      1.8888     0.8029    -1.0401
Mn     0.0000     0.0000     0.0000
C     -0.5435     0.2986    -2.2086
O     -0.8249     0.4554    -3.3701
H      0.3308     1.7725     0.3690
C      0.5984    -0.2781     2.1898
O      0.9130    -0.4257     3.3439
P      2.2612    -1.4038    -0.1879
C      2.9503    -1.7316    -1.8166
C      3.6415    -0.9585     0.8654
C      1.7624    -3.0076     0.3843
C      0.3933    -3.2789    -0.1575
C      0.0001    -4.6068    -0.3764
C     -1.3050    -4.8856    -0.7600
C     -2.2213    -3.8481    -0.8805
C     -1.8073    -2.5255    -0.6583
C     -2.8277    -1.4216    -0.6036
P     -3.6747    -1.1887    -2.2584
C     -4.2143     0.5881    -2.0496
C     -5.3344    -1.9658    -1.9000
N     -0.5011    -2.2553    -0.3577
H      4.9332     1.6199    -1.7714
H      4.0265     1.5953    -3.3372
H      3.9024     3.0394    -2.2478
H      3.9349    -1.2302    -1.9113
H      3.0877    -2.8216    -1.9621
H      2.2628    -1.3450    -2.5973
H      3.3339    -1.0205     1.9293
H      4.4854    -1.6572     0.6876
H      3.9690     0.0759     0.6370
H      2.4803    -3.7789     0.0328
H      1.7285    -3.0138     1.4936
H      0.6950    -5.4243    -0.2271
H     -1.6144    -5.9094    -0.9295
H     -3.2515    -4.0781    -1.1136
H     -3.5772    -1.6548     0.1812
H     -2.3341    -0.4730    -0.3061
H     -4.6642     0.7387    -1.0462
H     -4.9624     0.8411    -2.8286
H     -3.3356     1.2589    -2.1597
H     -5.7708    -1.5393    -0.9720
H     -6.0239    -1.7595    -2.7450
H     -5.2247    -3.0614    -1.7818
45
{"conf": 10, "E": 233.46, "rms": -1.0, "geom": "OH", "total_charge": 0, "CA_charge": 1, "smiles": "C[C:1]#[6N:2]->[Mn+:3]1(<-[3C-:4]#[O+:5])(<-[4H-:6])(<-[5C-:7]#[O+:8])<-[1P:9]([CH3:10])([CH3:11])[CH2:12][c:13]2[cH:14][cH:15][cH:16][c:17]([CH2:18][P:19]([CH3:20])[CH3:21])[2n:22]->12", "smiles3D": "C([C:1]#[6N:2]->[Mn+:3]1(<-[3C-:4]#[O+:5])(<-[4H-:6])(<-[5C-:7]#[O+:8])<-[1P:9]([C:10]([H:26])([H:27])[H:28])([C:11]([H:29])([H:30])[H:31])[C:12]([H:32])([H:33])[c:13]2[c:14]([H:34])[c:15]([H:35])[c:16]([H:36])[c:17]([C:18]([P:19]([C:20]([H:39])([H:40])[H:41])[C:21]([H:42])([H:43])[H:44])([H:37])[H:38])[2n:22]->12)([H:23])([H:24])[H:25]", "smiles3Dx": "C([C:1]#[6N:2]->[Mn+:3]1(<-[3C-:4]#[O+:5])(<-[4H-:6])(<-[5C-:7]#[O+:8])<-[1P:9]([C:10]([H:26])([H:27])[H:28])([C:11]([H:29])([H:30])[H:31])[C:12]([H:32])([H:33])[c:13]2[c:14]([H:34])[c:15]([H:35])[c:16]([H:36])[c:17]([C:18]([P:19]([C:20]([H:39])([H:40])[H:41])[C:21]([H:42])([H:43])[H:44])([H:37])[H:38])[2n:22]->12)([H:23])([H:24])[H:25]", "dummies": []}
C      1.9673     0.2868    -4.0745
C      0.7631     0.5331    -3.1697
N      0.1692     0.5141    -2.0790
Mn     0.0000     0.0000     0.0000
C      0.0719    -2.0865    -0.5862
O      0.0619    -3.2375    -0.8281
H      1.8791     0.0795    -0.0518
C     -0.0002     2.0776     0.6201
O      0.0688     3.2675     0.8266
P      0.1978    -0.7246     2.3594
C      0.2612     0.6529     3.5580
C      1.5786    -1.8672     2.6711
C     -1.3793    -1.5190     2.3905
C     -2.3174    -0.5160     1.8451
C     -3.0873     0.2822     2.6664
C     -3.9330     1.2399     2.1483
C     -4.0103     1.4229     0.7833
C     -3.0853     0.7140     0.0012
C     -3.1952     0.7791    -1.4913
P     -4.9391     0.3351    -2.2300
C     -6.0190     1.7805    -1.8085
C     -5.5128    -1.0657    -1.1599
N     -2.1795    -0.1027     0.5335
H      2.0481    -0.7621    -4.1326
H      2.0043     0.7139    -5.0561
H      2.8366     0.6769    -3.5141
H      1.2836     1.1446     3.6239
H     -0.4601     1.4326     3.2227
H      0.0111     0.2789     4.5626
H      1.6661    -2.6707     1.8140
H      2.6458    -1.3858     2.7185
H      1.4465    -2.4468     3.6391
H     -1.3142    -2.4736     1.7497
H     -1.6085    -1.7943     3.4297
H     -3.0289     0.1470     3.7548
H     -4.4861     1.8495     2.8010
H     -4.6105     2.1566     0.4048
H     -2.9085     1.8265    -1.9209
H     -2.4815     0.0764    -2.0305
H     -6.8011     1.8993    -2.6067
H     -6.5428     1.5894    -0.8520
H     -5.4344     2.7203    -1.7750
H     -6.6168    -1.0898    -1.1644
H     -5.1112    -2.0387    -1.5711
H     -5.1468    -0.9466    -0.1016
