# Supplementary material for: MACE: Automated Assessment of Stereochemistry of Transition Metal Complexes and Its Applications in Computational Catalysis
Source: J Chem Theory Comput. 2024 Feb 16;20(5):2313–20. doi: 10.1021/acs.jctc.3c01313 (PMC10938507; doi:10.1021/acs.jctc.3c01313)
Supplement: Supplementary file 3 — ct3c01313_si_003.zip [file ct3c01313_si_003.zip › structures/screening/mace_MeCN/Mn_PNpyP_Me_bi_4.xyz]

45
{"conf": 0, "E": 91.51, "rms": -1.0, "geom": "OH", "total_charge": 0, "CA_charge": 1, "smiles": "C[C:1]#[5N:2]->[Mn+:3]1(<-[3C-:4]#[O+:5])(<-[4H-:6])(<-[6C-:7]#[O+:8])<-[1P:9]([CH3:10])([CH3:11])[CH2:12][c:13]2[cH:14][cH:15][cH:16][c:17]([CH2:18][P:19]([CH3:20])[CH3:21])[2n:22]->12", "smiles3D": "C([C:1]#[5N:2]->[Mn+:3]1(<-[3C-:4]#[O+:5])(<-[4H-:6])(<-[6C-:7]#[O+:8])<-[1P:9]([C:10]([H:26])([H:27])[H:28])([C:11]([H:29])([H:30])[H:31])[C:12]([H:32])([H:33])[c:13]2[c:14]([H:34])[c:15]([H:35])[c:16]([H:36])[c:17]([C:18]([P:19]([C:20]([H:39])([H:40])[H:41])[C:21]([H:42])([H:43])[H:44])([H:37])[H:38])[2n:22]->12)([H:23])([H:24])[H:25]", "smiles3Dx": "C([C:1]#[5N:2]->[Mn+:3]1(<-[3C-:4]#[O+:5])(<-[4H-:6])(<-[6C-:7]#[O+:8])<-[1P:9]([C:10]([H:26])([H:27])[H:28])([C:11]([H:29])([H:30])[H:31])[C:12]([H:32])([H:33])[c:13]2[c:14]([H:34])[c:15]([H:35])[c:16]([H:36])[c:17]([C:18]([P:19]([C:20]([H:39])([H:40])[H:41])[C:21]([H:42])([H:43])[H:44])([H:37])[H:38])[2n:22]->12)([H:23])([H:24])[H:25]", "dummies": []}
C     -3.6564     3.3869    -0.0350
C     -2.5827     2.3916    -0.0334
N     -1.6819     1.5551    -0.0284
Mn     0.0000     0.0000     0.0000
C      1.6943    -1.5368     0.0883
O      2.5866    -2.3462     0.1396
H      1.1023     1.2345     0.8038
C      0.7733     0.5999    -2.0796
O      1.1794     0.9151    -3.1704
P     -0.8576    -0.9448     2.2428
C     -2.3279    -0.1944     2.9307
C      0.3174    -1.0984     3.5815
C     -1.3161    -2.6115     1.7861
C     -1.6867    -2.7156     0.2971
C     -2.2786    -3.9082    -0.1423
C     -2.7054    -4.0280    -1.4577
C     -2.6263    -2.9285    -2.3031
C     -2.0571    -1.7329    -1.8413
C     -2.2823    -0.4751    -2.6284
P     -4.0141     0.1817    -2.3436
C     -3.9328     1.6460    -3.4916
C     -5.0422    -0.9374    -3.4315
N     -1.4619    -1.6975    -0.6070
H     -3.3611     4.2514    -0.6610
H     -3.8446     3.7255     1.0044
H     -4.5789     2.9286    -0.4520
H     -2.6769    -0.7883     3.8012
H     -2.0973     0.8409     3.2584
H     -3.1230    -0.1678     2.1589
H      1.2491    -1.5671     3.2047
H      0.5497    -0.0929     3.9862
H     -0.1167    -1.7295     4.3832
H     -2.1834    -2.9305     2.4026
H     -0.4615    -3.2894     1.9899
H     -2.4022    -4.7431     0.5376
H     -3.1520    -4.9500    -1.8060
H     -3.0420    -2.9958    -3.2998
H     -2.1074    -0.6524    -3.7096
H     -1.6113     0.3188    -2.2949
H     -3.1928     2.3807    -3.1042
H     -4.9349     2.1250    -3.5465
H     -3.6306     1.3216    -4.5112
H     -5.1964    -1.9128    -2.9260
H     -4.5348    -1.0936    -4.4099
H     -6.0317    -0.4693    -3.6071
45
{"conf": 1, "E": 112.66, "rms": -1.0, "geom": "OH", "total_charge": 0, "CA_charge": 1, "smiles": "C[C:1]#[5N:2]->[Mn+:3]1(<-[3C-:4]#[O+:5])(<-[4H-:6])(<-[6C-:7]#[O+:8])<-[1P:9]([CH3:10])([CH3:11])[CH2:12][c:13]2[cH:14][cH:15][cH:16][c:17]([CH2:18][P:19]([CH3:20])[CH3:21])[2n:22]->12", "smiles3D": "C([C:1]#[5N:2]->[Mn+:3]1(<-[3C-:4]#[O+:5])(<-[4H-:6])(<-[6C-:7]#[O+:8])<-[1P:9]([C:10]([H:26])([H:27])[H:28])([C:11]([H:29])([H:30])[H:31])[C:12]([H:32])([H:33])[c:13]2[c:14]([H:34])[c:15]([H:35])[c:16]([H:36])[c:17]([C:18]([P:19]([C:20]([H:39])([H:40])[H:41])[C:21]([H:42])([H:43])[H:44])([H:37])[H:38])[2n:22]->12)([H:23])([H:24])[H:25]", "smiles3Dx": "C([C:1]#[5N:2]->[Mn+:3]1(<-[3C-:4]#[O+:5])(<-[4H-:6])(<-[6C-:7]#[O+:8])<-[1P:9]([C:10]([H:26])([H:27])[H:28])([C:11]([H:29])([H:30])[H:31])[C:12]([H:32])([H:33])[c:13]2[c:14]([H:34])[c:15]([H:35])[c:16]([H:36])[c:17]([C:18]([P:19]([C:20]([H:39])([H:40])[H:41])[C:21]([H:42])([H:43])[H:44])([H:37])[H:38])[2n:22]->12)([H:23])([H:24])[H:25]", "dummies": []}
C      2.5348     2.8546     3.1987
C      1.8038     2.0024     2.2554
N      1.1760     1.2998     1.4641
Mn     0.0000     0.0000     0.0000
C     -1.1803    -1.2959    -1.4682
O     -1.7929    -1.9813    -2.2450
H     -0.7909     1.5004    -0.6908
C     -1.6754    -0.1289     1.5629
O     -2.5633    -0.1858     2.3778
P      1.9544     0.1543    -1.6757
C      1.8008    -0.7540    -3.2118
C      2.5961     1.7779    -2.0822
C      3.2374    -0.6656    -0.7527
C      2.6649    -1.8261     0.0667
C      3.5267    -2.8788     0.3737
C      3.0709    -3.9363     1.1391
C      1.7667    -3.9503     1.5945
C      0.8957    -2.8937     1.2750
C     -0.5149    -2.8689     1.8119
P     -1.3355    -4.4171     2.5139
C     -0.3389    -4.9020     4.0167
C     -1.0211    -5.7733     1.2465
N      1.3674    -1.8250     0.5532
H      2.5318     3.9069     2.8270
H      3.5692     2.4913     3.3128
H      2.0326     2.8304     4.1936
H      2.7949    -0.8245    -3.6981
H      1.1092    -0.2233    -3.8874
H      1.4137    -1.7778    -3.0041
H      2.0038     2.2103    -2.9138
H      2.5286     2.4369    -1.1873
H      3.6502     1.6917    -2.4023
H      3.7145     0.0729    -0.0718
H      4.0026    -1.0492    -1.4640
H      4.5694    -2.8641     0.0633
H      3.7485    -4.7457     1.3834
H      1.4503    -4.7996     2.1770
H     -1.1696    -2.5368     0.9938
H     -0.5348    -2.1259     2.6492
H      0.4356    -4.1163     4.2393
H     -1.0280    -4.9683     4.8931
H      0.1526    -5.8888     3.8697
H     -1.0875    -5.3458     0.2274
H     -1.8288    -6.5439     1.3695
H     -0.0416    -6.2706     1.3982
45
{"conf": 2, "E": 89.72, "rms": -1.0, "geom": "OH", "total_charge": 0, "CA_charge": 1, "smiles": "C[C:1]#[5N:2]->[Mn+:3]1(<-[3C-:4]#[O+:5])(<-[4H-:6])(<-[6C-:7]#[O+:8])<-[1P:9]([CH3:10])([CH3:11])[CH2:12][c:13]2[cH:14][cH:15][cH:16][c:17]([CH2:18][P:19]([CH3:20])[CH3:21])[2n:22]->12", "smiles3D": "C([C:1]#[5N:2]->[Mn+:3]1(<-[3C-:4]#[O+:5])(<-[4H-:6])(<-[6C-:7]#[O+:8])<-[1P:9]([C:10]([H:26])([H:27])[H:28])([C:11]([H:29])([H:30])[H:31])[C:12]([H:32])([H:33])[c:13]2[c:14]([H:34])[c:15]([H:35])[c:16]([H:36])[c:17]([C:18]([P:19]([C:20]([H:39])([H:40])[H:41])[C:21]([H:42])([H:43])[H:44])([H:37])[H:38])[2n:22]->12)([H:23])([H:24])[H:25]", "smiles3Dx": "C([C:1]#[5N:2]->[Mn+:3]1(<-[3C-:4]#[O+:5])(<-[4H-:6])(<-[6C-:7]#[O+:8])<-[1P:9]([C:10]([H:26])([H:27])[H:28])([C:11]([H:29])([H:30])[H:31])[C:12]([H:32])([H:33])[c:13]2[c:14]([H:34])[c:15]([H:35])[c:16]([H:36])[c:17]([C:18]([P:19]([C:20]([H:39])([H:40])[H:41])[C:21]([H:42])([H:43])[H:44])([H:37])[H:38])[2n:22]->12)([H:23])([H:24])[H:25]", "dummies": []}
C      2.8349    -0.7343    -4.0289
C      2.0103    -0.5207    -2.8386
N      1.3127    -0.3401    -1.8435
Mn     0.0000     0.0000     0.0000
C     -1.3135     0.4108     1.8350
O     -2.0042     0.6310     2.7994
H      1.1030     1.3830     0.5085
C      1.3182    -1.5008     1.1350
O      2.0120    -2.2869     1.7311
P     -1.4952     1.5281    -1.4413
C     -0.6891     2.8109    -2.3916
C     -2.9135     2.2771    -0.6498
C     -2.1484     0.3673    -2.6305
C     -2.2630    -1.0478    -2.0413
C     -3.0621    -1.9685    -2.7339
C     -3.1950    -3.2665    -2.2652
C     -2.5840    -3.6283    -1.0745
C     -1.8299    -2.6842    -0.3590
C     -1.3024    -3.0409     1.0039
P     -2.5518    -3.9705     2.0525
C     -3.8740    -2.6645     2.2038
C     -1.7446    -3.7589     3.7205
N     -1.5771    -1.4531    -0.9105
H      3.9080    -0.6605    -3.7559
H      2.5906     0.0359    -4.7900
H      2.6272    -1.7418    -4.4453
H      0.1667     2.3767    -2.9480
H     -0.3209     3.6021    -1.7070
H     -1.4108     3.2506    -3.1103
H     -2.5707     3.0192     0.0984
H     -3.5418     2.7840    -1.4119
H     -3.5100     1.4926    -0.1433
H     -3.1519     0.7130    -2.9599
H     -1.4747     0.3353    -3.5118
H     -3.5720    -1.6795    -3.6454
H     -3.7931    -3.9831    -2.8112
H     -2.7263    -4.6348    -0.7005
H     -1.0631    -2.1213     1.5556
H     -0.3925    -3.6671     0.8957
H     -4.3772    -2.5372     1.2229
H     -4.6224    -2.9841     2.9583
H     -3.4304    -1.6977     2.5147
H     -2.4243    -4.1390     4.5104
H     -1.5240    -2.6890     3.9102
H     -0.7977    -4.3360     3.7443
45
{"conf": 3, "E": 91.61, "rms": -1.0, "geom": "OH", "total_charge": 0, "CA_charge": 1, "smiles": "C[C:1]#[5N:2]->[Mn+:3]1(<-[3C-:4]#[O+:5])(<-[4H-:6])(<-[6C-:7]#[O+:8])<-[1P:9]([CH3:10])([CH3:11])[CH2:12][c:13]2[cH:14][cH:15][cH:16][c:17]([CH2:18][P:19]([CH3:20])[CH3:21])[2n:22]->12", "smiles3D": "C([C:1]#[5N:2]->[Mn+:3]1(<-[3C-:4]#[O+:5])(<-[4H-:6])(<-[6C-:7]#[O+:8])<-[1P:9]([C:10]([H:26])([H:27])[H:28])([C:11]([H:29])([H:30])[H:31])[C:12]([H:32])([H:33])[c:13]2[c:14]([H:34])[c:15]([H:35])[c:16]([H:36])[c:17]([C:18]([P:19]([C:20]([H:39])([H:40])[H:41])[C:21]([H:42])([H:43])[H:44])([H:37])[H:38])[2n:22]->12)([H:23])([H:24])[H:25]", "smiles3Dx": "C([C:1]#[5N:2]->[Mn+:3]1(<-[3C-:4]#[O+:5])(<-[4H-:6])(<-[6C-:7]#[O+:8])<-[1P:9]([C:10]([H:26])([H:27])[H:28])([C:11]([H:29])([H:30])[H:31])[C:12]([H:32])([H:33])[c:13]2[c:14]([H:34])[c:15]([H:35])[c:16]([H:36])[c:17]([C:18]([P:19]([C:20]([H:39])([H:40])[H:41])[C:21]([H:42])([H:43])[H:44])([H:37])[H:38])[2n:22]->12)([H:23])([H:24])[H:25]", "dummies": []}
C     -4.2248    -1.3409    -2.2807
C     -2.9850    -0.9452    -1.6127
N     -1.9422    -0.6148    -1.0524
Mn     0.0000     0.0000     0.0000
C      1.9350     0.6371     1.0433
O      2.9550     0.9680     1.5909
H      0.5909     0.7739    -1.5595
C      1.0605    -1.9474    -0.5820
O      1.6310    -2.9583    -0.9054
P     -1.0695     2.2003     0.8068
C     -0.1654     3.7119     0.5050
C     -2.7724     2.5089     0.3551
C     -1.0564     1.9620     2.5750
C     -1.2130     0.4776     2.9450
C     -1.6667     0.1931     4.2403
C     -1.9272    -1.1134     4.6158
C     -1.7605    -2.1308     3.6949
C     -1.2565    -1.8490     2.4126
C     -1.2197    -2.9588     1.4078
P      0.2124    -4.1366     1.7085
C     -0.3809    -5.1348     3.1691
C     -0.2210    -5.3800     0.3865
N     -0.9115    -0.5594     2.0780
H     -5.0839    -1.2039    -1.5918
H     -4.3739    -0.7104    -3.1818
H     -4.1599    -2.4063    -2.5840
H     -0.5708     4.5227     1.1433
H      0.9053     3.5549     0.7479
H     -0.2662     3.9953    -0.5640
H     -2.8485     2.6140    -0.7459
H     -3.1238     3.4432     0.8388
H     -3.4042     1.6597     0.6888
H     -1.8915     2.5448     3.0227
H     -0.0954     2.3383     2.9877
H     -1.8535     0.9936     4.9455
H     -2.3092    -1.3309     5.6071
H     -2.0663    -3.1298     3.9690
H     -1.1742    -2.5563     0.3841
H     -2.1699    -3.5314     1.4559
H     -1.4721    -5.3209     3.0922
H     -0.1495    -4.5887     4.1113
H      0.1514    -6.1127     3.1842
H      0.4783    -6.2445     0.4431
H     -0.1341    -4.9133    -0.6107
H     -1.2603    -5.7443     0.5250
45
{"conf": 4, "E": 282.03, "rms": -1.0, "geom": "OH", "total_charge": 0, "CA_charge": 1, "smiles": "C[C:1]#[5N:2]->[Mn+:3]1(<-[3C-:4]#[O+:5])(<-[4H-:6])(<-[6C-:7]#[O+:8])<-[1P:9]([CH3:10])([CH3:11])[CH2:12][c:13]2[cH:14][cH:15][cH:16][c:17]([CH2:18][P:19]([CH3:20])[CH3:21])[2n:22]->12", "smiles3D": "C([C:1]#[5N:2]->[Mn+:3]1(<-[3C-:4]#[O+:5])(<-[4H-:6])(<-[6C-:7]#[O+:8])<-[1P:9]([C:10]([H:26])([H:27])[H:28])([C:11]([H:29])([H:30])[H:31])[C:12]([H:32])([H:33])[c:13]2[c:14]([H:34])[c:15]([H:35])[c:16]([H:36])[c:17]([C:18]([P:19]([C:20]([H:39])([H:40])[H:41])[C:21]([H:42])([H:43])[H:44])([H:37])[H:38])[2n:22]->12)([H:23])([H:24])[H:25]", "smiles3Dx": "C([C:1]#[5N:2]->[Mn+:3]1(<-[3C-:4]#[O+:5])(<-[4H-:6])(<-[6C-:7]#[O+:8])<-[1P:9]([C:10]([H:26])([H:27])[H:28])([C:11]([H:29])([H:30])[H:31])[C:12]([H:32])([H:33])[c:13]2[c:14]([H:34])[c:15]([H:35])[c:16]([H:36])[c:17]([C:18]([P:19]([C:20]([H:39])([H:40])[H:41])[C:21]([H:42])([H:43])[H:44])([H:37])[H:38])[2n:22]->12)([H:23])([H:24])[H:25]", "dummies": []}
C      3.5994     2.3320    -2.5352
C      2.5420     1.6488    -1.7910
N      1.6536     1.0763    -1.1651
Mn     0.0000     0.0000     0.0000
C     -1.6491    -1.1241     1.1238
O     -2.5143    -1.7160     1.7188
H     -0.9788    -0.4961    -1.4769
C      1.0520    -1.6053    -1.2565
O      1.5866    -2.4176    -1.9731
P      1.3310    -2.0736     1.0345
C      0.6205    -3.7190     0.9516
C      3.0866    -2.2482     0.6823
C      1.3049    -1.6820     2.7646
C      1.5626    -0.2138     2.8994
C      2.1985     0.2629     4.0556
C      2.3903     1.6262     4.2258
C      1.9112     2.5089     3.2680
C      1.2446     2.0147     2.1367
C      0.6286     2.9820     1.1603
P     -1.0437     2.3837     0.5643
C     -1.6096     3.9301    -0.3050
C     -2.0065     2.5845     2.1475
N      1.1378     0.6666     1.9340
H      4.5602     1.7974    -2.3874
H      3.6938     3.3744    -2.1673
H      3.3439     2.3420    -3.6146
H      0.6598    -4.0950    -0.0904
H     -0.4341    -3.6867     1.2924
H      1.1968    -4.4028     1.6088
H      3.4847    -1.2818     0.3088
H      3.6307    -2.5358     1.6034
H      3.2402    -3.0316    -0.0866
H      0.3072    -1.9236     3.1878
H      2.0849    -2.2660     3.2982
H      2.5392    -0.4208     4.8230
H      2.8850     2.0000     5.1134
H      2.0297     3.5745     3.4228
H      1.3083     3.1317     0.2997
H      0.4930     3.9749     1.6411
H     -1.0748     4.0263    -1.2707
H     -2.6996     3.8697    -0.4904
H     -1.3994     4.8236     0.3179
H     -1.6875     1.8096     2.8724
H     -3.0882     2.4610     1.9402
H     -1.8288     3.5900     2.5820
45
{"conf": 5, "E": 614.22, "rms": -1.0, "geom": "OH", "total_charge": 0, "CA_charge": 1, "smiles": "C[C:1]#[5N:2]->[Mn+:3]1(<-[3C-:4]#[O+:5])(<-[4H-:6])(<-[6C-:7]#[O+:8])<-[1P:9]([CH3:10])([CH3:11])[CH2:12][c:13]2[cH:14][cH:15][cH:16][c:17]([CH2:18][P:19]([CH3:20])[CH3:21])[2n:22]->12", "smiles3D": "C([C:1]#[5N:2]->[Mn+:3]1(<-[3C-:4]#[O+:5])(<-[4H-:6])(<-[6C-:7]#[O+:8])<-[1P:9]([C:10]([H:26])([H:27])[H:28])([C:11]([H:29])([H:30])[H:31])[C:12]([H:32])([H:33])[c:13]2[c:14]([H:34])[c:15]([H:35])[c:16]([H:36])[c:17]([C:18]([P:19]([C:20]([H:39])([H:40])[H:41])[C:21]([H:42])([H:43])[H:44])([H:37])[H:38])[2n:22]->12)([H:23])([H:24])[H:25]", "smiles3Dx": "C([C:1]#[5N:2]->[Mn+:3]1(<-[3C-:4]#[O+:5])(<-[4H-:6])(<-[6C-:7]#[O+:8])<-[1P:9]([C:10]([H:26])([H:27])[H:28])([C:11]([H:29])([H:30])[H:31])[C:12]([H:32])([H:33])[c:13]2[c:14]([H:34])[c:15]([H:35])[c:16]([H:36])[c:17]([C:18]([P:19]([C:20]([H:39])([H:40])[H:41])[C:21]([H:42])([H:43])[H:44])([H:37])[H:38])[2n:22]->12)([H:23])([H:24])[H:25]", "dummies": []}
C     -3.7096    -3.2173    -0.8573
C     -2.7028    -2.1310    -0.9428
N     -1.7474    -1.3503    -0.7729
Mn     0.0000     0.0000     0.0000
C      1.6285     1.6182    -0.3933
O      2.4965     2.3808    -0.7659
H     -1.2304     1.1274    -0.7614
C     -1.1237     1.6090     1.2926
O     -1.6361     2.3736     2.0588
P     -0.3428    -0.5621     2.6992
C      0.9758     0.6920     2.6947
C     -0.8952    -1.8575     1.5892
C      0.7871    -1.7208     3.4080
C      1.8475    -2.0173     2.2996
C      2.8660    -2.8893     2.6465
C      3.9554    -3.0605     1.8419
C      3.9892    -2.3988     0.6521
C      2.8654    -1.6558     0.1804
C      2.8088    -1.1918    -1.2591
P      3.5907    -2.4707    -2.4305
C      2.5300    -3.9563    -2.0080
C      2.8020    -1.9854    -4.0406
N      1.8018    -1.4284     1.0302
H     -3.2340    -4.0508    -0.2835
H     -4.0454    -3.5903    -1.8385
H     -4.5792    -2.9040    -0.1675
H      1.3114     0.8682     1.7468
H      1.8328     0.3627     3.3344
H      0.5933     1.6402     3.1601
H     -0.6538    -2.8985     1.9174
H     -0.3758    -1.7596     0.6307
H     -2.0148    -1.8005     1.5439
H      1.3337    -1.3399     4.2928
H      0.2884    -2.6909     3.6967
H      2.8562    -3.4166     3.5839
H      4.7866    -3.7191     2.1053
H      4.8579    -2.5002    -0.0100
H      3.3913    -0.2351    -1.3509
H      1.7525    -0.9786    -1.5637
H      2.5821    -4.1745    -0.9195
H      2.9235    -4.8350    -2.5648
H      1.4583    -3.7741    -2.2869
H      1.7109    -1.7038    -3.9007
H      3.3450    -1.0965    -4.4642
H      2.8600    -2.8399    -4.7521
45
{"conf": 6, "E": 176.82, "rms": -1.0, "geom": "OH", "total_charge": 0, "CA_charge": 1, "smiles": "C[C:1]#[5N:2]->[Mn+:3]1(<-[3C-:4]#[O+:5])(<-[4H-:6])(<-[6C-:7]#[O+:8])<-[1P:9]([CH3:10])([CH3:11])[CH2:12][c:13]2[cH:14][cH:15][cH:16][c:17]([CH2:18][P:19]([CH3:20])[CH3:21])[2n:22]->12", "smiles3D": "C([C:1]#[5N:2]->[Mn+:3]1(<-[3C-:4]#[O+:5])(<-[4H-:6])(<-[6C-:7]#[O+:8])<-[1P:9]([C:10]([H:26])([H:27])[H:28])([C:11]([H:29])([H:30])[H:31])[C:12]([H:32])([H:33])[c:13]2[c:14]([H:34])[c:15]([H:35])[c:16]([H:36])[c:17]([C:18]([P:19]([C:20]([H:39])([H:40])[H:41])[C:21]([H:42])([H:43])[H:44])([H:37])[H:38])[2n:22]->12)([H:23])([H:24])[H:25]", "smiles3Dx": "C([C:1]#[5N:2]->[Mn+:3]1(<-[3C-:4]#[O+:5])(<-[4H-:6])(<-[6C-:7]#[O+:8])<-[1P:9]([C:10]([H:26])([H:27])[H:28])([C:11]([H:29])([H:30])[H:31])[C:12]([H:32])([H:33])[c:13]2[c:14]([H:34])[c:15]([H:35])[c:16]([H:36])[c:17]([C:18]([P:19]([C:20]([H:39])([H:40])[H:41])[C:21]([H:42])([H:43])[H:44])([H:37])[H:38])[2n:22]->12)([H:23])([H:24])[H:25]", "dummies": []}
C      3.3676     0.5114    -3.4736
C      2.4097     0.5893    -2.3704
N      1.5733     0.5932    -1.5031
Mn     0.0000     0.0000     0.0000
C     -1.3687    -1.0466     1.4120
O     -2.1296    -1.5342     2.1768
H      1.3943    -0.7392     0.9759
C     -0.2451    -1.8360    -1.3365
O     -0.2274    -2.7733    -2.1154
P     -0.2739     2.2353     1.2122
C      0.4813     2.4491     2.8394
C     -0.0083     3.7058     0.2664
C     -2.0367     2.1066     1.4630
C     -2.6917     1.5714     0.1136
C     -4.0178     1.5835    -0.0814
C     -4.5195     1.2974    -1.3107
C     -3.6812     1.0613    -2.3743
C     -2.2781     1.0228    -2.1244
C     -1.2675     1.1454    -3.3221
P     -1.2411     2.7974    -4.2770
C      0.4678     3.4937    -3.9431
C     -2.3131     4.0527    -3.4210
N     -1.8160     1.1115    -0.8464
H      3.8944     1.4553    -3.6551
H      4.1154    -0.2226    -3.3100
H      2.8902     0.2429    -4.4092
H      1.4215     3.0950     2.7358
H      0.7250     1.4566     3.3166
H     -0.2158     3.0656     3.4601
H      1.0764     3.8748     0.0854
H     -0.5678     3.6310    -0.7164
H     -0.4523     4.5595     0.8122
H     -2.4434     3.1486     1.5986
H     -2.2526     1.4659     2.3046
H     -4.6992     1.8205     0.7228
H     -5.5901     1.1836    -1.4840
H     -4.0014     0.9896    -3.3967
H     -1.5191     0.3430    -4.0048
H     -0.2741     0.9251    -2.9401
H      0.4992     4.0889    -2.9984
H      1.2354     2.6952    -3.9107
H      0.7259     4.1764    -4.7945
H     -3.1121     4.3581    -4.1305
H     -1.7220     4.9696    -3.1759
H     -2.7898     3.6833    -2.4890
45
{"conf": 7, "E": 416.96, "rms": -1.0, "geom": "OH", "total_charge": 0, "CA_charge": 1, "smiles": "C[C:1]#[5N:2]->[Mn+:3]1(<-[3C-:4]#[O+:5])(<-[4H-:6])(<-[6C-:7]#[O+:8])<-[1P:9]([CH3:10])([CH3:11])[CH2:12][c:13]2[cH:14][cH:15][cH:16][c:17]([CH2:18][P:19]([CH3:20])[CH3:21])[2n:22]->12", "smiles3D": "C([C:1]#[5N:2]->[Mn+:3]1(<-[3C-:4]#[O+:5])(<-[4H-:6])(<-[6C-:7]#[O+:8])<-[1P:9]([C:10]([H:26])([H:27])[H:28])([C:11]([H:29])([H:30])[H:31])[C:12]([H:32])([H:33])[c:13]2[c:14]([H:34])[c:15]([H:35])[c:16]([H:36])[c:17]([C:18]([P:19]([C:20]([H:39])([H:40])[H:41])[C:21]([H:42])([H:43])[H:44])([H:37])[H:38])[2n:22]->12)([H:23])([H:24])[H:25]", "smiles3Dx": "C([C:1]#[5N:2]->[Mn+:3]1(<-[3C-:4]#[O+:5])(<-[4H-:6])(<-[6C-:7]#[O+:8])<-[1P:9]([C:10]([H:26])([H:27])[H:28])([C:11]([H:29])([H:30])[H:31])[C:12]([H:32])([H:33])[c:13]2[c:14]([H:34])[c:15]([H:35])[c:16]([H:36])[c:17]([C:18]([P:19]([C:20]([H:39])([H:40])[H:41])[C:21]([H:42])([H:43])[H:44])([H:37])[H:38])[2n:22]->12)([H:23])([H:24])[H:25]", "dummies": []}
C      2.3615    -0.6920    -4.2482
C      1.7395    -0.4927    -2.9412
N      1.1124    -0.4449    -1.8948
Mn     0.0000     0.0000     0.0000
C     -0.1681    -2.0311    -0.9811
O     -0.0798    -3.1165    -1.5649
H     -0.0763     1.1994    -1.4092
C     -2.1285    -0.3071    -0.2612
O     -3.2793    -0.5628    -0.4884
P      2.5625    -0.6585     0.4478
C      3.2732     0.4242     1.6660
C      3.8243    -1.0271    -0.7186
C      2.3667    -2.2387     1.3062
C      1.0837    -2.1562     2.1754
C      0.9352    -2.8618     3.3336
C      0.3376    -2.0790     4.3887
C      0.0331    -0.7260     4.2351
C     -0.1630    -0.2992     2.8865
C     -0.6681     1.1047     2.6343
P     -1.9118     1.6836     3.9399
C     -2.8211     0.0923     4.4469
C     -3.2734     2.4754     2.9328
N      0.2452    -1.1660     1.9122
H      2.0075    -1.7205    -4.5103
H      3.4602    -0.7131    -4.2042
H      2.0254    -0.0162    -5.1119
H      3.6193     1.3819     1.1468
H      4.1148    -0.0623     2.1295
H      2.5508     0.7391     2.4344
H      3.5018    -1.7508    -1.4455
H      4.6456    -1.3909    -0.1709
H      4.1066    -0.1206    -1.2610
H      3.1619    -2.3496     1.9843
H      2.2217    -3.0341     0.6215
H      1.2534    -3.8602     3.5079
H      0.1428    -2.5959     5.3767
H     -0.0860    -0.1280     5.0792
H      0.1607     1.8186     2.6169
H     -1.1632     1.0484     1.6776
H     -2.3194    -0.2984     5.3642
H     -2.8086    -0.6199     3.6106
H     -3.8511     0.3369     4.7231
H     -2.8588     3.2073     2.1784
H     -3.9762     3.0360     3.6277
H     -3.8763     1.7362     2.3892
45
{"conf": 8, "E": 218.99, "rms": -1.0, "geom": "OH", "total_charge": 0, "CA_charge": 1, "smiles": "C[C:1]#[5N:2]->[Mn+:3]1(<-[3C-:4]#[O+:5])(<-[4H-:6])(<-[6C-:7]#[O+:8])<-[1P:9]([CH3:10])([CH3:11])[CH2:12][c:13]2[cH:14][cH:15][cH:16][c:17]([CH2:18][P:19]([CH3:20])[CH3:21])[2n:22]->12", "smiles3D": "C([C:1]#[5N:2]->[Mn+:3]1(<-[3C-:4]#[O+:5])(<-[4H-:6])(<-[6C-:7]#[O+:8])<-[1P:9]([C:10]([H:26])([H:27])[H:28])([C:11]([H:29])([H:30])[H:31])[C:12]([H:32])([H:33])[c:13]2[c:14]([H:34])[c:15]([H:35])[c:16]([H:36])[c:17]([C:18]([P:19]([C:20]([H:39])([H:40])[H:41])[C:21]([H:42])([H:43])[H:44])([H:37])[H:38])[2n:22]->12)([H:23])([H:24])[H:25]", "smiles3Dx": "C([C:1]#[5N:2]->[Mn+:3]1(<-[3C-:4]#[O+:5])(<-[4H-:6])(<-[6C-:7]#[O+:8])<-[1P:9]([C:10]([H:26])([H:27])[H:28])([C:11]([H:29])([H:30])[H:31])[C:12]([H:32])([H:33])[c:13]2[c:14]([H:34])[c:15]([H:35])[c:16]([H:36])[c:17]([C:18]([P:19]([C:20]([H:39])([H:40])[H:41])[C:21]([H:42])([H:43])[H:44])([H:37])[H:38])[2n:22]->12)([H:23])([H:24])[H:25]", "dummies": []}
C     -2.7993    -3.4914     0.8982
C     -1.9058    -2.4879     1.1587
N     -1.1432    -1.5724     1.0143
Mn     0.0000     0.0000     0.0000
C      1.0199     1.6247    -0.9844
O      1.7515     2.4631    -1.4091
H      0.0928     0.9352     1.5424
C     -2.0575     0.6944    -0.4562
O     -3.1925     0.9233    -0.5970
P      2.0707    -1.3705     0.0942
C      3.1787    -1.0960    -1.2988
C      2.9833    -1.3741     1.6219
C      1.3035    -3.0036    -0.2152
C      0.1960    -2.7800    -1.3198
C     -0.5030    -3.8062    -1.8708
C     -1.1060    -3.4999    -3.0965
C     -1.0106    -2.2901    -3.7062
C     -0.3682    -1.2486    -2.9747
C      0.0510     0.0507    -3.6617
P     -1.2468     1.3572    -3.2825
C     -0.4770     2.9474    -3.9178
C     -2.5814     1.0054    -4.5347
N      0.0855    -1.5113    -1.7669
H     -2.9748    -3.4529    -0.1557
H     -3.7118    -3.3053     1.3726
H     -2.5322    -4.4986     1.1335
H      4.0422    -1.7190    -1.1496
H      2.6314    -1.3143    -2.2390
H      3.5350    -0.0283    -1.2886
H      3.6846    -2.1957     1.6040
H      3.6201    -0.4103     1.6833
H      2.3015    -1.4218     2.5136
H      2.0652    -3.6137    -0.6777
H      0.8752    -3.3919     0.6954
H     -0.4259    -4.8232    -1.5219
H     -1.7765    -4.2234    -3.5051
H     -1.3384    -2.0955    -4.6825
H      0.1706    -0.1217    -4.7474
H      1.0640     0.3895    -3.2344
H     -1.2394     3.7446    -3.8410
H      0.3781     3.2562    -3.2720
H     -0.1422     2.8615    -4.9780
H     -2.4744     1.6680    -5.4290
H     -3.5542     1.1750    -4.0198
H     -2.5360    -0.0628    -4.8622
45
{"conf": 9, "E": 601.33, "rms": -1.0, "geom": "OH", "total_charge": 0, "CA_charge": 1, "smiles": "C[C:1]#[5N:2]->[Mn+:3]1(<-[3C-:4]#[O+:5])(<-[4H-:6])(<-[6C-:7]#[O+:8])<-[1P:9]([CH3:10])([CH3:11])[CH2:12][c:13]2[cH:14][cH:15][cH:16][c:17]([CH2:18][P:19]([CH3:20])[CH3:21])[2n:22]->12", "smiles3D": "C([C:1]#[5N:2]->[Mn+:3]1(<-[3C-:4]#[O+:5])(<-[4H-:6])(<-[6C-:7]#[O+:8])<-[1P:9]([C:10]([H:26])([H:27])[H:28])([C:11]([H:29])([H:30])[H:31])[C:12]([H:32])([H:33])[c:13]2[c:14]([H:34])[c:15]([H:35])[c:16]([H:36])[c:17]([C:18]([P:19]([C:20]([H:39])([H:40])[H:41])[C:21]([H:42])([H:43])[H:44])([H:37])[H:38])[2n:22]->12)([H:23])([H:24])[H:25]", "smiles3Dx": "C([C:1]#[5N:2]->[Mn+:3]1(<-[3C-:4]#[O+:5])(<-[4H-:6])(<-[6C-:7]#[O+:8])<-[1P:9]([C:10]([H:26])([H:27])[H:28])([C:11]([H:29])([H:30])[H:31])[C:12]([H:32])([H:33])[c:13]2[c:14]([H:34])[c:15]([H:35])[c:16]([H:36])[c:17]([C:18]([P:19]([C:20]([H:39])([H:40])[H:41])[C:21]([H:42])([H:43])[H:44])([H:37])[H:38])[2n:22]->12)([H:23])([H:24])[H:25]", "dummies": []}
C      4.6223    -0.6784     0.8433
C      3.1968    -0.9263     0.9162
N      2.0258    -0.7267     0.6526
Mn     0.0000     0.0000     0.0000
C      1.4217    -0.6693    -1.8638
O      2.1185    -0.9087    -2.7660
H     -0.2556    -1.7364    -0.1434
C     -0.2150    -0.3602     2.1335
O     -0.5666    -0.4527     3.2199
P     -2.0169    -0.0264    -1.5511
C     -2.3392    -1.2208    -2.7661
C     -3.3746     0.1872    -0.3374
C     -1.6514     1.6663    -2.1791
C     -0.9214     2.6276    -1.1745
C     -1.5135     3.6763    -0.4723
C     -0.7726     4.4992     0.3665
C      0.6434     4.2743     0.5076
C      1.1292     3.0645    -0.0318
C      2.5929     2.8794    -0.3572
P      3.9536     3.0934     0.9179
C      3.1612     2.9211     2.5853
C      4.2828     4.8950     0.6672
N      0.2680     2.1599    -0.5857
H      5.0257     0.0931     1.4306
H      4.6169    -0.2176    -0.1536
H      5.2328    -1.5639     0.7659
H     -1.4876    -1.2994    -3.4937
H     -2.5002    -2.2183    -2.3042
H     -3.2455    -0.9291    -3.2914
H     -3.5778    -0.7640     0.1561
H     -3.1173     0.9677     0.4517
H     -4.2305     0.5217    -0.9014
H     -2.6634     2.0680    -2.4715
H     -1.0035     1.5613    -3.0852
H     -2.5089     3.9407    -0.6780
H     -1.1973     5.3143     0.9144
H      1.2358     4.9156     1.0686
H      2.8489     3.4588    -1.2653
H      2.7199     1.8177    -0.6579
H      2.3450     3.6456     2.7085
H      3.9156     3.0973     3.3686
H      2.7644     1.8960     2.7126
H      3.5371     5.3161    -0.0231
H      4.2380     5.4069     1.6516
H      5.2925     5.0121     0.2115
