# Supplementary material for: MACE: Automated Assessment of Stereochemistry of Transition Metal Complexes and Its Applications in Computational Catalysis
Source: J Chem Theory Comput. 2024 Feb 16;20(5):2313–20. doi: 10.1021/acs.jctc.3c01313 (PMC10938507; doi:10.1021/acs.jctc.3c01313)
Supplement: Supplementary file 3 — ct3c01313_si_003.zip [file ct3c01313_si_003.zip › structures/screening/mace_MeCN/Mn_PNpyP_Me_bi_5.xyz]

45
{"conf": 0, "E": 231.55, "rms": -1.0, "geom": "OH", "total_charge": 0, "CA_charge": 1, "smiles": "C[C:1]#[5N:2]->[Mn+:3]1(<-[3C-:4]#[O+:5])(<-[4C-:6]#[O+:7])(<-[6H-:8])<-[1P:9]([CH3:10])([CH3:11])[CH2:12][c:13]2[cH:14][cH:15][cH:16][c:17]([CH2:18][P:19]([CH3:20])[CH3:21])[2n:22]->12", "smiles3D": "C([C:1]#[5N:2]->[Mn+:3]1(<-[3C-:4]#[O+:5])(<-[4C-:6]#[O+:7])(<-[6H-:8])<-[1P:9]([C:10]([H:26])([H:27])[H:28])([C:11]([H:29])([H:30])[H:31])[C:12]([H:32])([H:33])[c:13]2[c:14]([H:34])[c:15]([H:35])[c:16]([H:36])[c:17]([C:18]([P:19]([C:20]([H:39])([H:40])[H:41])[C:21]([H:42])([H:43])[H:44])([H:37])[H:38])[2n:22]->12)([H:23])([H:24])[H:25]", "smiles3Dx": "C([C:1]#[5N:2]->[Mn+:3]1(<-[3C-:4]#[O+:5])(<-[4C-:6]#[O+:7])(<-[6H-:8])<-[1P:9]([C:10]([H:26])([H:27])[H:28])([C:11]([H:29])([H:30])[H:31])[C:12]([H:32])([H:33])[c:13]2[c:14]([H:34])[c:15]([H:35])[c:16]([H:36])[c:17]([C:18]([P:19]([C:20]([H:39])([H:40])[H:41])[C:21]([H:42])([H:43])[H:44])([H:37])[H:38])[2n:22]->12)([H:23])([H:24])[H:25]", "dummies": []}
C      1.3887    -4.3266    -1.1044
C      1.5242    -2.9550    -0.5087
N      1.0533    -1.8356    -0.2606
Mn     0.0000     0.0000     0.0000
C     -1.1848     1.7963     0.4386
O     -2.0695     2.6069     0.5455
C      1.9029     1.2585     0.1136
O      2.9101     1.9321     0.1299
H      0.0415    -0.2415     1.6949
P      0.0674     0.1121    -2.5550
C      1.1109     1.3126    -3.2811
C      0.3087    -1.4654    -3.3719
C     -1.6254     0.4653    -2.6461
C     -2.3647    -0.5876    -1.8699
C     -3.4476    -1.1869    -2.4603
C     -3.5513    -2.5511    -2.3538
C     -2.7357    -3.2052    -1.3939
C     -2.0221    -2.4868    -0.4761
C     -1.7863    -3.0183     0.9374
P     -2.0037    -4.8878     1.0201
C     -1.5338    -5.4399     2.7135
C     -3.8899    -5.0351     0.9297
N     -1.8560    -1.1510    -0.7207
H      1.5653    -5.1643    -0.4826
H      1.9829    -4.5975    -1.9364
H      0.3267    -4.5541    -1.4912
H      1.0448     2.2954    -2.6989
H      2.1435     0.9457    -3.3583
H      0.6802     1.4345    -4.2840
H      1.3475    -1.7955    -3.3316
H     -0.3814    -2.2795    -2.9586
H      0.0444    -1.2756    -4.4148
H     -1.9224     0.4022    -3.7352
H     -1.9163     1.5542    -2.2645
H     -4.0562    -0.7751    -3.2207
H     -4.1780    -3.1802    -3.0100
H     -2.7111    -4.2370    -1.3960
H     -0.7676    -2.7512     1.2645
H     -2.5290    -2.5529     1.6550
H     -0.9078    -6.3251     2.6191
H     -2.3857    -5.7222     3.3174
H     -0.9650    -4.6757     3.2375
H     -4.3392    -4.0784     0.5530
H     -4.1419    -5.8392     0.2006
H     -4.3419    -5.2571     1.9146
45
{"conf": 1, "E": 131.95, "rms": -1.0, "geom": "OH", "total_charge": 0, "CA_charge": 1, "smiles": "C[C:1]#[5N:2]->[Mn+:3]1(<-[3C-:4]#[O+:5])(<-[4C-:6]#[O+:7])(<-[6H-:8])<-[1P:9]([CH3:10])([CH3:11])[CH2:12][c:13]2[cH:14][cH:15][cH:16][c:17]([CH2:18][P:19]([CH3:20])[CH3:21])[2n:22]->12", "smiles3D": "C([C:1]#[5N:2]->[Mn+:3]1(<-[3C-:4]#[O+:5])(<-[4C-:6]#[O+:7])(<-[6H-:8])<-[1P:9]([C:10]([H:26])([H:27])[H:28])([C:11]([H:29])([H:30])[H:31])[C:12]([H:32])([H:33])[c:13]2[c:14]([H:34])[c:15]([H:35])[c:16]([H:36])[c:17]([C:18]([P:19]([C:20]([H:39])([H:40])[H:41])[C:21]([H:42])([H:43])[H:44])([H:37])[H:38])[2n:22]->12)([H:23])([H:24])[H:25]", "smiles3Dx": "C([C:1]#[5N:2]->[Mn+:3]1(<-[3C-:4]#[O+:5])(<-[4C-:6]#[O+:7])(<-[6H-:8])<-[1P:9]([C:10]([H:26])([H:27])[H:28])([C:11]([H:29])([H:30])[H:31])[C:12]([H:32])([H:33])[c:13]2[c:14]([H:34])[c:15]([H:35])[c:16]([H:36])[c:17]([C:18]([P:19]([C:20]([H:39])([H:40])[H:41])[C:21]([H:42])([H:43])[H:44])([H:37])[H:38])[2n:22]->12)([H:23])([H:24])[H:25]", "dummies": []}
C     -0.0318    -4.4175     2.0983
C      0.2829    -3.2332     1.2818
N      0.3231    -2.1238     0.7326
Mn     0.0000     0.0000     0.0000
C     -0.4103     2.1427    -0.5720
O     -0.6729     3.2923    -0.8652
C      1.9153    -0.0880    -1.2817
O      2.8645    -0.1501    -2.0368
H      0.8744     0.5364     1.5181
P     -1.5319    -0.7726    -1.8912
C     -2.8108     0.4316    -2.2606
C     -0.9078    -1.3549    -3.4639
C     -2.3746    -2.0233    -1.0149
C     -2.7628    -1.4828     0.3449
C     -3.8939    -2.0232     1.0268
C     -4.3168    -1.4695     2.2340
C     -3.6933    -0.2606     2.6552
C     -2.5202     0.1843     2.0474
C     -1.6800     1.2270     2.7173
P     -0.4690     0.5288     3.9668
C     -0.7226     1.7309     5.3788
C     -1.3581    -0.9575     4.6657
N     -2.0200    -0.4688     0.9540
H     -1.1392    -4.6514     2.0597
H      0.1959    -4.1835     3.1407
H      0.5177    -5.3668     1.8428
H     -3.5776    -0.0655    -2.8867
H     -3.2979     0.7841    -1.3013
H     -2.4076     1.3069    -2.7794
H     -1.7172    -1.9400    -3.9206
H     -0.0378    -2.0206    -3.2880
H     -0.6047    -0.5181    -4.0971
H     -1.6860    -2.9311    -0.8939
H     -3.2547    -2.3460    -1.5644
H     -4.4099    -2.8811     0.6363
H     -5.1406    -1.8607     2.8033
H     -4.1641     0.3112     3.4974
H     -2.3637     2.0027     3.1844
H     -1.1391     1.7873     1.9498
H     -1.0399     2.7127     4.9706
H     -1.4867     1.3499     6.0598
H      0.2399     1.8550     5.9099
H     -0.7427    -1.4208     5.4624
H     -1.5204    -1.7290     3.8673
H     -2.3368    -0.6644     5.0806
45
{"conf": 2, "E": 936.39, "rms": -1.0, "geom": "OH", "total_charge": 0, "CA_charge": 1, "smiles": "C[C:1]#[5N:2]->[Mn+:3]1(<-[3C-:4]#[O+:5])(<-[4C-:6]#[O+:7])(<-[6H-:8])<-[1P:9]([CH3:10])([CH3:11])[CH2:12][c:13]2[cH:14][cH:15][cH:16][c:17]([CH2:18][P:19]([CH3:20])[CH3:21])[2n:22]->12", "smiles3D": "C([C:1]#[5N:2]->[Mn+:3]1(<-[3C-:4]#[O+:5])(<-[4C-:6]#[O+:7])(<-[6H-:8])<-[1P:9]([C:10]([H:26])([H:27])[H:28])([C:11]([H:29])([H:30])[H:31])[C:12]([H:32])([H:33])[c:13]2[c:14]([H:34])[c:15]([H:35])[c:16]([H:36])[c:17]([C:18]([P:19]([C:20]([H:39])([H:40])[H:41])[C:21]([H:42])([H:43])[H:44])([H:37])[H:38])[2n:22]->12)([H:23])([H:24])[H:25]", "smiles3Dx": "C([C:1]#[5N:2]->[Mn+:3]1(<-[3C-:4]#[O+:5])(<-[4C-:6]#[O+:7])(<-[6H-:8])<-[1P:9]([C:10]([H:26])([H:27])[H:28])([C:11]([H:29])([H:30])[H:31])[C:12]([H:32])([H:33])[c:13]2[c:14]([H:34])[c:15]([H:35])[c:16]([H:36])[c:17]([C:18]([P:19]([C:20]([H:39])([H:40])[H:41])[C:21]([H:42])([H:43])[H:44])([H:37])[H:38])[2n:22]->12)([H:23])([H:24])[H:25]", "dummies": []}
C      2.4676     0.1901     4.3006
C      1.7610     0.1750     2.9857
N      1.1676     0.1511     1.9164
Mn     0.0000     0.0000     0.0000
C     -0.4685     0.8213    -2.2694
O     -0.7720     1.1768    -3.3913
C      2.2161    -0.6860    -0.3939
O      3.3459    -1.0835    -0.5622
H      0.1231     1.7492     0.6093
P     -2.4211    -0.1132     0.6692
C     -1.7143    -0.0397     2.3689
C     -1.8737    -0.9782    -0.8868
C     -3.5771    -1.3957     0.9085
C     -2.6889    -2.4342     1.2615
C     -3.1856    -3.7026     1.5729
C     -2.4057    -4.7868     1.7084
C     -1.0303    -4.5153     1.7199
C     -0.4721    -3.2766     1.3386
C      0.9980    -3.1259     1.6690
P      2.0361    -3.8538     0.3380
C      3.7507    -4.1144     0.8339
C      1.3850    -4.8404    -1.1289
N     -1.2967    -2.2546     1.0388
H      2.1880    -0.7092     4.9199
H      3.6025     0.2041     4.1557
H      2.1375     1.1278     4.8019
H     -2.4974    -0.4170     3.0926
H     -0.8218    -0.6001     2.5124
H     -1.5222     1.0043     2.6789
H     -2.3401    -0.5062    -1.8077
H     -2.1044    -2.0055    -0.9878
H     -0.7416    -0.9199    -0.9814
H     -4.2817    -1.0731     1.7367
H     -4.2073    -1.6113    -0.0105
H     -4.2814    -3.8758     1.5563
H     -2.7017    -5.7081     2.0353
H     -0.3843    -5.3227     2.1811
H      1.2425    -3.5232     2.6530
H      1.2806    -2.0885     1.7024
H      4.0114    -3.3787     1.6800
H      3.9022    -5.1503     1.2342
H      4.4237    -3.9204    -0.0164
H      0.3317    -5.1549    -0.9740
H      2.0319    -5.7200    -1.2511
H      1.4600    -4.1947    -2.0273
45
{"conf": 3, "E": 83.82, "rms": -1.0, "geom": "OH", "total_charge": 0, "CA_charge": 1, "smiles": "C[C:1]#[5N:2]->[Mn+:3]1(<-[3C-:4]#[O+:5])(<-[4C-:6]#[O+:7])(<-[6H-:8])<-[1P:9]([CH3:10])([CH3:11])[CH2:12][c:13]2[cH:14][cH:15][cH:16][c:17]([CH2:18][P:19]([CH3:20])[CH3:21])[2n:22]->12", "smiles3D": "C([C:1]#[5N:2]->[Mn+:3]1(<-[3C-:4]#[O+:5])(<-[4C-:6]#[O+:7])(<-[6H-:8])<-[1P:9]([C:10]([H:26])([H:27])[H:28])([C:11]([H:29])([H:30])[H:31])[C:12]([H:32])([H:33])[c:13]2[c:14]([H:34])[c:15]([H:35])[c:16]([H:36])[c:17]([C:18]([P:19]([C:20]([H:39])([H:40])[H:41])[C:21]([H:42])([H:43])[H:44])([H:37])[H:38])[2n:22]->12)([H:23])([H:24])[H:25]", "smiles3Dx": "C([C:1]#[5N:2]->[Mn+:3]1(<-[3C-:4]#[O+:5])(<-[4C-:6]#[O+:7])(<-[6H-:8])<-[1P:9]([C:10]([H:26])([H:27])[H:28])([C:11]([H:29])([H:30])[H:31])[C:12]([H:32])([H:33])[c:13]2[c:14]([H:34])[c:15]([H:35])[c:16]([H:36])[c:17]([C:18]([P:19]([C:20]([H:39])([H:40])[H:41])[C:21]([H:42])([H:43])[H:44])([H:37])[H:38])[2n:22]->12)([H:23])([H:24])[H:25]", "dummies": []}
C     -1.7807    -0.2044     4.6476
C     -1.2645    -0.1344     3.2806
N     -0.8261    -0.0819     2.1340
Mn     0.0000     0.0000     0.0000
C      0.7970     0.0796    -2.1439
O      1.2179     0.1227    -3.2732
C     -1.5393    -1.5674    -0.6407
O     -2.3496    -2.3932    -0.9813
H      1.2491    -1.2972     0.3804
P     -1.5446     1.9941    -0.5437
C     -2.7486     2.4429     0.7014
C     -2.4171     1.9389    -2.1043
C     -0.4072     3.3712    -0.6556
C      0.9213     3.0920     0.0721
C      1.8085     4.1677     0.2268
C      3.0277     3.9809     0.8645
C      3.3344     2.7392     1.4056
C      2.4178     1.6804     1.2865
C      2.7058     0.3519     1.9360
P      3.5666     0.4986     3.5995
C      2.2397     1.3853     4.5651
C      3.2640    -1.2275     4.2374
N      1.2871     1.8421     0.5315
H     -1.3296    -1.0774     5.1641
H     -1.5129     0.7258     5.1936
H     -2.8847    -0.3156     4.6235
H     -3.3283     3.3249     0.3585
H     -2.2266     2.6896     1.6491
H     -3.4377     1.5903     0.8709
H     -3.0279     2.8569    -2.2230
H     -1.6856     1.8723    -2.9354
H     -3.0777     1.0491    -2.1242
H     -0.1930     3.5774    -1.7260
H     -0.8846     4.2697    -0.2090
H      1.5582     5.1469    -0.1631
H      3.7257     4.8029     0.9593
H      4.2804     2.6140     1.9162
H      1.7486    -0.1634     2.1283
H      3.3268    -0.2637     1.2544
H      1.2444     0.9365     4.3609
H      2.2262     2.4550     4.2672
H      2.4604     1.3122     5.6495
H      3.8485    -1.9512     3.6322
H      2.1860    -1.4819     4.1759
H      3.5951    -1.2892     5.2947
45
{"conf": 4, "E": 354.41, "rms": -1.0, "geom": "OH", "total_charge": 0, "CA_charge": 1, "smiles": "C[C:1]#[5N:2]->[Mn+:3]1(<-[3C-:4]#[O+:5])(<-[4C-:6]#[O+:7])(<-[6H-:8])<-[1P:9]([CH3:10])([CH3:11])[CH2:12][c:13]2[cH:14][cH:15][cH:16][c:17]([CH2:18][P:19]([CH3:20])[CH3:21])[2n:22]->12", "smiles3D": "C([C:1]#[5N:2]->[Mn+:3]1(<-[3C-:4]#[O+:5])(<-[4C-:6]#[O+:7])(<-[6H-:8])<-[1P:9]([C:10]([H:26])([H:27])[H:28])([C:11]([H:29])([H:30])[H:31])[C:12]([H:32])([H:33])[c:13]2[c:14]([H:34])[c:15]([H:35])[c:16]([H:36])[c:17]([C:18]([P:19]([C:20]([H:39])([H:40])[H:41])[C:21]([H:42])([H:43])[H:44])([H:37])[H:38])[2n:22]->12)([H:23])([H:24])[H:25]", "smiles3Dx": "C([C:1]#[5N:2]->[Mn+:3]1(<-[3C-:4]#[O+:5])(<-[4C-:6]#[O+:7])(<-[6H-:8])<-[1P:9]([C:10]([H:26])([H:27])[H:28])([C:11]([H:29])([H:30])[H:31])[C:12]([H:32])([H:33])[c:13]2[c:14]([H:34])[c:15]([H:35])[c:16]([H:36])[c:17]([C:18]([P:19]([C:20]([H:39])([H:40])[H:41])[C:21]([H:42])([H:43])[H:44])([H:37])[H:38])[2n:22]->12)([H:23])([H:24])[H:25]", "dummies": []}
C     -0.6191    -1.2884    -4.7235
C     -0.3964    -1.4132    -3.2410
N     -0.4210    -1.1978    -2.0308
Mn     0.0000     0.0000     0.0000
C      1.0024     2.0382     0.2915
O      1.5165     3.1121     0.4005
C      1.8230    -1.0435    -1.1512
O      2.6249    -1.8371    -1.6545
H      1.1482    -1.0664     1.1629
P     -2.2773     0.6151    -1.2674
C     -2.8069     2.3197    -1.1824
C     -2.9592    -0.0434    -2.7905
C     -3.4842    -0.2371    -0.2075
C     -3.0658    -0.1924     1.2566
C     -4.0920    -0.3060     2.2109
C     -3.7974    -0.1888     3.5996
C     -2.5235     0.2166     3.9650
C     -1.5143     0.3807     2.9926
C     -0.3203     1.1506     3.3969
P      1.1684     0.1833     4.0262
C      0.9200     0.3665     5.8673
C      0.6306    -1.5887     3.8993
N     -1.7646     0.0907     1.6441
H     -1.6202    -0.7575    -4.9185
H     -0.7394    -2.2455    -5.1991
H      0.1352    -0.5977    -5.1830
H     -2.2277     2.8862    -1.9494
H     -3.8675     2.3752    -1.3986
H     -2.6050     2.7805    -0.1729
H     -2.5807     0.5749    -3.6425
H     -2.6612    -1.0668    -2.8911
H     -4.0391    -0.0284    -2.7792
H     -3.6141    -1.2939    -0.5244
H     -4.4649     0.2853    -0.3014
H     -5.1805    -0.4092     1.9468
H     -4.6136    -0.2786     4.3582
H     -2.3286     0.3489     5.0078
H     -0.0600     1.9146     2.6319
H     -0.6489     1.8705     4.1820
H      1.1495     1.4232     6.2035
H      1.6172    -0.3436     6.3737
H     -0.1282     0.1239     6.1470
H      0.2747    -1.8256     2.8641
H     -0.1805    -1.8162     4.6309
H      1.5515    -2.1965     4.1175
45
{"conf": 5, "E": 170.32, "rms": -1.0, "geom": "OH", "total_charge": 0, "CA_charge": 1, "smiles": "C[C:1]#[5N:2]->[Mn+:3]1(<-[3C-:4]#[O+:5])(<-[4C-:6]#[O+:7])(<-[6H-:8])<-[1P:9]([CH3:10])([CH3:11])[CH2:12][c:13]2[cH:14][cH:15][cH:16][c:17]([CH2:18][P:19]([CH3:20])[CH3:21])[2n:22]->12", "smiles3D": "C([C:1]#[5N:2]->[Mn+:3]1(<-[3C-:4]#[O+:5])(<-[4C-:6]#[O+:7])(<-[6H-:8])<-[1P:9]([C:10]([H:26])([H:27])[H:28])([C:11]([H:29])([H:30])[H:31])[C:12]([H:32])([H:33])[c:13]2[c:14]([H:34])[c:15]([H:35])[c:16]([H:36])[c:17]([C:18]([P:19]([C:20]([H:39])([H:40])[H:41])[C:21]([H:42])([H:43])[H:44])([H:37])[H:38])[2n:22]->12)([H:23])([H:24])[H:25]", "smiles3Dx": "C([C:1]#[5N:2]->[Mn+:3]1(<-[3C-:4]#[O+:5])(<-[4C-:6]#[O+:7])(<-[6H-:8])<-[1P:9]([C:10]([H:26])([H:27])[H:28])([C:11]([H:29])([H:30])[H:31])[C:12]([H:32])([H:33])[c:13]2[c:14]([H:34])[c:15]([H:35])[c:16]([H:36])[c:17]([C:18]([P:19]([C:20]([H:39])([H:40])[H:41])[C:21]([H:42])([H:43])[H:44])([H:37])[H:38])[2n:22]->12)([H:23])([H:24])[H:25]", "dummies": []}
C     -0.5517    -4.1040     2.1841
C     -0.4418    -3.1634     1.1068
N     -0.2585    -2.1424     0.4460
Mn     0.0000     0.0000     0.0000
C      0.3534     2.2299    -0.0105
O      0.4870     3.4133     0.1262
C     -0.0841    -0.1990    -2.2410
O     -0.1925    -0.3459    -3.3999
H      1.8534    -0.2413     0.0258
P     -2.5194     0.3315    -0.0918
C     -3.3988    -0.6272    -1.2569
C     -3.0509     2.0436    -0.0847
C     -2.9240    -0.2542     1.5563
C     -1.8943     0.3388     2.5114
C     -2.2385     1.2614     3.4524
C     -1.2725     1.5876     4.3992
C     -0.0316     0.9560     4.3905
C      0.3237     0.2077     3.2736
C      1.6866    -0.4474     3.2084
P      2.7686     0.7549     2.2873
C      4.4844     0.1154     2.6192
C      2.5593     2.3940     3.1844
N     -0.5623     0.0523     2.2512
H     -0.4556    -5.1385     1.9166
H      0.1925    -3.8801     2.9512
H     -1.5218    -3.9509     2.6590
H     -3.2698    -0.2022    -2.3059
H     -4.5041    -0.5909    -1.0544
H     -3.0696    -1.6878    -1.2483
H     -2.9014     2.4742    -1.1045
H     -4.1424     2.0785     0.1316
H     -2.4820     2.5858     0.6635
H     -3.9140     0.0919     1.8245
H     -2.8792    -1.3546     1.5562
H     -3.2307     1.7124     3.4476
H     -1.4644     2.3884     5.0619
H      0.6369     1.1196     5.1955
H      1.6073    -1.4148     2.5974
H      2.0407    -0.7388     4.2103
H      5.0343     0.1866     1.6618
H      4.4559    -0.9550     2.9138
H      5.0147     0.7116     3.3921
H      3.1478     3.1581     2.6506
H      2.8647     2.3537     4.2505
H      1.4979     2.7078     3.1257
45
{"conf": 6, "E": 229.26, "rms": -1.0, "geom": "OH", "total_charge": 0, "CA_charge": 1, "smiles": "C[C:1]#[5N:2]->[Mn+:3]1(<-[3C-:4]#[O+:5])(<-[4C-:6]#[O+:7])(<-[6H-:8])<-[1P:9]([CH3:10])([CH3:11])[CH2:12][c:13]2[cH:14][cH:15][cH:16][c:17]([CH2:18][P:19]([CH3:20])[CH3:21])[2n:22]->12", "smiles3D": "C([C:1]#[5N:2]->[Mn+:3]1(<-[3C-:4]#[O+:5])(<-[4C-:6]#[O+:7])(<-[6H-:8])<-[1P:9]([C:10]([H:26])([H:27])[H:28])([C:11]([H:29])([H:30])[H:31])[C:12]([H:32])([H:33])[c:13]2[c:14]([H:34])[c:15]([H:35])[c:16]([H:36])[c:17]([C:18]([P:19]([C:20]([H:39])([H:40])[H:41])[C:21]([H:42])([H:43])[H:44])([H:37])[H:38])[2n:22]->12)([H:23])([H:24])[H:25]", "smiles3Dx": "C([C:1]#[5N:2]->[Mn+:3]1(<-[3C-:4]#[O+:5])(<-[4C-:6]#[O+:7])(<-[6H-:8])<-[1P:9]([C:10]([H:26])([H:27])[H:28])([C:11]([H:29])([H:30])[H:31])[C:12]([H:32])([H:33])[c:13]2[c:14]([H:34])[c:15]([H:35])[c:16]([H:36])[c:17]([C:18]([P:19]([C:20]([H:39])([H:40])[H:41])[C:21]([H:42])([H:43])[H:44])([H:37])[H:38])[2n:22]->12)([H:23])([H:24])[H:25]", "dummies": []}
C      0.3413     2.0531     4.1683
C      0.2583     1.8978     2.6881
N      0.1273     1.4110     1.5993
Mn     0.0000     0.0000     0.0000
C     -0.1461    -1.4956    -1.7531
O     -0.3522    -2.3052    -2.5754
C      1.9646    -0.8116     0.8320
O      3.0190    -1.1283     1.2833
H      0.8629     1.1400    -1.1721
P     -1.2739    -1.3313     1.7030
C     -2.3126    -0.4163     2.8250
C     -0.3549    -2.5253     2.5858
C     -2.3769    -1.9867     0.4862
C     -2.9291    -0.8423    -0.3861
C     -4.1631    -0.9282    -0.9794
C     -4.8787     0.1870    -1.0913
C     -4.3102     1.4274    -0.6592
C     -2.9611     1.4951    -0.3780
C     -2.2296     2.7770    -0.5752
P     -1.2299     2.8155    -2.1585
C     -1.7873     1.4188    -3.2766
C     -1.7151     4.3736    -3.0461
N     -2.2598     0.3583    -0.4190
H      1.2524     2.5218     4.5386
H      0.4353     1.0873     4.5281
H     -0.4434     2.4390     4.8063
H     -3.0725    -1.1394     3.0781
H     -1.7180    -0.0860     3.6681
H     -2.7730     0.4785     2.3281
H     -1.1095    -3.1663     2.9775
H      0.3465    -3.0972     1.8874
H      0.2218    -2.0322     3.3980
H     -3.2239    -2.4525     1.0366
H     -1.8726    -2.8474    -0.1721
H     -4.5807    -1.8230    -1.3063
H     -5.8926     0.2380    -1.4800
H     -4.9151     2.2650    -0.5547
H     -1.5798     2.9273     0.3016
H     -2.9723     3.6645    -0.4756
H     -2.4644     1.7471    -4.1050
H     -2.2920     0.5478    -2.8036
H     -0.8470     0.9951    -3.7324
H     -1.7228     4.1713    -4.1573
H     -2.7079     4.7939    -2.7452
H     -0.9051     5.1321    -2.8505
45
{"conf": 7, "E": 239.01, "rms": -1.0, "geom": "OH", "total_charge": 0, "CA_charge": 1, "smiles": "C[C:1]#[5N:2]->[Mn+:3]1(<-[3C-:4]#[O+:5])(<-[4C-:6]#[O+:7])(<-[6H-:8])<-[1P:9]([CH3:10])([CH3:11])[CH2:12][c:13]2[cH:14][cH:15][cH:16][c:17]([CH2:18][P:19]([CH3:20])[CH3:21])[2n:22]->12", "smiles3D": "C([C:1]#[5N:2]->[Mn+:3]1(<-[3C-:4]#[O+:5])(<-[4C-:6]#[O+:7])(<-[6H-:8])<-[1P:9]([C:10]([H:26])([H:27])[H:28])([C:11]([H:29])([H:30])[H:31])[C:12]([H:32])([H:33])[c:13]2[c:14]([H:34])[c:15]([H:35])[c:16]([H:36])[c:17]([C:18]([P:19]([C:20]([H:39])([H:40])[H:41])[C:21]([H:42])([H:43])[H:44])([H:37])[H:38])[2n:22]->12)([H:23])([H:24])[H:25]", "smiles3Dx": "C([C:1]#[5N:2]->[Mn+:3]1(<-[3C-:4]#[O+:5])(<-[4C-:6]#[O+:7])(<-[6H-:8])<-[1P:9]([C:10]([H:26])([H:27])[H:28])([C:11]([H:29])([H:30])[H:31])[C:12]([H:32])([H:33])[c:13]2[c:14]([H:34])[c:15]([H:35])[c:16]([H:36])[c:17]([C:18]([P:19]([C:20]([H:39])([H:40])[H:41])[C:21]([H:42])([H:43])[H:44])([H:37])[H:38])[2n:22]->12)([H:23])([H:24])[H:25]", "dummies": []}
C     -4.2065     1.2792     1.9091
C     -2.7153     1.3096     1.7107
N     -1.6410     0.9333     1.2264
Mn     0.0000     0.0000     0.0000
C      1.4093    -0.9732    -1.6095
O      2.0917    -1.4531    -2.4118
C     -1.1118    -1.9551     0.6621
O     -1.8993    -2.8062     0.8936
H      1.1087     0.3019     1.2036
P     -1.7047     0.3701    -1.8142
C     -3.1185    -0.7251    -1.8988
C     -0.9116     0.3277    -3.4666
C     -2.2428     2.0166    -1.6466
C     -1.0202     2.8051    -1.2420
C     -1.0234     4.2858    -1.3167
C      0.1396     5.0545    -0.9652
C      1.3250     4.3319    -0.9823
C      1.3438     2.9103    -0.9137
C      2.6574     2.1989    -0.8751
P      3.5683     2.3086    -2.5383
C      4.0140     0.5982    -3.2206
C      2.6001     3.1493    -3.8989
N      0.1283     2.2339    -0.7375
H     -4.8361     2.1420     1.4729
H     -4.5790     0.9224     2.9240
H     -4.4930     0.3669     1.2407
H     -3.9058    -0.2069    -2.5313
H     -3.5083    -0.8826    -0.9308
H     -2.8031    -1.6880    -2.3398
H     -1.7000     0.6408    -4.2341
H     -0.0224     1.0080    -3.4800
H     -0.5946    -0.6679    -3.6869
H     -2.6852     2.4330    -2.6137
H     -3.0048     2.1476    -0.9166
H     -2.0046     4.8125    -1.2931
H      0.0868     6.2166    -0.9019
H      2.3019     4.9515    -0.9718
H      3.3716     2.5810    -0.1075
H      2.5044     1.1886    -0.6274
H      4.8609     0.6387    -3.9344
H      4.3298    -0.0962    -2.4145
H      3.2039     0.1767    -3.8376
H      1.6874     2.5834    -4.1338
H      2.3267     4.1422    -3.5474
H      3.2093     3.2602    -4.8090
45
{"conf": 8, "E": 180.06, "rms": -1.0, "geom": "OH", "total_charge": 0, "CA_charge": 1, "smiles": "C[C:1]#[5N:2]->[Mn+:3]1(<-[3C-:4]#[O+:5])(<-[4C-:6]#[O+:7])(<-[6H-:8])<-[1P:9]([CH3:10])([CH3:11])[CH2:12][c:13]2[cH:14][cH:15][cH:16][c:17]([CH2:18][P:19]([CH3:20])[CH3:21])[2n:22]->12", "smiles3D": "C([C:1]#[5N:2]->[Mn+:3]1(<-[3C-:4]#[O+:5])(<-[4C-:6]#[O+:7])(<-[6H-:8])<-[1P:9]([C:10]([H:26])([H:27])[H:28])([C:11]([H:29])([H:30])[H:31])[C:12]([H:32])([H:33])[c:13]2[c:14]([H:34])[c:15]([H:35])[c:16]([H:36])[c:17]([C:18]([P:19]([C:20]([H:39])([H:40])[H:41])[C:21]([H:42])([H:43])[H:44])([H:37])[H:38])[2n:22]->12)([H:23])([H:24])[H:25]", "smiles3Dx": "C([C:1]#[5N:2]->[Mn+:3]1(<-[3C-:4]#[O+:5])(<-[4C-:6]#[O+:7])(<-[6H-:8])<-[1P:9]([C:10]([H:26])([H:27])[H:28])([C:11]([H:29])([H:30])[H:31])[C:12]([H:32])([H:33])[c:13]2[c:14]([H:34])[c:15]([H:35])[c:16]([H:36])[c:17]([C:18]([P:19]([C:20]([H:39])([H:40])[H:41])[C:21]([H:42])([H:43])[H:44])([H:37])[H:38])[2n:22]->12)([H:23])([H:24])[H:25]", "dummies": []}
C     -3.9963    -1.5407     1.9509
C     -2.5294    -1.4191     1.6579
N     -1.4912    -1.0631     1.1693
Mn     0.0000     0.0000     0.0000
C      1.4653     1.2408    -1.1908
O      2.1317     1.8797    -1.9036
C      1.6584    -1.2690     0.7007
O      2.5495    -2.0483     1.0853
H      0.1978     1.1854     1.3641
P     -0.4663    -1.4417    -2.0198
C     -0.2175    -0.5897    -3.5238
C      0.3326    -3.0060    -2.0471
C     -2.2119    -1.6472    -1.8112
C     -2.8062    -0.2762    -1.4166
C     -4.1939    -0.0548    -1.4903
C     -4.6901     1.2298    -1.3254
C     -3.8193     2.2393    -1.0955
C     -2.4581     2.0354    -0.9633
C     -1.5117     3.1879    -0.6779
P     -1.3772     4.3462    -2.1363
C     -2.3826     3.7064    -3.5987
C      0.3781     4.3227    -2.7512
N     -2.0009     0.7687    -0.9889
H     -4.5059    -2.0696     1.1430
H     -4.1468    -2.1111     2.8190
H     -4.4702    -0.5631     2.0184
H     -0.6200    -1.2335    -4.2945
H     -0.7653     0.3669    -3.4907
H      0.8764    -0.4155    -3.6756
H      1.3906    -2.8842    -2.4687
H      0.4064    -3.4740    -1.0312
H     -0.2258    -3.6409    -2.7330
H     -2.4761    -2.3834    -1.0295
H     -2.6378    -1.8839    -2.7719
H     -4.9004    -0.8723    -1.6368
H     -5.7507     1.3690    -1.1893
H     -4.2111     3.2408    -0.9786
H     -0.4927     2.7901    -0.4095
H     -1.8902     3.7457     0.2018
H     -2.4689     2.6042    -3.5528
H     -3.3840     4.1860    -3.5769
H     -1.8971     3.9996    -4.5540
H      0.5408     3.4764    -3.4387
H      0.6200     5.2556    -3.3102
H      1.0747     4.2641    -1.8923
45
{"conf": 9, "E": 232.31, "rms": -1.0, "geom": "OH", "total_charge": 0, "CA_charge": 1, "smiles": "C[C:1]#[5N:2]->[Mn+:3]1(<-[3C-:4]#[O+:5])(<-[4C-:6]#[O+:7])(<-[6H-:8])<-[1P:9]([CH3:10])([CH3:11])[CH2:12][c:13]2[cH:14][cH:15][cH:16][c:17]([CH2:18][P:19]([CH3:20])[CH3:21])[2n:22]->12", "smiles3D": "C([C:1]#[5N:2]->[Mn+:3]1(<-[3C-:4]#[O+:5])(<-[4C-:6]#[O+:7])(<-[6H-:8])<-[1P:9]([C:10]([H:26])([H:27])[H:28])([C:11]([H:29])([H:30])[H:31])[C:12]([H:32])([H:33])[c:13]2[c:14]([H:34])[c:15]([H:35])[c:16]([H:36])[c:17]([C:18]([P:19]([C:20]([H:39])([H:40])[H:41])[C:21]([H:42])([H:43])[H:44])([H:37])[H:38])[2n:22]->12)([H:23])([H:24])[H:25]", "smiles3Dx": "C([C:1]#[5N:2]->[Mn+:3]1(<-[3C-:4]#[O+:5])(<-[4C-:6]#[O+:7])(<-[6H-:8])<-[1P:9]([C:10]([H:26])([H:27])[H:28])([C:11]([H:29])([H:30])[H:31])[C:12]([H:32])([H:33])[c:13]2[c:14]([H:34])[c:15]([H:35])[c:16]([H:36])[c:17]([C:18]([P:19]([C:20]([H:39])([H:40])[H:41])[C:21]([H:42])([H:43])[H:44])([H:37])[H:38])[2n:22]->12)([H:23])([H:24])[H:25]", "dummies": []}
C      3.5869    -0.3789     2.7044
C      2.7065     0.4081     1.8621
N      1.7834     0.6250     1.1155
Mn     0.0000     0.0000     0.0000
C     -1.7037    -1.1011    -0.8834
O     -2.7161    -1.6733    -1.2742
C     -1.2630     1.0335     1.5243
O     -1.9467     1.5087     2.3525
H      0.1568    -1.5292     1.0136
P     -0.1008     1.7725    -1.7848
C      1.3968     2.7264    -2.0762
C     -1.4640     2.9140    -1.5915
C     -0.3193     0.6903    -3.2174
C      0.6445    -0.4941    -2.9900
C      0.7851    -1.5561    -3.9208
C      1.8184    -2.4596    -3.6725
C      2.6715    -2.3079    -2.6354
C      2.4797    -1.2100    -1.7258
C      3.7403    -0.3926    -1.3198
P      4.7824     0.0496    -2.8182
C      5.5227     1.7606    -2.5804
C      6.2013    -1.1642    -2.7828
N      1.2925    -0.6176    -1.8433
H      3.5145    -1.3815     2.3397
H      3.2257    -0.3792     3.7255
H      4.6367    -0.1318     2.6845
H      1.2193     3.5375    -2.8076
H      1.7762     3.1743    -1.1214
H      2.1933     2.0554    -2.4427
H     -2.3874     2.3772    -1.3044
H     -1.2560     3.6508    -0.7531
H     -1.6551     3.5032    -2.5147
H      0.0029     1.2039    -4.1310
H     -1.3504     0.3650    -3.2875
H      0.1039    -1.6568    -4.7678
H      1.8570    -3.3354    -4.2728
H      3.5823    -2.8327    -2.6322
H      4.3104    -0.9346    -0.5618
H      3.3716     0.5982    -0.8615
H      5.1130     2.4320    -3.3753
H      5.2771     2.2020    -1.5962
H      6.6423     1.7488    -2.7128
H      5.8409    -2.1466    -3.1701
H      6.6124    -1.2894    -1.7494
H      7.0221    -0.8217    -3.4530
