# Supplementary material for: MACE: Automated Assessment of Stereochemistry of Transition Metal Complexes and Its Applications in Computational Catalysis
Source: J Chem Theory Comput. 2024 Feb 16;20(5):2313–20. doi: 10.1021/acs.jctc.3c01313 (PMC10938507; doi:10.1021/acs.jctc.3c01313)
Supplement: Supplementary file 3 — ct3c01313_si_003.zip [file ct3c01313_si_003.zip › structures/screening/mace_MeCN/Mn_PNpyP_Me_bi_6.xyz]

45
{"conf": 0, "E": 175.85, "rms": -1.0, "geom": "OH", "total_charge": 0, "CA_charge": 1, "smiles": "C[C:1]#[4N:2]->[Mn+:3]1(<-[3C-:4]#[O+:5])(<-[5C-:6]#[O+:7])(<-[6H-:8])<-[1P:9]([CH3:10])([CH3:11])[CH2:12][c:13]2[cH:14][cH:15][cH:16][c:17]([CH2:18][P:19]([CH3:20])[CH3:21])[2n:22]->12", "smiles3D": "C([C:1]#[4N:2]->[Mn+:3]1(<-[3C-:4]#[O+:5])(<-[5C-:6]#[O+:7])(<-[6H-:8])<-[1P:9]([C:10]([H:26])([H:27])[H:28])([C:11]([H:29])([H:30])[H:31])[C:12]([H:32])([H:33])[c:13]2[c:14]([H:34])[c:15]([H:35])[c:16]([H:36])[c:17]([C:18]([P:19]([C:20]([H:39])([H:40])[H:41])[C:21]([H:42])([H:43])[H:44])([H:37])[H:38])[2n:22]->12)([H:23])([H:24])[H:25]", "smiles3Dx": "C([C:1]#[4N:2]->[Mn+:3]1(<-[3C-:4]#[O+:5])(<-[5C-:6]#[O+:7])(<-[6H-:8])<-[1P:9]([C:10]([H:26])([H:27])[H:28])([C:11]([H:29])([H:30])[H:31])[C:12]([H:32])([H:33])[c:13]2[c:14]([H:34])[c:15]([H:35])[c:16]([H:36])[c:17]([C:18]([P:19]([C:20]([H:39])([H:40])[H:41])[C:21]([H:42])([H:43])[H:44])([H:37])[H:38])[2n:22]->12)([H:23])([H:24])[H:25]", "dummies": []}
C      3.6229    -1.6527     2.6847
C      2.2167    -1.3429     2.2569
N      1.2360    -0.8957     1.6271
Mn     0.0000     0.0000     0.0000
C     -1.1361     1.4647     1.3760
O     -1.7054     2.2284     2.0634
C      1.1279    -1.4183    -1.3813
O      1.7356    -2.1435    -2.1353
H     -1.3545    -1.1968     0.0622
P      1.8467     1.7408    -0.2786
C      1.2152     3.4056    -0.0191
C      3.3877     1.5549     0.5135
C      2.0118     1.5855    -2.0433
C      0.6258     1.3683    -2.6850
C      0.4522     1.5285    -4.0542
C     -0.8096     1.5826    -4.5633
C     -1.9209     1.7708    -3.6379
C     -1.6992     1.3771    -2.3140
C     -2.8162     1.3760    -1.3306
P     -4.4469     0.9838    -2.1706
C     -5.1176     2.6876    -2.6344
C     -5.5628     0.2123    -0.9128
N     -0.4505     1.0746    -1.9052
H      4.1502    -1.7524     1.7862
H      4.0398    -0.8149     3.2571
H      3.6339    -2.5783     3.2243
H      0.2418     3.5385    -0.5601
H      1.9921     4.0846    -0.3698
H      1.0439     3.5424     1.0495
H      3.9159     0.6228     0.1916
H      3.2466     1.5203     1.6359
H      4.0018     2.4109     0.2303
H      2.4947     2.4800    -2.4628
H      2.6759     0.6947    -2.3054
H      1.2805     1.4854    -4.7126
H     -1.0241     1.6604    -5.6545
H     -2.8734     2.0325    -4.0456
H     -2.8819     2.3392    -0.7612
H     -2.6699     0.5968    -0.5896
H     -6.0072     2.9847    -2.0493
H     -4.3163     3.4577    -2.5282
H     -5.3795     2.6313    -3.7212
H     -6.4646     0.7937    -0.7101
H     -5.0361    -0.0048     0.0462
H     -5.8683    -0.7691    -1.3189
45
{"conf": 1, "E": 82.29, "rms": -1.0, "geom": "OH", "total_charge": 0, "CA_charge": 1, "smiles": "C[C:1]#[4N:2]->[Mn+:3]1(<-[3C-:4]#[O+:5])(<-[5C-:6]#[O+:7])(<-[6H-:8])<-[1P:9]([CH3:10])([CH3:11])[CH2:12][c:13]2[cH:14][cH:15][cH:16][c:17]([CH2:18][P:19]([CH3:20])[CH3:21])[2n:22]->12", "smiles3D": "C([C:1]#[4N:2]->[Mn+:3]1(<-[3C-:4]#[O+:5])(<-[5C-:6]#[O+:7])(<-[6H-:8])<-[1P:9]([C:10]([H:26])([H:27])[H:28])([C:11]([H:29])([H:30])[H:31])[C:12]([H:32])([H:33])[c:13]2[c:14]([H:34])[c:15]([H:35])[c:16]([H:36])[c:17]([C:18]([P:19]([C:20]([H:39])([H:40])[H:41])[C:21]([H:42])([H:43])[H:44])([H:37])[H:38])[2n:22]->12)([H:23])([H:24])[H:25]", "smiles3Dx": "C([C:1]#[4N:2]->[Mn+:3]1(<-[3C-:4]#[O+:5])(<-[5C-:6]#[O+:7])(<-[6H-:8])<-[1P:9]([C:10]([H:26])([H:27])[H:28])([C:11]([H:29])([H:30])[H:31])[C:12]([H:32])([H:33])[c:13]2[c:14]([H:34])[c:15]([H:35])[c:16]([H:36])[c:17]([C:18]([P:19]([C:20]([H:39])([H:40])[H:41])[C:21]([H:42])([H:43])[H:44])([H:37])[H:38])[2n:22]->12)([H:23])([H:24])[H:25]", "dummies": []}
C     -4.8518    -1.1171     0.0317
C     -3.4248    -0.7985     0.0261
N     -2.2272    -0.5247     0.0190
Mn     0.0000     0.0000     0.0000
C      0.4133    -1.7675    -1.3954
O      0.6329    -2.6971    -2.1312
C     -0.4082     1.7696     1.3927
O     -0.6209     2.7042     2.1243
H      0.2996    -1.0889     1.4443
P     -0.2566     1.5358    -2.0586
C     -0.9144     3.1741    -1.7721
C     -1.1378     0.8681    -3.4647
C      1.4306     1.7628    -2.5950
C      2.4383     1.5419    -1.4534
C      3.7255     2.0689    -1.6315
C      4.7078     1.8547    -0.6780
C      4.4151     1.1016     0.4455
C      3.1295     0.5633     0.6137
C      2.8510    -0.2702     1.8288
P      2.8710    -2.0890     1.3826
C      4.6821    -2.3077     0.9891
C      2.8738    -2.7998     3.1062
N      2.1629     0.7761    -0.3343
H     -5.0353    -2.0163    -0.5919
H     -5.4227    -0.2618    -0.3832
H     -5.1840    -1.3144     1.0713
H     -0.2809     3.7034    -1.0304
H     -1.9481     3.0907    -1.3803
H     -0.9242     3.7444    -2.7239
H     -0.7837    -0.1636    -3.6652
H     -2.2250     0.8472    -3.2427
H     -0.9534     1.5022    -4.3573
H      1.5446     2.7937    -2.9921
H      1.6498     1.0417    -3.4078
H      3.9664     2.6481    -2.5144
H      5.6998     2.2682    -0.8136
H      5.1911     0.9305     1.1813
H      3.6223    -0.0906     2.6094
H      1.8925     0.0330     2.2882
H      4.8929    -1.8785    -0.0124
H      5.3066    -1.7912     1.7470
H      4.9315    -3.3866     0.9856
H      3.7544    -2.4263     3.6726
H      1.9439    -2.5001     3.6342
H      2.9179    -3.9072     3.0462
45
{"conf": 2, "E": 179.21, "rms": -1.0, "geom": "OH", "total_charge": 0, "CA_charge": 1, "smiles": "C[C:1]#[4N:2]->[Mn+:3]1(<-[3C-:4]#[O+:5])(<-[5C-:6]#[O+:7])(<-[6H-:8])<-[1P:9]([CH3:10])([CH3:11])[CH2:12][c:13]2[cH:14][cH:15][cH:16][c:17]([CH2:18][P:19]([CH3:20])[CH3:21])[2n:22]->12", "smiles3D": "C([C:1]#[4N:2]->[Mn+:3]1(<-[3C-:4]#[O+:5])(<-[5C-:6]#[O+:7])(<-[6H-:8])<-[1P:9]([C:10]([H:26])([H:27])[H:28])([C:11]([H:29])([H:30])[H:31])[C:12]([H:32])([H:33])[c:13]2[c:14]([H:34])[c:15]([H:35])[c:16]([H:36])[c:17]([C:18]([P:19]([C:20]([H:39])([H:40])[H:41])[C:21]([H:42])([H:43])[H:44])([H:37])[H:38])[2n:22]->12)([H:23])([H:24])[H:25]", "smiles3Dx": "C([C:1]#[4N:2]->[Mn+:3]1(<-[3C-:4]#[O+:5])(<-[5C-:6]#[O+:7])(<-[6H-:8])<-[1P:9]([C:10]([H:26])([H:27])[H:28])([C:11]([H:29])([H:30])[H:31])[C:12]([H:32])([H:33])[c:13]2[c:14]([H:34])[c:15]([H:35])[c:16]([H:36])[c:17]([C:18]([P:19]([C:20]([H:39])([H:40])[H:41])[C:21]([H:42])([H:43])[H:44])([H:37])[H:38])[2n:22]->12)([H:23])([H:24])[H:25]", "dummies": []}
C      4.3503    -1.0187     1.2885
C      3.1378    -1.1418     0.4963
N      1.9800    -0.8905     0.1241
Mn     0.0000     0.0000     0.0000
C     -0.8954    -1.8613    -1.1320
O     -1.5035    -2.8049    -1.6389
C      0.8691     1.7889     0.9803
O      1.3229     2.7368     1.5408
H      0.2321     0.7602    -1.5870
P     -0.5494    -1.0747     2.2646
C     -1.3108    -2.7020     2.2477
C      0.7762    -1.1016     3.4638
C     -1.7766     0.1247     2.7775
C     -2.6262     0.4162     1.5516
C     -3.9758     0.1576     1.5595
C     -4.7490     0.4184     0.4636
C     -4.2694     1.2482    -0.5386
C     -2.8433     1.4920    -0.4889
C     -2.2437     2.5251    -1.3489
P     -1.7014     4.0692    -0.3699
C     -2.8373     5.3574    -1.0445
C     -2.3417     3.8175     1.3779
N     -2.0657     0.8602     0.4149
H      4.2380    -1.3474     2.3971
H      4.5287     0.0791     1.4049
H      5.3430    -1.4136     0.9065
H     -1.7216    -2.8696     3.2874
H     -0.6230    -3.4645     1.9777
H     -2.2127    -2.6858     1.5626
H      0.3282    -1.1800     4.4932
H      1.3761    -0.1471     3.4079
H      1.4625    -1.9595     3.3139
H     -2.3730    -0.3644     3.6625
H     -1.2617     1.0196     3.2096
H     -4.4509    -0.4234     2.3471
H     -5.8752     0.1200     0.3869
H     -4.8442     1.6038    -1.3304
H     -1.3445     2.1378    -1.8045
H     -2.8293     2.8220    -2.3253
H     -2.5056     6.3492    -0.6419
H     -3.8896     5.1591    -0.7335
H     -2.7634     5.3709    -2.1373
H     -2.6476     4.7964     1.8310
H     -1.5680     3.3977     2.0517
H     -3.2346     3.1829     1.4522
45
{"conf": 3, "E": 189.29, "rms": -1.0, "geom": "OH", "total_charge": 0, "CA_charge": 1, "smiles": "C[C:1]#[4N:2]->[Mn+:3]1(<-[3C-:4]#[O+:5])(<-[5C-:6]#[O+:7])(<-[6H-:8])<-[1P:9]([CH3:10])([CH3:11])[CH2:12][c:13]2[cH:14][cH:15][cH:16][c:17]([CH2:18][P:19]([CH3:20])[CH3:21])[2n:22]->12", "smiles3D": "C([C:1]#[4N:2]->[Mn+:3]1(<-[3C-:4]#[O+:5])(<-[5C-:6]#[O+:7])(<-[6H-:8])<-[1P:9]([C:10]([H:26])([H:27])[H:28])([C:11]([H:29])([H:30])[H:31])[C:12]([H:32])([H:33])[c:13]2[c:14]([H:34])[c:15]([H:35])[c:16]([H:36])[c:17]([C:18]([P:19]([C:20]([H:39])([H:40])[H:41])[C:21]([H:42])([H:43])[H:44])([H:37])[H:38])[2n:22]->12)([H:23])([H:24])[H:25]", "smiles3Dx": "C([C:1]#[4N:2]->[Mn+:3]1(<-[3C-:4]#[O+:5])(<-[5C-:6]#[O+:7])(<-[6H-:8])<-[1P:9]([C:10]([H:26])([H:27])[H:28])([C:11]([H:29])([H:30])[H:31])[C:12]([H:32])([H:33])[c:13]2[c:14]([H:34])[c:15]([H:35])[c:16]([H:36])[c:17]([C:18]([P:19]([C:20]([H:39])([H:40])[H:41])[C:21]([H:42])([H:43])[H:44])([H:37])[H:38])[2n:22]->12)([H:23])([H:24])[H:25]", "dummies": []}
C     -1.0724    -1.0312    -4.5029
C     -0.5923    -0.2941    -3.3417
N     -0.3161     0.0608    -2.1898
Mn     0.0000     0.0000     0.0000
C     -2.0956    -0.8222     0.1203
O     -3.2012    -1.2492     0.1554
C      2.1394     0.5911    -0.1091
O      3.3370     0.9209    -0.1180
H     -0.5209     1.7314     0.5217
P      0.7153    -2.4597    -0.3963
C     -0.4752    -3.6646     0.1798
C      1.2141    -3.0147    -1.9969
C      2.0380    -2.5423     0.8117
C      1.6662    -1.7226     2.0021
C      2.4912    -1.7625     3.1697
C      1.9772    -1.2647     4.3437
C      0.6869    -0.6298     4.4004
C      0.0011    -0.4711     3.2069
C     -1.3882     0.1169     3.1974
P     -2.6851    -1.0277     4.0184
C     -4.3876    -0.8026     3.2473
C     -2.2020    -2.8361     3.9900
N      0.5138    -0.9753     2.0376
H     -1.5010    -1.9332    -4.0079
H     -1.8565    -0.4389    -5.0490
H     -0.1698    -1.2571    -5.0607
H     -1.3987    -3.6633    -0.4718
H     -0.0863    -4.7290     0.2369
H     -0.8082    -3.3839     1.2172
H      2.0121    -3.8043    -1.9597
H      0.3453    -3.4204    -2.5492
H      1.6031    -2.1309    -2.5275
H      2.9446    -2.1065     0.3234
H      2.2856    -3.6138     1.0823
H      3.4931    -2.3072     3.1536
H      2.5860    -1.2510     5.2316
H      0.2565    -0.3413     5.3846
H     -1.6901     0.4079     2.2109
H     -1.3532     1.0574     3.8046
H     -4.8929    -1.8008     3.1791
H     -4.9779    -0.1574     3.9458
H     -4.3336    -0.3125     2.2422
H     -1.1021    -2.9569     4.0570
H     -2.6410    -3.3021     4.8955
H     -2.6011    -3.3650     3.1026
45
{"conf": 4, "E": 202.18, "rms": -1.0, "geom": "OH", "total_charge": 0, "CA_charge": 1, "smiles": "C[C:1]#[4N:2]->[Mn+:3]1(<-[3C-:4]#[O+:5])(<-[5C-:6]#[O+:7])(<-[6H-:8])<-[1P:9]([CH3:10])([CH3:11])[CH2:12][c:13]2[cH:14][cH:15][cH:16][c:17]([CH2:18][P:19]([CH3:20])[CH3:21])[2n:22]->12", "smiles3D": "C([C:1]#[4N:2]->[Mn+:3]1(<-[3C-:4]#[O+:5])(<-[5C-:6]#[O+:7])(<-[6H-:8])<-[1P:9]([C:10]([H:26])([H:27])[H:28])([C:11]([H:29])([H:30])[H:31])[C:12]([H:32])([H:33])[c:13]2[c:14]([H:34])[c:15]([H:35])[c:16]([H:36])[c:17]([C:18]([P:19]([C:20]([H:39])([H:40])[H:41])[C:21]([H:42])([H:43])[H:44])([H:37])[H:38])[2n:22]->12)([H:23])([H:24])[H:25]", "smiles3Dx": "C([C:1]#[4N:2]->[Mn+:3]1(<-[3C-:4]#[O+:5])(<-[5C-:6]#[O+:7])(<-[6H-:8])<-[1P:9]([C:10]([H:26])([H:27])[H:28])([C:11]([H:29])([H:30])[H:31])[C:12]([H:32])([H:33])[c:13]2[c:14]([H:34])[c:15]([H:35])[c:16]([H:36])[c:17]([C:18]([P:19]([C:20]([H:39])([H:40])[H:41])[C:21]([H:42])([H:43])[H:44])([H:37])[H:38])[2n:22]->12)([H:23])([H:24])[H:25]", "dummies": []}
C     -1.3929     3.6388     2.1559
C     -1.6121     2.2581     1.6750
N     -1.3501     1.2844     1.0899
Mn     0.0000     0.0000     0.0000
C      1.0472     1.9907    -0.4711
O      1.6159     3.0166    -0.6933
C     -1.1046    -2.0166     0.4914
O     -1.6004    -3.0532     0.7645
H     -0.8433     0.0741    -1.5393
P      1.3902    -0.1346     2.1339
C      1.5621     1.3191     3.1276
C      1.1345    -1.5697     3.1586
C      2.9563    -0.4359     1.3465
C      2.6866    -1.4175     0.2029
C      3.0948    -2.7343     0.3127
C      2.7701    -3.6589    -0.7085
C      2.3233    -3.1346    -1.9196
C      1.8097    -1.7930    -1.9016
C      1.2898    -1.1354    -3.1548
P     -0.0580    -2.0232    -4.1364
C     -0.6098    -3.5332    -3.2224
C     -1.5483    -0.8860    -4.1050
N      1.8197    -1.1333    -0.7662
H     -0.5754     3.6868     2.9279
H     -2.3207     4.2123     2.4592
H     -0.9575     4.1409     1.2476
H      2.4155     1.2172     3.8252
H      1.6994     2.2115     2.4858
H      0.6113     1.4558     3.7379
H      1.9922    -1.6970     3.8362
H      1.0207    -2.4961     2.5486
H      0.1975    -1.4162     3.7638
H      3.7490    -0.8011     2.0846
H      3.3712     0.5450     0.8903
H      3.5444    -3.1328     1.2078
H      3.1160    -4.7350    -0.6582
H      2.2339    -3.7513    -2.7917
H      0.9067    -0.1685    -2.8890
H      2.1404    -0.9546    -3.8315
H     -0.0379    -4.3944    -3.6135
H     -0.4395    -3.4623    -2.1365
H     -1.6922    -3.7221    -3.3917
H     -2.3380    -1.2800    -3.4272
H     -1.2878     0.1447    -3.8124
H     -1.9707    -0.8067    -5.1261
45
{"conf": 5, "E": 95.89, "rms": -1.0, "geom": "OH", "total_charge": 0, "CA_charge": 1, "smiles": "C[C:1]#[4N:2]->[Mn+:3]1(<-[3C-:4]#[O+:5])(<-[5C-:6]#[O+:7])(<-[6H-:8])<-[1P:9]([CH3:10])([CH3:11])[CH2:12][c:13]2[cH:14][cH:15][cH:16][c:17]([CH2:18][P:19]([CH3:20])[CH3:21])[2n:22]->12", "smiles3D": "C([C:1]#[4N:2]->[Mn+:3]1(<-[3C-:4]#[O+:5])(<-[5C-:6]#[O+:7])(<-[6H-:8])<-[1P:9]([C:10]([H:26])([H:27])[H:28])([C:11]([H:29])([H:30])[H:31])[C:12]([H:32])([H:33])[c:13]2[c:14]([H:34])[c:15]([H:35])[c:16]([H:36])[c:17]([C:18]([P:19]([C:20]([H:39])([H:40])[H:41])[C:21]([H:42])([H:43])[H:44])([H:37])[H:38])[2n:22]->12)([H:23])([H:24])[H:25]", "smiles3Dx": "C([C:1]#[4N:2]->[Mn+:3]1(<-[3C-:4]#[O+:5])(<-[5C-:6]#[O+:7])(<-[6H-:8])<-[1P:9]([C:10]([H:26])([H:27])[H:28])([C:11]([H:29])([H:30])[H:31])[C:12]([H:32])([H:33])[c:13]2[c:14]([H:34])[c:15]([H:35])[c:16]([H:36])[c:17]([C:18]([P:19]([C:20]([H:39])([H:40])[H:41])[C:21]([H:42])([H:43])[H:44])([H:37])[H:38])[2n:22]->12)([H:23])([H:24])[H:25]", "dummies": []}
C      3.9448     2.5845     1.6167
C      2.8097     1.8095     1.1024
N      1.8409     1.1670     0.6925
Mn     0.0000     0.0000     0.0000
C      1.3557    -1.6489    -0.8567
O      2.0706    -2.5147    -1.2968
C     -1.3084     1.6577     0.8849
O     -1.9951     2.5312     1.3582
H     -0.0467     0.8801    -1.6108
P     -0.2013    -1.2973     2.2189
C      0.2762    -0.4641     3.7318
C      0.5042    -2.9394     2.2838
C     -1.9732    -1.5275     2.2963
C     -2.5656    -1.7071     0.8975
C     -3.8430    -2.2753     0.7971
C     -4.4433    -2.4202    -0.4486
C     -3.7387    -2.0710    -1.5969
C     -2.4350    -1.5728    -1.4835
C     -1.5967    -1.4264    -2.7239
P     -1.0646    -3.0691    -3.4730
C     -2.5792    -3.6480    -4.3990
C     -1.0687    -4.2627    -2.0353
N     -1.9210    -1.2776    -0.2469
H      4.4164     3.1427     0.7811
H      4.6878     1.8995     2.0670
H      3.5845     3.3056     2.3852
H     -0.0110    -1.0859     4.6045
H     -0.2371     0.5183     3.7921
H      1.3728    -0.3065     3.7349
H      0.2663    -3.4126     3.2601
H      0.0794    -3.5636     1.4667
H      1.6068    -2.8767     2.1630
H     -2.4310    -0.6322     2.7679
H     -2.1998    -2.4198     2.9207
H     -4.3730    -2.6006     1.6783
H     -5.4414    -2.8337    -0.5294
H     -4.1987    -2.1940    -2.5652
H     -0.6655    -0.8947    -2.4963
H     -2.1397    -0.8295    -3.4912
H     -2.9626    -2.8299    -5.0364
H     -3.3650    -3.9862    -3.6994
H     -2.2981    -4.5115    -5.0431
H     -2.0763    -4.3323    -1.5835
H     -0.7725    -5.2703    -2.3975
H     -0.3472    -3.9269    -1.2686
45
{"conf": 6, "E": 229.42, "rms": -1.0, "geom": "OH", "total_charge": 0, "CA_charge": 1, "smiles": "C[C:1]#[4N:2]->[Mn+:3]1(<-[3C-:4]#[O+:5])(<-[5C-:6]#[O+:7])(<-[6H-:8])<-[1P:9]([CH3:10])([CH3:11])[CH2:12][c:13]2[cH:14][cH:15][cH:16][c:17]([CH2:18][P:19]([CH3:20])[CH3:21])[2n:22]->12", "smiles3D": "C([C:1]#[4N:2]->[Mn+:3]1(<-[3C-:4]#[O+:5])(<-[5C-:6]#[O+:7])(<-[6H-:8])<-[1P:9]([C:10]([H:26])([H:27])[H:28])([C:11]([H:29])([H:30])[H:31])[C:12]([H:32])([H:33])[c:13]2[c:14]([H:34])[c:15]([H:35])[c:16]([H:36])[c:17]([C:18]([P:19]([C:20]([H:39])([H:40])[H:41])[C:21]([H:42])([H:43])[H:44])([H:37])[H:38])[2n:22]->12)([H:23])([H:24])[H:25]", "smiles3Dx": "C([C:1]#[4N:2]->[Mn+:3]1(<-[3C-:4]#[O+:5])(<-[5C-:6]#[O+:7])(<-[6H-:8])<-[1P:9]([C:10]([H:26])([H:27])[H:28])([C:11]([H:29])([H:30])[H:31])[C:12]([H:32])([H:33])[c:13]2[c:14]([H:34])[c:15]([H:35])[c:16]([H:36])[c:17]([C:18]([P:19]([C:20]([H:39])([H:40])[H:41])[C:21]([H:42])([H:43])[H:44])([H:37])[H:38])[2n:22]->12)([H:23])([H:24])[H:25]", "dummies": []}
C      1.0966     3.6296    -2.5212
C      1.3509     2.3533    -1.8971
N      1.1684     1.3479    -1.1787
Mn     0.0000     0.0000     0.0000
C     -0.9227     1.9182     0.6837
O     -1.4149     2.9995     1.0526
C      0.9989    -1.8746    -0.8165
O      1.5273    -2.8610    -1.2754
H      1.0695    -0.0288     1.4090
P     -1.7726    -0.0255    -1.8127
C     -1.3834     0.5147    -3.4646
C     -3.3198     0.7011    -1.3155
C     -2.0786    -1.8279    -1.7673
C     -2.0545    -2.2842    -0.3040
C     -2.4032    -3.5302     0.0738
C     -2.4229    -3.8132     1.4379
C     -2.5772    -2.7583     2.3467
C     -2.1675    -1.4406     1.9147
C     -2.5665    -0.2167     2.6196
P     -1.6615    -0.0505     4.3145
C     -1.0768     1.7549     4.3462
C     -0.1662    -1.1298     4.1868
N     -1.7009    -1.3336     0.6295
H      0.2804     4.0204    -1.9059
H      2.0229     4.3695    -2.3797
H      0.7782     3.4751    -3.4982
H     -0.3982     0.1614    -3.7304
H     -1.3919     1.6575    -3.4208
H     -2.1424     0.1966    -4.1726
H     -4.1563     0.4699    -2.0407
H     -3.1893     1.8234    -1.2593
H     -3.6471     0.3622    -0.3154
H     -3.1327    -2.0621    -2.2525
H     -1.3683    -2.3551    -2.3503
H     -2.4383    -4.3885    -0.6494
H     -2.5711    -4.8822     1.8395
H     -2.8423    -2.9248     3.4363
H     -2.5031     0.5943     2.0938
H     -3.6952    -0.2870     2.9218
H     -1.4768     2.3438     3.5059
H      0.0296     1.8165     4.3655
H     -1.4684     2.2113     5.2833
H      0.2734    -1.1497     3.1785
H      0.6016    -0.8287     4.9237
H     -0.4796    -2.1735     4.4143
