# Supplementary material for: MACE: Automated Assessment of Stereochemistry of Transition Metal Complexes and Its Applications in Computational Catalysis
Source: J Chem Theory Comput. 2024 Feb 16;20(5):2313–20. doi: 10.1021/acs.jctc.3c01313 (PMC10938507; doi:10.1021/acs.jctc.3c01313)
Supplement: Supplementary file 3 — ct3c01313_si_003.zip [file ct3c01313_si_003.zip › structures/screening/mace_MeCN/Mn_PNpyP_Me_tri_0.xyz]

39
{"conf": 0, "E": 112.87, "rms": -1.0, "geom": "OH", "total_charge": 0, "CA_charge": 1, "smiles": "C[1P:1]1([CH3:2])->[Mn+:3]2(<-[3H-:4])(<-[4C-:5]#[O+:6])(<-[5C-:7]#[O+:8])<-[2n:9]3[c:10]([cH:11][cH:12][cH:13][c:14]3[CH2:15][6P:16]->2([CH3:17])[CH3:18])[CH2:19]1", "smiles3D": "C([1P:1]1([C:2]([H:23])([H:24])[H:25])->[Mn+:3]2(<-[3H-:4])(<-[4C-:5]#[O+:6])(<-[5C-:7]#[O+:8])<-[2n:9]3[c:10]([c:11]([H:26])[c:12]([H:27])[c:13]([H:28])[c:14]3[C:15]([H:29])([H:30])[6P:16]->2([C:17]([H:31])([H:32])[H:33])[C:18]([H:34])([H:35])[H:36])[C:19]1([H:37])[H:38])([H:20])([H:21])[H:22]", "smiles3Dx": "C([1P:1]1([C:2]([H:23])([H:24])[H:25])->[Mn+:3]2(<-[3H-:4])(<-[4C-:5]#[O+:6])(<-[5C-:7]#[O+:8])<-[2n:9]3[c:10]([c:11]([H:26])[c:12]([H:27])[c:13]([H:28])[c:14]3[C:15]([H:29])([H:30])[6P:16]->2([C:17]([H:31])([H:32])[H:33])[C:18]([H:34])([H:35])[H:36])[C:19]1([H:37])[H:38])([H:20])([H:21])[H:22]", "dummies": []}
C      2.5287     2.7408    -0.3253
P      2.2476     1.0176    -0.7151
C      2.7416     0.7867    -2.4186
Mn     0.0000     0.0000     0.0000
H      0.2170    -1.3593    -1.2204
C     -1.4140     1.0755    -1.4424
O     -2.1592     1.6424    -2.2024
C     -0.2680     1.6896     1.5204
O     -0.4087     2.5794     2.3219
N      1.3948    -1.0594     1.4247
C      2.7390    -0.7413     1.4092
C      3.5752    -1.2725     2.3997
C      3.0554    -2.1052     3.3811
C      1.7075    -2.4360     3.3630
C      0.8645    -1.9091     2.3760
C     -0.6019    -2.4206     2.3486
P     -1.6825    -1.4302     1.3124
C     -2.7953    -0.5756     2.4223
C     -2.6751    -2.5862     0.3755
C      3.4139     0.0812     0.2775
H      1.7719     3.3645    -0.8438
H      2.4427     2.8916     0.7705
H      3.5442     3.0373    -0.6602
H      2.1190     1.4297    -3.0741
H      2.6007    -0.2762    -2.7034
H      3.8098     1.0629    -2.5370
H      4.6355    -1.0507     2.4006
H      3.7050    -2.5177     4.1425
H      1.3192    -3.1167     4.1109
H     -1.0033    -2.4210     3.3844
H     -0.6038    -3.4646     1.9710
H     -3.4305     0.1240     1.8413
H     -3.4395    -1.3132     2.9441
H     -2.2070    -0.0051     3.1701
H     -3.4387    -2.0303    -0.2065
H     -3.1795    -3.2907     1.0688
H     -2.0233    -3.1544    -0.3195
H      4.1436     0.7862     0.7298
H      3.9658    -0.6179    -0.3851
39
{"conf": 1, "E": 112.99, "rms": -1.0, "geom": "OH", "total_charge": 0, "CA_charge": 1, "smiles": "C[1P:1]1([CH3:2])->[Mn+:3]2(<-[3H-:4])(<-[4C-:5]#[O+:6])(<-[5C-:7]#[O+:8])<-[2n:9]3[c:10]([cH:11][cH:12][cH:13][c:14]3[CH2:15][6P:16]->2([CH3:17])[CH3:18])[CH2:19]1", "smiles3D": "C([1P:1]1([C:2]([H:23])([H:24])[H:25])->[Mn+:3]2(<-[3H-:4])(<-[4C-:5]#[O+:6])(<-[5C-:7]#[O+:8])<-[2n:9]3[c:10]([c:11]([H:26])[c:12]([H:27])[c:13]([H:28])[c:14]3[C:15]([H:29])([H:30])[6P:16]->2([C:17]([H:31])([H:32])[H:33])[C:18]([H:34])([H:35])[H:36])[C:19]1([H:37])[H:38])([H:20])([H:21])[H:22]", "smiles3Dx": "C([1P:1]1([C:2]([H:23])([H:24])[H:25])->[Mn+:3]2(<-[3H-:4])(<-[4C-:5]#[O+:6])(<-[5C-:7]#[O+:8])<-[2n:9]3[c:10]([c:11]([H:26])[c:12]([H:27])[c:13]([H:28])[c:14]3[C:15]([H:29])([H:30])[6P:16]->2([C:17]([H:31])([H:32])[H:33])[C:18]([H:34])([H:35])[H:36])[C:19]1([H:37])[H:38])([H:20])([H:21])[H:22]", "dummies": []}
C     -3.2107     1.8091     0.6177
P     -1.5280     2.0605     0.0657
C     -0.9156     3.5075     0.9210
Mn     0.0000     0.0000     0.0000
H     -1.4435    -1.0518    -0.4405
C     -0.1548    -0.6947     2.1749
O     -0.2361    -1.0607     3.3210
C      1.7973     1.3084     0.5437
O      2.7443     1.9979     0.8295
N      0.1552     0.6874    -2.1454
C     -0.6033     1.7628    -2.5684
C     -0.5077     2.1802    -3.9022
C      0.3397     1.5235    -4.7828
C      1.0957     0.4482    -4.3393
C      1.0050     0.0209    -3.0083
C      1.9488    -1.1350    -2.5738
P      1.5834    -1.7860    -0.9416
C      0.9011    -3.4198    -1.1962
C      3.1591    -2.0061    -0.1236
C     -1.6297     2.5081    -1.6697
H     -3.8160     2.7104     0.3885
H     -3.6433     0.9307     0.0961
H     -3.2172     1.6281     1.7121
H      0.0459     3.8262     0.4684
H     -0.7563     3.2635     1.9914
H     -1.6546     4.3308     0.8357
H     -1.1018     3.0121    -4.2606
H      0.4119     1.8501    -5.8122
H      1.7653    -0.0488    -5.0307
H      1.8689    -1.9605    -3.3127
H      2.9932    -0.7584    -2.5809
H      1.6425    -4.0549    -1.7237
H      0.6570    -3.8749    -0.2144
H     -0.0218    -3.3437    -1.8072
H      2.9942    -2.4370     0.8852
H      3.6667    -1.0246    -0.0268
H      3.7945    -2.6933    -0.7197
H     -2.6518     2.2776    -2.0369
H     -1.4617     3.6019    -1.7656
