# Supplementary material for: MACE: Automated Assessment of Stereochemistry of Transition Metal Complexes and Its Applications in Computational Catalysis
Source: J Chem Theory Comput. 2024 Feb 16;20(5):2313–20. doi: 10.1021/acs.jctc.3c01313 (PMC10938507; doi:10.1021/acs.jctc.3c01313)
Supplement: Supplementary file 3 — ct3c01313_si_003.zip [file ct3c01313_si_003.zip › structures/screening/mace_MeCN/Mn_PNpyP_Me_tri_1.xyz]

39
{"conf": 0, "E": 112.57, "rms": -1.0, "geom": "OH", "total_charge": 0, "CA_charge": 1, "smiles": "C[1P:1]1([CH3:2])->[Mn+:3]2(<-[3C-:4]#[O+:5])(<-[4H-:6])(<-[5C-:7]#[O+:8])<-[2n:9]3[c:10]([cH:11][cH:12][cH:13][c:14]3[CH2:15][6P:16]->2([CH3:17])[CH3:18])[CH2:19]1", "smiles3D": "C([1P:1]1([C:2]([H:23])([H:24])[H:25])->[Mn+:3]2(<-[3C-:4]#[O+:5])(<-[4H-:6])(<-[5C-:7]#[O+:8])<-[2n:9]3[c:10]([c:11]([H:26])[c:12]([H:27])[c:13]([H:28])[c:14]3[C:15]([H:29])([H:30])[6P:16]->2([C:17]([H:31])([H:32])[H:33])[C:18]([H:34])([H:35])[H:36])[C:19]1([H:37])[H:38])([H:20])([H:21])[H:22]", "smiles3Dx": "C([1P:1]1([C:2]([H:23])([H:24])[H:25])->[Mn+:3]2(<-[3C-:4]#[O+:5])(<-[4H-:6])(<-[5C-:7]#[O+:8])<-[2n:9]3[c:10]([c:11]([H:26])[c:12]([H:27])[c:13]([H:28])[c:14]3[C:15]([H:29])([H:30])[6P:16]->2([C:17]([H:31])([H:32])[H:33])[C:18]([H:34])([H:35])[H:36])[C:19]1([H:37])[H:38])([H:20])([H:21])[H:22]", "dummies": []}
C      3.7095    -0.3969    -0.3087
P      2.4524     0.5926     0.4922
C      2.9334     0.7450     2.2086
Mn     0.0000     0.0000     0.0000
C     -0.6633     1.1236     1.8803
O     -1.0127     1.7164     2.8705
H     -0.1408    -1.5986     0.8993
C      0.6639    -1.1175    -1.8839
O      1.0137    -1.7054    -2.8769
N      0.1723     1.9633    -1.1024
C      1.3926     2.6094    -1.1360
C      1.5440     3.7350    -1.9561
C      0.4797     4.1903    -2.7223
C     -0.7476     3.5457    -2.6514
C     -0.9071     2.4194    -1.8337
C     -2.3386     1.8306    -1.7080
P     -2.3720     0.1941    -0.9715
C     -2.8118    -0.9357    -2.2872
C     -3.7371     0.1939     0.1848
C      2.5856     2.2375    -0.2140
H      4.7144    -0.0098    -0.0412
H      3.5755    -0.3465    -1.4089
H      3.6184    -1.4505     0.0260
H      2.2301     1.4248     2.7316
H      2.9066    -0.2543     2.6895
H      3.9614     1.1578     2.2714
H      2.4861     4.2687    -1.9883
H      0.5985     5.0632    -3.3513
H     -1.5826     3.9326    -3.2227
H     -2.7969     1.7764    -2.7185
H     -2.9479     2.5161    -1.0825
H     -2.1020    -0.8157    -3.1313
H     -3.8418    -0.7166    -2.6372
H     -2.7637    -1.9778    -1.9102
H     -4.6769     0.4442    -0.3494
H     -3.8305    -0.8108     0.6456
H     -3.5513     0.9472     0.9776
H      2.6368     2.9775     0.6119
H      3.5276     2.2990    -0.7996
39
{"conf": 1, "E": 112.57, "rms": -1.0, "geom": "OH", "total_charge": 0, "CA_charge": 1, "smiles": "C[1P:1]1([CH3:2])->[Mn+:3]2(<-[3C-:4]#[O+:5])(<-[4H-:6])(<-[5C-:7]#[O+:8])<-[2n:9]3[c:10]([cH:11][cH:12][cH:13][c:14]3[CH2:15][6P:16]->2([CH3:17])[CH3:18])[CH2:19]1", "smiles3D": "C([1P:1]1([C:2]([H:23])([H:24])[H:25])->[Mn+:3]2(<-[3C-:4]#[O+:5])(<-[4H-:6])(<-[5C-:7]#[O+:8])<-[2n:9]3[c:10]([c:11]([H:26])[c:12]([H:27])[c:13]([H:28])[c:14]3[C:15]([H:29])([H:30])[6P:16]->2([C:17]([H:31])([H:32])[H:33])[C:18]([H:34])([H:35])[H:36])[C:19]1([H:37])[H:38])([H:20])([H:21])[H:22]", "smiles3Dx": "C([1P:1]1([C:2]([H:23])([H:24])[H:25])->[Mn+:3]2(<-[3C-:4]#[O+:5])(<-[4H-:6])(<-[5C-:7]#[O+:8])<-[2n:9]3[c:10]([c:11]([H:26])[c:12]([H:27])[c:13]([H:28])[c:14]3[C:15]([H:29])([H:30])[6P:16]->2([C:17]([H:31])([H:32])[H:33])[C:18]([H:34])([H:35])[H:36])[C:19]1([H:37])[H:38])([H:20])([H:21])[H:22]", "dummies": []}
C      0.3850     1.0717     3.5660
P      0.2349     1.7127     1.9024
C      1.4894     2.9754     1.7223
Mn     0.0000     0.0000     0.0000
C     -0.6496    -1.5802     1.5231
O     -0.9927    -2.4123     2.3255
H      1.6963    -0.7116    -0.0156
C      0.6430     1.5828    -1.5229
O      0.9809     2.4170    -2.3253
N     -2.0818     0.8748     0.0179
C     -2.4021     1.8257     0.9672
C     -3.7335     2.2443     1.0883
C     -4.7131     1.7079     0.2638
C     -4.3660     0.7760    -0.7047
C     -3.0368     0.3522    -0.8321
C     -2.7040    -0.5931    -2.0184
P     -1.0965    -1.3784    -1.8723
C     -1.4148    -3.1066    -1.5364
C     -0.3515    -1.2985    -3.4968
C     -1.3450     2.5619     1.8344
H      1.3070     0.4600     3.6439
H     -0.4970     0.4411     3.8010
H      0.4386     1.9143     4.2861
H      2.4940     2.5107     1.7951
H      1.3813     3.4668     0.7337
H      1.3732     3.7322     2.5254
H     -4.0080     3.0001     1.8142
H     -5.7401     2.0370     0.3566
H     -5.1309     0.3931    -1.3693
H     -2.7284    -0.0019    -2.9577
H     -3.4825    -1.3831    -2.0802
H     -1.9228    -3.5679    -2.4084
H     -0.4543    -3.6291    -1.3495
H     -2.0639    -3.1966    -0.6412
H      0.6347    -1.8058    -3.4760
H     -0.2142    -0.2375    -3.7898
H     -1.0108    -1.8026    -4.2334
H     -1.7371     2.6692     2.8682
H     -1.1872     3.5763     1.4118
