# Supplementary material for: MACE: Automated Assessment of Stereochemistry of Transition Metal Complexes and Its Applications in Computational Catalysis
Source: J Chem Theory Comput. 2024 Feb 16;20(5):2313–20. doi: 10.1021/acs.jctc.3c01313 (PMC10938507; doi:10.1021/acs.jctc.3c01313)
Supplement: Supplementary file 3 — ct3c01313_si_003.zip [file ct3c01313_si_003.zip › structures/screening/mace_MeCN/Mn_PNpyP_Me_tri_2.xyz]

39
{"conf": 0, "E": 131.42, "rms": -1.0, "geom": "OH", "total_charge": 0, "CA_charge": 1, "smiles": "C[1P:1]1([CH3:2])->[Mn+:3]2(<-[4H-:4])(<-[5C-:5]#[O+:6])(<-[6C-:7]#[O+:8])<-[2P:9]([CH3:10])([CH3:11])[CH2:12][c:13]3[cH:14][cH:15][cH:16][c:17]([3n:18]->23)[CH2:19]1", "smiles3D": "C([1P:1]1([C:2]([H:23])([H:24])[H:25])->[Mn+:3]2(<-[4H-:4])(<-[5C-:5]#[O+:6])(<-[6C-:7]#[O+:8])<-[2P:9]([C:10]([H:26])([H:27])[H:28])([C:11]([H:29])([H:30])[H:31])[C:12]([H:32])([H:33])[c:13]3[c:14]([H:34])[c:15]([H:35])[c:16]([H:36])[c:17]([3n:18]->23)[C:19]1([H:37])[H:38])([H:20])([H:21])[H:22]", "smiles3Dx": "C([1P:1]1([C:2]([H:23])([H:24])[H:25])->[Mn+:3]2(<-[4H-:4])(<-[5C-:5]#[O+:6])(<-[6C-:7]#[O+:8])<-[2P:9]([C:10]([H:26])([H:27])[H:28])([C:11]([H:29])([H:30])[H:31])[C:12]([H:32])([H:33])[c:13]3[c:14]([H:34])[c:15]([H:35])[c:16]([H:36])[c:17]([3n:18]->23)[C:19]1([H:37])[H:38])([H:20])([H:21])[H:22]", "dummies": []}
C     -0.9664     2.8605    -2.3588
P     -0.0472     2.4401    -0.8837
C      1.5240     3.2872    -0.9955
Mn     0.0000     0.0000     0.0000
H      1.1207     0.6636     1.2993
C      1.7256    -0.7222    -1.3182
O      2.6345    -1.1025    -2.0134
C     -0.0886    -1.9493     1.1971
O     -0.1368    -2.9764     1.8271
P     -1.9118    -1.0289    -1.4257
C     -1.7174    -2.7308    -1.9416
C     -2.5764    -0.1408    -2.8282
C     -3.2105    -1.0424    -0.1897
C     -3.1050     0.1994     0.7050
C     -4.2722     0.7144     1.2858
C     -4.2659     2.0124     1.7955
C     -3.1407     2.8162     1.6152
C     -1.9917     2.2670     1.0294
N     -1.9335     0.9094     0.8214
C     -0.9170     3.2136     0.4799
H     -2.0511     2.7534    -2.1640
H     -0.6654     2.1886    -3.1861
H     -0.7492     3.9108    -2.6429
H      1.3543     4.3833    -1.0292
H      2.1429     3.0360    -0.1097
H      2.0519     2.9664    -1.9170
H     -2.6964    -3.1323    -2.2757
H     -0.9919    -2.7820    -2.7792
H     -1.3417    -3.3356    -1.0914
H     -1.7502     0.1549    -3.5039
H     -3.2833    -0.7948    -3.3790
H     -3.1143     0.7608    -2.4763
H     -4.1983    -1.0575    -0.6984
H     -3.1109    -1.9524     0.4377
H     -5.1941     0.1463     1.2753
H     -5.1678     2.4310     2.2230
H     -3.1893     3.8702     1.8592
H     -0.1945     3.4515     1.2880
H     -1.3893     4.1548     0.1249
39
{"conf": 1, "E": 131.42, "rms": -1.0, "geom": "OH", "total_charge": 0, "CA_charge": 1, "smiles": "C[1P:1]1([CH3:2])->[Mn+:3]2(<-[4H-:4])(<-[5C-:5]#[O+:6])(<-[6C-:7]#[O+:8])<-[2P:9]([CH3:10])([CH3:11])[CH2:12][c:13]3[cH:14][cH:15][cH:16][c:17]([3n:18]->23)[CH2:19]1", "smiles3D": "C([1P:1]1([C:2]([H:23])([H:24])[H:25])->[Mn+:3]2(<-[4H-:4])(<-[5C-:5]#[O+:6])(<-[6C-:7]#[O+:8])<-[2P:9]([C:10]([H:26])([H:27])[H:28])([C:11]([H:29])([H:30])[H:31])[C:12]([H:32])([H:33])[c:13]3[c:14]([H:34])[c:15]([H:35])[c:16]([H:36])[c:17]([3n:18]->23)[C:19]1([H:37])[H:38])([H:20])([H:21])[H:22]", "smiles3Dx": "C([1P:1]1([C:2]([H:23])([H:24])[H:25])->[Mn+:3]2(<-[4H-:4])(<-[5C-:5]#[O+:6])(<-[6C-:7]#[O+:8])<-[2P:9]([C:10]([H:26])([H:27])[H:28])([C:11]([H:29])([H:30])[H:31])[C:12]([H:32])([H:33])[c:13]3[c:14]([H:34])[c:15]([H:35])[c:16]([H:36])[c:17]([3n:18]->23)[C:19]1([H:37])[H:38])([H:20])([H:21])[H:22]", "dummies": []}
C      1.5072    -3.3950    -0.5671
P      1.8743    -1.6502    -0.7077
C      2.7517    -1.4301    -2.2502
Mn     0.0000     0.0000     0.0000
H     -0.1828    -1.0912     1.4698
C     -1.6959    -1.0233    -1.1462
O     -2.5891    -1.5624    -1.7509
C     -1.4039     1.4818     1.0363
O     -2.1428     2.2636     1.5813
P      0.4099     1.9052    -1.7171
C      1.4828     1.6436    -3.1236
C     -1.0290     2.7772    -2.3248
C      1.2663     3.0660    -0.6524
C      2.1696     2.3149     0.3342
C      3.3294     2.9469     0.8037
C      4.3302     2.1813     1.4011
C      4.2155     0.7916     1.4164
C      3.0413     0.1944     0.9374
N      1.9608     0.9914     0.6423
C      3.0594    -1.2998     0.5912
H      2.4536    -3.9739    -0.5444
H      0.9390    -3.5787     0.3679
H      0.8986    -3.7158    -1.4374
H      3.4080    -2.3063    -2.4305
H      3.3731    -0.5151    -2.1971
H      2.0239    -1.3419    -3.0803
H      1.4245     2.5200    -3.8014
H      2.5271     1.5212    -2.7766
H      1.1604     0.7364    -3.6708
H     -0.7136     3.7278    -2.8025
H     -1.7130     2.9981    -1.4804
H     -1.5555     2.1462    -3.0701
H      1.8786     3.7512    -1.2773
H      0.5218     3.6608    -0.0836
H      3.4887     4.0057     0.6408
H      5.2416     2.6536     1.7442
H      5.0586     0.1868     1.7268
H      2.7957    -1.8858     1.4961
H      4.0745    -1.5953     0.2490
