# Supplementary material for: MACE: Automated Assessment of Stereochemistry of Transition Metal Complexes and Its Applications in Computational Catalysis
Source: J Chem Theory Comput. 2024 Feb 16;20(5):2313–20. doi: 10.1021/acs.jctc.3c01313 (PMC10938507; doi:10.1021/acs.jctc.3c01313)
Supplement: Supplementary file 3 — ct3c01313_si_003.zip [file ct3c01313_si_003.zip › structures/screening/mace_MeCN/Mn_PNpyP_Me_tri_3.xyz]

39
{"conf": 0, "E": 131.54, "rms": -1.0, "geom": "OH", "total_charge": 0, "CA_charge": 1, "smiles": "C[1P:1]1([CH3:2])->[Mn+:3]2(<-[4C-:4]#[O+:5])(<-[5H-:6])(<-[6C-:7]#[O+:8])<-[2P:9]([CH3:10])([CH3:11])[CH2:12][c:13]3[cH:14][cH:15][cH:16][c:17]([3n:18]->23)[CH2:19]1", "smiles3D": "C([1P:1]1([C:2]([H:23])([H:24])[H:25])->[Mn+:3]2(<-[4C-:4]#[O+:5])(<-[5H-:6])(<-[6C-:7]#[O+:8])<-[2P:9]([C:10]([H:26])([H:27])[H:28])([C:11]([H:29])([H:30])[H:31])[C:12]([H:32])([H:33])[c:13]3[c:14]([H:34])[c:15]([H:35])[c:16]([H:36])[c:17]([3n:18]->23)[C:19]1([H:37])[H:38])([H:20])([H:21])[H:22]", "smiles3Dx": "C([1P:1]1([C:2]([H:23])([H:24])[H:25])->[Mn+:3]2(<-[4C-:4]#[O+:5])(<-[5H-:6])(<-[6C-:7]#[O+:8])<-[2P:9]([C:10]([H:26])([H:27])[H:28])([C:11]([H:29])([H:30])[H:31])[C:12]([H:32])([H:33])[c:13]3[c:14]([H:34])[c:15]([H:35])[c:16]([H:36])[c:17]([3n:18]->23)[C:19]1([H:37])[H:38])([H:20])([H:21])[H:22]", "dummies": []}
C     -0.1286    -3.3877    -1.6409
P     -1.0995    -1.9082    -1.3786
C     -2.7662    -2.4464    -1.0179
Mn     0.0000     0.0000     0.0000
C      1.8446    -0.3735    -1.3033
O      2.8154    -0.5708    -1.9909
H      0.6173    -1.0568     1.3734
C      1.0549     1.8751     0.7821
O      1.6093     2.8636     1.1941
P     -2.0912     0.9159     1.2403
C     -3.6228    -0.0071     1.2441
C     -1.8513     1.5173     2.9080
C     -2.3964     2.3724     0.2403
C     -2.0794     2.0819    -1.2323
C     -2.7769     2.7846    -2.2246
C     -2.7722     2.3033    -3.5334
C     -2.1761     1.0736    -3.8113
C     -1.4883     0.3986    -2.7934
N     -1.2541     1.0471    -1.6040
C     -1.1794    -1.0933    -2.9737
H      0.9114    -3.1072    -1.9044
H     -0.5713    -3.9812    -2.4675
H     -0.1227    -3.9948    -0.7125
H     -2.8507    -2.6918     0.0587
H     -3.4809    -1.6414    -1.2766
H     -3.0014    -3.3491    -1.6185
H     -4.3457     0.4787     1.9314
H     -3.4302    -1.0418     1.5885
H     -4.0486    -0.0247     0.2222
H     -1.7560     0.6562     3.6008
H     -2.7205     2.1384     3.2079
H     -0.9279     2.1298     2.9523
H     -3.4619     2.6701     0.3447
H     -1.7509     3.2028     0.5944
H     -3.3774     3.6500    -1.9731
H     -3.3281     2.8223    -4.3035
H     -2.3129     0.6185    -4.7844
H     -0.2039    -1.2028    -3.4913
H     -1.9728    -1.5707    -3.5881
39
{"conf": 1, "E": 131.54, "rms": -1.0, "geom": "OH", "total_charge": 0, "CA_charge": 1, "smiles": "C[1P:1]1([CH3:2])->[Mn+:3]2(<-[4C-:4]#[O+:5])(<-[5H-:6])(<-[6C-:7]#[O+:8])<-[2P:9]([CH3:10])([CH3:11])[CH2:12][c:13]3[cH:14][cH:15][cH:16][c:17]([3n:18]->23)[CH2:19]1", "smiles3D": "C([1P:1]1([C:2]([H:23])([H:24])[H:25])->[Mn+:3]2(<-[4C-:4]#[O+:5])(<-[5H-:6])(<-[6C-:7]#[O+:8])<-[2P:9]([C:10]([H:26])([H:27])[H:28])([C:11]([H:29])([H:30])[H:31])[C:12]([H:32])([H:33])[c:13]3[c:14]([H:34])[c:15]([H:35])[c:16]([H:36])[c:17]([3n:18]->23)[C:19]1([H:37])[H:38])([H:20])([H:21])[H:22]", "smiles3Dx": "C([1P:1]1([C:2]([H:23])([H:24])[H:25])->[Mn+:3]2(<-[4C-:4]#[O+:5])(<-[5H-:6])(<-[6C-:7]#[O+:8])<-[2P:9]([C:10]([H:26])([H:27])[H:28])([C:11]([H:29])([H:30])[H:31])[C:12]([H:32])([H:33])[c:13]3[c:14]([H:34])[c:15]([H:35])[c:16]([H:36])[c:17]([3n:18]->23)[C:19]1([H:37])[H:38])([H:20])([H:21])[H:22]", "dummies": []}
C      2.6812    -0.4575    -2.6971
P      1.9977    -1.1514    -1.1974
C      1.8848    -2.9181    -1.4552
Mn     0.0000     0.0000     0.0000
C      0.1221    -1.7436     1.4784
O      0.1879    -2.6622     2.2568
H     -1.3301    -0.7901    -0.9954
C     -1.4755     0.9904     1.4431
O     -2.2522     1.5135     2.2029
P     -0.0087     2.2822    -1.2418
C     -1.6002     3.0457    -1.5325
C      0.9484     2.5083    -2.7353
C      0.7882     3.2875     0.0108
C      1.8726     2.4768     0.7321
C      2.9790     3.1527     1.2648
C      4.1240     2.4307     1.5998
C      4.1947     1.0725     1.2917
C      3.0687     0.4301     0.7585
N      1.8695     1.1019     0.7297
C      3.2507    -0.9263     0.0651
H      3.4287    -1.1588    -3.1218
H      3.1758     0.5063    -2.4688
H      1.8701    -0.2981    -3.4340
H      2.8898    -3.3241    -1.6930
H      1.1941    -3.1248    -2.2983
H      1.4993    -3.4034    -0.5357
H     -1.4581     4.1169    -1.7849
H     -2.1078     2.5321    -2.3747
H     -2.2244     2.9618    -0.6198
H      2.0283     2.4722    -2.4938
H      0.7081     3.4947    -3.1827
H      0.6986     1.7083    -3.4593
H      0.0311     3.6211     0.7504
H      1.2429     4.1792    -0.4718
H      2.9818     4.2325     1.3484
H      4.9942     2.9442     1.9878
H      5.1357     0.5467     1.3960
H      3.1615    -1.7353     0.8196
H      4.2561    -0.9769    -0.4053
