# Supplementary material for: MACE: Automated Assessment of Stereochemistry of Transition Metal Complexes and Its Applications in Computational Catalysis
Source: J Chem Theory Comput. 2024 Feb 16;20(5):2313–20. doi: 10.1021/acs.jctc.3c01313 (PMC10938507; doi:10.1021/acs.jctc.3c01313)
Supplement: Supplementary file 3 — ct3c01313_si_003.zip [file ct3c01313_si_003.zip › structures/screening/mace_MeCN/Mn_PNpyP_Ph_bic_0.xyz]

73
{"conf": 0, "E": 138.88, "rms": -1.0, "geom": "OH", "total_charge": 0, "CA_charge": 1, "smiles": "C[C:1]#[6N:2]->[Mn+:3]1(<-[3H-:4])(<-[4C-:5]#[O+:6])(<-[5C-:7]#[O+:8])<-[1P:9]([c:10]2[cH:11][cH:12][cH:13][cH:14][cH:15]2)([c:16]2[cH:17][cH:18][cH:19][cH:20][cH:21]2)[CH2:22][c:23]2[cH:24][cH:25][cH:26][c:27]([n:28]2)[CH2:29][2P:30]->1([c:31]1[cH:32][cH:33][cH:34][cH:35][cH:36]1)[c:37]1[cH:38][cH:39][cH:40][cH:41][cH:42]1", "smiles3D": "C([C:1]#[6N:2]->[Mn+:3]1(<-[3H-:4])(<-[4C-:5]#[O+:6])(<-[5C-:7]#[O+:8])<-[1P:9]([c:10]2[c:11]([H:46])[c:12]([H:47])[c:13]([H:48])[c:14]([H:49])[c:15]2[H:50])([c:16]2[c:17]([H:51])[c:18]([H:52])[c:19]([H:53])[c:20]([H:54])[c:21]2[H:55])[C:22]([H:56])([H:57])[c:23]2[c:24]([H:58])[c:25]([H:59])[c:26]([H:60])[c:27]([n:28]2)[C:29]([H:61])([H:62])[2P:30]->1([c:31]1[c:32]([H:63])[c:33]([H:64])[c:34]([H:65])[c:35]([H:66])[c:36]1[H:67])[c:37]1[c:38]([H:68])[c:39]([H:69])[c:40]([H:70])[c:41]([H:71])[c:42]1[H:72])([H:43])([H:44])[H:45]", "smiles3Dx": "C([C:1]#[6N:2]->[Mn+:3]1(<-[3H-:4])(<-[4C-:5]#[O+:6])(<-[5C-:7]#[O+:8])<-[1P:9]([c:10]2[c:11]([H:46])[c:12]([H:47])[c:13]([H:48])[c:14]([H:49])[c:15]2[H:50])([c:16]2[c:17]([H:51])[c:18]([H:52])[c:19]([H:53])[c:20]([H:54])[c:21]2[H:55])[C:22]([H:56])([H:57])[c:23]2[c:24]([H:58])[c:25]([H:59])[c:26]([H:60])[c:27]([n:28]2)[C:29]([H:61])([H:62])[2P:30]->1([c:31]1[c:32]([H:63])[c:33]([H:64])[c:34]([H:65])[c:35]([H:66])[c:36]1[H:67])[c:37]1[c:38]([H:68])[c:39]([H:69])[c:40]([H:70])[c:41]([H:71])[c:42]1[H:72])([H:43])([H:44])[H:45]", "dummies": []}
C      4.4763     1.7648    -1.2752
C      3.1556     1.2642    -0.8971
N      2.0498     0.8325    -0.5815
Mn     0.0000     0.0000     0.0000
H      0.3713     0.3398     1.7648
C     -0.7901     2.1377    -0.2132
O     -1.2076     3.2635    -0.3251
C     -0.4596    -0.3227    -2.2189
O     -0.6970    -0.4869    -3.3897
P     -2.5214    -0.6462     0.7404
C     -2.6054    -1.8435     2.0609
C     -3.8432    -2.3352     2.5060
C     -3.8914    -3.2748     3.5413
C     -2.7090    -3.7158     4.1435
C     -1.4780    -3.2071     3.7204
C     -1.4294    -2.2660     2.6887
C     -3.4366     0.7461     1.3868
C     -2.8172     1.5994     2.3114
C     -3.5145     2.6859     2.8471
C     -4.8391     2.9210     2.4714
C     -5.4697     2.0664     1.5636
C     -4.7764     0.9781     1.0237
C     -3.5044    -1.3405    -0.6067
C     -2.7020    -2.3805    -1.3171
C     -2.9090    -2.7316    -2.6576
C     -1.9714    -3.5648    -3.2883
C     -0.8358    -4.0012    -2.5882
C     -0.6905    -3.6272    -1.2453
N     -1.6409    -2.8895    -0.6629
C      0.4905    -3.9277    -0.4067
P      1.3045    -2.3988     0.1132
C      2.0092    -2.7673     1.7195
C      2.3279    -4.0890     2.0863
C      2.8800    -4.3562     3.3428
C      3.1471    -3.3101     4.2287
C      2.8853    -1.9919     3.8499
C      2.3325    -1.7197     2.5953
C      2.7214    -2.3134    -0.9782
C      2.5230    -2.3253    -2.3679
C      3.6092    -2.2027    -3.2387
C      4.9013    -2.0559    -2.7301
C      5.1087    -2.0281    -1.3493
C      4.0261    -2.1508    -0.4727
H      4.4464     2.8713    -1.3483
H      4.7656     1.3351    -2.2564
H      5.2184     1.4626    -0.5080
H     -4.7693    -1.9899     2.0666
H     -4.8455    -3.6575     3.8798
H     -2.7478    -4.4425     4.9446
H     -0.5624    -3.5357     4.1956
H     -0.4805    -1.8567     2.3882
H     -1.7941     1.4234     2.6185
H     -3.0286     3.3437     3.5561
H     -5.3788     3.7616     2.8879
H     -6.4991     2.2449     1.2809
H     -5.3006     0.3303     0.3377
H     -3.7717    -0.5309    -1.3187
H     -4.4298    -1.8011    -0.2087
H     -3.7505    -2.3365    -3.2122
H     -2.1024    -3.8359    -4.3277
H     -0.0842    -4.6016    -3.0848
H      1.2071    -4.5599    -0.9735
H      0.1482    -4.4860     0.4892
H      2.1774    -4.9165     1.4083
H      3.1124    -5.3748     3.6253
H      3.5788    -3.5191     5.1989
H      3.1253    -1.1787     4.5226
H      2.1992    -0.6927     2.2983
H      1.5290    -2.4192    -2.7814
H      3.4478    -2.2144    -4.3089
H      5.7410    -1.9564    -3.4057
H      6.1096    -1.9021    -0.9570
H      4.2247    -2.1015     0.5871
73
{"conf": 1, "E": 139.08, "rms": -1.0, "geom": "OH", "total_charge": 0, "CA_charge": 1, "smiles": "C[C:1]#[6N:2]->[Mn+:3]1(<-[3H-:4])(<-[4C-:5]#[O+:6])(<-[5C-:7]#[O+:8])<-[1P:9]([c:10]2[cH:11][cH:12][cH:13][cH:14][cH:15]2)([c:16]2[cH:17][cH:18][cH:19][cH:20][cH:21]2)[CH2:22][c:23]2[cH:24][cH:25][cH:26][c:27]([n:28]2)[CH2:29][2P:30]->1([c:31]1[cH:32][cH:33][cH:34][cH:35][cH:36]1)[c:37]1[cH:38][cH:39][cH:40][cH:41][cH:42]1", "smiles3D": "C([C:1]#[6N:2]->[Mn+:3]1(<-[3H-:4])(<-[4C-:5]#[O+:6])(<-[5C-:7]#[O+:8])<-[1P:9]([c:10]2[c:11]([H:46])[c:12]([H:47])[c:13]([H:48])[c:14]([H:49])[c:15]2[H:50])([c:16]2[c:17]([H:51])[c:18]([H:52])[c:19]([H:53])[c:20]([H:54])[c:21]2[H:55])[C:22]([H:56])([H:57])[c:23]2[c:24]([H:58])[c:25]([H:59])[c:26]([H:60])[c:27]([n:28]2)[C:29]([H:61])([H:62])[2P:30]->1([c:31]1[c:32]([H:63])[c:33]([H:64])[c:34]([H:65])[c:35]([H:66])[c:36]1[H:67])[c:37]1[c:38]([H:68])[c:39]([H:69])[c:40]([H:70])[c:41]([H:71])[c:42]1[H:72])([H:43])([H:44])[H:45]", "smiles3Dx": "C([C:1]#[6N:2]->[Mn+:3]1(<-[3H-:4])(<-[4C-:5]#[O+:6])(<-[5C-:7]#[O+:8])<-[1P:9]([c:10]2[c:11]([H:46])[c:12]([H:47])[c:13]([H:48])[c:14]([H:49])[c:15]2[H:50])([c:16]2[c:17]([H:51])[c:18]([H:52])[c:19]([H:53])[c:20]([H:54])[c:21]2[H:55])[C:22]([H:56])([H:57])[c:23]2[c:24]([H:58])[c:25]([H:59])[c:26]([H:60])[c:27]([n:28]2)[C:29]([H:61])([H:62])[2P:30]->1([c:31]1[c:32]([H:63])[c:33]([H:64])[c:34]([H:65])[c:35]([H:66])[c:36]1[H:67])[c:37]1[c:38]([H:68])[c:39]([H:69])[c:40]([H:70])[c:41]([H:71])[c:42]1[H:72])([H:43])([H:44])[H:45]", "dummies": []}
C      0.3395     2.9558    -3.9917
C      0.2539     2.0848    -2.8204
N      0.1721     1.3545    -1.8360
Mn     0.0000     0.0000     0.0000
H     -0.8971    -1.2311    -1.0240
C      1.9893    -0.9236    -0.6550
O      3.0375    -1.4113    -0.9979
C      1.1543     1.5736     1.1958
O      1.7676     2.4022     1.8214
P      0.1417    -1.7494     2.0968
C     -0.5916    -3.3467     1.7460
C     -1.0073    -4.1994     2.7868
C     -1.5752    -5.4427     2.4924
C     -1.7055    -5.8581     1.1654
C     -1.2458    -5.0407     0.1307
C     -0.6782    -3.7966     0.4199
C      1.8640    -2.1164     2.4219
C      2.6818    -1.1318     2.9987
C      4.0358    -1.3853     3.2340
C      4.5878    -2.6197     2.8855
C      3.7872    -3.6006     2.2959
C      2.4316    -3.3532     2.0579
C     -0.4822    -1.2965     3.7324
C     -0.5975     0.1730     3.8541
C      0.1450     0.9652     4.7403
C      0.0068     2.3603     4.6716
C     -0.8240     2.9372     3.6979
C     -1.5305     2.0929     2.8312
N     -1.4292     0.7597     2.9883
C     -2.2693     2.5805     1.6291
P     -2.3615     1.2530     0.4077
C     -3.0212     1.9716    -1.0897
C     -3.0052     1.2176    -2.2721
C     -3.5110     1.7547    -3.4592
C     -4.0477     3.0441    -3.4707
C     -4.0857     3.7951    -2.2931
C     -3.5796     3.2633    -1.1026
C     -3.6712     0.1772     0.9651
C     -3.4432    -1.1993     1.0643
C     -4.4576    -2.0533     1.5049
C     -5.7139    -1.5348     1.8308
C     -5.9576    -0.1635     1.7066
C     -4.9416     0.6926     1.2688
H      1.0624     3.7733    -3.7928
H     -0.6605     3.3885    -4.2019
H      0.6786     2.3654    -4.8675
H     -0.8800    -3.9291     3.8250
H     -1.9039    -6.0902     3.2950
H     -2.1412    -6.8229     0.9403
H     -1.3152    -5.3778    -0.8954
H     -0.2721    -3.2104    -0.3881
H      2.2771    -0.1654     3.2627
H      4.6585    -0.6221     3.6826
H      5.6370    -2.8139     3.0664
H      4.2192    -4.5533     2.0175
H      1.8505    -4.1301     1.5847
H      0.2005    -1.6891     4.5161
H     -1.4898    -1.7385     3.8779
H      0.8248     0.5173     5.4538
H      0.5746     2.9930     5.3411
H     -0.8812     4.0133     3.5951
H     -1.7282     3.4451     1.1893
H     -3.2879     2.8970     1.9289
H     -2.5957     0.2155    -2.2766
H     -3.4868     1.1708    -4.3701
H     -4.4392     3.4591    -4.3904
H     -4.5107     4.7906    -2.3022
H     -3.6378     3.8670    -0.2098
H     -2.4867    -1.6099     0.7894
H     -4.2710    -3.1165     1.5870
H     -6.5010    -2.1961     2.1695
H     -6.9349     0.2354     1.9455
H     -5.1535     1.7478     1.1601
73
{"conf": 2, "E": 133.72, "rms": -1.0, "geom": "OH", "total_charge": 0, "CA_charge": 1, "smiles": "C[C:1]#[6N:2]->[Mn+:3]1(<-[3H-:4])(<-[4C-:5]#[O+:6])(<-[5C-:7]#[O+:8])<-[1P:9]([c:10]2[cH:11][cH:12][cH:13][cH:14][cH:15]2)([c:16]2[cH:17][cH:18][cH:19][cH:20][cH:21]2)[CH2:22][c:23]2[cH:24][cH:25][cH:26][c:27]([n:28]2)[CH2:29][2P:30]->1([c:31]1[cH:32][cH:33][cH:34][cH:35][cH:36]1)[c:37]1[cH:38][cH:39][cH:40][cH:41][cH:42]1", "smiles3D": "C([C:1]#[6N:2]->[Mn+:3]1(<-[3H-:4])(<-[4C-:5]#[O+:6])(<-[5C-:7]#[O+:8])<-[1P:9]([c:10]2[c:11]([H:46])[c:12]([H:47])[c:13]([H:48])[c:14]([H:49])[c:15]2[H:50])([c:16]2[c:17]([H:51])[c:18]([H:52])[c:19]([H:53])[c:20]([H:54])[c:21]2[H:55])[C:22]([H:56])([H:57])[c:23]2[c:24]([H:58])[c:25]([H:59])[c:26]([H:60])[c:27]([n:28]2)[C:29]([H:61])([H:62])[2P:30]->1([c:31]1[c:32]([H:63])[c:33]([H:64])[c:34]([H:65])[c:35]([H:66])[c:36]1[H:67])[c:37]1[c:38]([H:68])[c:39]([H:69])[c:40]([H:70])[c:41]([H:71])[c:42]1[H:72])([H:43])([H:44])[H:45]", "smiles3Dx": "C([C:1]#[6N:2]->[Mn+:3]1(<-[3H-:4])(<-[4C-:5]#[O+:6])(<-[5C-:7]#[O+:8])<-[1P:9]([c:10]2[c:11]([H:46])[c:12]([H:47])[c:13]([H:48])[c:14]([H:49])[c:15]2[H:50])([c:16]2[c:17]([H:51])[c:18]([H:52])[c:19]([H:53])[c:20]([H:54])[c:21]2[H:55])[C:22]([H:56])([H:57])[c:23]2[c:24]([H:58])[c:25]([H:59])[c:26]([H:60])[c:27]([n:28]2)[C:29]([H:61])([H:62])[2P:30]->1([c:31]1[c:32]([H:63])[c:33]([H:64])[c:34]([H:65])[c:35]([H:66])[c:36]1[H:67])[c:37]1[c:38]([H:68])[c:39]([H:69])[c:40]([H:70])[c:41]([H:71])[c:42]1[H:72])([H:43])([H:44])[H:45]", "dummies": []}
C     -4.1292    -2.7564    -0.3887
C     -2.9209    -1.9406    -0.2771
N     -1.9016    -1.2618    -0.1791
Mn     0.0000     0.0000     0.0000
H      0.1146    -0.0109    -1.8361
C     -1.3832     1.8186    -0.1168
O     -2.1182     2.7729    -0.1766
C     -0.2312     0.0405     2.2762
O     -0.3574     0.0595     3.4753
P      2.1095     1.7031     0.1185
C      3.4207     1.1954     1.2358
C      3.1189     0.9508     2.5852
C      4.1345     0.6580     3.4988
C      5.4598     0.5772     3.0698
C      5.7700     0.7825     1.7246
C      4.7602     1.0909     0.8077
C      1.6692     3.3765     0.5891
C      0.7975     4.1140    -0.2291
C      0.4492     5.4257     0.1044
C      0.9811     6.0214     1.2489
C      1.8711     5.3096     2.0553
C      2.2235     3.9964     1.7273
C      2.8593     1.9425    -1.5067
C      3.2231     0.6215    -2.1073
C      4.2092     0.4735    -3.0900
C      4.4900    -0.8114    -3.5771
C      3.7969    -1.9223    -3.0737
C      2.8170    -1.7216    -2.0928
N      2.5548    -0.4678    -1.6813
C      2.0877    -2.8532    -1.4354
P      1.3789    -2.3334     0.1463
C      2.7043    -2.3730     1.3510
C      4.0550    -2.4247     0.9562
C      5.0616    -2.5851     1.9132
C      4.7354    -2.6814     3.2675
C      3.4015    -2.5978     3.6706
C      2.3907    -2.4382     2.7190
C      0.3435    -3.7090     0.6464
C      0.5986    -5.0174     0.1908
C     -0.2105    -6.0788     0.6091
C     -1.2659    -5.8512     1.4943
C     -1.5074    -4.5626     1.9734
C     -0.7014    -3.4987     1.5590
H     -4.8781    -2.4111     0.3533
H     -4.5481    -2.6594    -1.4113
H     -3.8758    -3.8184    -0.1912
H      2.1089     1.0520     2.9479
H      3.8933     0.4954     4.5412
H      6.2447     0.3437     3.7773
H      6.7971     0.7070     1.3914
H      5.0544     1.2482    -0.2157
H      0.3877     3.6795    -1.1309
H     -0.2299     5.9822    -0.5286
H      0.7125     7.0382     1.5050
H      2.2961     5.7793     2.9330
H      2.9373     3.5012     2.3628
H      3.7594     2.5850    -1.4156
H      2.1294     2.4448    -2.1730
H      4.7536     1.3311    -3.4643
H      5.2530    -0.9478    -4.3323
H      4.0309    -2.9180    -3.4285
H      1.2712    -3.1949    -2.1054
H      2.7949    -3.6916    -1.2682
H      4.3522    -2.3561    -0.0768
H      6.0978    -2.6319     1.6041
H      5.5175    -2.8027     4.0055
H      3.1500    -2.6570     4.7216
H      1.3648    -2.3851     3.0545
H      1.4162    -5.2401    -0.4759
H     -0.0148    -7.0812     0.2503
H     -1.8899    -6.6746     1.8168
H     -2.3174    -4.3877     2.6696
H     -0.8955    -2.5161     1.9580
73
{"conf": 3, "E": 143.08, "rms": -1.0, "geom": "OH", "total_charge": 0, "CA_charge": 1, "smiles": "C[C:1]#[6N:2]->[Mn+:3]1(<-[3H-:4])(<-[4C-:5]#[O+:6])(<-[5C-:7]#[O+:8])<-[1P:9]([c:10]2[cH:11][cH:12][cH:13][cH:14][cH:15]2)([c:16]2[cH:17][cH:18][cH:19][cH:20][cH:21]2)[CH2:22][c:23]2[cH:24][cH:25][cH:26][c:27]([n:28]2)[CH2:29][2P:30]->1([c:31]1[cH:32][cH:33][cH:34][cH:35][cH:36]1)[c:37]1[cH:38][cH:39][cH:40][cH:41][cH:42]1", "smiles3D": "C([C:1]#[6N:2]->[Mn+:3]1(<-[3H-:4])(<-[4C-:5]#[O+:6])(<-[5C-:7]#[O+:8])<-[1P:9]([c:10]2[c:11]([H:46])[c:12]([H:47])[c:13]([H:48])[c:14]([H:49])[c:15]2[H:50])([c:16]2[c:17]([H:51])[c:18]([H:52])[c:19]([H:53])[c:20]([H:54])[c:21]2[H:55])[C:22]([H:56])([H:57])[c:23]2[c:24]([H:58])[c:25]([H:59])[c:26]([H:60])[c:27]([n:28]2)[C:29]([H:61])([H:62])[2P:30]->1([c:31]1[c:32]([H:63])[c:33]([H:64])[c:34]([H:65])[c:35]([H:66])[c:36]1[H:67])[c:37]1[c:38]([H:68])[c:39]([H:69])[c:40]([H:70])[c:41]([H:71])[c:42]1[H:72])([H:43])([H:44])[H:45]", "smiles3Dx": "C([C:1]#[6N:2]->[Mn+:3]1(<-[3H-:4])(<-[4C-:5]#[O+:6])(<-[5C-:7]#[O+:8])<-[1P:9]([c:10]2[c:11]([H:46])[c:12]([H:47])[c:13]([H:48])[c:14]([H:49])[c:15]2[H:50])([c:16]2[c:17]([H:51])[c:18]([H:52])[c:19]([H:53])[c:20]([H:54])[c:21]2[H:55])[C:22]([H:56])([H:57])[c:23]2[c:24]([H:58])[c:25]([H:59])[c:26]([H:60])[c:27]([n:28]2)[C:29]([H:61])([H:62])[2P:30]->1([c:31]1[c:32]([H:63])[c:33]([H:64])[c:34]([H:65])[c:35]([H:66])[c:36]1[H:67])[c:37]1[c:38]([H:68])[c:39]([H:69])[c:40]([H:70])[c:41]([H:71])[c:42]1[H:72])([H:43])([H:44])[H:45]", "dummies": []}
C     -3.6008     3.1409    -1.3991
C     -2.5375     2.2208    -0.9990
N     -1.6479     1.4467    -0.6548
Mn     0.0000     0.0000     0.0000
H     -1.1394    -1.4172    -0.2642
C      0.5857    -0.0919    -2.2111
O      0.8957    -0.1412    -3.3754
C      1.4335     1.7611     0.2857
O      2.1889     2.6885     0.4382
P      2.0565    -1.7112     0.3816
C      1.5784    -3.2952     1.0550
C      2.5217    -4.3288     1.1711
C      2.1563    -5.5504     1.7441
C      0.8521    -5.7435     2.2085
C     -0.0879    -4.7149     2.1000
C      0.2738    -3.4935     1.5244
C      2.8874    -2.1075    -1.1503
C      3.9784    -1.3380    -1.5879
C      4.5986    -1.6284    -2.8070
C      4.1257    -2.6751    -3.6028
C      3.0254    -3.4281    -3.1852
C      2.4014    -3.1416    -1.9675
C      3.3589    -1.1364     1.4879
C      2.8440    -1.2196     2.8787
C      3.3466    -2.1271     3.8219
C      2.5333    -2.4975     4.9008
C      1.2160    -2.0255     4.9765
C      0.7616    -1.1259     4.0037
N      1.6076    -0.7174     3.0427
C     -0.6906    -0.8132     3.8350
P     -0.9683     0.3939     2.5193
C     -0.4430     1.9881     3.1508
C     -0.7649     3.1459     2.4251
C     -0.3652     4.4043     2.8822
C      0.3578     4.5193     4.0706
C      0.6785     3.3759     4.8052
C      0.2811     2.1133     4.3533
C     -2.7488     0.5331     2.5155
C     -3.4130     1.1921     3.5644
C     -4.8072     1.2955     3.5575
C     -5.5461     0.7334     2.5132
C     -4.8918     0.0589     1.4790
C     -3.4977    -0.0483     1.4835
H     -4.5373     2.8744    -0.8670
H     -3.7623     3.0663    -2.4940
H     -3.3091     4.1785    -1.1367
H      3.5382    -4.1879     0.8263
H      2.8852    -6.3454     1.8331
H      0.5713    -6.6881     2.6560
H     -1.0951    -4.8615     2.4677
H     -0.4569    -2.7018     1.4671
H      4.3471    -0.5085    -1.0003
H      5.4421    -1.0368    -3.1386
H      4.6058    -2.8964    -4.5473
H      2.6514    -4.2299    -3.8087
H      1.5373    -3.7219    -1.6706
H      4.2640    -1.7703     1.3710
H      3.6105    -0.0823     1.2501
H      4.3136    -2.5943     3.6855
H      2.8935    -3.2129     5.6284
H      0.5500    -2.3906     5.7480
H     -1.2335    -1.7476     3.5823
H     -1.0949    -0.4159     4.7897
H     -1.3295     3.0774     1.5062
H     -0.6173     5.2907     2.3146
H      0.6669     5.4945     4.4242
H      1.2352     3.4679     5.7289
H      0.5444     1.2634     4.9592
H     -2.8584     1.6238     4.3876
H     -5.3151     1.8093     4.3635
H     -6.6254     0.8145     2.5088
H     -5.4653    -0.3838     0.6749
H     -3.0117    -0.5827     0.6826
73
{"conf": 4, "E": 137.03, "rms": -1.0, "geom": "OH", "total_charge": 0, "CA_charge": 1, "smiles": "C[C:1]#[6N:2]->[Mn+:3]1(<-[3H-:4])(<-[4C-:5]#[O+:6])(<-[5C-:7]#[O+:8])<-[1P:9]([c:10]2[cH:11][cH:12][cH:13][cH:14][cH:15]2)([c:16]2[cH:17][cH:18][cH:19][cH:20][cH:21]2)[CH2:22][c:23]2[cH:24][cH:25][cH:26][c:27]([n:28]2)[CH2:29][2P:30]->1([c:31]1[cH:32][cH:33][cH:34][cH:35][cH:36]1)[c:37]1[cH:38][cH:39][cH:40][cH:41][cH:42]1", "smiles3D": "C([C:1]#[6N:2]->[Mn+:3]1(<-[3H-:4])(<-[4C-:5]#[O+:6])(<-[5C-:7]#[O+:8])<-[1P:9]([c:10]2[c:11]([H:46])[c:12]([H:47])[c:13]([H:48])[c:14]([H:49])[c:15]2[H:50])([c:16]2[c:17]([H:51])[c:18]([H:52])[c:19]([H:53])[c:20]([H:54])[c:21]2[H:55])[C:22]([H:56])([H:57])[c:23]2[c:24]([H:58])[c:25]([H:59])[c:26]([H:60])[c:27]([n:28]2)[C:29]([H:61])([H:62])[2P:30]->1([c:31]1[c:32]([H:63])[c:33]([H:64])[c:34]([H:65])[c:35]([H:66])[c:36]1[H:67])[c:37]1[c:38]([H:68])[c:39]([H:69])[c:40]([H:70])[c:41]([H:71])[c:42]1[H:72])([H:43])([H:44])[H:45]", "smiles3Dx": "C([C:1]#[6N:2]->[Mn+:3]1(<-[3H-:4])(<-[4C-:5]#[O+:6])(<-[5C-:7]#[O+:8])<-[1P:9]([c:10]2[c:11]([H:46])[c:12]([H:47])[c:13]([H:48])[c:14]([H:49])[c:15]2[H:50])([c:16]2[c:17]([H:51])[c:18]([H:52])[c:19]([H:53])[c:20]([H:54])[c:21]2[H:55])[C:22]([H:56])([H:57])[c:23]2[c:24]([H:58])[c:25]([H:59])[c:26]([H:60])[c:27]([n:28]2)[C:29]([H:61])([H:62])[2P:30]->1([c:31]1[c:32]([H:63])[c:33]([H:64])[c:34]([H:65])[c:35]([H:66])[c:36]1[H:67])[c:37]1[c:38]([H:68])[c:39]([H:69])[c:40]([H:70])[c:41]([H:71])[c:42]1[H:72])([H:43])([H:44])[H:45]", "dummies": []}
C     -4.1006     0.0273    -2.8252
C     -2.8945     0.0250    -1.9984
N     -1.8771     0.0247    -1.3092
Mn     0.0000     0.0000     0.0000
H     -0.2395     1.7863     0.3694
C     -1.4361    -0.5250     1.7018
O     -2.1989    -0.8036     2.5934
C      0.1883    -2.2334    -0.4534
O      0.2794    -3.4121    -0.6919
P      2.0220    -0.1300     1.8133
C      1.5778    -0.9943     3.3210
C      0.5611    -0.4723     4.1381
C      0.2057    -1.1135     5.3279
C      0.8731    -2.2734     5.7239
C      1.9042    -2.7874     4.9355
C      2.2646    -2.1507     3.7434
C      3.5246    -0.9131     1.2154
C      3.4605    -2.2111     0.6839
C      4.6252    -2.8824     0.3035
C      5.8646    -2.2514     0.4136
C      5.9416    -0.9520     0.9161
C      4.7826    -0.2853     1.3253
C      2.4852     1.4999     2.4361
C      2.8870     2.3828     1.3026
C      3.8865     3.3590     1.4056
C      4.2592     4.0673     0.2550
C      3.6494     3.7797    -0.9739
C      2.6546     2.7937    -1.0214
N      2.2854     2.1783     0.1156
C      1.9951     2.3680    -2.2904
P      1.4725     0.6405    -2.1987
C      2.9391    -0.3733    -2.4037
C      4.2316     0.1871    -2.4011
C      5.3484    -0.6200    -2.6394
C      5.1905    -1.9864    -2.8793
C      3.9159    -2.5551    -2.8573
C      2.7975    -1.7568    -2.6036
C      0.5498     0.4865    -3.7285
C     -0.6443     1.2083    -3.8786
C     -1.3704     1.1431    -5.0709
C     -0.8937     0.3814    -6.1387
C      0.3219    -0.2955    -6.0231
C      1.0531    -0.2323    -4.8323
H     -4.9426    -0.4139    -2.2533
H     -3.9202    -0.5713    -3.7417
H     -4.3507     1.0701    -3.1095
H      0.0399     0.4336     3.8591
H     -0.5852    -0.7076     5.9453
H      0.5985    -2.7681     6.6466
H      2.4319    -3.6777     5.2529
H      3.0864    -2.5686     3.1884
H      2.5203    -2.7342     0.6278
H      4.5657    -3.8925    -0.0806
H      6.7647    -2.7684     0.1074
H      6.9039    -0.4641     1.0015
H      4.9025     0.7024     1.7340
H      1.6145     1.9553     2.9496
H      3.3186     1.4009     3.1629
H      4.3814     3.5511     2.3491
H      5.0348     4.8199     0.3109
H      3.9572     4.3021    -1.8708
H      2.6944     2.4973    -3.1435
H      1.1049     3.0079    -2.4596
H      4.4030     1.2360    -2.2303
H      6.3389    -0.1839    -2.6414
H      6.0570    -2.6067    -3.0680
H      3.7939    -3.6155    -3.0359
H      1.8167    -2.2091    -2.6270
H     -1.0095     1.8359    -3.0762
H     -2.2986     1.6911    -5.1693
H     -1.4548     0.3337    -7.0630
H      0.7068    -0.8583    -6.8638
H      2.0116    -0.7232    -4.8126
73
{"conf": 5, "E": 139.08, "rms": -1.0, "geom": "OH", "total_charge": 0, "CA_charge": 1, "smiles": "C[C:1]#[6N:2]->[Mn+:3]1(<-[3H-:4])(<-[4C-:5]#[O+:6])(<-[5C-:7]#[O+:8])<-[1P:9]([c:10]2[cH:11][cH:12][cH:13][cH:14][cH:15]2)([c:16]2[cH:17][cH:18][cH:19][cH:20][cH:21]2)[CH2:22][c:23]2[cH:24][cH:25][cH:26][c:27]([n:28]2)[CH2:29][2P:30]->1([c:31]1[cH:32][cH:33][cH:34][cH:35][cH:36]1)[c:37]1[cH:38][cH:39][cH:40][cH:41][cH:42]1", "smiles3D": "C([C:1]#[6N:2]->[Mn+:3]1(<-[3H-:4])(<-[4C-:5]#[O+:6])(<-[5C-:7]#[O+:8])<-[1P:9]([c:10]2[c:11]([H:46])[c:12]([H:47])[c:13]([H:48])[c:14]([H:49])[c:15]2[H:50])([c:16]2[c:17]([H:51])[c:18]([H:52])[c:19]([H:53])[c:20]([H:54])[c:21]2[H:55])[C:22]([H:56])([H:57])[c:23]2[c:24]([H:58])[c:25]([H:59])[c:26]([H:60])[c:27]([n:28]2)[C:29]([H:61])([H:62])[2P:30]->1([c:31]1[c:32]([H:63])[c:33]([H:64])[c:34]([H:65])[c:35]([H:66])[c:36]1[H:67])[c:37]1[c:38]([H:68])[c:39]([H:69])[c:40]([H:70])[c:41]([H:71])[c:42]1[H:72])([H:43])([H:44])[H:45]", "smiles3Dx": "C([C:1]#[6N:2]->[Mn+:3]1(<-[3H-:4])(<-[4C-:5]#[O+:6])(<-[5C-:7]#[O+:8])<-[1P:9]([c:10]2[c:11]([H:46])[c:12]([H:47])[c:13]([H:48])[c:14]([H:49])[c:15]2[H:50])([c:16]2[c:17]([H:51])[c:18]([H:52])[c:19]([H:53])[c:20]([H:54])[c:21]2[H:55])[C:22]([H:56])([H:57])[c:23]2[c:24]([H:58])[c:25]([H:59])[c:26]([H:60])[c:27]([n:28]2)[C:29]([H:61])([H:62])[2P:30]->1([c:31]1[c:32]([H:63])[c:33]([H:64])[c:34]([H:65])[c:35]([H:66])[c:36]1[H:67])[c:37]1[c:38]([H:68])[c:39]([H:69])[c:40]([H:70])[c:41]([H:71])[c:42]1[H:72])([H:43])([H:44])[H:45]", "dummies": []}
C      1.8034     1.5761    -4.3645
C      1.2825     1.1017    -3.0833
N      0.8383     0.7107    -2.0068
Mn     0.0000     0.0000     0.0000
H     -1.5718    -0.4379    -0.8406
C      0.8412    -2.0629    -0.5257
O      1.2839    -3.1504    -0.8003
C      2.0043     0.5431     0.9625
O      3.0635     0.8250     1.4652
P     -0.8335    -1.1850     2.3191
C      0.2587    -2.5554     2.6875
C      1.5690    -2.2959     3.1196
C      2.4485    -3.3492     3.3842
C      2.0313    -4.6703     3.2092
C      0.7352    -4.9396     2.7638
C     -0.1496    -3.8900     2.4974
C     -2.4567    -1.9347     2.1957
C     -2.9375    -2.3511     0.9451
C     -4.2007    -2.9390     0.8332
C     -4.9820    -3.1420     1.9726
C     -4.4904    -2.7800     3.2286
C     -3.2271    -2.1923     3.3460
C     -0.8581    -0.2683     3.8776
C      0.0202     0.9188     3.7942
C      1.1776     1.1156     4.5598
C      1.9725     2.2425     4.2983
C      1.6292     3.1183     3.2561
C      0.4670     2.8608     2.5170
N     -0.3074     1.8137     2.8576
C      0.1138     3.5861     1.2609
P     -0.9313     2.5279     0.2360
C     -2.5665     2.6397     0.9410
C     -3.1627     3.8897     1.1736
C     -4.4446     3.9608     1.7289
C     -5.1393     2.7884     2.0418
C     -4.5578     1.5431     1.7877
C     -3.2787     1.4710     1.2299
C     -1.1023     3.3434    -1.3450
C     -0.6866     4.6743    -1.5357
C     -0.8344     5.2812    -2.7872
C     -1.4029     4.5731    -3.8490
C     -1.8336     3.2580    -3.6600
C     -1.6899     2.6471    -2.4111
H      1.3095     2.5334    -4.6305
H      2.8983     1.7344    -4.2828
H      1.5952     0.8215    -5.1505
H      1.9155    -1.2805     3.2478
H      3.4558    -3.1405     3.7207
H      2.7142    -5.4850     3.4126
H      0.4169    -5.9641     2.6194
H     -1.1367    -4.1387     2.1383
H     -2.3257    -2.2624     0.0624
H     -4.5675    -3.2515    -0.1360
H     -5.9583    -3.6009     1.8849
H     -5.0842    -2.9657     4.1143
H     -2.8589    -1.9665     4.3362
H     -1.8921     0.0769     4.0858
H     -0.5246    -0.9288     4.7064
H      1.4664     0.4084     5.3268
H      2.8743     2.4123     4.8718
H      2.2751     3.9500     3.0049
H     -0.4217     4.5217     1.5165
H      1.0426     3.8324     0.7037
H     -2.6477     4.8066     0.9199
H     -4.9011     4.9248     1.9128
H     -6.1311     2.8449     2.4713
H     -5.0995     0.6341     2.0162
H     -2.8488     0.5083     1.0121
H     -0.2555     5.2560    -0.7352
H     -0.5099     6.3034    -2.9333
H     -1.5148     5.0454    -4.8164
H     -2.2793     2.7116    -4.4810
H     -2.0316     1.6286    -2.2775
73
{"conf": 6, "E": 139.64, "rms": -1.0, "geom": "OH", "total_charge": 0, "CA_charge": 1, "smiles": "C[C:1]#[6N:2]->[Mn+:3]1(<-[3H-:4])(<-[4C-:5]#[O+:6])(<-[5C-:7]#[O+:8])<-[1P:9]([c:10]2[cH:11][cH:12][cH:13][cH:14][cH:15]2)([c:16]2[cH:17][cH:18][cH:19][cH:20][cH:21]2)[CH2:22][c:23]2[cH:24][cH:25][cH:26][c:27]([n:28]2)[CH2:29][2P:30]->1([c:31]1[cH:32][cH:33][cH:34][cH:35][cH:36]1)[c:37]1[cH:38][cH:39][cH:40][cH:41][cH:42]1", "smiles3D": "C([C:1]#[6N:2]->[Mn+:3]1(<-[3H-:4])(<-[4C-:5]#[O+:6])(<-[5C-:7]#[O+:8])<-[1P:9]([c:10]2[c:11]([H:46])[c:12]([H:47])[c:13]([H:48])[c:14]([H:49])[c:15]2[H:50])([c:16]2[c:17]([H:51])[c:18]([H:52])[c:19]([H:53])[c:20]([H:54])[c:21]2[H:55])[C:22]([H:56])([H:57])[c:23]2[c:24]([H:58])[c:25]([H:59])[c:26]([H:60])[c:27]([n:28]2)[C:29]([H:61])([H:62])[2P:30]->1([c:31]1[c:32]([H:63])[c:33]([H:64])[c:34]([H:65])[c:35]([H:66])[c:36]1[H:67])[c:37]1[c:38]([H:68])[c:39]([H:69])[c:40]([H:70])[c:41]([H:71])[c:42]1[H:72])([H:43])([H:44])[H:45]", "smiles3Dx": "C([C:1]#[6N:2]->[Mn+:3]1(<-[3H-:4])(<-[4C-:5]#[O+:6])(<-[5C-:7]#[O+:8])<-[1P:9]([c:10]2[c:11]([H:46])[c:12]([H:47])[c:13]([H:48])[c:14]([H:49])[c:15]2[H:50])([c:16]2[c:17]([H:51])[c:18]([H:52])[c:19]([H:53])[c:20]([H:54])[c:21]2[H:55])[C:22]([H:56])([H:57])[c:23]2[c:24]([H:58])[c:25]([H:59])[c:26]([H:60])[c:27]([n:28]2)[C:29]([H:61])([H:62])[2P:30]->1([c:31]1[c:32]([H:63])[c:33]([H:64])[c:34]([H:65])[c:35]([H:66])[c:36]1[H:67])[c:37]1[c:38]([H:68])[c:39]([H:69])[c:40]([H:70])[c:41]([H:71])[c:42]1[H:72])([H:43])([H:44])[H:45]", "dummies": []}
C     -3.3028     1.4855    -3.4159
C     -2.3437     1.0440    -2.4044
N     -1.5304     0.6761    -1.5605
Mn     0.0000     0.0000     0.0000
H     -0.6030     1.3181     1.1303
C     -1.6223    -1.4216     0.7680
O     -2.4756    -2.1710     1.1734
C      0.7108    -1.6403    -1.4315
O      1.0862    -2.5032    -2.1856
P      1.5639    -1.0008     2.0014
C      0.5598    -1.4574     3.4084
C      0.9457    -2.5100     4.2582
C      0.1669    -2.8329     5.3737
C     -0.9882    -2.1003     5.6585
C     -1.3616    -1.0368     4.8331
C     -0.5865    -0.7110     3.7165
C      2.3643    -2.5374     1.5403
C      3.7241    -2.7840     1.8188
C      4.3066    -4.0000     1.4470
C      3.5409    -4.9843     0.8187
C      2.1849    -4.7613     0.5733
C      1.5974    -3.5481     0.9411
C      2.8103     0.0535     2.7638
C      2.3436     1.4548     2.7150
C      1.5203     2.0341     3.6903
C      0.8310     3.2136     3.3753
C      0.9074     3.7435     2.0789
C      1.7295     3.1071     1.1384
N      2.4562     2.0387     1.5145
C      1.6552     3.3694    -0.3262
P      1.6385     1.7883    -1.1987
C      1.1772     2.1642    -2.8872
C      0.8046     1.1235    -3.7502
C      0.4397     1.3953    -5.0718
C      0.4598     2.7077    -5.5476
C      0.8545     3.7489    -4.7048
C      1.2187     3.4827    -3.3810
C      3.3498     1.2955    -1.3263
C      3.7540     0.0385    -0.8616
C      5.0929    -0.3511    -0.9541
C      6.0337     0.5102    -1.5250
C      5.6339     1.7593    -2.0087
C      4.2949     2.1519    -1.9143
H     -3.8408     0.6056    -3.8244
H     -2.7613     2.0015    -4.2356
H     -4.0307     2.1846    -2.9554
H      1.8481    -3.0767     4.0751
H      0.4633    -3.6472     6.0222
H     -1.5881    -2.3502     6.5240
H     -2.2486    -0.4605     5.0620
H     -0.8788     0.1276     3.1016
H      4.3464    -2.0757     2.3386
H      5.3526    -4.1837     1.6563
H      3.9949    -5.9249     0.5353
H      1.5869    -5.5309     0.1026
H      0.5403    -3.4009     0.7635
H      2.9802    -0.2563     3.8171
H      3.7619    -0.0205     2.2007
H      1.3735     1.5554     4.6502
H      0.1800     3.6713     4.1087
H      0.2979     4.5940     1.8012
H      0.7247     3.9296    -0.5598
H      2.5351     3.9680    -0.6363
H      0.7942     0.1018    -3.4072
H      0.1438     0.5870    -5.7279
H      0.1781     2.9168    -6.5715
H      0.8827     4.7642    -5.0789
H      1.5375     4.3110    -2.7669
H      3.0384    -0.6407    -0.4324
H      5.3997    -1.3219    -0.5863
H      7.0702     0.2076    -1.5982
H      6.3612     2.4225    -2.4588
H      4.0012     3.1177    -2.3037
73
{"conf": 7, "E": 139.37, "rms": -1.0, "geom": "OH", "total_charge": 0, "CA_charge": 1, "smiles": "C[C:1]#[6N:2]->[Mn+:3]1(<-[3H-:4])(<-[4C-:5]#[O+:6])(<-[5C-:7]#[O+:8])<-[1P:9]([c:10]2[cH:11][cH:12][cH:13][cH:14][cH:15]2)([c:16]2[cH:17][cH:18][cH:19][cH:20][cH:21]2)[CH2:22][c:23]2[cH:24][cH:25][cH:26][c:27]([n:28]2)[CH2:29][2P:30]->1([c:31]1[cH:32][cH:33][cH:34][cH:35][cH:36]1)[c:37]1[cH:38][cH:39][cH:40][cH:41][cH:42]1", "smiles3D": "C([C:1]#[6N:2]->[Mn+:3]1(<-[3H-:4])(<-[4C-:5]#[O+:6])(<-[5C-:7]#[O+:8])<-[1P:9]([c:10]2[c:11]([H:46])[c:12]([H:47])[c:13]([H:48])[c:14]([H:49])[c:15]2[H:50])([c:16]2[c:17]([H:51])[c:18]([H:52])[c:19]([H:53])[c:20]([H:54])[c:21]2[H:55])[C:22]([H:56])([H:57])[c:23]2[c:24]([H:58])[c:25]([H:59])[c:26]([H:60])[c:27]([n:28]2)[C:29]([H:61])([H:62])[2P:30]->1([c:31]1[c:32]([H:63])[c:33]([H:64])[c:34]([H:65])[c:35]([H:66])[c:36]1[H:67])[c:37]1[c:38]([H:68])[c:39]([H:69])[c:40]([H:70])[c:41]([H:71])[c:42]1[H:72])([H:43])([H:44])[H:45]", "smiles3Dx": "C([C:1]#[6N:2]->[Mn+:3]1(<-[3H-:4])(<-[4C-:5]#[O+:6])(<-[5C-:7]#[O+:8])<-[1P:9]([c:10]2[c:11]([H:46])[c:12]([H:47])[c:13]([H:48])[c:14]([H:49])[c:15]2[H:50])([c:16]2[c:17]([H:51])[c:18]([H:52])[c:19]([H:53])[c:20]([H:54])[c:21]2[H:55])[C:22]([H:56])([H:57])[c:23]2[c:24]([H:58])[c:25]([H:59])[c:26]([H:60])[c:27]([n:28]2)[C:29]([H:61])([H:62])[2P:30]->1([c:31]1[c:32]([H:63])[c:33]([H:64])[c:34]([H:65])[c:35]([H:66])[c:36]1[H:67])[c:37]1[c:38]([H:68])[c:39]([H:69])[c:40]([H:70])[c:41]([H:71])[c:42]1[H:72])([H:43])([H:44])[H:45]", "dummies": []}
C      2.3394    -4.2537    -1.1005
C      1.6359    -3.0140    -0.7752
N      1.0550    -1.9664    -0.5033
Mn     0.0000     0.0000     0.0000
H     -0.8103    -0.0157    -1.6470
C     -1.7197    -1.2742     0.8103
O     -2.6259    -1.9459     1.2369
C      0.9554    -0.0515     2.0793
O      1.4589    -0.0840     3.1745
P     -1.5360     2.1281     0.6473
C     -1.4597     3.4557    -0.5465
C     -0.7619     3.2703    -1.7447
C     -0.6833     4.3018    -2.6839
C     -1.3207     5.5207    -2.4369
C     -2.0450     5.7035    -1.2550
C     -2.1209     4.6731    -0.3122
C     -3.2753     1.7292     0.7793
C     -4.1343     1.9313    -0.3159
C     -5.4877     1.5941    -0.2214
C     -5.9904     1.0352     0.9557
C     -5.1377     0.8012     2.0368
C     -3.7834     1.1378     1.9490
C     -1.0848     2.8926     2.2217
C      0.3949     3.0956     2.2664
C      1.1252     3.1611     3.4606
C      2.5271     3.1236     3.3964
C      3.1703     2.9860     2.1566
C      2.3864     2.9359     0.9961
N      1.0581     3.0434     1.0960
C      2.9086     2.6986    -0.3674
P      2.2453     1.1578    -1.0430
C      3.6086     0.0153    -0.8380
C      4.1418    -0.1992     0.4428
C      5.1686    -1.1274     0.6355
C      5.6647    -1.8575    -0.4466
C      5.1320    -1.6626    -1.7227
C      4.1048    -0.7349    -1.9222
C      2.1581     1.4252    -2.8131
C      1.3115     0.6264    -3.5966
C      1.2346     0.8212    -4.9785
C      2.0235     1.7957    -5.5932
C      2.9090     2.5594    -4.8298
C      2.9904     2.3676    -3.4471
H      1.6852    -5.1210    -0.8762
H      2.6034    -4.2557    -2.1780
H      3.2663    -4.3207    -0.4943
H     -0.2917     2.3251    -1.9555
H     -0.1342     4.1531    -3.6049
H     -1.2631     6.3189    -3.1655
H     -2.5521     6.6419    -1.0719
H     -2.7073     4.8243     0.5838
H     -3.7658     2.3392    -1.2474
H     -6.1458     1.7592    -1.0647
H     -7.0378     0.7713     1.0254
H     -5.5243     0.3486     2.9409
H     -3.1409     0.9086     2.7862
H     -1.5963     3.8681     2.3342
H     -1.3824     2.2280     3.0557
H      0.6223     3.1951     4.4186
H      3.1107     3.1569     4.3071
H      4.2486     2.9051     2.1059
H      4.0184     2.6504    -0.3449
H      2.5979     3.5471    -1.0117
H      3.7590     0.3420     1.2962
H      5.5751    -1.2857     1.6260
H      6.4568    -2.5792    -0.2951
H      5.5097    -2.2378    -2.5582
H      3.7047    -0.6295    -2.9190
H      0.7430    -0.1742    -3.1524
H      0.5744     0.2053    -5.5753
H      1.9659     1.9428    -6.6639
H      3.5423     3.2932    -5.3116
H      3.7184     2.9429    -2.8939
73
{"conf": 8, "E": 139.34, "rms": -1.0, "geom": "OH", "total_charge": 0, "CA_charge": 1, "smiles": "C[C:1]#[6N:2]->[Mn+:3]1(<-[3H-:4])(<-[4C-:5]#[O+:6])(<-[5C-:7]#[O+:8])<-[1P:9]([c:10]2[cH:11][cH:12][cH:13][cH:14][cH:15]2)([c:16]2[cH:17][cH:18][cH:19][cH:20][cH:21]2)[CH2:22][c:23]2[cH:24][cH:25][cH:26][c:27]([n:28]2)[CH2:29][2P:30]->1([c:31]1[cH:32][cH:33][cH:34][cH:35][cH:36]1)[c:37]1[cH:38][cH:39][cH:40][cH:41][cH:42]1", "smiles3D": "C([C:1]#[6N:2]->[Mn+:3]1(<-[3H-:4])(<-[4C-:5]#[O+:6])(<-[5C-:7]#[O+:8])<-[1P:9]([c:10]2[c:11]([H:46])[c:12]([H:47])[c:13]([H:48])[c:14]([H:49])[c:15]2[H:50])([c:16]2[c:17]([H:51])[c:18]([H:52])[c:19]([H:53])[c:20]([H:54])[c:21]2[H:55])[C:22]([H:56])([H:57])[c:23]2[c:24]([H:58])[c:25]([H:59])[c:26]([H:60])[c:27]([n:28]2)[C:29]([H:61])([H:62])[2P:30]->1([c:31]1[c:32]([H:63])[c:33]([H:64])[c:34]([H:65])[c:35]([H:66])[c:36]1[H:67])[c:37]1[c:38]([H:68])[c:39]([H:69])[c:40]([H:70])[c:41]([H:71])[c:42]1[H:72])([H:43])([H:44])[H:45]", "smiles3Dx": "C([C:1]#[6N:2]->[Mn+:3]1(<-[3H-:4])(<-[4C-:5]#[O+:6])(<-[5C-:7]#[O+:8])<-[1P:9]([c:10]2[c:11]([H:46])[c:12]([H:47])[c:13]([H:48])[c:14]([H:49])[c:15]2[H:50])([c:16]2[c:17]([H:51])[c:18]([H:52])[c:19]([H:53])[c:20]([H:54])[c:21]2[H:55])[C:22]([H:56])([H:57])[c:23]2[c:24]([H:58])[c:25]([H:59])[c:26]([H:60])[c:27]([n:28]2)[C:29]([H:61])([H:62])[2P:30]->1([c:31]1[c:32]([H:63])[c:33]([H:64])[c:34]([H:65])[c:35]([H:66])[c:36]1[H:67])[c:37]1[c:38]([H:68])[c:39]([H:69])[c:40]([H:70])[c:41]([H:71])[c:42]1[H:72])([H:43])([H:44])[H:45]", "dummies": []}
C     -4.8231     1.2134    -0.2292
C     -3.4093     0.8459    -0.1700
N     -2.2198     0.5442    -0.1138
Mn     0.0000     0.0000     0.0000
H     -0.2184    -0.6240     1.7151
C     -0.6051    -2.0602    -0.7914
O     -0.9249    -3.1454    -1.2090
C      0.2690     0.7041    -2.1625
O      0.4132     1.0736    -3.3013
P      2.5278    -0.9434    -0.0329
C      2.7613    -2.2768    -1.2042
C      3.2665    -2.0080    -2.4891
C      3.4222    -3.0426    -3.4162
C      3.0561    -4.3473    -3.0785
C      2.5208    -4.6174    -1.8171
C      2.3638    -3.5871    -0.8849
C      3.7842     0.2571    -0.4558
C      3.4160     1.5505    -0.8438
C      4.3925     2.4945    -1.1728
C      5.7447     2.1449    -1.1317
C      6.1197     0.8479    -0.7703
C      5.1440    -0.0971    -0.4378
C      3.0371    -1.5942     1.5742
C      2.5940    -0.6387     2.6323
C      1.9152    -1.0398     3.7918
C      1.2375    -0.0711     4.5464
C      1.1935     1.2577     4.1015
C      1.9086     1.6053     2.9473
N      2.6165     0.6672     2.3026
C      1.6577     2.8388     2.1692
P      0.3440     2.5227     0.9766
C     -1.1108     3.0322     1.8820
C     -1.4871     4.3863     1.9409
C     -2.6198     4.7687     2.6660
C     -3.3729     3.8097     3.3481
C     -2.9877     2.4673     3.3158
C     -1.8558     2.0805     2.5927
C      0.4808     3.7507    -0.3215
C      1.4304     4.7910    -0.2669
C      1.4986     5.7325    -1.2989
C      0.6127     5.6612    -2.3761
C     -0.3557     4.6565    -2.4168
C     -0.4280     3.7123    -1.3894
H     -5.0375     1.7017    -1.2020
H     -5.0550     1.9168     0.5970
H     -5.4469     0.3020    -0.1260
H      3.5325    -1.0023    -2.7856
H      3.8194    -2.8309    -4.4005
H      3.1735    -5.1462    -3.7992
H      2.2157    -5.6249    -1.5651
H      1.9058    -3.8206     0.0644
H      2.3790     1.8276    -0.9006
H      4.1002     3.4950    -1.4649
H      6.5006     2.8753    -1.3893
H      7.1664     0.5732    -0.7530
H      5.4522    -1.1028    -0.1848
H      4.1385    -1.7031     1.6118
H      2.5675    -2.5808     1.7484
H      1.8596    -2.0841     4.0715
H      0.6823    -0.3640     5.4279
H      0.5754     1.9847     4.6129
H      1.3635     3.6660     2.8501
H      2.5898     3.1155     1.6372
H     -0.9104     5.1511     1.4396
H     -2.9110     5.8105     2.7035
H     -4.2489     4.1080     3.9093
H     -3.5642     1.7263     3.8543
H     -1.5640     1.0406     2.5915
H      2.1053     4.9141     0.5634
H      2.2335     6.5261    -1.2578
H      0.6669     6.3935    -3.1711
H     -1.0551     4.6125    -3.2416
H     -1.2008     2.9555    -1.4234
73
{"conf": 9, "E": 139.37, "rms": -1.0, "geom": "OH", "total_charge": 0, "CA_charge": 1, "smiles": "C[C:1]#[6N:2]->[Mn+:3]1(<-[3H-:4])(<-[4C-:5]#[O+:6])(<-[5C-:7]#[O+:8])<-[1P:9]([c:10]2[cH:11][cH:12][cH:13][cH:14][cH:15]2)([c:16]2[cH:17][cH:18][cH:19][cH:20][cH:21]2)[CH2:22][c:23]2[cH:24][cH:25][cH:26][c:27]([n:28]2)[CH2:29][2P:30]->1([c:31]1[cH:32][cH:33][cH:34][cH:35][cH:36]1)[c:37]1[cH:38][cH:39][cH:40][cH:41][cH:42]1", "smiles3D": "C([C:1]#[6N:2]->[Mn+:3]1(<-[3H-:4])(<-[4C-:5]#[O+:6])(<-[5C-:7]#[O+:8])<-[1P:9]([c:10]2[c:11]([H:46])[c:12]([H:47])[c:13]([H:48])[c:14]([H:49])[c:15]2[H:50])([c:16]2[c:17]([H:51])[c:18]([H:52])[c:19]([H:53])[c:20]([H:54])[c:21]2[H:55])[C:22]([H:56])([H:57])[c:23]2[c:24]([H:58])[c:25]([H:59])[c:26]([H:60])[c:27]([n:28]2)[C:29]([H:61])([H:62])[2P:30]->1([c:31]1[c:32]([H:63])[c:33]([H:64])[c:34]([H:65])[c:35]([H:66])[c:36]1[H:67])[c:37]1[c:38]([H:68])[c:39]([H:69])[c:40]([H:70])[c:41]([H:71])[c:42]1[H:72])([H:43])([H:44])[H:45]", "smiles3Dx": "C([C:1]#[6N:2]->[Mn+:3]1(<-[3H-:4])(<-[4C-:5]#[O+:6])(<-[5C-:7]#[O+:8])<-[1P:9]([c:10]2[c:11]([H:46])[c:12]([H:47])[c:13]([H:48])[c:14]([H:49])[c:15]2[H:50])([c:16]2[c:17]([H:51])[c:18]([H:52])[c:19]([H:53])[c:20]([H:54])[c:21]2[H:55])[C:22]([H:56])([H:57])[c:23]2[c:24]([H:58])[c:25]([H:59])[c:26]([H:60])[c:27]([n:28]2)[C:29]([H:61])([H:62])[2P:30]->1([c:31]1[c:32]([H:63])[c:33]([H:64])[c:34]([H:65])[c:35]([H:66])[c:36]1[H:67])[c:37]1[c:38]([H:68])[c:39]([H:69])[c:40]([H:70])[c:41]([H:71])[c:42]1[H:72])([H:43])([H:44])[H:45]", "dummies": []}
C      0.3582     3.9783     2.9702
C      0.2597     2.8202     2.0832
N      0.1727     1.8408     1.3471
Mn     0.0000     0.0000     0.0000
H     -1.4560     0.7475    -0.8312
C      1.3558     1.1063    -1.4751
O      2.0699     1.6895    -2.2522
C      1.8697    -0.8689     0.9941
O      2.8565    -1.3216     1.5189
P     -0.0606    -1.9749    -1.8447
C      0.3466    -1.4130    -3.4941
C     -0.6743    -1.0653    -4.3969
C     -0.3553    -0.6004    -5.6761
C      0.9808    -0.4593    -6.0578
C      2.0008    -0.7716    -5.1563
C      1.6881    -1.2386    -3.8760
C     -1.6608    -2.7535    -2.0079
C     -2.7583    -2.2324    -1.3143
C     -4.0139    -2.8357    -1.4223
C     -4.1825    -3.9546    -2.2424
C     -3.0971    -4.4634    -2.9619
C     -1.8386    -3.8629    -2.8514
C      1.0814    -3.3302    -1.4899
C      0.9308    -3.7424    -0.0616
C      1.9551    -4.3542     0.6732
C      1.7982    -4.4941     2.0612
C      0.6489    -3.9935     2.6924
C     -0.3458    -3.4009     1.9029
N     -0.1873    -3.3489     0.5770
C     -1.5634    -2.7455     2.4281
P     -1.5704    -0.9866     2.0076
C     -3.3018    -0.5545     1.8418
C     -3.6670     0.5912     1.1187
C     -5.0130     0.9426     0.9829
C     -6.0034     0.1691     1.5917
C     -5.6471    -0.9424     2.3584
C     -4.3019    -1.2974     2.4982
C     -1.0687    -0.2100     3.5410
C      0.1546    -0.5699     4.1281
C      0.5928     0.0626     5.2948
C     -0.1809     1.0674     5.8793
C     -1.3928     1.4434     5.2959
C     -1.8370     0.8140     4.1289
H      0.8701     3.6806     3.9085
H      0.9376     4.7808     2.4693
H     -0.6603     4.3480     3.2080
H     -1.7167    -1.1413    -4.1182
H     -1.1451    -0.3417    -6.3696
H      1.2255    -0.0954    -7.0473
H      3.0355    -0.6418    -5.4462
H      2.4971    -1.4340    -3.1878
H     -2.6435    -1.3541    -0.7026
H     -4.8563    -2.4313    -0.8756
H     -5.1557    -4.4203    -2.3290
H     -3.2321    -5.3200    -3.6095
H     -1.0174    -4.2550    -3.4358
H      0.8677    -4.1936    -2.1494
H      2.1221    -2.9925    -1.6593
H      2.8702    -4.6739     0.1913
H      2.5833    -4.9491     2.6506
H      0.5459    -4.0529     3.7684
H     -1.6130    -2.8668     3.5314
H     -2.4477    -3.2367     1.9716
H     -2.9159     1.2381     0.6959
H     -5.2871     1.8242     0.4181
H     -7.0450     0.4446     1.4889
H     -6.4136    -1.5232     2.8552
H     -4.0586    -2.1351     3.1355
H      0.7768    -1.3319     3.6810
H      1.5365    -0.2219     5.7418
H      0.1618     1.5595     6.7803
H     -1.9854     2.2306     5.7439
H     -2.7676     1.1483     3.6964
73
{"conf": 10, "E": 361.57, "rms": -1.0, "geom": "OH", "total_charge": 0, "CA_charge": 1, "smiles": "C[C:1]#[6N:2]->[Mn+:3]1(<-[3H-:4])(<-[4C-:5]#[O+:6])(<-[5C-:7]#[O+:8])<-[1P:9]([c:10]2[cH:11][cH:12][cH:13][cH:14][cH:15]2)([c:16]2[cH:17][cH:18][cH:19][cH:20][cH:21]2)[CH2:22][c:23]2[cH:24][cH:25][cH:26][c:27]([n:28]2)[CH2:29][2P:30]->1([c:31]1[cH:32][cH:33][cH:34][cH:35][cH:36]1)[c:37]1[cH:38][cH:39][cH:40][cH:41][cH:42]1", "smiles3D": "C([C:1]#[6N:2]->[Mn+:3]1(<-[3H-:4])(<-[4C-:5]#[O+:6])(<-[5C-:7]#[O+:8])<-[1P:9]([c:10]2[c:11]([H:46])[c:12]([H:47])[c:13]([H:48])[c:14]([H:49])[c:15]2[H:50])([c:16]2[c:17]([H:51])[c:18]([H:52])[c:19]([H:53])[c:20]([H:54])[c:21]2[H:55])[C:22]([H:56])([H:57])[c:23]2[c:24]([H:58])[c:25]([H:59])[c:26]([H:60])[c:27]([n:28]2)[C:29]([H:61])([H:62])[2P:30]->1([c:31]1[c:32]([H:63])[c:33]([H:64])[c:34]([H:65])[c:35]([H:66])[c:36]1[H:67])[c:37]1[c:38]([H:68])[c:39]([H:69])[c:40]([H:70])[c:41]([H:71])[c:42]1[H:72])([H:43])([H:44])[H:45]", "smiles3Dx": "C([C:1]#[6N:2]->[Mn+:3]1(<-[3H-:4])(<-[4C-:5]#[O+:6])(<-[5C-:7]#[O+:8])<-[1P:9]([c:10]2[c:11]([H:46])[c:12]([H:47])[c:13]([H:48])[c:14]([H:49])[c:15]2[H:50])([c:16]2[c:17]([H:51])[c:18]([H:52])[c:19]([H:53])[c:20]([H:54])[c:21]2[H:55])[C:22]([H:56])([H:57])[c:23]2[c:24]([H:58])[c:25]([H:59])[c:26]([H:60])[c:27]([n:28]2)[C:29]([H:61])([H:62])[2P:30]->1([c:31]1[c:32]([H:63])[c:33]([H:64])[c:34]([H:65])[c:35]([H:66])[c:36]1[H:67])[c:37]1[c:38]([H:68])[c:39]([H:69])[c:40]([H:70])[c:41]([H:71])[c:42]1[H:72])([H:43])([H:44])[H:45]", "dummies": []}
C      3.7702     1.2511     3.0053
C      2.6678     0.8773     2.1203
N      1.7385     0.5686     1.3783
Mn     0.0000     0.0000     0.0000
H      0.2667     1.6522    -0.7561
C     -0.9069     0.0181     2.1022
O     -1.3186    -0.0176     3.2365
C     -0.2971    -2.0753     0.9217
O     -0.4534    -3.1690     1.4053
P     -1.5664    -1.0588    -1.9340
C     -0.5264    -1.9176    -3.0977
C     -1.0659    -2.4555    -4.2770
C     -0.2372    -3.1233    -5.1839
C      1.1289    -3.2565    -4.9177
C      1.6684    -2.7212    -3.7441
C      0.8428    -2.0522    -2.8351
C     -2.4292     0.1148    -2.9712
C     -3.7965    -0.0316    -3.2731
C     -4.3996     0.8070    -4.2160
C     -3.6490     1.7918    -4.8630
C     -2.2965     1.9533    -4.5547
C     -1.6897     1.1210    -3.6105
C     -2.7263    -2.3449    -1.4211
C     -3.6618    -1.8025    -0.3976
C     -4.9645    -2.2786    -0.2068
C     -5.8054    -1.5958     0.6844
C     -5.3468    -0.4414     1.3373
C     -4.0321    -0.0134     1.1092
N     -3.2452    -0.7327     0.2993
C     -3.5018     1.2804     1.6293
P     -1.9796     1.7933     0.7645
C     -2.5549     2.7706    -0.6239
C     -1.7223     3.7641    -1.1683
C     -2.1951     4.6104    -2.1750
C     -3.5019     4.4754    -2.6468
C     -4.3288     3.4750    -2.1323
C     -3.8548     2.6107    -1.1409
C     -1.3132     3.0676     1.8394
C     -2.1582     3.8417     2.6589
C     -1.6219     4.8357     3.4836
C     -0.2472     5.0809     3.4846
C      0.5922     4.3439     2.6473
C      0.0604     3.3504     1.8207
H      4.7214     1.2443     2.4345
H      3.5887     2.2681     3.4102
H      3.8348     0.5257     3.8421
H     -2.1212    -2.3570    -4.4969
H     -0.6537    -3.5370    -6.0932
H      1.7691    -3.7736    -5.6207
H      2.7262    -2.8242    -3.5393
H      1.2702    -1.6396    -1.9295
H     -4.4070    -0.7886    -2.8087
H     -5.4499     0.6899    -4.4493
H     -4.1185     2.4382    -5.5929
H     -1.7172     2.7219    -5.0495
H     -0.6344     1.2414    -3.3992
H     -2.1606    -3.1930    -0.9840
H     -3.2961    -2.7091    -2.3010
H     -5.3288    -3.1383    -0.7546
H     -6.8202    -1.9378     0.8399
H     -6.0090     0.1202     1.9839
H     -3.3071     1.1830     2.7138
H     -4.2771     2.0618     1.4912
H     -0.7131     3.9022    -0.8066
H     -1.5503     5.3778    -2.5831
H     -3.8683     5.1344    -3.4231
H     -5.3341     3.3568    -2.5155
H     -4.5135     1.8303    -0.7937
H     -3.2280     3.7009     2.6651
H     -2.2746     5.4219     4.1175
H      0.1649     5.8527     4.1216
H      1.6546     4.5507     2.6290
H      0.7192     2.8339     1.1456
73
{"conf": 11, "E": 132.62, "rms": -1.0, "geom": "OH", "total_charge": 0, "CA_charge": 1, "smiles": "C[C:1]#[6N:2]->[Mn+:3]1(<-[3H-:4])(<-[4C-:5]#[O+:6])(<-[5C-:7]#[O+:8])<-[1P:9]([c:10]2[cH:11][cH:12][cH:13][cH:14][cH:15]2)([c:16]2[cH:17][cH:18][cH:19][cH:20][cH:21]2)[CH2:22][c:23]2[cH:24][cH:25][cH:26][c:27]([n:28]2)[CH2:29][2P:30]->1([c:31]1[cH:32][cH:33][cH:34][cH:35][cH:36]1)[c:37]1[cH:38][cH:39][cH:40][cH:41][cH:42]1", "smiles3D": "C([C:1]#[6N:2]->[Mn+:3]1(<-[3H-:4])(<-[4C-:5]#[O+:6])(<-[5C-:7]#[O+:8])<-[1P:9]([c:10]2[c:11]([H:46])[c:12]([H:47])[c:13]([H:48])[c:14]([H:49])[c:15]2[H:50])([c:16]2[c:17]([H:51])[c:18]([H:52])[c:19]([H:53])[c:20]([H:54])[c:21]2[H:55])[C:22]([H:56])([H:57])[c:23]2[c:24]([H:58])[c:25]([H:59])[c:26]([H:60])[c:27]([n:28]2)[C:29]([H:61])([H:62])[2P:30]->1([c:31]1[c:32]([H:63])[c:33]([H:64])[c:34]([H:65])[c:35]([H:66])[c:36]1[H:67])[c:37]1[c:38]([H:68])[c:39]([H:69])[c:40]([H:70])[c:41]([H:71])[c:42]1[H:72])([H:43])([H:44])[H:45]", "smiles3Dx": "C([C:1]#[6N:2]->[Mn+:3]1(<-[3H-:4])(<-[4C-:5]#[O+:6])(<-[5C-:7]#[O+:8])<-[1P:9]([c:10]2[c:11]([H:46])[c:12]([H:47])[c:13]([H:48])[c:14]([H:49])[c:15]2[H:50])([c:16]2[c:17]([H:51])[c:18]([H:52])[c:19]([H:53])[c:20]([H:54])[c:21]2[H:55])[C:22]([H:56])([H:57])[c:23]2[c:24]([H:58])[c:25]([H:59])[c:26]([H:60])[c:27]([n:28]2)[C:29]([H:61])([H:62])[2P:30]->1([c:31]1[c:32]([H:63])[c:33]([H:64])[c:34]([H:65])[c:35]([H:66])[c:36]1[H:67])[c:37]1[c:38]([H:68])[c:39]([H:69])[c:40]([H:70])[c:41]([H:71])[c:42]1[H:72])([H:43])([H:44])[H:45]", "dummies": []}
C     -4.1066    -2.6995    -0.8042
C     -2.8964    -1.9120    -0.5736
N     -1.8835    -1.2463    -0.3731
Mn     0.0000     0.0000     0.0000
H      0.2772    -0.8871     1.5875
C      1.1481    -1.6338    -1.1202
O      1.7524    -2.4940    -1.7111
C     -0.3707     1.0046    -2.0275
O     -0.5658     1.5327    -3.0939
P      2.3523     1.2984     0.3438
C      2.5783     2.0057     1.9739
C      2.6672     1.1512     3.0846
C      2.9724     1.6624     4.3488
C      3.1750     3.0330     4.5193
C      3.0512     3.8969     3.4294
C      2.7470     3.3918     2.1614
C      3.7586     0.2016     0.1899
C      3.6676    -1.1106     0.6792
C      4.7629    -1.9747     0.5964
C      5.9634    -1.5312     0.0380
C      6.0724    -0.2199    -0.4306
C      4.9794     0.6491    -0.3502
C      2.6414     2.6195    -0.8581
C      1.4283     3.4936    -0.9934
C      1.3666     4.5615    -1.8965
C      0.1549     5.2531    -2.0467
C     -0.9787     4.8557    -1.3215
C     -0.8692     3.7816    -0.4304
N      0.3248     3.1734    -0.2898
C     -2.0534     3.2088     0.2933
P     -1.5677     1.7853     1.2987
C     -3.1042     1.0468     1.8434
C     -4.2959     1.7941     1.8986
C     -5.4789     1.1966     2.3458
C     -5.4807    -0.1392     2.7540
C     -4.2965    -0.8785     2.7265
C     -3.1115    -0.2861     2.2814
C     -0.8718     2.4239     2.8205
C     -0.5875     3.7937     2.9844
C     -0.1671     4.2799     4.2263
C     -0.0116     3.4088     5.3064
C     -0.2549     2.0441     5.1418
C     -0.6751     1.5517     3.9033
H     -4.9312    -2.2988    -0.1792
H     -3.9165    -3.7578    -0.5311
H     -4.3898    -2.6378    -1.8750
H      2.5160     0.0865     2.9750
H      3.0492     0.9953     5.1975
H      3.4076     3.4280     5.4996
H      3.1866     4.9617     3.5681
H      2.6517     4.0969     1.3521
H      2.7514    -1.4669     1.1307
H      4.6821    -2.9872     0.9701
H      6.8117    -2.2006    -0.0239
H      7.0077     0.1261    -0.8514
H      5.1091     1.6600    -0.7038
H      3.5054     3.2377    -0.5415
H      2.8675     2.1634    -1.8450
H      2.2314     4.8401    -2.4851
H      0.0870     6.0770    -2.7451
H     -1.9249     5.3615    -1.4661
H     -2.8065     2.8803    -0.4537
H     -2.5032     3.9913     0.9372
H     -4.3294     2.8330     1.6097
H     -6.3949     1.7721     2.3805
H     -6.3977    -0.5986     3.0997
H     -4.2955    -1.9105     3.0526
H     -2.2007    -0.8700     2.2801
H     -0.6841     4.5005     2.1764
H      0.0436     5.3343     4.3500
H      0.3171     3.7883     6.2650
H     -0.1156     1.3663     5.9739
H     -0.8599     0.4918     3.7987
73
{"conf": 12, "E": 139.08, "rms": -1.0, "geom": "OH", "total_charge": 0, "CA_charge": 1, "smiles": "C[C:1]#[6N:2]->[Mn+:3]1(<-[3H-:4])(<-[4C-:5]#[O+:6])(<-[5C-:7]#[O+:8])<-[1P:9]([c:10]2[cH:11][cH:12][cH:13][cH:14][cH:15]2)([c:16]2[cH:17][cH:18][cH:19][cH:20][cH:21]2)[CH2:22][c:23]2[cH:24][cH:25][cH:26][c:27]([n:28]2)[CH2:29][2P:30]->1([c:31]1[cH:32][cH:33][cH:34][cH:35][cH:36]1)[c:37]1[cH:38][cH:39][cH:40][cH:41][cH:42]1", "smiles3D": "C([C:1]#[6N:2]->[Mn+:3]1(<-[3H-:4])(<-[4C-:5]#[O+:6])(<-[5C-:7]#[O+:8])<-[1P:9]([c:10]2[c:11]([H:46])[c:12]([H:47])[c:13]([H:48])[c:14]([H:49])[c:15]2[H:50])([c:16]2[c:17]([H:51])[c:18]([H:52])[c:19]([H:53])[c:20]([H:54])[c:21]2[H:55])[C:22]([H:56])([H:57])[c:23]2[c:24]([H:58])[c:25]([H:59])[c:26]([H:60])[c:27]([n:28]2)[C:29]([H:61])([H:62])[2P:30]->1([c:31]1[c:32]([H:63])[c:33]([H:64])[c:34]([H:65])[c:35]([H:66])[c:36]1[H:67])[c:37]1[c:38]([H:68])[c:39]([H:69])[c:40]([H:70])[c:41]([H:71])[c:42]1[H:72])([H:43])([H:44])[H:45]", "smiles3Dx": "C([C:1]#[6N:2]->[Mn+:3]1(<-[3H-:4])(<-[4C-:5]#[O+:6])(<-[5C-:7]#[O+:8])<-[1P:9]([c:10]2[c:11]([H:46])[c:12]([H:47])[c:13]([H:48])[c:14]([H:49])[c:15]2[H:50])([c:16]2[c:17]([H:51])[c:18]([H:52])[c:19]([H:53])[c:20]([H:54])[c:21]2[H:55])[C:22]([H:56])([H:57])[c:23]2[c:24]([H:58])[c:25]([H:59])[c:26]([H:60])[c:27]([n:28]2)[C:29]([H:61])([H:62])[2P:30]->1([c:31]1[c:32]([H:63])[c:33]([H:64])[c:34]([H:65])[c:35]([H:66])[c:36]1[H:67])[c:37]1[c:38]([H:68])[c:39]([H:69])[c:40]([H:70])[c:41]([H:71])[c:42]1[H:72])([H:43])([H:44])[H:45]", "dummies": []}
C      0.5829     4.8571     0.9242
C      0.3995     3.4335     0.6456
N      0.2535     2.2354     0.4171
Mn     0.0000     0.0000     0.0000
H     -0.4359    -0.2539     1.7648
C     -2.1930     0.4663    -0.4615
O     -3.3485     0.7097    -0.7056
C      0.5210     0.4099    -2.1907
O      0.7902     0.6303    -3.3453
P     -0.6614    -2.5837    -0.6034
C     -1.2674    -3.5139     0.8036
C     -1.8576    -2.8384     1.8825
C     -2.3364    -3.5502     2.9860
C     -2.2558    -4.9441     3.0087
C     -1.7189    -5.6293     1.9167
C     -1.2394    -4.9219     0.8101
C     -2.0374    -2.5706    -1.7494
C     -1.8262    -2.1615    -3.0756
C     -2.8909    -2.1145    -3.9797
C     -4.1774    -2.4650    -3.5650
C     -4.4019    -2.8577    -2.2436
C     -3.3407    -2.9067    -1.3341
C      0.5214    -3.6829    -1.4174
C      1.5870    -2.8987    -2.0783
C      1.8117    -2.8568    -3.4611
C      2.7939    -1.9847    -3.9561
C      3.4937    -1.1427    -3.0772
C      3.2149    -1.2211    -1.7063
N      2.3232    -2.1304    -1.2701
C      3.7293    -0.2404    -0.7052
P      2.6039    -0.1845     0.7064
C      2.9929    -1.6223     1.6885
C      1.9672    -2.4805     2.0984
C      2.2576    -3.6136     2.8629
C      3.5767    -3.8833     3.2379
C      4.6033    -3.0141     2.8559
C      4.3140    -1.8815     2.0877
C      3.1308     1.1783     1.7356
C      2.3097     1.5890     2.7957
C      2.6941     2.6540     3.6151
C      3.9074     3.3080     3.3890
C      4.7409     2.8928     2.3474
C      4.3605     1.8287     1.5232
H      1.5189     5.0010     1.5025
H     -0.2781     5.2322     1.5147
H      0.6488     5.4157    -0.0319
H     -1.9877    -1.7689     1.8578
H     -2.7843    -3.0214     3.8174
H     -2.6305    -5.4942     3.8621
H     -1.6849    -6.7111     1.9224
H     -0.8727    -5.4846    -0.0360
H     -0.8410    -1.8729    -3.4124
H     -2.7188    -1.8016    -5.0014
H     -5.0013    -2.4263    -4.2657
H     -5.4016    -3.1195    -1.9215
H     -3.5580    -3.1984    -0.3178
H     -0.0056    -4.3123    -2.1661
H      0.9929    -4.3427    -0.6598
H      1.2321    -3.4696    -4.1396
H      2.9809    -1.9299    -5.0205
H      4.2025    -0.4195    -3.4600
H      3.7832     0.7671    -1.1699
H      4.7413    -0.5493    -0.3766
H      0.9454    -2.2652     1.8367
H      1.4594    -4.2776     3.1694
H      3.8020    -4.7591     3.8324
H      5.6227    -3.2159     3.1586
H      5.1179    -1.2098     1.8176
H      1.3686     1.0885     2.9847
H      2.0512     2.9719     4.4257
H      4.2043     4.1325     4.0241
H      5.6850     3.3949     2.1798
H      5.0356     1.5268     0.7370
73
{"conf": 13, "E": 138.88, "rms": -1.0, "geom": "OH", "total_charge": 0, "CA_charge": 1, "smiles": "C[C:1]#[6N:2]->[Mn+:3]1(<-[3H-:4])(<-[4C-:5]#[O+:6])(<-[5C-:7]#[O+:8])<-[1P:9]([c:10]2[cH:11][cH:12][cH:13][cH:14][cH:15]2)([c:16]2[cH:17][cH:18][cH:19][cH:20][cH:21]2)[CH2:22][c:23]2[cH:24][cH:25][cH:26][c:27]([n:28]2)[CH2:29][2P:30]->1([c:31]1[cH:32][cH:33][cH:34][cH:35][cH:36]1)[c:37]1[cH:38][cH:39][cH:40][cH:41][cH:42]1", "smiles3D": "C([C:1]#[6N:2]->[Mn+:3]1(<-[3H-:4])(<-[4C-:5]#[O+:6])(<-[5C-:7]#[O+:8])<-[1P:9]([c:10]2[c:11]([H:46])[c:12]([H:47])[c:13]([H:48])[c:14]([H:49])[c:15]2[H:50])([c:16]2[c:17]([H:51])[c:18]([H:52])[c:19]([H:53])[c:20]([H:54])[c:21]2[H:55])[C:22]([H:56])([H:57])[c:23]2[c:24]([H:58])[c:25]([H:59])[c:26]([H:60])[c:27]([n:28]2)[C:29]([H:61])([H:62])[2P:30]->1([c:31]1[c:32]([H:63])[c:33]([H:64])[c:34]([H:65])[c:35]([H:66])[c:36]1[H:67])[c:37]1[c:38]([H:68])[c:39]([H:69])[c:40]([H:70])[c:41]([H:71])[c:42]1[H:72])([H:43])([H:44])[H:45]", "smiles3Dx": "C([C:1]#[6N:2]->[Mn+:3]1(<-[3H-:4])(<-[4C-:5]#[O+:6])(<-[5C-:7]#[O+:8])<-[1P:9]([c:10]2[c:11]([H:46])[c:12]([H:47])[c:13]([H:48])[c:14]([H:49])[c:15]2[H:50])([c:16]2[c:17]([H:51])[c:18]([H:52])[c:19]([H:53])[c:20]([H:54])[c:21]2[H:55])[C:22]([H:56])([H:57])[c:23]2[c:24]([H:58])[c:25]([H:59])[c:26]([H:60])[c:27]([n:28]2)[C:29]([H:61])([H:62])[2P:30]->1([c:31]1[c:32]([H:63])[c:33]([H:64])[c:34]([H:65])[c:35]([H:66])[c:36]1[H:67])[c:37]1[c:38]([H:68])[c:39]([H:69])[c:40]([H:70])[c:41]([H:71])[c:42]1[H:72])([H:43])([H:44])[H:45]", "dummies": []}
C     -1.1814    -3.1123    -3.7007
C     -0.8187    -2.1930    -2.6233
N     -0.5237    -1.4240    -1.7120
Mn     0.0000     0.0000     0.0000
H      1.3418    -1.1368     0.5247
C      1.4601     1.0049    -1.4484
O      2.2297     1.5351    -2.2105
C     -1.6227     1.4334    -0.7424
O     -2.4766     2.1859    -1.1406
P      0.9025     1.7774     1.8302
C      2.5322     2.4041     1.4487
C      3.5317     1.5057     1.0477
C      4.8201     1.9650     0.7601
C      5.1220     3.3233     0.8819
C      4.1370     4.2231     1.2970
C      2.8458     3.7692     1.5853
C      1.0957     1.0969     3.4684
C      1.4852     1.9128     4.5431
C      1.6305     1.3638     5.8214
C      1.4015     0.0001     6.0292
C      1.0405    -0.8188     4.9557
C      0.8985    -0.2717     3.6778
C     -0.1786     3.2112     2.0253
C     -1.5934     2.7489     2.1464
C     -2.6954     3.5376     1.7906
C     -3.9649     2.9398     1.7446
C     -4.1073     1.5703     2.0176
C     -2.9696     0.8366     2.3802
N     -1.7910     1.4591     2.4788
C     -2.9423    -0.6254     2.6048
P     -1.8585    -1.4313     1.4021
C     -3.0179    -2.1337     0.2323
C     -3.9412    -1.2948    -0.4117
C     -4.8176    -1.8111    -1.3701
C     -4.7727    -3.1668    -1.7019
C     -3.8484    -4.0076    -1.0781
C     -2.9691    -3.4972    -0.1181
C     -1.1844    -2.8535     2.2598
C     -1.8683    -3.4396     3.3423
C     -1.3278    -4.5507     3.9966
C     -0.1220    -5.1041     3.5604
C      0.5334    -4.5621     2.4529
C     -0.0025    -3.4508     1.7959
H     -0.5167    -2.9425    -4.5724
H     -1.0701    -4.1577    -3.3462
H     -2.2357    -2.9344    -3.9969
H      3.3139     0.4490     0.9581
H      5.5852     1.2671     0.4457
H      6.1204     3.6778     0.6605
H      4.3756     5.2739     1.3999
H      2.1153     4.4905     1.9185
H      1.6872     2.9653     4.3974
H      1.9252     1.9945     6.6502
H      1.5147    -0.4234     7.0187
H      0.8776    -1.8777     5.1112
H      0.6493    -0.9135     2.8506
H     -0.0800     3.8670     1.1342
H      0.0992     3.7806     2.9339
H     -2.5695     4.5768     1.5149
H     -4.8279     3.5258     1.4567
H     -5.0756     1.0937     1.9337
H     -3.9693    -1.0410     2.5216
H     -2.5597    -0.8129     3.6294
H     -3.9793    -0.2394    -0.1826
H     -5.5274    -1.1579    -1.8609
H     -5.4489    -3.5643    -2.4476
H     -3.8070    -5.0556    -1.3454
H     -2.2544    -4.1741     0.3246
H     -2.8252    -3.0657     3.6764
H     -1.8509    -4.9908     4.8358
H      0.2919    -5.9670     4.0657
H      1.4493    -5.0129     2.0932
H      0.4846    -3.0893     0.9055
73
{"conf": 14, "E": 139.64, "rms": -1.0, "geom": "OH", "total_charge": 0, "CA_charge": 1, "smiles": "C[C:1]#[6N:2]->[Mn+:3]1(<-[3H-:4])(<-[4C-:5]#[O+:6])(<-[5C-:7]#[O+:8])<-[1P:9]([c:10]2[cH:11][cH:12][cH:13][cH:14][cH:15]2)([c:16]2[cH:17][cH:18][cH:19][cH:20][cH:21]2)[CH2:22][c:23]2[cH:24][cH:25][cH:26][c:27]([n:28]2)[CH2:29][2P:30]->1([c:31]1[cH:32][cH:33][cH:34][cH:35][cH:36]1)[c:37]1[cH:38][cH:39][cH:40][cH:41][cH:42]1", "smiles3D": "C([C:1]#[6N:2]->[Mn+:3]1(<-[3H-:4])(<-[4C-:5]#[O+:6])(<-[5C-:7]#[O+:8])<-[1P:9]([c:10]2[c:11]([H:46])[c:12]([H:47])[c:13]([H:48])[c:14]([H:49])[c:15]2[H:50])([c:16]2[c:17]([H:51])[c:18]([H:52])[c:19]([H:53])[c:20]([H:54])[c:21]2[H:55])[C:22]([H:56])([H:57])[c:23]2[c:24]([H:58])[c:25]([H:59])[c:26]([H:60])[c:27]([n:28]2)[C:29]([H:61])([H:62])[2P:30]->1([c:31]1[c:32]([H:63])[c:33]([H:64])[c:34]([H:65])[c:35]([H:66])[c:36]1[H:67])[c:37]1[c:38]([H:68])[c:39]([H:69])[c:40]([H:70])[c:41]([H:71])[c:42]1[H:72])([H:43])([H:44])[H:45]", "smiles3Dx": "C([C:1]#[6N:2]->[Mn+:3]1(<-[3H-:4])(<-[4C-:5]#[O+:6])(<-[5C-:7]#[O+:8])<-[1P:9]([c:10]2[c:11]([H:46])[c:12]([H:47])[c:13]([H:48])[c:14]([H:49])[c:15]2[H:50])([c:16]2[c:17]([H:51])[c:18]([H:52])[c:19]([H:53])[c:20]([H:54])[c:21]2[H:55])[C:22]([H:56])([H:57])[c:23]2[c:24]([H:58])[c:25]([H:59])[c:26]([H:60])[c:27]([n:28]2)[C:29]([H:61])([H:62])[2P:30]->1([c:31]1[c:32]([H:63])[c:33]([H:64])[c:34]([H:65])[c:35]([H:66])[c:36]1[H:67])[c:37]1[c:38]([H:68])[c:39]([H:69])[c:40]([H:70])[c:41]([H:71])[c:42]1[H:72])([H:43])([H:44])[H:45]", "dummies": []}
C     -1.6329     4.6219     0.8690
C     -1.1668     3.2593     0.6163
N     -0.7661     2.1180     0.4017
Mn     0.0000     0.0000     0.0000
H     -0.1910    -0.3843     1.7873
C     -2.1868    -0.5680    -0.3712
O     -3.3380    -0.8686    -0.5673
C      0.2074     0.5140    -2.2221
O      0.3181     0.7847    -3.3920
P      0.5730    -2.6215    -0.5026
C     -0.7800    -3.6669     0.0199
C     -1.5362    -3.3146     1.1469
C     -2.5752    -4.1403     1.5857
C     -2.8556    -5.3312     0.9112
C     -2.0902    -5.7028    -0.1970
C     -1.0494    -4.8803    -0.6389
C      0.7169    -2.9659    -2.2561
C      1.7614    -3.7555    -2.7788
C      1.8317    -4.0045    -4.1533
C      0.8571    -3.4922    -5.0121
C     -0.2003    -2.7406    -4.4969
C     -0.2755    -2.4872    -3.1248
C      1.9766    -3.3955     0.3201
C      2.1686    -2.7556     1.6383
C      1.4987    -3.1574     2.8021
C      1.4506    -2.2744     3.8901
C      1.9929    -0.9865     3.7702
C      2.6308    -0.6330     2.5729
N      2.7472    -1.5482     1.5933
C      2.9584     0.7723     2.2024
P      2.4398     1.0585     0.4963
C      3.7688     0.4319    -0.5179
C      3.5029    -0.5103    -1.5185
C      4.5395    -1.0084    -2.3124
C      5.8475    -0.5561    -2.1186
C      6.1176     0.3988    -1.1342
C      5.0818     0.8962    -0.3369
C      2.5164     2.8303     0.2506
C      1.9107     3.3984    -0.8794
C      1.9577     4.7794    -1.0896
C      2.6247     5.6033    -0.1809
C      3.2540     5.0456     0.9341
C      3.2084     3.6646     1.1500
H     -0.7749     5.3224     0.8015
H     -2.0781     4.6784     1.8835
H     -2.3961     4.8979     0.1128
H     -1.3201    -2.4081     1.6932
H     -3.1590    -3.8597     2.4527
H     -3.6590    -5.9706     1.2533
H     -2.2988    -6.6329    -0.7097
H     -0.4568    -5.2037    -1.4834
H      2.5128    -4.2085    -2.1548
H      2.6386    -4.6056    -4.5524
H      0.9137    -3.6897    -6.0747
H     -0.9656    -2.3584    -5.1599
H     -1.1138    -1.9218    -2.7399
H      2.8954    -3.2455    -0.2811
H      1.7926    -4.4838     0.4468
H      0.9807    -4.1071     2.8461
H      0.9281    -2.5589     4.7941
H      1.8685    -0.2665     4.5690
H      2.4183     1.4727     2.8747
H      4.0508     0.9323     2.3020
H      2.4987    -0.8572    -1.6885
H      4.3277    -1.7420    -3.0797
H      6.6499    -0.9407    -2.7347
H      7.1293     0.7553    -0.9903
H      5.3073     1.6430     0.4128
H      1.4014     2.7794    -1.6000
H      1.4788     5.2104    -1.9592
H      2.6613     6.6724    -0.3453
H      3.7823     5.6840     1.6304
H      3.7241     3.2693     2.0118
73
{"conf": 15, "E": 139.08, "rms": -1.0, "geom": "OH", "total_charge": 0, "CA_charge": 1, "smiles": "C[C:1]#[6N:2]->[Mn+:3]1(<-[3H-:4])(<-[4C-:5]#[O+:6])(<-[5C-:7]#[O+:8])<-[1P:9]([c:10]2[cH:11][cH:12][cH:13][cH:14][cH:15]2)([c:16]2[cH:17][cH:18][cH:19][cH:20][cH:21]2)[CH2:22][c:23]2[cH:24][cH:25][cH:26][c:27]([n:28]2)[CH2:29][2P:30]->1([c:31]1[cH:32][cH:33][cH:34][cH:35][cH:36]1)[c:37]1[cH:38][cH:39][cH:40][cH:41][cH:42]1", "smiles3D": "C([C:1]#[6N:2]->[Mn+:3]1(<-[3H-:4])(<-[4C-:5]#[O+:6])(<-[5C-:7]#[O+:8])<-[1P:9]([c:10]2[c:11]([H:46])[c:12]([H:47])[c:13]([H:48])[c:14]([H:49])[c:15]2[H:50])([c:16]2[c:17]([H:51])[c:18]([H:52])[c:19]([H:53])[c:20]([H:54])[c:21]2[H:55])[C:22]([H:56])([H:57])[c:23]2[c:24]([H:58])[c:25]([H:59])[c:26]([H:60])[c:27]([n:28]2)[C:29]([H:61])([H:62])[2P:30]->1([c:31]1[c:32]([H:63])[c:33]([H:64])[c:34]([H:65])[c:35]([H:66])[c:36]1[H:67])[c:37]1[c:38]([H:68])[c:39]([H:69])[c:40]([H:70])[c:41]([H:71])[c:42]1[H:72])([H:43])([H:44])[H:45]", "smiles3Dx": "C([C:1]#[6N:2]->[Mn+:3]1(<-[3H-:4])(<-[4C-:5]#[O+:6])(<-[5C-:7]#[O+:8])<-[1P:9]([c:10]2[c:11]([H:46])[c:12]([H:47])[c:13]([H:48])[c:14]([H:49])[c:15]2[H:50])([c:16]2[c:17]([H:51])[c:18]([H:52])[c:19]([H:53])[c:20]([H:54])[c:21]2[H:55])[C:22]([H:56])([H:57])[c:23]2[c:24]([H:58])[c:25]([H:59])[c:26]([H:60])[c:27]([n:28]2)[C:29]([H:61])([H:62])[2P:30]->1([c:31]1[c:32]([H:63])[c:33]([H:64])[c:34]([H:65])[c:35]([H:66])[c:36]1[H:67])[c:37]1[c:38]([H:68])[c:39]([H:69])[c:40]([H:70])[c:41]([H:71])[c:42]1[H:72])([H:43])([H:44])[H:45]", "dummies": []}
C     -0.1883    -4.8262    -1.2073
C     -0.1457    -3.4067    -0.8593
N     -0.1008    -2.2154    -0.5630
Mn     0.0000     0.0000     0.0000
H      1.3198     0.2325    -1.2542
C     -1.5813     0.3503    -1.6175
O     -2.4148     0.5371    -2.4687
C     -1.6724    -0.3704     1.5180
O     -2.5576    -0.5679     2.3127
P     -0.1655     2.6967     0.4217
C     -1.7990     3.2526    -0.0570
C     -2.9039     2.9130     0.7396
C     -4.1917     3.3103     0.3699
C     -4.3891     4.0406    -0.8038
C     -3.2990     4.3698    -1.6125
C     -2.0079     3.9752    -1.2480
C      0.9460     3.6512    -0.6105
C      1.3260     4.9592    -0.2528
C      2.1926     5.6884    -1.0728
C      2.6619     5.1345    -2.2659
C      2.2461     3.8590    -2.6533
C      1.3807     3.1257    -1.8367
C      0.0199     3.3939     2.0798
C     -0.2074     2.3545     3.1071
C     -1.2588     2.3592     4.0339
C     -1.4116     1.2514     4.8822
C     -0.5518     0.1483     4.7596
C      0.4724     0.1973     3.8047
N      0.6304     1.3142     3.0701
C      1.3074    -0.9832     3.4332
P      1.9150    -0.7753     1.7450
C      3.2919     0.3529     1.8653
C      3.3488     1.4699     1.0252
C      4.4180     2.3653     1.1122
C      5.4475     2.1361     2.0294
C      5.4114     1.0062     2.8523
C      4.3398     0.1111     2.7683
C      2.6816    -2.3201     1.2762
C      3.0553    -2.5174    -0.0610
C      3.6536    -3.7167    -0.4576
C      3.8941    -4.7223     0.4814
C      3.5430    -4.5268     1.8195
C      2.9425    -3.3292     2.2217
H     -1.0934    -5.2890    -0.7633
H      0.7177    -5.3294    -0.8107
H     -0.2189    -4.9356    -2.3108
H     -2.7740     2.3365     1.6442
H     -5.0377     3.0475     0.9917
H     -5.3873     4.3460    -1.0899
H     -3.4552     4.9276    -2.5269
H     -1.1940     4.2340    -1.9082
H      0.9464     5.4349     0.6397
H      2.4914     6.6891    -0.7884
H      3.3290     5.7028    -2.9011
H      2.5824     3.4441    -3.5947
H      1.0221     2.1710    -2.1848
H     -0.7009     4.2279     2.2186
H      1.0514     3.7851     2.2018
H     -1.9515     3.1894     4.0880
H     -2.2197     1.2292     5.6015
H     -0.7074    -0.7367     5.3633
H      0.6890    -1.9043     3.4883
H      2.1573    -1.0672     4.1389
H      2.5737     1.6389     0.2975
H      4.4509     3.2320     0.4644
H      6.2773     2.8277     2.0953
H      6.2160     0.8218     3.5523
H      4.3379    -0.7678     3.3989
H      2.8783    -1.7449    -0.7984
H      3.9309    -3.8660    -1.4930
H      4.3575    -5.6506     0.1734
H      3.7388    -5.3037     2.5473
H      2.6972    -3.2080     3.2658
73
{"conf": 16, "E": 361.62, "rms": -1.0, "geom": "OH", "total_charge": 0, "CA_charge": 1, "smiles": "C[C:1]#[6N:2]->[Mn+:3]1(<-[3H-:4])(<-[4C-:5]#[O+:6])(<-[5C-:7]#[O+:8])<-[1P:9]([c:10]2[cH:11][cH:12][cH:13][cH:14][cH:15]2)([c:16]2[cH:17][cH:18][cH:19][cH:20][cH:21]2)[CH2:22][c:23]2[cH:24][cH:25][cH:26][c:27]([n:28]2)[CH2:29][2P:30]->1([c:31]1[cH:32][cH:33][cH:34][cH:35][cH:36]1)[c:37]1[cH:38][cH:39][cH:40][cH:41][cH:42]1", "smiles3D": "C([C:1]#[6N:2]->[Mn+:3]1(<-[3H-:4])(<-[4C-:5]#[O+:6])(<-[5C-:7]#[O+:8])<-[1P:9]([c:10]2[c:11]([H:46])[c:12]([H:47])[c:13]([H:48])[c:14]([H:49])[c:15]2[H:50])([c:16]2[c:17]([H:51])[c:18]([H:52])[c:19]([H:53])[c:20]([H:54])[c:21]2[H:55])[C:22]([H:56])([H:57])[c:23]2[c:24]([H:58])[c:25]([H:59])[c:26]([H:60])[c:27]([n:28]2)[C:29]([H:61])([H:62])[2P:30]->1([c:31]1[c:32]([H:63])[c:33]([H:64])[c:34]([H:65])[c:35]([H:66])[c:36]1[H:67])[c:37]1[c:38]([H:68])[c:39]([H:69])[c:40]([H:70])[c:41]([H:71])[c:42]1[H:72])([H:43])([H:44])[H:45]", "smiles3Dx": "C([C:1]#[6N:2]->[Mn+:3]1(<-[3H-:4])(<-[4C-:5]#[O+:6])(<-[5C-:7]#[O+:8])<-[1P:9]([c:10]2[c:11]([H:46])[c:12]([H:47])[c:13]([H:48])[c:14]([H:49])[c:15]2[H:50])([c:16]2[c:17]([H:51])[c:18]([H:52])[c:19]([H:53])[c:20]([H:54])[c:21]2[H:55])[C:22]([H:56])([H:57])[c:23]2[c:24]([H:58])[c:25]([H:59])[c:26]([H:60])[c:27]([n:28]2)[C:29]([H:61])([H:62])[2P:30]->1([c:31]1[c:32]([H:63])[c:33]([H:64])[c:34]([H:65])[c:35]([H:66])[c:36]1[H:67])[c:37]1[c:38]([H:68])[c:39]([H:69])[c:40]([H:70])[c:41]([H:71])[c:42]1[H:72])([H:43])([H:44])[H:45]", "dummies": []}
C     -3.5775    -1.3472     3.1937
C     -2.5222    -0.9508     2.2622
N     -1.6397    -0.6179     1.4750
Mn     0.0000     0.0000     0.0000
H     -1.1292     1.3845    -0.4263
C     -0.6918    -2.0646    -0.7060
O     -1.0531    -3.1772    -1.0048
C      1.4192    -1.7069     0.5623
O      2.1685    -2.6046     0.8576
P      2.2506     0.9532    -1.1610
C      3.1514     1.8943     0.0542
C      2.6832     1.9519     1.3730
C      3.3815     2.6914     2.3327
C      4.5481     3.3754     1.9775
C      5.0181     3.3208     0.6618
C      4.3227     2.5819    -0.3004
C      2.0221     2.1406    -2.4788
C      1.3155     3.3223    -2.2089
C      1.2637     4.3477    -3.1569
C      1.9158     4.2002    -4.3831
C      2.5992     3.0165    -4.6722
C      2.6480     1.9838    -3.7302
C      3.4748    -0.2672    -1.6895
C      2.8243    -1.3337    -2.5068
C      3.4231    -2.5734    -2.7617
C      2.6641    -3.5720    -3.3905
C      1.3197    -3.3332    -3.7141
C      0.7712    -2.0759    -3.4297
N      1.5535    -1.1299    -2.8939
C     -0.6771    -1.7586    -3.5921
P     -1.1947    -0.4153    -2.4720
C     -2.9604    -0.6887    -2.3146
C     -3.7032    -1.2244    -3.3840
C     -5.0823    -1.4168    -3.2566
C     -5.7344    -1.0568    -2.0751
C     -5.0108    -0.4860    -1.0260
C     -3.6323    -0.2911    -1.1503
C     -1.1668     1.0694    -3.4763
C     -1.9998     2.1500    -3.1376
C     -2.0848     3.2676    -3.9723
C     -1.3443     3.3159    -5.1544
C     -0.4946     2.2595    -5.4881
C     -0.3837     1.1509    -4.6432
H     -3.5975    -0.6435     4.0511
H     -4.5567    -1.3238     2.6725
H     -3.3788    -2.3746     3.5620
H      1.7798     1.4265     1.6571
H      3.0181     2.7348     3.3513
H      5.0873     3.9478     2.7212
H      5.9206     3.8514     0.3876
H      4.6954     2.5498    -1.3163
H      0.8306     3.4625    -1.2508
H      0.7243     5.2599    -2.9377
H      1.8763     4.9954    -5.1160
H      3.0867     2.8962    -5.6310
H      3.1737     1.0810    -3.9974
H      4.2743     0.2237    -2.2789
H      3.9306    -0.7289    -0.7881
H      4.4423    -2.7715    -2.4551
H      3.1042    -4.5403    -3.5898
H      0.7144    -4.1181    -4.1495
H     -0.8691    -1.4687    -4.6433
H     -1.2740    -2.6676    -3.3761
H     -3.2325    -1.4835    -4.3215
H     -5.6474    -1.8378    -4.0782
H     -6.8024    -1.2034    -1.9796
H     -5.5201    -0.1814    -0.1208
H     -3.1058     0.2021    -0.3534
H     -2.6026     2.1249    -2.2401
H     -2.7346     4.0916    -3.7079
H     -1.4155     4.1790    -5.8034
H      0.0974     2.3097    -6.3928
H      0.3193     0.3776    -4.9128
73
{"conf": 17, "E": 146.69, "rms": -1.0, "geom": "OH", "total_charge": 0, "CA_charge": 1, "smiles": "C[C:1]#[6N:2]->[Mn+:3]1(<-[3H-:4])(<-[4C-:5]#[O+:6])(<-[5C-:7]#[O+:8])<-[1P:9]([c:10]2[cH:11][cH:12][cH:13][cH:14][cH:15]2)([c:16]2[cH:17][cH:18][cH:19][cH:20][cH:21]2)[CH2:22][c:23]2[cH:24][cH:25][cH:26][c:27]([n:28]2)[CH2:29][2P:30]->1([c:31]1[cH:32][cH:33][cH:34][cH:35][cH:36]1)[c:37]1[cH:38][cH:39][cH:40][cH:41][cH:42]1", "smiles3D": "C([C:1]#[6N:2]->[Mn+:3]1(<-[3H-:4])(<-[4C-:5]#[O+:6])(<-[5C-:7]#[O+:8])<-[1P:9]([c:10]2[c:11]([H:46])[c:12]([H:47])[c:13]([H:48])[c:14]([H:49])[c:15]2[H:50])([c:16]2[c:17]([H:51])[c:18]([H:52])[c:19]([H:53])[c:20]([H:54])[c:21]2[H:55])[C:22]([H:56])([H:57])[c:23]2[c:24]([H:58])[c:25]([H:59])[c:26]([H:60])[c:27]([n:28]2)[C:29]([H:61])([H:62])[2P:30]->1([c:31]1[c:32]([H:63])[c:33]([H:64])[c:34]([H:65])[c:35]([H:66])[c:36]1[H:67])[c:37]1[c:38]([H:68])[c:39]([H:69])[c:40]([H:70])[c:41]([H:71])[c:42]1[H:72])([H:43])([H:44])[H:45]", "smiles3Dx": "C([C:1]#[6N:2]->[Mn+:3]1(<-[3H-:4])(<-[4C-:5]#[O+:6])(<-[5C-:7]#[O+:8])<-[1P:9]([c:10]2[c:11]([H:46])[c:12]([H:47])[c:13]([H:48])[c:14]([H:49])[c:15]2[H:50])([c:16]2[c:17]([H:51])[c:18]([H:52])[c:19]([H:53])[c:20]([H:54])[c:21]2[H:55])[C:22]([H:56])([H:57])[c:23]2[c:24]([H:58])[c:25]([H:59])[c:26]([H:60])[c:27]([n:28]2)[C:29]([H:61])([H:62])[2P:30]->1([c:31]1[c:32]([H:63])[c:33]([H:64])[c:34]([H:65])[c:35]([H:66])[c:36]1[H:67])[c:37]1[c:38]([H:68])[c:39]([H:69])[c:40]([H:70])[c:41]([H:71])[c:42]1[H:72])([H:43])([H:44])[H:45]", "dummies": []}
C     -2.4201     3.9601    -1.8036
C     -1.7011     2.7984    -1.2829
N     -1.1026     1.8221    -0.8382
Mn     0.0000     0.0000     0.0000
H     -0.6928    -1.0280    -1.3586
C      1.7219     0.6056    -1.3815
O      2.6294     0.9239    -2.1091
C      0.9248     1.3111     1.6353
O      1.4122     2.0010     2.4959
P      1.5842    -2.0913     0.6971
C      2.1557    -2.1204     2.3921
C      1.4869    -1.3834     3.3758
C      1.8919    -1.4568     4.7114
C      2.9630    -2.2776     5.0736
C      3.6228    -3.0334     4.1010
C      3.2166    -2.9635     2.7651
C      3.0862    -2.0967    -0.2735
C      4.1697    -1.2880     0.1086
C      5.3325    -1.2563    -0.6665
C      5.4155    -2.0160    -1.8359
C      4.3319    -2.8019    -2.2369
C      3.1664    -2.8377    -1.4650
C      0.8728    -3.7319     0.4664
C     -0.1251    -3.9525     1.5452
C      0.0745    -4.8522     2.6017
C     -0.6406    -4.6626     3.7928
C     -1.4715    -3.5425     3.9401
C     -1.6274    -2.6692     2.8565
N     -0.9983    -2.9445     1.7002
C     -2.2127    -1.3002     3.0135
P     -2.2852    -0.4371     1.4283
C     -3.1816     1.0561     1.8321
C     -2.5038     2.2755     1.9637
C     -3.2048     3.4421     2.2842
C     -4.5852     3.3951     2.4926
C     -5.2652     2.1794     2.3883
C     -4.5677     1.0114     2.0656
C     -3.4422    -1.3378     0.3967
C     -4.2212    -2.4015     0.8966
C     -5.1143    -3.0722     0.0550
C     -5.2448    -2.6886    -1.2814
C     -4.4851    -1.6288    -1.7801
C     -3.5903    -0.9548    -0.9447
H     -3.0391     3.6531    -2.6714
H     -1.6917     4.7337    -2.1223
H     -3.0755     4.3732    -1.0093
H      0.6370    -0.7767     3.1190
H      1.3681    -0.8858     5.4669
H      3.2742    -2.3364     6.1084
H      4.4433    -3.6802     4.3835
H      3.7225    -3.5740     2.0281
H      4.1145    -0.6767     1.0005
H      6.1669    -0.6368    -0.3640
H      6.3154    -1.9881    -2.4366
H      4.3924    -3.3783    -3.1510
H      2.3339    -3.4344    -1.8102
H      0.3661    -3.7817    -0.5199
H      1.6715    -4.5030     0.5148
H      0.8177    -5.6363     2.5328
H     -0.4858    -5.3333     4.6279
H     -1.9395    -3.3320     4.8933
H     -1.5827    -0.7129     3.7118
H     -3.2329    -1.3780     3.4423
H     -1.4399     2.3346     1.8169
H     -2.6766     4.3826     2.3733
H     -5.1262     4.2987     2.7419
H     -6.3330     2.1411     2.5611
H     -5.1129     0.0793     2.0059
H     -4.1653    -2.7246     1.9227
H     -5.7096    -3.8896     0.4412
H     -5.9382    -3.2095    -1.9290
H     -4.5913    -1.3270    -2.8140
H     -3.0181    -0.1287    -1.3449
73
{"conf": 18, "E": 139.55, "rms": -1.0, "geom": "OH", "total_charge": 0, "CA_charge": 1, "smiles": "C[C:1]#[6N:2]->[Mn+:3]1(<-[3H-:4])(<-[4C-:5]#[O+:6])(<-[5C-:7]#[O+:8])<-[1P:9]([c:10]2[cH:11][cH:12][cH:13][cH:14][cH:15]2)([c:16]2[cH:17][cH:18][cH:19][cH:20][cH:21]2)[CH2:22][c:23]2[cH:24][cH:25][cH:26][c:27]([n:28]2)[CH2:29][2P:30]->1([c:31]1[cH:32][cH:33][cH:34][cH:35][cH:36]1)[c:37]1[cH:38][cH:39][cH:40][cH:41][cH:42]1", "smiles3D": "C([C:1]#[6N:2]->[Mn+:3]1(<-[3H-:4])(<-[4C-:5]#[O+:6])(<-[5C-:7]#[O+:8])<-[1P:9]([c:10]2[c:11]([H:46])[c:12]([H:47])[c:13]([H:48])[c:14]([H:49])[c:15]2[H:50])([c:16]2[c:17]([H:51])[c:18]([H:52])[c:19]([H:53])[c:20]([H:54])[c:21]2[H:55])[C:22]([H:56])([H:57])[c:23]2[c:24]([H:58])[c:25]([H:59])[c:26]([H:60])[c:27]([n:28]2)[C:29]([H:61])([H:62])[2P:30]->1([c:31]1[c:32]([H:63])[c:33]([H:64])[c:34]([H:65])[c:35]([H:66])[c:36]1[H:67])[c:37]1[c:38]([H:68])[c:39]([H:69])[c:40]([H:70])[c:41]([H:71])[c:42]1[H:72])([H:43])([H:44])[H:45]", "smiles3Dx": "C([C:1]#[6N:2]->[Mn+:3]1(<-[3H-:4])(<-[4C-:5]#[O+:6])(<-[5C-:7]#[O+:8])<-[1P:9]([c:10]2[c:11]([H:46])[c:12]([H:47])[c:13]([H:48])[c:14]([H:49])[c:15]2[H:50])([c:16]2[c:17]([H:51])[c:18]([H:52])[c:19]([H:53])[c:20]([H:54])[c:21]2[H:55])[C:22]([H:56])([H:57])[c:23]2[c:24]([H:58])[c:25]([H:59])[c:26]([H:60])[c:27]([n:28]2)[C:29]([H:61])([H:62])[2P:30]->1([c:31]1[c:32]([H:63])[c:33]([H:64])[c:34]([H:65])[c:35]([H:66])[c:36]1[H:67])[c:37]1[c:38]([H:68])[c:39]([H:69])[c:40]([H:70])[c:41]([H:71])[c:42]1[H:72])([H:43])([H:44])[H:45]", "dummies": []}
C     -3.2343    -1.1570     3.6035
C     -2.2933    -0.8143     2.5380
N     -1.4954    -0.5280     1.6490
Mn     0.0000     0.0000     0.0000
H      0.2210    -1.7935    -0.3240
C     -1.7886     0.0324    -1.4282
O     -2.7293     0.0505    -2.1824
C     -0.3458     2.2167     0.4533
O     -0.5324     3.3839     0.6914
P      1.4770     0.6413    -2.2105
C      0.4380     1.5473    -3.3535
C     -0.0512     0.9498    -4.5317
C     -0.8852     1.6720    -5.3910
C     -1.2460     2.9852    -5.0809
C     -0.7778     3.5786    -3.9068
C      0.0560     2.8621    -3.0440
C      2.0124    -0.7935    -3.1413
C      3.1118    -0.7221    -4.0185
C      3.5120    -1.8528    -4.7371
C      2.8055    -3.0509    -4.6109
C      1.6825    -3.1141    -3.7834
C      1.2789    -1.9869    -3.0621
C      2.9434     1.6924    -2.0893
C      2.9092     2.4899    -0.8446
C      2.8138     3.8870    -0.7898
C      2.6824     4.5025     0.4647
C      2.6013     3.7190     1.6267
C      2.6916     2.3258     1.5066
N      2.8966     1.7859     0.2907
C      2.3860     1.3853     2.6261
P      1.8646    -0.2055     1.9444
C      1.3104    -1.1792     3.3397
C      0.5081    -0.6016     4.3394
C      0.0418    -1.3783     5.4045
C      0.3572    -2.7371     5.4728
C      1.1302    -3.3253     4.4693
C      1.5978    -2.5544     3.4008
C      3.3762    -0.9937     1.4091
C      4.4731    -1.1098     2.2791
C      5.6509    -1.7246     1.8420
C      5.7358    -2.2338     0.5426
C      4.6378    -2.1407    -0.3170
C      3.4592    -1.5304     0.1196
H     -3.1962    -0.3787     4.3931
H     -2.9549    -2.1381     4.0399
H     -4.2609    -1.2143     3.1871
H      0.1910    -0.0677    -4.7983
H     -1.2569     1.2105    -6.2968
H     -1.8932     3.5405    -5.7473
H     -1.0646     4.5932    -3.6624
H      0.3963     3.3345    -2.1339
H      3.6534     0.1996    -4.1738
H      4.3644    -1.7968    -5.4017
H      3.1146    -3.9234    -5.1718
H      1.1149    -4.0330    -3.7124
H      0.3735    -2.0392    -2.4796
H      3.8523     1.0555    -2.0710
H      2.9938     2.3676    -2.9703
H      2.8230     4.4831    -1.6934
H      2.5988     5.5793     0.5320
H      2.4275     4.1839     2.5888
H      3.2870     1.2544     3.2566
H      1.5704     1.8116     3.2412
H      0.2094     0.4347     4.2915
H     -0.5770    -0.9289     6.1703
H     -0.0088    -3.3369     6.2959
H      1.3599    -4.3820     4.5143
H      2.1715    -3.0398     2.6228
H      4.4178    -0.7433     3.2952
H      6.4964    -1.8106     2.5122
H      6.6479    -2.7092     0.2059
H      4.6970    -2.5464    -1.3190
H      2.6098    -1.4867    -0.5408
73
{"conf": 19, "E": 146.49, "rms": -1.0, "geom": "OH", "total_charge": 0, "CA_charge": 1, "smiles": "C[C:1]#[6N:2]->[Mn+:3]1(<-[3H-:4])(<-[4C-:5]#[O+:6])(<-[5C-:7]#[O+:8])<-[1P:9]([c:10]2[cH:11][cH:12][cH:13][cH:14][cH:15]2)([c:16]2[cH:17][cH:18][cH:19][cH:20][cH:21]2)[CH2:22][c:23]2[cH:24][cH:25][cH:26][c:27]([n:28]2)[CH2:29][2P:30]->1([c:31]1[cH:32][cH:33][cH:34][cH:35][cH:36]1)[c:37]1[cH:38][cH:39][cH:40][cH:41][cH:42]1", "smiles3D": "C([C:1]#[6N:2]->[Mn+:3]1(<-[3H-:4])(<-[4C-:5]#[O+:6])(<-[5C-:7]#[O+:8])<-[1P:9]([c:10]2[c:11]([H:46])[c:12]([H:47])[c:13]([H:48])[c:14]([H:49])[c:15]2[H:50])([c:16]2[c:17]([H:51])[c:18]([H:52])[c:19]([H:53])[c:20]([H:54])[c:21]2[H:55])[C:22]([H:56])([H:57])[c:23]2[c:24]([H:58])[c:25]([H:59])[c:26]([H:60])[c:27]([n:28]2)[C:29]([H:61])([H:62])[2P:30]->1([c:31]1[c:32]([H:63])[c:33]([H:64])[c:34]([H:65])[c:35]([H:66])[c:36]1[H:67])[c:37]1[c:38]([H:68])[c:39]([H:69])[c:40]([H:70])[c:41]([H:71])[c:42]1[H:72])([H:43])([H:44])[H:45]", "smiles3Dx": "C([C:1]#[6N:2]->[Mn+:3]1(<-[3H-:4])(<-[4C-:5]#[O+:6])(<-[5C-:7]#[O+:8])<-[1P:9]([c:10]2[c:11]([H:46])[c:12]([H:47])[c:13]([H:48])[c:14]([H:49])[c:15]2[H:50])([c:16]2[c:17]([H:51])[c:18]([H:52])[c:19]([H:53])[c:20]([H:54])[c:21]2[H:55])[C:22]([H:56])([H:57])[c:23]2[c:24]([H:58])[c:25]([H:59])[c:26]([H:60])[c:27]([n:28]2)[C:29]([H:61])([H:62])[2P:30]->1([c:31]1[c:32]([H:63])[c:33]([H:64])[c:34]([H:65])[c:35]([H:66])[c:36]1[H:67])[c:37]1[c:38]([H:68])[c:39]([H:69])[c:40]([H:70])[c:41]([H:71])[c:42]1[H:72])([H:43])([H:44])[H:45]", "dummies": []}
C      2.1820     0.2821     4.4665
C      1.5461     0.1927     3.1528
N      1.0063     0.1227     2.0515
Mn     0.0000     0.0000     0.0000
H      0.8373     1.5675    -0.4634
C      1.8669    -1.1422    -0.6693
O      2.8511    -1.7445    -1.0198
C     -0.9228    -2.0006     0.6212
O     -1.4070    -3.0556     0.9478
P     -0.8667    -0.3321    -2.5631
C     -0.0639    -1.7457    -3.3106
C     -0.6720    -3.0120    -3.2717
C     -0.0228    -4.1209    -3.8232
C      1.2419    -3.9787    -4.3996
C      1.8653    -2.7287    -4.4162
C      1.2210    -1.6169    -3.8658
C     -0.4573     1.0430    -3.6315
C     -0.4305     0.8767    -5.0274
C     -0.1796     1.9707    -5.8608
C      0.0185     3.2395    -5.3103
C     -0.0468     3.4179    -3.9262
C     -0.2931     2.3255    -3.0896
C     -2.6222    -0.5764    -2.8978
C     -3.3264     0.7011    -2.6220
C     -3.8153     1.5654    -3.6112
C     -4.0611     2.9062    -3.2698
C     -3.7463     3.3752    -1.9827
C     -3.2455     2.4683    -1.0405
N     -3.1020     1.1826    -1.3965
C     -2.5897     2.8918     0.2384
P     -1.9990     1.4472     1.1523
C     -3.5106     0.5719     1.5526
C     -3.8436    -0.6185     0.8914
C     -5.0390    -1.2804     1.1864
C     -5.9196    -0.7485     2.1313
C     -5.6132     0.4554     2.7699
C     -4.4197     1.1209     2.4747
C     -1.4403     2.0915     2.7262
C     -1.5397     1.2991     3.8836
C     -1.0655     1.7767     5.1086
C     -0.4674     3.0363     5.1846
C     -0.3351     3.8170     4.0338
C     -0.8108     3.3460     2.8059
H      1.5435    -0.2229     5.2202
H      2.3056     1.3491     4.7440
H      3.1754    -0.2101     4.4316
H     -1.6384    -3.1539    -2.8093
H     -0.4976    -5.0932    -3.7968
H      1.7435    -4.8391    -4.8234
H      2.8519    -2.6225    -4.8484
H      1.7310    -0.6622    -3.8656
H     -0.6152    -0.0915    -5.4741
H     -0.1509     1.8369    -6.9344
H      0.2053     4.0870    -5.9571
H      0.0773     4.4059    -3.5021
H     -0.3987     2.4942    -2.0298
H     -2.7669    -0.8728    -3.9588
H     -3.0226    -1.3698    -2.2348
H     -3.9416     1.2291    -4.6323
H     -4.4221     3.5960    -4.0213
H     -3.8410     4.4269    -1.7446
H     -3.3179     3.4536     0.8603
H     -1.7302     3.5487    -0.0035
H     -3.2083    -1.0169     0.1205
H     -5.2888    -2.1993     0.6719
H     -6.8460    -1.2606     2.3568
H     -6.3039     0.8772     3.4886
H     -4.2103     2.0632     2.9644
H     -1.9716     0.3075     3.8399
H     -1.1497     1.1640     5.9967
H     -0.0943     3.4018     6.1325
H      0.1450     4.7853     4.0914
H     -0.6673     3.9602     1.9298
73
{"conf": 20, "E": 138.88, "rms": -1.0, "geom": "OH", "total_charge": 0, "CA_charge": 1, "smiles": "C[C:1]#[6N:2]->[Mn+:3]1(<-[3H-:4])(<-[4C-:5]#[O+:6])(<-[5C-:7]#[O+:8])<-[1P:9]([c:10]2[cH:11][cH:12][cH:13][cH:14][cH:15]2)([c:16]2[cH:17][cH:18][cH:19][cH:20][cH:21]2)[CH2:22][c:23]2[cH:24][cH:25][cH:26][c:27]([n:28]2)[CH2:29][2P:30]->1([c:31]1[cH:32][cH:33][cH:34][cH:35][cH:36]1)[c:37]1[cH:38][cH:39][cH:40][cH:41][cH:42]1", "smiles3D": "C([C:1]#[6N:2]->[Mn+:3]1(<-[3H-:4])(<-[4C-:5]#[O+:6])(<-[5C-:7]#[O+:8])<-[1P:9]([c:10]2[c:11]([H:46])[c:12]([H:47])[c:13]([H:48])[c:14]([H:49])[c:15]2[H:50])([c:16]2[c:17]([H:51])[c:18]([H:52])[c:19]([H:53])[c:20]([H:54])[c:21]2[H:55])[C:22]([H:56])([H:57])[c:23]2[c:24]([H:58])[c:25]([H:59])[c:26]([H:60])[c:27]([n:28]2)[C:29]([H:61])([H:62])[2P:30]->1([c:31]1[c:32]([H:63])[c:33]([H:64])[c:34]([H:65])[c:35]([H:66])[c:36]1[H:67])[c:37]1[c:38]([H:68])[c:39]([H:69])[c:40]([H:70])[c:41]([H:71])[c:42]1[H:72])([H:43])([H:44])[H:45]", "smiles3Dx": "C([C:1]#[6N:2]->[Mn+:3]1(<-[3H-:4])(<-[4C-:5]#[O+:6])(<-[5C-:7]#[O+:8])<-[1P:9]([c:10]2[c:11]([H:46])[c:12]([H:47])[c:13]([H:48])[c:14]([H:49])[c:15]2[H:50])([c:16]2[c:17]([H:51])[c:18]([H:52])[c:19]([H:53])[c:20]([H:54])[c:21]2[H:55])[C:22]([H:56])([H:57])[c:23]2[c:24]([H:58])[c:25]([H:59])[c:26]([H:60])[c:27]([n:28]2)[C:29]([H:61])([H:62])[2P:30]->1([c:31]1[c:32]([H:63])[c:33]([H:64])[c:34]([H:65])[c:35]([H:66])[c:36]1[H:67])[c:37]1[c:38]([H:68])[c:39]([H:69])[c:40]([H:70])[c:41]([H:71])[c:42]1[H:72])([H:43])([H:44])[H:45]", "dummies": []}
C      0.0813    -4.6121    -1.8707
C      0.0756    -3.2595    -1.3157
N      0.0593    -2.1219    -0.8528
Mn     0.0000     0.0000     0.0000
H     -0.0346    -0.6923     1.6993
C      2.2869    -0.0877     0.0442
O      3.4917    -0.1326     0.0681
C      0.1368     0.8230    -2.1314
O      0.2127     1.2502    -3.2565
P      0.2711     2.4593     1.0962
C     -0.9516     2.8382     2.3394
C     -1.8571     1.8522     2.7437
C     -2.8241     2.1349     3.7119
C     -2.8764     3.4034     4.2963
C     -1.9546     4.3848     3.9193
C     -0.9884     4.1035     2.9476
C      1.8198     2.6692     1.9631
C      2.5811     3.8460     1.8346
C      3.7791     3.9856     2.5427
C      4.2200     2.9630     3.3866
C      3.4602     1.7997     3.5298
C      2.2617     1.6553     2.8253
C      0.1620     3.7956    -0.1143
C     -1.0130     3.5589    -1.0050
C     -1.1004     4.0526    -2.3134
C     -2.1458     3.6020    -3.1350
C     -3.0572     2.6491    -2.6538
C     -2.9256     2.2024    -1.3319
N     -1.9576     2.7081    -0.5615
C     -3.7456     1.1377    -0.7134
P     -2.7091    -0.2670    -0.2410
C     -3.5017    -0.9668     1.2063
C     -2.7639    -1.7804     2.0796
C     -3.3694    -2.3353     3.2105
C     -4.7235    -2.1067     3.4631
C     -5.4800    -1.3436     2.5710
C     -4.8791    -0.7871     1.4377
C     -3.0375    -1.4559    -1.5389
C     -2.8110    -1.0964    -2.8769
C     -3.0062    -2.0259    -3.9021
C     -3.4185    -3.3253    -3.5999
C     -3.6329    -3.6982    -2.2712
C     -3.4397    -2.7727    -1.2409
H      1.1176    -5.0079    -1.8721
H     -0.3078    -4.5853    -2.9093
H     -0.5660    -5.2670    -1.2519
H     -1.8040     0.8645     2.3195
H     -3.5271     1.3687     4.0133
H     -3.6232     3.6223     5.0485
H     -1.9857     5.3621     4.3834
H     -0.2703     4.8682     2.6841
H      2.2640     4.6629     1.2045
H      4.3647     4.8901     2.4404
H      5.1471     3.0747     3.9338
H      3.7981     1.0109     4.1893
H      1.6780     0.7524     2.9529
H      0.0415     4.7697     0.3991
H      1.0900     3.8123    -0.7246
H     -0.3550     4.7353    -2.7010
H     -2.2236     3.9575    -4.1542
H     -3.8341     2.2603    -3.2996
H     -4.2342     1.5558     0.1909
H     -4.5304     0.8020    -1.4247
H     -1.7353    -2.0229     1.8696
H     -2.7918    -2.9561     3.8832
H     -5.1920    -2.5402     4.3371
H     -6.5365    -1.1931     2.7513
H     -5.5030    -0.2418     0.7446
H     -2.4737    -0.1013    -3.1301
H     -2.8308    -1.7401    -4.9311
H     -3.5649    -4.0454    -4.3945
H     -3.9408    -4.7093    -2.0380
H     -3.5935    -3.1057    -0.2258
73
{"conf": 21, "E": 133.72, "rms": -1.0, "geom": "OH", "total_charge": 0, "CA_charge": 1, "smiles": "C[C:1]#[6N:2]->[Mn+:3]1(<-[3H-:4])(<-[4C-:5]#[O+:6])(<-[5C-:7]#[O+:8])<-[1P:9]([c:10]2[cH:11][cH:12][cH:13][cH:14][cH:15]2)([c:16]2[cH:17][cH:18][cH:19][cH:20][cH:21]2)[CH2:22][c:23]2[cH:24][cH:25][cH:26][c:27]([n:28]2)[CH2:29][2P:30]->1([c:31]1[cH:32][cH:33][cH:34][cH:35][cH:36]1)[c:37]1[cH:38][cH:39][cH:40][cH:41][cH:42]1", "smiles3D": "C([C:1]#[6N:2]->[Mn+:3]1(<-[3H-:4])(<-[4C-:5]#[O+:6])(<-[5C-:7]#[O+:8])<-[1P:9]([c:10]2[c:11]([H:46])[c:12]([H:47])[c:13]([H:48])[c:14]([H:49])[c:15]2[H:50])([c:16]2[c:17]([H:51])[c:18]([H:52])[c:19]([H:53])[c:20]([H:54])[c:21]2[H:55])[C:22]([H:56])([H:57])[c:23]2[c:24]([H:58])[c:25]([H:59])[c:26]([H:60])[c:27]([n:28]2)[C:29]([H:61])([H:62])[2P:30]->1([c:31]1[c:32]([H:63])[c:33]([H:64])[c:34]([H:65])[c:35]([H:66])[c:36]1[H:67])[c:37]1[c:38]([H:68])[c:39]([H:69])[c:40]([H:70])[c:41]([H:71])[c:42]1[H:72])([H:43])([H:44])[H:45]", "smiles3Dx": "C([C:1]#[6N:2]->[Mn+:3]1(<-[3H-:4])(<-[4C-:5]#[O+:6])(<-[5C-:7]#[O+:8])<-[1P:9]([c:10]2[c:11]([H:46])[c:12]([H:47])[c:13]([H:48])[c:14]([H:49])[c:15]2[H:50])([c:16]2[c:17]([H:51])[c:18]([H:52])[c:19]([H:53])[c:20]([H:54])[c:21]2[H:55])[C:22]([H:56])([H:57])[c:23]2[c:24]([H:58])[c:25]([H:59])[c:26]([H:60])[c:27]([n:28]2)[C:29]([H:61])([H:62])[2P:30]->1([c:31]1[c:32]([H:63])[c:33]([H:64])[c:34]([H:65])[c:35]([H:66])[c:36]1[H:67])[c:37]1[c:38]([H:68])[c:39]([H:69])[c:40]([H:70])[c:41]([H:71])[c:42]1[H:72])([H:43])([H:44])[H:45]", "dummies": []}
C     -4.5204    -0.4240     2.0458
C     -3.1956    -0.3039     1.4389
N     -2.0802    -0.1970     0.9349
Mn     0.0000     0.0000     0.0000
H      0.3127    -1.7536     0.4598
C     -0.9784    -0.7049    -1.9442
O     -1.5009    -1.0748    -2.9663
C     -0.4693     2.1547    -0.6107
O     -0.7213     3.2898    -0.9309
P      2.3760     0.0774    -1.3089
C      2.2229     0.1136    -3.0952
C      1.6085    -0.9639    -3.7546
C      1.4893    -0.9702    -5.1470
C      1.9977     0.0909    -5.8976
C      2.6361     1.1545    -5.2569
C      2.7584     1.1669    -3.8636
C      3.4304     1.4622    -0.8668
C      2.9391     2.7711    -0.9987
C      3.7703     3.8692    -0.7638
C      5.0933     3.6731    -0.3660
C      5.5846     2.3779    -0.1960
C      4.7626     1.2742    -0.4442
C      3.3333    -1.4287    -1.0329
C      3.4954    -1.6761     0.4337
C      4.5362    -2.4440     0.9695
C      4.6121    -2.6018     2.3610
C      3.6633    -1.9877     3.1920
C      2.6391    -1.2315     2.6072
N      2.5837    -1.1374     1.2663
C      1.6340    -0.4699     3.4160
P      0.8701     0.8409     2.4297
C     -0.4637     1.4553     3.4582
C     -0.4211     1.3287     4.8607
C     -1.4637     1.8327     5.6450
C     -2.5454     2.4796     5.0442
C     -2.5811     2.6351     3.6576
C     -1.5415     2.1339     2.8694
C      2.0203     2.2142     2.4053
C      1.5505     3.5014     2.0950
C      2.3987     4.6077     2.1927
C      3.7266     4.4386     2.5886
C      4.2133     3.1600     2.8680
C      3.3699     2.0490     2.7716
H     -5.2650     0.1040     1.4154
H     -4.5042     0.0307     3.0578
H     -4.7952    -1.4958     2.1256
H      1.2239    -1.8060    -3.1951
H      1.0067    -1.8016    -5.6444
H      1.9069     0.0840    -6.9761
H      3.0451     1.9682    -5.8420
H      3.2865     1.9933    -3.4197
H      1.9347     2.9467    -1.3481
H      3.3880     4.8735    -0.8922
H      5.7340     4.5247    -0.1778
H      6.6074     2.2281     0.1248
H      5.1933     0.2974    -0.3063
H      4.3261    -1.3389    -1.5203
H      2.7942    -2.2886    -1.4790
H      5.2761    -2.9028     0.3261
H      5.4125    -3.1864     2.7953
H      3.7356    -2.0855     4.2678
H      0.8457    -1.1694     3.7647
H      2.1402    -0.0248     4.2973
H      0.4056     0.8558     5.3660
H     -1.4297     1.7264     6.7217
H     -3.3504     2.8692     5.6538
H     -3.4131     3.1477     3.1924
H     -1.5822     2.2835     1.8025
H      0.5243     3.6583     1.7952
H      2.0257     5.5969     1.9613
H      4.3832     5.2958     2.6617
H      5.2480     3.0288     3.1573
H      3.7874     1.0821     2.9974
73
{"conf": 22, "E": 139.34, "rms": -1.0, "geom": "OH", "total_charge": 0, "CA_charge": 1, "smiles": "C[C:1]#[6N:2]->[Mn+:3]1(<-[3H-:4])(<-[4C-:5]#[O+:6])(<-[5C-:7]#[O+:8])<-[1P:9]([c:10]2[cH:11][cH:12][cH:13][cH:14][cH:15]2)([c:16]2[cH:17][cH:18][cH:19][cH:20][cH:21]2)[CH2:22][c:23]2[cH:24][cH:25][cH:26][c:27]([n:28]2)[CH2:29][2P:30]->1([c:31]1[cH:32][cH:33][cH:34][cH:35][cH:36]1)[c:37]1[cH:38][cH:39][cH:40][cH:41][cH:42]1", "smiles3D": "C([C:1]#[6N:2]->[Mn+:3]1(<-[3H-:4])(<-[4C-:5]#[O+:6])(<-[5C-:7]#[O+:8])<-[1P:9]([c:10]2[c:11]([H:46])[c:12]([H:47])[c:13]([H:48])[c:14]([H:49])[c:15]2[H:50])([c:16]2[c:17]([H:51])[c:18]([H:52])[c:19]([H:53])[c:20]([H:54])[c:21]2[H:55])[C:22]([H:56])([H:57])[c:23]2[c:24]([H:58])[c:25]([H:59])[c:26]([H:60])[c:27]([n:28]2)[C:29]([H:61])([H:62])[2P:30]->1([c:31]1[c:32]([H:63])[c:33]([H:64])[c:34]([H:65])[c:35]([H:66])[c:36]1[H:67])[c:37]1[c:38]([H:68])[c:39]([H:69])[c:40]([H:70])[c:41]([H:71])[c:42]1[H:72])([H:43])([H:44])[H:45]", "smiles3Dx": "C([C:1]#[6N:2]->[Mn+:3]1(<-[3H-:4])(<-[4C-:5]#[O+:6])(<-[5C-:7]#[O+:8])<-[1P:9]([c:10]2[c:11]([H:46])[c:12]([H:47])[c:13]([H:48])[c:14]([H:49])[c:15]2[H:50])([c:16]2[c:17]([H:51])[c:18]([H:52])[c:19]([H:53])[c:20]([H:54])[c:21]2[H:55])[C:22]([H:56])([H:57])[c:23]2[c:24]([H:58])[c:25]([H:59])[c:26]([H:60])[c:27]([n:28]2)[C:29]([H:61])([H:62])[2P:30]->1([c:31]1[c:32]([H:63])[c:33]([H:64])[c:34]([H:65])[c:35]([H:66])[c:36]1[H:67])[c:37]1[c:38]([H:68])[c:39]([H:69])[c:40]([H:70])[c:41]([H:71])[c:42]1[H:72])([H:43])([H:44])[H:45]", "dummies": []}
C     -4.3244    -2.0212    -1.4147
C     -3.0499    -1.4286    -1.0125
N     -1.9818    -0.9310    -0.6652
Mn     0.0000     0.0000     0.0000
H      0.5179    -1.5917     0.7594
C      0.8503    -0.7158    -2.0004
O      1.2972    -1.0929    -3.0550
C     -0.6014     1.9663    -1.0082
O     -0.9154     3.0026    -1.5389
P      2.4531     1.0277     0.4549
C      3.3563     1.3744    -1.0512
C      4.0082     0.3417    -1.7481
C      4.6852     0.6151    -2.9406
C      4.7019     1.9128    -3.4567
C      4.0287     2.9379    -2.7889
C      3.3488     2.6707    -1.5970
C      2.4779     2.5681     1.3634
C      1.2774     3.2083     1.6912
C      1.2891     4.4107     2.4034
C      2.5045     4.9892     2.7782
C      3.7086     4.3696     2.4324
C      3.6986     3.1648     1.7223
C      3.4964    -0.0902     1.4179
C      2.6830    -0.6459     2.5397
C      2.6373    -2.0126     2.8497
C      1.6020    -2.4846     3.6697
C      0.6019    -1.6060     4.1093
C      0.7108    -0.2465     3.7868
N      1.7631     0.1802     3.0745
C     -0.4219     0.7038     3.8522
P     -1.3253     0.6470     2.2937
C     -2.2515     2.1742     2.1461
C     -3.0346     2.3840     1.0012
C     -3.7747     3.5600     0.8538
C     -3.7559     4.5286     1.8590
C     -3.0103     4.3141     3.0201
C     -2.2684     3.1385     3.1741
C     -2.5848    -0.5739     2.6381
C     -3.7672    -0.2207     3.3131
C     -4.7353    -1.1917     3.5872
C     -4.5247    -2.5194     3.2062
C     -3.3400    -2.8807     2.5602
C     -2.3693    -1.9135     2.2847
H     -4.9523    -1.2495    -1.9052
H     -4.8488    -2.4093    -0.5171
H     -4.1379    -2.8538    -2.1236
H      3.9764    -0.6795    -1.3995
H      5.1878    -0.1831    -3.4716
H      5.2241     2.1208    -4.3816
H      4.0263     3.9394    -3.1994
H      2.8129     3.4769    -1.1143
H      0.3354     2.7862     1.3912
H      0.3562     4.8961     2.6596
H      2.5135     5.9218     3.3273
H      4.6501     4.8256     2.7098
H      4.6407     2.7131     1.4419
H      4.3674     0.4570     1.8283
H      3.8552    -0.9180     0.7774
H      3.3483    -2.7057     2.4181
H      1.5310    -3.5404     3.8964
H     -0.2618    -1.9839     4.6415
H     -1.0961     0.4361     4.6936
H     -0.0179     1.7228     4.0157
H     -3.0804     1.6322     0.2243
H     -4.3680     3.7171    -0.0377
H     -4.3310     5.4383     1.7451
H     -3.0157     5.0560     3.8082
H     -1.7457     2.9992     4.1055
H     -3.9460     0.7950     3.6375
H     -5.6474    -0.9156     4.1004
H     -5.2751    -3.2695     3.4199
H     -3.1718    -3.9113     2.2761
H     -1.4527    -2.2136     1.7985
73
{"conf": 23, "E": 139.55, "rms": -1.0, "geom": "OH", "total_charge": 0, "CA_charge": 1, "smiles": "C[C:1]#[6N:2]->[Mn+:3]1(<-[3H-:4])(<-[4C-:5]#[O+:6])(<-[5C-:7]#[O+:8])<-[1P:9]([c:10]2[cH:11][cH:12][cH:13][cH:14][cH:15]2)([c:16]2[cH:17][cH:18][cH:19][cH:20][cH:21]2)[CH2:22][c:23]2[cH:24][cH:25][cH:26][c:27]([n:28]2)[CH2:29][2P:30]->1([c:31]1[cH:32][cH:33][cH:34][cH:35][cH:36]1)[c:37]1[cH:38][cH:39][cH:40][cH:41][cH:42]1", "smiles3D": "C([C:1]#[6N:2]->[Mn+:3]1(<-[3H-:4])(<-[4C-:5]#[O+:6])(<-[5C-:7]#[O+:8])<-[1P:9]([c:10]2[c:11]([H:46])[c:12]([H:47])[c:13]([H:48])[c:14]([H:49])[c:15]2[H:50])([c:16]2[c:17]([H:51])[c:18]([H:52])[c:19]([H:53])[c:20]([H:54])[c:21]2[H:55])[C:22]([H:56])([H:57])[c:23]2[c:24]([H:58])[c:25]([H:59])[c:26]([H:60])[c:27]([n:28]2)[C:29]([H:61])([H:62])[2P:30]->1([c:31]1[c:32]([H:63])[c:33]([H:64])[c:34]([H:65])[c:35]([H:66])[c:36]1[H:67])[c:37]1[c:38]([H:68])[c:39]([H:69])[c:40]([H:70])[c:41]([H:71])[c:42]1[H:72])([H:43])([H:44])[H:45]", "smiles3Dx": "C([C:1]#[6N:2]->[Mn+:3]1(<-[3H-:4])(<-[4C-:5]#[O+:6])(<-[5C-:7]#[O+:8])<-[1P:9]([c:10]2[c:11]([H:46])[c:12]([H:47])[c:13]([H:48])[c:14]([H:49])[c:15]2[H:50])([c:16]2[c:17]([H:51])[c:18]([H:52])[c:19]([H:53])[c:20]([H:54])[c:21]2[H:55])[C:22]([H:56])([H:57])[c:23]2[c:24]([H:58])[c:25]([H:59])[c:26]([H:60])[c:27]([n:28]2)[C:29]([H:61])([H:62])[2P:30]->1([c:31]1[c:32]([H:63])[c:33]([H:64])[c:34]([H:65])[c:35]([H:66])[c:36]1[H:67])[c:37]1[c:38]([H:68])[c:39]([H:69])[c:40]([H:70])[c:41]([H:71])[c:42]1[H:72])([H:43])([H:44])[H:45]", "dummies": []}
C      4.1152     1.6448     2.2680
C      2.9021     1.1726     1.6021
N      1.8869     0.7671     1.0417
Mn     0.0000     0.0000     0.0000
H     -0.5534    -0.7065     1.6016
C     -0.9609     2.0016     0.5568
O     -1.4690     3.0555     0.8486
C      0.7520     0.9258    -1.9535
O      1.1485     1.4176    -2.9806
P     -2.4136    -0.5702    -1.1527
C     -3.1813     0.9633    -1.6682
C     -2.6548     1.6630    -2.7653
C     -3.2194     2.8763    -3.1681
C     -4.3080     3.4068    -2.4728
C     -4.8299     2.7271    -1.3699
C     -4.2694     1.5126    -0.9620
C     -3.5891    -1.2905    -0.0076
C     -3.4674    -1.0346     1.3664
C     -4.3772    -1.5874     2.2720
C     -5.4321    -2.3775     1.8106
C     -5.5926    -2.5954     0.4405
C     -4.6857    -2.0437    -0.4696
C     -2.5273    -1.5905    -2.6412
C     -1.2321    -1.6151    -3.3541
C     -1.0098    -1.0842    -4.6319
C      0.2983    -1.0825    -5.1403
C      1.3582    -1.5617    -4.3543
C      1.0744    -2.0700    -3.0797
N     -0.2056    -2.1237    -2.6668
C      2.1291    -2.3856    -2.0700
P      1.4241    -2.2591    -0.4104
C      2.7996    -2.4296     0.7214
C      4.0137    -1.7651     0.4742
C      5.0703    -1.8670     1.3844
C      4.9199    -2.6167     2.5529
C      3.7079    -3.2571     2.8200
C      2.6471    -3.1575     1.9148
C      0.4715    -3.7562    -0.2004
C     -0.8509    -3.6791     0.2501
C     -1.6117    -4.8402     0.4094
C     -1.0461    -6.0885     0.1361
C      0.2835    -6.1755    -0.2876
C      1.0450    -5.0138    -0.4516
H      3.9460     2.6663     2.6660
H      4.3685     0.9582     3.1019
H      4.9518     1.6635     1.5397
H     -1.8044     1.2764    -3.3082
H     -2.8095     3.4076    -4.0173
H     -4.7431     4.3475    -2.7846
H     -5.6677     3.1447    -0.8265
H     -4.6907     1.0267    -0.0951
H     -2.6988    -0.3764     1.7381
H     -4.2731    -1.3905     3.3312
H     -6.1381    -2.8018     2.5126
H     -6.4278    -3.1831     0.0820
H     -4.8650    -2.1947    -1.5241
H     -2.7883    -2.6308    -2.3554
H     -3.3197    -1.1905    -3.3095
H     -1.8229    -0.6669    -5.2122
H      0.4962    -0.6706    -6.1212
H      2.3778    -1.4963    -4.7124
H      2.5150    -3.4088    -2.2445
H      2.9585    -1.6607    -2.1779
H      4.1460    -1.1414    -0.3970
H      6.0021    -1.3518     1.1899
H      5.7379    -2.6901     3.2579
H      3.5867    -3.8240     3.7341
H      1.7102    -3.6403     2.1583
H     -1.2870    -2.7238     0.4881
H     -2.6369    -4.7717     0.7506
H     -1.6340    -6.9884     0.2625
H      0.7255    -7.1437    -0.4844
H      2.0789    -5.1023    -0.7569
73
{"conf": 24, "E": 137.03, "rms": -1.0, "geom": "OH", "total_charge": 0, "CA_charge": 1, "smiles": "C[C:1]#[6N:2]->[Mn+:3]1(<-[3H-:4])(<-[4C-:5]#[O+:6])(<-[5C-:7]#[O+:8])<-[1P:9]([c:10]2[cH:11][cH:12][cH:13][cH:14][cH:15]2)([c:16]2[cH:17][cH:18][cH:19][cH:20][cH:21]2)[CH2:22][c:23]2[cH:24][cH:25][cH:26][c:27]([n:28]2)[CH2:29][2P:30]->1([c:31]1[cH:32][cH:33][cH:34][cH:35][cH:36]1)[c:37]1[cH:38][cH:39][cH:40][cH:41][cH:42]1", "smiles3D": "C([C:1]#[6N:2]->[Mn+:3]1(<-[3H-:4])(<-[4C-:5]#[O+:6])(<-[5C-:7]#[O+:8])<-[1P:9]([c:10]2[c:11]([H:46])[c:12]([H:47])[c:13]([H:48])[c:14]([H:49])[c:15]2[H:50])([c:16]2[c:17]([H:51])[c:18]([H:52])[c:19]([H:53])[c:20]([H:54])[c:21]2[H:55])[C:22]([H:56])([H:57])[c:23]2[c:24]([H:58])[c:25]([H:59])[c:26]([H:60])[c:27]([n:28]2)[C:29]([H:61])([H:62])[2P:30]->1([c:31]1[c:32]([H:63])[c:33]([H:64])[c:34]([H:65])[c:35]([H:66])[c:36]1[H:67])[c:37]1[c:38]([H:68])[c:39]([H:69])[c:40]([H:70])[c:41]([H:71])[c:42]1[H:72])([H:43])([H:44])[H:45]", "smiles3Dx": "C([C:1]#[6N:2]->[Mn+:3]1(<-[3H-:4])(<-[4C-:5]#[O+:6])(<-[5C-:7]#[O+:8])<-[1P:9]([c:10]2[c:11]([H:46])[c:12]([H:47])[c:13]([H:48])[c:14]([H:49])[c:15]2[H:50])([c:16]2[c:17]([H:51])[c:18]([H:52])[c:19]([H:53])[c:20]([H:54])[c:21]2[H:55])[C:22]([H:56])([H:57])[c:23]2[c:24]([H:58])[c:25]([H:59])[c:26]([H:60])[c:27]([n:28]2)[C:29]([H:61])([H:62])[2P:30]->1([c:31]1[c:32]([H:63])[c:33]([H:64])[c:34]([H:65])[c:35]([H:66])[c:36]1[H:67])[c:37]1[c:38]([H:68])[c:39]([H:69])[c:40]([H:70])[c:41]([H:71])[c:42]1[H:72])([H:43])([H:44])[H:45]", "dummies": []}
C      4.4051    -2.2251    -0.6643
C      3.1115    -1.5699    -0.4756
N      2.0266    -1.0140    -0.3208
Mn     0.0000     0.0000     0.0000
H     -0.6290    -0.7789    -1.5434
C     -0.5423    -1.8982     1.1563
O     -0.8202    -2.9008     1.7662
C      0.8360     0.8745     1.9404
O      1.2807     1.3287     2.9654
P     -2.4895     0.9300     0.5755
C     -2.5642     2.6720     1.0094
C     -1.7693     3.1547     2.0614
C     -1.8798     4.4812     2.4857
C     -2.7577     5.3521     1.8397
C     -3.5355     4.8934     0.7760
C     -3.4506     3.5596     0.3650
C     -3.2909     0.0493     1.9171
C     -3.6992     0.7053     3.0962
C     -4.3398    -0.0094     4.1136
C     -4.5943    -1.3737     3.9622
C     -4.2185    -2.0260     2.7871
C     -3.5783    -1.3176     1.7666
C     -3.6453     0.6729    -0.7872
C     -3.1354     1.3405    -2.0201
C     -3.9719     1.9307    -2.9765
C     -3.3896     2.6205    -4.0486
C     -1.9949     2.7280    -4.1389
C     -1.2042     2.1187    -3.1553
N     -1.8003     1.4170    -2.1754
C      0.2832     2.2330    -3.1252
P      0.9046     2.1322    -1.4312
C      2.6729     2.0795    -1.7241
C      3.2229     0.9607    -2.3683
C      4.5910     0.9013    -2.6477
C      5.4193     1.9743    -2.3157
C      4.8755     3.1173    -1.7266
C      3.5066     3.1823    -1.4461
C      0.5817     3.7144    -0.6482
C     -0.2170     4.6962    -1.2669
C     -0.3863     5.9468    -0.6647
C      0.2330     6.2303     0.5542
C      1.0043     5.2543     1.1875
C      1.1639     3.9972     0.5988
H      4.5097    -2.5363    -1.7240
H      4.4681    -3.1167    -0.0073
H      5.2184    -1.5157    -0.4067
H     -1.1150     2.4914     2.6023
H     -1.2807     4.8350     3.3147
H     -2.8334     6.3824     2.1618
H     -4.2165     5.5702     0.2762
H     -4.0950     3.2514    -0.4392
H     -3.5547     1.7608     3.2487
H     -4.6472     0.4984     5.0188
H     -5.0920    -1.9227     4.7511
H     -4.4270    -3.0809     2.6643
H     -3.3099    -1.8411     0.8588
H     -4.6431     1.0760    -0.5140
H     -3.7401    -0.4138    -0.9852
H     -5.0491     1.8776    -2.8821
H     -4.0176     3.0907    -4.7941
H     -1.5424     3.2873    -4.9479
H      0.7151     1.4023    -3.7201
H      0.5989     3.1971    -3.5774
H      2.5903     0.1360    -2.6693
H      5.0067     0.0262    -3.1302
H      6.4782     1.9292    -2.5351
H      5.5136     3.9620    -1.5006
H      3.1260     4.1067    -1.0455
H     -0.7067     4.5280    -2.2106
H     -0.9967     6.6997    -1.1464
H      0.1033     7.2010     1.0146
H      1.4782     5.4712     2.1360
H      1.7944     3.2681     1.0867
73
{"conf": 25, "E": 139.37, "rms": -1.0, "geom": "OH", "total_charge": 0, "CA_charge": 1, "smiles": "C[C:1]#[6N:2]->[Mn+:3]1(<-[3H-:4])(<-[4C-:5]#[O+:6])(<-[5C-:7]#[O+:8])<-[1P:9]([c:10]2[cH:11][cH:12][cH:13][cH:14][cH:15]2)([c:16]2[cH:17][cH:18][cH:19][cH:20][cH:21]2)[CH2:22][c:23]2[cH:24][cH:25][cH:26][c:27]([n:28]2)[CH2:29][2P:30]->1([c:31]1[cH:32][cH:33][cH:34][cH:35][cH:36]1)[c:37]1[cH:38][cH:39][cH:40][cH:41][cH:42]1", "smiles3D": "C([C:1]#[6N:2]->[Mn+:3]1(<-[3H-:4])(<-[4C-:5]#[O+:6])(<-[5C-:7]#[O+:8])<-[1P:9]([c:10]2[c:11]([H:46])[c:12]([H:47])[c:13]([H:48])[c:14]([H:49])[c:15]2[H:50])([c:16]2[c:17]([H:51])[c:18]([H:52])[c:19]([H:53])[c:20]([H:54])[c:21]2[H:55])[C:22]([H:56])([H:57])[c:23]2[c:24]([H:58])[c:25]([H:59])[c:26]([H:60])[c:27]([n:28]2)[C:29]([H:61])([H:62])[2P:30]->1([c:31]1[c:32]([H:63])[c:33]([H:64])[c:34]([H:65])[c:35]([H:66])[c:36]1[H:67])[c:37]1[c:38]([H:68])[c:39]([H:69])[c:40]([H:70])[c:41]([H:71])[c:42]1[H:72])([H:43])([H:44])[H:45]", "smiles3Dx": "C([C:1]#[6N:2]->[Mn+:3]1(<-[3H-:4])(<-[4C-:5]#[O+:6])(<-[5C-:7]#[O+:8])<-[1P:9]([c:10]2[c:11]([H:46])[c:12]([H:47])[c:13]([H:48])[c:14]([H:49])[c:15]2[H:50])([c:16]2[c:17]([H:51])[c:18]([H:52])[c:19]([H:53])[c:20]([H:54])[c:21]2[H:55])[C:22]([H:56])([H:57])[c:23]2[c:24]([H:58])[c:25]([H:59])[c:26]([H:60])[c:27]([n:28]2)[C:29]([H:61])([H:62])[2P:30]->1([c:31]1[c:32]([H:63])[c:33]([H:64])[c:34]([H:65])[c:35]([H:66])[c:36]1[H:67])[c:37]1[c:38]([H:68])[c:39]([H:69])[c:40]([H:70])[c:41]([H:71])[c:42]1[H:72])([H:43])([H:44])[H:45]", "dummies": []}
C     -0.0100    -4.8588     1.0815
C     -0.0135    -3.4357     0.7463
N     -0.0124    -2.2376     0.4756
Mn     0.0000     0.0000     0.0000
H      1.4745    -0.2371    -1.0672
C     -1.3270    -0.5011    -1.7961
O     -2.0259    -0.7654    -2.7425
C     -1.8900     0.2516     1.2664
O     -2.8870     0.3791     1.9325
P     -0.1235     2.5548    -0.8744
C     -0.5446     2.6879    -2.6085
C     -1.8834     2.5895    -3.0256
C     -2.2049     2.6650    -4.3843
C     -1.1953     2.8215    -5.3367
C      0.1401     2.8892    -4.9333
C      0.4681     2.8128    -3.5765
C      1.4177     3.4440    -0.7077
C      1.4977     4.8108    -1.0233
C      2.7109     5.4920    -0.8806
C      3.8486     4.8126    -0.4346
C      3.7776     3.4474    -0.1443
C      2.5672     2.7648    -0.2904
C     -1.3386     3.5620     0.0065
C     -1.1705     3.3646     1.4780
C     -2.2088     3.5484     2.4009
C     -2.0183     3.1202     3.7242
C     -0.8202     2.4888     4.0928
C      0.1855     2.3427     3.1279
N     -0.0103     2.8255     1.8973
C      1.4583     1.6185     3.3363
P      1.5652     0.1900     2.2324
C      3.3149    -0.0122     1.9009
C      4.2850     0.4671     2.8021
C      5.6452     0.2970     2.5265
C      6.0483    -0.3761     1.3712
C      5.0912    -0.9019     0.5009
C      3.7303    -0.7335     0.7714
C      1.1621    -1.1785     3.3144
C      2.0123    -2.2958     3.4299
C      1.6458    -3.3767     4.2377
C      0.4310    -3.3590     4.9265
C     -0.4233    -2.2611     4.8061
C     -0.0630    -1.1779     3.9998
H     -0.5515    -5.4258     0.2968
H     -0.5108    -5.0075     2.0602
H      1.0372    -5.2197     1.1453
H     -2.6815     2.4288    -2.3162
H     -3.2377     2.5916    -4.6999
H     -1.4467     2.8770    -6.3880
H      0.9230     2.9932    -5.6734
H      1.5115     2.8423    -3.2932
H      0.6353     5.3476    -1.3943
H      2.7706     6.5456    -1.1209
H      4.7866     5.3411    -0.3249
H      4.6608     2.9162     0.1872
H      2.5281     1.7076    -0.0917
H     -1.2012     4.6322    -0.2421
H     -2.3602     3.2497    -0.2843
H     -3.1571     3.9709     2.0940
H     -2.8124     3.2377     4.4498
H     -0.6881     2.1109     5.0986
H      1.5342     1.2820     4.3925
H      2.2947     2.3150     3.1193
H      4.0082     0.9519     3.7269
H      6.3878     0.6773     3.2160
H      7.1018    -0.5106     1.1626
H      5.4037    -1.4542    -0.3759
H      3.0096    -1.2031     0.1222
H      2.9487    -2.3572     2.8966
H      2.3013    -4.2338     4.3229
H      0.1486    -4.1991     5.5476
H     -1.3690    -2.2519     5.3323
H     -0.7464    -0.3461     3.9052
