# Supplementary material for: MACE: Automated Assessment of Stereochemistry of Transition Metal Complexes and Its Applications in Computational Catalysis
Source: J Chem Theory Comput. 2024 Feb 16;20(5):2313–20. doi: 10.1021/acs.jctc.3c01313 (PMC10938507; doi:10.1021/acs.jctc.3c01313)
Supplement: Supplementary file 3 — ct3c01313_si_003.zip [file ct3c01313_si_003.zip › structures/screening/mace_MeCN/Mn_PNpyP_Ph_bic_1.xyz]

73
{"conf": 0, "E": 138.57, "rms": -1.0, "geom": "OH", "total_charge": 0, "CA_charge": 1, "smiles": "C[C:1]#[5N:2]->[Mn+:3]1(<-[3H-:4])(<-[4C-:5]#[O+:6])(<-[6C-:7]#[O+:8])<-[1P:9]([c:10]2[cH:11][cH:12][cH:13][cH:14][cH:15]2)([c:16]2[cH:17][cH:18][cH:19][cH:20][cH:21]2)[CH2:22][c:23]2[cH:24][cH:25][cH:26][c:27]([n:28]2)[CH2:29][2P:30]->1([c:31]1[cH:32][cH:33][cH:34][cH:35][cH:36]1)[c:37]1[cH:38][cH:39][cH:40][cH:41][cH:42]1", "smiles3D": "C([C:1]#[5N:2]->[Mn+:3]1(<-[3H-:4])(<-[4C-:5]#[O+:6])(<-[6C-:7]#[O+:8])<-[1P:9]([c:10]2[c:11]([H:46])[c:12]([H:47])[c:13]([H:48])[c:14]([H:49])[c:15]2[H:50])([c:16]2[c:17]([H:51])[c:18]([H:52])[c:19]([H:53])[c:20]([H:54])[c:21]2[H:55])[C:22]([H:56])([H:57])[c:23]2[c:24]([H:58])[c:25]([H:59])[c:26]([H:60])[c:27]([n:28]2)[C:29]([H:61])([H:62])[2P:30]->1([c:31]1[c:32]([H:63])[c:33]([H:64])[c:34]([H:65])[c:35]([H:66])[c:36]1[H:67])[c:37]1[c:38]([H:68])[c:39]([H:69])[c:40]([H:70])[c:41]([H:71])[c:42]1[H:72])([H:43])([H:44])[H:45]", "smiles3Dx": "C([C:1]#[5N:2]->[Mn+:3]1(<-[3H-:4])(<-[4C-:5]#[O+:6])(<-[6C-:7]#[O+:8])<-[1P:9]([c:10]2[c:11]([H:46])[c:12]([H:47])[c:13]([H:48])[c:14]([H:49])[c:15]2[H:50])([c:16]2[c:17]([H:51])[c:18]([H:52])[c:19]([H:53])[c:20]([H:54])[c:21]2[H:55])[C:22]([H:56])([H:57])[c:23]2[c:24]([H:58])[c:25]([H:59])[c:26]([H:60])[c:27]([n:28]2)[C:29]([H:61])([H:62])[2P:30]->1([c:31]1[c:32]([H:63])[c:33]([H:64])[c:34]([H:65])[c:35]([H:66])[c:36]1[H:67])[c:37]1[c:38]([H:68])[c:39]([H:69])[c:40]([H:70])[c:41]([H:71])[c:42]1[H:72])([H:43])([H:44])[H:45]", "dummies": []}
C     -0.4867     4.4819     2.1126
C     -0.3446     3.1709     1.4819
N     -0.2289     2.0656     0.9586
Mn     0.0000     0.0000     0.0000
H      0.2373    -1.6443    -0.7868
C      1.5460     0.8798    -1.4398
O      2.3600     1.3441    -2.1987
C     -1.5666     0.5623    -1.5724
O     -2.3929     0.8581    -2.3993
P      2.0913    -0.4570     1.6401
C      1.7369    -0.2596     3.3816
C      0.4908     0.2289     3.7905
C      0.2063     0.3909     5.1490
C      1.1746     0.0810     6.1074
C      2.4313    -0.3811     5.7063
C      2.7168    -0.5460     4.3472
C      3.4706     0.6421     1.3345
C      4.3746     0.3844     0.2888
C      5.4287     1.2677     0.0357
C      5.5783     2.4218     0.8080
C      4.6651     2.7031     1.8263
C      3.6088     1.8245     2.0837
C      2.7387    -2.1370     1.4843
C      1.5861    -3.0849     1.4476
C      1.4613    -4.1031     0.4918
C      0.2092    -4.7082     0.3098
C     -0.9018    -4.2470     1.0298
C     -0.7134    -3.2402     1.9864
N      0.5163    -2.7497     2.1943
C     -1.8125    -2.4141     2.5333
P     -2.0852    -1.0028     1.4459
C     -2.9176     0.2607     2.4061
C     -3.3565     0.0255     3.7247
C     -3.9960     1.0417     4.4420
C     -4.2234     2.2855     3.8489
C     -3.8282     2.5110     2.5292
C     -3.1889     1.4995     1.8076
C     -3.3616    -1.6163     0.3548
C     -3.0057    -2.2178    -0.8608
C     -3.9910    -2.7306    -1.7094
C     -5.3371    -2.6598    -1.3427
C     -5.6988    -2.0846    -0.1219
C     -4.7166    -1.5709     0.7306
H     -0.9394     5.1921     1.3907
H     -1.1418     4.3922     3.0035
H      0.5118     4.8526     2.4226
H     -0.2550     0.4942     3.0628
H     -0.7623     0.7628     5.4576
H      0.9552     0.2093     7.1594
H      3.1866    -0.6054     6.4483
H      3.7041    -0.8778     4.0551
H      4.2606    -0.4740    -0.3556
H      6.1235     1.0632    -0.7686
H      6.3931     3.1054     0.6075
H      4.7705     3.6074     2.4116
H      2.8996     2.0797     2.8597
H      3.3228    -2.2316     0.5495
H      3.3895    -2.3787     2.3469
H      2.2960    -4.3797    -0.1397
H      0.0841    -5.4754    -0.4431
H     -1.8914    -4.6270     0.8097
H     -1.5199    -2.0593     3.5422
H     -2.7410    -3.0193     2.6118
H     -3.2418    -0.9304     4.2085
H     -4.3248     0.8610     5.4573
H     -4.7196     3.0689     4.4069
H     -4.0201     3.4688     2.0632
H     -2.9094     1.6833     0.7789
H     -1.9684    -2.2985    -1.1516
H     -3.7100    -3.1883    -2.6491
H     -6.0988    -3.0591    -1.9998
H     -6.7409    -2.0431     0.1676
H     -5.0229    -1.1535     1.6794
73
{"conf": 1, "E": 138.28, "rms": -1.0, "geom": "OH", "total_charge": 0, "CA_charge": 1, "smiles": "C[C:1]#[5N:2]->[Mn+:3]1(<-[3H-:4])(<-[4C-:5]#[O+:6])(<-[6C-:7]#[O+:8])<-[1P:9]([c:10]2[cH:11][cH:12][cH:13][cH:14][cH:15]2)([c:16]2[cH:17][cH:18][cH:19][cH:20][cH:21]2)[CH2:22][c:23]2[cH:24][cH:25][cH:26][c:27]([n:28]2)[CH2:29][2P:30]->1([c:31]1[cH:32][cH:33][cH:34][cH:35][cH:36]1)[c:37]1[cH:38][cH:39][cH:40][cH:41][cH:42]1", "smiles3D": "C([C:1]#[5N:2]->[Mn+:3]1(<-[3H-:4])(<-[4C-:5]#[O+:6])(<-[6C-:7]#[O+:8])<-[1P:9]([c:10]2[c:11]([H:46])[c:12]([H:47])[c:13]([H:48])[c:14]([H:49])[c:15]2[H:50])([c:16]2[c:17]([H:51])[c:18]([H:52])[c:19]([H:53])[c:20]([H:54])[c:21]2[H:55])[C:22]([H:56])([H:57])[c:23]2[c:24]([H:58])[c:25]([H:59])[c:26]([H:60])[c:27]([n:28]2)[C:29]([H:61])([H:62])[2P:30]->1([c:31]1[c:32]([H:63])[c:33]([H:64])[c:34]([H:65])[c:35]([H:66])[c:36]1[H:67])[c:37]1[c:38]([H:68])[c:39]([H:69])[c:40]([H:70])[c:41]([H:71])[c:42]1[H:72])([H:43])([H:44])[H:45]", "smiles3Dx": "C([C:1]#[5N:2]->[Mn+:3]1(<-[3H-:4])(<-[4C-:5]#[O+:6])(<-[6C-:7]#[O+:8])<-[1P:9]([c:10]2[c:11]([H:46])[c:12]([H:47])[c:13]([H:48])[c:14]([H:49])[c:15]2[H:50])([c:16]2[c:17]([H:51])[c:18]([H:52])[c:19]([H:53])[c:20]([H:54])[c:21]2[H:55])[C:22]([H:56])([H:57])[c:23]2[c:24]([H:58])[c:25]([H:59])[c:26]([H:60])[c:27]([n:28]2)[C:29]([H:61])([H:62])[2P:30]->1([c:31]1[c:32]([H:63])[c:33]([H:64])[c:34]([H:65])[c:35]([H:66])[c:36]1[H:67])[c:37]1[c:38]([H:68])[c:39]([H:69])[c:40]([H:70])[c:41]([H:71])[c:42]1[H:72])([H:43])([H:44])[H:45]", "dummies": []}
C     -1.3175     2.8792    -3.8411
C     -0.9243     2.0303    -2.7177
N     -0.5924     1.3216    -1.7709
Mn     0.0000     0.0000     0.0000
H      0.4297    -1.1072     1.3995
C     -0.8369    -1.8023    -1.1362
O     -1.2764    -2.7520    -1.7354
C     -2.1046     0.2549     0.8632
O     -3.2128     0.3915     1.3187
P      2.3640    -0.6587    -1.1369
C      2.4541    -2.3778    -1.6172
C      2.0360    -3.3618    -0.7095
C      2.1090    -4.7150    -1.0515
C      2.6095    -5.0953    -2.2990
C      3.0420    -4.1225    -3.2039
C      2.9705    -2.7668    -2.8673
C      3.7691    -0.4557    -0.0561
C      5.0724    -0.6905    -0.5232
C      6.1638    -0.5242     0.3357
C      5.9587    -0.1360     1.6633
C      4.6606     0.0737     2.1370
C      3.5694    -0.0956     1.2808
C      2.7380     0.3205    -2.6081
C      2.5088     1.7659    -2.3095
C      2.2806     2.7351    -3.2948
C      1.9053     4.0278    -2.8930
C      1.7363     4.3202    -1.5299
C      1.9920     3.3110    -0.5916
N      2.4064     2.1147    -1.0142
C      1.8075     3.4413     0.8701
P      0.6125     2.2234     1.4697
C      1.1238     1.8592     3.1482
C      1.8651     2.7915     3.8992
C      2.2529     2.4901     5.2083
C      1.8819     1.2748     5.7878
C      1.1021     0.3679     5.0670
C      0.7127     0.6642     3.7576
C     -0.8747     3.2012     1.6628
C     -1.3807     3.9110     0.5622
C     -2.5592     4.6526     0.6798
C     -3.2485     4.6834     1.8940
C     -2.7629     3.9674     2.9907
C     -1.5843     3.2230     2.8791
H     -1.2655     3.9438    -3.5331
H     -2.3546     2.6318    -4.1468
H     -0.6279     2.7069    -4.6928
H      1.6534    -3.0813     0.2637
H      1.7800    -5.4690    -0.3482
H      2.6669    -6.1434    -2.5625
H      3.4370    -4.4197    -4.1668
H      3.3266    -2.0447    -3.5860
H      5.2484    -1.0099    -1.5416
H      7.1684    -0.7002    -0.0267
H      6.8042    -0.0078     2.3267
H      4.4987     0.3608     3.1682
H      2.5712     0.0418     1.6608
H      2.0690     0.0057    -3.4369
H      3.7937     0.1717    -2.9094
H      2.3530     2.4872    -4.3460
H      1.7078     4.7883    -3.6370
H      1.4058     5.3024    -1.2173
H      1.4546     4.4654     1.1172
H      2.7873     3.2692     1.3623
H      2.1315     3.7580     3.4966
H      2.8323     3.2049     5.7783
H      2.1795     1.0457     6.8029
H      0.7863    -0.5589     5.5282
H      0.0596    -0.0205     3.2423
H     -0.8688     3.8893    -0.3895
H     -2.9405     5.1999    -0.1725
H     -4.1622     5.2565     1.9832
H     -3.3042     3.9842     3.9279
H     -1.2510     2.6675     3.7427
73
{"conf": 2, "E": 135.1, "rms": -1.0, "geom": "OH", "total_charge": 0, "CA_charge": 1, "smiles": "C[C:1]#[5N:2]->[Mn+:3]1(<-[3H-:4])(<-[4C-:5]#[O+:6])(<-[6C-:7]#[O+:8])<-[1P:9]([c:10]2[cH:11][cH:12][cH:13][cH:14][cH:15]2)([c:16]2[cH:17][cH:18][cH:19][cH:20][cH:21]2)[CH2:22][c:23]2[cH:24][cH:25][cH:26][c:27]([n:28]2)[CH2:29][2P:30]->1([c:31]1[cH:32][cH:33][cH:34][cH:35][cH:36]1)[c:37]1[cH:38][cH:39][cH:40][cH:41][cH:42]1", "smiles3D": "C([C:1]#[5N:2]->[Mn+:3]1(<-[3H-:4])(<-[4C-:5]#[O+:6])(<-[6C-:7]#[O+:8])<-[1P:9]([c:10]2[c:11]([H:46])[c:12]([H:47])[c:13]([H:48])[c:14]([H:49])[c:15]2[H:50])([c:16]2[c:17]([H:51])[c:18]([H:52])[c:19]([H:53])[c:20]([H:54])[c:21]2[H:55])[C:22]([H:56])([H:57])[c:23]2[c:24]([H:58])[c:25]([H:59])[c:26]([H:60])[c:27]([n:28]2)[C:29]([H:61])([H:62])[2P:30]->1([c:31]1[c:32]([H:63])[c:33]([H:64])[c:34]([H:65])[c:35]([H:66])[c:36]1[H:67])[c:37]1[c:38]([H:68])[c:39]([H:69])[c:40]([H:70])[c:41]([H:71])[c:42]1[H:72])([H:43])([H:44])[H:45]", "smiles3Dx": "C([C:1]#[5N:2]->[Mn+:3]1(<-[3H-:4])(<-[4C-:5]#[O+:6])(<-[6C-:7]#[O+:8])<-[1P:9]([c:10]2[c:11]([H:46])[c:12]([H:47])[c:13]([H:48])[c:14]([H:49])[c:15]2[H:50])([c:16]2[c:17]([H:51])[c:18]([H:52])[c:19]([H:53])[c:20]([H:54])[c:21]2[H:55])[C:22]([H:56])([H:57])[c:23]2[c:24]([H:58])[c:25]([H:59])[c:26]([H:60])[c:27]([n:28]2)[C:29]([H:61])([H:62])[2P:30]->1([c:31]1[c:32]([H:63])[c:33]([H:64])[c:34]([H:65])[c:35]([H:66])[c:36]1[H:67])[c:37]1[c:38]([H:68])[c:39]([H:69])[c:40]([H:70])[c:41]([H:71])[c:42]1[H:72])([H:43])([H:44])[H:45]", "dummies": []}
C      2.8383    -3.8346    -1.4252
C      2.0082    -2.7038    -1.0133
N      1.3084    -1.7572    -0.6631
Mn     0.0000     0.0000     0.0000
H     -1.0231     1.4413     0.5009
C     -0.4890     0.4354    -2.1930
O     -0.7460     0.6660    -3.3484
C      1.7695     1.4224    -0.2867
O      2.6991     2.1747    -0.4427
P     -2.2213    -1.5508    -0.0100
C     -3.2783    -1.2312    -1.4197
C     -4.4380    -0.4440    -1.2929
C     -5.2436    -0.1929    -2.4080
C     -4.8967    -0.7132    -3.6566
C     -3.7391    -1.4817    -3.7949
C     -2.9301    -1.7374    -2.6840
C     -3.2788    -1.3486     1.4238
C     -3.4458    -0.0721     1.9797
C     -4.3384     0.1288     3.0363
C     -5.0462    -0.9482     3.5709
C     -4.8891    -2.2232     3.0256
C     -4.0252    -2.4240     1.9448
C     -1.8556    -3.3121    -0.1395
C     -1.1228    -3.7394     1.0798
C     -1.4682    -4.8540     1.8549
C     -0.8019    -5.0591     3.0711
C      0.1644    -4.1401     3.5051
C      0.4593    -3.0356     2.6932
N     -0.1518    -2.9121     1.5056
C      1.4107    -1.9600     3.0810
P      0.7881    -0.3371     2.5850
C     -0.4903     0.1380     3.7474
C     -1.0161     1.4391     3.6863
C     -1.9539     1.8684     4.6291
C     -2.4016     0.9916     5.6196
C     -1.9155    -0.3170     5.6645
C     -0.9625    -0.7469     4.7356
C      2.1991     0.6921     2.9862
C      2.2083     1.5273     4.1218
C      3.3456     2.2809     4.4301
C      4.4880     2.1888     3.6323
C      4.5025     1.3290     2.5325
C      3.3689     0.5739     2.2193
H      3.2743    -3.6290    -2.4243
H      3.6538    -3.9816    -0.6876
H      2.2146    -4.7508    -1.4743
H     -4.7316    -0.0150    -0.3477
H     -6.1366     0.4099    -2.3043
H     -5.5210    -0.5149    -4.5182
H     -3.4645    -1.8746    -4.7653
H     -2.0266    -2.3147    -2.8223
H     -2.9229     0.7777     1.5682
H     -4.4840     1.1221     3.4398
H     -5.7275    -0.7920     4.3971
H     -5.4529    -3.0548     3.4283
H     -3.9703    -3.4149     1.5272
H     -2.7933    -3.8919    -0.2591
H     -1.2085    -3.4876    -1.0225
H     -2.2512    -5.5318     1.5397
H     -1.0547    -5.9105     3.6893
H      0.6555    -4.2758     4.4602
H      1.5758    -1.9733     4.1790
H      2.3806    -2.1449     2.5743
H     -0.6730     2.1324     2.9289
H     -2.3395     2.8787     4.5869
H     -3.1350     1.3218     6.3436
H     -2.2739    -0.9988     6.4249
H     -0.6090    -1.7603     4.8145
H      1.3665     1.5952     4.7921
H      3.3453     2.9283     5.2977
H      5.3673     2.7707     3.8762
H      5.3950     1.2409     1.9268
H      3.4069    -0.1085     1.3794
73
{"conf": 3, "E": 138.28, "rms": -1.0, "geom": "OH", "total_charge": 0, "CA_charge": 1, "smiles": "C[C:1]#[5N:2]->[Mn+:3]1(<-[3H-:4])(<-[4C-:5]#[O+:6])(<-[6C-:7]#[O+:8])<-[1P:9]([c:10]2[cH:11][cH:12][cH:13][cH:14][cH:15]2)([c:16]2[cH:17][cH:18][cH:19][cH:20][cH:21]2)[CH2:22][c:23]2[cH:24][cH:25][cH:26][c:27]([n:28]2)[CH2:29][2P:30]->1([c:31]1[cH:32][cH:33][cH:34][cH:35][cH:36]1)[c:37]1[cH:38][cH:39][cH:40][cH:41][cH:42]1", "smiles3D": "C([C:1]#[5N:2]->[Mn+:3]1(<-[3H-:4])(<-[4C-:5]#[O+:6])(<-[6C-:7]#[O+:8])<-[1P:9]([c:10]2[c:11]([H:46])[c:12]([H:47])[c:13]([H:48])[c:14]([H:49])[c:15]2[H:50])([c:16]2[c:17]([H:51])[c:18]([H:52])[c:19]([H:53])[c:20]([H:54])[c:21]2[H:55])[C:22]([H:56])([H:57])[c:23]2[c:24]([H:58])[c:25]([H:59])[c:26]([H:60])[c:27]([n:28]2)[C:29]([H:61])([H:62])[2P:30]->1([c:31]1[c:32]([H:63])[c:33]([H:64])[c:34]([H:65])[c:35]([H:66])[c:36]1[H:67])[c:37]1[c:38]([H:68])[c:39]([H:69])[c:40]([H:70])[c:41]([H:71])[c:42]1[H:72])([H:43])([H:44])[H:45]", "smiles3Dx": "C([C:1]#[5N:2]->[Mn+:3]1(<-[3H-:4])(<-[4C-:5]#[O+:6])(<-[6C-:7]#[O+:8])<-[1P:9]([c:10]2[c:11]([H:46])[c:12]([H:47])[c:13]([H:48])[c:14]([H:49])[c:15]2[H:50])([c:16]2[c:17]([H:51])[c:18]([H:52])[c:19]([H:53])[c:20]([H:54])[c:21]2[H:55])[C:22]([H:56])([H:57])[c:23]2[c:24]([H:58])[c:25]([H:59])[c:26]([H:60])[c:27]([n:28]2)[C:29]([H:61])([H:62])[2P:30]->1([c:31]1[c:32]([H:63])[c:33]([H:64])[c:34]([H:65])[c:35]([H:66])[c:36]1[H:67])[c:37]1[c:38]([H:68])[c:39]([H:69])[c:40]([H:70])[c:41]([H:71])[c:42]1[H:72])([H:43])([H:44])[H:45]", "dummies": []}
C     -0.1580    -0.2827    -4.9674
C     -0.1052    -0.2052    -3.5084
N     -0.0659    -0.1426    -2.2823
Mn     0.0000     0.0000     0.0000
H      0.0956     0.1680     1.8254
C     -1.0370     2.0371    -0.1214
O     -1.5854     3.1091    -0.1858
C      1.9707     1.1498    -0.1840
O      3.0097     1.7542    -0.2808
P     -2.5356    -1.0136     0.1485
C     -3.1787    -1.1040     1.8187
C     -2.6677    -0.2515     2.8088
C     -3.1612    -0.3095     4.1152
C     -4.1879    -1.1995     4.4371
C     -4.7390    -2.0158     3.4469
C     -4.2493    -1.9609     2.1384
C     -3.6450     0.1123    -0.6922
C     -3.6192     0.1870    -2.0940
C     -4.4510     1.0835    -2.7700
C     -5.3079     1.9207    -2.0522
C     -5.3295     1.8663    -0.6566
C     -4.4991     0.9715     0.0258
C     -2.9517    -2.6064    -0.6003
C     -1.9447    -2.9807    -1.6169
C     -2.2136    -3.2056    -2.9738
C     -1.1406    -3.4994    -3.8310
C      0.1728    -3.5209    -3.3334
C      0.3780    -3.2747    -1.9697
N     -0.6885    -3.0719    -1.1750
C      1.7274    -3.0954    -1.3552
P      1.5577    -2.2015     0.2054
C      3.2100    -1.8377     0.7811
C      4.3437    -2.4087     0.1733
C      5.6216    -2.1154     0.6605
C      5.7775    -1.2622     1.7559
C      4.6548    -0.7039     2.3713
C      3.3753    -0.9942     1.8893
C      0.9628    -3.4024     1.3834
C      1.6249    -4.6291     1.5527
C      1.1444    -5.5614     2.4782
C      0.0121    -5.2691     3.2447
C     -0.6335    -4.0384     3.0958
C     -0.1523    -3.1049     2.1740
H      0.0627     0.7149    -5.3992
H      0.5926    -1.0168    -5.3253
H     -1.1713    -0.6071    -5.2818
H     -1.9195     0.4857     2.5682
H     -2.7575     0.3471     4.8751
H     -4.5717    -1.2407     5.4482
H     -5.5547    -2.6841     3.6909
H     -4.7269    -2.5737     1.3876
H     -2.9538    -0.4433    -2.6668
H     -4.4276     1.1323    -3.8510
H     -5.9502     2.6160    -2.5769
H     -5.9868     2.5233    -0.1016
H     -4.5301     0.9722     1.1049
H     -3.9581    -2.5491    -1.0677
H     -2.9633    -3.3907     0.1849
H     -3.2228    -3.1456    -3.3604
H     -1.3219    -3.6704    -4.8840
H      1.0091    -3.6862    -4.0005
H      2.3704    -2.5085    -2.0448
H      2.1851    -4.0890    -1.1799
H      4.2614    -3.0827    -0.6656
H      6.4925    -2.5534     0.1901
H      6.7678    -1.0379     2.1307
H      4.7754    -0.0481     3.2238
H      2.5133    -0.5610     2.3806
H      2.5134    -4.8642     0.9821
H      1.6523    -6.5088     2.6042
H     -0.3585    -5.9914     3.9604
H     -1.5021    -3.8045     3.6981
H     -0.6394    -2.1487     2.0846
73
{"conf": 4, "E": 138.34, "rms": -1.0, "geom": "OH", "total_charge": 0, "CA_charge": 1, "smiles": "C[C:1]#[5N:2]->[Mn+:3]1(<-[3H-:4])(<-[4C-:5]#[O+:6])(<-[6C-:7]#[O+:8])<-[1P:9]([c:10]2[cH:11][cH:12][cH:13][cH:14][cH:15]2)([c:16]2[cH:17][cH:18][cH:19][cH:20][cH:21]2)[CH2:22][c:23]2[cH:24][cH:25][cH:26][c:27]([n:28]2)[CH2:29][2P:30]->1([c:31]1[cH:32][cH:33][cH:34][cH:35][cH:36]1)[c:37]1[cH:38][cH:39][cH:40][cH:41][cH:42]1", "smiles3D": "C([C:1]#[5N:2]->[Mn+:3]1(<-[3H-:4])(<-[4C-:5]#[O+:6])(<-[6C-:7]#[O+:8])<-[1P:9]([c:10]2[c:11]([H:46])[c:12]([H:47])[c:13]([H:48])[c:14]([H:49])[c:15]2[H:50])([c:16]2[c:17]([H:51])[c:18]([H:52])[c:19]([H:53])[c:20]([H:54])[c:21]2[H:55])[C:22]([H:56])([H:57])[c:23]2[c:24]([H:58])[c:25]([H:59])[c:26]([H:60])[c:27]([n:28]2)[C:29]([H:61])([H:62])[2P:30]->1([c:31]1[c:32]([H:63])[c:33]([H:64])[c:34]([H:65])[c:35]([H:66])[c:36]1[H:67])[c:37]1[c:38]([H:68])[c:39]([H:69])[c:40]([H:70])[c:41]([H:71])[c:42]1[H:72])([H:43])([H:44])[H:45]", "smiles3Dx": "C([C:1]#[5N:2]->[Mn+:3]1(<-[3H-:4])(<-[4C-:5]#[O+:6])(<-[6C-:7]#[O+:8])<-[1P:9]([c:10]2[c:11]([H:46])[c:12]([H:47])[c:13]([H:48])[c:14]([H:49])[c:15]2[H:50])([c:16]2[c:17]([H:51])[c:18]([H:52])[c:19]([H:53])[c:20]([H:54])[c:21]2[H:55])[C:22]([H:56])([H:57])[c:23]2[c:24]([H:58])[c:25]([H:59])[c:26]([H:60])[c:27]([n:28]2)[C:29]([H:61])([H:62])[2P:30]->1([c:31]1[c:32]([H:63])[c:33]([H:64])[c:34]([H:65])[c:35]([H:66])[c:36]1[H:67])[c:37]1[c:38]([H:68])[c:39]([H:69])[c:40]([H:70])[c:41]([H:71])[c:42]1[H:72])([H:43])([H:44])[H:45]", "dummies": []}
C      3.8566    -2.9447     1.1180
C      2.7313    -2.0718     0.7896
N      1.7801    -1.3442     0.5156
Mn     0.0000     0.0000     0.0000
H     -1.4104     1.1002    -0.4232
C      1.4239     1.5000    -0.9806
O      2.1742     2.2894    -1.4983
C      0.3525     1.1638     1.9401
O      0.5375     1.7754     2.9627
P     -0.1427    -1.1363    -2.4506
C      1.2741    -0.8007    -3.4911
C      2.5634    -0.8638    -2.9434
C      3.6850    -0.6279    -3.7433
C      3.5284    -0.3407    -5.1009
C      2.2498    -0.2968    -5.6615
C      1.1243    -0.5313    -4.8651
C     -0.2480    -2.9185    -2.4492
C     -0.1517    -3.6231    -1.2436
C     -0.2305    -5.0183    -1.2329
C     -0.3911    -5.7182    -2.4316
C     -0.4647    -5.0227    -3.6420
C     -0.3880    -3.6263    -3.6542
C     -1.5864    -0.5626    -3.3715
C     -2.7597    -0.5420    -2.4534
C     -3.6385     0.5452    -2.3481
C     -4.5079     0.6049    -1.2491
C     -4.4422    -0.3778    -0.2512
C     -3.5580    -1.4520    -0.4215
N     -2.8054    -1.5181    -1.5278
C     -3.1078    -2.3257     0.6828
P     -1.6741    -1.5732     1.4731
C     -0.7960    -2.8692     2.3458
C     -1.2824    -4.1909     2.4053
C     -0.5615    -5.1726     3.0929
C      0.6304    -4.8448     3.7426
C      1.0964    -3.5292     3.7219
C      0.3807    -2.5442     3.0364
C     -2.4325    -0.6213     2.7826
C     -2.7561     0.7256     2.5646
C     -3.3795     1.4728     3.5680
C     -3.6978     0.8758     4.7902
C     -3.4023    -0.4725     5.0066
C     -2.7795    -1.2242     4.0054
H      4.3875    -2.5444     2.0059
H      3.4784    -3.9635     1.3419
H      4.5537    -2.9888     0.2562
H      2.7057    -1.0978    -1.9005
H      4.6762    -0.6724    -3.3110
H      4.3976    -0.1603    -5.7200
H      2.1307    -0.0865    -6.7166
H      0.1543    -0.5107    -5.3381
H     -0.0091    -3.0978    -0.3154
H     -0.1620    -5.5562    -0.2960
H     -0.4500    -6.7989    -2.4236
H     -0.5771    -5.5660    -4.5713
H     -0.4298    -3.1064    -4.6019
H     -1.7968    -1.2450    -4.2188
H     -1.3941     0.4607    -3.7590
H     -3.6124     1.3544    -3.0667
H     -5.1741     1.4497    -1.1323
H     -5.0249    -0.2753     0.6555
H     -3.9260    -2.4580     1.4227
H     -2.8303    -3.3125     0.2612
H     -2.2168    -4.4835     1.9566
H     -0.9332    -6.1885     3.1300
H      1.1848    -5.6072     4.2744
H      2.0114    -3.2711     4.2392
H      0.7454    -1.5257     3.0469
H     -2.5352     1.1982     1.6184
H     -3.6210     2.5136     3.3956
H     -4.1823     1.4550     5.5656
H     -3.6627    -0.9378     5.9485
H     -2.5849    -2.2714     4.1903
73
{"conf": 5, "E": 138.28, "rms": -1.0, "geom": "OH", "total_charge": 0, "CA_charge": 1, "smiles": "C[C:1]#[5N:2]->[Mn+:3]1(<-[3H-:4])(<-[4C-:5]#[O+:6])(<-[6C-:7]#[O+:8])<-[1P:9]([c:10]2[cH:11][cH:12][cH:13][cH:14][cH:15]2)([c:16]2[cH:17][cH:18][cH:19][cH:20][cH:21]2)[CH2:22][c:23]2[cH:24][cH:25][cH:26][c:27]([n:28]2)[CH2:29][2P:30]->1([c:31]1[cH:32][cH:33][cH:34][cH:35][cH:36]1)[c:37]1[cH:38][cH:39][cH:40][cH:41][cH:42]1", "smiles3D": "C([C:1]#[5N:2]->[Mn+:3]1(<-[3H-:4])(<-[4C-:5]#[O+:6])(<-[6C-:7]#[O+:8])<-[1P:9]([c:10]2[c:11]([H:46])[c:12]([H:47])[c:13]([H:48])[c:14]([H:49])[c:15]2[H:50])([c:16]2[c:17]([H:51])[c:18]([H:52])[c:19]([H:53])[c:20]([H:54])[c:21]2[H:55])[C:22]([H:56])([H:57])[c:23]2[c:24]([H:58])[c:25]([H:59])[c:26]([H:60])[c:27]([n:28]2)[C:29]([H:61])([H:62])[2P:30]->1([c:31]1[c:32]([H:63])[c:33]([H:64])[c:34]([H:65])[c:35]([H:66])[c:36]1[H:67])[c:37]1[c:38]([H:68])[c:39]([H:69])[c:40]([H:70])[c:41]([H:71])[c:42]1[H:72])([H:43])([H:44])[H:45]", "smiles3Dx": "C([C:1]#[5N:2]->[Mn+:3]1(<-[3H-:4])(<-[4C-:5]#[O+:6])(<-[6C-:7]#[O+:8])<-[1P:9]([c:10]2[c:11]([H:46])[c:12]([H:47])[c:13]([H:48])[c:14]([H:49])[c:15]2[H:50])([c:16]2[c:17]([H:51])[c:18]([H:52])[c:19]([H:53])[c:20]([H:54])[c:21]2[H:55])[C:22]([H:56])([H:57])[c:23]2[c:24]([H:58])[c:25]([H:59])[c:26]([H:60])[c:27]([n:28]2)[C:29]([H:61])([H:62])[2P:30]->1([c:31]1[c:32]([H:63])[c:33]([H:64])[c:34]([H:65])[c:35]([H:66])[c:36]1[H:67])[c:37]1[c:38]([H:68])[c:39]([H:69])[c:40]([H:70])[c:41]([H:71])[c:42]1[H:72])([H:43])([H:44])[H:45]", "dummies": []}
C      4.6128     1.6156    -0.9443
C      3.2564     1.1484    -0.6629
N      2.1189     0.7518    -0.4230
Mn     0.0000     0.0000     0.0000
H     -1.7200    -0.5772     0.2790
C      0.1858    -1.4444    -1.7661
O      0.2851    -2.2067    -2.6951
C     -0.7846     1.5274    -1.5136
O     -1.1982     2.3331    -2.3098
P      1.0147    -2.0614     1.4832
C      2.0276    -3.0812     0.4158
C      3.2771    -2.6037    -0.0108
C      4.0695    -3.3670    -0.8722
C      3.6169    -4.6086    -1.3237
C      2.3682    -5.0858    -0.9187
C      1.5703    -4.3263    -0.0571
C     -0.2356    -3.1819     2.1097
C     -1.4697    -3.2871     1.4508
C     -2.4535    -4.1584     1.9269
C     -2.2028    -4.9520     3.0482
C     -0.9588    -4.8927     3.6804
C      0.0288    -4.0233     3.2073
C      2.1121    -1.7522     2.8871
C      2.7027    -0.3992     2.7958
C      4.0743    -0.1213     2.7211
C      4.4817     1.2153     2.5807
C      3.5228     2.2364     2.4751
C      2.1665     1.8931     2.5434
N      1.8279     0.6080     2.7532
C      1.0552     2.8526     2.2695
P     -0.4381     1.9297     1.8438
C     -1.0821     1.3195     3.3919
C     -1.2959     2.1906     4.4723
C     -1.7986     1.6964     5.6805
C     -2.1004     0.3373     5.8108
C     -1.9122    -0.5269     4.7286
C     -1.4134    -0.0336     3.5201
C     -1.6616     3.1256     1.3272
C     -1.4596     4.5075     1.5012
C     -2.4457     5.4150     1.1008
C     -3.6371     4.9540     0.5348
C     -3.8483     3.5828     0.3728
C     -2.8667     2.6714     0.7719
H      5.3444     0.8964    -0.5220
H      4.7637     2.6118    -0.4799
H      4.7579     1.6914    -2.0414
H      3.6393    -1.6396     0.3172
H      5.0331    -2.9931    -1.1935
H      4.2308    -5.1979    -1.9924
H      2.0148    -6.0437    -1.2780
H      0.6034    -4.7198     0.2182
H     -1.6612    -2.7307     0.5480
H     -3.4055    -4.2293     1.4169
H     -2.9640    -5.6290     3.4136
H     -0.7553    -5.5297     4.5314
H      0.9942    -4.0339     3.6922
H      2.9183    -2.5164     2.9077
H      1.5306    -1.8163     3.8302
H      4.8079    -0.9163     2.7600
H      5.5349     1.4547     2.5143
H      3.8293     3.2606     2.3055
H      1.3362     3.5070     1.4172
H      0.8781     3.4744     3.1692
H     -1.0861     3.2481     4.3832
H     -1.9580     2.3676     6.5144
H     -2.4894    -0.0437     6.7462
H     -2.1584    -1.5769     4.8230
H     -1.2966    -0.7009     2.6830
H     -0.5583     4.8996     1.9470
H     -2.2875     6.4776     1.2330
H     -4.3983     5.6590     0.2267
H     -4.7739     3.2256    -0.0598
H     -3.0465     1.6109     0.6478
73
{"conf": 6, "E": 133.36, "rms": -1.0, "geom": "OH", "total_charge": 0, "CA_charge": 1, "smiles": "C[C:1]#[5N:2]->[Mn+:3]1(<-[3H-:4])(<-[4C-:5]#[O+:6])(<-[6C-:7]#[O+:8])<-[1P:9]([c:10]2[cH:11][cH:12][cH:13][cH:14][cH:15]2)([c:16]2[cH:17][cH:18][cH:19][cH:20][cH:21]2)[CH2:22][c:23]2[cH:24][cH:25][cH:26][c:27]([n:28]2)[CH2:29][2P:30]->1([c:31]1[cH:32][cH:33][cH:34][cH:35][cH:36]1)[c:37]1[cH:38][cH:39][cH:40][cH:41][cH:42]1", "smiles3D": "C([C:1]#[5N:2]->[Mn+:3]1(<-[3H-:4])(<-[4C-:5]#[O+:6])(<-[6C-:7]#[O+:8])<-[1P:9]([c:10]2[c:11]([H:46])[c:12]([H:47])[c:13]([H:48])[c:14]([H:49])[c:15]2[H:50])([c:16]2[c:17]([H:51])[c:18]([H:52])[c:19]([H:53])[c:20]([H:54])[c:21]2[H:55])[C:22]([H:56])([H:57])[c:23]2[c:24]([H:58])[c:25]([H:59])[c:26]([H:60])[c:27]([n:28]2)[C:29]([H:61])([H:62])[2P:30]->1([c:31]1[c:32]([H:63])[c:33]([H:64])[c:34]([H:65])[c:35]([H:66])[c:36]1[H:67])[c:37]1[c:38]([H:68])[c:39]([H:69])[c:40]([H:70])[c:41]([H:71])[c:42]1[H:72])([H:43])([H:44])[H:45]", "smiles3Dx": "C([C:1]#[5N:2]->[Mn+:3]1(<-[3H-:4])(<-[4C-:5]#[O+:6])(<-[6C-:7]#[O+:8])<-[1P:9]([c:10]2[c:11]([H:46])[c:12]([H:47])[c:13]([H:48])[c:14]([H:49])[c:15]2[H:50])([c:16]2[c:17]([H:51])[c:18]([H:52])[c:19]([H:53])[c:20]([H:54])[c:21]2[H:55])[C:22]([H:56])([H:57])[c:23]2[c:24]([H:58])[c:25]([H:59])[c:26]([H:60])[c:27]([n:28]2)[C:29]([H:61])([H:62])[2P:30]->1([c:31]1[c:32]([H:63])[c:33]([H:64])[c:34]([H:65])[c:35]([H:66])[c:36]1[H:67])[c:37]1[c:38]([H:68])[c:39]([H:69])[c:40]([H:70])[c:41]([H:71])[c:42]1[H:72])([H:43])([H:44])[H:45]", "dummies": []}
C     -4.6885    -1.6697    -0.0995
C     -3.3123    -1.1788    -0.0607
N     -2.1569    -0.7620    -0.0370
Mn     0.0000     0.0000     0.0000
H      1.7468     0.5718     0.0804
C      0.7621    -2.1406     0.2815
O      1.1643    -3.2677     0.4304
C     -0.1201     0.0830     2.2832
O     -0.1833     0.1193     3.4869
P      0.1953    -0.4048    -2.6765
C     -1.1487     0.2625    -3.6560
C     -0.9512     1.3443    -4.5358
C     -1.9837     1.7597    -5.3823
C     -3.2206     1.1126    -5.3529
C     -3.4354     0.0602    -4.4614
C     -2.4079    -0.3593    -3.6123
C      0.1765    -2.1443    -3.1100
C     -0.6204    -3.0358    -2.3750
C     -0.6726    -4.3896    -2.7178
C      0.0586    -4.8641    -3.8081
C      0.8352    -3.9827    -4.5628
C      0.8907    -2.6268    -4.2244
C      1.7334     0.2280    -3.3887
C      1.9891     1.6346    -2.9404
C      2.8293     2.5103    -3.6404
C      2.9430     3.8374    -3.2006
C      2.2126     4.2747    -2.0860
C      1.3842     3.3620    -1.4219
N      1.3361     2.0872    -1.8544
C      0.5513     3.7291    -0.2346
P     -0.8327     2.5819    -0.0617
C     -1.5993     3.1350     1.4622
C     -0.8471     3.1368     2.6485
C     -1.4127     3.5778     3.8480
C     -2.7297     4.0390     3.8725
C     -3.4786     4.0711     2.6947
C     -2.9184     3.6311     1.4911
C     -1.9989     2.9561    -1.3742
C     -3.1927     2.2230    -1.4609
C     -4.1673     2.5604    -2.4030
C     -3.9474     3.6156    -3.2894
C     -2.7487     4.3292    -3.2392
C     -1.7754     4.0056    -2.2887
H     -4.6895    -2.7438    -0.3770
H     -5.2632    -1.0923    -0.8529
H     -5.1548    -1.5433     0.8991
H     -0.0135     1.8704    -4.5953
H     -1.8247     2.5871    -6.0618
H     -4.0179     1.4385    -6.0081
H     -4.3991    -0.4311    -4.4273
H     -2.5962    -1.1817    -2.9380
H     -1.2113    -2.6884    -1.5420
H     -1.2858    -5.0699    -2.1409
H      0.0157    -5.9123    -4.0741
H      1.3904    -4.3494    -5.4166
H      1.4840    -1.9769    -4.8472
H      2.5774    -0.4149    -3.0624
H      1.6671     0.2065    -4.4960
H      3.3701     2.1779    -4.5174
H      3.5841     4.5292    -3.7313
H      2.2854     5.3024    -1.7535
H      0.1701     4.7661    -0.3382
H      1.1854     3.6724     0.6730
H      0.1815     2.8021     2.6496
H     -0.8270     3.5666     4.7581
H     -3.1661     4.3825     4.8015
H     -4.4939     4.4463     2.7124
H     -3.5251     3.7072     0.6051
H     -3.4007     1.4348    -0.7563
H     -5.0946     2.0039    -2.4441
H     -4.7003     3.8720    -4.0234
H     -2.5744     5.1384    -3.9366
H     -0.8718     4.5909    -2.2873
73
{"conf": 7, "E": 138.28, "rms": -1.0, "geom": "OH", "total_charge": 0, "CA_charge": 1, "smiles": "C[C:1]#[5N:2]->[Mn+:3]1(<-[3H-:4])(<-[4C-:5]#[O+:6])(<-[6C-:7]#[O+:8])<-[1P:9]([c:10]2[cH:11][cH:12][cH:13][cH:14][cH:15]2)([c:16]2[cH:17][cH:18][cH:19][cH:20][cH:21]2)[CH2:22][c:23]2[cH:24][cH:25][cH:26][c:27]([n:28]2)[CH2:29][2P:30]->1([c:31]1[cH:32][cH:33][cH:34][cH:35][cH:36]1)[c:37]1[cH:38][cH:39][cH:40][cH:41][cH:42]1", "smiles3D": "C([C:1]#[5N:2]->[Mn+:3]1(<-[3H-:4])(<-[4C-:5]#[O+:6])(<-[6C-:7]#[O+:8])<-[1P:9]([c:10]2[c:11]([H:46])[c:12]([H:47])[c:13]([H:48])[c:14]([H:49])[c:15]2[H:50])([c:16]2[c:17]([H:51])[c:18]([H:52])[c:19]([H:53])[c:20]([H:54])[c:21]2[H:55])[C:22]([H:56])([H:57])[c:23]2[c:24]([H:58])[c:25]([H:59])[c:26]([H:60])[c:27]([n:28]2)[C:29]([H:61])([H:62])[2P:30]->1([c:31]1[c:32]([H:63])[c:33]([H:64])[c:34]([H:65])[c:35]([H:66])[c:36]1[H:67])[c:37]1[c:38]([H:68])[c:39]([H:69])[c:40]([H:70])[c:41]([H:71])[c:42]1[H:72])([H:43])([H:44])[H:45]", "smiles3Dx": "C([C:1]#[5N:2]->[Mn+:3]1(<-[3H-:4])(<-[4C-:5]#[O+:6])(<-[6C-:7]#[O+:8])<-[1P:9]([c:10]2[c:11]([H:46])[c:12]([H:47])[c:13]([H:48])[c:14]([H:49])[c:15]2[H:50])([c:16]2[c:17]([H:51])[c:18]([H:52])[c:19]([H:53])[c:20]([H:54])[c:21]2[H:55])[C:22]([H:56])([H:57])[c:23]2[c:24]([H:58])[c:25]([H:59])[c:26]([H:60])[c:27]([n:28]2)[C:29]([H:61])([H:62])[2P:30]->1([c:31]1[c:32]([H:63])[c:33]([H:64])[c:34]([H:65])[c:35]([H:66])[c:36]1[H:67])[c:37]1[c:38]([H:68])[c:39]([H:69])[c:40]([H:70])[c:41]([H:71])[c:42]1[H:72])([H:43])([H:44])[H:45]", "dummies": []}
C     -0.2816     4.6979    -1.6218
C     -0.1990     3.3210    -1.1375
N     -0.1348     2.1630    -0.7326
Mn     0.0000     0.0000     0.0000
H      0.1767    -1.7311     0.5843
C      2.1500     0.4176     0.6653
O      3.2821     0.6380     1.0172
C      0.8916    -0.6033    -2.0201
O      1.3591    -0.9210    -3.0853
P     -0.6827     0.6932     2.5236
C      0.6554     0.4901     3.6908
C      1.3991    -0.6988     3.6749
C      2.4415    -0.8921     4.5857
C      2.7419     0.0969     5.5253
C      1.9968     1.2783     5.5581
C      0.9530     1.4775     4.6485
C     -1.9931    -0.2990     3.2180
C     -2.5065    -0.0167     4.4941
C     -3.5359    -0.8020     5.0234
C     -4.0470    -1.8763     4.2886
C     -3.5201    -2.1745     3.0289
C     -2.4894    -1.3927     2.5007
C     -1.2458     2.4043     2.6587
C     -2.2475     2.6797     1.5857
C     -2.5579     3.9658     1.1255
C     -3.3836     4.0957    -0.0035
C     -3.8560     2.9508    -0.6656
C     -3.5208     1.6920    -0.1489
N     -2.7849     1.6156     0.9620
C     -3.8904     0.3959    -0.7582
P     -2.4094    -0.5581    -1.1672
C     -2.2562    -0.2998    -2.9321
C     -2.1721     1.0094    -3.4324
C     -2.0169     1.2345    -4.8028
C     -1.9335     0.1546    -5.6843
C     -1.9993    -1.1523    -5.1955
C     -2.1541    -1.3840    -3.8251
C     -2.9048    -2.2733    -1.0123
C     -1.9308    -3.2653    -0.8240
C     -2.3025    -4.6073    -0.7037
C     -3.6470    -4.9727    -0.7981
C     -4.6191    -3.9989    -1.0372
C     -4.2521    -2.6552    -1.1592
H     -0.3572     5.3891    -0.7575
H      0.6269     4.9380    -2.2112
H     -1.1800     4.8087    -2.2633
H      1.1718    -1.4768     2.9571
H      3.0147    -1.8099     4.5646
H      3.5484    -0.0542     6.2311
H      2.2259     2.0400     6.2923
H      0.3906     2.3964     4.7128
H     -2.1100     0.7985     5.0845
H     -3.9346    -0.5804     6.0049
H     -4.8434    -2.4831     4.6995
H     -3.9049    -3.0142     2.4643
H     -2.0708    -1.6454     1.5412
H     -1.7126     2.5771     3.6486
H     -0.3777     3.0859     2.5352
H     -2.1410     4.8431     1.6034
H     -3.6234     5.0788    -0.3868
H     -4.4572     3.0448    -1.5608
H     -4.4910     0.5673    -1.6770
H     -4.5036    -0.1712    -0.0274
H     -2.2216     1.8581    -2.7649
H     -1.9565     2.2469    -5.1806
H     -1.8113     0.3302    -6.7453
H     -1.9241    -1.9880    -5.8793
H     -2.1816    -2.4076    -3.4832
H     -0.8833    -3.0131    -0.8108
H     -1.5459    -5.3663    -0.5522
H     -3.9330    -6.0127    -0.7085
H     -5.6574    -4.2869    -1.1396
H     -5.0229    -1.9334    -1.3873
73
{"conf": 8, "E": 138.57, "rms": -1.0, "geom": "OH", "total_charge": 0, "CA_charge": 1, "smiles": "C[C:1]#[5N:2]->[Mn+:3]1(<-[3H-:4])(<-[4C-:5]#[O+:6])(<-[6C-:7]#[O+:8])<-[1P:9]([c:10]2[cH:11][cH:12][cH:13][cH:14][cH:15]2)([c:16]2[cH:17][cH:18][cH:19][cH:20][cH:21]2)[CH2:22][c:23]2[cH:24][cH:25][cH:26][c:27]([n:28]2)[CH2:29][2P:30]->1([c:31]1[cH:32][cH:33][cH:34][cH:35][cH:36]1)[c:37]1[cH:38][cH:39][cH:40][cH:41][cH:42]1", "smiles3D": "C([C:1]#[5N:2]->[Mn+:3]1(<-[3H-:4])(<-[4C-:5]#[O+:6])(<-[6C-:7]#[O+:8])<-[1P:9]([c:10]2[c:11]([H:46])[c:12]([H:47])[c:13]([H:48])[c:14]([H:49])[c:15]2[H:50])([c:16]2[c:17]([H:51])[c:18]([H:52])[c:19]([H:53])[c:20]([H:54])[c:21]2[H:55])[C:22]([H:56])([H:57])[c:23]2[c:24]([H:58])[c:25]([H:59])[c:26]([H:60])[c:27]([n:28]2)[C:29]([H:61])([H:62])[2P:30]->1([c:31]1[c:32]([H:63])[c:33]([H:64])[c:34]([H:65])[c:35]([H:66])[c:36]1[H:67])[c:37]1[c:38]([H:68])[c:39]([H:69])[c:40]([H:70])[c:41]([H:71])[c:42]1[H:72])([H:43])([H:44])[H:45]", "smiles3Dx": "C([C:1]#[5N:2]->[Mn+:3]1(<-[3H-:4])(<-[4C-:5]#[O+:6])(<-[6C-:7]#[O+:8])<-[1P:9]([c:10]2[c:11]([H:46])[c:12]([H:47])[c:13]([H:48])[c:14]([H:49])[c:15]2[H:50])([c:16]2[c:17]([H:51])[c:18]([H:52])[c:19]([H:53])[c:20]([H:54])[c:21]2[H:55])[C:22]([H:56])([H:57])[c:23]2[c:24]([H:58])[c:25]([H:59])[c:26]([H:60])[c:27]([n:28]2)[C:29]([H:61])([H:62])[2P:30]->1([c:31]1[c:32]([H:63])[c:33]([H:64])[c:34]([H:65])[c:35]([H:66])[c:36]1[H:67])[c:37]1[c:38]([H:68])[c:39]([H:69])[c:40]([H:70])[c:41]([H:71])[c:42]1[H:72])([H:43])([H:44])[H:45]", "dummies": []}
C      3.0694    -3.4458     1.8688
C      2.1615    -2.4352     1.3294
N      1.4050    -1.5822     0.8722
Mn     0.0000     0.0000     0.0000
H     -1.1672     1.2291    -0.7115
C     -0.2864     0.8899     2.0902
O     -0.4356     1.3593     3.1908
C     -1.7755    -1.3562     0.4952
O     -2.7108    -2.0710     0.7571
P      2.0402     1.7903    -0.2773
C      1.6960     3.2761     0.6554
C      0.3763     3.7374     0.7641
C      0.0958     4.9149     1.4632
C      1.1329     5.6475     2.0456
C      2.4534     5.2084     1.9209
C      2.7390     4.0315     1.2218
C      3.5734     1.1899     0.4298
C      3.5422     0.5581     1.6814
C      4.7170     0.0694     2.2588
C      5.9380     0.2287     1.6010
C      5.9873     0.8933     0.3737
C      4.8145     1.3844    -0.2092
C      2.4224     2.4532    -1.9092
C      1.1867     2.4762    -2.7229
C      0.2687     3.5352    -2.7095
C     -1.0230     3.3130    -3.2070
C     -1.4007     2.0284    -3.6245
C     -0.4464     1.0016    -3.5952
N      0.8136     1.2861    -3.2134
C     -0.8032    -0.4463    -3.6642
P      0.0846    -1.3161    -2.3522
C      1.7279    -1.5811    -3.0057
C      1.9086    -2.1829    -4.2625
C      3.1985    -2.3921    -4.7608
C      4.3118    -2.0147    -4.0045
C      4.1363    -1.4394    -2.7434
C      2.8482    -1.2317    -2.2432
C     -0.6328    -2.9534    -2.2618
C      0.1882    -4.0702    -2.0228
C     -0.3709    -5.3470    -1.9175
C     -1.7525    -5.5183    -2.0280
C     -2.5789    -4.4107    -2.2302
C     -2.0256    -3.1309    -2.3371
H      4.1180    -3.1375     1.6777
H      2.9060    -3.5439     2.9615
H      2.8735    -4.4195     1.3746
H     -0.4360     3.1940     0.3038
H     -0.9257     5.2624     1.5485
H      0.9145     6.5600     2.5849
H      3.2576     5.7844     2.3603
H      3.7715     3.7284     1.1204
H      2.6078     0.4462     2.2148
H      4.6806    -0.4298     3.2184
H      6.8478    -0.1489     2.0493
H      6.9381     1.0370    -0.1232
H      4.9073     1.9279    -1.1349
H      2.8359     3.4801    -1.8157
H      3.1657     1.8031    -2.4135
H      0.5300     4.4923    -2.2762
H     -1.7518     4.1128    -3.1937
H     -2.4270     1.8272    -3.9044
H     -0.5174    -0.8513    -4.6543
H     -1.8943    -0.5635    -3.5238
H      1.0604    -2.5071    -4.8503
H      3.3352    -2.8528    -5.7305
H      5.3095    -2.1783    -4.3907
H      4.9978    -1.1601    -2.1504
H      2.7281    -0.8104    -1.2611
H      1.2582    -3.9616    -1.9060
H      0.2671    -6.2034    -1.7415
H     -2.1839    -6.5072    -1.9420
H     -3.6515    -4.5422    -2.2918
H     -2.6953    -2.2916    -2.4470
73
{"conf": 9, "E": 133.36, "rms": -1.0, "geom": "OH", "total_charge": 0, "CA_charge": 1, "smiles": "C[C:1]#[5N:2]->[Mn+:3]1(<-[3H-:4])(<-[4C-:5]#[O+:6])(<-[6C-:7]#[O+:8])<-[1P:9]([c:10]2[cH:11][cH:12][cH:13][cH:14][cH:15]2)([c:16]2[cH:17][cH:18][cH:19][cH:20][cH:21]2)[CH2:22][c:23]2[cH:24][cH:25][cH:26][c:27]([n:28]2)[CH2:29][2P:30]->1([c:31]1[cH:32][cH:33][cH:34][cH:35][cH:36]1)[c:37]1[cH:38][cH:39][cH:40][cH:41][cH:42]1", "smiles3D": "C([C:1]#[5N:2]->[Mn+:3]1(<-[3H-:4])(<-[4C-:5]#[O+:6])(<-[6C-:7]#[O+:8])<-[1P:9]([c:10]2[c:11]([H:46])[c:12]([H:47])[c:13]([H:48])[c:14]([H:49])[c:15]2[H:50])([c:16]2[c:17]([H:51])[c:18]([H:52])[c:19]([H:53])[c:20]([H:54])[c:21]2[H:55])[C:22]([H:56])([H:57])[c:23]2[c:24]([H:58])[c:25]([H:59])[c:26]([H:60])[c:27]([n:28]2)[C:29]([H:61])([H:62])[2P:30]->1([c:31]1[c:32]([H:63])[c:33]([H:64])[c:34]([H:65])[c:35]([H:66])[c:36]1[H:67])[c:37]1[c:38]([H:68])[c:39]([H:69])[c:40]([H:70])[c:41]([H:71])[c:42]1[H:72])([H:43])([H:44])[H:45]", "smiles3Dx": "C([C:1]#[5N:2]->[Mn+:3]1(<-[3H-:4])(<-[4C-:5]#[O+:6])(<-[6C-:7]#[O+:8])<-[1P:9]([c:10]2[c:11]([H:46])[c:12]([H:47])[c:13]([H:48])[c:14]([H:49])[c:15]2[H:50])([c:16]2[c:17]([H:51])[c:18]([H:52])[c:19]([H:53])[c:20]([H:54])[c:21]2[H:55])[C:22]([H:56])([H:57])[c:23]2[c:24]([H:58])[c:25]([H:59])[c:26]([H:60])[c:27]([n:28]2)[C:29]([H:61])([H:62])[2P:30]->1([c:31]1[c:32]([H:63])[c:33]([H:64])[c:34]([H:65])[c:35]([H:66])[c:36]1[H:67])[c:37]1[c:38]([H:68])[c:39]([H:69])[c:40]([H:70])[c:41]([H:71])[c:42]1[H:72])([H:43])([H:44])[H:45]", "dummies": []}
C      4.3130     0.3292    -2.4637
C      3.0452     0.2237    -1.7440
N      1.9832     0.1409    -1.1318
Mn     0.0000     0.0000     0.0000
H     -1.6231    -0.1371     0.8551
C     -0.3407    -2.0528    -0.9508
O     -0.5216    -3.1315    -1.4587
C     -1.1086     0.8437    -1.8170
O     -1.6933     1.2875    -2.7738
P      1.1963    -1.2510     2.0898
C      1.7059    -2.9334     1.7348
C      0.7346    -3.8868     1.3874
C      1.1000    -5.2092     1.1214
C      2.4369    -5.5984     1.2170
C      3.4083    -4.6680     1.5909
C      3.0491    -3.3429     1.8584
C      2.6492    -0.4108     2.7268
C      3.7149    -0.1291     1.8580
C      4.9010     0.4259     2.3443
C      5.0248     0.7337     3.6998
C      3.9589     0.4935     4.5687
C      2.7744    -0.0755     4.0904
C      0.0605    -1.4774     3.4755
C     -0.5553    -0.1695     3.8605
C     -1.0868     0.0802     5.1315
C     -1.6287     1.3455     5.4007
C     -1.6225     2.3392     4.4107
C     -1.0814     2.0394     3.1537
N     -0.6064     0.8008     2.9277
C     -0.9477     3.0614     2.0663
P      0.3017     2.5567     0.8590
C      1.9012     2.9474     1.5661
C      3.0197     3.0554     0.7227
C      4.2498     3.4844     1.2281
C      4.3791     3.7972     2.5823
C      3.2830     3.6624     3.4366
C      2.0492     3.2343     2.9370
C      0.1544     3.7490    -0.4718
C     -0.3783     5.0334    -0.2457
C     -0.4535     5.9585    -1.2919
C      0.0140     5.6207    -2.5635
C      0.5669     4.3591    -2.7900
C      0.6440     3.4308    -1.7482
H      4.2140     1.0756    -3.2784
H      5.1085     0.6520    -1.7607
H      4.5772    -0.6584    -2.8944
H     -0.3100    -3.6125     1.3262
H      0.3446    -5.9337     0.8459
H      2.7185    -6.6233     1.0130
H      4.4419    -4.9760     1.6824
H      3.8293    -2.6723     2.1751
H      3.6561    -0.4012     0.8170
H      5.7253     0.6158     1.6691
H      5.9416     1.1698     4.0745
H      4.0519     0.7456     5.6172
H      1.9854    -0.2466     4.8026
H      0.6024    -1.9162     4.3387
H     -0.7479    -2.1730     3.1723
H     -1.0752    -0.6839     5.8983
H     -2.0387     1.5603     6.3789
H     -2.0142     3.3254     4.6251
H     -0.6591     4.0339     2.5158
H     -1.9255     3.1739     1.5531
H      2.9430     2.8281    -0.3304
H      5.1034     3.5736     0.5688
H      5.3329     4.1268     2.9732
H      3.3898     3.8884     4.4897
H      1.2310     3.1479     3.6318
H     -0.7293     5.3430     0.7256
H     -0.8689     6.9422    -1.1143
H     -0.0433     6.3397    -3.3705
H      0.9422     4.1018    -3.7720
H      1.0956     2.4703    -1.9416
73
{"conf": 10, "E": 138.71, "rms": -1.0, "geom": "OH", "total_charge": 0, "CA_charge": 1, "smiles": "C[C:1]#[5N:2]->[Mn+:3]1(<-[3H-:4])(<-[4C-:5]#[O+:6])(<-[6C-:7]#[O+:8])<-[1P:9]([c:10]2[cH:11][cH:12][cH:13][cH:14][cH:15]2)([c:16]2[cH:17][cH:18][cH:19][cH:20][cH:21]2)[CH2:22][c:23]2[cH:24][cH:25][cH:26][c:27]([n:28]2)[CH2:29][2P:30]->1([c:31]1[cH:32][cH:33][cH:34][cH:35][cH:36]1)[c:37]1[cH:38][cH:39][cH:40][cH:41][cH:42]1", "smiles3D": "C([C:1]#[5N:2]->[Mn+:3]1(<-[3H-:4])(<-[4C-:5]#[O+:6])(<-[6C-:7]#[O+:8])<-[1P:9]([c:10]2[c:11]([H:46])[c:12]([H:47])[c:13]([H:48])[c:14]([H:49])[c:15]2[H:50])([c:16]2[c:17]([H:51])[c:18]([H:52])[c:19]([H:53])[c:20]([H:54])[c:21]2[H:55])[C:22]([H:56])([H:57])[c:23]2[c:24]([H:58])[c:25]([H:59])[c:26]([H:60])[c:27]([n:28]2)[C:29]([H:61])([H:62])[2P:30]->1([c:31]1[c:32]([H:63])[c:33]([H:64])[c:34]([H:65])[c:35]([H:66])[c:36]1[H:67])[c:37]1[c:38]([H:68])[c:39]([H:69])[c:40]([H:70])[c:41]([H:71])[c:42]1[H:72])([H:43])([H:44])[H:45]", "smiles3Dx": "C([C:1]#[5N:2]->[Mn+:3]1(<-[3H-:4])(<-[4C-:5]#[O+:6])(<-[6C-:7]#[O+:8])<-[1P:9]([c:10]2[c:11]([H:46])[c:12]([H:47])[c:13]([H:48])[c:14]([H:49])[c:15]2[H:50])([c:16]2[c:17]([H:51])[c:18]([H:52])[c:19]([H:53])[c:20]([H:54])[c:21]2[H:55])[C:22]([H:56])([H:57])[c:23]2[c:24]([H:58])[c:25]([H:59])[c:26]([H:60])[c:27]([n:28]2)[C:29]([H:61])([H:62])[2P:30]->1([c:31]1[c:32]([H:63])[c:33]([H:64])[c:34]([H:65])[c:35]([H:66])[c:36]1[H:67])[c:37]1[c:38]([H:68])[c:39]([H:69])[c:40]([H:70])[c:41]([H:71])[c:42]1[H:72])([H:43])([H:44])[H:45]", "dummies": []}
C     -3.1130    -3.7536    -0.9981
C     -2.2023    -2.6472    -0.7090
N     -1.4319    -1.7216    -0.4674
Mn     0.0000     0.0000     0.0000
H      1.1011     1.4160     0.3912
C     -0.3176    -0.3652     2.2373
O     -0.4834    -0.5596     3.4158
C     -1.7978     1.4113     0.1181
O     -2.7449     2.1551     0.1805
P      2.0690    -1.7712     0.2500
C      3.6083    -1.0015     0.7490
C      4.8444    -1.6365     0.5219
C      6.0346    -1.0206     0.9207
C      6.0016     0.2144     1.5721
C      4.7762     0.8253     1.8465
C      3.5837     0.2141     1.4489
C      1.6877    -2.9036     1.5832
C      2.3128    -2.7926     2.8404
C      1.9698    -3.6693     3.8745
C      0.9982    -4.6518     3.6698
C      0.3623    -4.7570     2.4310
C      0.7010    -3.8842     1.3936
C      2.5221    -2.8891    -1.0976
C      1.3966    -3.0467    -2.0441
C      0.7592    -4.2580    -2.3445
C     -0.3392    -4.2396    -3.2193
C     -0.8037    -3.0208    -3.7404
C     -0.1306    -1.8419    -3.3942
N      0.9598    -1.9197    -2.6101
C     -0.6451    -0.4752    -3.7118
P      0.1217     0.7257    -2.5995
C     -0.6769     2.2903    -2.9397
C      0.0734     3.4796    -2.9520
C     -0.5538     4.7060    -3.1908
C     -1.9338     4.7586    -3.3993
C     -2.6912     3.5858    -3.3577
C     -2.0694     2.3560    -3.1208
C      1.7893     0.9210    -3.2108
C      2.8678     0.8286    -2.3238
C      4.1782     0.9672    -2.7885
C      4.4160     1.2180    -4.1426
C      3.3422     1.3394    -5.0299
C      2.0301     1.1967    -4.5670
H     -2.5701    -4.7149    -0.8882
H     -3.4901    -3.6591    -2.0371
H     -3.9658    -3.7260    -0.2893
H      4.9032    -2.6110     0.0592
H      6.9834    -1.5069     0.7344
H      6.9240     0.6869     1.8839
H      4.7493     1.7660     2.3811
H      2.6478     0.6713     1.7257
H      3.0545    -2.0348     3.0427
H      2.4542    -3.5829     4.8386
H      0.7336    -5.3271     4.4731
H     -0.3970    -5.5124     2.2753
H      0.1884    -3.9735     0.4464
H      3.3870    -2.4672    -1.6505
H      2.8079    -3.8791    -0.6820
H      1.0942    -5.1890    -1.9056
H     -0.8535    -5.1607    -3.4598
H     -1.6896    -2.9931    -4.3620
H     -1.7431    -0.4636    -3.5701
H     -0.4108    -0.2252    -4.7650
H      1.1396     3.4688    -2.7696
H      0.0299     5.6173    -3.2068
H     -2.4180     5.7096    -3.5803
H     -3.7633     3.6306    -3.4993
H     -2.6862     1.4720    -3.0565
H      2.6934     0.6610    -1.2742
H      5.0077     0.8861    -2.0976
H      5.4307     1.3286    -4.5024
H      3.5266     1.5487    -6.0756
H      1.2116     1.3173    -5.2636
73
{"conf": 11, "E": 138.71, "rms": -1.0, "geom": "OH", "total_charge": 0, "CA_charge": 1, "smiles": "C[C:1]#[5N:2]->[Mn+:3]1(<-[3H-:4])(<-[4C-:5]#[O+:6])(<-[6C-:7]#[O+:8])<-[1P:9]([c:10]2[cH:11][cH:12][cH:13][cH:14][cH:15]2)([c:16]2[cH:17][cH:18][cH:19][cH:20][cH:21]2)[CH2:22][c:23]2[cH:24][cH:25][cH:26][c:27]([n:28]2)[CH2:29][2P:30]->1([c:31]1[cH:32][cH:33][cH:34][cH:35][cH:36]1)[c:37]1[cH:38][cH:39][cH:40][cH:41][cH:42]1", "smiles3D": "C([C:1]#[5N:2]->[Mn+:3]1(<-[3H-:4])(<-[4C-:5]#[O+:6])(<-[6C-:7]#[O+:8])<-[1P:9]([c:10]2[c:11]([H:46])[c:12]([H:47])[c:13]([H:48])[c:14]([H:49])[c:15]2[H:50])([c:16]2[c:17]([H:51])[c:18]([H:52])[c:19]([H:53])[c:20]([H:54])[c:21]2[H:55])[C:22]([H:56])([H:57])[c:23]2[c:24]([H:58])[c:25]([H:59])[c:26]([H:60])[c:27]([n:28]2)[C:29]([H:61])([H:62])[2P:30]->1([c:31]1[c:32]([H:63])[c:33]([H:64])[c:34]([H:65])[c:35]([H:66])[c:36]1[H:67])[c:37]1[c:38]([H:68])[c:39]([H:69])[c:40]([H:70])[c:41]([H:71])[c:42]1[H:72])([H:43])([H:44])[H:45]", "smiles3Dx": "C([C:1]#[5N:2]->[Mn+:3]1(<-[3H-:4])(<-[4C-:5]#[O+:6])(<-[6C-:7]#[O+:8])<-[1P:9]([c:10]2[c:11]([H:46])[c:12]([H:47])[c:13]([H:48])[c:14]([H:49])[c:15]2[H:50])([c:16]2[c:17]([H:51])[c:18]([H:52])[c:19]([H:53])[c:20]([H:54])[c:21]2[H:55])[C:22]([H:56])([H:57])[c:23]2[c:24]([H:58])[c:25]([H:59])[c:26]([H:60])[c:27]([n:28]2)[C:29]([H:61])([H:62])[2P:30]->1([c:31]1[c:32]([H:63])[c:33]([H:64])[c:34]([H:65])[c:35]([H:66])[c:36]1[H:67])[c:37]1[c:38]([H:68])[c:39]([H:69])[c:40]([H:70])[c:41]([H:71])[c:42]1[H:72])([H:43])([H:44])[H:45]", "dummies": []}
C      3.3394     1.2612    -3.4691
C      2.3611     0.8845    -2.4502
N      1.5343     0.5708    -1.5978
Mn     0.0000     0.0000     0.0000
H     -1.1857    -0.4783     1.3176
C      0.6674     1.7925     1.2575
O      1.0177     2.7383     1.9185
C      1.6285    -1.1881     1.0836
O      2.4865    -1.8141     1.6547
P     -1.8036     1.7430    -1.0905
C     -3.3335     1.8560    -0.1644
C     -3.3459     1.5332     1.2008
C     -4.5312     1.6186     1.9367
C     -5.7075     2.0527     1.3219
C     -5.6943     2.4248    -0.0242
C     -4.5110     2.3421    -0.7643
C     -1.1154     3.3939    -1.0118
C     -0.0625     3.7433    -1.8721
C      0.5134     5.0148    -1.8054
C      0.0502     5.9447    -0.8722
C     -0.9859     5.6021    -0.0004
C     -1.5660     4.3311    -0.0620
C     -2.3145     1.6124    -2.8206
C     -1.3227     0.8397    -3.5995
C     -0.6032     1.3277    -4.6985
C      0.3524     0.4926    -5.2995
C      0.6008    -0.7858    -4.7732
C     -0.1438    -1.2127    -3.6659
N     -1.0978    -0.4038    -3.1703
C      0.1658    -2.4539    -2.8932
P     -0.5656    -2.3301    -1.2449
C     -2.3138    -2.6021    -1.4947
C     -3.2399    -1.7119    -0.9397
C     -4.6099    -1.9044    -1.1361
C     -5.0619    -3.0013    -1.8747
C     -4.1437    -3.9105    -2.4087
C     -2.7719    -3.7168    -2.2165
C     -0.0014    -3.7716    -0.3474
C      1.3358    -4.1941    -0.4445
C      1.7777    -5.3043     0.2817
C      0.8965    -5.9899     1.1210
C     -0.4261    -5.5588     1.2460
C     -0.8734    -4.4485     0.5237
H      4.2750     1.5978    -2.9774
H      2.9276     2.0854    -4.0871
H      3.5537     0.3859    -4.1161
H     -2.4371     1.2561     1.7095
H     -4.5342     1.3624     2.9883
H     -6.6237     2.1219     1.8939
H     -6.6000     2.7886    -0.4921
H     -4.5256     2.6784    -1.7909
H      0.3187     3.0335    -2.5924
H      1.3225     5.2773    -2.4747
H      0.4984     6.9285    -0.8202
H     -1.3366     6.3209     0.7289
H     -2.3515     4.0972     0.6406
H     -3.2901     1.0860    -2.8773
H     -2.4274     2.6288    -3.2549
H     -0.7677     2.3299    -5.0731
H      0.9270     0.8497    -6.1441
H      1.3819    -1.4078    -5.1911
H      1.2648    -2.5562    -2.8046
H     -0.2404    -3.3352    -3.4269
H     -2.9022    -0.8779    -0.3475
H     -5.3199    -1.2066    -0.7107
H     -6.1231    -3.1526    -2.0245
H     -4.4953    -4.7680    -2.9677
H     -2.0779    -4.4434    -2.6169
H      2.0498    -3.6619    -1.0552
H      2.8076    -5.6273     0.2014
H      1.2418    -6.8474     1.6840
H     -1.1037    -6.0807     1.9092
H     -1.8955    -4.1203     0.6566
73
{"conf": 12, "E": 138.28, "rms": -1.0, "geom": "OH", "total_charge": 0, "CA_charge": 1, "smiles": "C[C:1]#[5N:2]->[Mn+:3]1(<-[3H-:4])(<-[4C-:5]#[O+:6])(<-[6C-:7]#[O+:8])<-[1P:9]([c:10]2[cH:11][cH:12][cH:13][cH:14][cH:15]2)([c:16]2[cH:17][cH:18][cH:19][cH:20][cH:21]2)[CH2:22][c:23]2[cH:24][cH:25][cH:26][c:27]([n:28]2)[CH2:29][2P:30]->1([c:31]1[cH:32][cH:33][cH:34][cH:35][cH:36]1)[c:37]1[cH:38][cH:39][cH:40][cH:41][cH:42]1", "smiles3D": "C([C:1]#[5N:2]->[Mn+:3]1(<-[3H-:4])(<-[4C-:5]#[O+:6])(<-[6C-:7]#[O+:8])<-[1P:9]([c:10]2[c:11]([H:46])[c:12]([H:47])[c:13]([H:48])[c:14]([H:49])[c:15]2[H:50])([c:16]2[c:17]([H:51])[c:18]([H:52])[c:19]([H:53])[c:20]([H:54])[c:21]2[H:55])[C:22]([H:56])([H:57])[c:23]2[c:24]([H:58])[c:25]([H:59])[c:26]([H:60])[c:27]([n:28]2)[C:29]([H:61])([H:62])[2P:30]->1([c:31]1[c:32]([H:63])[c:33]([H:64])[c:34]([H:65])[c:35]([H:66])[c:36]1[H:67])[c:37]1[c:38]([H:68])[c:39]([H:69])[c:40]([H:70])[c:41]([H:71])[c:42]1[H:72])([H:43])([H:44])[H:45]", "smiles3Dx": "C([C:1]#[5N:2]->[Mn+:3]1(<-[3H-:4])(<-[4C-:5]#[O+:6])(<-[6C-:7]#[O+:8])<-[1P:9]([c:10]2[c:11]([H:46])[c:12]([H:47])[c:13]([H:48])[c:14]([H:49])[c:15]2[H:50])([c:16]2[c:17]([H:51])[c:18]([H:52])[c:19]([H:53])[c:20]([H:54])[c:21]2[H:55])[C:22]([H:56])([H:57])[c:23]2[c:24]([H:58])[c:25]([H:59])[c:26]([H:60])[c:27]([n:28]2)[C:29]([H:61])([H:62])[2P:30]->1([c:31]1[c:32]([H:63])[c:33]([H:64])[c:34]([H:65])[c:35]([H:66])[c:36]1[H:67])[c:37]1[c:38]([H:68])[c:39]([H:69])[c:40]([H:70])[c:41]([H:71])[c:42]1[H:72])([H:43])([H:44])[H:45]", "dummies": []}
C     -1.0644    -0.8092     4.7950
C     -0.7596    -0.5685     3.3856
N     -0.5032    -0.3719     2.2005
Mn     0.0000     0.0000     0.0000
H      0.4281     0.3603    -1.7482
C      2.2244     0.0319     0.5390
O      3.3963     0.0462     0.8231
C      0.0059     2.2466     0.4383
O      0.0076     3.4303     0.6689
P      0.3761    -2.6821    -0.3797
C      1.7235    -3.2184     0.6700
C      3.0012    -3.4870     0.1420
C      4.0448    -3.8699     0.9905
C      3.8288    -3.9766     2.3664
C      2.5689    -3.6953     2.8990
C      1.5219    -3.3127     2.0563
C      0.9096    -3.1072    -2.0367
C      0.7468    -4.4127    -2.5386
C      1.1715    -4.7260    -3.8334
C      1.7860    -3.7532    -4.6249
C      1.9980    -2.4708    -4.1143
C      1.5743    -2.1525    -2.8208
C     -0.9259    -3.8742     0.0135
C     -1.9149    -3.2767     0.9368
C     -2.2238    -3.7648     2.2136
C     -3.1466    -3.0545     2.9987
C     -3.7065    -1.8590     2.5186
C     -3.3475    -1.4160     1.2391
N     -2.5172    -2.1701     0.4961
C     -3.7313    -0.0823     0.6873
P     -2.6007     0.3568    -0.6514
C     -2.9788     2.0384    -1.1239
C     -4.1237     2.6990    -0.6407
C     -4.3984     4.0097    -1.0445
C     -3.5432     4.6648    -1.9343
C     -2.4131     4.0086    -2.4276
C     -2.1342     2.6986    -2.0281
C     -3.1322    -0.5997    -2.0608
C     -2.1980    -1.3524    -2.7802
C     -2.6010    -2.1118    -3.8818
C     -3.9404    -2.1061    -4.2812
C     -4.8742    -1.3332    -3.5841
C     -4.4724    -0.5755    -2.4791
H     -2.1199    -0.5334     4.9966
H     -0.3925    -0.1953     5.4290
H     -0.9128    -1.8838     5.0256
H      3.2117    -3.3970    -0.9130
H      5.0248    -4.0783     0.5810
H      4.6394    -4.2709     3.0204
H      2.4041    -3.7690     3.9661
H      0.5577    -3.0865     2.4890
H      0.3149    -5.1999    -1.9377
H      1.0343    -5.7278    -4.2194
H      2.1179    -3.9993    -5.6252
H      2.5045    -1.7270    -4.7155
H      1.8038    -1.1772    -2.4242
H     -1.4514    -4.1666    -0.9194
H     -0.4773    -4.7803     0.4741
H     -1.7570    -4.6635     2.5958
H     -3.3966    -3.4077     3.9905
H     -4.3710    -1.2755     3.1429
H     -3.6615     0.6818     1.4904
H     -4.7722    -0.1274     0.3106
H     -4.8141     2.2202     0.0368
H     -5.2780     4.5171    -0.6698
H     -3.7592     5.6788    -2.2453
H     -1.7543     4.5140    -3.1218
H     -1.2592     2.1989    -2.4242
H     -1.1595    -1.3413    -2.4955
H     -1.8739    -2.6986    -4.4286
H     -4.2527    -2.6918    -5.1361
H     -5.9084    -1.3180    -3.9026
H     -5.2044     0.0317    -1.9635
73
{"conf": 13, "E": 138.71, "rms": -1.0, "geom": "OH", "total_charge": 0, "CA_charge": 1, "smiles": "C[C:1]#[5N:2]->[Mn+:3]1(<-[3H-:4])(<-[4C-:5]#[O+:6])(<-[6C-:7]#[O+:8])<-[1P:9]([c:10]2[cH:11][cH:12][cH:13][cH:14][cH:15]2)([c:16]2[cH:17][cH:18][cH:19][cH:20][cH:21]2)[CH2:22][c:23]2[cH:24][cH:25][cH:26][c:27]([n:28]2)[CH2:29][2P:30]->1([c:31]1[cH:32][cH:33][cH:34][cH:35][cH:36]1)[c:37]1[cH:38][cH:39][cH:40][cH:41][cH:42]1", "smiles3D": "C([C:1]#[5N:2]->[Mn+:3]1(<-[3H-:4])(<-[4C-:5]#[O+:6])(<-[6C-:7]#[O+:8])<-[1P:9]([c:10]2[c:11]([H:46])[c:12]([H:47])[c:13]([H:48])[c:14]([H:49])[c:15]2[H:50])([c:16]2[c:17]([H:51])[c:18]([H:52])[c:19]([H:53])[c:20]([H:54])[c:21]2[H:55])[C:22]([H:56])([H:57])[c:23]2[c:24]([H:58])[c:25]([H:59])[c:26]([H:60])[c:27]([n:28]2)[C:29]([H:61])([H:62])[2P:30]->1([c:31]1[c:32]([H:63])[c:33]([H:64])[c:34]([H:65])[c:35]([H:66])[c:36]1[H:67])[c:37]1[c:38]([H:68])[c:39]([H:69])[c:40]([H:70])[c:41]([H:71])[c:42]1[H:72])([H:43])([H:44])[H:45]", "smiles3Dx": "C([C:1]#[5N:2]->[Mn+:3]1(<-[3H-:4])(<-[4C-:5]#[O+:6])(<-[6C-:7]#[O+:8])<-[1P:9]([c:10]2[c:11]([H:46])[c:12]([H:47])[c:13]([H:48])[c:14]([H:49])[c:15]2[H:50])([c:16]2[c:17]([H:51])[c:18]([H:52])[c:19]([H:53])[c:20]([H:54])[c:21]2[H:55])[C:22]([H:56])([H:57])[c:23]2[c:24]([H:58])[c:25]([H:59])[c:26]([H:60])[c:27]([n:28]2)[C:29]([H:61])([H:62])[2P:30]->1([c:31]1[c:32]([H:63])[c:33]([H:64])[c:34]([H:65])[c:35]([H:66])[c:36]1[H:67])[c:37]1[c:38]([H:68])[c:39]([H:69])[c:40]([H:70])[c:41]([H:71])[c:42]1[H:72])([H:43])([H:44])[H:45]", "dummies": []}
C      0.7572    -1.6241     4.6439
C      0.5366    -1.1410     3.2819
N      0.3549    -0.7401     2.1352
Mn     0.0000     0.0000     0.0000
H     -0.3220     0.6372    -1.6914
C     -0.9720     1.8864     0.8572
O     -1.4842     2.8803     1.3087
C     -2.0920    -0.9283     0.0437
O     -3.1930    -1.4195     0.0664
P      2.2890     1.4350     0.0192
C      3.3330     1.1362    -1.3999
C      4.6045     1.7259    -1.4936
C      5.4115     1.4754    -2.6082
C      4.9509     0.6463    -3.6355
C      3.6769     0.0774    -3.5557
C      2.8678     0.3300    -2.4449
C      2.0199     3.2039     0.0255
C      2.0106     3.9223    -1.1834
C      1.7737     5.3001    -1.1824
C      1.5252     5.9677     0.0189
C      1.5017     5.2565     1.2208
C      1.7394     3.8785     1.2264
C      3.3367     1.0871     1.4504
C      3.4958    -0.3914     1.5990
C      3.8589    -1.0128     2.8010
C      3.7823    -2.4127     2.8856
C      3.3188    -3.1597     1.7905
C      2.9800    -2.4811     0.6121
N      3.1265    -1.1558     0.5553
C      2.4209    -3.1126    -0.6028
P      0.7928    -2.4247    -0.9862
C     -0.3178    -3.6817    -0.3604
C     -0.2398    -4.0601     0.9894
C     -1.1189    -5.0142     1.5086
C     -2.0901    -5.5911     0.6876
C     -2.1871    -5.2102    -0.6528
C     -1.3105    -4.2555    -1.1782
C      0.6459    -2.5507    -2.7677
C      1.3775    -3.5129    -3.4901
C      1.2474    -3.5970    -4.8797
C      0.3696    -2.7462    -5.5550
C     -0.3972    -1.8246    -4.8390
C     -0.2700    -1.7360    -3.4498
H      1.0305    -2.6989     4.6128
H     -0.1706    -1.4941     5.2376
H      1.5814    -1.0469     5.1110
H      4.9684     2.3886    -0.7203
H      6.3922     1.9278    -2.6779
H      5.5766     0.4534    -4.4972
H      3.3133    -0.5542    -4.3563
H      1.8777    -0.0921    -2.4043
H      2.1765     3.4249    -2.1296
H      1.7753     5.8493    -2.1151
H      1.3383     7.0338     0.0171
H      1.2890     5.7717     2.1485
H      1.6769     3.3499     2.1659
H      2.8606     1.4901     2.3653
H      4.3312     1.5568     1.3199
H      4.1522    -0.4273     3.6630
H      4.0419    -2.9128     3.8094
H      3.2164    -4.2347     1.8649
H      3.1121    -2.9153    -1.4486
H      2.3374    -4.2105    -0.4539
H      0.4963    -3.6158     1.6441
H     -1.0498    -5.3027     2.5495
H     -2.7717    -6.3285     1.0915
H     -2.9470    -5.6511    -1.2849
H     -1.4288    -3.9734    -2.2134
H      2.0329    -4.2145    -2.9946
H      1.8198    -4.3307    -5.4325
H      0.2674    -2.8163    -6.6302
H     -1.1019    -1.1886    -5.3589
H     -0.9159    -1.0624    -2.9106
73
{"conf": 14, "E": 138.34, "rms": -1.0, "geom": "OH", "total_charge": 0, "CA_charge": 1, "smiles": "C[C:1]#[5N:2]->[Mn+:3]1(<-[3H-:4])(<-[4C-:5]#[O+:6])(<-[6C-:7]#[O+:8])<-[1P:9]([c:10]2[cH:11][cH:12][cH:13][cH:14][cH:15]2)([c:16]2[cH:17][cH:18][cH:19][cH:20][cH:21]2)[CH2:22][c:23]2[cH:24][cH:25][cH:26][c:27]([n:28]2)[CH2:29][2P:30]->1([c:31]1[cH:32][cH:33][cH:34][cH:35][cH:36]1)[c:37]1[cH:38][cH:39][cH:40][cH:41][cH:42]1", "smiles3D": "C([C:1]#[5N:2]->[Mn+:3]1(<-[3H-:4])(<-[4C-:5]#[O+:6])(<-[6C-:7]#[O+:8])<-[1P:9]([c:10]2[c:11]([H:46])[c:12]([H:47])[c:13]([H:48])[c:14]([H:49])[c:15]2[H:50])([c:16]2[c:17]([H:51])[c:18]([H:52])[c:19]([H:53])[c:20]([H:54])[c:21]2[H:55])[C:22]([H:56])([H:57])[c:23]2[c:24]([H:58])[c:25]([H:59])[c:26]([H:60])[c:27]([n:28]2)[C:29]([H:61])([H:62])[2P:30]->1([c:31]1[c:32]([H:63])[c:33]([H:64])[c:34]([H:65])[c:35]([H:66])[c:36]1[H:67])[c:37]1[c:38]([H:68])[c:39]([H:69])[c:40]([H:70])[c:41]([H:71])[c:42]1[H:72])([H:43])([H:44])[H:45]", "smiles3Dx": "C([C:1]#[5N:2]->[Mn+:3]1(<-[3H-:4])(<-[4C-:5]#[O+:6])(<-[6C-:7]#[O+:8])<-[1P:9]([c:10]2[c:11]([H:46])[c:12]([H:47])[c:13]([H:48])[c:14]([H:49])[c:15]2[H:50])([c:16]2[c:17]([H:51])[c:18]([H:52])[c:19]([H:53])[c:20]([H:54])[c:21]2[H:55])[C:22]([H:56])([H:57])[c:23]2[c:24]([H:58])[c:25]([H:59])[c:26]([H:60])[c:27]([n:28]2)[C:29]([H:61])([H:62])[2P:30]->1([c:31]1[c:32]([H:63])[c:33]([H:64])[c:34]([H:65])[c:35]([H:66])[c:36]1[H:67])[c:37]1[c:38]([H:68])[c:39]([H:69])[c:40]([H:70])[c:41]([H:71])[c:42]1[H:72])([H:43])([H:44])[H:45]", "dummies": []}
C     -3.1948     0.1690     3.8157
C     -2.2609     0.1096     2.6930
N     -1.4718     0.0662     1.7524
Mn     0.0000     0.0000     0.0000
H      1.1656    -0.0748    -1.4193
C     -1.3824    -1.4563    -1.0987
O     -2.1116    -2.2225    -1.6778
C      0.9723    -1.8563     0.9228
O      1.4851    -2.8329     1.4101
P     -1.4089     1.9409    -1.2509
C     -3.0565     1.4427    -1.7403
C     -3.6025     1.8375    -2.9769
C     -4.9020     1.4554    -3.3248
C     -5.6692     0.6909    -2.4428
C     -5.1412     0.3137    -1.2063
C     -3.8433     0.6938    -0.8535
C     -1.6879     3.4132    -0.2804
C     -1.2762     3.4571     1.0566
C     -1.4926     4.6041     1.8248
C     -2.1366     5.7099     1.2633
C     -2.5714     5.6649    -0.0645
C     -2.3538     4.5184    -0.8353
C     -0.5866     2.4987    -2.7590
C      0.8690     2.6504    -2.4797
C      1.8726     2.1369    -3.3131
C      3.1812     2.0484    -2.8163
C      3.4513     2.4105    -1.4889
C      2.4117     2.9368    -0.7099
N      1.1942     3.0862    -1.2485
C      2.4435     2.9958     0.7669
P      1.8334     1.4335     1.4252
C      3.3451     0.4982     1.6149
C      4.1521     0.6544     2.7566
C      5.3482    -0.0604     2.8736
C      5.7550    -0.9195     1.8496
C      4.9707    -1.0583     0.7019
C      3.7739    -0.3464     0.5810
C      1.3034     1.7282     3.1118
C      1.4637     2.9816     3.7364
C      1.0303     3.1691     5.0529
C      0.4580     2.1113     5.7627
C      0.3336     0.8566     5.1638
C      0.7647     0.6633     3.8488
H     -4.2331     0.2295     3.4297
H     -3.0819    -0.7421     4.4384
H     -2.9743     1.0661     4.4301
H     -3.0480     2.4464    -3.6747
H     -5.3171     1.7576    -4.2777
H     -6.6752     0.3979    -2.7141
H     -5.7394    -0.2698    -0.5183
H     -3.4586     0.4047     0.1114
H     -0.7961     2.6059     1.5071
H     -1.1656     4.6333     2.8563
H     -2.3061     6.5975     1.8589
H     -3.0807     6.5172    -0.4954
H     -2.7123     4.4958    -1.8557
H     -0.7391     1.7465    -3.5622
H     -1.0005     3.4742    -3.0831
H      1.6384     1.7618    -4.3012
H      3.9657     1.6280    -3.4318
H      4.4310     2.2341    -1.0632
H      3.4809     3.1795     1.1194
H      1.7893     3.8260     1.1010
H      3.8738     1.3308     3.5527
H      5.9640     0.0575     3.7558
H      6.6825    -1.4697     1.9411
H      5.2930    -1.7132    -0.0972
H      3.1899    -0.4505    -0.3221
H      1.9370     3.8154     3.2457
H      1.1472     4.1349     5.5273
H      0.1248     2.2602     6.7816
H     -0.0945     0.0321     5.7190
H      0.6791    -0.3203     3.4064
73
{"conf": 15, "E": 138.71, "rms": -1.0, "geom": "OH", "total_charge": 0, "CA_charge": 1, "smiles": "C[C:1]#[5N:2]->[Mn+:3]1(<-[3H-:4])(<-[4C-:5]#[O+:6])(<-[6C-:7]#[O+:8])<-[1P:9]([c:10]2[cH:11][cH:12][cH:13][cH:14][cH:15]2)([c:16]2[cH:17][cH:18][cH:19][cH:20][cH:21]2)[CH2:22][c:23]2[cH:24][cH:25][cH:26][c:27]([n:28]2)[CH2:29][2P:30]->1([c:31]1[cH:32][cH:33][cH:34][cH:35][cH:36]1)[c:37]1[cH:38][cH:39][cH:40][cH:41][cH:42]1", "smiles3D": "C([C:1]#[5N:2]->[Mn+:3]1(<-[3H-:4])(<-[4C-:5]#[O+:6])(<-[6C-:7]#[O+:8])<-[1P:9]([c:10]2[c:11]([H:46])[c:12]([H:47])[c:13]([H:48])[c:14]([H:49])[c:15]2[H:50])([c:16]2[c:17]([H:51])[c:18]([H:52])[c:19]([H:53])[c:20]([H:54])[c:21]2[H:55])[C:22]([H:56])([H:57])[c:23]2[c:24]([H:58])[c:25]([H:59])[c:26]([H:60])[c:27]([n:28]2)[C:29]([H:61])([H:62])[2P:30]->1([c:31]1[c:32]([H:63])[c:33]([H:64])[c:34]([H:65])[c:35]([H:66])[c:36]1[H:67])[c:37]1[c:38]([H:68])[c:39]([H:69])[c:40]([H:70])[c:41]([H:71])[c:42]1[H:72])([H:43])([H:44])[H:45]", "smiles3Dx": "C([C:1]#[5N:2]->[Mn+:3]1(<-[3H-:4])(<-[4C-:5]#[O+:6])(<-[6C-:7]#[O+:8])<-[1P:9]([c:10]2[c:11]([H:46])[c:12]([H:47])[c:13]([H:48])[c:14]([H:49])[c:15]2[H:50])([c:16]2[c:17]([H:51])[c:18]([H:52])[c:19]([H:53])[c:20]([H:54])[c:21]2[H:55])[C:22]([H:56])([H:57])[c:23]2[c:24]([H:58])[c:25]([H:59])[c:26]([H:60])[c:27]([n:28]2)[C:29]([H:61])([H:62])[2P:30]->1([c:31]1[c:32]([H:63])[c:33]([H:64])[c:34]([H:65])[c:35]([H:66])[c:36]1[H:67])[c:37]1[c:38]([H:68])[c:39]([H:69])[c:40]([H:70])[c:41]([H:71])[c:42]1[H:72])([H:43])([H:44])[H:45]", "dummies": []}
C     -1.5697     3.8104    -2.7917
C     -1.1140     2.6922    -1.9678
N     -0.7249     1.7552    -1.2753
Mn     0.0000     0.0000     0.0000
H      0.5269    -1.4349     1.0169
C      0.1397    -1.2905    -1.8854
O      0.2154    -1.9692    -2.8793
C     -2.1650    -0.7234     0.1651
O     -3.3057    -1.1047     0.2521
P      2.5976     0.6572    -0.5486
C      2.8497     0.5430    -2.3174
C      3.5457    -0.5392    -2.8900
C      3.6973    -0.6205    -4.2779
C      3.1502     0.3643    -5.1036
C      2.4445     1.4314    -4.5438
C      2.2900     1.5185    -3.1577
C      3.7841    -0.4936     0.1434
C      5.1271    -0.1199     0.3418
C      6.0384    -1.0331     0.8810
C      5.6278    -2.3296     1.1987
C      4.3099    -2.7226     0.9562
C      3.3949    -1.8131     0.4184
C      3.2579     2.2961    -0.1625
C      2.1614     3.2771    -0.0122
C      1.9943     4.4262    -0.7968
C      0.8657     5.2318    -0.5754
C     -0.0881     4.8585     0.3858
C      0.1299     3.6924     1.1311
N      1.2618     2.9931     0.9318
C     -0.8988     3.0824     2.0274
P     -0.5028     1.3388     2.2921
C      0.8725     1.3465     3.4329
C      2.0124     0.5858     3.1493
C      3.1007     0.5907     4.0256
C      3.0467     1.3436     5.2018
C      1.9001     2.0839     5.5055
C      0.8115     2.0834     4.6273
C     -1.8695     0.6610     3.2270
C     -1.6316    -0.2703     4.2534
C     -2.7004    -0.8211     4.9667
C     -4.0129    -0.4637     4.6499
C     -4.2596     0.4368     3.6111
C     -3.1947     0.9923     2.8951
H     -0.6950     4.2884    -3.2788
H     -2.2688     3.4374    -3.5680
H     -2.0876     4.5535    -2.1512
H      3.9666    -1.3291    -2.2865
H      4.2352    -1.4522    -4.7144
H      3.2675     0.2970    -6.1774
H      2.0127     2.1896    -5.1842
H      1.7295     2.3451    -2.7446
H      5.4878     0.8608     0.0676
H      7.0673    -0.7384     1.0423
H      6.3362    -3.0360     1.6117
H      4.0006    -3.7373     1.1712
H      2.4007    -2.1549     0.1810
H      3.8194     2.2505     0.7939
H      3.9478     2.6211    -0.9706
H      2.7101     4.6858    -1.5662
H      0.7099     6.1195    -1.1742
H     -0.9923     5.4396     0.5146
H     -0.9163     3.6220     2.9944
H     -1.8913     3.1682     1.5442
H      2.0533    -0.0176     2.2580
H      3.9824     0.0064     3.7951
H      3.8882     1.3452     5.8823
H      1.8532     2.6546     6.4240
H     -0.0757     2.6430     4.8906
H     -0.6261    -0.5819     4.5024
H     -2.5110    -1.5317     5.7609
H     -4.8391    -0.8942     5.2008
H     -5.2781     0.6973     3.3534
H     -3.4185     1.6556     2.0730
73
{"conf": 16, "E": 138.71, "rms": -1.0, "geom": "OH", "total_charge": 0, "CA_charge": 1, "smiles": "C[C:1]#[5N:2]->[Mn+:3]1(<-[3H-:4])(<-[4C-:5]#[O+:6])(<-[6C-:7]#[O+:8])<-[1P:9]([c:10]2[cH:11][cH:12][cH:13][cH:14][cH:15]2)([c:16]2[cH:17][cH:18][cH:19][cH:20][cH:21]2)[CH2:22][c:23]2[cH:24][cH:25][cH:26][c:27]([n:28]2)[CH2:29][2P:30]->1([c:31]1[cH:32][cH:33][cH:34][cH:35][cH:36]1)[c:37]1[cH:38][cH:39][cH:40][cH:41][cH:42]1", "smiles3D": "C([C:1]#[5N:2]->[Mn+:3]1(<-[3H-:4])(<-[4C-:5]#[O+:6])(<-[6C-:7]#[O+:8])<-[1P:9]([c:10]2[c:11]([H:46])[c:12]([H:47])[c:13]([H:48])[c:14]([H:49])[c:15]2[H:50])([c:16]2[c:17]([H:51])[c:18]([H:52])[c:19]([H:53])[c:20]([H:54])[c:21]2[H:55])[C:22]([H:56])([H:57])[c:23]2[c:24]([H:58])[c:25]([H:59])[c:26]([H:60])[c:27]([n:28]2)[C:29]([H:61])([H:62])[2P:30]->1([c:31]1[c:32]([H:63])[c:33]([H:64])[c:34]([H:65])[c:35]([H:66])[c:36]1[H:67])[c:37]1[c:38]([H:68])[c:39]([H:69])[c:40]([H:70])[c:41]([H:71])[c:42]1[H:72])([H:43])([H:44])[H:45]", "smiles3Dx": "C([C:1]#[5N:2]->[Mn+:3]1(<-[3H-:4])(<-[4C-:5]#[O+:6])(<-[6C-:7]#[O+:8])<-[1P:9]([c:10]2[c:11]([H:46])[c:12]([H:47])[c:13]([H:48])[c:14]([H:49])[c:15]2[H:50])([c:16]2[c:17]([H:51])[c:18]([H:52])[c:19]([H:53])[c:20]([H:54])[c:21]2[H:55])[C:22]([H:56])([H:57])[c:23]2[c:24]([H:58])[c:25]([H:59])[c:26]([H:60])[c:27]([n:28]2)[C:29]([H:61])([H:62])[2P:30]->1([c:31]1[c:32]([H:63])[c:33]([H:64])[c:34]([H:65])[c:35]([H:66])[c:36]1[H:67])[c:37]1[c:38]([H:68])[c:39]([H:69])[c:40]([H:70])[c:41]([H:71])[c:42]1[H:72])([H:43])([H:44])[H:45]", "dummies": []}
C     -3.4018     3.0409    -1.9893
C     -2.4043     2.1432    -1.4096
N     -1.5617     1.3937    -0.9227
Mn     0.0000     0.0000     0.0000
H      1.2101    -1.1613     0.7469
C     -1.4755    -1.7355    -0.2207
O     -2.2529    -2.6500    -0.3369
C     -0.9328     0.3466     2.0614
O     -1.4231     0.5315     3.1475
P      0.9048    -0.7470    -2.4336
C      2.6789    -0.6230    -2.6066
C      3.3002    -0.8768    -3.8407
C      4.6896    -0.7682    -3.9600
C      5.4635    -0.4168    -2.8499
C      4.8502    -0.1868    -1.6153
C      3.4628    -0.2991    -1.4935
C      0.5221    -2.4459    -2.8444
C      1.4585    -3.4635    -2.5892
C      1.1505    -4.7947    -2.8848
C     -0.0980    -5.1237    -3.4174
C     -1.0454    -4.1229    -3.6448
C     -0.7427    -2.7894    -3.3527
C      0.2338     0.2529    -3.7816
C      0.3890     1.7013    -3.4474
C     -0.3819     2.7158    -4.0300
C     -0.2979     4.0139    -3.5003
C      0.5216     4.2690    -2.3889
C      1.2761     3.2146    -1.8570
N      1.2128     2.0110    -2.4299
C      2.1360     3.3043    -0.6570
P      1.5736     2.1502     0.6169
C      3.0529     1.7113     1.5281
C      4.1664     2.5725     1.5627
C      5.3107     2.2131     2.2813
C      5.3443     1.0113     2.9920
C      4.2246     0.1769     3.0040
C      3.0787     0.5313     2.2863
C      0.6657     3.2154     1.7333
C      0.9635     3.2589     3.1091
C      0.2146     4.0742     3.9637
C     -0.8389     4.8405     3.4597
C     -1.1504     4.7895     2.0993
C     -0.4056     3.9772     1.2403
H     -3.4807     2.8500    -3.0792
H     -3.0921     4.0928    -1.8201
H     -4.3852     2.8617    -1.5084
H      2.7206    -1.1727    -4.7045
H      5.1669    -0.9609    -4.9121
H      6.5385    -0.3330    -2.9440
H      5.4491     0.0724    -0.7516
H      3.0017    -0.1451    -0.5323
H      2.4234    -3.2381    -2.1550
H      1.8779    -5.5730    -2.6934
H     -0.3359    -6.1554    -3.6419
H     -2.0198    -4.3818    -4.0386
H     -1.5087    -2.0434    -3.5033
H     -0.8427     0.0280    -3.9099
H      0.7679     0.0300    -4.7259
H     -1.0616     2.4994    -4.8441
H     -0.8968     4.8096    -3.9237
H      0.5566     5.2577    -1.9497
H      3.1751     3.0488    -0.9520
H      2.1193     4.3405    -0.2565
H      4.1580     3.5285     1.0596
H      6.1686     2.8729     2.2964
H      6.2296     0.7375     3.5511
H      4.2390    -0.7380     3.5820
H      2.2049    -0.0953     2.3599
H      1.7576     2.6674     3.5389
H      0.4480     4.1074     5.0201
H     -1.4178     5.4686     4.1243
H     -1.9726     5.3763     1.7105
H     -0.6706     3.9416     0.1932
73
{"conf": 17, "E": 133.36, "rms": -1.0, "geom": "OH", "total_charge": 0, "CA_charge": 1, "smiles": "C[C:1]#[5N:2]->[Mn+:3]1(<-[3H-:4])(<-[4C-:5]#[O+:6])(<-[6C-:7]#[O+:8])<-[1P:9]([c:10]2[cH:11][cH:12][cH:13][cH:14][cH:15]2)([c:16]2[cH:17][cH:18][cH:19][cH:20][cH:21]2)[CH2:22][c:23]2[cH:24][cH:25][cH:26][c:27]([n:28]2)[CH2:29][2P:30]->1([c:31]1[cH:32][cH:33][cH:34][cH:35][cH:36]1)[c:37]1[cH:38][cH:39][cH:40][cH:41][cH:42]1", "smiles3D": "C([C:1]#[5N:2]->[Mn+:3]1(<-[3H-:4])(<-[4C-:5]#[O+:6])(<-[6C-:7]#[O+:8])<-[1P:9]([c:10]2[c:11]([H:46])[c:12]([H:47])[c:13]([H:48])[c:14]([H:49])[c:15]2[H:50])([c:16]2[c:17]([H:51])[c:18]([H:52])[c:19]([H:53])[c:20]([H:54])[c:21]2[H:55])[C:22]([H:56])([H:57])[c:23]2[c:24]([H:58])[c:25]([H:59])[c:26]([H:60])[c:27]([n:28]2)[C:29]([H:61])([H:62])[2P:30]->1([c:31]1[c:32]([H:63])[c:33]([H:64])[c:34]([H:65])[c:35]([H:66])[c:36]1[H:67])[c:37]1[c:38]([H:68])[c:39]([H:69])[c:40]([H:70])[c:41]([H:71])[c:42]1[H:72])([H:43])([H:44])[H:45]", "smiles3Dx": "C([C:1]#[5N:2]->[Mn+:3]1(<-[3H-:4])(<-[4C-:5]#[O+:6])(<-[6C-:7]#[O+:8])<-[1P:9]([c:10]2[c:11]([H:46])[c:12]([H:47])[c:13]([H:48])[c:14]([H:49])[c:15]2[H:50])([c:16]2[c:17]([H:51])[c:18]([H:52])[c:19]([H:53])[c:20]([H:54])[c:21]2[H:55])[C:22]([H:56])([H:57])[c:23]2[c:24]([H:58])[c:25]([H:59])[c:26]([H:60])[c:27]([n:28]2)[C:29]([H:61])([H:62])[2P:30]->1([c:31]1[c:32]([H:63])[c:33]([H:64])[c:34]([H:65])[c:35]([H:66])[c:36]1[H:67])[c:37]1[c:38]([H:68])[c:39]([H:69])[c:40]([H:70])[c:41]([H:71])[c:42]1[H:72])([H:43])([H:44])[H:45]", "dummies": []}
C     -4.8295    -0.0579    -1.2052
C     -3.4099    -0.0486    -0.8571
N     -2.2191    -0.0370    -0.5555
Mn     0.0000     0.0000     0.0000
H      1.7994     0.0212     0.3826
C      0.4417     1.3290    -1.8114
O      0.6753     2.0284    -2.7656
C      0.3343    -1.7636    -1.4185
O      0.5095    -2.6886    -2.1722
P     -0.3894     2.2742     1.4290
C     -1.7686     2.2381     2.5724
C     -1.5692     2.2562     3.9664
C     -2.6626     2.3588     4.8319
C     -3.9598     2.4322     4.3206
C     -4.1690     2.3827     2.9414
C     -3.0806     2.2796     2.0712
C     -0.7748     3.6812     0.3868
C     -0.3758     4.9846     0.7430
C     -0.7159     6.0714    -0.0690
C     -1.4671     5.8737    -1.2293
C     -1.8885     4.5889    -1.5759
C     -1.5510     3.4993    -0.7684
C      1.0662     2.7883     2.3724
C      1.6293     1.6391     3.1517
C      2.4516     1.8160     4.2720
C      2.8627     0.6873     4.9964
C      2.4405    -0.5919     4.6058
C      1.6168    -0.7161     3.4805
N      1.2792     0.3908     2.7913
C      1.0980    -2.0306     2.9894
P     -0.3958    -1.7857     2.0045
C     -1.7146    -1.3478     3.1410
C     -1.5018    -1.2774     4.5330
C     -2.5730    -1.0256     5.3961
C     -3.8593    -0.8421     4.8859
C     -4.0748    -0.8875     3.5079
C     -3.0063    -1.1240     2.6397
C     -0.7557    -3.4482     1.4364
C     -1.9458    -4.1130     1.7952
C     -2.1857    -5.4166     1.3489
C     -1.2406    -6.0752     0.5600
C     -0.0461    -5.4360     0.2249
C      0.1997    -4.1335     0.6678
H     -5.0594     0.8216    -1.8410
H     -5.0687    -0.9892    -1.7584
H     -5.4355    -0.0119    -0.2769
H     -0.5871     2.2056     4.4052
H     -2.5036     2.3795     5.9023
H     -4.8036     2.5094     4.9938
H     -5.1754     2.4236     2.5455
H     -3.2681     2.2522     1.0078
H      0.1854     5.1843     1.6416
H     -0.4020     7.0701     0.2060
H     -1.7307     6.7172    -1.8542
H     -2.4826     4.4371    -2.4677
H     -1.9067     2.5190    -1.0446
H      1.8405     3.1643     1.6715
H      0.7866     3.6005     3.0747
H      2.7528     2.8066     4.5883
H      3.4945     0.8049     5.8670
H      2.7425    -1.4638     5.1720
H      0.8786    -2.7015     3.8456
H      1.8761    -2.5037     2.3571
H     -0.5314    -1.4185     4.9773
H     -2.4055    -0.9764     6.4643
H     -4.6865    -0.6523     5.5573
H     -5.0711    -0.7411     3.1112
H     -3.2016    -1.2001     1.5827
H     -2.6901    -3.6611     2.4281
H     -3.1035    -5.9208     1.6230
H     -1.4291    -7.0848     0.2185
H      0.6932    -5.9517    -0.3743
H      1.1407    -3.6652     0.4123
73
{"conf": 18, "E": 138.34, "rms": -1.0, "geom": "OH", "total_charge": 0, "CA_charge": 1, "smiles": "C[C:1]#[5N:2]->[Mn+:3]1(<-[3H-:4])(<-[4C-:5]#[O+:6])(<-[6C-:7]#[O+:8])<-[1P:9]([c:10]2[cH:11][cH:12][cH:13][cH:14][cH:15]2)([c:16]2[cH:17][cH:18][cH:19][cH:20][cH:21]2)[CH2:22][c:23]2[cH:24][cH:25][cH:26][c:27]([n:28]2)[CH2:29][2P:30]->1([c:31]1[cH:32][cH:33][cH:34][cH:35][cH:36]1)[c:37]1[cH:38][cH:39][cH:40][cH:41][cH:42]1", "smiles3D": "C([C:1]#[5N:2]->[Mn+:3]1(<-[3H-:4])(<-[4C-:5]#[O+:6])(<-[6C-:7]#[O+:8])<-[1P:9]([c:10]2[c:11]([H:46])[c:12]([H:47])[c:13]([H:48])[c:14]([H:49])[c:15]2[H:50])([c:16]2[c:17]([H:51])[c:18]([H:52])[c:19]([H:53])[c:20]([H:54])[c:21]2[H:55])[C:22]([H:56])([H:57])[c:23]2[c:24]([H:58])[c:25]([H:59])[c:26]([H:60])[c:27]([n:28]2)[C:29]([H:61])([H:62])[2P:30]->1([c:31]1[c:32]([H:63])[c:33]([H:64])[c:34]([H:65])[c:35]([H:66])[c:36]1[H:67])[c:37]1[c:38]([H:68])[c:39]([H:69])[c:40]([H:70])[c:41]([H:71])[c:42]1[H:72])([H:43])([H:44])[H:45]", "smiles3Dx": "C([C:1]#[5N:2]->[Mn+:3]1(<-[3H-:4])(<-[4C-:5]#[O+:6])(<-[6C-:7]#[O+:8])<-[1P:9]([c:10]2[c:11]([H:46])[c:12]([H:47])[c:13]([H:48])[c:14]([H:49])[c:15]2[H:50])([c:16]2[c:17]([H:51])[c:18]([H:52])[c:19]([H:53])[c:20]([H:54])[c:21]2[H:55])[C:22]([H:56])([H:57])[c:23]2[c:24]([H:58])[c:25]([H:59])[c:26]([H:60])[c:27]([n:28]2)[C:29]([H:61])([H:62])[2P:30]->1([c:31]1[c:32]([H:63])[c:33]([H:64])[c:34]([H:65])[c:35]([H:66])[c:36]1[H:67])[c:37]1[c:38]([H:68])[c:39]([H:69])[c:40]([H:70])[c:41]([H:71])[c:42]1[H:72])([H:43])([H:44])[H:45]", "dummies": []}
C      2.0600     4.4286     0.9688
C      1.4459     3.1336     0.6825
N      0.9371     2.0416     0.4415
Mn     0.0000     0.0000     0.0000
H     -0.7793    -1.6273    -0.3509
C     -0.4658     0.7051    -2.1280
O     -0.7094     1.0763    -3.2492
C     -2.0579     0.8292     0.5629
O     -3.1417     1.2660     0.8608
P      2.3589    -0.9132    -1.0241
C      3.6072     0.3705    -1.1043
C      4.9445     0.1358    -0.7256
C      5.8850     1.1684    -0.7988
C      5.5107     2.4293    -1.2682
C      4.1975     2.6567    -1.6832
C      3.2534     1.6291    -1.6122
C      2.1490    -1.4052    -2.7300
C      3.2066    -1.2884    -3.6504
C      3.0355    -1.7088    -4.9729
C      1.8194    -2.2623    -5.3813
C      0.7746    -2.4051    -4.4650
C      0.9408    -1.9854    -3.1420
C      3.1294    -2.3760    -0.3079
C      2.0724    -3.2549     0.2357
C      1.3883    -4.2110    -0.5277
C      0.1717    -4.7134    -0.0446
C     -0.3785    -4.1967     1.1376
C      0.3412    -3.2251     1.8470
N      1.5553    -2.8498     1.4032
C     -0.2590    -2.3755     2.9138
P      0.2099    -0.6572     2.6155
C      1.8452    -0.4758     3.3086
C      2.8753     0.0710     2.5346
C      4.1578     0.2192     3.0693
C      4.4137    -0.1653     4.3882
C      3.3843    -0.6907     5.1747
C      2.1006    -0.8415     4.6404
C     -0.8164     0.3314     3.6981
C     -0.8984     1.7167     3.4967
C     -1.6757     2.5108     4.3444
C     -2.3667     1.9291     5.4094
C     -2.2747     0.5533     5.6322
C     -1.4989    -0.2457     4.7863
H      1.6228     4.8473     1.8985
H      3.1537     4.2957     1.1001
H      1.8709     5.1218     0.1237
H      5.2913    -0.8296    -0.3974
H      6.9094     0.9877    -0.4995
H      6.2417     3.2254    -1.3242
H      3.9107     3.6289    -2.0627
H      2.2450     1.8165    -1.9564
H      4.1659    -0.8867    -3.3553
H      3.8492    -1.6122    -5.6801
H      1.6901    -2.5895    -6.4048
H     -0.1626    -2.8466    -4.7781
H      0.1292    -2.1217    -2.4420
H      3.8023    -2.0790     0.5213
H      3.7150    -2.9167    -1.0819
H      1.7599    -4.5185    -1.4970
H     -0.3797    -5.4426    -0.6236
H     -1.3649    -4.5050     1.4597
H     -1.3660    -2.4657     2.8879
H      0.1160    -2.7094     3.9016
H      2.6875     0.3887     1.5239
H      4.9512     0.6367     2.4627
H      5.4065    -0.0486     4.8030
H      3.5801    -0.9773     6.1998
H      1.3129    -1.2340     5.2693
H     -0.3611     2.1865     2.6884
H     -1.7385     3.5784     4.1779
H     -2.9667     2.5452     6.0666
H     -2.8008     0.1057     6.4656
H     -1.4342    -1.3012     5.0029
73
{"conf": 19, "E": 138.57, "rms": -1.0, "geom": "OH", "total_charge": 0, "CA_charge": 1, "smiles": "C[C:1]#[5N:2]->[Mn+:3]1(<-[3H-:4])(<-[4C-:5]#[O+:6])(<-[6C-:7]#[O+:8])<-[1P:9]([c:10]2[cH:11][cH:12][cH:13][cH:14][cH:15]2)([c:16]2[cH:17][cH:18][cH:19][cH:20][cH:21]2)[CH2:22][c:23]2[cH:24][cH:25][cH:26][c:27]([n:28]2)[CH2:29][2P:30]->1([c:31]1[cH:32][cH:33][cH:34][cH:35][cH:36]1)[c:37]1[cH:38][cH:39][cH:40][cH:41][cH:42]1", "smiles3D": "C([C:1]#[5N:2]->[Mn+:3]1(<-[3H-:4])(<-[4C-:5]#[O+:6])(<-[6C-:7]#[O+:8])<-[1P:9]([c:10]2[c:11]([H:46])[c:12]([H:47])[c:13]([H:48])[c:14]([H:49])[c:15]2[H:50])([c:16]2[c:17]([H:51])[c:18]([H:52])[c:19]([H:53])[c:20]([H:54])[c:21]2[H:55])[C:22]([H:56])([H:57])[c:23]2[c:24]([H:58])[c:25]([H:59])[c:26]([H:60])[c:27]([n:28]2)[C:29]([H:61])([H:62])[2P:30]->1([c:31]1[c:32]([H:63])[c:33]([H:64])[c:34]([H:65])[c:35]([H:66])[c:36]1[H:67])[c:37]1[c:38]([H:68])[c:39]([H:69])[c:40]([H:70])[c:41]([H:71])[c:42]1[H:72])([H:43])([H:44])[H:45]", "smiles3Dx": "C([C:1]#[5N:2]->[Mn+:3]1(<-[3H-:4])(<-[4C-:5]#[O+:6])(<-[6C-:7]#[O+:8])<-[1P:9]([c:10]2[c:11]([H:46])[c:12]([H:47])[c:13]([H:48])[c:14]([H:49])[c:15]2[H:50])([c:16]2[c:17]([H:51])[c:18]([H:52])[c:19]([H:53])[c:20]([H:54])[c:21]2[H:55])[C:22]([H:56])([H:57])[c:23]2[c:24]([H:58])[c:25]([H:59])[c:26]([H:60])[c:27]([n:28]2)[C:29]([H:61])([H:62])[2P:30]->1([c:31]1[c:32]([H:63])[c:33]([H:64])[c:34]([H:65])[c:35]([H:66])[c:36]1[H:67])[c:37]1[c:38]([H:68])[c:39]([H:69])[c:40]([H:70])[c:41]([H:71])[c:42]1[H:72])([H:43])([H:44])[H:45]", "dummies": []}
C     -2.3536     0.8688    -4.3003
C     -1.6526     0.6161    -3.0429
N     -1.0702     0.4064    -1.9818
Mn     0.0000     0.0000     0.0000
H      0.8803    -0.3756     1.5695
C      1.4029     1.7643    -0.4023
O      2.1404     2.6946    -0.6136
C      1.5256    -1.2795    -1.1281
O      2.3296    -1.9529    -1.7232
P     -1.5726     1.7952     1.3223
C     -0.5687     3.0760     2.0624
C      0.7000     2.7582     2.5683
C      1.4831     3.7423     3.1784
C      0.9984     5.0467     3.3009
C     -0.2747     5.3663     2.8220
C     -1.0620     4.3850     2.2117
C     -2.6592     2.6930     0.2156
C     -2.1449     3.1769    -0.9960
C     -2.9655     3.8732    -1.8872
C     -4.3025     4.1127    -1.5650
C     -4.8150     3.6720    -0.3429
C     -3.9984     2.9744     0.5531
C     -2.5653     1.2426     2.7215
C     -1.8874     0.1004     3.3737
C     -0.9047     0.2435     4.3627
C     -0.0705    -0.8470     4.6460
C     -0.1715    -2.0213     3.8857
C     -1.1593    -2.1000     2.8938
N     -2.0106    -1.0690     2.7308
C     -1.1403    -3.1181     1.8021
P     -1.4297    -2.2749     0.2302
C     -1.0576    -3.4656    -1.0533
C     -1.8463    -3.5172    -2.2168
C     -1.5398    -4.4221    -3.2371
C     -0.4342    -5.2666    -3.1160
C      0.3752    -5.1979    -1.9799
C      0.0734    -4.2953    -0.9553
C     -3.2027    -2.0595     0.1428
C     -3.7403    -0.8034    -0.1602
C     -5.1244    -0.6264    -0.2354
C     -5.9799    -1.7108    -0.0245
C     -5.4503    -2.9746     0.2512
C     -4.0654    -3.1530     0.3290
H     -2.5922    -0.0973    -4.7906
H     -3.2933     1.4211    -4.0928
H     -1.7079     1.4752    -4.9680
H      1.0829     1.7503     2.4995
H      2.4639     3.4918     3.5615
H      1.6050     5.8072     3.7752
H     -0.6548     6.3739     2.9303
H     -2.0522     4.6544     1.8722
H     -1.1056     3.0195    -1.2512
H     -2.5631     4.2300    -2.8264
H     -4.9373     4.6531    -2.2552
H     -5.8454     3.8797    -0.0846
H     -4.4252     2.6924     1.5014
H     -3.5605     0.9070     2.3660
H     -2.6955     2.0733     3.4476
H     -0.7536     1.1913     4.8637
H      0.7037    -0.7541     5.3963
H      0.5421    -2.8232     4.0261
H     -1.9311    -3.8713     1.9846
H     -0.1550    -3.6211     1.7852
H     -2.6919    -2.8553    -2.3477
H     -2.1553    -4.4624    -4.1265
H     -0.1960    -5.9636    -3.9090
H      1.2454    -5.8364    -1.8982
H      0.7449    -4.2351    -0.1124
H     -3.0931     0.0343    -0.3487
H     -5.5327     0.3498    -0.4635
H     -7.0518    -1.5743    -0.0856
H     -6.1129    -3.8177     0.3982
H     -3.6739    -4.1439     0.5155
73
{"conf": 20, "E": 330.02, "rms": -1.0, "geom": "OH", "total_charge": 0, "CA_charge": 1, "smiles": "C[C:1]#[5N:2]->[Mn+:3]1(<-[3H-:4])(<-[4C-:5]#[O+:6])(<-[6C-:7]#[O+:8])<-[1P:9]([c:10]2[cH:11][cH:12][cH:13][cH:14][cH:15]2)([c:16]2[cH:17][cH:18][cH:19][cH:20][cH:21]2)[CH2:22][c:23]2[cH:24][cH:25][cH:26][c:27]([n:28]2)[CH2:29][2P:30]->1([c:31]1[cH:32][cH:33][cH:34][cH:35][cH:36]1)[c:37]1[cH:38][cH:39][cH:40][cH:41][cH:42]1", "smiles3D": "C([C:1]#[5N:2]->[Mn+:3]1(<-[3H-:4])(<-[4C-:5]#[O+:6])(<-[6C-:7]#[O+:8])<-[1P:9]([c:10]2[c:11]([H:46])[c:12]([H:47])[c:13]([H:48])[c:14]([H:49])[c:15]2[H:50])([c:16]2[c:17]([H:51])[c:18]([H:52])[c:19]([H:53])[c:20]([H:54])[c:21]2[H:55])[C:22]([H:56])([H:57])[c:23]2[c:24]([H:58])[c:25]([H:59])[c:26]([H:60])[c:27]([n:28]2)[C:29]([H:61])([H:62])[2P:30]->1([c:31]1[c:32]([H:63])[c:33]([H:64])[c:34]([H:65])[c:35]([H:66])[c:36]1[H:67])[c:37]1[c:38]([H:68])[c:39]([H:69])[c:40]([H:70])[c:41]([H:71])[c:42]1[H:72])([H:43])([H:44])[H:45]", "smiles3Dx": "C([C:1]#[5N:2]->[Mn+:3]1(<-[3H-:4])(<-[4C-:5]#[O+:6])(<-[6C-:7]#[O+:8])<-[1P:9]([c:10]2[c:11]([H:46])[c:12]([H:47])[c:13]([H:48])[c:14]([H:49])[c:15]2[H:50])([c:16]2[c:17]([H:51])[c:18]([H:52])[c:19]([H:53])[c:20]([H:54])[c:21]2[H:55])[C:22]([H:56])([H:57])[c:23]2[c:24]([H:58])[c:25]([H:59])[c:26]([H:60])[c:27]([n:28]2)[C:29]([H:61])([H:62])[2P:30]->1([c:31]1[c:32]([H:63])[c:33]([H:64])[c:34]([H:65])[c:35]([H:66])[c:36]1[H:67])[c:37]1[c:38]([H:68])[c:39]([H:69])[c:40]([H:70])[c:41]([H:71])[c:42]1[H:72])([H:43])([H:44])[H:45]", "dummies": []}
C     -3.1887     3.5863     1.3863
C     -2.2578     2.5305     0.9909
N     -1.4737     1.6410     0.6595
Mn     0.0000     0.0000     0.0000
H     -1.0307     0.3948     1.4487
C      1.2859     1.8800    -0.2308
O      1.9635     2.8700    -0.3524
C     -1.2212     0.5943    -1.8420
O     -1.8634     0.9127    -2.8118
P      1.5794    -0.4994     2.1238
C      2.2438     0.9544     2.9242
C      1.5141     2.1520     2.9172
C      2.0082     3.2820     3.5753
C      3.2233     3.2169     4.2620
C      3.9392     2.0175     4.3025
C      3.4482     0.8850     3.6455
C      0.8472    -1.4372     3.4637
C      0.1983    -0.7626     4.5131
C     -0.3361    -1.4765     5.5894
C     -0.2478    -2.8696     5.6191
C      0.3732    -3.5514     4.5707
C      0.9219    -2.8425     3.4976
C      3.0208    -1.4213     1.5616
C      2.6415    -2.1490     0.3087
C      3.3188    -1.9762    -0.9066
C      2.7345    -2.4632    -2.0844
C      1.4704    -3.0675    -2.0444
C      0.8372    -3.2278    -0.8051
N      1.4563    -2.7984     0.3126
C     -0.5853    -3.6432    -0.6559
P     -1.5258    -2.2412    -0.0147
C     -2.9218    -2.0808    -1.1246
C     -2.7328    -2.1475    -2.5164
C     -3.8187    -1.9948    -3.3834
C     -5.0962    -1.7566    -2.8716
C     -5.2882    -1.6576    -1.4916
C     -4.2061    -1.8089    -0.6194
C     -2.2484    -2.8443     1.5122
C     -2.8250    -4.1284     1.5513
C     -3.4610    -4.5852     2.7087
C     -3.5628    -3.7539     3.8247
C     -3.0383    -2.4615     3.7788
C     -2.3833    -2.0071     2.6296
H     -3.0891     3.7777     2.4745
H     -2.9555     4.5141     0.8245
H     -4.2268     3.2673     1.1600
H      0.5561     2.2094     2.4208
H      1.4439     4.2055     3.5611
H      3.6032     4.0916     4.7740
H      4.8708     1.9628     4.8508
H      4.0036    -0.0408     3.7146
H      0.1008     0.3141     4.5056
H     -0.8296    -0.9495     6.3957
H     -0.6703    -3.4214     6.4487
H      0.4338    -4.6318     4.5915
H      1.4064    -3.4053     2.7177
H      3.8538    -0.7177     1.3497
H      3.3419    -2.1457     2.3374
H      4.2559    -1.4357    -0.9498
H      3.2351    -2.3221    -3.0334
H      0.9849    -3.3747    -2.9620
H     -0.6310    -4.4884     0.0590
H     -0.9928    -3.9765    -1.6301
H     -1.7463    -2.2879    -2.9383
H     -3.6673    -2.0494    -4.4537
H     -5.9350    -1.6352    -3.5448
H     -6.2757    -1.4557    -1.0972
H     -4.3797    -1.7028     0.4426
H     -2.8118    -4.7706     0.6806
H     -3.8927    -5.5774     2.7330
H     -4.0639    -4.1038     4.7178
H     -3.1410    -1.8085     4.6357
H     -2.0135    -1.0033     2.6290
73
{"conf": 21, "E": 361.75, "rms": -1.0, "geom": "OH", "total_charge": 0, "CA_charge": 1, "smiles": "C[C:1]#[5N:2]->[Mn+:3]1(<-[3H-:4])(<-[4C-:5]#[O+:6])(<-[6C-:7]#[O+:8])<-[1P:9]([c:10]2[cH:11][cH:12][cH:13][cH:14][cH:15]2)([c:16]2[cH:17][cH:18][cH:19][cH:20][cH:21]2)[CH2:22][c:23]2[cH:24][cH:25][cH:26][c:27]([n:28]2)[CH2:29][2P:30]->1([c:31]1[cH:32][cH:33][cH:34][cH:35][cH:36]1)[c:37]1[cH:38][cH:39][cH:40][cH:41][cH:42]1", "smiles3D": "C([C:1]#[5N:2]->[Mn+:3]1(<-[3H-:4])(<-[4C-:5]#[O+:6])(<-[6C-:7]#[O+:8])<-[1P:9]([c:10]2[c:11]([H:46])[c:12]([H:47])[c:13]([H:48])[c:14]([H:49])[c:15]2[H:50])([c:16]2[c:17]([H:51])[c:18]([H:52])[c:19]([H:53])[c:20]([H:54])[c:21]2[H:55])[C:22]([H:56])([H:57])[c:23]2[c:24]([H:58])[c:25]([H:59])[c:26]([H:60])[c:27]([n:28]2)[C:29]([H:61])([H:62])[2P:30]->1([c:31]1[c:32]([H:63])[c:33]([H:64])[c:34]([H:65])[c:35]([H:66])[c:36]1[H:67])[c:37]1[c:38]([H:68])[c:39]([H:69])[c:40]([H:70])[c:41]([H:71])[c:42]1[H:72])([H:43])([H:44])[H:45]", "smiles3Dx": "C([C:1]#[5N:2]->[Mn+:3]1(<-[3H-:4])(<-[4C-:5]#[O+:6])(<-[6C-:7]#[O+:8])<-[1P:9]([c:10]2[c:11]([H:46])[c:12]([H:47])[c:13]([H:48])[c:14]([H:49])[c:15]2[H:50])([c:16]2[c:17]([H:51])[c:18]([H:52])[c:19]([H:53])[c:20]([H:54])[c:21]2[H:55])[C:22]([H:56])([H:57])[c:23]2[c:24]([H:58])[c:25]([H:59])[c:26]([H:60])[c:27]([n:28]2)[C:29]([H:61])([H:62])[2P:30]->1([c:31]1[c:32]([H:63])[c:33]([H:64])[c:34]([H:65])[c:35]([H:66])[c:36]1[H:67])[c:37]1[c:38]([H:68])[c:39]([H:69])[c:40]([H:70])[c:41]([H:71])[c:42]1[H:72])([H:43])([H:44])[H:45]", "dummies": []}
C      1.8435     4.5371    -0.9056
C      1.3068     3.2023    -0.6458
N      0.8533     2.0824    -0.4221
Mn     0.0000     0.0000     0.0000
H     -0.7076    -1.6647     0.3173
C      1.3503    -1.0752    -1.5061
O      2.0617    -1.6414    -2.2983
C      2.1311     0.3123     0.7759
O      3.2771     0.4981     1.1065
P      0.8638    -0.9919     2.4479
C     -0.4851    -1.7203     3.3771
C     -0.9574    -1.1299     4.5649
C     -1.9105    -1.7888     5.3473
C     -2.4325    -3.0161     4.9341
C     -2.0072    -3.5851     3.7325
C     -1.0382    -2.9426     2.9569
C      1.9477    -2.4081     2.2373
C      2.8081    -2.8229     3.2732
C      3.6339    -3.9379     3.0997
C      3.5955    -4.6607     1.9059
C      2.7184    -4.2794     0.8891
C      1.8914    -3.1652     1.0576
C      1.7608     0.0347     3.6607
C      1.2321     1.4291     3.7132
C      1.5259     2.3150     4.7582
C      0.8689     3.5546     4.7989
C     -0.0892     3.8738     3.8249
C     -0.3445     2.9473     2.8071
N      0.3546     1.8013     2.7734
C     -1.4307     3.1046     1.8002
P     -1.9305     1.4844     1.1772
C     -2.9071     0.6626     2.4294
C     -3.1580     1.2598     3.6794
C     -4.0625     0.6705     4.5685
C     -4.7194    -0.5128     4.2219
C     -4.4592    -1.1206     2.9917
C     -3.5547    -0.5375     2.1003
C     -3.1466     1.9057    -0.0544
C     -2.9173     1.5743    -1.3959
C     -3.8661     1.8996    -2.3702
C     -5.0460     2.5563    -2.0073
C     -5.2783     2.8889    -0.6692
C     -4.3315     2.5657     0.3076
H      2.7228     4.7147    -0.2530
H      2.1497     4.6122    -1.9692
H      1.0637     5.2961    -0.6897
H     -0.6052    -0.1674     4.9017
H     -2.2589    -1.3374     6.2672
H     -3.1795    -3.5168     5.5361
H     -2.4218    -4.5299     3.4059
H     -0.7110    -3.4142     2.0410
H      2.8448    -2.3090     4.2213
H      4.2988    -4.2469     3.8960
H      4.2328    -5.5257     1.7756
H      2.6695    -4.8553    -0.0261
H      1.1874    -2.9252     0.2811
H      2.8373     0.0646     3.4083
H      1.6597    -0.4207     4.6671
H      2.2276     2.0423     5.5362
H      1.0756     4.2499     5.6020
H     -0.6362     4.8064     3.8785
H     -2.3023     3.6152     2.2597
H     -1.0585     3.7207     0.9565
H     -2.6813     2.1786     3.9801
H     -4.2571     1.1339     5.5270
H     -5.4189    -0.9659     4.9122
H     -4.9611    -2.0421     2.7270
H     -3.3819    -1.0060     1.1394
H     -2.0065     1.0653    -1.6864
H     -3.6871     1.6426    -3.4062
H     -5.7797     2.8071    -2.7623
H     -6.1921     3.3969    -0.3893
H     -4.5247     2.8276     1.3401
73
{"conf": 22, "E": 142.85, "rms": -1.0, "geom": "OH", "total_charge": 0, "CA_charge": 1, "smiles": "C[C:1]#[5N:2]->[Mn+:3]1(<-[3H-:4])(<-[4C-:5]#[O+:6])(<-[6C-:7]#[O+:8])<-[1P:9]([c:10]2[cH:11][cH:12][cH:13][cH:14][cH:15]2)([c:16]2[cH:17][cH:18][cH:19][cH:20][cH:21]2)[CH2:22][c:23]2[cH:24][cH:25][cH:26][c:27]([n:28]2)[CH2:29][2P:30]->1([c:31]1[cH:32][cH:33][cH:34][cH:35][cH:36]1)[c:37]1[cH:38][cH:39][cH:40][cH:41][cH:42]1", "smiles3D": "C([C:1]#[5N:2]->[Mn+:3]1(<-[3H-:4])(<-[4C-:5]#[O+:6])(<-[6C-:7]#[O+:8])<-[1P:9]([c:10]2[c:11]([H:46])[c:12]([H:47])[c:13]([H:48])[c:14]([H:49])[c:15]2[H:50])([c:16]2[c:17]([H:51])[c:18]([H:52])[c:19]([H:53])[c:20]([H:54])[c:21]2[H:55])[C:22]([H:56])([H:57])[c:23]2[c:24]([H:58])[c:25]([H:59])[c:26]([H:60])[c:27]([n:28]2)[C:29]([H:61])([H:62])[2P:30]->1([c:31]1[c:32]([H:63])[c:33]([H:64])[c:34]([H:65])[c:35]([H:66])[c:36]1[H:67])[c:37]1[c:38]([H:68])[c:39]([H:69])[c:40]([H:70])[c:41]([H:71])[c:42]1[H:72])([H:43])([H:44])[H:45]", "smiles3Dx": "C([C:1]#[5N:2]->[Mn+:3]1(<-[3H-:4])(<-[4C-:5]#[O+:6])(<-[6C-:7]#[O+:8])<-[1P:9]([c:10]2[c:11]([H:46])[c:12]([H:47])[c:13]([H:48])[c:14]([H:49])[c:15]2[H:50])([c:16]2[c:17]([H:51])[c:18]([H:52])[c:19]([H:53])[c:20]([H:54])[c:21]2[H:55])[C:22]([H:56])([H:57])[c:23]2[c:24]([H:58])[c:25]([H:59])[c:26]([H:60])[c:27]([n:28]2)[C:29]([H:61])([H:62])[2P:30]->1([c:31]1[c:32]([H:63])[c:33]([H:64])[c:34]([H:65])[c:35]([H:66])[c:36]1[H:67])[c:37]1[c:38]([H:68])[c:39]([H:69])[c:40]([H:70])[c:41]([H:71])[c:42]1[H:72])([H:43])([H:44])[H:45]", "dummies": []}
C      0.5364    -2.7115    -4.1385
C      0.3931    -1.9112    -2.9237
N      0.2638    -1.2404    -1.9030
Mn     0.0000     0.0000     0.0000
H     -0.1906     0.9986     1.5306
C     -0.3650     1.8727    -1.2655
O     -0.5583     2.8593    -1.9314
C      2.2136     0.5780    -0.0801
O      3.3801     0.8809    -0.1217
P     -2.6934    -0.3979    -0.1700
C     -3.1205    -1.0394    -1.7900
C     -2.7481    -0.3100    -2.9303
C     -3.0360    -0.7944    -4.2088
C     -3.7038    -2.0104    -4.3619
C     -4.0903    -2.7398    -3.2358
C     -3.8050    -2.2606    -1.9532
C     -3.5913     1.1439    -0.0911
C     -4.8702     1.2538    -0.6644
C     -5.5760     2.4578    -0.5808
C     -5.0182     3.5519     0.0858
C     -3.7571     3.4405     0.6773
C     -3.0483     2.2379     0.5962
C     -3.5751    -1.4040     1.0448
C     -2.9723    -2.7653     1.1812
C     -3.4993    -3.7230     2.0571
C     -2.7368    -4.8598     2.3569
C     -1.4395    -4.9854     1.8431
C     -0.9626    -4.0002     0.9670
N     -1.7650    -2.9755     0.6295
C      0.4849    -3.7334     0.7681
P      0.8470    -2.1088     1.4611
C      2.6183    -2.0890     1.6981
C      3.4658    -2.7338     0.7816
C      4.8528    -2.6803     0.9500
C      5.4025    -1.9721     2.0218
C      4.5662    -1.3077     2.9225
C      3.1788    -1.3573     2.7583
C      0.1734    -2.1759     3.1142
C      0.6285    -3.1425     4.0253
C      0.0643    -3.2232     5.3018
C     -0.9582    -2.3451     5.6720
C     -1.4171    -1.3849     4.7659
C     -0.8525    -1.2997     3.4900
H      1.1399    -2.1511    -4.8816
H     -0.4678    -2.9226    -4.5605
H      1.0434    -3.6673    -3.8933
H     -2.2352     0.6358    -2.8333
H     -2.7400    -0.2267    -5.0814
H     -3.9252    -2.3856    -5.3526
H     -4.6135    -3.6797    -3.3568
H     -4.1314    -2.8555    -1.1178
H     -5.3268     0.4128    -1.1697
H     -6.5579     2.5410    -1.0286
H     -5.5664     4.4829     0.1511
H     -3.3306     4.2848     1.2034
H     -2.0832     2.1655     1.0732
H     -4.6381    -1.5010     0.7391
H     -3.5351    -0.8919     2.0285
H     -4.4587    -3.5690     2.5346
H     -3.1166    -5.5973     3.0518
H     -0.7975    -5.7890     2.1808
H      0.7142    -3.7338    -0.3176
H      1.0958    -4.5090     1.2777
H      3.0642    -3.2678    -0.0686
H      5.5025    -3.1825     0.2448
H      6.4765    -1.9300     2.1487
H      4.9934    -0.7479     3.7444
H      2.5478    -0.8187     3.4537
H      1.4118    -3.8360     3.7470
H      0.4160    -3.9696     6.0021
H     -1.3974    -2.4112     6.6590
H     -2.2146    -0.7106     5.0498
H     -1.2314    -0.5669     2.7945
73
{"conf": 23, "E": 131.38, "rms": -1.0, "geom": "OH", "total_charge": 0, "CA_charge": 1, "smiles": "C[C:1]#[5N:2]->[Mn+:3]1(<-[3H-:4])(<-[4C-:5]#[O+:6])(<-[6C-:7]#[O+:8])<-[1P:9]([c:10]2[cH:11][cH:12][cH:13][cH:14][cH:15]2)([c:16]2[cH:17][cH:18][cH:19][cH:20][cH:21]2)[CH2:22][c:23]2[cH:24][cH:25][cH:26][c:27]([n:28]2)[CH2:29][2P:30]->1([c:31]1[cH:32][cH:33][cH:34][cH:35][cH:36]1)[c:37]1[cH:38][cH:39][cH:40][cH:41][cH:42]1", "smiles3D": "C([C:1]#[5N:2]->[Mn+:3]1(<-[3H-:4])(<-[4C-:5]#[O+:6])(<-[6C-:7]#[O+:8])<-[1P:9]([c:10]2[c:11]([H:46])[c:12]([H:47])[c:13]([H:48])[c:14]([H:49])[c:15]2[H:50])([c:16]2[c:17]([H:51])[c:18]([H:52])[c:19]([H:53])[c:20]([H:54])[c:21]2[H:55])[C:22]([H:56])([H:57])[c:23]2[c:24]([H:58])[c:25]([H:59])[c:26]([H:60])[c:27]([n:28]2)[C:29]([H:61])([H:62])[2P:30]->1([c:31]1[c:32]([H:63])[c:33]([H:64])[c:34]([H:65])[c:35]([H:66])[c:36]1[H:67])[c:37]1[c:38]([H:68])[c:39]([H:69])[c:40]([H:70])[c:41]([H:71])[c:42]1[H:72])([H:43])([H:44])[H:45]", "smiles3Dx": "C([C:1]#[5N:2]->[Mn+:3]1(<-[3H-:4])(<-[4C-:5]#[O+:6])(<-[6C-:7]#[O+:8])<-[1P:9]([c:10]2[c:11]([H:46])[c:12]([H:47])[c:13]([H:48])[c:14]([H:49])[c:15]2[H:50])([c:16]2[c:17]([H:51])[c:18]([H:52])[c:19]([H:53])[c:20]([H:54])[c:21]2[H:55])[C:22]([H:56])([H:57])[c:23]2[c:24]([H:58])[c:25]([H:59])[c:26]([H:60])[c:27]([n:28]2)[C:29]([H:61])([H:62])[2P:30]->1([c:31]1[c:32]([H:63])[c:33]([H:64])[c:34]([H:65])[c:35]([H:66])[c:36]1[H:67])[c:37]1[c:38]([H:68])[c:39]([H:69])[c:40]([H:70])[c:41]([H:71])[c:42]1[H:72])([H:43])([H:44])[H:45]", "dummies": []}
C     -3.8853     1.1251     2.9079
C     -2.7469     0.7842     2.0565
N     -1.7884     0.5092     1.3390
Mn     0.0000     0.0000     0.0000
H      1.4223    -0.4859    -1.0606
C     -1.2694    -1.6690    -0.9195
O     -1.9387    -2.5478    -1.4032
C      0.6368    -1.5347     1.5753
O      0.9713    -2.3427     2.4056
P     -0.8894     1.6338    -1.9670
C     -1.4659     0.7232    -3.3960
C     -2.5271     1.2018    -4.1875
C     -2.9380     0.4874    -5.3175
C     -2.2879    -0.6959    -5.6754
C     -1.2183    -1.1634    -4.9088
C     -0.8036    -0.4533    -3.7787
C      0.3551     2.7176    -2.6627
C      0.2456     4.1193    -2.5756
C      1.1598     4.9379    -3.2461
C      2.1955     4.3716    -3.9919
C      2.3336     2.9837    -4.0512
C      1.4232     2.1600    -3.3838
C     -2.2848     2.6708    -1.4670
C     -2.0242     3.3086    -0.1328
C     -2.9728     4.1064     0.5181
C     -2.6959     4.5683     1.8138
C     -1.4972     4.2103     2.4494
C     -0.5784     3.4104     1.7595
N     -0.8713     3.0207     0.5030
C      0.6708     2.8791     2.4014
P      1.5747     1.8074     1.2581
C      2.8459     1.0271     2.2474
C      3.4504    -0.1536     1.7891
C      4.4661    -0.7628     2.5311
C      4.8976    -0.1896     3.7291
C      4.3198     0.9988     4.1818
C      3.3030     1.6127     3.4432
C      2.5173     2.8700     0.1673
C      3.5229     2.3080    -0.6356
C      4.3634     3.1268    -1.3945
C      4.1977     4.5127    -1.3713
C      3.1764     5.0801    -0.6066
C      2.3317     4.2663     0.1548
H     -3.5385     1.7598     3.7491
H     -4.6367     1.6824     2.3116
H     -4.3415     0.1959     3.3065
H     -3.0393     2.1226    -3.9551
H     -3.7581     0.8555    -5.9205
H     -2.6069    -1.2454    -6.5516
H     -0.7064    -2.0735    -5.1934
H      0.0390    -0.8205    -3.2080
H     -0.5310     4.5999    -2.0033
H      1.0680     6.0145    -3.1827
H      2.9031     5.0085    -4.5065
H      3.1478     2.5453    -4.6134
H      1.5465     1.0878    -3.4461
H     -2.4603     3.4615    -2.2241
H     -3.1935     2.0371    -1.3910
H     -3.9143     4.3479     0.0416
H     -3.4215     5.1786     2.3354
H     -1.2995     4.5322     3.4639
H      0.3904     2.2897     3.2998
H      1.3125     3.7274     2.7139
H      3.1425    -0.6018     0.8538
H      4.9226    -1.6768     2.1739
H      5.6857    -0.6610     4.3019
H      4.6648     1.4490     5.1037
H      2.8961     2.5408     3.8134
H      3.6712     1.2376    -0.6653
H      5.1427     2.6860    -2.0024
H      4.8472     5.1455    -1.9619
H      3.0352     6.1531    -0.6078
H      1.5504     4.7466     0.7210
73
{"conf": 24, "E": 138.34, "rms": -1.0, "geom": "OH", "total_charge": 0, "CA_charge": 1, "smiles": "C[C:1]#[5N:2]->[Mn+:3]1(<-[3H-:4])(<-[4C-:5]#[O+:6])(<-[6C-:7]#[O+:8])<-[1P:9]([c:10]2[cH:11][cH:12][cH:13][cH:14][cH:15]2)([c:16]2[cH:17][cH:18][cH:19][cH:20][cH:21]2)[CH2:22][c:23]2[cH:24][cH:25][cH:26][c:27]([n:28]2)[CH2:29][2P:30]->1([c:31]1[cH:32][cH:33][cH:34][cH:35][cH:36]1)[c:37]1[cH:38][cH:39][cH:40][cH:41][cH:42]1", "smiles3D": "C([C:1]#[5N:2]->[Mn+:3]1(<-[3H-:4])(<-[4C-:5]#[O+:6])(<-[6C-:7]#[O+:8])<-[1P:9]([c:10]2[c:11]([H:46])[c:12]([H:47])[c:13]([H:48])[c:14]([H:49])[c:15]2[H:50])([c:16]2[c:17]([H:51])[c:18]([H:52])[c:19]([H:53])[c:20]([H:54])[c:21]2[H:55])[C:22]([H:56])([H:57])[c:23]2[c:24]([H:58])[c:25]([H:59])[c:26]([H:60])[c:27]([n:28]2)[C:29]([H:61])([H:62])[2P:30]->1([c:31]1[c:32]([H:63])[c:33]([H:64])[c:34]([H:65])[c:35]([H:66])[c:36]1[H:67])[c:37]1[c:38]([H:68])[c:39]([H:69])[c:40]([H:70])[c:41]([H:71])[c:42]1[H:72])([H:43])([H:44])[H:45]", "smiles3Dx": "C([C:1]#[5N:2]->[Mn+:3]1(<-[3H-:4])(<-[4C-:5]#[O+:6])(<-[6C-:7]#[O+:8])<-[1P:9]([c:10]2[c:11]([H:46])[c:12]([H:47])[c:13]([H:48])[c:14]([H:49])[c:15]2[H:50])([c:16]2[c:17]([H:51])[c:18]([H:52])[c:19]([H:53])[c:20]([H:54])[c:21]2[H:55])[C:22]([H:56])([H:57])[c:23]2[c:24]([H:58])[c:25]([H:59])[c:26]([H:60])[c:27]([n:28]2)[C:29]([H:61])([H:62])[2P:30]->1([c:31]1[c:32]([H:63])[c:33]([H:64])[c:34]([H:65])[c:35]([H:66])[c:36]1[H:67])[c:37]1[c:38]([H:68])[c:39]([H:69])[c:40]([H:70])[c:41]([H:71])[c:42]1[H:72])([H:43])([H:44])[H:45]", "dummies": []}
C      2.2201     1.7614     4.0943
C      1.5723     1.2345     2.8947
N      1.0265     0.7993     1.8838
Mn     0.0000     0.0000     0.0000
H     -0.8214    -0.6694    -1.5020
C     -0.0551    -2.0930     0.9249
O     -0.0851    -3.1953     1.4130
C      2.0499    -0.5875    -0.8340
O      3.1298    -0.8952    -1.2736
P     -2.4127     0.3453     1.1734
C     -2.7112     1.9853     1.8127
C     -3.9486     2.3115     2.3915
C     -4.1701     3.5979     2.8937
C     -3.1569     4.5590     2.8309
C     -1.9174     4.2314     2.2748
C     -1.6939     2.9459     1.7745
C     -2.6909    -0.7137     2.5889
C     -1.6615    -0.9037     3.5219
C     -1.8647    -1.7083     4.6466
C     -3.1032    -2.3186     4.8558
C     -4.1422    -2.1185     3.9441
C     -3.9436    -1.3151     2.8167
C     -3.7682     0.0139     0.0270
C     -3.4447     0.6386    -1.2865
C     -3.5695    -0.0314    -2.5115
C     -2.9493     0.5151    -3.6447
C     -2.1703     1.6747    -3.5248
C     -2.0995     2.3121    -2.2784
N     -2.7769     1.8063    -1.2392
C     -1.0462     3.2830    -1.9133
P      0.3780     2.3837    -1.2737
C      1.3611     2.1532    -2.7490
C      1.2211     0.9776    -3.5004
C      1.9590     0.7982    -4.6739
C      2.8299     1.7983    -5.1132
C      2.9563     2.9836    -4.3844
C      2.2196     3.1678    -3.2103
C      1.3464     3.5312    -0.2948
C      1.0033     4.8941    -0.1864
C      1.7842     5.7534     0.5933
C      2.9192     5.2720     1.2494
C      3.2873     3.9325     1.1131
C      2.5110     3.0692     0.3356
H      2.1133     2.8655     4.1148
H      1.7408     1.3253     4.9947
H      3.2968     1.4947     4.0799
H     -4.7387     1.5763     2.4642
H     -5.1259     3.8486     3.3352
H     -3.3294     5.5539     3.2203
H     -1.1282     4.9712     2.2358
H     -0.7288     2.7015     1.3663
H     -0.7026    -0.4298     3.3853
H     -1.0627    -1.8547     5.3584
H     -3.2602    -2.9397     5.7282
H     -5.1054    -2.5821     4.1142
H     -4.7763    -1.1659     2.1463
H     -3.8861    -1.0837    -0.0975
H     -4.7124     0.4454     0.4146
H     -4.0846    -0.9812    -2.5772
H     -3.0079    -0.0005    -4.5943
H     -1.5938     2.0350    -4.3674
H     -1.4458     3.9599    -1.1318
H     -0.7525     3.8803    -2.8029
H      0.5375     0.2021    -3.1863
H      1.8510    -0.1141    -5.2460
H      3.3992     1.6589    -6.0231
H      3.6203     3.7637    -4.7335
H      2.3179     4.1045    -2.6796
H      0.1626     5.3215    -0.7066
H      1.5138     6.7977     0.6814
H      3.5213     5.9404     1.8510
H      4.1761     3.5626     1.6077
H      2.8214     2.0387     0.2244
