# Supplementary material for: MACE: Automated Assessment of Stereochemistry of Transition Metal Complexes and Its Applications in Computational Catalysis
Source: J Chem Theory Comput. 2024 Feb 16;20(5):2313–20. doi: 10.1021/acs.jctc.3c01313 (PMC10938507; doi:10.1021/acs.jctc.3c01313)
Supplement: Supplementary file 3 — ct3c01313_si_003.zip [file ct3c01313_si_003.zip › structures/screening/mace_MeCN/Mn_PNpyP_Ph_bic_2.xyz]

73
{"conf": 0, "E": 141.97, "rms": -1.0, "geom": "OH", "total_charge": 0, "CA_charge": 1, "smiles": "C[C:1]#[6N:2]->[Mn+:3]1(<-[3C-:4]#[O+:5])(<-[4H-:6])(<-[5C-:7]#[O+:8])<-[1P:9]([c:10]2[cH:11][cH:12][cH:13][cH:14][cH:15]2)([c:16]2[cH:17][cH:18][cH:19][cH:20][cH:21]2)[CH2:22][c:23]2[cH:24][cH:25][cH:26][c:27]([n:28]2)[CH2:29][2P:30]->1([c:31]1[cH:32][cH:33][cH:34][cH:35][cH:36]1)[c:37]1[cH:38][cH:39][cH:40][cH:41][cH:42]1", "smiles3D": "C([C:1]#[6N:2]->[Mn+:3]1(<-[3C-:4]#[O+:5])(<-[4H-:6])(<-[5C-:7]#[O+:8])<-[1P:9]([c:10]2[c:11]([H:46])[c:12]([H:47])[c:13]([H:48])[c:14]([H:49])[c:15]2[H:50])([c:16]2[c:17]([H:51])[c:18]([H:52])[c:19]([H:53])[c:20]([H:54])[c:21]2[H:55])[C:22]([H:56])([H:57])[c:23]2[c:24]([H:58])[c:25]([H:59])[c:26]([H:60])[c:27]([n:28]2)[C:29]([H:61])([H:62])[2P:30]->1([c:31]1[c:32]([H:63])[c:33]([H:64])[c:34]([H:65])[c:35]([H:66])[c:36]1[H:67])[c:37]1[c:38]([H:68])[c:39]([H:69])[c:40]([H:70])[c:41]([H:71])[c:42]1[H:72])([H:43])([H:44])[H:45]", "smiles3Dx": "C([C:1]#[6N:2]->[Mn+:3]1(<-[3C-:4]#[O+:5])(<-[4H-:6])(<-[5C-:7]#[O+:8])<-[1P:9]([c:10]2[c:11]([H:46])[c:12]([H:47])[c:13]([H:48])[c:14]([H:49])[c:15]2[H:50])([c:16]2[c:17]([H:51])[c:18]([H:52])[c:19]([H:53])[c:20]([H:54])[c:21]2[H:55])[C:22]([H:56])([H:57])[c:23]2[c:24]([H:58])[c:25]([H:59])[c:26]([H:60])[c:27]([n:28]2)[C:29]([H:61])([H:62])[2P:30]->1([c:31]1[c:32]([H:63])[c:33]([H:64])[c:34]([H:65])[c:35]([H:66])[c:36]1[H:67])[c:37]1[c:38]([H:68])[c:39]([H:69])[c:40]([H:70])[c:41]([H:71])[c:42]1[H:72])([H:43])([H:44])[H:45]", "dummies": []}
C      3.7287    -2.1134     2.5320
C      2.6392    -1.5010     1.7733
N      1.7205    -0.9812     1.1450
Mn     0.0000     0.0000     0.0000
C      1.1577     1.9753     0.0603
O      1.7662     3.0159     0.0932
H      0.9006    -0.4529    -1.5380
C     -1.0678    -2.0266    -0.0162
O     -1.6225    -3.0971    -0.0291
P     -1.8749     1.0949    -1.6707
C     -2.0645     0.1588    -3.1823
C     -1.4544    -1.0948    -3.3251
C     -1.6049    -1.8210    -4.5107
C     -2.3593    -1.2971    -5.5633
C     -2.9611    -0.0433    -5.4336
C     -2.8132     0.6853    -4.2499
C     -1.3257     2.6823    -2.2933
C     -0.0055     2.8095    -2.7501
C      0.4560     4.0276    -3.2560
C     -0.4044     5.1243    -3.3314
C     -1.7319     4.9990    -2.9162
C     -2.1999     3.7823    -2.4094
C     -3.5799     1.3164    -1.1193
C     -3.9434     0.2329    -0.1851
C     -4.6391    -0.9294    -0.5417
C     -4.7174    -1.9759     0.3906
C     -4.0315    -1.8804     1.6123
C     -3.3124    -0.7094     1.8906
N     -3.3611     0.3098     1.0151
C     -2.2892    -0.6140     2.9758
P     -0.9793     0.5240     2.4663
C     -1.6733     2.1555     2.6797
C     -2.1400     2.5669     3.9384
C     -2.6828     3.8453     4.1016
C     -2.7580     4.7187     3.0127
C     -2.2847     4.3165     1.7607
C     -1.7392     3.0404     1.5963
C      0.2914     0.4495     3.7249
C      1.3904     1.3173     3.6355
C      2.4129     1.2657     4.5867
C      2.3430     0.3517     5.6397
C      1.2468    -0.5071     5.7465
C      0.2203    -0.4608     4.7974
H      3.5789    -1.9174     3.6139
H      3.7358    -3.2079     2.3514
H      4.6957    -1.6773     2.2078
H     -0.8574    -1.5147    -2.5361
H     -1.1330    -2.7896    -4.6146
H     -2.4736    -1.8604    -6.4804
H     -3.5408     0.3653    -6.2512
H     -3.2818     1.6577    -4.1712
H      0.6678     1.9623    -2.7192
H      1.4797     4.1190    -3.5952
H     -0.0471     6.0668    -3.7257
H     -2.4037     5.8437    -2.9981
H     -3.2428     3.7220    -2.1458
H     -4.2690     1.3121    -1.9887
H     -3.6750     2.2836    -0.5856
H     -5.0875    -1.0323    -1.5216
H     -5.2495    -2.8841     0.1395
H     -4.0050    -2.7235     2.2908
H     -2.7683    -0.2507     3.9077
H     -1.8534    -1.6197     3.1501
H     -2.0808     1.9047     4.7926
H     -3.0439     4.1593     5.0723
H     -3.1791     5.7075     3.1399
H     -2.3391     4.9932     0.9175
H     -1.3743     2.7475     0.6268
H      1.4567     2.0365     2.8311
H      3.2594     1.9354     4.5072
H      3.1358     0.3119     6.3754
H      1.1914    -1.2099     6.5678
H     -0.6113    -1.1343     4.9255
73
{"conf": 1, "E": 131.47, "rms": -1.0, "geom": "OH", "total_charge": 0, "CA_charge": 1, "smiles": "C[C:1]#[6N:2]->[Mn+:3]1(<-[3C-:4]#[O+:5])(<-[4H-:6])(<-[5C-:7]#[O+:8])<-[1P:9]([c:10]2[cH:11][cH:12][cH:13][cH:14][cH:15]2)([c:16]2[cH:17][cH:18][cH:19][cH:20][cH:21]2)[CH2:22][c:23]2[cH:24][cH:25][cH:26][c:27]([n:28]2)[CH2:29][2P:30]->1([c:31]1[cH:32][cH:33][cH:34][cH:35][cH:36]1)[c:37]1[cH:38][cH:39][cH:40][cH:41][cH:42]1", "smiles3D": "C([C:1]#[6N:2]->[Mn+:3]1(<-[3C-:4]#[O+:5])(<-[4H-:6])(<-[5C-:7]#[O+:8])<-[1P:9]([c:10]2[c:11]([H:46])[c:12]([H:47])[c:13]([H:48])[c:14]([H:49])[c:15]2[H:50])([c:16]2[c:17]([H:51])[c:18]([H:52])[c:19]([H:53])[c:20]([H:54])[c:21]2[H:55])[C:22]([H:56])([H:57])[c:23]2[c:24]([H:58])[c:25]([H:59])[c:26]([H:60])[c:27]([n:28]2)[C:29]([H:61])([H:62])[2P:30]->1([c:31]1[c:32]([H:63])[c:33]([H:64])[c:34]([H:65])[c:35]([H:66])[c:36]1[H:67])[c:37]1[c:38]([H:68])[c:39]([H:69])[c:40]([H:70])[c:41]([H:71])[c:42]1[H:72])([H:43])([H:44])[H:45]", "smiles3Dx": "C([C:1]#[6N:2]->[Mn+:3]1(<-[3C-:4]#[O+:5])(<-[4H-:6])(<-[5C-:7]#[O+:8])<-[1P:9]([c:10]2[c:11]([H:46])[c:12]([H:47])[c:13]([H:48])[c:14]([H:49])[c:15]2[H:50])([c:16]2[c:17]([H:51])[c:18]([H:52])[c:19]([H:53])[c:20]([H:54])[c:21]2[H:55])[C:22]([H:56])([H:57])[c:23]2[c:24]([H:58])[c:25]([H:59])[c:26]([H:60])[c:27]([n:28]2)[C:29]([H:61])([H:62])[2P:30]->1([c:31]1[c:32]([H:63])[c:33]([H:64])[c:34]([H:65])[c:35]([H:66])[c:36]1[H:67])[c:37]1[c:38]([H:68])[c:39]([H:69])[c:40]([H:70])[c:41]([H:71])[c:42]1[H:72])([H:43])([H:44])[H:45]", "dummies": []}
C     -3.5455     2.8795     1.9838
C     -2.5056     2.0379     1.3936
N     -1.6296     1.3281     0.9055
Mn     0.0000     0.0000     0.0000
C     -1.6698    -1.2084    -1.0045
O     -2.5484    -1.8434    -1.5328
H     -0.0297     1.1176    -1.4589
C      1.6076     1.3226     0.9531
O      2.4538     2.0207     1.4540
P      1.9403    -1.4023    -1.2710
C      2.7276    -0.4545    -2.5671
C      2.6765     0.9468    -2.5403
C      3.3152     1.6952    -3.5336
C      4.0227     1.0504    -4.5509
C      4.1034    -0.3440    -4.5686
C      3.4671    -1.0966    -3.5767
C      3.3214    -1.8808    -0.2376
C      3.5719    -3.2298     0.0768
C      4.7201    -3.5818     0.7933
C      5.6092    -2.5955     1.2256
C      5.3519    -1.2527     0.9434
C      4.2161    -0.8964     0.2116
C      1.3632    -2.8972    -2.1096
C      0.4080    -3.6650    -1.2448
C     -0.2820    -4.7912    -1.7094
C     -1.2419    -5.3885    -0.8797
C     -1.5194    -4.8426     0.3818
C     -0.8037    -3.7160     0.8045
N      0.1415    -3.2018    -0.0073
C     -1.1213    -2.9986     2.0832
P     -0.1155    -1.5048     2.2570
C     -0.8413    -0.6276     3.6404
C     -1.5691    -1.3105     4.6340
C     -2.1102    -0.6096     5.7167
C     -1.9176     0.7690     5.8278
C     -1.1723     1.4482     4.8624
C     -0.6286     0.7522     3.7793
C      1.4758    -2.0179     2.9012
C      1.8469    -3.3759     2.9540
C      3.0460    -3.7534     3.5665
C      3.8953    -2.7853     4.1058
C      3.5503    -1.4350     4.0294
C      2.3457    -1.0525     3.4334
H     -4.5049     2.7087     1.4538
H     -3.2549     3.9461     1.8907
H     -3.6636     2.6208     3.0563
H      2.1694     1.4668    -1.7434
H      3.2700     2.7764    -3.5088
H      4.5190     1.6313    -5.3174
H      4.6666    -0.8423    -5.3472
H      3.5694    -2.1717    -3.5992
H      2.9004    -4.0196    -0.2203
H      4.9133    -4.6209     1.0266
H      6.4910    -2.8710     1.7892
H      6.0380    -0.4879     1.2831
H      4.0496     0.1464    -0.0224
H      0.8452    -2.6046    -3.0474
H      2.2264    -3.5445    -2.3642
H     -0.0947    -5.1863    -2.6998
H     -1.7899    -6.2553    -1.2253
H     -2.2891    -5.2769     1.0072
H     -2.1936    -2.7097     2.0763
H     -0.9386    -3.6796     2.9386
H     -1.7208    -2.3778     4.5957
H     -2.6751    -1.1378     6.4740
H     -2.3370     1.3087     6.6669
H     -1.0118     2.5146     4.9550
H     -0.0402     1.2950     3.0568
H      1.2333    -4.1555     2.5329
H      3.3238    -4.7985     3.6110
H      4.8271    -3.0806     4.5702
H      4.2126    -0.6841     4.4400
H      2.0874    -0.0040     3.4101
73
{"conf": 2, "E": 141.8, "rms": -1.0, "geom": "OH", "total_charge": 0, "CA_charge": 1, "smiles": "C[C:1]#[6N:2]->[Mn+:3]1(<-[3C-:4]#[O+:5])(<-[4H-:6])(<-[5C-:7]#[O+:8])<-[1P:9]([c:10]2[cH:11][cH:12][cH:13][cH:14][cH:15]2)([c:16]2[cH:17][cH:18][cH:19][cH:20][cH:21]2)[CH2:22][c:23]2[cH:24][cH:25][cH:26][c:27]([n:28]2)[CH2:29][2P:30]->1([c:31]1[cH:32][cH:33][cH:34][cH:35][cH:36]1)[c:37]1[cH:38][cH:39][cH:40][cH:41][cH:42]1", "smiles3D": "C([C:1]#[6N:2]->[Mn+:3]1(<-[3C-:4]#[O+:5])(<-[4H-:6])(<-[5C-:7]#[O+:8])<-[1P:9]([c:10]2[c:11]([H:46])[c:12]([H:47])[c:13]([H:48])[c:14]([H:49])[c:15]2[H:50])([c:16]2[c:17]([H:51])[c:18]([H:52])[c:19]([H:53])[c:20]([H:54])[c:21]2[H:55])[C:22]([H:56])([H:57])[c:23]2[c:24]([H:58])[c:25]([H:59])[c:26]([H:60])[c:27]([n:28]2)[C:29]([H:61])([H:62])[2P:30]->1([c:31]1[c:32]([H:63])[c:33]([H:64])[c:34]([H:65])[c:35]([H:66])[c:36]1[H:67])[c:37]1[c:38]([H:68])[c:39]([H:69])[c:40]([H:70])[c:41]([H:71])[c:42]1[H:72])([H:43])([H:44])[H:45]", "smiles3Dx": "C([C:1]#[6N:2]->[Mn+:3]1(<-[3C-:4]#[O+:5])(<-[4H-:6])(<-[5C-:7]#[O+:8])<-[1P:9]([c:10]2[c:11]([H:46])[c:12]([H:47])[c:13]([H:48])[c:14]([H:49])[c:15]2[H:50])([c:16]2[c:17]([H:51])[c:18]([H:52])[c:19]([H:53])[c:20]([H:54])[c:21]2[H:55])[C:22]([H:56])([H:57])[c:23]2[c:24]([H:58])[c:25]([H:59])[c:26]([H:60])[c:27]([n:28]2)[C:29]([H:61])([H:62])[2P:30]->1([c:31]1[c:32]([H:63])[c:33]([H:64])[c:34]([H:65])[c:35]([H:66])[c:36]1[H:67])[c:37]1[c:38]([H:68])[c:39]([H:69])[c:40]([H:70])[c:41]([H:71])[c:42]1[H:72])([H:43])([H:44])[H:45]", "dummies": []}
C      3.3274    -3.3344    -1.6105
C      2.3403    -2.3631    -1.1412
N      1.5186    -1.5405    -0.7449
Mn     0.0000     0.0000     0.0000
C     -0.4188     0.5517    -2.1833
O     -0.6417     0.8324    -3.3346
H     -1.2459    -1.3497    -0.0878
C      0.5071    -0.6352     2.1416
O      0.7766    -0.9677     3.2690
P     -2.0732     1.5619     0.8759
C     -2.4247     1.2483     2.6044
C     -2.7401     2.2879     3.5029
C     -3.0222     1.9959     4.8413
C     -3.0170     0.6731     5.2891
C     -2.7456    -0.3643     4.3952
C     -2.4625    -0.0788     3.0570
C     -3.6244     1.1203     0.1039
C     -3.6531     0.2333    -0.9808
C     -4.8696    -0.1088    -1.5797
C     -6.0652     0.4280    -1.0957
C     -6.0464     1.3053    -0.0089
C     -4.8322     1.6499     0.5920
C     -2.0223     3.3557     0.6738
C     -1.2750     3.6972    -0.5531
C     -1.8615     3.9824    -1.7928
C     -1.0323     4.0697    -2.9221
C      0.3383     3.7836    -2.8108
C      0.8572     3.4577    -1.5497
N      0.0446     3.5003    -0.4791
C      2.1933     2.8171    -1.3512
P      2.1082     1.6907     0.0622
C      3.6686     0.8143     0.0937
C      4.2487     0.4605     1.3245
C      5.4421    -0.2665     1.3592
C      6.0550    -0.6643     0.1692
C      5.4695    -0.3450    -1.0578
C      4.2761     0.3827    -1.0992
C      2.1754     2.7650     1.4902
C      1.1600     2.7204     2.4535
C      1.2053     3.5646     3.5662
C      2.2723     4.4524     3.7274
C      3.2961     4.4940     2.7767
C      3.2508     3.6526     1.6607
H      4.1309    -3.4383    -0.8524
H      2.8357    -4.3162    -1.7678
H      3.7666    -2.9812    -2.5661
H     -2.8031     3.3185     3.1950
H     -3.2574     2.7967     5.5306
H     -3.2388     0.4512     6.3250
H     -2.7609    -1.3909     4.7375
H     -2.2780    -0.8959     2.3711
H     -2.7490    -0.2030    -1.3652
H     -4.8855    -0.7931    -2.4181
H     -7.0057     0.1613    -1.5601
H     -6.9730     1.7178     0.3689
H     -4.8389     2.3278     1.4355
H     -3.0518     3.7650     0.6147
H     -1.4995     3.8120     1.5385
H     -2.9324     4.1106    -1.8867
H     -1.4610     4.2893    -3.8911
H      0.9623     3.7492    -3.6947
H      2.9564     3.5997    -1.1679
H      2.4612     2.2521    -2.2640
H      3.7778     0.7334     2.2598
H      5.8870    -0.5299     2.3101
H      6.9758    -1.2324     0.1980
H      5.9325    -0.6757    -1.9785
H      3.8268     0.5689    -2.0620
H      0.3336     2.0399     2.3467
H      0.4134     3.5292     4.3034
H      2.3079     5.1048     4.5902
H      4.1259     5.1768     2.9054
H      4.0576     3.6883     0.9402
73
{"conf": 3, "E": 416.46, "rms": -1.0, "geom": "OH", "total_charge": 0, "CA_charge": 1, "smiles": "C[C:1]#[6N:2]->[Mn+:3]1(<-[3C-:4]#[O+:5])(<-[4H-:6])(<-[5C-:7]#[O+:8])<-[1P:9]([c:10]2[cH:11][cH:12][cH:13][cH:14][cH:15]2)([c:16]2[cH:17][cH:18][cH:19][cH:20][cH:21]2)[CH2:22][c:23]2[cH:24][cH:25][cH:26][c:27]([n:28]2)[CH2:29][2P:30]->1([c:31]1[cH:32][cH:33][cH:34][cH:35][cH:36]1)[c:37]1[cH:38][cH:39][cH:40][cH:41][cH:42]1", "smiles3D": "C([C:1]#[6N:2]->[Mn+:3]1(<-[3C-:4]#[O+:5])(<-[4H-:6])(<-[5C-:7]#[O+:8])<-[1P:9]([c:10]2[c:11]([H:46])[c:12]([H:47])[c:13]([H:48])[c:14]([H:49])[c:15]2[H:50])([c:16]2[c:17]([H:51])[c:18]([H:52])[c:19]([H:53])[c:20]([H:54])[c:21]2[H:55])[C:22]([H:56])([H:57])[c:23]2[c:24]([H:58])[c:25]([H:59])[c:26]([H:60])[c:27]([n:28]2)[C:29]([H:61])([H:62])[2P:30]->1([c:31]1[c:32]([H:63])[c:33]([H:64])[c:34]([H:65])[c:35]([H:66])[c:36]1[H:67])[c:37]1[c:38]([H:68])[c:39]([H:69])[c:40]([H:70])[c:41]([H:71])[c:42]1[H:72])([H:43])([H:44])[H:45]", "smiles3Dx": "C([C:1]#[6N:2]->[Mn+:3]1(<-[3C-:4]#[O+:5])(<-[4H-:6])(<-[5C-:7]#[O+:8])<-[1P:9]([c:10]2[c:11]([H:46])[c:12]([H:47])[c:13]([H:48])[c:14]([H:49])[c:15]2[H:50])([c:16]2[c:17]([H:51])[c:18]([H:52])[c:19]([H:53])[c:20]([H:54])[c:21]2[H:55])[C:22]([H:56])([H:57])[c:23]2[c:24]([H:58])[c:25]([H:59])[c:26]([H:60])[c:27]([n:28]2)[C:29]([H:61])([H:62])[2P:30]->1([c:31]1[c:32]([H:63])[c:33]([H:64])[c:34]([H:65])[c:35]([H:66])[c:36]1[H:67])[c:37]1[c:38]([H:68])[c:39]([H:69])[c:40]([H:70])[c:41]([H:71])[c:42]1[H:72])([H:43])([H:44])[H:45]", "dummies": []}
C      2.0356     2.5159    -3.7827
C      1.4349     1.7765    -2.6730
N      0.9316     1.1555    -1.7403
Mn     0.0000     0.0000     0.0000
C     -0.6618     2.0979     0.6892
O     -1.0125     3.1981     1.0378
H     -1.5919     0.0950    -0.9076
C      0.2784    -1.8079    -1.4129
O      0.4191    -2.7476    -2.1557
P     -1.4853    -1.3874     1.9336
C     -2.7287    -2.3806     1.0989
C     -2.8815    -3.7594     1.3643
C     -3.8527    -4.5048     0.6883
C     -4.6808    -3.8928    -0.2531
C     -4.5423    -2.5309    -0.5202
C     -3.5740    -1.7788     0.1504
C     -2.5013    -0.2654     2.9040
C     -3.0771     0.8513     2.2778
C     -3.8507     1.7593     3.0053
C     -4.0781     1.5512     4.3653
C     -3.5470     0.4246     4.9937
C     -2.7723    -0.4875     4.2697
C     -0.7051    -2.5476     3.1157
C      0.4260    -1.9310     3.9029
C      0.3730    -1.5779     5.2588
C      1.4542    -0.8701     5.8147
C      2.5409    -0.4841     5.0093
C      2.5512    -0.8693     3.6613
N      1.5351    -1.6244     3.2127
C      3.4751    -0.2449     2.6205
P      2.6124     0.1894     1.0478
C      1.7808     1.4259     2.0758
C      0.6961     1.1798     2.9292
C      0.2288     2.1613     3.8100
C      0.8219     3.4226     3.8279
C      1.8723     3.7051     2.9554
C      2.3451     2.7169     2.0866
C      2.7466    -1.5701     0.6419
C      3.9733    -2.0148     0.1046
C      4.1843    -3.3647    -0.1926
C      3.1624    -4.2902     0.0152
C      1.9250    -3.8555     0.4880
C      1.7218    -2.4997     0.7699
H      1.2535     3.1120    -4.2962
H      2.4877     1.8015    -4.5010
H      2.8212     3.1947    -3.3920
H     -2.2772    -4.2860     2.0827
H     -3.9641    -5.5612     0.8965
H     -5.4315    -4.4735    -0.7734
H     -5.1876    -2.0555    -1.2476
H     -3.5022    -0.7286    -0.0748
H     -2.9425     1.0226     1.2224
H     -4.2790     2.6219     2.5115
H     -4.6783     2.2540     4.9285
H     -3.7424     0.2525     6.0444
H     -2.4224    -1.3496     4.7997
H     -0.2941    -3.4070     2.5494
H     -1.4672    -2.9444     3.8117
H     -0.4764    -1.8363     5.8752
H      1.4256    -0.5761     6.8557
H      3.3241     0.1437     5.4142
H      4.3092    -0.9503     2.4248
H      3.9342     0.6738     3.0507
H      0.1658     0.2875     2.8799
H     -0.6117     1.9496     4.4587
H      0.4559     4.1852     4.5030
H      2.3291     4.6863     2.9589
H      3.1824     2.9489     1.4399
H      4.7824    -1.3129    -0.0574
H      5.1400    -3.6912    -0.5816
H      3.3200    -5.3359    -0.2150
H      1.1106    -4.5596     0.6003
H      0.7541    -2.1662     1.0076
73
{"conf": 4, "E": 143.06, "rms": -1.0, "geom": "OH", "total_charge": 0, "CA_charge": 1, "smiles": "C[C:1]#[6N:2]->[Mn+:3]1(<-[3C-:4]#[O+:5])(<-[4H-:6])(<-[5C-:7]#[O+:8])<-[1P:9]([c:10]2[cH:11][cH:12][cH:13][cH:14][cH:15]2)([c:16]2[cH:17][cH:18][cH:19][cH:20][cH:21]2)[CH2:22][c:23]2[cH:24][cH:25][cH:26][c:27]([n:28]2)[CH2:29][2P:30]->1([c:31]1[cH:32][cH:33][cH:34][cH:35][cH:36]1)[c:37]1[cH:38][cH:39][cH:40][cH:41][cH:42]1", "smiles3D": "C([C:1]#[6N:2]->[Mn+:3]1(<-[3C-:4]#[O+:5])(<-[4H-:6])(<-[5C-:7]#[O+:8])<-[1P:9]([c:10]2[c:11]([H:46])[c:12]([H:47])[c:13]([H:48])[c:14]([H:49])[c:15]2[H:50])([c:16]2[c:17]([H:51])[c:18]([H:52])[c:19]([H:53])[c:20]([H:54])[c:21]2[H:55])[C:22]([H:56])([H:57])[c:23]2[c:24]([H:58])[c:25]([H:59])[c:26]([H:60])[c:27]([n:28]2)[C:29]([H:61])([H:62])[2P:30]->1([c:31]1[c:32]([H:63])[c:33]([H:64])[c:34]([H:65])[c:35]([H:66])[c:36]1[H:67])[c:37]1[c:38]([H:68])[c:39]([H:69])[c:40]([H:70])[c:41]([H:71])[c:42]1[H:72])([H:43])([H:44])[H:45]", "smiles3Dx": "C([C:1]#[6N:2]->[Mn+:3]1(<-[3C-:4]#[O+:5])(<-[4H-:6])(<-[5C-:7]#[O+:8])<-[1P:9]([c:10]2[c:11]([H:46])[c:12]([H:47])[c:13]([H:48])[c:14]([H:49])[c:15]2[H:50])([c:16]2[c:17]([H:51])[c:18]([H:52])[c:19]([H:53])[c:20]([H:54])[c:21]2[H:55])[C:22]([H:56])([H:57])[c:23]2[c:24]([H:58])[c:25]([H:59])[c:26]([H:60])[c:27]([n:28]2)[C:29]([H:61])([H:62])[2P:30]->1([c:31]1[c:32]([H:63])[c:33]([H:64])[c:34]([H:65])[c:35]([H:66])[c:36]1[H:67])[c:37]1[c:38]([H:68])[c:39]([H:69])[c:40]([H:70])[c:41]([H:71])[c:42]1[H:72])([H:43])([H:44])[H:45]", "dummies": []}
C      4.4151     0.8119    -2.1498
C      3.1128     0.5617    -1.5344
N      2.0218     0.3581    -1.0083
Mn     0.0000     0.0000     0.0000
C     -0.9878     1.4684    -1.4559
O     -1.5115     2.2386    -2.2220
H     -0.2709    -1.3348    -1.2360
C      0.9834    -1.5602     1.3546
O      1.5034    -2.3865     2.0625
P     -2.4593    -0.6735     0.9218
C     -3.3988    -1.6211    -0.2707
C     -3.2248    -1.3774    -1.6406
C     -3.9562    -2.1016    -2.5866
C     -4.8702    -3.0726    -2.1716
C     -5.0554    -3.3192    -0.8094
C     -4.3258    -2.5979     0.1409
C     -3.5150     0.7137     1.3115
C     -4.8509     0.5098     1.6947
C     -5.6652     1.6026     2.0092
C     -5.1517     2.9010     1.9450
C     -3.8231     3.1083     1.5650
C     -3.0086     2.0180     1.2480
C     -2.4297    -1.6790     2.4226
C     -1.4440    -1.1075     3.3836
C     -0.7469    -1.8716     4.3291
C      0.2951    -1.2648     5.0488
C      0.6416     0.0710     4.7916
C     -0.1068     0.7865     3.8474
N     -1.1314     0.1909     3.2313
C      0.2192     2.1384     3.3519
P      0.7950     2.0461     1.6428
C      0.4770     3.6593     0.9229
C      0.7009     3.8528    -0.4493
C      0.4727     5.0992    -1.0379
C      0.0461     6.1739    -0.2561
C     -0.1271     6.0092     1.1195
C      0.1018     4.7643     1.7146
C      2.5771     1.9929     1.8376
C      3.1723     0.8635     2.4199
C      4.5608     0.7809     2.5529
C      5.3699     1.8284     2.1101
C      4.7902     2.9642     1.5417
C      3.4011     3.0537     1.4074
H      5.2025     0.2828    -1.5746
H      4.4077     0.4429    -3.1959
H      4.6226     1.9018    -2.1418
H     -2.5283    -0.6288    -1.9830
H     -3.8154    -1.9084    -3.6422
H     -5.4366    -3.6318    -2.9051
H     -5.7675    -4.0687    -0.4889
H     -4.5022    -2.8076     1.1851
H     -5.2659    -0.4864     1.7559
H     -6.6939     1.4425     2.3049
H     -5.7825     3.7455     2.1904
H     -3.4234     4.1131     1.5168
H     -1.9868     2.1944     0.9595
H     -2.1371    -2.7185     2.1623
H     -3.4331    -1.6851     2.8942
H     -0.9753    -2.9197     4.4750
H      0.8610    -1.8406     5.7693
H      1.4839     0.5259     5.2969
H     -0.7011     2.7545     3.4012
H      1.0033     2.6001     3.9897
H      1.0872     3.0489    -1.0599
H      0.6403     5.2350    -2.0985
H     -0.1266     7.1402    -0.7119
H     -0.4251     6.8524     1.7293
H      0.0113     4.7026     2.7867
H      2.5678     0.0470     2.7795
H      5.0095    -0.0962     3.0012
H      6.4453     1.7628     2.2125
H      5.4187     3.7787     1.2053
H      3.0001     3.9545     0.9713
73
{"conf": 5, "E": 153.94, "rms": -1.0, "geom": "OH", "total_charge": 0, "CA_charge": 1, "smiles": "C[C:1]#[6N:2]->[Mn+:3]1(<-[3C-:4]#[O+:5])(<-[4H-:6])(<-[5C-:7]#[O+:8])<-[1P:9]([c:10]2[cH:11][cH:12][cH:13][cH:14][cH:15]2)([c:16]2[cH:17][cH:18][cH:19][cH:20][cH:21]2)[CH2:22][c:23]2[cH:24][cH:25][cH:26][c:27]([n:28]2)[CH2:29][2P:30]->1([c:31]1[cH:32][cH:33][cH:34][cH:35][cH:36]1)[c:37]1[cH:38][cH:39][cH:40][cH:41][cH:42]1", "smiles3D": "C([C:1]#[6N:2]->[Mn+:3]1(<-[3C-:4]#[O+:5])(<-[4H-:6])(<-[5C-:7]#[O+:8])<-[1P:9]([c:10]2[c:11]([H:46])[c:12]([H:47])[c:13]([H:48])[c:14]([H:49])[c:15]2[H:50])([c:16]2[c:17]([H:51])[c:18]([H:52])[c:19]([H:53])[c:20]([H:54])[c:21]2[H:55])[C:22]([H:56])([H:57])[c:23]2[c:24]([H:58])[c:25]([H:59])[c:26]([H:60])[c:27]([n:28]2)[C:29]([H:61])([H:62])[2P:30]->1([c:31]1[c:32]([H:63])[c:33]([H:64])[c:34]([H:65])[c:35]([H:66])[c:36]1[H:67])[c:37]1[c:38]([H:68])[c:39]([H:69])[c:40]([H:70])[c:41]([H:71])[c:42]1[H:72])([H:43])([H:44])[H:45]", "smiles3Dx": "C([C:1]#[6N:2]->[Mn+:3]1(<-[3C-:4]#[O+:5])(<-[4H-:6])(<-[5C-:7]#[O+:8])<-[1P:9]([c:10]2[c:11]([H:46])[c:12]([H:47])[c:13]([H:48])[c:14]([H:49])[c:15]2[H:50])([c:16]2[c:17]([H:51])[c:18]([H:52])[c:19]([H:53])[c:20]([H:54])[c:21]2[H:55])[C:22]([H:56])([H:57])[c:23]2[c:24]([H:58])[c:25]([H:59])[c:26]([H:60])[c:27]([n:28]2)[C:29]([H:61])([H:62])[2P:30]->1([c:31]1[c:32]([H:63])[c:33]([H:64])[c:34]([H:65])[c:35]([H:66])[c:36]1[H:67])[c:37]1[c:38]([H:68])[c:39]([H:69])[c:40]([H:70])[c:41]([H:71])[c:42]1[H:72])([H:43])([H:44])[H:45]", "dummies": []}
C      1.8868    -2.2552     4.0183
C      1.3419    -1.5929     2.8341
N      0.8753    -1.0337     1.8447
Mn     0.0000     0.0000     0.0000
C      0.4504     2.0492     0.9165
O      0.6852     3.1284     1.4007
H      1.7104    -0.0755    -0.6731
C     -0.4268    -2.0637    -0.8903
O     -0.6489    -3.1522    -1.3595
P     -0.5519     1.1146    -2.4360
C      0.3582     0.2805    -3.7344
C     -0.0053    -1.0260    -4.0993
C      0.6936    -1.7023    -5.1031
C      1.7605    -1.0802    -5.7540
C      2.1282     0.2206    -5.4037
C      1.4332     0.9029    -4.3998
C     -0.0032     2.8223    -2.5019
C     -0.7510     3.8234    -3.1546
C     -0.2886     5.1432    -3.1769
C      0.9204     5.4761    -2.5629
C      1.6762     4.4877    -1.9305
C      1.2192     3.1676    -1.9034
C     -2.2420     1.0863    -3.0685
C     -3.1253     1.8067    -2.1266
C     -4.1830     2.6549    -2.4769
C     -4.9486     3.2277    -1.4455
C     -4.6648     2.9221    -0.1019
C     -3.6109     2.0416     0.1745
N     -2.8968     1.5466    -0.8394
C     -3.2504     1.5481     1.5304
P     -2.3437    -0.0131     1.4099
C     -2.0676    -0.3891     3.1383
C     -1.0730     0.3070     3.8417
C     -0.8537     0.0507     5.1981
C     -1.6424    -0.8856     5.8695
C     -2.6623    -1.5546     5.1890
C     -2.8864    -1.3016     3.8319
C     -3.4881    -1.2713     0.8388
C     -4.8070    -0.9604     0.4522
C     -5.6643    -1.9708     0.0047
C     -5.2239    -3.2949    -0.0489
C     -3.9268    -3.6148     0.3556
C     -3.0652    -2.6096     0.8022
H      1.0556    -2.6855     4.6141
H      2.4371    -1.5149     4.6346
H      2.5774    -3.0649     3.7053
H     -0.8338    -1.5237    -3.6151
H      0.4062    -2.7091    -5.3775
H      2.3005    -1.6048    -6.5315
H      2.9533     0.7025    -5.9121
H      1.7479     1.9072    -4.1673
H     -1.6823     3.6172    -3.6528
H     -0.8684     5.9098    -3.6749
H      1.2753     6.4984    -2.5843
H      2.6198     4.7429    -1.4658
H      1.8316     2.4089    -1.4337
H     -2.2813     1.5521    -4.0743
H     -2.5850     0.0342    -3.1470
H     -4.4051     2.8714    -3.5138
H     -5.7669     3.8935    -1.6866
H     -5.2653     3.3394     0.6961
H     -4.1709     1.3963     2.1331
H     -2.6099     2.3030     2.0322
H     -0.4620     1.0454     3.3418
H     -0.0732     0.5802     5.7289
H     -1.4721    -1.0830     6.9199
H     -3.2868    -2.2642     5.7164
H     -3.7064    -1.8126     3.3500
H     -5.2006     0.0403     0.4979
H     -6.6752    -1.7270    -0.2957
H     -5.8914    -4.0741    -0.3934
H     -3.5903    -4.6431     0.3296
H     -2.0737    -2.8789     1.1423
73
{"conf": 6, "E": 143.09, "rms": -1.0, "geom": "OH", "total_charge": 0, "CA_charge": 1, "smiles": "C[C:1]#[6N:2]->[Mn+:3]1(<-[3C-:4]#[O+:5])(<-[4H-:6])(<-[5C-:7]#[O+:8])<-[1P:9]([c:10]2[cH:11][cH:12][cH:13][cH:14][cH:15]2)([c:16]2[cH:17][cH:18][cH:19][cH:20][cH:21]2)[CH2:22][c:23]2[cH:24][cH:25][cH:26][c:27]([n:28]2)[CH2:29][2P:30]->1([c:31]1[cH:32][cH:33][cH:34][cH:35][cH:36]1)[c:37]1[cH:38][cH:39][cH:40][cH:41][cH:42]1", "smiles3D": "C([C:1]#[6N:2]->[Mn+:3]1(<-[3C-:4]#[O+:5])(<-[4H-:6])(<-[5C-:7]#[O+:8])<-[1P:9]([c:10]2[c:11]([H:46])[c:12]([H:47])[c:13]([H:48])[c:14]([H:49])[c:15]2[H:50])([c:16]2[c:17]([H:51])[c:18]([H:52])[c:19]([H:53])[c:20]([H:54])[c:21]2[H:55])[C:22]([H:56])([H:57])[c:23]2[c:24]([H:58])[c:25]([H:59])[c:26]([H:60])[c:27]([n:28]2)[C:29]([H:61])([H:62])[2P:30]->1([c:31]1[c:32]([H:63])[c:33]([H:64])[c:34]([H:65])[c:35]([H:66])[c:36]1[H:67])[c:37]1[c:38]([H:68])[c:39]([H:69])[c:40]([H:70])[c:41]([H:71])[c:42]1[H:72])([H:43])([H:44])[H:45]", "smiles3Dx": "C([C:1]#[6N:2]->[Mn+:3]1(<-[3C-:4]#[O+:5])(<-[4H-:6])(<-[5C-:7]#[O+:8])<-[1P:9]([c:10]2[c:11]([H:46])[c:12]([H:47])[c:13]([H:48])[c:14]([H:49])[c:15]2[H:50])([c:16]2[c:17]([H:51])[c:18]([H:52])[c:19]([H:53])[c:20]([H:54])[c:21]2[H:55])[C:22]([H:56])([H:57])[c:23]2[c:24]([H:58])[c:25]([H:59])[c:26]([H:60])[c:27]([n:28]2)[C:29]([H:61])([H:62])[2P:30]->1([c:31]1[c:32]([H:63])[c:33]([H:64])[c:34]([H:65])[c:35]([H:66])[c:36]1[H:67])[c:37]1[c:38]([H:68])[c:39]([H:69])[c:40]([H:70])[c:41]([H:71])[c:42]1[H:72])([H:43])([H:44])[H:45]", "dummies": []}
C      4.5558     1.9985    -0.1631
C      3.2246     1.3951    -0.1237
N      2.1023     0.8974    -0.0859
Mn     0.0000     0.0000     0.0000
C     -0.5875     1.2457    -1.8275
O     -0.8925     1.8990    -2.7941
H      0.6007    -1.2985    -1.1565
C      0.6372    -1.3600     1.7297
O      0.9695    -2.0792     2.6388
P     -2.3416    -1.3414    -0.0750
C     -3.1987    -1.4632     1.4898
C     -4.4214    -2.1494     1.5807
C     -5.0934    -2.2263     2.8047
C     -4.5507    -1.6200     3.9413
C     -3.3323    -0.9409     3.8562
C     -2.6573    -0.8662     2.6349
C     -2.1233    -3.0281    -0.6287
C     -1.9124    -3.3014    -1.9906
C     -1.7036    -4.6152    -2.4213
C     -1.6799    -5.6612    -1.4959
C     -1.8490    -5.3935    -0.1355
C     -2.0574    -4.0817     0.3010
C     -3.5568    -0.6147    -1.1984
C     -3.6476     0.8550    -0.9394
C     -4.0248     1.7913    -1.9113
C     -3.8484     3.1573    -1.6351
C     -3.2686     3.5608    -0.4213
C     -2.9246     2.5774     0.5155
N     -3.1734     1.2947     0.2403
C     -2.1854     2.8183     1.7737
P     -0.5271     2.1059     1.6726
C     -0.0242     1.7821     3.3645
C     -0.7362     2.3075     4.4622
C     -0.3116     2.0400     5.7677
C      0.8379     1.2795     5.9914
C      1.5807     0.8051     4.9091
C      1.1600     1.0676     3.6028
C      0.4686     3.5122     1.1760
C      0.2626     4.0893    -0.0865
C      1.0485     5.1629    -0.5135
C      2.0473     5.6732     0.3172
C      2.2568     5.1144     1.5793
C      1.4729     4.0407     2.0131
H      4.4718     3.0873     0.0336
H      5.1965     1.5309     0.6124
H      5.0060     1.8365    -1.1639
H     -4.8493    -2.6348     0.7132
H     -6.0341    -2.7571     2.8724
H     -5.0724    -1.6789     4.8877
H     -2.9101    -0.4724     4.7360
H     -1.7189    -0.3420     2.5863
H     -1.8872    -2.5063    -2.7221
H     -1.5493    -4.8211    -3.4726
H     -1.5148    -6.6770    -1.8312
H     -1.8089    -6.2020     0.5830
H     -2.1532    -3.8991     1.3627
H     -4.5493    -1.0812    -1.0382
H     -3.2407    -0.7807    -2.2470
H     -4.4008     1.4717    -2.8748
H     -4.1149     3.8973    -2.3783
H     -3.0732     4.6079    -0.2284
H     -2.7460     2.3358     2.5997
H     -2.1143     3.9096     1.9702
H     -1.5955     2.9467     4.3392
H     -0.8672     2.4361     6.6080
H      1.1665     1.0794     7.0030
H      2.4915     0.2465     5.0817
H      1.7818     0.7480     2.7788
H     -0.5068     3.7161    -0.7432
H      0.8824     5.5993    -1.4900
H      2.6564     6.5037    -0.0154
H      3.0293     5.5140     2.2237
H      1.6689     3.6464     2.9972
73
{"conf": 7, "E": 141.97, "rms": -1.0, "geom": "OH", "total_charge": 0, "CA_charge": 1, "smiles": "C[C:1]#[6N:2]->[Mn+:3]1(<-[3C-:4]#[O+:5])(<-[4H-:6])(<-[5C-:7]#[O+:8])<-[1P:9]([c:10]2[cH:11][cH:12][cH:13][cH:14][cH:15]2)([c:16]2[cH:17][cH:18][cH:19][cH:20][cH:21]2)[CH2:22][c:23]2[cH:24][cH:25][cH:26][c:27]([n:28]2)[CH2:29][2P:30]->1([c:31]1[cH:32][cH:33][cH:34][cH:35][cH:36]1)[c:37]1[cH:38][cH:39][cH:40][cH:41][cH:42]1", "smiles3D": "C([C:1]#[6N:2]->[Mn+:3]1(<-[3C-:4]#[O+:5])(<-[4H-:6])(<-[5C-:7]#[O+:8])<-[1P:9]([c:10]2[c:11]([H:46])[c:12]([H:47])[c:13]([H:48])[c:14]([H:49])[c:15]2[H:50])([c:16]2[c:17]([H:51])[c:18]([H:52])[c:19]([H:53])[c:20]([H:54])[c:21]2[H:55])[C:22]([H:56])([H:57])[c:23]2[c:24]([H:58])[c:25]([H:59])[c:26]([H:60])[c:27]([n:28]2)[C:29]([H:61])([H:62])[2P:30]->1([c:31]1[c:32]([H:63])[c:33]([H:64])[c:34]([H:65])[c:35]([H:66])[c:36]1[H:67])[c:37]1[c:38]([H:68])[c:39]([H:69])[c:40]([H:70])[c:41]([H:71])[c:42]1[H:72])([H:43])([H:44])[H:45]", "smiles3Dx": "C([C:1]#[6N:2]->[Mn+:3]1(<-[3C-:4]#[O+:5])(<-[4H-:6])(<-[5C-:7]#[O+:8])<-[1P:9]([c:10]2[c:11]([H:46])[c:12]([H:47])[c:13]([H:48])[c:14]([H:49])[c:15]2[H:50])([c:16]2[c:17]([H:51])[c:18]([H:52])[c:19]([H:53])[c:20]([H:54])[c:21]2[H:55])[C:22]([H:56])([H:57])[c:23]2[c:24]([H:58])[c:25]([H:59])[c:26]([H:60])[c:27]([n:28]2)[C:29]([H:61])([H:62])[2P:30]->1([c:31]1[c:32]([H:63])[c:33]([H:64])[c:34]([H:65])[c:35]([H:66])[c:36]1[H:67])[c:37]1[c:38]([H:68])[c:39]([H:69])[c:40]([H:70])[c:41]([H:71])[c:42]1[H:72])([H:43])([H:44])[H:45]", "dummies": []}
C      2.8667    -3.4529     2.1541
C      2.0103    -2.4493     1.5238
N      1.2995    -1.5997     0.9930
Mn     0.0000     0.0000     0.0000
C     -0.0969    -1.3216    -1.8685
O     -0.1516    -2.0242    -2.8469
H     -1.4491    -0.8824     0.7094
C      0.1492     1.2373     1.9216
O      0.2288     1.8898     2.9326
P     -1.8376     1.7464    -1.0384
C     -3.3537     0.9288    -1.5180
C     -3.4334    -0.4703    -1.5366
C     -4.6227    -1.1037    -1.9107
C     -5.7416    -0.3444    -2.2618
C     -5.6742     1.0505    -2.2348
C     -4.4869     1.6872    -1.8617
C     -2.4199     2.8823     0.2186
C     -2.7588     2.3766     1.4824
C     -3.2301     3.2287     2.4846
C     -3.3888     4.5914     2.2261
C     -3.0920     5.1001     0.9599
C     -2.6204     4.2522    -0.0475
C     -1.4409     2.7414    -2.4920
C     -0.5353     1.9845    -3.3784
C     -0.9442     1.2482    -4.4977
C     -0.0155     0.3951    -5.1141
C      1.2616     0.2261    -4.5547
C      1.5945     0.9560    -3.4049
N      0.7112     1.8449    -2.9179
C      2.7654     0.6278    -2.5359
P      2.3663     1.0243    -0.8173
C      2.5062     2.8012    -0.7066
C      1.4153     3.5687    -0.2801
C      1.5220     4.9596    -0.1958
C      2.7243     5.5900    -0.5274
C      3.8215     4.8288    -0.9409
C      3.7158     3.4371    -1.0288
C      3.7329     0.4409     0.1807
C      3.7354     0.7119     1.5575
C      4.7737     0.2470     2.3691
C      5.8226    -0.4865     1.8113
C      5.8377    -0.7497     0.4398
C      4.8011    -0.2877    -0.3779
H      2.6258    -3.5182     3.2350
H      2.6957    -4.4388     1.6753
H      3.9296    -3.1598     2.0294
H     -2.5918    -1.0780    -1.2578
H     -4.6777    -2.1846    -1.9251
H     -6.6613    -0.8366    -2.5501
H     -6.5426     1.6389    -2.5012
H     -4.4567     2.7688    -1.8408
H     -2.6626     1.3187     1.6917
H     -3.4779     2.8308     3.4601
H     -3.7563     5.2504     3.0020
H     -3.2388     6.1527     0.7546
H     -2.4498     4.6830    -1.0201
H     -2.3680     3.0093    -3.0394
H     -0.9244     3.6703    -2.1766
H     -1.9592     1.3142    -4.8681
H     -0.3065    -0.1843    -5.9805
H      1.9454    -0.5052    -4.9665
H      2.9844    -0.4569    -2.6203
H      3.6487     1.2115    -2.8663
H      0.4839     3.0977    -0.0163
H      0.6727     5.5476     0.1279
H      2.8070     6.6671    -0.4607
H      4.7543     5.3169    -1.1918
H      4.5764     2.8604    -1.3424
H      2.9352     1.2849     2.0047
H      4.7650     0.4562     3.4309
H      6.6259    -0.8468     2.4407
H      6.6556    -1.3124     0.0085
H      4.8596    -0.5049    -1.4320
73
{"conf": 8, "E": 143.24, "rms": -1.0, "geom": "OH", "total_charge": 0, "CA_charge": 1, "smiles": "C[C:1]#[6N:2]->[Mn+:3]1(<-[3C-:4]#[O+:5])(<-[4H-:6])(<-[5C-:7]#[O+:8])<-[1P:9]([c:10]2[cH:11][cH:12][cH:13][cH:14][cH:15]2)([c:16]2[cH:17][cH:18][cH:19][cH:20][cH:21]2)[CH2:22][c:23]2[cH:24][cH:25][cH:26][c:27]([n:28]2)[CH2:29][2P:30]->1([c:31]1[cH:32][cH:33][cH:34][cH:35][cH:36]1)[c:37]1[cH:38][cH:39][cH:40][cH:41][cH:42]1", "smiles3D": "C([C:1]#[6N:2]->[Mn+:3]1(<-[3C-:4]#[O+:5])(<-[4H-:6])(<-[5C-:7]#[O+:8])<-[1P:9]([c:10]2[c:11]([H:46])[c:12]([H:47])[c:13]([H:48])[c:14]([H:49])[c:15]2[H:50])([c:16]2[c:17]([H:51])[c:18]([H:52])[c:19]([H:53])[c:20]([H:54])[c:21]2[H:55])[C:22]([H:56])([H:57])[c:23]2[c:24]([H:58])[c:25]([H:59])[c:26]([H:60])[c:27]([n:28]2)[C:29]([H:61])([H:62])[2P:30]->1([c:31]1[c:32]([H:63])[c:33]([H:64])[c:34]([H:65])[c:35]([H:66])[c:36]1[H:67])[c:37]1[c:38]([H:68])[c:39]([H:69])[c:40]([H:70])[c:41]([H:71])[c:42]1[H:72])([H:43])([H:44])[H:45]", "smiles3Dx": "C([C:1]#[6N:2]->[Mn+:3]1(<-[3C-:4]#[O+:5])(<-[4H-:6])(<-[5C-:7]#[O+:8])<-[1P:9]([c:10]2[c:11]([H:46])[c:12]([H:47])[c:13]([H:48])[c:14]([H:49])[c:15]2[H:50])([c:16]2[c:17]([H:51])[c:18]([H:52])[c:19]([H:53])[c:20]([H:54])[c:21]2[H:55])[C:22]([H:56])([H:57])[c:23]2[c:24]([H:58])[c:25]([H:59])[c:26]([H:60])[c:27]([n:28]2)[C:29]([H:61])([H:62])[2P:30]->1([c:31]1[c:32]([H:63])[c:33]([H:64])[c:34]([H:65])[c:35]([H:66])[c:36]1[H:67])[c:37]1[c:38]([H:68])[c:39]([H:69])[c:40]([H:70])[c:41]([H:71])[c:42]1[H:72])([H:43])([H:44])[H:45]", "dummies": []}
C     -3.9772     1.4358     2.6294
C     -2.8071     1.0259     1.8546
N     -1.8251     0.6731     1.2064
Mn     0.0000     0.0000     0.0000
C     -1.1811     0.3403    -1.9328
O     -1.8004     0.5193    -2.9519
H      0.4829     1.7744    -0.0513
C      1.2247    -0.1936     1.9251
O      1.8636    -0.2860     2.9436
P      2.2191    -0.3868    -1.4905
C      2.0493    -1.5601    -2.8298
C      0.8336    -2.2249    -3.0318
C      0.7012    -3.1559    -4.0655
C      1.7826    -3.4225    -4.9093
C      2.9967    -2.7562    -4.7204
C      3.1326    -1.8271    -3.6842
C      2.7604     1.1336    -2.2620
C      3.4160     2.1155    -1.5004
C      3.8063     3.3212    -2.0913
C      3.5245     3.5662    -3.4373
C      2.8371     2.6122    -4.1912
C      2.4437     1.4051    -3.6056
C      3.6434    -0.9811    -0.5469
C      3.2186    -2.1309     0.3089
C      3.7413    -2.3806     1.5856
C      3.0598    -3.2733     2.4297
C      1.8571    -3.8613     2.0060
C      1.4129    -3.6084     0.7020
N      2.1286    -2.8079    -0.0933
C      0.0815    -3.9715     0.1763
P     -1.0144    -2.5388     0.2523
C     -2.3159    -2.8187    -0.9498
C     -3.3008    -1.8344    -1.1219
C     -4.3375    -2.0191    -2.0403
C     -4.4144    -3.2004    -2.7795
C     -3.4650    -4.2059    -2.5871
C     -2.4255    -4.0277    -1.6685
C     -1.8757    -2.8029     1.7990
C     -2.7940    -3.8614     1.9242
C     -3.4618    -4.0767     3.1333
C     -3.2131    -3.2456     4.2278
C     -2.2903    -2.2033     4.1158
C     -1.6192    -1.9868     2.9086
H     -4.8556     1.5174     1.9567
H     -4.1817     0.6791     3.4147
H     -3.7808     2.4189     3.1042
H     -0.0088    -2.0303    -2.3920
H     -0.2401    -3.6701    -4.2118
H      1.6791    -4.1424    -5.7108
H      3.8322    -2.9584    -5.3780
H      4.0753    -1.3104    -3.5604
H      3.6107     1.9677    -0.4477
H      4.3181     4.0711    -1.5019
H      3.8246     4.5016    -3.8917
H      2.5999     2.8122    -5.2281
H      1.8842     0.6990    -4.2037
H      4.4457    -1.3102    -1.2367
H      4.0289    -0.1675     0.0984
H      4.6123    -1.8471     1.9440
H      3.4253    -3.4541     3.4320
H      1.2790    -4.4780     2.6823
H     -0.3445    -4.8097     0.7672
H      0.2029    -4.2931    -0.8767
H     -3.2714    -0.9229    -0.5408
H     -5.0850    -1.2479    -2.1739
H     -5.2191    -3.3439    -3.4889
H     -3.5423    -5.1323    -3.1417
H     -1.7526    -4.8548    -1.5193
H     -2.9918    -4.5265     1.0944
H     -4.1700    -4.8903     3.2225
H     -3.7308    -3.4126     5.1635
H     -2.0935    -1.5626     4.9657
H     -0.9126    -1.1815     2.8522
73
{"conf": 9, "E": 143.03, "rms": -1.0, "geom": "OH", "total_charge": 0, "CA_charge": 1, "smiles": "C[C:1]#[6N:2]->[Mn+:3]1(<-[3C-:4]#[O+:5])(<-[4H-:6])(<-[5C-:7]#[O+:8])<-[1P:9]([c:10]2[cH:11][cH:12][cH:13][cH:14][cH:15]2)([c:16]2[cH:17][cH:18][cH:19][cH:20][cH:21]2)[CH2:22][c:23]2[cH:24][cH:25][cH:26][c:27]([n:28]2)[CH2:29][2P:30]->1([c:31]1[cH:32][cH:33][cH:34][cH:35][cH:36]1)[c:37]1[cH:38][cH:39][cH:40][cH:41][cH:42]1", "smiles3D": "C([C:1]#[6N:2]->[Mn+:3]1(<-[3C-:4]#[O+:5])(<-[4H-:6])(<-[5C-:7]#[O+:8])<-[1P:9]([c:10]2[c:11]([H:46])[c:12]([H:47])[c:13]([H:48])[c:14]([H:49])[c:15]2[H:50])([c:16]2[c:17]([H:51])[c:18]([H:52])[c:19]([H:53])[c:20]([H:54])[c:21]2[H:55])[C:22]([H:56])([H:57])[c:23]2[c:24]([H:58])[c:25]([H:59])[c:26]([H:60])[c:27]([n:28]2)[C:29]([H:61])([H:62])[2P:30]->1([c:31]1[c:32]([H:63])[c:33]([H:64])[c:34]([H:65])[c:35]([H:66])[c:36]1[H:67])[c:37]1[c:38]([H:68])[c:39]([H:69])[c:40]([H:70])[c:41]([H:71])[c:42]1[H:72])([H:43])([H:44])[H:45]", "smiles3Dx": "C([C:1]#[6N:2]->[Mn+:3]1(<-[3C-:4]#[O+:5])(<-[4H-:6])(<-[5C-:7]#[O+:8])<-[1P:9]([c:10]2[c:11]([H:46])[c:12]([H:47])[c:13]([H:48])[c:14]([H:49])[c:15]2[H:50])([c:16]2[c:17]([H:51])[c:18]([H:52])[c:19]([H:53])[c:20]([H:54])[c:21]2[H:55])[C:22]([H:56])([H:57])[c:23]2[c:24]([H:58])[c:25]([H:59])[c:26]([H:60])[c:27]([n:28]2)[C:29]([H:61])([H:62])[2P:30]->1([c:31]1[c:32]([H:63])[c:33]([H:64])[c:34]([H:65])[c:35]([H:66])[c:36]1[H:67])[c:37]1[c:38]([H:68])[c:39]([H:69])[c:40]([H:70])[c:41]([H:71])[c:42]1[H:72])([H:43])([H:44])[H:45]", "dummies": []}
C      4.2132    -0.7147     2.5520
C      2.9732    -0.4873     1.8118
N      1.9327    -0.3061     1.1846
Mn     0.0000     0.0000     0.0000
C     -1.0700    -1.4306     1.4299
O     -1.6324    -2.1799     2.1892
H     -0.3882     1.3628     1.1725
C      1.0600     1.5305    -1.3363
O      1.6138     2.3383    -2.0400
P     -2.3497     0.6597    -1.1810
C     -2.2994     0.7081    -2.9659
C     -1.1439     0.3010    -3.6446
C     -1.1006     0.3220    -5.0412
C     -2.2128     0.7537    -5.7685
C     -3.3692     1.1632    -5.0986
C     -3.4155     1.1406    -3.7010
C     -2.9145     2.2917    -0.7117
C     -1.9761     3.2992    -0.4457
C     -2.3985     4.5824    -0.0863
C     -3.7617     4.8707     0.0069
C     -4.7048     3.8761    -0.2615
C     -4.2876     2.5907    -0.6210
C     -3.7117    -0.4572    -0.7784
C     -3.2413    -1.8683    -0.8742
C     -3.7753    -2.9192    -0.1164
C     -3.1283    -4.1652    -0.1438
C     -1.9528    -4.3300    -0.8931
C     -1.4808    -3.2457    -1.6447
N     -2.1619    -2.0966    -1.6419
C     -0.1886    -3.2036    -2.3573
P      0.9467    -2.0846    -1.5088
C      1.8795    -3.2020    -0.4610
C      1.2347    -3.8424     0.6080
C      1.9448    -4.6930     1.4595
C      3.3062    -4.9172     1.2488
C      3.9571    -4.2980     0.1802
C      3.2517    -3.4469    -0.6764
C      2.1311    -1.5456    -2.7449
C      2.2090    -2.1557    -4.0140
C      3.1527    -1.7159    -4.9480
C      4.0448    -0.6936    -4.6187
C      4.0117    -0.1239    -3.3450
C      3.0698    -0.5576    -2.4086
H      4.5280    -1.7713     2.4260
H      4.0459    -0.5038     3.6281
H      5.0054    -0.0437     2.1609
H     -0.2797    -0.0366    -3.0992
H     -0.2050     0.0026    -5.5586
H     -2.1791     0.7700    -6.8502
H     -4.2309     1.4962    -5.6626
H     -4.3212     1.4564    -3.2025
H     -0.9187     3.1000    -0.5168
H     -1.6679     5.3544     0.1185
H     -4.0873     5.8649     0.2843
H     -5.7612     4.1020    -0.1936
H     -5.0440     1.8498    -0.8314
H     -4.5487    -0.3057    -1.4896
H     -4.0627    -0.2505     0.2551
H     -4.6437    -2.7668     0.5117
H     -3.5103    -4.9856     0.4495
H     -1.4139    -5.2686    -0.8683
H     -0.3744    -2.8347    -3.3861
H      0.2530    -4.2220    -2.4079
H      0.1818    -3.6945     0.7835
H      1.4380    -5.1797     2.2827
H      3.8553    -5.5752     1.9096
H      5.0113    -4.4787     0.0140
H      3.7956    -3.0000    -1.4931
H      1.5823    -2.9860    -4.2952
H      3.2023    -2.1798    -5.9247
H      4.7773    -0.3600    -5.3423
H      4.7253     0.6448    -3.0777
H      3.0977    -0.1461    -1.4095
73
{"conf": 10, "E": 134.11, "rms": -1.0, "geom": "OH", "total_charge": 0, "CA_charge": 1, "smiles": "C[C:1]#[6N:2]->[Mn+:3]1(<-[3C-:4]#[O+:5])(<-[4H-:6])(<-[5C-:7]#[O+:8])<-[1P:9]([c:10]2[cH:11][cH:12][cH:13][cH:14][cH:15]2)([c:16]2[cH:17][cH:18][cH:19][cH:20][cH:21]2)[CH2:22][c:23]2[cH:24][cH:25][cH:26][c:27]([n:28]2)[CH2:29][2P:30]->1([c:31]1[cH:32][cH:33][cH:34][cH:35][cH:36]1)[c:37]1[cH:38][cH:39][cH:40][cH:41][cH:42]1", "smiles3D": "C([C:1]#[6N:2]->[Mn+:3]1(<-[3C-:4]#[O+:5])(<-[4H-:6])(<-[5C-:7]#[O+:8])<-[1P:9]([c:10]2[c:11]([H:46])[c:12]([H:47])[c:13]([H:48])[c:14]([H:49])[c:15]2[H:50])([c:16]2[c:17]([H:51])[c:18]([H:52])[c:19]([H:53])[c:20]([H:54])[c:21]2[H:55])[C:22]([H:56])([H:57])[c:23]2[c:24]([H:58])[c:25]([H:59])[c:26]([H:60])[c:27]([n:28]2)[C:29]([H:61])([H:62])[2P:30]->1([c:31]1[c:32]([H:63])[c:33]([H:64])[c:34]([H:65])[c:35]([H:66])[c:36]1[H:67])[c:37]1[c:38]([H:68])[c:39]([H:69])[c:40]([H:70])[c:41]([H:71])[c:42]1[H:72])([H:43])([H:44])[H:45]", "smiles3Dx": "C([C:1]#[6N:2]->[Mn+:3]1(<-[3C-:4]#[O+:5])(<-[4H-:6])(<-[5C-:7]#[O+:8])<-[1P:9]([c:10]2[c:11]([H:46])[c:12]([H:47])[c:13]([H:48])[c:14]([H:49])[c:15]2[H:50])([c:16]2[c:17]([H:51])[c:18]([H:52])[c:19]([H:53])[c:20]([H:54])[c:21]2[H:55])[C:22]([H:56])([H:57])[c:23]2[c:24]([H:58])[c:25]([H:59])[c:26]([H:60])[c:27]([n:28]2)[C:29]([H:61])([H:62])[2P:30]->1([c:31]1[c:32]([H:63])[c:33]([H:64])[c:34]([H:65])[c:35]([H:66])[c:36]1[H:67])[c:37]1[c:38]([H:68])[c:39]([H:69])[c:40]([H:70])[c:41]([H:71])[c:42]1[H:72])([H:43])([H:44])[H:45]", "dummies": []}
C      3.6725    -2.0929     2.6319
C      2.5947    -1.4805     1.8564
N      1.6845    -0.9721     1.2061
Mn     0.0000     0.0000     0.0000
C     -0.6873     1.0260     1.9263
O     -1.0445     1.5716     2.9408
H      1.1722     1.3838    -0.2979
C      0.8318    -0.9912    -1.8928
O      1.2681    -1.5132    -2.8884
P     -1.8242     1.4490    -1.3942
C     -3.4521     1.5206    -0.6522
C     -4.5584     0.8820    -1.2437
C     -5.8363     1.0446    -0.7000
C     -6.0198     1.8246     0.4439
C     -4.9235     2.4380     1.0527
C     -3.6455     2.2879     0.5080
C     -1.3656     3.1753    -1.5012
C     -0.4987     3.7294    -0.5475
C     -0.1575     5.0839    -0.6053
C     -0.6926     5.8992    -1.6050
C     -1.5812     5.3637    -2.5401
C     -1.9263     4.0097    -2.4858
C     -2.0522     0.9486    -3.1182
C     -2.2040    -0.5371    -3.2333
C     -2.5112    -1.1746    -4.4414
C     -2.5957    -2.5750    -4.4657
C     -2.3596    -3.3153    -3.2975
C     -2.0604    -2.6311    -2.1135
N     -2.0016    -1.2871    -2.1354
C     -1.6813    -3.3326    -0.8464
P     -1.5613    -2.1655     0.5287
C     -3.2401    -1.7501     1.0127
C     -3.4521    -0.9444     2.1434
C     -4.7480    -0.6637     2.5835
C     -5.8473    -1.1748     1.8925
C     -5.6518    -1.9551     0.7516
C     -4.3573    -2.2386     0.3050
C     -0.9090    -3.2072     1.8331
C     -1.6795    -3.5567     2.9605
C     -1.1441    -4.3928     3.9459
C      0.1470    -4.9064     3.8071
C      0.9003    -4.5996     2.6729
C      0.3704    -3.7648     1.6854
H      4.4911    -1.3577     2.7735
H      3.2814    -2.4083     3.6211
H      4.0594    -2.9796     2.0890
H     -4.4596     0.2663    -2.1227
H     -6.6853     0.5576    -1.1619
H     -7.0095     1.9424     0.8656
H     -5.0646     3.0355     1.9439
H     -2.8127     2.7897     0.9819
H     -0.1065     3.1300     0.2582
H      0.5139     5.5041     0.1324
H     -0.4300     6.9483    -1.6465
H     -2.0102     6.0005    -3.3030
H     -2.6387     3.6333    -3.2042
H     -2.9572     1.4372    -3.5326
H     -1.1672     1.2685    -3.7073
H     -2.6760    -0.6012    -5.3448
H     -2.8270    -3.0859    -5.3912
H     -2.3948    -4.3971    -3.3192
H     -0.6947    -3.8181    -0.9929
H     -2.4299    -4.1164    -0.6088
H     -2.6174    -0.5873     2.7254
H     -4.8994    -0.0573     3.4669
H     -6.8508    -0.9562     2.2337
H     -6.5062    -2.3370     0.2079
H     -4.2608    -2.8371    -0.5850
H     -2.6943    -3.2203     3.0914
H     -1.7362    -4.6518     4.8142
H      0.5571    -5.5548     4.5705
H      1.8936    -5.0132     2.5552
H      0.9590    -3.5604     0.8006
73
{"conf": 11, "E": 152.0, "rms": -1.0, "geom": "OH", "total_charge": 0, "CA_charge": 1, "smiles": "C[C:1]#[6N:2]->[Mn+:3]1(<-[3C-:4]#[O+:5])(<-[4H-:6])(<-[5C-:7]#[O+:8])<-[1P:9]([c:10]2[cH:11][cH:12][cH:13][cH:14][cH:15]2)([c:16]2[cH:17][cH:18][cH:19][cH:20][cH:21]2)[CH2:22][c:23]2[cH:24][cH:25][cH:26][c:27]([n:28]2)[CH2:29][2P:30]->1([c:31]1[cH:32][cH:33][cH:34][cH:35][cH:36]1)[c:37]1[cH:38][cH:39][cH:40][cH:41][cH:42]1", "smiles3D": "C([C:1]#[6N:2]->[Mn+:3]1(<-[3C-:4]#[O+:5])(<-[4H-:6])(<-[5C-:7]#[O+:8])<-[1P:9]([c:10]2[c:11]([H:46])[c:12]([H:47])[c:13]([H:48])[c:14]([H:49])[c:15]2[H:50])([c:16]2[c:17]([H:51])[c:18]([H:52])[c:19]([H:53])[c:20]([H:54])[c:21]2[H:55])[C:22]([H:56])([H:57])[c:23]2[c:24]([H:58])[c:25]([H:59])[c:26]([H:60])[c:27]([n:28]2)[C:29]([H:61])([H:62])[2P:30]->1([c:31]1[c:32]([H:63])[c:33]([H:64])[c:34]([H:65])[c:35]([H:66])[c:36]1[H:67])[c:37]1[c:38]([H:68])[c:39]([H:69])[c:40]([H:70])[c:41]([H:71])[c:42]1[H:72])([H:43])([H:44])[H:45]", "smiles3Dx": "C([C:1]#[6N:2]->[Mn+:3]1(<-[3C-:4]#[O+:5])(<-[4H-:6])(<-[5C-:7]#[O+:8])<-[1P:9]([c:10]2[c:11]([H:46])[c:12]([H:47])[c:13]([H:48])[c:14]([H:49])[c:15]2[H:50])([c:16]2[c:17]([H:51])[c:18]([H:52])[c:19]([H:53])[c:20]([H:54])[c:21]2[H:55])[C:22]([H:56])([H:57])[c:23]2[c:24]([H:58])[c:25]([H:59])[c:26]([H:60])[c:27]([n:28]2)[C:29]([H:61])([H:62])[2P:30]->1([c:31]1[c:32]([H:63])[c:33]([H:64])[c:34]([H:65])[c:35]([H:66])[c:36]1[H:67])[c:37]1[c:38]([H:68])[c:39]([H:69])[c:40]([H:70])[c:41]([H:71])[c:42]1[H:72])([H:43])([H:44])[H:45]", "dummies": []}
C     -2.1669    -4.4180    -0.7518
C     -1.5151    -3.1289    -0.5263
N     -0.9763    -2.0409    -0.3398
Mn     0.0000     0.0000     0.0000
C     -1.0664     0.1596     2.0179
O     -1.6280     0.2425     3.0818
H      1.3531    -0.9310     0.8252
C      1.1037    -0.1685    -1.9994
O      1.6876    -0.2550    -3.0509
P      1.5251     2.1908     0.5678
C      3.1942     1.7265     1.0054
C      3.7643     0.5673     0.4604
C      5.0790     0.2125     0.7780
C      5.8377     1.0220     1.6273
C      5.2866     2.1943     2.1508
C      3.9727     2.5533     1.8352
C      0.9424     3.0761     2.0142
C      0.5732     4.4346     1.9599
C      0.1265     5.0871     3.1135
C      0.0547     4.4002     4.3274
C      0.4376     3.0594     4.3933
C      0.8841     2.4019     3.2440
C      1.8135     3.3988    -0.7473
C      0.5190     3.9266    -1.2582
C      0.3695     5.1300    -1.9593
C     -0.9271     5.5412    -2.3182
C     -2.0385     4.7485    -1.9802
C     -1.8139     3.5439    -1.3023
N     -0.5674     3.2023    -0.9753
C     -2.8502     2.5756    -0.8814
P     -2.2689     0.9036    -1.2326
C     -2.1664     0.7566    -3.0197
C     -1.5753    -0.3880    -3.5791
C     -1.4778    -0.5333    -4.9653
C     -1.9797     0.4585    -5.8092
C     -2.5910     1.5906    -5.2672
C     -2.6935     1.7409    -3.8805
C     -3.6740    -0.1032    -0.7611
C     -4.1639    -0.0283     0.5527
C     -5.2337    -0.8315     0.9573
C     -5.8251    -1.7167     0.0543
C     -5.3505    -1.7963    -1.2564
C     -4.2811    -0.9947    -1.6680
H     -3.2657    -4.2960    -0.6574
H     -1.9219    -4.7824    -1.7705
H     -1.8092    -5.1504     0.0006
H      3.2057    -0.0551    -0.2221
H      5.5126    -0.6861     0.3586
H      6.8560     0.7471     1.8702
H      5.8803     2.8291     2.7958
H      3.5753     3.4775     2.2331
H      0.6326     5.0121     1.0540
H     -0.1595     6.1300     3.0672
H     -0.2900     4.9093     5.2181
H      0.3917     2.5296     5.3359
H      1.1915     1.3661     3.3149
H      2.4296     4.2347    -0.3531
H      2.3594     2.9070    -1.5793
H      1.2282     5.7425    -2.2026
H     -1.0702     6.4725    -2.8503
H     -3.0395     5.0584    -2.2513
H     -3.0188     2.6824     0.2100
H     -3.8045     2.7683    -1.4129
H     -1.2140    -1.1843    -2.9440
H     -1.0197    -1.4195    -5.3850
H     -1.9051     0.3447    -6.8829
H     -2.9917     2.3523    -5.9237
H     -3.1905     2.6223    -3.5150
H     -3.7227     0.6514     1.2679
H     -5.6034    -0.7680     1.9725
H     -6.6523    -2.3394     0.3694
H     -5.8114    -2.4823    -1.9555
H     -3.9499    -1.0892    -2.6890
73
{"conf": 12, "E": 132.85, "rms": -1.0, "geom": "OH", "total_charge": 0, "CA_charge": 1, "smiles": "C[C:1]#[6N:2]->[Mn+:3]1(<-[3C-:4]#[O+:5])(<-[4H-:6])(<-[5C-:7]#[O+:8])<-[1P:9]([c:10]2[cH:11][cH:12][cH:13][cH:14][cH:15]2)([c:16]2[cH:17][cH:18][cH:19][cH:20][cH:21]2)[CH2:22][c:23]2[cH:24][cH:25][cH:26][c:27]([n:28]2)[CH2:29][2P:30]->1([c:31]1[cH:32][cH:33][cH:34][cH:35][cH:36]1)[c:37]1[cH:38][cH:39][cH:40][cH:41][cH:42]1", "smiles3D": "C([C:1]#[6N:2]->[Mn+:3]1(<-[3C-:4]#[O+:5])(<-[4H-:6])(<-[5C-:7]#[O+:8])<-[1P:9]([c:10]2[c:11]([H:46])[c:12]([H:47])[c:13]([H:48])[c:14]([H:49])[c:15]2[H:50])([c:16]2[c:17]([H:51])[c:18]([H:52])[c:19]([H:53])[c:20]([H:54])[c:21]2[H:55])[C:22]([H:56])([H:57])[c:23]2[c:24]([H:58])[c:25]([H:59])[c:26]([H:60])[c:27]([n:28]2)[C:29]([H:61])([H:62])[2P:30]->1([c:31]1[c:32]([H:63])[c:33]([H:64])[c:34]([H:65])[c:35]([H:66])[c:36]1[H:67])[c:37]1[c:38]([H:68])[c:39]([H:69])[c:40]([H:70])[c:41]([H:71])[c:42]1[H:72])([H:43])([H:44])[H:45]", "smiles3Dx": "C([C:1]#[6N:2]->[Mn+:3]1(<-[3C-:4]#[O+:5])(<-[4H-:6])(<-[5C-:7]#[O+:8])<-[1P:9]([c:10]2[c:11]([H:46])[c:12]([H:47])[c:13]([H:48])[c:14]([H:49])[c:15]2[H:50])([c:16]2[c:17]([H:51])[c:18]([H:52])[c:19]([H:53])[c:20]([H:54])[c:21]2[H:55])[C:22]([H:56])([H:57])[c:23]2[c:24]([H:58])[c:25]([H:59])[c:26]([H:60])[c:27]([n:28]2)[C:29]([H:61])([H:62])[2P:30]->1([c:31]1[c:32]([H:63])[c:33]([H:64])[c:34]([H:65])[c:35]([H:66])[c:36]1[H:67])[c:37]1[c:38]([H:68])[c:39]([H:69])[c:40]([H:70])[c:41]([H:71])[c:42]1[H:72])([H:43])([H:44])[H:45]", "dummies": []}
C     -2.8517     3.9053    -1.1892
C     -2.0080     2.7641    -0.8376
N     -1.3048     1.7997    -0.5461
Mn     0.0000     0.0000     0.0000
C      0.5181    -0.2984    -2.2088
O      0.7900    -0.4519    -3.3736
H      1.4008     1.1805     0.1113
C     -0.4750     0.4329     2.2007
O     -0.7249     0.6598     3.3584
P      1.7463    -1.9637     0.6761
C      3.4518    -1.4394     0.5436
C      3.8152    -0.1551     0.9750
C      5.1480     0.2618     0.9091
C      6.1321    -0.6101     0.4379
C      5.7876    -1.9078     0.0525
C      4.4561    -2.3299     0.1181
C      1.6207    -3.4188    -0.3633
C      1.9827    -3.3307    -1.7174
C      1.9636    -4.4662    -2.5312
C      1.5834    -5.7002    -2.0008
C      1.2039    -5.7961    -0.6602
C      1.2075    -4.6605     0.1558
C      1.6651    -2.5237     2.3916
C      0.2465    -2.7298     2.8277
C     -0.0886    -3.1335     4.1257
C     -1.4421    -3.1943     4.4884
C     -2.4350    -2.8326     3.5662
C     -2.0509    -2.4353     2.2798
N     -0.7413    -2.4205     1.9664
C     -3.0373    -1.9570     1.2575
P     -2.2124    -1.5482    -0.3001
C     -3.4782    -0.7552    -1.2907
C     -3.1072     0.0693    -2.3638
C     -4.0805     0.6823    -3.1576
C     -5.4345     0.4635    -2.8985
C     -5.8163    -0.3777    -1.8514
C     -4.8463    -0.9929    -1.0535
C     -1.9381    -3.0932    -1.1661
C     -2.1145    -4.3373    -0.5289
C     -2.0002    -5.5240    -1.2597
C     -1.6900    -5.4848    -2.6203
C     -1.4849    -4.2578    -3.2530
C     -1.6096    -3.0679    -2.5313
H     -3.8388     3.5391    -1.5396
H     -2.3658     4.4889    -1.9979
H     -2.9911     4.5510    -0.2980
H      3.0791     0.5132     1.3970
H      5.4202     1.2565     1.2378
H      7.1641    -0.2874     0.3912
H      6.5552    -2.5917    -0.2862
H      4.2303    -3.3526    -0.1474
H      2.3218    -2.3926    -2.1341
H      2.2544    -4.3912    -3.5709
H      1.5713    -6.5798    -2.6310
H      0.8932    -6.7506    -0.2554
H      0.8880    -4.7749     1.1791
H      2.1303    -1.7526     3.0412
H      2.2324    -3.4711     2.5025
H      0.6816    -3.3783     4.8461
H     -1.7198    -3.4992     5.4890
H     -3.4790    -2.8505     3.8522
H     -3.5456    -1.0489     1.6448
H     -3.7946    -2.7486     1.0862
H     -2.0679     0.2407    -2.5940
H     -3.7839     1.3251    -3.9763
H     -6.1874     0.9378    -3.5145
H     -6.8664    -0.5580    -1.6607
H     -5.1833    -1.6511    -0.2687
H     -2.3426    -4.4178     0.5211
H     -2.1428    -6.4772    -0.7671
H     -1.5948    -6.4057    -3.1808
H     -1.2357    -4.2279    -4.3058
H     -1.4700    -2.1303    -3.0487
73
{"conf": 13, "E": 143.33, "rms": -1.0, "geom": "OH", "total_charge": 0, "CA_charge": 1, "smiles": "C[C:1]#[6N:2]->[Mn+:3]1(<-[3C-:4]#[O+:5])(<-[4H-:6])(<-[5C-:7]#[O+:8])<-[1P:9]([c:10]2[cH:11][cH:12][cH:13][cH:14][cH:15]2)([c:16]2[cH:17][cH:18][cH:19][cH:20][cH:21]2)[CH2:22][c:23]2[cH:24][cH:25][cH:26][c:27]([n:28]2)[CH2:29][2P:30]->1([c:31]1[cH:32][cH:33][cH:34][cH:35][cH:36]1)[c:37]1[cH:38][cH:39][cH:40][cH:41][cH:42]1", "smiles3D": "C([C:1]#[6N:2]->[Mn+:3]1(<-[3C-:4]#[O+:5])(<-[4H-:6])(<-[5C-:7]#[O+:8])<-[1P:9]([c:10]2[c:11]([H:46])[c:12]([H:47])[c:13]([H:48])[c:14]([H:49])[c:15]2[H:50])([c:16]2[c:17]([H:51])[c:18]([H:52])[c:19]([H:53])[c:20]([H:54])[c:21]2[H:55])[C:22]([H:56])([H:57])[c:23]2[c:24]([H:58])[c:25]([H:59])[c:26]([H:60])[c:27]([n:28]2)[C:29]([H:61])([H:62])[2P:30]->1([c:31]1[c:32]([H:63])[c:33]([H:64])[c:34]([H:65])[c:35]([H:66])[c:36]1[H:67])[c:37]1[c:38]([H:68])[c:39]([H:69])[c:40]([H:70])[c:41]([H:71])[c:42]1[H:72])([H:43])([H:44])[H:45]", "smiles3Dx": "C([C:1]#[6N:2]->[Mn+:3]1(<-[3C-:4]#[O+:5])(<-[4H-:6])(<-[5C-:7]#[O+:8])<-[1P:9]([c:10]2[c:11]([H:46])[c:12]([H:47])[c:13]([H:48])[c:14]([H:49])[c:15]2[H:50])([c:16]2[c:17]([H:51])[c:18]([H:52])[c:19]([H:53])[c:20]([H:54])[c:21]2[H:55])[C:22]([H:56])([H:57])[c:23]2[c:24]([H:58])[c:25]([H:59])[c:26]([H:60])[c:27]([n:28]2)[C:29]([H:61])([H:62])[2P:30]->1([c:31]1[c:32]([H:63])[c:33]([H:64])[c:34]([H:65])[c:35]([H:66])[c:36]1[H:67])[c:37]1[c:38]([H:68])[c:39]([H:69])[c:40]([H:70])[c:41]([H:71])[c:42]1[H:72])([H:43])([H:44])[H:45]", "dummies": []}
C      4.4793     1.6133     1.4549
C      3.1697     1.1327     1.0168
N      2.0649     0.7346     0.6564
Mn     0.0000     0.0000     0.0000
C      0.0668     1.5428    -1.6886
O      0.1077     2.3573    -2.5770
H      0.8818    -1.2074    -1.0719
C      0.0653    -1.4856     1.7427
O      0.0996    -2.2641     2.6629
P     -2.2747    -1.1314    -1.0299
C     -2.6787    -2.6710    -0.2029
C     -1.6415    -3.5436     0.1602
C     -1.9233    -4.7555     0.7962
C     -3.2465    -5.1203     1.0508
C     -4.2899    -4.2841     0.6481
C     -4.0139    -3.0707     0.0098
C     -2.0019    -1.6053    -2.7377
C     -1.6986    -0.6173    -3.6868
C     -1.4857    -0.9587    -5.0250
C     -1.5785    -2.2911    -5.4306
C     -1.8909    -3.2830    -4.4990
C     -2.1062    -2.9474    -3.1584
C     -3.8200    -0.1999    -1.1288
C     -3.5367     1.2449    -1.2649
C     -3.7159     1.9970    -2.4332
C     -3.2462     3.3202    -2.4572
C     -2.5652     3.8456    -1.3466
C     -2.4048     3.0380    -0.2125
N     -2.9450     1.8064    -0.2081
C     -1.4918     3.3797     0.9213
P     -0.9422     1.8551     1.7232
C     -2.3480     1.3356     2.6981
C     -2.8974     2.1938     3.6649
C     -4.0013     1.7849     4.4197
C     -4.5601     0.5200     4.2153
C     -4.0117    -0.3396     3.2597
C     -2.9064     0.0657     2.5068
C      0.2849     2.3400     2.9324
C      1.2192     3.3510     2.6445
C      2.2053     3.6843     3.5782
C      2.2796     3.0024     4.7947
C      1.3743     1.9770     5.0762
C      0.3870     1.6385     4.1464
H      5.2762     1.0305     0.9492
H      4.5683     1.4892     2.5538
H      4.5831     2.6872     1.1963
H     -0.6144    -3.3009    -0.0769
H     -1.1156    -5.4176     1.0801
H     -3.4642    -6.0608     1.5401
H     -5.3161    -4.5834     0.8185
H     -4.8521    -2.4844    -0.3308
H     -1.6404     0.4203    -3.4014
H     -1.2528    -0.1884    -5.7488
H     -1.4143    -2.5542    -6.4675
H     -1.9700    -4.3147    -4.8168
H     -2.3573    -3.7461    -2.4785
H     -4.4046    -0.3523    -0.1988
H     -4.4170    -0.5535    -1.9967
H     -4.1812     1.5643    -3.3095
H     -3.3640     3.9186    -3.3511
H     -2.1325     4.8370    -1.3888
H     -2.0277     4.0205     1.6501
H     -0.6171     3.9292     0.5244
H     -2.4696     3.1719     3.8425
H     -4.4226     2.4480     5.1641
H     -5.4151     0.2051     4.7993
H     -4.4419    -1.3205     3.1023
H     -2.4935    -0.6095     1.7778
H      1.2206     3.8660     1.6966
H      2.9227     4.4624     3.3515
H      3.0472     3.2592     5.5132
H      1.4434     1.4372     6.0117
H     -0.2860     0.8222     4.3745
73
{"conf": 14, "E": 134.11, "rms": -1.0, "geom": "OH", "total_charge": 0, "CA_charge": 1, "smiles": "C[C:1]#[6N:2]->[Mn+:3]1(<-[3C-:4]#[O+:5])(<-[4H-:6])(<-[5C-:7]#[O+:8])<-[1P:9]([c:10]2[cH:11][cH:12][cH:13][cH:14][cH:15]2)([c:16]2[cH:17][cH:18][cH:19][cH:20][cH:21]2)[CH2:22][c:23]2[cH:24][cH:25][cH:26][c:27]([n:28]2)[CH2:29][2P:30]->1([c:31]1[cH:32][cH:33][cH:34][cH:35][cH:36]1)[c:37]1[cH:38][cH:39][cH:40][cH:41][cH:42]1", "smiles3D": "C([C:1]#[6N:2]->[Mn+:3]1(<-[3C-:4]#[O+:5])(<-[4H-:6])(<-[5C-:7]#[O+:8])<-[1P:9]([c:10]2[c:11]([H:46])[c:12]([H:47])[c:13]([H:48])[c:14]([H:49])[c:15]2[H:50])([c:16]2[c:17]([H:51])[c:18]([H:52])[c:19]([H:53])[c:20]([H:54])[c:21]2[H:55])[C:22]([H:56])([H:57])[c:23]2[c:24]([H:58])[c:25]([H:59])[c:26]([H:60])[c:27]([n:28]2)[C:29]([H:61])([H:62])[2P:30]->1([c:31]1[c:32]([H:63])[c:33]([H:64])[c:34]([H:65])[c:35]([H:66])[c:36]1[H:67])[c:37]1[c:38]([H:68])[c:39]([H:69])[c:40]([H:70])[c:41]([H:71])[c:42]1[H:72])([H:43])([H:44])[H:45]", "smiles3Dx": "C([C:1]#[6N:2]->[Mn+:3]1(<-[3C-:4]#[O+:5])(<-[4H-:6])(<-[5C-:7]#[O+:8])<-[1P:9]([c:10]2[c:11]([H:46])[c:12]([H:47])[c:13]([H:48])[c:14]([H:49])[c:15]2[H:50])([c:16]2[c:17]([H:51])[c:18]([H:52])[c:19]([H:53])[c:20]([H:54])[c:21]2[H:55])[C:22]([H:56])([H:57])[c:23]2[c:24]([H:58])[c:25]([H:59])[c:26]([H:60])[c:27]([n:28]2)[C:29]([H:61])([H:62])[2P:30]->1([c:31]1[c:32]([H:63])[c:33]([H:64])[c:34]([H:65])[c:35]([H:66])[c:36]1[H:67])[c:37]1[c:38]([H:68])[c:39]([H:69])[c:40]([H:70])[c:41]([H:71])[c:42]1[H:72])([H:43])([H:44])[H:45]", "dummies": []}
C     -4.5147     1.8561    -0.9837
C     -3.1890     1.3123    -0.6915
N     -2.0722     0.8625    -0.4465
Mn     0.0000     0.0000     0.0000
C     -0.4074     0.2754     2.2395
O     -0.6206     0.4211     3.4174
H     -0.8361    -1.6319     0.1233
C      0.2657    -0.3307    -2.2485
O      0.4019    -0.5109    -3.4332
P      2.3245    -1.3300     0.4459
C      3.6768    -0.8601    -0.6293
C      3.6483    -1.2474    -1.9790
C      4.7337    -0.9766    -2.8163
C      5.8574    -0.3179    -2.3139
C      5.8889     0.0876    -0.9779
C      4.8016    -0.1712    -0.1377
C      2.1624    -3.0837     0.1288
C      1.1529    -3.5495    -0.7268
C      1.0362    -4.9148    -1.0041
C      1.9367    -5.8232    -0.4433
C      2.9643    -5.3654     0.3845
C      3.0858    -4.0007     0.6639
C      2.9472    -1.2476     2.1429
C      2.9131     0.1568     2.6626
C      3.4488     0.5168     3.9051
C      3.3377     1.8494     4.3300
C      2.6857     2.7940     3.5231
C      2.1708     2.3856     2.2871
N      2.3112     1.1000     1.9162
C      1.3609     3.2881     1.4091
P      1.0316     2.5112    -0.1895
C      2.5523     2.6023    -1.1405
C      3.7408     3.1226    -0.5888
C      4.8879     3.2462    -1.3791
C      4.8687     2.8421    -2.7151
C      3.7050     2.3001    -3.2621
C      2.5552     2.1752    -2.4784
C     -0.0965     3.6855    -0.9383
C      0.2747     4.4668    -2.0512
C     -0.6250     5.3911    -2.5924
C     -1.8864     5.5637    -2.0189
C     -2.2454     4.8247    -0.8906
C     -1.3506     3.8998    -0.3459
H     -4.4610     2.4886    -1.8936
H     -4.8575     2.4716    -0.1269
H     -5.2280     1.0233    -1.1518
H      2.7966    -1.7786    -2.3818
H      4.7060    -1.2834    -3.8537
H      6.6982    -0.1098    -2.9627
H      6.7548     0.6114    -0.5942
H      4.8637     0.1650     0.8844
H      0.4724    -2.8636    -1.2049
H      0.2533    -5.2675    -1.6631
H      1.8469    -6.8795    -0.6615
H      3.6732    -6.0680     0.8033
H      3.9085    -3.6756     1.2826
H      3.9911    -1.6198     2.1765
H      2.3141    -1.8887     2.7916
H      3.9362    -0.2184     4.5327
H      3.7411     2.1455     5.2896
H      2.5720     3.8163     3.8608
H      0.3949     3.4973     1.9128
H      1.8958     4.2482     1.2565
H      3.8105     3.4403     0.4377
H      5.7964     3.6513    -0.9524
H      5.7590     2.9377    -3.3228
H      3.6904     1.9851    -4.2974
H      1.6513     1.8074    -2.9375
H      1.2506     4.4002    -2.5020
H     -0.3389     5.9831    -3.4523
H     -2.5790     6.2815    -2.4390
H     -3.2155     4.9720    -0.4337
H     -1.6364     3.3560     0.5450
73
{"conf": 15, "E": 143.24, "rms": -1.0, "geom": "OH", "total_charge": 0, "CA_charge": 1, "smiles": "C[C:1]#[6N:2]->[Mn+:3]1(<-[3C-:4]#[O+:5])(<-[4H-:6])(<-[5C-:7]#[O+:8])<-[1P:9]([c:10]2[cH:11][cH:12][cH:13][cH:14][cH:15]2)([c:16]2[cH:17][cH:18][cH:19][cH:20][cH:21]2)[CH2:22][c:23]2[cH:24][cH:25][cH:26][c:27]([n:28]2)[CH2:29][2P:30]->1([c:31]1[cH:32][cH:33][cH:34][cH:35][cH:36]1)[c:37]1[cH:38][cH:39][cH:40][cH:41][cH:42]1", "smiles3D": "C([C:1]#[6N:2]->[Mn+:3]1(<-[3C-:4]#[O+:5])(<-[4H-:6])(<-[5C-:7]#[O+:8])<-[1P:9]([c:10]2[c:11]([H:46])[c:12]([H:47])[c:13]([H:48])[c:14]([H:49])[c:15]2[H:50])([c:16]2[c:17]([H:51])[c:18]([H:52])[c:19]([H:53])[c:20]([H:54])[c:21]2[H:55])[C:22]([H:56])([H:57])[c:23]2[c:24]([H:58])[c:25]([H:59])[c:26]([H:60])[c:27]([n:28]2)[C:29]([H:61])([H:62])[2P:30]->1([c:31]1[c:32]([H:63])[c:33]([H:64])[c:34]([H:65])[c:35]([H:66])[c:36]1[H:67])[c:37]1[c:38]([H:68])[c:39]([H:69])[c:40]([H:70])[c:41]([H:71])[c:42]1[H:72])([H:43])([H:44])[H:45]", "smiles3Dx": "C([C:1]#[6N:2]->[Mn+:3]1(<-[3C-:4]#[O+:5])(<-[4H-:6])(<-[5C-:7]#[O+:8])<-[1P:9]([c:10]2[c:11]([H:46])[c:12]([H:47])[c:13]([H:48])[c:14]([H:49])[c:15]2[H:50])([c:16]2[c:17]([H:51])[c:18]([H:52])[c:19]([H:53])[c:20]([H:54])[c:21]2[H:55])[C:22]([H:56])([H:57])[c:23]2[c:24]([H:58])[c:25]([H:59])[c:26]([H:60])[c:27]([n:28]2)[C:29]([H:61])([H:62])[2P:30]->1([c:31]1[c:32]([H:63])[c:33]([H:64])[c:34]([H:65])[c:35]([H:66])[c:36]1[H:67])[c:37]1[c:38]([H:68])[c:39]([H:69])[c:40]([H:70])[c:41]([H:71])[c:42]1[H:72])([H:43])([H:44])[H:45]", "dummies": []}
C     -0.5493    -4.2014    -2.6154
C     -0.4000    -2.9675    -1.8455
N     -0.2657    -1.9315    -1.1992
Mn     0.0000     0.0000     0.0000
C     -0.8087     1.1903    -1.7821
O     -1.2348     1.8193    -2.7186
H     -1.7376    -0.2363     0.5563
C      0.6640    -1.2054     1.8302
O      1.0060    -1.8490     2.7908
P     -0.0987     2.2570     1.4804
C      0.6768     3.6915     0.7455
C      0.6697     4.9266     1.4158
C      1.2904     6.0403     0.8416
C      1.9200     5.9283    -0.4013
C      1.9245     4.7035    -1.0739
C      1.3015     3.5902    -0.5035
C     -1.7870     2.7499     1.8073
C     -2.3990     3.7566     1.0385
C     -3.7309     4.1103     1.2742
C     -4.4690     3.4476     2.2576
C     -3.8808     2.4187     2.9968
C     -2.5489     2.0611     2.7660
C      0.6811     2.1044     3.1054
C      2.0315     1.4835     2.9441
C      2.5978     0.6076     3.8808
C      3.7056    -0.1659     3.4957
C      4.1965    -0.0851     2.1826
C      3.6172     0.8438     1.3089
N      2.6101     1.6106     1.7370
C      3.8683     0.9086    -0.1449
P      2.5445     0.0580    -1.0298
C      3.2416    -1.5719    -1.2777
C      4.3237    -1.7508    -2.1588
C      4.8769    -3.0205    -2.3480
C      4.3627    -4.1184    -1.6548
C      3.2994    -3.9455    -0.7659
C      2.7454    -2.6764    -0.5727
C      2.5329     0.7145    -2.6990
C      3.5074     1.6283    -3.1521
C      3.4656     2.1039    -4.4667
C      2.4763     1.6583    -5.3454
C      1.5350     0.7211    -4.9170
C      1.5706     0.2429    -3.6046
H     -1.3763    -4.8056    -2.1895
H      0.3957    -4.7810    -2.5680
H     -0.7776    -3.9521    -3.6720
H      0.1753     5.0342     2.3724
H      1.2818     6.9907     1.3593
H      2.4013     6.7906    -0.8441
H      2.4104     4.6158    -2.0372
H      1.3129     2.6550    -1.0348
H     -1.8618     4.2639     0.2489
H     -4.1943     4.8925     0.6868
H     -5.5011     3.7204     2.4356
H     -4.4609     1.8899     3.7421
H     -2.1302     1.2354     3.3235
H      0.0587     1.4621     3.7588
H      0.7871     3.1041     3.5715
H      2.1525     0.4751     4.8586
H      4.1371    -0.8744     4.1906
H      4.9904    -0.7424     1.8515
H      4.8476     0.4419    -0.3825
H      3.8914     1.9752    -0.4432
H      4.7476    -0.9127    -2.6954
H      5.7069    -3.1526    -3.0301
H      4.7911    -5.1013    -1.8021
H      2.9044    -4.7955    -0.2245
H      1.9323    -2.5720     0.1193
H      4.3222     1.9627    -2.5329
H      4.2110     2.8102    -4.8091
H      2.4497     2.0263    -6.3628
H      0.7805     0.3596    -5.6037
H      0.8480    -0.5009    -3.2979
73
{"conf": 16, "E": 143.33, "rms": -1.0, "geom": "OH", "total_charge": 0, "CA_charge": 1, "smiles": "C[C:1]#[6N:2]->[Mn+:3]1(<-[3C-:4]#[O+:5])(<-[4H-:6])(<-[5C-:7]#[O+:8])<-[1P:9]([c:10]2[cH:11][cH:12][cH:13][cH:14][cH:15]2)([c:16]2[cH:17][cH:18][cH:19][cH:20][cH:21]2)[CH2:22][c:23]2[cH:24][cH:25][cH:26][c:27]([n:28]2)[CH2:29][2P:30]->1([c:31]1[cH:32][cH:33][cH:34][cH:35][cH:36]1)[c:37]1[cH:38][cH:39][cH:40][cH:41][cH:42]1", "smiles3D": "C([C:1]#[6N:2]->[Mn+:3]1(<-[3C-:4]#[O+:5])(<-[4H-:6])(<-[5C-:7]#[O+:8])<-[1P:9]([c:10]2[c:11]([H:46])[c:12]([H:47])[c:13]([H:48])[c:14]([H:49])[c:15]2[H:50])([c:16]2[c:17]([H:51])[c:18]([H:52])[c:19]([H:53])[c:20]([H:54])[c:21]2[H:55])[C:22]([H:56])([H:57])[c:23]2[c:24]([H:58])[c:25]([H:59])[c:26]([H:60])[c:27]([n:28]2)[C:29]([H:61])([H:62])[2P:30]->1([c:31]1[c:32]([H:63])[c:33]([H:64])[c:34]([H:65])[c:35]([H:66])[c:36]1[H:67])[c:37]1[c:38]([H:68])[c:39]([H:69])[c:40]([H:70])[c:41]([H:71])[c:42]1[H:72])([H:43])([H:44])[H:45]", "smiles3Dx": "C([C:1]#[6N:2]->[Mn+:3]1(<-[3C-:4]#[O+:5])(<-[4H-:6])(<-[5C-:7]#[O+:8])<-[1P:9]([c:10]2[c:11]([H:46])[c:12]([H:47])[c:13]([H:48])[c:14]([H:49])[c:15]2[H:50])([c:16]2[c:17]([H:51])[c:18]([H:52])[c:19]([H:53])[c:20]([H:54])[c:21]2[H:55])[C:22]([H:56])([H:57])[c:23]2[c:24]([H:58])[c:25]([H:59])[c:26]([H:60])[c:27]([n:28]2)[C:29]([H:61])([H:62])[2P:30]->1([c:31]1[c:32]([H:63])[c:33]([H:64])[c:34]([H:65])[c:35]([H:66])[c:36]1[H:67])[c:37]1[c:38]([H:68])[c:39]([H:69])[c:40]([H:70])[c:41]([H:71])[c:42]1[H:72])([H:43])([H:44])[H:45]", "dummies": []}
C      2.3946    -4.2860     0.8245
C      1.6840    -3.0332     0.5720
N      1.0931    -1.9760     0.3670
Mn     0.0000     0.0000     0.0000
C      1.3024     0.2929    -1.8585
O      1.9912     0.4417    -2.8371
H     -1.2037    -0.9679    -0.9994
C     -1.2209    -0.4186     1.8927
O     -1.8598    -0.6386     2.8915
P     -1.5605     2.1521    -0.6694
C     -3.0194     2.2579     0.3687
C     -3.5689     3.4985     0.7519
C     -4.7146     3.5411     1.5530
C     -5.3380     2.3571     1.9523
C     -4.8301     1.1263     1.5328
C     -3.6848     1.0776     0.7337
C     -2.2117     1.9423    -2.3270
C     -3.5988     1.8762    -2.5737
C     -4.0740     1.7159    -3.8793
C     -3.1792     1.6274    -4.9474
C     -1.8053     1.7043    -4.7133
C     -1.3242     1.8633    -3.4110
C     -0.8731     3.8220    -0.7323
C      0.5667     3.7687    -1.0647
C      1.1273     4.1468    -2.2918
C      2.4881     3.8831    -2.5166
C      3.2437     3.2055    -1.5454
C      2.6216     2.8403    -0.3439
N      1.3383     3.1886    -0.1426
C      3.2319     1.9048     0.6503
P      1.9165     1.0745     1.5720
C      1.3396     2.3088     2.7297
C      2.2326     2.9049     3.6353
C      1.7774     3.8748     4.5340
C      0.4315     4.2525     4.5347
C     -0.4617     3.6565     3.6404
C     -0.0094     2.6845     2.7439
C      2.7207    -0.1549     2.5941
C      2.2051    -0.4527     3.8676
C      2.7958    -1.4464     4.6534
C      3.8910    -2.1643     4.1684
C      4.3909    -1.8967     2.8921
C      3.8050    -0.9031     2.1016
H      1.8667    -5.1201     0.3185
H      2.4288    -4.4760     1.9170
H      3.4293    -4.2083     0.4319
H     -3.1541     4.4381     0.4244
H     -5.1281     4.4952     1.8534
H     -6.2273     2.3943     2.5681
H     -5.3310     0.2097     1.8162
H     -3.3354     0.1192     0.3740
H     -4.3285     1.9525    -1.7833
H     -5.1394     1.6638    -4.0635
H     -3.5506     1.5052    -5.9566
H     -1.1117     1.6450    -5.5421
H     -0.2602     1.9393    -3.2575
H     -1.4165     4.4238    -1.4920
H     -0.9817     4.3050     0.2602
H      0.5233     4.6077    -3.0628
H      2.9423     4.1568    -3.4600
H      4.2713     2.9302    -1.7454
H      3.8403     1.1547     0.1103
H      3.8823     2.4733     1.3451
H      3.2754     2.6156     3.6545
H      2.4675     4.3324     5.2308
H      0.0805     5.0041     5.2299
H     -1.5047     3.9462     3.6417
H     -0.7106     2.2322     2.0644
H      1.3404     0.0716     4.2532
H      2.3979    -1.6663     5.6356
H      4.3434    -2.9375     4.7757
H      5.2245    -2.4706     2.5082
H      4.1867    -0.7554     1.1036
73
{"conf": 17, "E": 147.53, "rms": -1.0, "geom": "OH", "total_charge": 0, "CA_charge": 1, "smiles": "C[C:1]#[6N:2]->[Mn+:3]1(<-[3C-:4]#[O+:5])(<-[4H-:6])(<-[5C-:7]#[O+:8])<-[1P:9]([c:10]2[cH:11][cH:12][cH:13][cH:14][cH:15]2)([c:16]2[cH:17][cH:18][cH:19][cH:20][cH:21]2)[CH2:22][c:23]2[cH:24][cH:25][cH:26][c:27]([n:28]2)[CH2:29][2P:30]->1([c:31]1[cH:32][cH:33][cH:34][cH:35][cH:36]1)[c:37]1[cH:38][cH:39][cH:40][cH:41][cH:42]1", "smiles3D": "C([C:1]#[6N:2]->[Mn+:3]1(<-[3C-:4]#[O+:5])(<-[4H-:6])(<-[5C-:7]#[O+:8])<-[1P:9]([c:10]2[c:11]([H:46])[c:12]([H:47])[c:13]([H:48])[c:14]([H:49])[c:15]2[H:50])([c:16]2[c:17]([H:51])[c:18]([H:52])[c:19]([H:53])[c:20]([H:54])[c:21]2[H:55])[C:22]([H:56])([H:57])[c:23]2[c:24]([H:58])[c:25]([H:59])[c:26]([H:60])[c:27]([n:28]2)[C:29]([H:61])([H:62])[2P:30]->1([c:31]1[c:32]([H:63])[c:33]([H:64])[c:34]([H:65])[c:35]([H:66])[c:36]1[H:67])[c:37]1[c:38]([H:68])[c:39]([H:69])[c:40]([H:70])[c:41]([H:71])[c:42]1[H:72])([H:43])([H:44])[H:45]", "smiles3Dx": "C([C:1]#[6N:2]->[Mn+:3]1(<-[3C-:4]#[O+:5])(<-[4H-:6])(<-[5C-:7]#[O+:8])<-[1P:9]([c:10]2[c:11]([H:46])[c:12]([H:47])[c:13]([H:48])[c:14]([H:49])[c:15]2[H:50])([c:16]2[c:17]([H:51])[c:18]([H:52])[c:19]([H:53])[c:20]([H:54])[c:21]2[H:55])[C:22]([H:56])([H:57])[c:23]2[c:24]([H:58])[c:25]([H:59])[c:26]([H:60])[c:27]([n:28]2)[C:29]([H:61])([H:62])[2P:30]->1([c:31]1[c:32]([H:63])[c:33]([H:64])[c:34]([H:65])[c:35]([H:66])[c:36]1[H:67])[c:37]1[c:38]([H:68])[c:39]([H:69])[c:40]([H:70])[c:41]([H:71])[c:42]1[H:72])([H:43])([H:44])[H:45]", "dummies": []}
C      1.6959     1.9974    -4.2325
C      1.1863     1.4014    -2.9986
N      0.7653     0.9053    -1.9567
Mn     0.0000     0.0000     0.0000
C     -1.2166     1.9074     0.3516
O     -1.8602     2.9104     0.5361
H     -1.4151    -0.6614    -0.9719
C      1.1354    -1.9407    -0.4293
O      1.7325    -2.9641    -0.6536
P     -1.1819    -1.2367     2.0973
C     -1.7411    -0.1845     3.4299
C     -1.2611     1.1245     3.5452
C     -1.6532     1.9283     4.6191
C     -2.5233     1.4240     5.5892
C     -2.9958     0.1126     5.4891
C     -2.6018    -0.6935     4.4168
C     -2.6573    -2.0915     1.5612
C     -2.6137    -3.4535     1.2170
C     -3.7689    -4.1010     0.7675
C     -4.9668    -3.3926     0.6419
C     -5.0099    -2.0320     0.9562
C     -3.8579    -1.3798     1.4054
C     -0.1819    -2.4850     2.9299
C      0.8620    -1.7817     3.7216
C      0.9099    -1.8087     5.1221
C      1.6080    -0.7945     5.7919
C      2.1712     0.2645     5.0658
C      2.0894     0.2461     3.6676
N      1.4941    -0.7959     3.0619
C      2.3368     1.4702     2.8443
P      2.2557     1.0997     1.0776
C      3.6973     0.0970     0.6991
C      3.8655    -0.3925    -0.6069
C      4.9696    -1.1837    -0.9337
C      5.9191    -1.4955     0.0402
C      5.7671    -1.0131     1.3414
C      4.6649    -0.2194     1.6754
C      2.5838     2.6977     0.3385
C      1.6662     3.7417     0.5319
C      1.8803     4.9917    -0.0552
C      3.0176     5.2133    -0.8341
C      3.9476     4.1880    -1.0179
C      3.7397     2.9353    -0.4319
H      2.2591     1.2334    -4.8067
H      2.3697     2.8425    -3.9815
H      0.8469     2.3688    -4.8423
H     -0.5696     1.5164     2.8212
H     -1.2759     2.9393     4.7032
H     -2.8250     2.0461     6.4219
H     -3.6615    -0.2816     6.2458
H     -2.9612    -1.7132     4.3627
H     -1.6955    -4.0196     1.2830
H     -3.7337    -5.1516     0.5097
H     -5.8589    -3.8957     0.2920
H     -5.9350    -1.4809     0.8463
H     -3.9044    -0.3214     1.6289
H      0.3055    -3.1362     2.1756
H     -0.8227    -3.1016     3.5961
H      0.3640    -2.5557     5.6841
H      1.6395    -0.7844     6.8736
H      2.6123     1.1065     5.5841
H      3.3326     1.8926     3.0901
H      1.5679     2.2294     3.0886
H      3.1499    -0.1511    -1.3792
H      5.0897    -1.5534    -1.9438
H      6.7741    -2.1087    -0.2137
H      6.5059    -1.2550     2.0947
H      4.5966     0.1253     2.6929
H      0.7892     3.5951     1.1463
H      1.1653     5.7899     0.0968
H      3.1824     6.1817    -1.2885
H      4.8339     4.3650    -1.6135
H      4.4922     2.1793    -0.5874
73
{"conf": 18, "E": 143.24, "rms": -1.0, "geom": "OH", "total_charge": 0, "CA_charge": 1, "smiles": "C[C:1]#[6N:2]->[Mn+:3]1(<-[3C-:4]#[O+:5])(<-[4H-:6])(<-[5C-:7]#[O+:8])<-[1P:9]([c:10]2[cH:11][cH:12][cH:13][cH:14][cH:15]2)([c:16]2[cH:17][cH:18][cH:19][cH:20][cH:21]2)[CH2:22][c:23]2[cH:24][cH:25][cH:26][c:27]([n:28]2)[CH2:29][2P:30]->1([c:31]1[cH:32][cH:33][cH:34][cH:35][cH:36]1)[c:37]1[cH:38][cH:39][cH:40][cH:41][cH:42]1", "smiles3D": "C([C:1]#[6N:2]->[Mn+:3]1(<-[3C-:4]#[O+:5])(<-[4H-:6])(<-[5C-:7]#[O+:8])<-[1P:9]([c:10]2[c:11]([H:46])[c:12]([H:47])[c:13]([H:48])[c:14]([H:49])[c:15]2[H:50])([c:16]2[c:17]([H:51])[c:18]([H:52])[c:19]([H:53])[c:20]([H:54])[c:21]2[H:55])[C:22]([H:56])([H:57])[c:23]2[c:24]([H:58])[c:25]([H:59])[c:26]([H:60])[c:27]([n:28]2)[C:29]([H:61])([H:62])[2P:30]->1([c:31]1[c:32]([H:63])[c:33]([H:64])[c:34]([H:65])[c:35]([H:66])[c:36]1[H:67])[c:37]1[c:38]([H:68])[c:39]([H:69])[c:40]([H:70])[c:41]([H:71])[c:42]1[H:72])([H:43])([H:44])[H:45]", "smiles3Dx": "C([C:1]#[6N:2]->[Mn+:3]1(<-[3C-:4]#[O+:5])(<-[4H-:6])(<-[5C-:7]#[O+:8])<-[1P:9]([c:10]2[c:11]([H:46])[c:12]([H:47])[c:13]([H:48])[c:14]([H:49])[c:15]2[H:50])([c:16]2[c:17]([H:51])[c:18]([H:52])[c:19]([H:53])[c:20]([H:54])[c:21]2[H:55])[C:22]([H:56])([H:57])[c:23]2[c:24]([H:58])[c:25]([H:59])[c:26]([H:60])[c:27]([n:28]2)[C:29]([H:61])([H:62])[2P:30]->1([c:31]1[c:32]([H:63])[c:33]([H:64])[c:34]([H:65])[c:35]([H:66])[c:36]1[H:67])[c:37]1[c:38]([H:68])[c:39]([H:69])[c:40]([H:70])[c:41]([H:71])[c:42]1[H:72])([H:43])([H:44])[H:45]", "dummies": []}
C     -0.7827     1.3149    -4.7384
C     -0.5409     0.9306    -3.3486
N     -0.3464     0.6054    -2.1801
Mn     0.0000     0.0000     0.0000
C     -0.1522    -2.2124    -0.5705
O     -0.2271    -3.3750    -0.8816
H      1.7888    -0.0817    -0.4220
C      0.3022     2.2054     0.5401
O      0.4625     3.3656     0.8271
P      0.8149    -0.6630     2.4883
C      2.5593    -0.3361     2.7128
C      2.9888     0.8345     3.3642
C      4.3540     1.1024     3.5024
C      5.2988     0.2213     2.9713
C      4.8797    -0.9220     2.2870
C      3.5157    -1.1955     2.1463
C     -0.0024     0.2063     3.8208
C     -1.0082     1.1388     3.5389
C     -1.6624     1.8074     4.5771
C     -1.3090     1.5530     5.9048
C     -0.2995     0.6306     6.1945
C      0.3537    -0.0424     5.1573
C      0.5979    -2.4132     2.8904
C     -0.7885    -2.8325     2.5200
C     -1.1065    -4.1052     2.0254
C     -2.3544    -4.2956     1.4087
C     -3.2362    -3.2133     1.2585
C     -2.8799    -1.9789     1.8164
N     -1.7132    -1.8584     2.4566
C     -3.5843    -0.7045     1.5706
P     -2.7202     0.2318     0.2916
C     -3.6278    -0.2173    -1.1844
C     -3.0479    -1.0426    -2.1569
C     -3.7652    -1.3953    -3.3040
C     -5.0726    -0.9374    -3.4818
C     -5.6664    -0.1299    -2.5092
C     -4.9510     0.2264    -1.3623
C     -3.1859     1.9508     0.5051
C     -2.6281     2.9138    -0.3494
C     -2.9735     4.2617    -0.2228
C     -3.8987     4.6586     0.7438
C     -4.4934     3.7049     1.5722
C     -4.1529     2.3539     1.4498
H      0.0680     0.9822    -5.3677
H     -0.8842     2.4176    -4.8043
H     -1.7175     0.8354    -5.0952
H      2.2796     1.5505     3.7563
H      4.6796     1.9993     4.0133
H      6.3551     0.4327     3.0760
H      5.6124    -1.5916     1.8553
H      3.2177    -2.0651     1.5781
H     -1.2912     1.3470     2.5223
H     -2.4430     2.5227     4.3514
H     -1.8148     2.0722     6.7085
H     -0.0219     0.4385     7.2227
H      1.1422    -0.7432     5.3986
H      1.3283    -3.0201     2.3203
H      0.7562    -2.5765     3.9749
H     -0.3825    -4.9095     2.0532
H     -2.6071    -5.2602     0.9882
H     -4.1594    -3.3295     0.7052
H     -3.5911    -0.1268     2.5158
H     -4.6309    -0.9033     1.2568
H     -2.0470    -1.4120    -2.0444
H     -3.3069    -2.0256    -4.0551
H     -5.6268    -1.2125    -4.3697
H     -6.6827     0.2176    -2.6423
H     -5.4362     0.8406    -0.6157
H     -1.9277     2.6221    -1.1200
H     -2.5277     4.9978    -0.8792
H     -4.1677     5.7025     0.8396
H     -5.2309     4.0116     2.3028
H     -4.6803     1.6542     2.0755
73
{"conf": 19, "E": 135.1, "rms": -1.0, "geom": "OH", "total_charge": 0, "CA_charge": 1, "smiles": "C[C:1]#[6N:2]->[Mn+:3]1(<-[3C-:4]#[O+:5])(<-[4H-:6])(<-[5C-:7]#[O+:8])<-[1P:9]([c:10]2[cH:11][cH:12][cH:13][cH:14][cH:15]2)([c:16]2[cH:17][cH:18][cH:19][cH:20][cH:21]2)[CH2:22][c:23]2[cH:24][cH:25][cH:26][c:27]([n:28]2)[CH2:29][2P:30]->1([c:31]1[cH:32][cH:33][cH:34][cH:35][cH:36]1)[c:37]1[cH:38][cH:39][cH:40][cH:41][cH:42]1", "smiles3D": "C([C:1]#[6N:2]->[Mn+:3]1(<-[3C-:4]#[O+:5])(<-[4H-:6])(<-[5C-:7]#[O+:8])<-[1P:9]([c:10]2[c:11]([H:46])[c:12]([H:47])[c:13]([H:48])[c:14]([H:49])[c:15]2[H:50])([c:16]2[c:17]([H:51])[c:18]([H:52])[c:19]([H:53])[c:20]([H:54])[c:21]2[H:55])[C:22]([H:56])([H:57])[c:23]2[c:24]([H:58])[c:25]([H:59])[c:26]([H:60])[c:27]([n:28]2)[C:29]([H:61])([H:62])[2P:30]->1([c:31]1[c:32]([H:63])[c:33]([H:64])[c:34]([H:65])[c:35]([H:66])[c:36]1[H:67])[c:37]1[c:38]([H:68])[c:39]([H:69])[c:40]([H:70])[c:41]([H:71])[c:42]1[H:72])([H:43])([H:44])[H:45]", "smiles3Dx": "C([C:1]#[6N:2]->[Mn+:3]1(<-[3C-:4]#[O+:5])(<-[4H-:6])(<-[5C-:7]#[O+:8])<-[1P:9]([c:10]2[c:11]([H:46])[c:12]([H:47])[c:13]([H:48])[c:14]([H:49])[c:15]2[H:50])([c:16]2[c:17]([H:51])[c:18]([H:52])[c:19]([H:53])[c:20]([H:54])[c:21]2[H:55])[C:22]([H:56])([H:57])[c:23]2[c:24]([H:58])[c:25]([H:59])[c:26]([H:60])[c:27]([n:28]2)[C:29]([H:61])([H:62])[2P:30]->1([c:31]1[c:32]([H:63])[c:33]([H:64])[c:34]([H:65])[c:35]([H:66])[c:36]1[H:67])[c:37]1[c:38]([H:68])[c:39]([H:69])[c:40]([H:70])[c:41]([H:71])[c:42]1[H:72])([H:43])([H:44])[H:45]", "dummies": []}
C     -1.8672     3.2531    -3.2750
C     -1.3196     2.2999    -2.3107
N     -0.8666     1.4968    -1.4985
Mn     0.0000     0.0000     0.0000
C      0.0983    -1.5293    -1.6972
O      0.1551    -2.3305    -2.5969
H      1.6467     0.6056    -0.5384
C     -0.0234     1.6426     1.5988
O     -0.0365     2.5057     2.4408
P      1.3223    -1.7222     1.6358
C      3.0712    -1.7898     1.2638
C      3.7943    -2.9927     1.3795
C      5.1677    -3.0148     1.1177
C      5.8350    -1.8375     0.7716
C      5.1337    -0.6314     0.7076
C      3.7601    -0.6045     0.9669
C      0.7504    -3.4155     1.4914
C      0.9737    -4.1175     0.2955
C      0.5974    -5.4581     0.1798
C     -0.0121    -6.1085     1.2541
C     -0.2585    -5.4145     2.4407
C      0.1128    -4.0719     2.5615
C      1.3482    -1.3126     3.3954
C     -0.0251    -1.0006     3.8947
C     -0.3681    -1.0173     5.2525
C     -1.6869    -0.7093     5.6204
C     -2.6365    -0.3925     4.6370
C     -2.2408    -0.3932     3.2938
N     -0.9620    -0.6722     2.9904
C     -3.1613    -0.0588     2.1659
P     -2.5447    -0.7525     0.6154
C     -2.7807    -2.5313     0.7055
C     -3.3074    -3.1525     1.8568
C     -3.5273    -4.5333     1.8738
C     -3.2283    -5.3071     0.7513
C     -2.6975    -4.7034    -0.3891
C     -2.4686    -3.3254    -0.4099
C     -3.7574    -0.1488    -0.5581
C     -3.8890     1.2351    -0.7519
C     -4.8400     1.7408    -1.6423
C     -5.6850     0.8697    -2.3318
C     -5.5904    -0.5071    -2.1188
C     -4.6406    -1.0189    -1.2284
H     -1.0451     3.6681    -3.8935
H     -2.3753     4.0762    -2.7318
H     -2.5994     2.7362    -3.9288
H      3.3175    -3.9121     1.6874
H      5.7177    -3.9437     1.1957
H      6.8991    -1.8562     0.5749
H      5.6574     0.2861     0.4722
H      3.2480     0.3466     0.9721
H      1.4773    -3.6407    -0.5341
H      0.7845    -5.9946    -0.7413
H     -0.3041    -7.1466     1.1635
H     -0.7435    -5.9169     3.2676
H     -0.0979    -3.5755     3.4938
H      1.9965    -0.4248     3.5496
H      1.7690    -2.1675     3.9662
H      0.3665    -1.2662     6.0077
H     -1.9724    -0.7175     6.6642
H     -3.6554    -0.1560     4.9159
H     -4.1775    -0.4549     2.3736
H     -3.2210     1.0447     2.0710
H     -3.5654    -2.6016     2.7446
H     -3.9331    -5.0045     2.7597
H     -3.4020    -6.3751     0.7677
H     -2.4693    -5.3024    -1.2610
H     -2.1132    -2.8731    -1.3212
H     -3.2569     1.9276    -0.2112
H     -4.9239     2.8091    -1.7945
H     -6.4223     1.2620    -3.0201
H     -6.2617    -1.1795    -2.6373
H     -4.6327    -2.0838    -1.0679
73
{"conf": 20, "E": 146.3, "rms": -1.0, "geom": "OH", "total_charge": 0, "CA_charge": 1, "smiles": "C[C:1]#[6N:2]->[Mn+:3]1(<-[3C-:4]#[O+:5])(<-[4H-:6])(<-[5C-:7]#[O+:8])<-[1P:9]([c:10]2[cH:11][cH:12][cH:13][cH:14][cH:15]2)([c:16]2[cH:17][cH:18][cH:19][cH:20][cH:21]2)[CH2:22][c:23]2[cH:24][cH:25][cH:26][c:27]([n:28]2)[CH2:29][2P:30]->1([c:31]1[cH:32][cH:33][cH:34][cH:35][cH:36]1)[c:37]1[cH:38][cH:39][cH:40][cH:41][cH:42]1", "smiles3D": "C([C:1]#[6N:2]->[Mn+:3]1(<-[3C-:4]#[O+:5])(<-[4H-:6])(<-[5C-:7]#[O+:8])<-[1P:9]([c:10]2[c:11]([H:46])[c:12]([H:47])[c:13]([H:48])[c:14]([H:49])[c:15]2[H:50])([c:16]2[c:17]([H:51])[c:18]([H:52])[c:19]([H:53])[c:20]([H:54])[c:21]2[H:55])[C:22]([H:56])([H:57])[c:23]2[c:24]([H:58])[c:25]([H:59])[c:26]([H:60])[c:27]([n:28]2)[C:29]([H:61])([H:62])[2P:30]->1([c:31]1[c:32]([H:63])[c:33]([H:64])[c:34]([H:65])[c:35]([H:66])[c:36]1[H:67])[c:37]1[c:38]([H:68])[c:39]([H:69])[c:40]([H:70])[c:41]([H:71])[c:42]1[H:72])([H:43])([H:44])[H:45]", "smiles3Dx": "C([C:1]#[6N:2]->[Mn+:3]1(<-[3C-:4]#[O+:5])(<-[4H-:6])(<-[5C-:7]#[O+:8])<-[1P:9]([c:10]2[c:11]([H:46])[c:12]([H:47])[c:13]([H:48])[c:14]([H:49])[c:15]2[H:50])([c:16]2[c:17]([H:51])[c:18]([H:52])[c:19]([H:53])[c:20]([H:54])[c:21]2[H:55])[C:22]([H:56])([H:57])[c:23]2[c:24]([H:58])[c:25]([H:59])[c:26]([H:60])[c:27]([n:28]2)[C:29]([H:61])([H:62])[2P:30]->1([c:31]1[c:32]([H:63])[c:33]([H:64])[c:34]([H:65])[c:35]([H:66])[c:36]1[H:67])[c:37]1[c:38]([H:68])[c:39]([H:69])[c:40]([H:70])[c:41]([H:71])[c:42]1[H:72])([H:43])([H:44])[H:45]", "dummies": []}
C     -4.4259     1.6530    -1.5699
C     -3.1192     1.1715    -1.1242
N     -2.0260     0.7641    -0.7394
Mn     0.0000     0.0000     0.0000
C     -0.4538    -2.0253    -0.9661
O     -0.6916    -3.0930    -1.4736
H      0.6913     0.6038    -1.5933
C      0.3825     2.0676     0.9067
O      0.5805     3.1570     1.3844
P      2.5461    -0.8425     0.5131
C      2.9620    -2.1579    -0.6352
C      2.6377    -2.0004    -1.9930
C      2.9221    -3.0121    -2.9136
C      3.5273    -4.1953    -2.4875
C      3.8475    -4.3685    -1.1396
C      3.5663    -3.3599    -0.2122
C      3.7353     0.4582     0.1955
C      3.7050     1.6201     0.9821
C      4.6239     2.6496     0.7615
C      5.5898     2.5231    -0.2387
C      5.6438     1.3621    -1.0132
C      4.7270     0.3282    -0.7972
C      3.0412    -1.4185     2.1529
C      2.1257    -2.4857     2.6573
C      2.4062    -3.2113     3.8227
C      1.3689    -3.9177     4.4487
C      0.0605    -3.8239     3.9543
C     -0.1657    -3.0805     2.7889
N      0.8762    -2.4995     2.1666
C     -1.5061    -2.5671     2.3920
P     -1.3845    -0.7789     2.1885
C     -3.0704    -0.1882     2.1364
C     -3.3664     1.1161     2.5648
C     -4.6716     1.6081     2.4731
C     -5.6856     0.8086     1.9400
C     -5.3945    -0.4822     1.4915
C     -4.0905    -0.9795     1.5810
C     -0.7638    -0.2054     3.7626
C      0.4730     0.4428     3.8394
C      0.9766     0.8573     5.0755
C      0.2441     0.6246     6.2428
C     -0.9913    -0.0254     6.1738
C     -1.4947    -0.4428     4.9380
H     -4.3350     2.0825    -2.5886
H     -5.1443     0.8078    -1.5856
H     -4.7899     2.4322    -0.8690
H      2.1737    -1.0886    -2.3429
H      2.6727    -2.8783    -3.9583
H      3.7463    -4.9790    -3.2012
H      4.3119    -5.2894    -0.8110
H      3.8224    -3.5508     0.8158
H      2.9816     1.7259     1.7783
H      4.5909     3.5434     1.3711
H      6.3022     3.3202    -0.4074
H      6.4017     1.2605    -1.7793
H      4.8190    -0.5587    -1.4038
H      4.0810    -1.8023     2.1134
H      3.0158    -0.5642     2.8572
H      3.3929    -3.1854     4.2675
H      1.5635    -4.4672     5.3604
H     -0.7618    -4.2670     4.5015
H     -2.2586    -2.8081     3.1729
H     -1.8065    -3.0322     1.4312
H     -2.5883     1.7571     2.9596
H     -4.8951     2.6129     2.8074
H     -6.6945     1.1929     1.8647
H     -6.1780    -1.0946     1.0643
H     -3.8870    -1.9703     1.2010
H      1.0540     0.6135     2.9504
H      1.9366     1.3544     5.1285
H      0.6348     0.9448     7.1999
H     -1.5570    -0.2090     7.0780
H     -2.4495    -0.9516     4.8998
73
{"conf": 21, "E": 153.94, "rms": -1.0, "geom": "OH", "total_charge": 0, "CA_charge": 1, "smiles": "C[C:1]#[6N:2]->[Mn+:3]1(<-[3C-:4]#[O+:5])(<-[4H-:6])(<-[5C-:7]#[O+:8])<-[1P:9]([c:10]2[cH:11][cH:12][cH:13][cH:14][cH:15]2)([c:16]2[cH:17][cH:18][cH:19][cH:20][cH:21]2)[CH2:22][c:23]2[cH:24][cH:25][cH:26][c:27]([n:28]2)[CH2:29][2P:30]->1([c:31]1[cH:32][cH:33][cH:34][cH:35][cH:36]1)[c:37]1[cH:38][cH:39][cH:40][cH:41][cH:42]1", "smiles3D": "C([C:1]#[6N:2]->[Mn+:3]1(<-[3C-:4]#[O+:5])(<-[4H-:6])(<-[5C-:7]#[O+:8])<-[1P:9]([c:10]2[c:11]([H:46])[c:12]([H:47])[c:13]([H:48])[c:14]([H:49])[c:15]2[H:50])([c:16]2[c:17]([H:51])[c:18]([H:52])[c:19]([H:53])[c:20]([H:54])[c:21]2[H:55])[C:22]([H:56])([H:57])[c:23]2[c:24]([H:58])[c:25]([H:59])[c:26]([H:60])[c:27]([n:28]2)[C:29]([H:61])([H:62])[2P:30]->1([c:31]1[c:32]([H:63])[c:33]([H:64])[c:34]([H:65])[c:35]([H:66])[c:36]1[H:67])[c:37]1[c:38]([H:68])[c:39]([H:69])[c:40]([H:70])[c:41]([H:71])[c:42]1[H:72])([H:43])([H:44])[H:45]", "smiles3Dx": "C([C:1]#[6N:2]->[Mn+:3]1(<-[3C-:4]#[O+:5])(<-[4H-:6])(<-[5C-:7]#[O+:8])<-[1P:9]([c:10]2[c:11]([H:46])[c:12]([H:47])[c:13]([H:48])[c:14]([H:49])[c:15]2[H:50])([c:16]2[c:17]([H:51])[c:18]([H:52])[c:19]([H:53])[c:20]([H:54])[c:21]2[H:55])[C:22]([H:56])([H:57])[c:23]2[c:24]([H:58])[c:25]([H:59])[c:26]([H:60])[c:27]([n:28]2)[C:29]([H:61])([H:62])[2P:30]->1([c:31]1[c:32]([H:63])[c:33]([H:64])[c:34]([H:65])[c:35]([H:66])[c:36]1[H:67])[c:37]1[c:38]([H:68])[c:39]([H:69])[c:40]([H:70])[c:41]([H:71])[c:42]1[H:72])([H:43])([H:44])[H:45]", "dummies": []}
C     -4.7698     1.4272    -0.0736
C     -3.3663     1.0177    -0.0518
N     -2.1900     0.6637    -0.0305
Mn     0.0000     0.0000     0.0000
C     -0.0078     0.0460    -2.2872
O     -0.0125     0.0733    -3.4929
H      0.3920     1.7972     0.0239
C     -0.0245    -0.0260     2.2893
O     -0.0385    -0.0422     3.4950
P      2.7228    -0.2528    -0.0599
C      3.4502     0.9894    -1.1264
C      4.1932     2.0673    -0.6049
C      4.7411     3.0246    -1.4649
C      4.5568     2.9178    -2.8450
C      3.8261     1.8505    -3.3702
C      3.2763     0.8902    -2.5165
C      3.4330     0.0473     1.5610
C      2.9035     1.0769     2.3557
C      3.4275     1.3364     3.6247
C      4.4916     0.5750     4.1106
C      5.0388    -0.4404     3.3238
C      4.5199    -0.7043     2.0520
C      3.4648    -1.7771    -0.6790
C      3.0087    -2.9117     0.1523
C      3.7925    -3.9966     0.5638
C      3.1818    -5.0111     1.3227
C      1.8103    -4.9372     1.6268
C      1.0803    -3.8377     1.1569
N      1.7130    -2.8878     0.4638
C     -0.3884    -3.6641     1.3140
P     -1.0259    -2.5348     0.0521
C     -0.9090    -3.3618    -1.5358
C     -1.4776    -2.7508    -2.6648
C     -1.3984    -3.3619    -3.9188
C     -0.7596    -4.5954    -4.0561
C     -0.2103    -5.2245    -2.9369
C     -0.2876    -4.6184    -1.6788
C     -2.7730    -2.5277     0.4425
C     -3.6902    -3.3188    -0.2769
C     -5.0453    -3.3122     0.0691
C     -5.4922    -2.5415     1.1448
C     -4.5820    -1.7872     1.8879
C     -3.2267    -1.7897     1.5462
H     -5.3968     0.5732    -0.4033
H     -4.8975     2.2751    -0.7774
H     -5.0788     1.7395     0.9450
H      4.3663     2.1867     0.4522
H      5.3110     3.8510    -1.0599
H      4.9826     3.6605    -3.5072
H      3.6867     1.7657    -4.4402
H      2.7219     0.0674    -2.9457
H      2.0975     1.6955     1.9832
H      3.0116     2.1322     4.2289
H      4.8976     0.7770     5.0934
H      5.8701    -1.0233     3.6991
H      4.9851    -1.4891     1.4813
H      3.1355    -1.9449    -1.7250
H      4.5710    -1.6988    -0.6597
H      4.8436    -4.0536     0.3116
H      3.7651    -5.8573     1.6614
H      1.3279    -5.7260     2.1895
H     -0.5979    -3.2421     2.3190
H     -0.8961    -4.6476     1.2214
H     -2.0040    -1.8099    -2.5700
H     -1.8385    -2.8815    -4.7830
H     -0.6998    -5.0690    -5.0274
H      0.2720    -6.1877    -3.0432
H      0.1296    -5.1538    -0.8436
H     -3.3786    -3.9542    -1.0922
H     -5.7489    -3.9132    -0.4924
H     -6.5413    -2.5392     1.4106
H     -4.9258    -1.2018     2.7308
H     -2.5344    -1.2111     2.1414
73
{"conf": 22, "E": 134.71, "rms": -1.0, "geom": "OH", "total_charge": 0, "CA_charge": 1, "smiles": "C[C:1]#[6N:2]->[Mn+:3]1(<-[3C-:4]#[O+:5])(<-[4H-:6])(<-[5C-:7]#[O+:8])<-[1P:9]([c:10]2[cH:11][cH:12][cH:13][cH:14][cH:15]2)([c:16]2[cH:17][cH:18][cH:19][cH:20][cH:21]2)[CH2:22][c:23]2[cH:24][cH:25][cH:26][c:27]([n:28]2)[CH2:29][2P:30]->1([c:31]1[cH:32][cH:33][cH:34][cH:35][cH:36]1)[c:37]1[cH:38][cH:39][cH:40][cH:41][cH:42]1", "smiles3D": "C([C:1]#[6N:2]->[Mn+:3]1(<-[3C-:4]#[O+:5])(<-[4H-:6])(<-[5C-:7]#[O+:8])<-[1P:9]([c:10]2[c:11]([H:46])[c:12]([H:47])[c:13]([H:48])[c:14]([H:49])[c:15]2[H:50])([c:16]2[c:17]([H:51])[c:18]([H:52])[c:19]([H:53])[c:20]([H:54])[c:21]2[H:55])[C:22]([H:56])([H:57])[c:23]2[c:24]([H:58])[c:25]([H:59])[c:26]([H:60])[c:27]([n:28]2)[C:29]([H:61])([H:62])[2P:30]->1([c:31]1[c:32]([H:63])[c:33]([H:64])[c:34]([H:65])[c:35]([H:66])[c:36]1[H:67])[c:37]1[c:38]([H:68])[c:39]([H:69])[c:40]([H:70])[c:41]([H:71])[c:42]1[H:72])([H:43])([H:44])[H:45]", "smiles3Dx": "C([C:1]#[6N:2]->[Mn+:3]1(<-[3C-:4]#[O+:5])(<-[4H-:6])(<-[5C-:7]#[O+:8])<-[1P:9]([c:10]2[c:11]([H:46])[c:12]([H:47])[c:13]([H:48])[c:14]([H:49])[c:15]2[H:50])([c:16]2[c:17]([H:51])[c:18]([H:52])[c:19]([H:53])[c:20]([H:54])[c:21]2[H:55])[C:22]([H:56])([H:57])[c:23]2[c:24]([H:58])[c:25]([H:59])[c:26]([H:60])[c:27]([n:28]2)[C:29]([H:61])([H:62])[2P:30]->1([c:31]1[c:32]([H:63])[c:33]([H:64])[c:34]([H:65])[c:35]([H:66])[c:36]1[H:67])[c:37]1[c:38]([H:68])[c:39]([H:69])[c:40]([H:70])[c:41]([H:71])[c:42]1[H:72])([H:43])([H:44])[H:45]", "dummies": []}
C     -1.0502    -4.8525     0.3663
C     -0.7261    -3.4302     0.2658
N     -0.4644    -2.2333     0.1771
Mn     0.0000     0.0000     0.0000
C     -0.4022     0.2108     2.2455
O     -0.6145     0.3229     3.4272
H      1.7447    -0.4364     0.3738
C      0.4674    -0.3370    -2.2159
O      0.7117    -0.5159    -3.3832
P      0.8382     2.5921    -0.1204
C      2.5813     2.6742     0.2731
C      3.1029     1.8401     1.2728
C      4.4545     1.9164     1.6221
C      5.2884     2.8454     0.9954
C      4.7671     3.7133     0.0330
C      3.4156     3.6418    -0.3188
C      0.7255     3.3329    -1.7482
C     -0.0999     4.4454    -1.9962
C     -0.1277     5.0304    -3.2660
C      0.6531     4.5062    -4.2987
C      1.4603     3.3910    -4.0659
C      1.4978     2.8067    -2.7971
C      0.1806     3.7855     1.0660
C     -1.3055     3.7149     1.1273
C     -2.1336     4.8471     1.1191
C     -3.5232     4.6692     1.0749
C     -4.0626     3.3771     1.0234
C     -3.1902     2.2821     1.0691
N     -1.8627     2.4937     1.1548
C     -3.6090     0.8820     0.8099
P     -2.6375     0.2547    -0.5696
C     -3.1091     1.2903    -1.9497
C     -4.4688     1.5073    -2.2362
C     -4.8423     2.2762    -3.3422
C     -3.8648     2.8124    -4.1826
C     -2.5142     2.5771    -3.9178
C     -2.1384     1.8234    -2.8015
C     -3.3556    -1.3312    -0.9764
C     -3.9616    -2.1262     0.0130
C     -4.4679    -3.3883    -0.3133
C     -4.3622    -3.8709    -1.6200
C     -3.7444    -3.0946    -2.6032
C     -3.2365    -1.8323    -2.2830
H     -1.4482    -5.2088    -0.6061
H     -0.1353    -5.4238     0.6253
H     -1.8168    -5.0009     1.1543
H      2.4617     1.1519     1.8057
H      4.8522     1.2645     2.3891
H      6.3337     2.9060     1.2697
H      5.4082     4.4506    -0.4327
H      3.0333     4.3532    -1.0372
H     -0.7245     4.8727    -1.2315
H     -0.7616     5.8879    -3.4515
H      0.6262     4.9594    -5.2812
H      2.0629     2.9830    -4.8669
H      2.1460     1.9567    -2.6271
H      0.5018     4.8085     0.7761
H      0.5904     3.5562     2.0721
H     -1.7129     5.8446     1.1155
H     -4.1779     5.5303     1.0428
H     -5.1312     3.2355     0.9231
H     -3.4050     0.2731     1.7140
H     -4.6913     0.8364     0.5724
H     -5.2436     1.0693    -1.6227
H     -5.8901     2.4434    -3.5559
H     -4.1537     3.3982    -5.0456
H     -1.7596     2.9712    -4.5842
H     -1.0982     1.6448    -2.6174
H     -4.0335    -1.7944     1.0377
H     -4.9332    -3.9976     0.4507
H     -4.7505    -4.8501    -1.8682
H     -3.6521    -3.4742    -3.6125
H     -2.7425    -1.2534    -3.0530
73
{"conf": 23, "E": 131.47, "rms": -1.0, "geom": "OH", "total_charge": 0, "CA_charge": 1, "smiles": "C[C:1]#[6N:2]->[Mn+:3]1(<-[3C-:4]#[O+:5])(<-[4H-:6])(<-[5C-:7]#[O+:8])<-[1P:9]([c:10]2[cH:11][cH:12][cH:13][cH:14][cH:15]2)([c:16]2[cH:17][cH:18][cH:19][cH:20][cH:21]2)[CH2:22][c:23]2[cH:24][cH:25][cH:26][c:27]([n:28]2)[CH2:29][2P:30]->1([c:31]1[cH:32][cH:33][cH:34][cH:35][cH:36]1)[c:37]1[cH:38][cH:39][cH:40][cH:41][cH:42]1", "smiles3D": "C([C:1]#[6N:2]->[Mn+:3]1(<-[3C-:4]#[O+:5])(<-[4H-:6])(<-[5C-:7]#[O+:8])<-[1P:9]([c:10]2[c:11]([H:46])[c:12]([H:47])[c:13]([H:48])[c:14]([H:49])[c:15]2[H:50])([c:16]2[c:17]([H:51])[c:18]([H:52])[c:19]([H:53])[c:20]([H:54])[c:21]2[H:55])[C:22]([H:56])([H:57])[c:23]2[c:24]([H:58])[c:25]([H:59])[c:26]([H:60])[c:27]([n:28]2)[C:29]([H:61])([H:62])[2P:30]->1([c:31]1[c:32]([H:63])[c:33]([H:64])[c:34]([H:65])[c:35]([H:66])[c:36]1[H:67])[c:37]1[c:38]([H:68])[c:39]([H:69])[c:40]([H:70])[c:41]([H:71])[c:42]1[H:72])([H:43])([H:44])[H:45]", "smiles3Dx": "C([C:1]#[6N:2]->[Mn+:3]1(<-[3C-:4]#[O+:5])(<-[4H-:6])(<-[5C-:7]#[O+:8])<-[1P:9]([c:10]2[c:11]([H:46])[c:12]([H:47])[c:13]([H:48])[c:14]([H:49])[c:15]2[H:50])([c:16]2[c:17]([H:51])[c:18]([H:52])[c:19]([H:53])[c:20]([H:54])[c:21]2[H:55])[C:22]([H:56])([H:57])[c:23]2[c:24]([H:58])[c:25]([H:59])[c:26]([H:60])[c:27]([n:28]2)[C:29]([H:61])([H:62])[2P:30]->1([c:31]1[c:32]([H:63])[c:33]([H:64])[c:34]([H:65])[c:35]([H:66])[c:36]1[H:67])[c:37]1[c:38]([H:68])[c:39]([H:69])[c:40]([H:70])[c:41]([H:71])[c:42]1[H:72])([H:43])([H:44])[H:45]", "dummies": []}
C     -0.8235     4.7212     1.3528
C     -0.5803     3.3375     0.9473
N     -0.3757     2.1726     0.6150
Mn     0.0000     0.0000     0.0000
C     -2.0769     0.0109    -0.9715
O     -3.1692     0.0173    -1.4825
H      0.6640     0.6600    -1.5817
C      2.1016     0.1080     0.9021
O      3.2089     0.1662     1.3760
P      0.5583    -2.4784    -0.9448
C      1.3308    -3.5774     0.2383
C      0.6628    -4.7140     0.7314
C      1.3314    -5.6130     1.5683
C      2.6555    -5.3737     1.9425
C      3.3150    -4.2329     1.4815
C      2.6582    -3.3407     0.6299
C      1.7425    -2.4458    -2.2843
C      1.8749    -3.5455    -3.1512
C      2.8247    -3.5216    -4.1771
C      3.6590    -2.4124    -4.3345
C      3.5531    -1.3299    -3.4580
C      2.6043    -1.3490    -2.4313
C     -0.8622    -3.3587    -1.6365
C     -2.0687    -3.2084    -0.7581
C     -3.3307    -3.6852    -1.1326
C     -4.4320    -3.4079    -0.3100
C     -4.2669    -2.6406     0.8522
C     -2.9859    -2.1858     1.1870
N     -1.9488    -2.5141     0.3910
C     -2.7409    -1.2607     2.3423
P     -1.0070    -0.7482     2.4078
C     -0.9698     0.5731     3.6173
C      0.0825     1.5008     3.6034
C      0.1363     2.5267     4.5511
C     -0.8504     2.6240     5.5338
C     -1.8860     1.6882     5.5765
C     -1.9449     0.6605     4.6298
C     -0.1040    -2.0622     3.2254
C     -0.6910    -3.3194     3.4696
C     -0.0019    -4.2847     4.2103
C      1.2822    -4.0189     4.6897
C      1.8837    -2.7876     4.4250
C      1.1940    -1.8126     3.6997
H      0.0823     5.3296     1.1531
H     -1.0575     4.7512     2.4370
H     -1.6794     5.1302     0.7777
H     -0.3654    -4.9246     0.4833
H      0.8168    -6.4899     1.9393
H      3.1660    -6.0662     2.5990
H      4.3392    -4.0447     1.7759
H      3.1957    -2.4783     0.2597
H      1.2621    -4.4275    -3.0357
H      2.9193    -4.3674    -4.8458
H      4.3960    -2.3973    -5.1269
H      4.2136    -0.4795    -3.5677
H      2.5669    -0.5199    -1.7430
H     -1.0910    -2.9382    -2.6385
H     -0.6223    -4.4354    -1.7463
H     -3.4622    -4.2428    -2.0513
H     -5.4161    -3.7624    -0.5876
H     -5.1222    -2.3900     1.4669
H     -3.3769    -0.3584     2.2212
H     -3.0202    -1.7727     3.2851
H      0.8665     1.4344     2.8661
H      0.9463     3.2441     4.5254
H     -0.8069     3.4180     6.2680
H     -2.6418     1.7556     6.3484
H     -2.7476    -0.0556     4.7099
H     -1.6709    -3.5765     3.1018
H     -0.4596    -5.2467     4.4015
H      1.8162    -4.7722     5.2541
H      2.8823    -2.5846     4.7896
H      1.6693    -0.8575     3.5305
73
{"conf": 24, "E": 141.8, "rms": -1.0, "geom": "OH", "total_charge": 0, "CA_charge": 1, "smiles": "C[C:1]#[6N:2]->[Mn+:3]1(<-[3C-:4]#[O+:5])(<-[4H-:6])(<-[5C-:7]#[O+:8])<-[1P:9]([c:10]2[cH:11][cH:12][cH:13][cH:14][cH:15]2)([c:16]2[cH:17][cH:18][cH:19][cH:20][cH:21]2)[CH2:22][c:23]2[cH:24][cH:25][cH:26][c:27]([n:28]2)[CH2:29][2P:30]->1([c:31]1[cH:32][cH:33][cH:34][cH:35][cH:36]1)[c:37]1[cH:38][cH:39][cH:40][cH:41][cH:42]1", "smiles3D": "C([C:1]#[6N:2]->[Mn+:3]1(<-[3C-:4]#[O+:5])(<-[4H-:6])(<-[5C-:7]#[O+:8])<-[1P:9]([c:10]2[c:11]([H:46])[c:12]([H:47])[c:13]([H:48])[c:14]([H:49])[c:15]2[H:50])([c:16]2[c:17]([H:51])[c:18]([H:52])[c:19]([H:53])[c:20]([H:54])[c:21]2[H:55])[C:22]([H:56])([H:57])[c:23]2[c:24]([H:58])[c:25]([H:59])[c:26]([H:60])[c:27]([n:28]2)[C:29]([H:61])([H:62])[2P:30]->1([c:31]1[c:32]([H:63])[c:33]([H:64])[c:34]([H:65])[c:35]([H:66])[c:36]1[H:67])[c:37]1[c:38]([H:68])[c:39]([H:69])[c:40]([H:70])[c:41]([H:71])[c:42]1[H:72])([H:43])([H:44])[H:45]", "smiles3Dx": "C([C:1]#[6N:2]->[Mn+:3]1(<-[3C-:4]#[O+:5])(<-[4H-:6])(<-[5C-:7]#[O+:8])<-[1P:9]([c:10]2[c:11]([H:46])[c:12]([H:47])[c:13]([H:48])[c:14]([H:49])[c:15]2[H:50])([c:16]2[c:17]([H:51])[c:18]([H:52])[c:19]([H:53])[c:20]([H:54])[c:21]2[H:55])[C:22]([H:56])([H:57])[c:23]2[c:24]([H:58])[c:25]([H:59])[c:26]([H:60])[c:27]([n:28]2)[C:29]([H:61])([H:62])[2P:30]->1([c:31]1[c:32]([H:63])[c:33]([H:64])[c:34]([H:65])[c:35]([H:66])[c:36]1[H:67])[c:37]1[c:38]([H:68])[c:39]([H:69])[c:40]([H:70])[c:41]([H:71])[c:42]1[H:72])([H:43])([H:44])[H:45]", "dummies": []}
C     -0.8315    -0.3612     4.8951
C     -0.5901    -0.2679     3.4560
N     -0.3860    -0.1794     2.2479
Mn     0.0000     0.0000     0.0000
C      2.2434     0.0638     0.4586
O      3.4241     0.1004     0.7006
H      0.0734    -1.8373    -0.0216
C     -2.2652    -0.0696    -0.3321
O     -3.4582    -0.1152    -0.5020
P      0.4802    -0.1657    -2.6920
C      2.2144    -0.4787    -3.0146
C      2.8833    -1.4400    -2.2424
C      4.2326    -1.7212    -2.4724
C      4.9205    -1.0609    -3.4921
C      4.2547    -0.1312    -4.2938
C      2.9041     0.1540    -4.0689
C     -0.2909    -1.6010    -3.4285
C     -1.2089    -2.3691    -2.6995
C     -1.8080    -3.4910    -3.2809
C     -1.4900    -3.8562    -4.5913
C     -0.5689    -3.1016    -5.3216
C      0.0316    -1.9792    -4.7439
C     -0.0208     1.1700    -3.7993
C     -1.2441     1.8139    -3.2806
C     -2.5451     1.5196    -3.7085
C     -3.6246     2.0403    -2.9776
C     -3.3897     2.7602    -1.7947
C     -2.0646     2.9811    -1.3935
N     -1.0640     2.5619    -2.1881
C     -1.6856     3.4250    -0.0172
P     -0.1083     2.6650     0.4391
C      0.1590     3.0711     2.1617
C      1.4625     3.3102     2.6312
C      1.6869     3.5800     3.9842
C      0.6180     3.5931     4.8827
C     -0.6761     3.3254     4.4314
C     -0.9073     3.0555     3.0789
C      1.1177     3.6273    -0.4376
C      1.1947     5.0176    -0.2517
C      2.1522     5.7661    -0.9433
C      3.0375     5.1325    -1.8200
C      2.9701     3.7485    -2.0010
C      2.0163     2.9982    -1.3081
H     -0.8474    -1.4276     5.2000
H     -1.8068     0.1091     5.1364
H     -0.0227     0.1689     5.4391
H      2.3578    -1.9780    -1.4637
H      4.7431    -2.4561    -1.8635
H      5.9649    -1.2810    -3.6714
H      4.7835     0.3611    -5.0998
H      2.4224     0.8424    -4.7434
H     -1.4624    -2.1170    -1.6858
H     -2.5174    -4.0796    -2.7136
H     -1.9542    -4.7253    -5.0391
H     -0.3191    -3.3869    -6.3353
H      0.7459    -1.4101    -5.3244
H     -0.2061     0.7743    -4.8192
H      0.7816     1.9336    -3.8468
H     -2.7192     0.8864    -4.5690
H     -4.6393     1.8277    -3.2879
H     -4.2186     3.0754    -1.1739
H     -1.5957     4.5295     0.0048
H     -2.4726     3.1083     0.6931
H      2.3099     3.2779     1.9590
H      2.6921     3.7698     4.3379
H      0.7944     3.7963     5.9310
H     -1.4999     3.3112     5.1333
H     -1.9113     2.8050     2.7744
H      0.5249     5.5217     0.4328
H      2.2092     6.8371    -0.7981
H      3.7775     5.7129    -2.3556
H      3.6572     3.2561    -2.6773
H      1.9807     1.9332    -1.4557
73
{"conf": 25, "E": 143.03, "rms": -1.0, "geom": "OH", "total_charge": 0, "CA_charge": 1, "smiles": "C[C:1]#[6N:2]->[Mn+:3]1(<-[3C-:4]#[O+:5])(<-[4H-:6])(<-[5C-:7]#[O+:8])<-[1P:9]([c:10]2[cH:11][cH:12][cH:13][cH:14][cH:15]2)([c:16]2[cH:17][cH:18][cH:19][cH:20][cH:21]2)[CH2:22][c:23]2[cH:24][cH:25][cH:26][c:27]([n:28]2)[CH2:29][2P:30]->1([c:31]1[cH:32][cH:33][cH:34][cH:35][cH:36]1)[c:37]1[cH:38][cH:39][cH:40][cH:41][cH:42]1", "smiles3D": "C([C:1]#[6N:2]->[Mn+:3]1(<-[3C-:4]#[O+:5])(<-[4H-:6])(<-[5C-:7]#[O+:8])<-[1P:9]([c:10]2[c:11]([H:46])[c:12]([H:47])[c:13]([H:48])[c:14]([H:49])[c:15]2[H:50])([c:16]2[c:17]([H:51])[c:18]([H:52])[c:19]([H:53])[c:20]([H:54])[c:21]2[H:55])[C:22]([H:56])([H:57])[c:23]2[c:24]([H:58])[c:25]([H:59])[c:26]([H:60])[c:27]([n:28]2)[C:29]([H:61])([H:62])[2P:30]->1([c:31]1[c:32]([H:63])[c:33]([H:64])[c:34]([H:65])[c:35]([H:66])[c:36]1[H:67])[c:37]1[c:38]([H:68])[c:39]([H:69])[c:40]([H:70])[c:41]([H:71])[c:42]1[H:72])([H:43])([H:44])[H:45]", "smiles3Dx": "C([C:1]#[6N:2]->[Mn+:3]1(<-[3C-:4]#[O+:5])(<-[4H-:6])(<-[5C-:7]#[O+:8])<-[1P:9]([c:10]2[c:11]([H:46])[c:12]([H:47])[c:13]([H:48])[c:14]([H:49])[c:15]2[H:50])([c:16]2[c:17]([H:51])[c:18]([H:52])[c:19]([H:53])[c:20]([H:54])[c:21]2[H:55])[C:22]([H:56])([H:57])[c:23]2[c:24]([H:58])[c:25]([H:59])[c:26]([H:60])[c:27]([n:28]2)[C:29]([H:61])([H:62])[2P:30]->1([c:31]1[c:32]([H:63])[c:33]([H:64])[c:34]([H:65])[c:35]([H:66])[c:36]1[H:67])[c:37]1[c:38]([H:68])[c:39]([H:69])[c:40]([H:70])[c:41]([H:71])[c:42]1[H:72])([H:43])([H:44])[H:45]", "dummies": []}
C     -2.3889     3.0171     3.1567
C     -1.7020     2.1175     2.2314
N     -1.1165     1.3692     1.4529
Mn     0.0000     0.0000     0.0000
C      1.3912    -0.6279     1.7048
O      2.1185    -0.9617     2.6070
H     -1.1485    -1.3358     0.5287
C     -1.4875     0.5428    -1.6567
O     -2.2698     0.8241    -2.5302
P      1.0667    -1.8829    -1.6334
C     -0.0292    -3.2772    -1.8741
C     -1.4167    -3.0745    -1.8785
C     -2.2882    -4.1500    -2.0737
C     -1.7806    -5.4362    -2.2698
C     -0.4001    -5.6481    -2.2730
C      0.4760    -4.5757    -2.0776
C      1.4277    -1.3163    -3.2885
C      1.8813    -2.2147    -4.2685
C      2.1723    -1.7580    -5.5580
C      2.0145    -0.4058    -5.8752
C      1.5642     0.4912    -4.9031
C      1.2705     0.0366    -3.6148
C      2.6170    -2.5859    -1.0276
C      3.5002    -1.4904    -0.5364
C      4.4519    -1.6550     0.4791
C      5.0892    -0.5151     0.9954
C      4.7451     0.7592     0.5176
C      3.7999     0.8548    -0.5124
N      3.2646    -0.2587    -1.0202
C      3.2174     2.1138    -1.0174
P      1.4921     2.2452    -0.5009
C      0.6999     3.3372    -1.6848
C     -0.6892     3.5278    -1.6172
C     -1.3344     4.3795    -2.5175
C     -0.5947     5.0727    -3.4768
C      0.7940     4.9346    -3.5193
C      1.4456     4.0852    -2.6192
C      1.6104     3.2271     0.9952
C      1.0926     4.5372     1.0639
C      1.1714     5.2629     2.2567
C      1.7705     4.6989     3.3845
C      2.2998     3.4090     3.3205
C      2.2227     2.6782     2.1320
H     -3.2701     3.4639     2.6521
H     -2.7211     2.4475     4.0487
H     -1.6937     3.8234     3.4696
H     -1.8301    -2.0890    -1.7343
H     -3.3580    -3.9856    -2.0747
H     -2.4565    -6.2677    -2.4219
H     -0.0077    -6.6446    -2.4298
H      1.5369    -4.7746    -2.0967
H      2.0152    -3.2631    -4.0424
H      2.5224    -2.4521    -6.3110
H      2.2417    -0.0536    -6.8730
H      1.4433     1.5391    -5.1467
H      0.9270     0.7407    -2.8769
H      3.1329    -3.1270    -1.8464
H      2.4005    -3.2912    -0.1971
H      4.6639    -2.6340     0.8895
H      5.8123    -0.6155     1.7942
H      5.1854     1.6460     0.9550
H      3.7936     2.9825    -0.6326
H      3.2739     2.0998    -2.1245
H     -1.2713     3.0453    -0.8448
H     -2.4071     4.5124    -2.4619
H     -1.0946     5.7353    -4.1714
H      1.3693     5.4991    -4.2419
H      2.5224     4.0576    -2.6537
H      0.6299     5.0191     0.2176
H      0.7680     6.2661     2.3060
H      1.8297     5.2635     4.3059
H      2.7720     2.9748     4.1922
H      2.6494     1.6890     2.1034
73
{"conf": 26, "E": 134.11, "rms": -1.0, "geom": "OH", "total_charge": 0, "CA_charge": 1, "smiles": "C[C:1]#[6N:2]->[Mn+:3]1(<-[3C-:4]#[O+:5])(<-[4H-:6])(<-[5C-:7]#[O+:8])<-[1P:9]([c:10]2[cH:11][cH:12][cH:13][cH:14][cH:15]2)([c:16]2[cH:17][cH:18][cH:19][cH:20][cH:21]2)[CH2:22][c:23]2[cH:24][cH:25][cH:26][c:27]([n:28]2)[CH2:29][2P:30]->1([c:31]1[cH:32][cH:33][cH:34][cH:35][cH:36]1)[c:37]1[cH:38][cH:39][cH:40][cH:41][cH:42]1", "smiles3D": "C([C:1]#[6N:2]->[Mn+:3]1(<-[3C-:4]#[O+:5])(<-[4H-:6])(<-[5C-:7]#[O+:8])<-[1P:9]([c:10]2[c:11]([H:46])[c:12]([H:47])[c:13]([H:48])[c:14]([H:49])[c:15]2[H:50])([c:16]2[c:17]([H:51])[c:18]([H:52])[c:19]([H:53])[c:20]([H:54])[c:21]2[H:55])[C:22]([H:56])([H:57])[c:23]2[c:24]([H:58])[c:25]([H:59])[c:26]([H:60])[c:27]([n:28]2)[C:29]([H:61])([H:62])[2P:30]->1([c:31]1[c:32]([H:63])[c:33]([H:64])[c:34]([H:65])[c:35]([H:66])[c:36]1[H:67])[c:37]1[c:38]([H:68])[c:39]([H:69])[c:40]([H:70])[c:41]([H:71])[c:42]1[H:72])([H:43])([H:44])[H:45]", "smiles3Dx": "C([C:1]#[6N:2]->[Mn+:3]1(<-[3C-:4]#[O+:5])(<-[4H-:6])(<-[5C-:7]#[O+:8])<-[1P:9]([c:10]2[c:11]([H:46])[c:12]([H:47])[c:13]([H:48])[c:14]([H:49])[c:15]2[H:50])([c:16]2[c:17]([H:51])[c:18]([H:52])[c:19]([H:53])[c:20]([H:54])[c:21]2[H:55])[C:22]([H:56])([H:57])[c:23]2[c:24]([H:58])[c:25]([H:59])[c:26]([H:60])[c:27]([n:28]2)[C:29]([H:61])([H:62])[2P:30]->1([c:31]1[c:32]([H:63])[c:33]([H:64])[c:34]([H:65])[c:35]([H:66])[c:36]1[H:67])[c:37]1[c:38]([H:68])[c:39]([H:69])[c:40]([H:70])[c:41]([H:71])[c:42]1[H:72])([H:43])([H:44])[H:45]", "dummies": []}
C     -3.3620     0.1294    -3.6708
C     -2.3760     0.0883    -2.5918
N     -1.5530     0.0552    -1.6800
Mn     0.0000     0.0000     0.0000
C     -0.3763    -2.2505     0.2252
O     -0.5746    -3.4339     0.3449
H      1.2253    -0.4100    -1.3069
C      0.3771     2.2255    -0.3755
O      0.5799     3.3967    -0.5788
P      2.0798    -0.0334     1.7448
C      3.6550     0.1205     0.9099
C      4.8483    -0.2685     1.5460
C      6.0755    -0.1159     0.8932
C      6.1247     0.4415    -0.3865
C      4.9474     0.8598    -1.0106
C      3.7180     0.7083    -0.3624
C      2.1128     1.3340     2.9002
C      2.4481     2.6169     2.4375
C      2.5742     3.6819     3.3332
C      2.3679     3.4759     4.6985
C      2.0165     2.2082     5.1673
C      1.8785     1.1408     4.2747
C      2.2462    -1.5499     2.7178
C      0.9291    -1.9670     3.2966
C      0.7999    -3.0398     4.1870
C     -0.4789    -3.3858     4.6493
C     -1.6040    -2.6724     4.2092
C     -1.4220    -1.6047     3.3222
N     -0.1759    -1.3020     2.9150
C     -2.5651    -0.8584     2.7078
P     -1.9770     0.5766     1.7792
C     -3.4863     1.1482     1.0000
C     -4.0959     2.3657     1.3645
C     -5.2876     2.7662     0.7512
C     -5.8939     1.9515    -0.2072
C     -5.3192     0.7246    -0.5425
C     -4.1286     0.3195     0.0670
C     -1.5285     1.8324     2.9821
C     -1.1446     3.1078     2.5366
C     -0.8586     4.1242     3.4514
C     -0.9412     3.8751     4.8219
C     -1.2955     2.6046     5.2791
C     -1.5818     1.5825     4.3686
H     -3.9444     1.0712    -3.6019
H     -4.0492    -0.7363    -3.5753
H     -2.8422     0.0849    -4.6497
H      4.8470    -0.6747     2.5461
H      6.9903    -0.4222     1.3839
H      7.0761     0.5623    -0.8883
H      4.9883     1.3119    -1.9932
H      2.8281     1.0773    -0.8462
H      2.6340     2.7923     1.3866
H      2.8383     4.6662     2.9691
H      2.4671     4.3010     5.3917
H      1.8424     2.0539     6.2243
H      1.5992     0.1807     4.6770
H      2.6256    -2.3607     2.0612
H      2.9681    -1.3869     3.5436
H      1.6684    -3.5990     4.5112
H     -0.5993    -4.2153     5.3339
H     -2.5950    -2.9553     4.5406
H     -3.1005    -1.5399     2.0153
H     -3.2715    -0.5300     3.4980
H     -3.6894     3.0075     2.1279
H     -5.7480     3.7059     1.0280
H     -6.8171     2.2637    -0.6780
H     -5.7988     0.0836    -1.2709
H     -3.7127    -0.6470    -0.1858
H     -1.1306     3.3383     1.4832
H     -0.5821     5.1086     3.0968
H     -0.7186     4.6629     5.5298
H     -1.3432     2.4093     6.3426
H     -1.8411     0.6185     4.7723
73
{"conf": 27, "E": 144.04, "rms": -1.0, "geom": "OH", "total_charge": 0, "CA_charge": 1, "smiles": "C[C:1]#[6N:2]->[Mn+:3]1(<-[3C-:4]#[O+:5])(<-[4H-:6])(<-[5C-:7]#[O+:8])<-[1P:9]([c:10]2[cH:11][cH:12][cH:13][cH:14][cH:15]2)([c:16]2[cH:17][cH:18][cH:19][cH:20][cH:21]2)[CH2:22][c:23]2[cH:24][cH:25][cH:26][c:27]([n:28]2)[CH2:29][2P:30]->1([c:31]1[cH:32][cH:33][cH:34][cH:35][cH:36]1)[c:37]1[cH:38][cH:39][cH:40][cH:41][cH:42]1", "smiles3D": "C([C:1]#[6N:2]->[Mn+:3]1(<-[3C-:4]#[O+:5])(<-[4H-:6])(<-[5C-:7]#[O+:8])<-[1P:9]([c:10]2[c:11]([H:46])[c:12]([H:47])[c:13]([H:48])[c:14]([H:49])[c:15]2[H:50])([c:16]2[c:17]([H:51])[c:18]([H:52])[c:19]([H:53])[c:20]([H:54])[c:21]2[H:55])[C:22]([H:56])([H:57])[c:23]2[c:24]([H:58])[c:25]([H:59])[c:26]([H:60])[c:27]([n:28]2)[C:29]([H:61])([H:62])[2P:30]->1([c:31]1[c:32]([H:63])[c:33]([H:64])[c:34]([H:65])[c:35]([H:66])[c:36]1[H:67])[c:37]1[c:38]([H:68])[c:39]([H:69])[c:40]([H:70])[c:41]([H:71])[c:42]1[H:72])([H:43])([H:44])[H:45]", "smiles3Dx": "C([C:1]#[6N:2]->[Mn+:3]1(<-[3C-:4]#[O+:5])(<-[4H-:6])(<-[5C-:7]#[O+:8])<-[1P:9]([c:10]2[c:11]([H:46])[c:12]([H:47])[c:13]([H:48])[c:14]([H:49])[c:15]2[H:50])([c:16]2[c:17]([H:51])[c:18]([H:52])[c:19]([H:53])[c:20]([H:54])[c:21]2[H:55])[C:22]([H:56])([H:57])[c:23]2[c:24]([H:58])[c:25]([H:59])[c:26]([H:60])[c:27]([n:28]2)[C:29]([H:61])([H:62])[2P:30]->1([c:31]1[c:32]([H:63])[c:33]([H:64])[c:34]([H:65])[c:35]([H:66])[c:36]1[H:67])[c:37]1[c:38]([H:68])[c:39]([H:69])[c:40]([H:70])[c:41]([H:71])[c:42]1[H:72])([H:43])([H:44])[H:45]", "dummies": []}
C      0.5430    -4.3732    -2.3155
C      0.3645    -3.0909    -1.6360
N      0.2267    -2.0124    -1.0645
Mn     0.0000     0.0000     0.0000
C      0.4302     1.0414    -1.9955
O      0.6591     1.5894    -3.0449
H     -1.7876    -0.0936    -0.4236
C     -0.4136    -1.1235     1.9516
O     -0.6297    -1.7151     2.9799
P     -0.6673     2.3626     1.2113
C     -2.1264     2.1214     2.2230
C     -2.0126     1.4638     3.4594
C     -3.1419     1.2515     4.2550
C     -4.3958     1.6859     3.8215
C     -4.5233     2.3288     2.5885
C     -3.3977     2.5438     1.7870
C     -1.1611     3.5926     0.0047
C     -1.7561     3.1800    -1.1974
C     -2.1596     4.1217    -2.1480
C     -1.9901     5.4849    -1.8984
C     -1.4311     5.9085    -0.6907
C     -1.0259     4.9707     0.2644
C      0.4548     3.2414     2.3278
C      1.2670     2.3056     3.1507
C      1.8814     2.6806     4.3535
C      2.8597     1.8375     4.9063
C      3.2570     0.6777     4.2221
C      2.6291     0.3698     3.0102
N      1.6435     1.1684     2.5619
C      3.0804    -0.7080     2.0821
P      2.6596    -0.2270     0.3948
C      3.4068    -1.4461    -0.6775
C      3.6036    -2.7683    -0.2418
C      4.1346    -3.7231    -1.1148
C      4.4609    -3.3705    -2.4267
C      4.2516    -2.0627    -2.8709
C      3.7204    -1.1045    -2.0028
C      3.6055     1.2603     0.1079
C      2.9535     2.4631    -0.1918
C      3.6922     3.6319    -0.3960
C      5.0866     3.6033    -0.3052
C      5.7432     2.4053    -0.0092
C      5.0062     1.2353     0.1983
H      0.9299    -5.1219    -1.5939
H     -0.4306    -4.7165    -2.7214
H      1.2698    -4.2521    -3.1450
H     -1.0557     1.1064     3.8115
H     -3.0447     0.7459     5.2071
H     -5.2695     1.5197     4.4384
H     -5.4975     2.6585     2.2508
H     -3.5415     3.0343     0.8370
H     -1.9371     2.1322    -1.3889
H     -2.6142     3.7941    -3.0740
H     -2.3057     6.2134    -2.6340
H     -1.3190     6.9663    -0.4904
H     -0.6271     5.3390     1.1972
H      1.1430     3.8738     1.7294
H     -0.1404     3.8945     3.0013
H      1.6355     3.6191     4.8337
H      3.3467     2.1108     5.8332
H      4.0585     0.0602     4.6069
H      2.5596    -1.6512     2.3429
H      4.1780    -0.8516     2.1699
H      3.3372    -3.0781     0.7575
H      4.2844    -4.7402    -0.7765
H      4.8676    -4.1126    -3.1013
H      4.4941    -1.7930    -3.8905
H      3.5462    -0.1005    -2.3687
H      1.8784     2.5031    -0.2595
H      3.1831     4.5598    -0.6227
H      5.6579     4.5088    -0.4636
H      6.8230     2.3835     0.0606
H      5.5274     0.3145     0.4267
73
{"conf": 28, "E": 135.46, "rms": -1.0, "geom": "OH", "total_charge": 0, "CA_charge": 1, "smiles": "C[C:1]#[6N:2]->[Mn+:3]1(<-[3C-:4]#[O+:5])(<-[4H-:6])(<-[5C-:7]#[O+:8])<-[1P:9]([c:10]2[cH:11][cH:12][cH:13][cH:14][cH:15]2)([c:16]2[cH:17][cH:18][cH:19][cH:20][cH:21]2)[CH2:22][c:23]2[cH:24][cH:25][cH:26][c:27]([n:28]2)[CH2:29][2P:30]->1([c:31]1[cH:32][cH:33][cH:34][cH:35][cH:36]1)[c:37]1[cH:38][cH:39][cH:40][cH:41][cH:42]1", "smiles3D": "C([C:1]#[6N:2]->[Mn+:3]1(<-[3C-:4]#[O+:5])(<-[4H-:6])(<-[5C-:7]#[O+:8])<-[1P:9]([c:10]2[c:11]([H:46])[c:12]([H:47])[c:13]([H:48])[c:14]([H:49])[c:15]2[H:50])([c:16]2[c:17]([H:51])[c:18]([H:52])[c:19]([H:53])[c:20]([H:54])[c:21]2[H:55])[C:22]([H:56])([H:57])[c:23]2[c:24]([H:58])[c:25]([H:59])[c:26]([H:60])[c:27]([n:28]2)[C:29]([H:61])([H:62])[2P:30]->1([c:31]1[c:32]([H:63])[c:33]([H:64])[c:34]([H:65])[c:35]([H:66])[c:36]1[H:67])[c:37]1[c:38]([H:68])[c:39]([H:69])[c:40]([H:70])[c:41]([H:71])[c:42]1[H:72])([H:43])([H:44])[H:45]", "smiles3Dx": "C([C:1]#[6N:2]->[Mn+:3]1(<-[3C-:4]#[O+:5])(<-[4H-:6])(<-[5C-:7]#[O+:8])<-[1P:9]([c:10]2[c:11]([H:46])[c:12]([H:47])[c:13]([H:48])[c:14]([H:49])[c:15]2[H:50])([c:16]2[c:17]([H:51])[c:18]([H:52])[c:19]([H:53])[c:20]([H:54])[c:21]2[H:55])[C:22]([H:56])([H:57])[c:23]2[c:24]([H:58])[c:25]([H:59])[c:26]([H:60])[c:27]([n:28]2)[C:29]([H:61])([H:62])[2P:30]->1([c:31]1[c:32]([H:63])[c:33]([H:64])[c:34]([H:65])[c:35]([H:66])[c:36]1[H:67])[c:37]1[c:38]([H:68])[c:39]([H:69])[c:40]([H:70])[c:41]([H:71])[c:42]1[H:72])([H:43])([H:44])[H:45]", "dummies": []}
C     -1.9707    -4.5515    -0.4263
C     -1.3930    -3.2126    -0.3193
N     -0.9073    -2.0889    -0.2176
Mn     0.0000     0.0000     0.0000
C      2.0610    -0.9879     0.1438
O      3.1463    -1.5081     0.2193
H      0.1706     0.0185    -1.8294
C     -2.1004     0.8739    -0.2875
O     -3.2048     1.3340    -0.4377
P      1.1287     2.4820    -0.0043
C      2.5588     2.7076     1.0518
C      3.7877     2.1300     0.6877
C      4.9355     2.3691     1.4484
C      4.8681     3.1819     2.5815
C      3.6478     3.7403     2.9674
C      2.4952     3.5035     2.2119
C      1.7911     2.8416    -1.6300
C      1.9020     4.1655    -2.0985
C      2.4414     4.4209    -3.3633
C      2.8897     3.3667    -4.1619
C      2.8113     2.0543    -3.6921
C      2.2717     1.7929    -2.4295
C      0.0163     3.8709     0.3316
C     -0.7940     3.6262     1.5641
C     -1.2547     4.6561     2.3961
C     -1.9642     4.3212     3.5600
C     -2.2000     2.9752     3.8782
C     -1.7216     1.9872     3.0098
N     -1.0729     2.3548     1.8892
C     -1.9089     0.5253     3.2233
P     -0.4327    -0.3430     2.6561
C     -0.7022    -2.0678     3.0451
C     -1.9999    -2.6100     3.0852
C     -2.1838    -3.9737     3.3351
C     -1.0802    -4.8066     3.5335
C      0.2115    -4.2789     3.4766
C      0.4019    -2.9170     3.2268
C      0.8582     0.1414     3.7988
C      2.1629     0.3516     3.3417
C      3.1977     0.6116     4.2452
C      2.9330     0.6817     5.6136
C      1.6374     0.4604     6.0827
C      0.6064     0.1723     5.1837
H     -3.0122    -4.5351    -0.0446
H     -1.9688    -4.8723    -1.4882
H     -1.3687    -5.2614     0.1776
H      3.8661     1.4992    -0.1865
H      5.8786     1.9250     1.1576
H      5.7578     3.3662     3.1695
H      3.5941     4.3568     3.8554
H      1.5758     3.9515     2.5472
H      1.5911     5.0090    -1.5032
H      2.5189     5.4393    -3.7219
H      3.3103     3.5680    -5.1386
H      3.1793     1.2393    -4.3019
H      2.2637     0.7755    -2.0683
H      0.6123     4.7967     0.4689
H     -0.6694     4.0053    -0.5310
H     -1.0563     5.6934     2.1579
H     -2.3228     5.1023     4.2175
H     -2.7395     2.7116     4.7790
H     -2.0974     0.3125     4.2931
H     -2.7822     0.1935     2.6274
H     -2.8739    -2.0031     2.9089
H     -3.1835    -4.3873     3.3645
H     -1.2260    -5.8623     3.7220
H      1.0666    -4.9271     3.6184
H      1.4113    -2.5311     3.1649
H      2.3904     0.2939     2.2963
H      4.2081     0.7496     3.8857
H      3.7346     0.8885     6.3108
H      1.4360     0.4882     7.1458
H     -0.3692    -0.0567     5.5839
73
{"conf": 29, "E": 146.84, "rms": -1.0, "geom": "OH", "total_charge": 0, "CA_charge": 1, "smiles": "C[C:1]#[6N:2]->[Mn+:3]1(<-[3C-:4]#[O+:5])(<-[4H-:6])(<-[5C-:7]#[O+:8])<-[1P:9]([c:10]2[cH:11][cH:12][cH:13][cH:14][cH:15]2)([c:16]2[cH:17][cH:18][cH:19][cH:20][cH:21]2)[CH2:22][c:23]2[cH:24][cH:25][cH:26][c:27]([n:28]2)[CH2:29][2P:30]->1([c:31]1[cH:32][cH:33][cH:34][cH:35][cH:36]1)[c:37]1[cH:38][cH:39][cH:40][cH:41][cH:42]1", "smiles3D": "C([C:1]#[6N:2]->[Mn+:3]1(<-[3C-:4]#[O+:5])(<-[4H-:6])(<-[5C-:7]#[O+:8])<-[1P:9]([c:10]2[c:11]([H:46])[c:12]([H:47])[c:13]([H:48])[c:14]([H:49])[c:15]2[H:50])([c:16]2[c:17]([H:51])[c:18]([H:52])[c:19]([H:53])[c:20]([H:54])[c:21]2[H:55])[C:22]([H:56])([H:57])[c:23]2[c:24]([H:58])[c:25]([H:59])[c:26]([H:60])[c:27]([n:28]2)[C:29]([H:61])([H:62])[2P:30]->1([c:31]1[c:32]([H:63])[c:33]([H:64])[c:34]([H:65])[c:35]([H:66])[c:36]1[H:67])[c:37]1[c:38]([H:68])[c:39]([H:69])[c:40]([H:70])[c:41]([H:71])[c:42]1[H:72])([H:43])([H:44])[H:45]", "smiles3Dx": "C([C:1]#[6N:2]->[Mn+:3]1(<-[3C-:4]#[O+:5])(<-[4H-:6])(<-[5C-:7]#[O+:8])<-[1P:9]([c:10]2[c:11]([H:46])[c:12]([H:47])[c:13]([H:48])[c:14]([H:49])[c:15]2[H:50])([c:16]2[c:17]([H:51])[c:18]([H:52])[c:19]([H:53])[c:20]([H:54])[c:21]2[H:55])[C:22]([H:56])([H:57])[c:23]2[c:24]([H:58])[c:25]([H:59])[c:26]([H:60])[c:27]([n:28]2)[C:29]([H:61])([H:62])[2P:30]->1([c:31]1[c:32]([H:63])[c:33]([H:64])[c:34]([H:65])[c:35]([H:66])[c:36]1[H:67])[c:37]1[c:38]([H:68])[c:39]([H:69])[c:40]([H:70])[c:41]([H:71])[c:42]1[H:72])([H:43])([H:44])[H:45]", "dummies": []}
C      3.8195     2.2611    -2.2567
C      2.7041     1.5974    -1.5838
N      1.7624     1.0391    -1.0263
Mn     0.0000     0.0000     0.0000
C      0.6770    -2.0214    -0.8408
O      1.0329    -3.0855    -1.2827
H      1.1399    -0.2644     1.4196
C     -0.6222     1.9997     0.9236
O     -0.9519     3.0528     1.4097
P     -1.8142    -1.2320     1.5835
C     -2.4314    -2.8045     0.9969
C     -3.0975    -3.6744     1.8765
C     -3.6319    -4.8771     1.4048
C     -3.5195    -5.2103     0.0523
C     -2.8777    -4.3378    -0.8304
C     -2.3399    -3.1366    -0.3601
C     -1.0866    -1.6063     3.1729
C     -0.2603    -2.7332     3.3124
C      0.3408    -3.0179     4.5419
C      0.1371    -2.1705     5.6338
C     -0.6605    -1.0317     5.4950
C     -1.2648    -0.7425     4.2673
C     -3.3095    -0.2955     1.9491
C     -4.1524    -0.2950     0.7268
C     -5.3691    -0.9863     0.6413
C     -5.8563    -1.3397    -0.6239
C     -5.0910    -1.0722    -1.7670
C     -3.8767    -0.3886    -1.6246
N     -3.4932     0.0190    -0.4022
C     -2.8779    -0.3115    -2.7351
P     -1.4142     0.6353    -2.2566
C     -0.4373     0.5878    -3.7542
C      0.7649    -0.1300    -3.8028
C      1.5222    -0.1601    -4.9780
C      1.0772     0.5163    -6.1163
C     -0.1284     1.2207    -6.0820
C     -0.8865     1.2546    -4.9080
C     -1.9095     2.3580    -2.1906
C     -0.9181     3.3417    -2.0470
C     -1.2627     4.6947    -1.9924
C     -2.6009     5.0797    -2.0877
C     -3.5955     4.1120    -2.2433
C     -3.2575     2.7559    -2.2989
H      3.8251     1.9747    -3.3287
H      4.7742     1.9504    -1.7850
H      3.7023     3.3607    -2.1684
H     -3.2133    -3.4203     2.9224
H     -4.1407    -5.5467     2.0861
H     -3.9381    -6.1390    -0.3131
H     -2.8056    -4.5871    -1.8811
H     -1.8792    -2.4593    -1.0589
H     -0.0794    -3.3911     2.4716
H      0.9694    -3.8928     4.6465
H      0.6051    -2.3908     6.5845
H     -0.8053    -0.3682     6.3379
H     -1.8574     0.1572     4.1817
H     -3.0410     0.7485     2.2122
H     -3.8548    -0.7656     2.7955
H     -5.8917    -1.3073     1.5334
H     -6.7839    -1.8901    -0.7114
H     -5.4147    -1.4310    -2.7357
H     -2.5637    -1.3390    -3.0118
H     -3.3501     0.1633    -3.6204
H      1.1284    -0.6606    -2.9433
H      2.4545    -0.7092    -5.0059
H      1.6643     0.4913    -7.0252
H     -0.4766     1.7397    -6.9657
H     -1.8211     1.8006    -4.9033
H      0.1244     3.0625    -1.9783
H     -0.4910     5.4448    -1.8777
H     -2.8671     6.1279    -2.0460
H     -4.6319     4.4135    -2.3248
H     -4.0594     2.0510    -2.4347
73
{"conf": 30, "E": 144.04, "rms": -1.0, "geom": "OH", "total_charge": 0, "CA_charge": 1, "smiles": "C[C:1]#[6N:2]->[Mn+:3]1(<-[3C-:4]#[O+:5])(<-[4H-:6])(<-[5C-:7]#[O+:8])<-[1P:9]([c:10]2[cH:11][cH:12][cH:13][cH:14][cH:15]2)([c:16]2[cH:17][cH:18][cH:19][cH:20][cH:21]2)[CH2:22][c:23]2[cH:24][cH:25][cH:26][c:27]([n:28]2)[CH2:29][2P:30]->1([c:31]1[cH:32][cH:33][cH:34][cH:35][cH:36]1)[c:37]1[cH:38][cH:39][cH:40][cH:41][cH:42]1", "smiles3D": "C([C:1]#[6N:2]->[Mn+:3]1(<-[3C-:4]#[O+:5])(<-[4H-:6])(<-[5C-:7]#[O+:8])<-[1P:9]([c:10]2[c:11]([H:46])[c:12]([H:47])[c:13]([H:48])[c:14]([H:49])[c:15]2[H:50])([c:16]2[c:17]([H:51])[c:18]([H:52])[c:19]([H:53])[c:20]([H:54])[c:21]2[H:55])[C:22]([H:56])([H:57])[c:23]2[c:24]([H:58])[c:25]([H:59])[c:26]([H:60])[c:27]([n:28]2)[C:29]([H:61])([H:62])[2P:30]->1([c:31]1[c:32]([H:63])[c:33]([H:64])[c:34]([H:65])[c:35]([H:66])[c:36]1[H:67])[c:37]1[c:38]([H:68])[c:39]([H:69])[c:40]([H:70])[c:41]([H:71])[c:42]1[H:72])([H:43])([H:44])[H:45]", "smiles3Dx": "C([C:1]#[6N:2]->[Mn+:3]1(<-[3C-:4]#[O+:5])(<-[4H-:6])(<-[5C-:7]#[O+:8])<-[1P:9]([c:10]2[c:11]([H:46])[c:12]([H:47])[c:13]([H:48])[c:14]([H:49])[c:15]2[H:50])([c:16]2[c:17]([H:51])[c:18]([H:52])[c:19]([H:53])[c:20]([H:54])[c:21]2[H:55])[C:22]([H:56])([H:57])[c:23]2[c:24]([H:58])[c:25]([H:59])[c:26]([H:60])[c:27]([n:28]2)[C:29]([H:61])([H:62])[2P:30]->1([c:31]1[c:32]([H:63])[c:33]([H:64])[c:34]([H:65])[c:35]([H:66])[c:36]1[H:67])[c:37]1[c:38]([H:68])[c:39]([H:69])[c:40]([H:70])[c:41]([H:71])[c:42]1[H:72])([H:43])([H:44])[H:45]", "dummies": []}
C     -0.5965     4.8963    -0.6721
C     -0.4024     3.4609    -0.4728
N     -0.2515     2.2533    -0.3062
Mn     0.0000     0.0000     0.0000
C     -0.2120    -0.2756    -2.2651
O     -0.3262    -0.4209    -3.4567
H      1.8078     0.2793    -0.1938
C      0.1945     0.3674     2.2515
O      0.2951     0.5607     3.4375
P      0.6976    -2.6225     0.3613
C      1.3528    -3.3327    -1.1483
C      1.2732    -4.7160    -1.4030
C      1.8041    -5.2443    -2.5841
C      2.4333    -4.4070    -3.5079
C      2.5471    -3.0404    -3.2457
C      2.0180    -2.5068    -2.0674
C      2.0561    -2.7219     1.5256
C      3.3793    -2.9325     1.0904
C      4.4241    -2.9897     2.0182
C      4.1637    -2.8291     3.3807
C      2.8573    -2.6059     3.8194
C      1.8083    -2.5484     2.8976
C     -0.4598    -3.8660     0.9875
C     -1.3851    -3.3020     2.0064
C     -2.0716    -4.0933     2.9378
C     -3.1356    -3.5241     3.6571
C     -3.5404    -2.2067     3.3896
C     -2.8361    -1.4746     2.4274
N     -1.7756    -2.0391     1.8218
C     -3.2708    -0.1485     1.8989
P     -2.6910     0.0103     0.1977
C     -3.4164     1.5129    -0.4433
C     -3.7199     2.5894     0.4086
C     -4.2314     3.7791    -0.1193
C     -4.4320     3.9075    -1.4959
C     -4.1162     2.8477    -2.3494
C     -3.6039     1.6565    -1.8273
C     -3.5278    -1.3001    -0.6808
C     -2.7890    -2.3028    -1.3212
C     -3.4437    -3.3400    -1.9913
C     -4.8403    -3.3779    -2.0278
C     -5.5833    -2.3783    -1.3930
C     -4.9305    -1.3413    -0.7195
H     -1.0798     5.3312     0.2268
H     -1.2474     5.0605    -1.5555
H      0.3860     5.3837    -0.8386
H      0.8223    -5.4004    -0.7009
H      1.7346    -6.3067    -2.7795
H      2.8461    -4.8197    -4.4193
H      3.0553    -2.3952    -3.9507
H      2.1559    -1.4553    -1.8607
H      3.6251    -3.0507     0.0467
H      5.4387    -3.1555     1.6794
H      4.9750    -2.8722     4.0958
H      2.6570    -2.4733     4.8748
H      0.8082    -2.3615     3.2613
H      0.1150    -4.7014     1.4415
H     -1.0623    -4.2609     0.1434
H     -1.8133    -5.1351     3.0788
H     -3.6789    -4.1195     4.3791
H     -4.4026    -1.7845     3.8898
H     -2.8250     0.6528     2.5221
H     -4.3781    -0.0710     1.9280
H     -3.5516     2.5306     1.4733
H     -4.4636     4.6063     0.5390
H     -4.8239     4.8310    -1.9019
H     -4.2613     2.9517    -3.4168
H     -3.3459     0.8520    -2.5045
H     -1.7112    -2.2912    -1.2972
H     -2.8679    -4.1150    -2.4805
H     -5.3465    -4.1813    -2.5471
H     -6.6647    -2.4078    -1.4218
H     -5.5181    -0.5737    -0.2323
