# Supplementary material for: MACE: Automated Assessment of Stereochemistry of Transition Metal Complexes and Its Applications in Computational Catalysis
Source: J Chem Theory Comput. 2024 Feb 16;20(5):2313–20. doi: 10.1021/acs.jctc.3c01313 (PMC10938507; doi:10.1021/acs.jctc.3c01313)
Supplement: Supplementary file 3 — ct3c01313_si_003.zip [file ct3c01313_si_003.zip › structures/screening/mace_MeCN/Mn_PNpyP_Ph_bic_3.xyz]

73
{"conf": 0, "E": 130.22, "rms": -1.0, "geom": "OH", "total_charge": 0, "CA_charge": 1, "smiles": "C[C:1]#[5N:2]->[Mn+:3]1(<-[3C-:4]#[O+:5])(<-[4H-:6])(<-[6C-:7]#[O+:8])<-[1P:9]([c:10]2[cH:11][cH:12][cH:13][cH:14][cH:15]2)([c:16]2[cH:17][cH:18][cH:19][cH:20][cH:21]2)[CH2:22][c:23]2[cH:24][cH:25][cH:26][c:27]([n:28]2)[CH2:29][2P:30]->1([c:31]1[cH:32][cH:33][cH:34][cH:35][cH:36]1)[c:37]1[cH:38][cH:39][cH:40][cH:41][cH:42]1", "smiles3D": "C([C:1]#[5N:2]->[Mn+:3]1(<-[3C-:4]#[O+:5])(<-[4H-:6])(<-[6C-:7]#[O+:8])<-[1P:9]([c:10]2[c:11]([H:46])[c:12]([H:47])[c:13]([H:48])[c:14]([H:49])[c:15]2[H:50])([c:16]2[c:17]([H:51])[c:18]([H:52])[c:19]([H:53])[c:20]([H:54])[c:21]2[H:55])[C:22]([H:56])([H:57])[c:23]2[c:24]([H:58])[c:25]([H:59])[c:26]([H:60])[c:27]([n:28]2)[C:29]([H:61])([H:62])[2P:30]->1([c:31]1[c:32]([H:63])[c:33]([H:64])[c:34]([H:65])[c:35]([H:66])[c:36]1[H:67])[c:37]1[c:38]([H:68])[c:39]([H:69])[c:40]([H:70])[c:41]([H:71])[c:42]1[H:72])([H:43])([H:44])[H:45]", "smiles3Dx": "C([C:1]#[5N:2]->[Mn+:3]1(<-[3C-:4]#[O+:5])(<-[4H-:6])(<-[6C-:7]#[O+:8])<-[1P:9]([c:10]2[c:11]([H:46])[c:12]([H:47])[c:13]([H:48])[c:14]([H:49])[c:15]2[H:50])([c:16]2[c:17]([H:51])[c:18]([H:52])[c:19]([H:53])[c:20]([H:54])[c:21]2[H:55])[C:22]([H:56])([H:57])[c:23]2[c:24]([H:58])[c:25]([H:59])[c:26]([H:60])[c:27]([n:28]2)[C:29]([H:61])([H:62])[2P:30]->1([c:31]1[c:32]([H:63])[c:33]([H:64])[c:34]([H:65])[c:35]([H:66])[c:36]1[H:67])[c:37]1[c:38]([H:68])[c:39]([H:69])[c:40]([H:70])[c:41]([H:71])[c:42]1[H:72])([H:43])([H:44])[H:45]", "dummies": []}
C     -1.2077    -4.7627     0.8229
C     -0.8573    -3.3658     0.5724
N     -0.5583    -2.1911     0.3723
Mn     0.0000     0.0000     0.0000
C      0.4969     2.1837    -0.4762
O      0.7573     3.3339    -0.7279
H     -1.6515     0.2207    -0.7760
C      0.7528    -0.6300    -2.0683
O      1.1492    -0.9626    -3.1576
P     -1.1367     0.7848     2.3302
C     -2.6655     1.6775     2.0797
C     -3.5827     1.8366     3.1338
C     -4.7619     2.5617     2.9362
C     -5.0256     3.1467     1.6954
C     -4.1043     3.0174     0.6533
C     -2.9244     2.2925     0.8461
C     -0.1622     1.9324     3.2981
C      0.3902     1.5634     4.5390
C      1.0473     2.5149     5.3252
C      1.1842     3.8287     4.8715
C      0.6662     4.1943     3.6277
C     -0.0072     3.2524     2.8456
C     -1.5992    -0.5768     3.4267
C     -0.5121    -1.6084     3.4896
C     -0.6665    -2.8183     4.1772
C      0.3554    -3.7759     4.1030
C      1.4990    -3.5269     3.3302
C      1.6102    -2.3024     2.6604
N      0.6211    -1.3960     2.7912
C      2.7439    -1.9996     1.7256
P      2.5189    -0.3878     0.9353
C      3.0895     0.8501     2.0982
C      3.3885     0.5238     3.4358
C      3.9460     1.4842     4.2855
C      4.1859     2.7792     3.8218
C      3.8618     3.1198     2.5076
C      3.3187     2.1606     1.6489
C      3.7671    -0.3323    -0.3492
C      3.6142     0.5455    -1.4332
C      4.5940     0.6230    -2.4270
C      5.7443    -0.1631    -2.3387
C      5.9207    -1.0201    -1.2505
C      4.9433    -1.1013    -0.2535
H     -0.2870    -5.3375     1.0527
H     -1.6976    -5.1891    -0.0764
H     -1.9019    -4.8188     1.6864
H     -3.3910     1.4181     4.1111
H     -5.4680     2.6770     3.7484
H     -5.9371     3.7107     1.5454
H     -4.2998     3.4877    -0.3018
H     -2.2104     2.2380     0.0400
H      0.3238     0.5551     4.9161
H      1.4639     2.2295     6.2825
H      1.7026     4.5596     5.4782
H      0.7779     5.2108     3.2734
H     -0.4271     3.5619     1.8979
H     -1.7961    -0.1902     4.4469
H     -2.5247    -1.0516     3.0380
H     -1.5669    -3.0235     4.7422
H      0.2490    -4.7201     4.6207
H      2.2715    -4.2799     3.2401
H      2.7797    -2.7827     0.9389
H      3.6972    -2.0147     2.2911
H      3.2023    -0.4564     3.8432
H      4.1809     1.2271     5.3103
H      4.6089     3.5222     4.4852
H      4.0391     4.1261     2.1510
H      3.1005     2.4404     0.6287
H      2.7457     1.1797    -1.5117
H      4.4638     1.2983    -3.2628
H      6.5034    -0.1005    -3.1076
H      6.8200    -1.6178    -1.1754
H      5.1282    -1.7569     0.5828
73
{"conf": 1, "E": 132.37, "rms": -1.0, "geom": "OH", "total_charge": 0, "CA_charge": 1, "smiles": "C[C:1]#[5N:2]->[Mn+:3]1(<-[3C-:4]#[O+:5])(<-[4H-:6])(<-[6C-:7]#[O+:8])<-[1P:9]([c:10]2[cH:11][cH:12][cH:13][cH:14][cH:15]2)([c:16]2[cH:17][cH:18][cH:19][cH:20][cH:21]2)[CH2:22][c:23]2[cH:24][cH:25][cH:26][c:27]([n:28]2)[CH2:29][2P:30]->1([c:31]1[cH:32][cH:33][cH:34][cH:35][cH:36]1)[c:37]1[cH:38][cH:39][cH:40][cH:41][cH:42]1", "smiles3D": "C([C:1]#[5N:2]->[Mn+:3]1(<-[3C-:4]#[O+:5])(<-[4H-:6])(<-[6C-:7]#[O+:8])<-[1P:9]([c:10]2[c:11]([H:46])[c:12]([H:47])[c:13]([H:48])[c:14]([H:49])[c:15]2[H:50])([c:16]2[c:17]([H:51])[c:18]([H:52])[c:19]([H:53])[c:20]([H:54])[c:21]2[H:55])[C:22]([H:56])([H:57])[c:23]2[c:24]([H:58])[c:25]([H:59])[c:26]([H:60])[c:27]([n:28]2)[C:29]([H:61])([H:62])[2P:30]->1([c:31]1[c:32]([H:63])[c:33]([H:64])[c:34]([H:65])[c:35]([H:66])[c:36]1[H:67])[c:37]1[c:38]([H:68])[c:39]([H:69])[c:40]([H:70])[c:41]([H:71])[c:42]1[H:72])([H:43])([H:44])[H:45]", "smiles3Dx": "C([C:1]#[5N:2]->[Mn+:3]1(<-[3C-:4]#[O+:5])(<-[4H-:6])(<-[6C-:7]#[O+:8])<-[1P:9]([c:10]2[c:11]([H:46])[c:12]([H:47])[c:13]([H:48])[c:14]([H:49])[c:15]2[H:50])([c:16]2[c:17]([H:51])[c:18]([H:52])[c:19]([H:53])[c:20]([H:54])[c:21]2[H:55])[C:22]([H:56])([H:57])[c:23]2[c:24]([H:58])[c:25]([H:59])[c:26]([H:60])[c:27]([n:28]2)[C:29]([H:61])([H:62])[2P:30]->1([c:31]1[c:32]([H:63])[c:33]([H:64])[c:34]([H:65])[c:35]([H:66])[c:36]1[H:67])[c:37]1[c:38]([H:68])[c:39]([H:69])[c:40]([H:70])[c:41]([H:71])[c:42]1[H:72])([H:43])([H:44])[H:45]", "dummies": []}
C     -1.6152     2.2288    -4.1476
C     -1.1316     1.5751    -2.9331
N     -0.7357     1.0264    -1.9077
Mn     0.0000     0.0000     0.0000
C      0.8561    -1.0342     1.8584
O      1.3056    -1.5779     2.8364
H      1.6000     0.8749    -0.2074
C      0.9145    -1.6845    -1.2523
O      1.3966    -2.5720    -1.9111
P     -0.8353     2.1219     1.4697
C      0.2530     3.5329     1.3095
C      1.6417     3.3359     1.2924
C      2.5094     4.4283     1.1998
C      1.9977     5.7270     1.1519
C      0.6183     5.9361     1.2190
C     -0.2535     4.8468     1.3133
C     -2.4538     2.7226     0.9891
C     -2.6195     3.3174    -0.2719
C     -3.8537     3.8549    -0.6452
C     -4.9332     3.8056     0.2385
C     -4.7845     3.2006     1.4886
C     -3.5559     2.6463     1.8612
C     -0.8626     1.8815     3.2602
C     -1.4520     0.5522     3.6218
C     -1.5462     0.1090     4.9465
C     -2.0052    -1.1930     5.1948
C     -2.3405    -2.0371     4.1260
C     -2.2304    -1.5488     2.8186
N     -1.8131    -0.2822     2.6289
C     -2.4944    -2.4028     1.6151
P     -2.2960    -1.4496     0.0904
C     -2.4006    -2.6597    -1.2274
C     -1.8904    -2.3495    -2.4976
C     -1.9907    -3.2676    -3.5464
C     -2.6149    -4.4992    -3.3410
C     -3.1477    -4.8101    -2.0883
C     -3.0504    -3.8947    -1.0352
C     -3.7980    -0.4955    -0.1269
C     -4.0605     0.1001    -1.3712
C     -5.2677     0.7653    -1.5995
C     -6.2276     0.8393    -0.5891
C     -5.9724     0.2655     0.6578
C     -4.7611    -0.3913     0.8964
H     -1.8335     1.4610    -4.9180
H     -0.8400     2.9260    -4.5264
H     -2.5414     2.7943    -3.9161
H      2.0587     2.3442     1.3880
H      3.5797     4.2683     1.1804
H      2.6707     6.5719     1.0843
H      0.2243     6.9442     1.2103
H     -1.3116     5.0450     1.4062
H     -1.7819     3.4049    -0.9495
H     -3.9694     4.3201    -1.6155
H     -5.8884     4.2249    -0.0497
H     -5.6277     3.1479     2.1652
H     -3.4892     2.1680     2.8255
H      0.1792     1.9258     3.6420
H     -1.4501     2.6932     3.7369
H     -1.2535     0.7507     5.7678
H     -2.0794    -1.5546     6.2121
H     -2.6680    -3.0519     4.3130
H     -1.7744    -3.2481     1.6079
H     -3.5251    -2.8070     1.6755
H     -1.4203    -1.3965    -2.6851
H     -1.5887    -3.0212    -4.5206
H     -2.6938    -5.2088    -4.1544
H     -3.6432    -5.7600    -1.9341
H     -3.4939    -4.1655    -0.0905
H     -3.3464     0.0325    -2.1773
H     -5.4616     1.2175    -2.5634
H     -7.1631     1.3532    -0.7675
H     -6.7116     0.3376     1.4452
H     -4.6055    -0.8087     1.8774
73
{"conf": 2, "E": 138.11, "rms": -1.0, "geom": "OH", "total_charge": 0, "CA_charge": 1, "smiles": "C[C:1]#[5N:2]->[Mn+:3]1(<-[3C-:4]#[O+:5])(<-[4H-:6])(<-[6C-:7]#[O+:8])<-[1P:9]([c:10]2[cH:11][cH:12][cH:13][cH:14][cH:15]2)([c:16]2[cH:17][cH:18][cH:19][cH:20][cH:21]2)[CH2:22][c:23]2[cH:24][cH:25][cH:26][c:27]([n:28]2)[CH2:29][2P:30]->1([c:31]1[cH:32][cH:33][cH:34][cH:35][cH:36]1)[c:37]1[cH:38][cH:39][cH:40][cH:41][cH:42]1", "smiles3D": "C([C:1]#[5N:2]->[Mn+:3]1(<-[3C-:4]#[O+:5])(<-[4H-:6])(<-[6C-:7]#[O+:8])<-[1P:9]([c:10]2[c:11]([H:46])[c:12]([H:47])[c:13]([H:48])[c:14]([H:49])[c:15]2[H:50])([c:16]2[c:17]([H:51])[c:18]([H:52])[c:19]([H:53])[c:20]([H:54])[c:21]2[H:55])[C:22]([H:56])([H:57])[c:23]2[c:24]([H:58])[c:25]([H:59])[c:26]([H:60])[c:27]([n:28]2)[C:29]([H:61])([H:62])[2P:30]->1([c:31]1[c:32]([H:63])[c:33]([H:64])[c:34]([H:65])[c:35]([H:66])[c:36]1[H:67])[c:37]1[c:38]([H:68])[c:39]([H:69])[c:40]([H:70])[c:41]([H:71])[c:42]1[H:72])([H:43])([H:44])[H:45]", "smiles3Dx": "C([C:1]#[5N:2]->[Mn+:3]1(<-[3C-:4]#[O+:5])(<-[4H-:6])(<-[6C-:7]#[O+:8])<-[1P:9]([c:10]2[c:11]([H:46])[c:12]([H:47])[c:13]([H:48])[c:14]([H:49])[c:15]2[H:50])([c:16]2[c:17]([H:51])[c:18]([H:52])[c:19]([H:53])[c:20]([H:54])[c:21]2[H:55])[C:22]([H:56])([H:57])[c:23]2[c:24]([H:58])[c:25]([H:59])[c:26]([H:60])[c:27]([n:28]2)[C:29]([H:61])([H:62])[2P:30]->1([c:31]1[c:32]([H:63])[c:33]([H:64])[c:34]([H:65])[c:35]([H:66])[c:36]1[H:67])[c:37]1[c:38]([H:68])[c:39]([H:69])[c:40]([H:70])[c:41]([H:71])[c:42]1[H:72])([H:43])([H:44])[H:45]", "dummies": []}
C     -0.5798     3.9911     2.9197
C     -0.4117     2.8142     2.0689
N     -0.2697     1.8288     1.3495
Mn     0.0000     0.0000     0.0000
C      0.2434    -1.9009    -1.2525
O      0.3687    -2.9027    -1.9120
H     -1.3932    -0.8129     0.8847
C      1.3500    -0.9668     1.5753
O      2.0578    -1.4805     2.4056
P     -1.9303     0.8728    -1.6850
C     -3.4325    -0.0747    -1.4833
C     -4.3408     0.2410    -0.4588
C     -5.4995    -0.5226    -0.2867
C     -5.7510    -1.6141    -1.1219
C     -4.8384    -1.9510    -2.1245
C     -3.6781    -1.1913    -2.3008
C     -1.6128     0.8179    -3.4455
C     -0.4984     0.1377    -3.9437
C     -0.2900     0.0366    -5.3228
C     -1.1889     0.6270    -6.2131
C     -2.3103     1.3005    -5.7253
C     -2.5309     1.3855    -4.3477
C     -2.4126     2.5772    -1.3690
C     -1.2697     3.4472    -1.7385
C     -1.3285     4.4120    -2.7527
C     -0.1340     4.9866    -3.2048
C      1.0919     4.5528    -2.6834
C      1.0943     3.5564    -1.6961
N     -0.0745     3.0893    -1.2291
C      2.3374     2.9583    -1.1405
P      2.2303     1.1543    -1.0845
C      3.6724     0.8007    -0.0809
C      3.6241     1.0629     1.2973
C      4.7486     0.8522     2.1000
C      5.9429     0.4100     1.5282
C      6.0196     0.1989     0.1499
C      4.8975     0.4092    -0.6582
C      2.6451     0.5395    -2.7170
C      2.9243    -0.8275    -2.8855
C      3.2864    -1.3276    -4.1390
C      3.3710    -0.4690    -5.2366
C      3.0787     0.8884    -5.0848
C      2.7093     1.3936    -3.8342
H     -1.1736     3.7179     3.8160
H     -1.1092     4.7836     2.3518
H      0.4164     4.3643     3.2345
H     -4.1577     1.0649     0.2161
H     -6.1998    -0.2721     0.4996
H     -6.6474    -2.2049    -0.9853
H     -5.0268    -2.8055    -2.7615
H     -2.9748    -1.4833    -3.0696
H      0.1958    -0.3299    -3.2746
H      0.5621    -0.5088    -5.7033
H     -1.0242     0.5501    -7.2800
H     -3.0176     1.7429    -6.4148
H     -3.4280     1.8751    -3.9967
H     -2.6308     2.7066    -0.2894
H     -3.3132     2.8412    -1.9596
H     -2.2717     4.6871    -3.2073
H     -0.1553     5.7350    -3.9861
H      2.0190     4.9649    -3.0614
H      3.2132     3.2576    -1.7541
H      2.4828     3.3421    -0.1091
H      2.7164     1.4397     1.7517
H      4.6963     1.0420     3.1643
H      6.8145     0.2509     2.1498
H      6.9552    -0.1133    -0.2960
H      5.0168     0.2874    -1.7233
H      2.8936    -1.5006    -2.0389
H      3.5097    -2.3799    -4.2572
H      3.6536    -0.8566    -6.2067
H      3.1312     1.5497    -5.9400
H      2.4795     2.4422    -3.7659
73
{"conf": 3, "E": 140.79, "rms": -1.0, "geom": "OH", "total_charge": 0, "CA_charge": 1, "smiles": "C[C:1]#[5N:2]->[Mn+:3]1(<-[3C-:4]#[O+:5])(<-[4H-:6])(<-[6C-:7]#[O+:8])<-[1P:9]([c:10]2[cH:11][cH:12][cH:13][cH:14][cH:15]2)([c:16]2[cH:17][cH:18][cH:19][cH:20][cH:21]2)[CH2:22][c:23]2[cH:24][cH:25][cH:26][c:27]([n:28]2)[CH2:29][2P:30]->1([c:31]1[cH:32][cH:33][cH:34][cH:35][cH:36]1)[c:37]1[cH:38][cH:39][cH:40][cH:41][cH:42]1", "smiles3D": "C([C:1]#[5N:2]->[Mn+:3]1(<-[3C-:4]#[O+:5])(<-[4H-:6])(<-[6C-:7]#[O+:8])<-[1P:9]([c:10]2[c:11]([H:46])[c:12]([H:47])[c:13]([H:48])[c:14]([H:49])[c:15]2[H:50])([c:16]2[c:17]([H:51])[c:18]([H:52])[c:19]([H:53])[c:20]([H:54])[c:21]2[H:55])[C:22]([H:56])([H:57])[c:23]2[c:24]([H:58])[c:25]([H:59])[c:26]([H:60])[c:27]([n:28]2)[C:29]([H:61])([H:62])[2P:30]->1([c:31]1[c:32]([H:63])[c:33]([H:64])[c:34]([H:65])[c:35]([H:66])[c:36]1[H:67])[c:37]1[c:38]([H:68])[c:39]([H:69])[c:40]([H:70])[c:41]([H:71])[c:42]1[H:72])([H:43])([H:44])[H:45]", "smiles3Dx": "C([C:1]#[5N:2]->[Mn+:3]1(<-[3C-:4]#[O+:5])(<-[4H-:6])(<-[6C-:7]#[O+:8])<-[1P:9]([c:10]2[c:11]([H:46])[c:12]([H:47])[c:13]([H:48])[c:14]([H:49])[c:15]2[H:50])([c:16]2[c:17]([H:51])[c:18]([H:52])[c:19]([H:53])[c:20]([H:54])[c:21]2[H:55])[C:22]([H:56])([H:57])[c:23]2[c:24]([H:58])[c:25]([H:59])[c:26]([H:60])[c:27]([n:28]2)[C:29]([H:61])([H:62])[2P:30]->1([c:31]1[c:32]([H:63])[c:33]([H:64])[c:34]([H:65])[c:35]([H:66])[c:36]1[H:67])[c:37]1[c:38]([H:68])[c:39]([H:69])[c:40]([H:70])[c:41]([H:71])[c:42]1[H:72])([H:43])([H:44])[H:45]", "dummies": []}
C      2.7847    -1.8514     3.6891
C      1.9580    -1.3147     2.6098
N      1.2678    -0.8562     1.7029
Mn     0.0000     0.0000     0.0000
C     -1.2916     0.7464    -1.7380
O     -1.9799     1.1351    -2.6487
H     -1.4396     0.1086     1.1390
C     -0.7112    -2.1251    -0.4652
O     -1.0851    -3.2450    -0.7103
P      0.5450     2.5614     0.8002
C     -0.9422     3.4984     1.1271
C     -2.1960     2.9975     0.7513
C     -3.3558     3.7349     1.0095
C     -3.2713     4.9745     1.6484
C     -2.0262     5.4775     2.0329
C     -0.8646     4.7434     1.7761
C      1.3421     2.5661     2.4042
C      2.3914     3.4547     2.7141
C      2.9848     3.4236     3.9803
C      2.5256     2.5303     4.9507
C      1.4579     1.6778     4.6638
C      0.8611     1.7046     3.4006
C      1.4973     3.6749    -0.2556
C      1.2499     3.3494    -1.6747
C      0.3371     4.0176    -2.5008
C      0.0419     3.4654    -3.7574
C      0.5862     2.2237    -4.1243
C      1.4573     1.5814    -3.2331
N      1.7998     2.2053    -2.0921
C      1.8304     0.1377    -3.3448
P      2.0397    -0.5511    -1.6850
C      2.2870    -2.3104    -1.9015
C      3.1574    -3.0064    -1.0441
C      3.3287    -4.3868    -1.1815
C      2.6185    -5.0869    -2.1591
C      1.7255    -4.4093    -2.9924
C      1.5503    -3.0282    -2.8604
C      3.6341     0.0531    -1.1465
C      4.7824    -0.1813    -1.9211
C      6.0264     0.2920    -1.4919
C      6.1316     0.9949    -0.2882
C      4.9936     1.2189     0.4913
C      3.7503     0.7445     0.0655
H      2.1376    -2.3615     4.4317
H      3.3301    -1.0205     4.1823
H      3.5131    -2.5759     3.2707
H     -2.2896     2.0422     0.2669
H     -4.3214     3.3437     0.7159
H     -4.1702     5.5433     1.8478
H     -1.9608     6.4364     2.5306
H      0.0903     5.1491     2.0836
H      2.7487     4.1920     2.0139
H      3.7959     4.1014     4.2131
H      2.9866     2.5100     5.9297
H      1.0900     0.9978     5.4212
H      0.0211     1.0519     3.2000
H      1.2143     4.7290    -0.0554
H      2.5794     3.5447    -0.0515
H     -0.1495     4.9272    -2.1728
H     -0.6597     3.9627    -4.4142
H      0.2819     1.7454    -5.0465
H      2.7735     0.0414    -3.9187
H      1.0234    -0.4035    -3.8745
H      3.6987    -2.4900    -0.2621
H      4.0065    -4.9153    -0.5237
H      2.7493    -6.1564    -2.2614
H      1.1590    -4.9571    -3.7344
H      0.8210    -2.5439    -3.4909
H      4.7214    -0.7384    -2.8467
H      6.9095     0.1107    -2.0908
H      7.0948     1.3609     0.0427
H      5.0744     1.7580     1.4265
H      2.8851     0.9174     0.6809
73
{"conf": 4, "E": 130.73, "rms": -1.0, "geom": "OH", "total_charge": 0, "CA_charge": 1, "smiles": "C[C:1]#[5N:2]->[Mn+:3]1(<-[3C-:4]#[O+:5])(<-[4H-:6])(<-[6C-:7]#[O+:8])<-[1P:9]([c:10]2[cH:11][cH:12][cH:13][cH:14][cH:15]2)([c:16]2[cH:17][cH:18][cH:19][cH:20][cH:21]2)[CH2:22][c:23]2[cH:24][cH:25][cH:26][c:27]([n:28]2)[CH2:29][2P:30]->1([c:31]1[cH:32][cH:33][cH:34][cH:35][cH:36]1)[c:37]1[cH:38][cH:39][cH:40][cH:41][cH:42]1", "smiles3D": "C([C:1]#[5N:2]->[Mn+:3]1(<-[3C-:4]#[O+:5])(<-[4H-:6])(<-[6C-:7]#[O+:8])<-[1P:9]([c:10]2[c:11]([H:46])[c:12]([H:47])[c:13]([H:48])[c:14]([H:49])[c:15]2[H:50])([c:16]2[c:17]([H:51])[c:18]([H:52])[c:19]([H:53])[c:20]([H:54])[c:21]2[H:55])[C:22]([H:56])([H:57])[c:23]2[c:24]([H:58])[c:25]([H:59])[c:26]([H:60])[c:27]([n:28]2)[C:29]([H:61])([H:62])[2P:30]->1([c:31]1[c:32]([H:63])[c:33]([H:64])[c:34]([H:65])[c:35]([H:66])[c:36]1[H:67])[c:37]1[c:38]([H:68])[c:39]([H:69])[c:40]([H:70])[c:41]([H:71])[c:42]1[H:72])([H:43])([H:44])[H:45]", "smiles3Dx": "C([C:1]#[5N:2]->[Mn+:3]1(<-[3C-:4]#[O+:5])(<-[4H-:6])(<-[6C-:7]#[O+:8])<-[1P:9]([c:10]2[c:11]([H:46])[c:12]([H:47])[c:13]([H:48])[c:14]([H:49])[c:15]2[H:50])([c:16]2[c:17]([H:51])[c:18]([H:52])[c:19]([H:53])[c:20]([H:54])[c:21]2[H:55])[C:22]([H:56])([H:57])[c:23]2[c:24]([H:58])[c:25]([H:59])[c:26]([H:60])[c:27]([n:28]2)[C:29]([H:61])([H:62])[2P:30]->1([c:31]1[c:32]([H:63])[c:33]([H:64])[c:34]([H:65])[c:35]([H:66])[c:36]1[H:67])[c:37]1[c:38]([H:68])[c:39]([H:69])[c:40]([H:70])[c:41]([H:71])[c:42]1[H:72])([H:43])([H:44])[H:45]", "dummies": []}
C      4.1497     2.7348     0.2833
C      2.9253     1.9407     0.2044
N      1.9021     1.2644     0.1355
Mn     0.0000     0.0000     0.0000
C     -1.9757    -1.1578    -0.1177
O     -3.0150    -1.7663    -0.1794
H     -0.8328     1.3767    -0.8890
C     -0.7715     0.9440     1.9379
O     -1.1786     1.4408     2.9585
P      0.8070    -0.8998    -2.4237
C      0.7151     0.3764    -3.6725
C      0.6752     0.0447    -5.0386
C      0.6353     1.0540    -6.0056
C      0.6532     2.3965    -5.6194
C      0.7229     2.7320    -4.2652
C      0.7616     1.7264    -3.2949
C      2.5207    -1.4103    -2.5055
C      3.5308    -0.4371    -2.4430
C      4.8721    -0.7979    -2.5939
C      5.2161    -2.1321    -2.8183
C      4.2203    -3.1099    -2.8711
C      2.8777    -2.7576    -2.7010
C     -0.1838    -2.2546    -3.0977
C     -0.4836    -3.2788    -2.0431
C     -1.3440    -4.3593    -2.2718
C     -1.6640    -5.2095    -1.2033
C     -1.1484    -4.9571     0.0764
C     -0.2909    -3.8654     0.2574
N      0.0247    -3.1013    -0.8075
C      0.2075    -3.4520     1.6113
P      1.1762    -1.9278     1.5061
C      2.8254    -2.3918     0.9803
C      3.8722    -1.4639     1.1025
C      5.1849    -1.8302     0.7952
C      5.4672    -3.1289     0.3692
C      4.4332    -4.0565     0.2285
C      3.1149    -3.6913     0.5190
C      1.4293    -1.4237     3.2065
C      1.7619    -0.0911     3.4942
C      1.9950     0.3130     4.8117
C      1.9138    -0.6138     5.8527
C      1.6091    -1.9481     5.5758
C      1.3753    -2.3578     4.2591
H      4.0266     3.6640    -0.3099
H      4.3542     2.9937     1.3424
H      4.9967     2.1446    -0.1237
H      0.6877    -0.9843    -5.3671
H      0.5987     0.7950    -7.0559
H      0.6261     3.1761    -6.3697
H      0.7572     3.7720    -3.9674
H      0.8547     2.0065    -2.2568
H      3.2823     0.6055    -2.3012
H      5.6440    -0.0409    -2.5467
H      6.2549    -2.4104    -2.9392
H      4.4904    -4.1460    -3.0292
H      2.1411    -3.5450    -2.7265
H     -1.1406    -1.8422    -3.4820
H      0.3590    -2.7394    -3.9341
H     -1.7732    -4.5282    -3.2513
H     -2.3334    -6.0453    -1.3603
H     -1.4269    -5.5874     0.9114
H     -0.6638    -3.2778     2.2774
H      0.8277    -4.2665     2.0366
H      3.6831    -0.4626     1.4584
H      5.9851    -1.1084     0.8960
H      6.4848    -3.4126     0.1343
H      4.6517    -5.0580    -0.1190
H      2.3478    -4.4347     0.3769
H      1.8512     0.6378     2.7034
H      2.2449     1.3444     5.0244
H      2.0967    -0.3002     6.8723
H      1.5607    -2.6685     6.3822
H      1.1659    -3.4013     4.0841
73
{"conf": 5, "E": 142.17, "rms": -1.0, "geom": "OH", "total_charge": 0, "CA_charge": 1, "smiles": "C[C:1]#[5N:2]->[Mn+:3]1(<-[3C-:4]#[O+:5])(<-[4H-:6])(<-[6C-:7]#[O+:8])<-[1P:9]([c:10]2[cH:11][cH:12][cH:13][cH:14][cH:15]2)([c:16]2[cH:17][cH:18][cH:19][cH:20][cH:21]2)[CH2:22][c:23]2[cH:24][cH:25][cH:26][c:27]([n:28]2)[CH2:29][2P:30]->1([c:31]1[cH:32][cH:33][cH:34][cH:35][cH:36]1)[c:37]1[cH:38][cH:39][cH:40][cH:41][cH:42]1", "smiles3D": "C([C:1]#[5N:2]->[Mn+:3]1(<-[3C-:4]#[O+:5])(<-[4H-:6])(<-[6C-:7]#[O+:8])<-[1P:9]([c:10]2[c:11]([H:46])[c:12]([H:47])[c:13]([H:48])[c:14]([H:49])[c:15]2[H:50])([c:16]2[c:17]([H:51])[c:18]([H:52])[c:19]([H:53])[c:20]([H:54])[c:21]2[H:55])[C:22]([H:56])([H:57])[c:23]2[c:24]([H:58])[c:25]([H:59])[c:26]([H:60])[c:27]([n:28]2)[C:29]([H:61])([H:62])[2P:30]->1([c:31]1[c:32]([H:63])[c:33]([H:64])[c:34]([H:65])[c:35]([H:66])[c:36]1[H:67])[c:37]1[c:38]([H:68])[c:39]([H:69])[c:40]([H:70])[c:41]([H:71])[c:42]1[H:72])([H:43])([H:44])[H:45]", "smiles3Dx": "C([C:1]#[5N:2]->[Mn+:3]1(<-[3C-:4]#[O+:5])(<-[4H-:6])(<-[6C-:7]#[O+:8])<-[1P:9]([c:10]2[c:11]([H:46])[c:12]([H:47])[c:13]([H:48])[c:14]([H:49])[c:15]2[H:50])([c:16]2[c:17]([H:51])[c:18]([H:52])[c:19]([H:53])[c:20]([H:54])[c:21]2[H:55])[C:22]([H:56])([H:57])[c:23]2[c:24]([H:58])[c:25]([H:59])[c:26]([H:60])[c:27]([n:28]2)[C:29]([H:61])([H:62])[2P:30]->1([c:31]1[c:32]([H:63])[c:33]([H:64])[c:34]([H:65])[c:35]([H:66])[c:36]1[H:67])[c:37]1[c:38]([H:68])[c:39]([H:69])[c:40]([H:70])[c:41]([H:71])[c:42]1[H:72])([H:43])([H:44])[H:45]", "dummies": []}
C      1.8243     2.1474     4.1059
C      1.2997     1.5122     2.8986
N      0.8520     0.9761     1.8880
Mn     0.0000     0.0000     0.0000
C     -0.7812    -0.8793    -1.9629
O     -1.1886    -1.3402    -3.0001
H      1.3189    -1.2815     0.0506
C      1.4591     1.2651    -1.2285
O      2.2273     1.9326    -1.8753
P     -1.4543    -1.8064     1.4581
C     -1.0352    -3.4740     0.9503
C     -1.3085    -3.8828    -0.3640
C     -0.9939    -5.1775    -0.7851
C     -0.4055    -6.0790     0.1035
C     -0.1352    -5.6877     1.4163
C     -0.4486    -4.3935     1.8441
C     -1.0193    -1.7493     3.1965
C      0.3187    -1.5339     3.5581
C      0.6907    -1.4829     4.9041
C     -0.2666    -1.6763     5.9015
C     -1.5919    -1.9457     5.5530
C     -1.9695    -1.9984     4.2073
C     -3.2604    -1.8232     1.3986
C     -3.7337    -1.2985     0.0995
C     -4.3081    -2.0669    -0.9214
C     -4.5578    -1.4560    -2.1610
C     -4.1836    -0.1189    -2.3747
C     -3.5997     0.5929    -1.3182
N     -3.4580    -0.0118    -0.1251
C     -2.9302     1.9195    -1.4874
P     -1.6668     2.1150    -0.2089
C     -2.5876     2.4837     1.2784
C     -3.4799     3.5679     1.3124
C     -4.1958     3.8504     2.4800
C     -4.0216     3.0574     3.6180
C     -3.1259     1.9850     3.5916
C     -2.4077     1.7029     2.4267
C     -0.8027     3.6369    -0.5818
C     -0.5154     3.9953    -1.9109
C      0.1949     5.1683    -2.1849
C      0.6398     5.9805    -1.1392
C      0.3870     5.6147     0.1846
C     -0.3219     4.4432     0.4649
H      1.7479     3.2497     4.0060
H      2.8866     1.8592     4.2434
H      1.2336     1.8130     4.9835
H     -1.7759    -3.2089    -1.0638
H     -1.2098    -5.4828    -1.8008
H     -0.1629    -7.0817    -0.2237
H      0.3161    -6.3898     2.1055
H     -0.2300    -4.1399     2.8694
H      1.0805    -1.4319     2.7971
H      1.7236    -1.3032     5.1729
H      0.0226    -1.6394     6.9438
H     -2.3263    -2.1266     6.3273
H     -2.9914    -2.2603     3.9837
H     -3.6315    -2.8598     1.5476
H     -3.6632    -1.1738     2.2025
H     -4.5322    -3.1154    -0.7719
H     -4.9919    -2.0309    -2.9684
H     -4.3011     0.3327    -3.3515
H     -2.4575     1.9580    -2.4875
H     -3.6828     2.7291    -1.4061
H     -3.6145     4.2009     0.4451
H     -4.8832     4.6860     2.5037
H     -4.5764     3.2769     4.5210
H     -2.9857     1.3735     4.4738
H     -1.7149     0.8797     2.4244
H     -0.8082     3.3705    -2.7402
H      0.4106     5.4422    -3.2096
H      1.1923     6.8860    -1.3545
H      0.7476     6.2351     0.9949
H     -0.4839     4.1667     1.4986
73
{"conf": 6, "E": 142.38, "rms": -1.0, "geom": "OH", "total_charge": 0, "CA_charge": 1, "smiles": "C[C:1]#[5N:2]->[Mn+:3]1(<-[3C-:4]#[O+:5])(<-[4H-:6])(<-[6C-:7]#[O+:8])<-[1P:9]([c:10]2[cH:11][cH:12][cH:13][cH:14][cH:15]2)([c:16]2[cH:17][cH:18][cH:19][cH:20][cH:21]2)[CH2:22][c:23]2[cH:24][cH:25][cH:26][c:27]([n:28]2)[CH2:29][2P:30]->1([c:31]1[cH:32][cH:33][cH:34][cH:35][cH:36]1)[c:37]1[cH:38][cH:39][cH:40][cH:41][cH:42]1", "smiles3D": "C([C:1]#[5N:2]->[Mn+:3]1(<-[3C-:4]#[O+:5])(<-[4H-:6])(<-[6C-:7]#[O+:8])<-[1P:9]([c:10]2[c:11]([H:46])[c:12]([H:47])[c:13]([H:48])[c:14]([H:49])[c:15]2[H:50])([c:16]2[c:17]([H:51])[c:18]([H:52])[c:19]([H:53])[c:20]([H:54])[c:21]2[H:55])[C:22]([H:56])([H:57])[c:23]2[c:24]([H:58])[c:25]([H:59])[c:26]([H:60])[c:27]([n:28]2)[C:29]([H:61])([H:62])[2P:30]->1([c:31]1[c:32]([H:63])[c:33]([H:64])[c:34]([H:65])[c:35]([H:66])[c:36]1[H:67])[c:37]1[c:38]([H:68])[c:39]([H:69])[c:40]([H:70])[c:41]([H:71])[c:42]1[H:72])([H:43])([H:44])[H:45]", "smiles3Dx": "C([C:1]#[5N:2]->[Mn+:3]1(<-[3C-:4]#[O+:5])(<-[4H-:6])(<-[6C-:7]#[O+:8])<-[1P:9]([c:10]2[c:11]([H:46])[c:12]([H:47])[c:13]([H:48])[c:14]([H:49])[c:15]2[H:50])([c:16]2[c:17]([H:51])[c:18]([H:52])[c:19]([H:53])[c:20]([H:54])[c:21]2[H:55])[C:22]([H:56])([H:57])[c:23]2[c:24]([H:58])[c:25]([H:59])[c:26]([H:60])[c:27]([n:28]2)[C:29]([H:61])([H:62])[2P:30]->1([c:31]1[c:32]([H:63])[c:33]([H:64])[c:34]([H:65])[c:35]([H:66])[c:36]1[H:67])[c:37]1[c:38]([H:68])[c:39]([H:69])[c:40]([H:70])[c:41]([H:71])[c:42]1[H:72])([H:43])([H:44])[H:45]", "dummies": []}
C      4.8402    -1.1085     0.3696
C      3.4184    -0.7903     0.2515
N      2.2252    -0.5142     0.1559
Mn     0.0000     0.0000     0.0000
C     -2.2534     0.3697    -0.1648
O     -3.4404     0.5585    -0.2622
H     -0.3312    -1.7769    -0.3427
C      0.2246     0.2452    -2.2657
O      0.3435     0.3757    -3.4586
P     -0.2660    -0.7170     2.5891
C     -0.0709    -2.4823     2.8018
C     -1.1120    -3.3551     2.4437
C     -0.9470    -4.7378     2.5709
C      0.2637    -5.2603     3.0316
C      1.3179    -4.4016     3.3510
C      1.1589    -3.0183     3.2256
C      0.9194     0.0228     3.7051
C      1.8933     0.8994     3.2122
C      2.8177     1.4880     4.0792
C      2.7786     1.1963     5.4452
C      1.8169     0.3127     5.9436
C      0.8892    -0.2751     5.0779
C     -1.8787    -0.3178     3.3044
C     -2.2239     1.0980     2.9723
C     -3.5291     1.5346     2.7050
C     -3.7085     2.7864     2.0930
C     -2.5924     3.5531     1.7217
C     -1.3168     3.0829     2.0590
N     -1.1935     1.9195     2.7048
C     -0.0473     3.6544     1.5674
P      0.5582     2.6840     0.1707
C      2.3289     2.9590     0.0835
C      3.0750     2.2666    -0.8816
C      4.4568     2.4503    -0.9785
C      5.1039     3.3481    -0.1284
C      4.3663     4.0788     0.8051
C      2.9829     3.8997     0.9066
C     -0.0412     3.6250    -1.2295
C      0.5404     4.8656    -1.5502
C      0.0563     5.6148    -2.6266
C     -1.0178     5.1406    -3.3826
C     -1.6135     3.9199    -3.0577
C     -1.1319     3.1683    -1.9816
H      5.2554    -1.3233    -0.6363
H      5.3747    -0.2432     0.8130
H      4.9671    -1.9967     1.0220
H     -2.0441    -2.9793     2.0465
H     -1.7551    -5.4054     2.3009
H      0.3903    -6.3311     3.1257
H      2.2630    -4.8085     3.6868
H      2.0024    -2.3790     3.4483
H      1.9395     1.1291     2.1624
H      3.5646     2.1687     3.6911
H      3.4958     1.6509     6.1163
H      1.7924     0.0808     7.0005
H      0.1629    -0.9702     5.4779
H     -1.8483    -0.4427     4.4049
H     -2.6505    -0.9912     2.8828
H     -4.3804     0.8952     2.9004
H     -4.7049     3.1283     1.8453
H     -2.7186     4.4754     1.1692
H     -0.1998     4.7108     1.2598
H      0.6894     3.6185     2.3940
H      2.5889     1.5819    -1.5624
H      5.0251     1.8978    -1.7155
H      6.1740     3.4908    -0.2048
H      4.8660     4.7956     1.4439
H      2.4539     4.5270     1.6041
H      1.3589     5.2648    -0.9672
H      0.5104     6.5664    -2.8707
H     -1.3931     5.7220    -4.2148
H     -2.4520     3.5570    -3.6379
H     -1.6151     2.2393    -1.7478
73
{"conf": 7, "E": 142.52, "rms": -1.0, "geom": "OH", "total_charge": 0, "CA_charge": 1, "smiles": "C[C:1]#[5N:2]->[Mn+:3]1(<-[3C-:4]#[O+:5])(<-[4H-:6])(<-[6C-:7]#[O+:8])<-[1P:9]([c:10]2[cH:11][cH:12][cH:13][cH:14][cH:15]2)([c:16]2[cH:17][cH:18][cH:19][cH:20][cH:21]2)[CH2:22][c:23]2[cH:24][cH:25][cH:26][c:27]([n:28]2)[CH2:29][2P:30]->1([c:31]1[cH:32][cH:33][cH:34][cH:35][cH:36]1)[c:37]1[cH:38][cH:39][cH:40][cH:41][cH:42]1", "smiles3D": "C([C:1]#[5N:2]->[Mn+:3]1(<-[3C-:4]#[O+:5])(<-[4H-:6])(<-[6C-:7]#[O+:8])<-[1P:9]([c:10]2[c:11]([H:46])[c:12]([H:47])[c:13]([H:48])[c:14]([H:49])[c:15]2[H:50])([c:16]2[c:17]([H:51])[c:18]([H:52])[c:19]([H:53])[c:20]([H:54])[c:21]2[H:55])[C:22]([H:56])([H:57])[c:23]2[c:24]([H:58])[c:25]([H:59])[c:26]([H:60])[c:27]([n:28]2)[C:29]([H:61])([H:62])[2P:30]->1([c:31]1[c:32]([H:63])[c:33]([H:64])[c:34]([H:65])[c:35]([H:66])[c:36]1[H:67])[c:37]1[c:38]([H:68])[c:39]([H:69])[c:40]([H:70])[c:41]([H:71])[c:42]1[H:72])([H:43])([H:44])[H:45]", "smiles3Dx": "C([C:1]#[5N:2]->[Mn+:3]1(<-[3C-:4]#[O+:5])(<-[4H-:6])(<-[6C-:7]#[O+:8])<-[1P:9]([c:10]2[c:11]([H:46])[c:12]([H:47])[c:13]([H:48])[c:14]([H:49])[c:15]2[H:50])([c:16]2[c:17]([H:51])[c:18]([H:52])[c:19]([H:53])[c:20]([H:54])[c:21]2[H:55])[C:22]([H:56])([H:57])[c:23]2[c:24]([H:58])[c:25]([H:59])[c:26]([H:60])[c:27]([n:28]2)[C:29]([H:61])([H:62])[2P:30]->1([c:31]1[c:32]([H:63])[c:33]([H:64])[c:34]([H:65])[c:35]([H:66])[c:36]1[H:67])[c:37]1[c:38]([H:68])[c:39]([H:69])[c:40]([H:70])[c:41]([H:71])[c:42]1[H:72])([H:43])([H:44])[H:45]", "dummies": []}
C     -3.6405     2.1533     2.6252
C     -2.5725     1.5197     1.8539
N     -1.6711     0.9945     1.2053
Mn     0.0000     0.0000     0.0000
C      1.6301    -1.1232    -1.1530
O      2.4899    -1.7158    -1.7561
H     -1.1130    -0.0979    -1.4615
C     -0.8577    -2.0292     0.6204
O     -1.3089    -3.0986     0.9478
P      0.7415     2.4181    -1.0562
C      1.9387     2.2336    -2.3789
C      2.9486     3.1913    -2.6030
C      3.8593     3.0189    -3.6503
C      3.7555     1.9140    -4.4979
C      2.7260     0.9892    -4.3143
C      1.8141     1.1555    -3.2686
C     -0.6754     3.1852    -1.8420
C     -1.7828     3.5457    -1.0598
C     -2.9021     4.1433    -1.6448
C     -2.9250     4.3910    -3.0184
C     -1.8258     4.0457    -3.8074
C     -0.7023     3.4475    -3.2272
C      1.3645     3.7492    -0.0041
C      0.8046     3.6279     1.3593
C     -0.1117     4.5120     1.9439
C     -0.6448     4.1887     3.2028
C     -0.2954     2.9788     3.8268
C      0.6143     2.1296     3.1830
N      1.1539     2.5206     2.0155
C      0.8902     0.7256     3.6193
P      1.5295    -0.2195     2.2167
C      3.2142     0.3493     2.0292
C      3.6467     0.8766     0.8059
C      4.9595     1.3325     0.6590
C      5.8509     1.2550     1.7324
C      5.4299     0.7189     2.9528
C      4.1156     0.2655     3.1031
C      1.6892    -1.9093     2.7833
C      2.7468    -2.7087     2.3152
C      2.8603    -4.0398     2.7264
C      1.9103    -4.5897     3.5898
C      0.8380    -3.8125     4.0338
C      0.7196    -2.4798     3.6268
H     -4.6081     1.6659     2.3874
H     -3.4265     2.0463     3.7084
H     -3.6932     3.2303     2.3638
H      3.0357     4.0859    -2.0074
H      4.6395     3.7513    -3.8134
H      4.4591     1.7867    -5.3103
H      2.6260     0.1500    -4.9903
H      0.9904     0.4612    -3.1744
H     -1.7795     3.3792     0.0049
H     -3.7507     4.4176    -1.0314
H     -3.7920     4.8547    -3.4707
H     -1.8428     4.2441    -4.8713
H      0.1261     3.2075    -3.8746
H      2.4690     3.6783     0.0674
H      1.0899     4.7330    -0.4414
H     -0.4213     5.4141     1.4320
H     -1.3619     4.8499     3.6713
H     -0.7586     2.6909     4.7619
H      1.6311     0.7307     4.4439
H     -0.0531     0.2698     3.9768
H      2.9739     0.9392    -0.0317
H      5.2851     1.7447    -0.2876
H      6.8680     1.6066     1.6176
H      6.1225     0.6532     3.7819
H      3.8084    -0.1574     4.0508
H      3.4810    -2.3112     1.6267
H      3.6815    -4.6476     2.3690
H      1.9976    -5.6217     3.9041
H      0.0911    -4.2464     4.6860
H     -0.1417    -1.9197     3.9562
73
{"conf": 8, "E": 142.25, "rms": -1.0, "geom": "OH", "total_charge": 0, "CA_charge": 1, "smiles": "C[C:1]#[5N:2]->[Mn+:3]1(<-[3C-:4]#[O+:5])(<-[4H-:6])(<-[6C-:7]#[O+:8])<-[1P:9]([c:10]2[cH:11][cH:12][cH:13][cH:14][cH:15]2)([c:16]2[cH:17][cH:18][cH:19][cH:20][cH:21]2)[CH2:22][c:23]2[cH:24][cH:25][cH:26][c:27]([n:28]2)[CH2:29][2P:30]->1([c:31]1[cH:32][cH:33][cH:34][cH:35][cH:36]1)[c:37]1[cH:38][cH:39][cH:40][cH:41][cH:42]1", "smiles3D": "C([C:1]#[5N:2]->[Mn+:3]1(<-[3C-:4]#[O+:5])(<-[4H-:6])(<-[6C-:7]#[O+:8])<-[1P:9]([c:10]2[c:11]([H:46])[c:12]([H:47])[c:13]([H:48])[c:14]([H:49])[c:15]2[H:50])([c:16]2[c:17]([H:51])[c:18]([H:52])[c:19]([H:53])[c:20]([H:54])[c:21]2[H:55])[C:22]([H:56])([H:57])[c:23]2[c:24]([H:58])[c:25]([H:59])[c:26]([H:60])[c:27]([n:28]2)[C:29]([H:61])([H:62])[2P:30]->1([c:31]1[c:32]([H:63])[c:33]([H:64])[c:34]([H:65])[c:35]([H:66])[c:36]1[H:67])[c:37]1[c:38]([H:68])[c:39]([H:69])[c:40]([H:70])[c:41]([H:71])[c:42]1[H:72])([H:43])([H:44])[H:45]", "smiles3Dx": "C([C:1]#[5N:2]->[Mn+:3]1(<-[3C-:4]#[O+:5])(<-[4H-:6])(<-[6C-:7]#[O+:8])<-[1P:9]([c:10]2[c:11]([H:46])[c:12]([H:47])[c:13]([H:48])[c:14]([H:49])[c:15]2[H:50])([c:16]2[c:17]([H:51])[c:18]([H:52])[c:19]([H:53])[c:20]([H:54])[c:21]2[H:55])[C:22]([H:56])([H:57])[c:23]2[c:24]([H:58])[c:25]([H:59])[c:26]([H:60])[c:27]([n:28]2)[C:29]([H:61])([H:62])[2P:30]->1([c:31]1[c:32]([H:63])[c:33]([H:64])[c:34]([H:65])[c:35]([H:66])[c:36]1[H:67])[c:37]1[c:38]([H:68])[c:39]([H:69])[c:40]([H:70])[c:41]([H:71])[c:42]1[H:72])([H:43])([H:44])[H:45]", "dummies": []}
C      1.9576     4.5028     0.8321
C      1.3883     3.1806     0.5794
N      0.9092     2.0680     0.3747
Mn     0.0000     0.0000     0.0000
C     -0.9447    -2.0263    -0.4884
O     -1.4434    -3.0925    -0.7507
H      1.6035    -0.5871    -0.6844
C     -0.5134     0.6766    -2.1255
O     -0.7858     1.0345    -3.2443
P      0.9631    -0.9475     2.3836
C      1.9499    -2.4180     2.1037
C      3.3203    -2.4624     2.4335
C      4.0611    -3.6265     2.2050
C      3.4477    -4.7536     1.6547
C      2.0893    -4.7214     1.3353
C      1.3439    -3.5610     1.5603
C      2.1034     0.2163     3.1322
C      2.9834     0.9339     2.3087
C      3.8852     1.8479     2.8600
C      3.9358     2.0323     4.2428
C      3.1011     1.2852     5.0768
C      2.1969     0.3686     4.5303
C     -0.1503    -1.4712     3.7067
C     -1.4216    -1.9646     3.1362
C     -1.8258    -3.3056     3.1023
C     -2.9807    -3.6394     2.3767
C     -3.6736    -2.6484     1.6618
C     -3.2111    -1.3270     1.7242
N     -2.1483    -1.0447     2.4979
C     -3.6986    -0.2399     0.8209
P     -2.4153     1.0220     0.6551
C     -3.0078     2.2203    -0.5343
C     -4.1868     2.0083    -1.2745
C     -4.6145     2.9657    -2.2004
C     -3.8773     4.1365    -2.3931
C     -2.7113     4.3558    -1.6569
C     -2.2791     3.4033    -0.7304
C     -2.4485     1.9234     2.1962
C     -1.2844     2.0423     2.9654
C     -1.3050     2.7490     4.1707
C     -2.4884     3.3503     4.6082
C     -3.6505     3.2481     3.8377
C     -3.6323     2.5393     2.6323
H      1.2377     5.2826     0.5089
H      2.9043     4.6121     0.2643
H      2.1623     4.6136     1.9170
H      3.8347    -1.6210     2.8703
H      5.1131    -3.6554     2.4582
H      4.0238    -5.6533     1.4808
H      1.6117    -5.5977     0.9162
H      0.2928    -3.5655     1.3212
H      2.9885     0.7688     1.2396
H      4.5511     2.4064     2.2149
H      4.6363     2.7385     4.6695
H      3.1632     1.4076     6.1505
H      1.6083    -0.2221     5.2140
H     -0.3766    -0.6068     4.3640
H      0.3318    -2.2709     4.3089
H     -1.2490    -4.0750     3.5995
H     -3.3080    -4.6696     2.3269
H     -4.5181    -2.9128     1.0383
H     -4.6219     0.2078     1.2415
H     -3.9174    -0.6732    -0.1769
H     -4.7902     1.1236    -1.1514
H     -5.5207     2.8001    -2.7687
H     -4.2118     4.8750    -3.1101
H     -2.1427     5.2652    -1.8025
H     -1.3792     3.5927    -0.1615
H     -0.3634     1.5917     2.6368
H     -0.4030     2.8320     4.7634
H     -2.5037     3.8990     5.5410
H     -4.5647     3.7203     4.1733
H     -4.5368     2.4787     2.0410
73
{"conf": 9, "E": 132.37, "rms": -1.0, "geom": "OH", "total_charge": 0, "CA_charge": 1, "smiles": "C[C:1]#[5N:2]->[Mn+:3]1(<-[3C-:4]#[O+:5])(<-[4H-:6])(<-[6C-:7]#[O+:8])<-[1P:9]([c:10]2[cH:11][cH:12][cH:13][cH:14][cH:15]2)([c:16]2[cH:17][cH:18][cH:19][cH:20][cH:21]2)[CH2:22][c:23]2[cH:24][cH:25][cH:26][c:27]([n:28]2)[CH2:29][2P:30]->1([c:31]1[cH:32][cH:33][cH:34][cH:35][cH:36]1)[c:37]1[cH:38][cH:39][cH:40][cH:41][cH:42]1", "smiles3D": "C([C:1]#[5N:2]->[Mn+:3]1(<-[3C-:4]#[O+:5])(<-[4H-:6])(<-[6C-:7]#[O+:8])<-[1P:9]([c:10]2[c:11]([H:46])[c:12]([H:47])[c:13]([H:48])[c:14]([H:49])[c:15]2[H:50])([c:16]2[c:17]([H:51])[c:18]([H:52])[c:19]([H:53])[c:20]([H:54])[c:21]2[H:55])[C:22]([H:56])([H:57])[c:23]2[c:24]([H:58])[c:25]([H:59])[c:26]([H:60])[c:27]([n:28]2)[C:29]([H:61])([H:62])[2P:30]->1([c:31]1[c:32]([H:63])[c:33]([H:64])[c:34]([H:65])[c:35]([H:66])[c:36]1[H:67])[c:37]1[c:38]([H:68])[c:39]([H:69])[c:40]([H:70])[c:41]([H:71])[c:42]1[H:72])([H:43])([H:44])[H:45]", "smiles3Dx": "C([C:1]#[5N:2]->[Mn+:3]1(<-[3C-:4]#[O+:5])(<-[4H-:6])(<-[6C-:7]#[O+:8])<-[1P:9]([c:10]2[c:11]([H:46])[c:12]([H:47])[c:13]([H:48])[c:14]([H:49])[c:15]2[H:50])([c:16]2[c:17]([H:51])[c:18]([H:52])[c:19]([H:53])[c:20]([H:54])[c:21]2[H:55])[C:22]([H:56])([H:57])[c:23]2[c:24]([H:58])[c:25]([H:59])[c:26]([H:60])[c:27]([n:28]2)[C:29]([H:61])([H:62])[2P:30]->1([c:31]1[c:32]([H:63])[c:33]([H:64])[c:34]([H:65])[c:35]([H:66])[c:36]1[H:67])[c:37]1[c:38]([H:68])[c:39]([H:69])[c:40]([H:70])[c:41]([H:71])[c:42]1[H:72])([H:43])([H:44])[H:45]", "dummies": []}
C      3.2266     3.7484    -0.5645
C      2.2815     2.6472    -0.3892
N      1.4832     1.7235    -0.2524
Mn     0.0000     0.0000     0.0000
C     -1.4397    -1.7446     0.3736
O     -2.1976    -2.6620     0.5693
H     -0.1740     0.4758     1.7640
C      1.7020    -1.3725     0.6792
O      2.5978    -2.0961     1.0372
P     -2.0574     1.6854    -0.5355
C     -1.7320     2.7841    -1.9133
C     -0.7386     3.7682    -1.7877
C     -0.5109     4.6811    -2.8204
C     -1.2750     4.6210    -3.9871
C     -2.2540     3.6351    -4.1300
C     -2.4752     2.7084    -3.1062
C     -2.4323     2.7630     0.8427
C     -2.8545     4.0902     0.6348
C     -3.1731     4.9050     1.7257
C     -3.1040     4.3968     3.0249
C     -2.7358     3.0659     3.2345
C     -2.4147     2.2478     2.1472
C     -3.6592     0.9062    -0.8379
C     -3.5245    -0.2823    -1.7403
C     -4.6168    -1.0840    -2.0928
C     -4.3908    -2.2437    -2.8488
C     -3.0859    -2.5976    -3.2218
C     -2.0257    -1.7640    -2.8465
N     -2.2931    -0.6451    -2.1457
C     -0.5941    -2.1020    -3.1356
P      0.5099    -0.7953    -2.5473
C      0.4631     0.5157    -3.7690
C      1.4452     1.5190    -3.7392
C      1.4923     2.4964    -4.7364
C      0.5619     2.4801    -5.7765
C     -0.4296     1.4977    -5.8092
C     -0.4894     0.5237    -4.8075
C      2.1614    -1.4626    -2.7445
C      2.4266    -2.4962    -3.6642
C      3.7296    -2.9788    -3.8240
C      4.7783    -2.4286    -3.0843
C      4.5279    -1.3876    -2.1885
C      3.2278    -0.9019    -2.0246
H      4.1955     3.3485    -0.9277
H      2.8207     4.4657    -1.3074
H      3.3774     4.2646     0.4057
H     -0.1698     3.8574    -0.8729
H      0.2505     5.4425    -2.7107
H     -1.1005     5.3303    -4.7856
H     -2.8332     3.5795    -5.0426
H     -3.2241     1.9491    -3.2654
H     -2.9592     4.5015    -0.3588
H     -3.4858     5.9283     1.5625
H     -3.3562     5.0279     3.8672
H     -2.7137     2.6634     4.2390
H     -2.1903     1.2064     2.3253
H     -4.0818     0.5712     0.1329
H     -4.3533     1.6436    -1.2916
H     -5.6189    -0.8269    -1.7736
H     -5.2224    -2.8783    -3.1258
H     -2.9049    -3.5068    -3.7811
H     -0.3363    -3.0509    -2.6197
H     -0.4669    -2.2393    -4.2285
H      2.1928     1.5369    -2.9613
H      2.2558     3.2630    -4.7061
H      0.6005     3.2366    -6.5494
H     -1.1598     1.4961    -6.6080
H     -1.2788    -0.2068    -4.8695
H      1.6499    -2.9343    -4.2703
H      3.9274    -3.7769    -4.5280
H      5.7859    -2.8027    -3.2120
H      5.3426    -0.9524    -1.6242
H      3.0616    -0.0843    -1.3405
73
{"conf": 10, "E": 140.79, "rms": -1.0, "geom": "OH", "total_charge": 0, "CA_charge": 1, "smiles": "C[C:1]#[5N:2]->[Mn+:3]1(<-[3C-:4]#[O+:5])(<-[4H-:6])(<-[6C-:7]#[O+:8])<-[1P:9]([c:10]2[cH:11][cH:12][cH:13][cH:14][cH:15]2)([c:16]2[cH:17][cH:18][cH:19][cH:20][cH:21]2)[CH2:22][c:23]2[cH:24][cH:25][cH:26][c:27]([n:28]2)[CH2:29][2P:30]->1([c:31]1[cH:32][cH:33][cH:34][cH:35][cH:36]1)[c:37]1[cH:38][cH:39][cH:40][cH:41][cH:42]1", "smiles3D": "C([C:1]#[5N:2]->[Mn+:3]1(<-[3C-:4]#[O+:5])(<-[4H-:6])(<-[6C-:7]#[O+:8])<-[1P:9]([c:10]2[c:11]([H:46])[c:12]([H:47])[c:13]([H:48])[c:14]([H:49])[c:15]2[H:50])([c:16]2[c:17]([H:51])[c:18]([H:52])[c:19]([H:53])[c:20]([H:54])[c:21]2[H:55])[C:22]([H:56])([H:57])[c:23]2[c:24]([H:58])[c:25]([H:59])[c:26]([H:60])[c:27]([n:28]2)[C:29]([H:61])([H:62])[2P:30]->1([c:31]1[c:32]([H:63])[c:33]([H:64])[c:34]([H:65])[c:35]([H:66])[c:36]1[H:67])[c:37]1[c:38]([H:68])[c:39]([H:69])[c:40]([H:70])[c:41]([H:71])[c:42]1[H:72])([H:43])([H:44])[H:45]", "smiles3Dx": "C([C:1]#[5N:2]->[Mn+:3]1(<-[3C-:4]#[O+:5])(<-[4H-:6])(<-[6C-:7]#[O+:8])<-[1P:9]([c:10]2[c:11]([H:46])[c:12]([H:47])[c:13]([H:48])[c:14]([H:49])[c:15]2[H:50])([c:16]2[c:17]([H:51])[c:18]([H:52])[c:19]([H:53])[c:20]([H:54])[c:21]2[H:55])[C:22]([H:56])([H:57])[c:23]2[c:24]([H:58])[c:25]([H:59])[c:26]([H:60])[c:27]([n:28]2)[C:29]([H:61])([H:62])[2P:30]->1([c:31]1[c:32]([H:63])[c:33]([H:64])[c:34]([H:65])[c:35]([H:66])[c:36]1[H:67])[c:37]1[c:38]([H:68])[c:39]([H:69])[c:40]([H:70])[c:41]([H:71])[c:42]1[H:72])([H:43])([H:44])[H:45]", "dummies": []}
C      0.2583     4.4086    -2.2999
C      0.1907     3.1181    -1.6169
N      0.1257     2.0327    -1.0453
Mn     0.0000     0.0000     0.0000
C     -0.0089    -2.0435     1.0344
O     -0.0081    -3.1154     1.5867
H      0.0799     0.8446     1.6315
C      2.2872    -0.0429     0.0714
O      3.4923    -0.0653     0.1082
P     -2.7159     0.2332     0.2606
C     -3.2503     1.8915    -0.1549
C     -2.4970     2.9803     0.3072
C     -2.8806     4.2889     0.0020
C     -4.0352     4.5221    -0.7472
C     -4.8174     3.4472    -1.1756
C     -4.4383     2.1353    -0.8733
C     -3.2462     0.0927     1.9622
C     -4.5641     0.4266     2.3215
C     -4.9808     0.3176     3.6514
C     -4.0868    -0.1205     4.6312
C     -2.7741    -0.4471     4.2819
C     -2.3535    -0.3390     2.9526
C     -3.8261    -0.9008    -0.6011
C     -3.1784    -2.2203    -0.7438
C     -3.3943    -3.3130     0.1057
C     -2.5512    -4.4294    -0.0112
C     -1.4638    -4.3984    -0.8997
C     -1.2731    -3.2560    -1.6898
N     -2.1747    -2.2603    -1.6250
C      0.0030    -2.9580    -2.4099
P      0.2742    -1.1693    -2.4210
C      1.9024    -0.9149    -3.1189
C      2.1504     0.2079    -3.9282
C      3.4280     0.4352    -4.4475
C      4.4724    -0.4420    -4.1470
C      4.2435    -1.5408    -3.3157
C      2.9673    -1.7739    -2.7936
C     -0.8418    -0.5543    -3.6754
C     -0.7924    -1.0640    -4.9835
C     -1.6666    -0.5760    -5.9598
C     -2.5885     0.4243    -5.6381
C     -2.6321     0.9428    -4.3413
C     -1.7575     0.4584    -3.3651
H     -0.7702     4.7650    -2.5148
H      0.7765     5.1437    -1.6507
H      0.8170     4.2937    -3.2514
H     -1.6103     2.8165     0.9063
H     -2.2837     5.1221     0.3496
H     -4.3325     5.5358    -0.9821
H     -5.7259     3.6314    -1.7345
H     -5.0971     1.3414    -1.1850
H     -5.2708     0.7700     1.5775
H     -5.9968     0.5737     3.9223
H     -4.4100    -0.2044     5.6607
H     -2.0806    -0.7823     5.0424
H     -1.3355    -0.5874     2.7121
H     -4.7777    -1.0063    -0.0402
H     -4.0441    -0.5080    -1.6148
H     -4.1778    -3.2925     0.8524
H     -2.6976    -5.2863     0.6332
H     -0.7518    -5.2136    -0.9197
H      0.8388    -3.4589    -1.8853
H     -0.0588    -3.3401    -3.4482
H      1.3635     0.9159    -4.1534
H      3.6103     1.2969    -5.0765
H      5.4620    -0.2623    -4.5466
H      5.0593    -2.2067    -3.0655
H      2.8356    -2.6066    -2.1205
H     -0.0733    -1.8262    -5.2536
H     -1.6269    -0.9708    -6.9668
H     -3.2647     0.8010    -6.3946
H     -3.3415     1.7216    -4.0921
H     -1.7975     0.8739    -2.3736
73
{"conf": 11, "E": 151.03, "rms": -1.0, "geom": "OH", "total_charge": 0, "CA_charge": 1, "smiles": "C[C:1]#[5N:2]->[Mn+:3]1(<-[3C-:4]#[O+:5])(<-[4H-:6])(<-[6C-:7]#[O+:8])<-[1P:9]([c:10]2[cH:11][cH:12][cH:13][cH:14][cH:15]2)([c:16]2[cH:17][cH:18][cH:19][cH:20][cH:21]2)[CH2:22][c:23]2[cH:24][cH:25][cH:26][c:27]([n:28]2)[CH2:29][2P:30]->1([c:31]1[cH:32][cH:33][cH:34][cH:35][cH:36]1)[c:37]1[cH:38][cH:39][cH:40][cH:41][cH:42]1", "smiles3D": "C([C:1]#[5N:2]->[Mn+:3]1(<-[3C-:4]#[O+:5])(<-[4H-:6])(<-[6C-:7]#[O+:8])<-[1P:9]([c:10]2[c:11]([H:46])[c:12]([H:47])[c:13]([H:48])[c:14]([H:49])[c:15]2[H:50])([c:16]2[c:17]([H:51])[c:18]([H:52])[c:19]([H:53])[c:20]([H:54])[c:21]2[H:55])[C:22]([H:56])([H:57])[c:23]2[c:24]([H:58])[c:25]([H:59])[c:26]([H:60])[c:27]([n:28]2)[C:29]([H:61])([H:62])[2P:30]->1([c:31]1[c:32]([H:63])[c:33]([H:64])[c:34]([H:65])[c:35]([H:66])[c:36]1[H:67])[c:37]1[c:38]([H:68])[c:39]([H:69])[c:40]([H:70])[c:41]([H:71])[c:42]1[H:72])([H:43])([H:44])[H:45]", "smiles3Dx": "C([C:1]#[5N:2]->[Mn+:3]1(<-[3C-:4]#[O+:5])(<-[4H-:6])(<-[6C-:7]#[O+:8])<-[1P:9]([c:10]2[c:11]([H:46])[c:12]([H:47])[c:13]([H:48])[c:14]([H:49])[c:15]2[H:50])([c:16]2[c:17]([H:51])[c:18]([H:52])[c:19]([H:53])[c:20]([H:54])[c:21]2[H:55])[C:22]([H:56])([H:57])[c:23]2[c:24]([H:58])[c:25]([H:59])[c:26]([H:60])[c:27]([n:28]2)[C:29]([H:61])([H:62])[2P:30]->1([c:31]1[c:32]([H:63])[c:33]([H:64])[c:34]([H:65])[c:35]([H:66])[c:36]1[H:67])[c:37]1[c:38]([H:68])[c:39]([H:69])[c:40]([H:70])[c:41]([H:71])[c:42]1[H:72])([H:43])([H:44])[H:45]", "dummies": []}
C     -1.2530     1.2151     4.6632
C     -0.8804     0.8522     3.2970
N     -0.5723     0.5504     2.1466
Mn     0.0000     0.0000     0.0000
C      0.5475    -0.5461    -2.1555
O      0.8331    -0.8337    -3.2913
H     -0.7565    -1.6571     0.2475
C      1.9301    -0.9974     0.7223
O      2.9473    -1.5224     1.1017
P     -2.5057     0.6717    -0.8543
C     -3.5101     1.3111     0.4859
C     -3.6813     0.5244     1.6352
C     -4.4575     0.9850     2.7019
C     -5.0825     2.2306     2.6244
C     -4.9416     3.0111     1.4749
C     -4.1661     2.5551     0.4039
C     -3.4305    -0.7607    -1.3895
C     -2.7611    -1.9168    -1.8148
C     -3.4865    -3.0304    -2.2502
C     -4.8829    -2.9919    -2.2748
C     -5.5566    -1.8362    -1.8720
C     -4.8352    -0.7206    -1.4366
C     -2.6914     1.7808    -2.2677
C     -2.0380     3.0821    -1.9809
C     -2.4603     4.3158    -2.4933
C     -1.7990     5.4802    -2.0682
C     -0.7317     5.3914    -1.1589
C     -0.3365     4.1231    -0.7137
N     -1.0030     3.0456    -1.1366
C      0.7908     3.8665     0.2155
P      1.5380     2.2633    -0.1467
C      2.3438     2.3881    -1.7445
C      2.2704     3.5543    -2.5325
C      2.9283     3.6110    -3.7654
C      3.6746     2.5201    -4.2158
C      3.7742     1.3714    -3.4290
C      3.1187     1.3084    -2.1967
C      2.9113     2.2435     1.0008
C      4.1135     2.9068     0.6900
C      5.1688     2.9182     1.6072
C      5.0277     2.2883     2.8458
C      3.8264     1.6558     3.1736
C      2.7688     1.6424     2.2593
H     -1.7518     0.3527     5.1511
H     -0.3423     1.4897     5.2340
H     -1.9496     2.0782     4.6377
H     -3.2104    -0.4483     1.7066
H     -4.5738     0.3755     3.5887
H     -5.6836     2.5871     3.4509
H     -5.4401     3.9698     1.4106
H     -4.1119     3.1790    -0.4704
H     -1.6846    -1.9626    -1.8242
H     -2.9651    -3.9219    -2.5740
H     -5.4424    -3.8543    -2.6136
H     -6.6380    -1.8029    -1.9016
H     -5.3752     0.1706    -1.1441
H     -2.2121     1.3207    -3.1568
H     -3.7708     1.9380    -2.4775
H     -3.2948     4.3775    -3.1800
H     -2.1157     6.4469    -2.4371
H     -0.2163     6.2837    -0.8276
H      0.4090     3.8620     1.2579
H      1.5561     4.6651     0.1134
H      1.7359     4.4323    -2.2160
H      2.8661     4.5070    -4.3695
H      4.1840     2.5691    -5.1695
H      4.3630     0.5305    -3.7718
H      3.2199     0.4166    -1.5916
H      4.2409     3.4265    -0.2496
H      6.0939     3.4230     1.3605
H      5.8447     2.3001     3.5556
H      3.7119     1.1804     4.1392
H      1.8469     1.1640     2.5404
73
{"conf": 12, "E": 142.52, "rms": -1.0, "geom": "OH", "total_charge": 0, "CA_charge": 1, "smiles": "C[C:1]#[5N:2]->[Mn+:3]1(<-[3C-:4]#[O+:5])(<-[4H-:6])(<-[6C-:7]#[O+:8])<-[1P:9]([c:10]2[cH:11][cH:12][cH:13][cH:14][cH:15]2)([c:16]2[cH:17][cH:18][cH:19][cH:20][cH:21]2)[CH2:22][c:23]2[cH:24][cH:25][cH:26][c:27]([n:28]2)[CH2:29][2P:30]->1([c:31]1[cH:32][cH:33][cH:34][cH:35][cH:36]1)[c:37]1[cH:38][cH:39][cH:40][cH:41][cH:42]1", "smiles3D": "C([C:1]#[5N:2]->[Mn+:3]1(<-[3C-:4]#[O+:5])(<-[4H-:6])(<-[6C-:7]#[O+:8])<-[1P:9]([c:10]2[c:11]([H:46])[c:12]([H:47])[c:13]([H:48])[c:14]([H:49])[c:15]2[H:50])([c:16]2[c:17]([H:51])[c:18]([H:52])[c:19]([H:53])[c:20]([H:54])[c:21]2[H:55])[C:22]([H:56])([H:57])[c:23]2[c:24]([H:58])[c:25]([H:59])[c:26]([H:60])[c:27]([n:28]2)[C:29]([H:61])([H:62])[2P:30]->1([c:31]1[c:32]([H:63])[c:33]([H:64])[c:34]([H:65])[c:35]([H:66])[c:36]1[H:67])[c:37]1[c:38]([H:68])[c:39]([H:69])[c:40]([H:70])[c:41]([H:71])[c:42]1[H:72])([H:43])([H:44])[H:45]", "smiles3Dx": "C([C:1]#[5N:2]->[Mn+:3]1(<-[3C-:4]#[O+:5])(<-[4H-:6])(<-[6C-:7]#[O+:8])<-[1P:9]([c:10]2[c:11]([H:46])[c:12]([H:47])[c:13]([H:48])[c:14]([H:49])[c:15]2[H:50])([c:16]2[c:17]([H:51])[c:18]([H:52])[c:19]([H:53])[c:20]([H:54])[c:21]2[H:55])[C:22]([H:56])([H:57])[c:23]2[c:24]([H:58])[c:25]([H:59])[c:26]([H:60])[c:27]([n:28]2)[C:29]([H:61])([H:62])[2P:30]->1([c:31]1[c:32]([H:63])[c:33]([H:64])[c:34]([H:65])[c:35]([H:66])[c:36]1[H:67])[c:37]1[c:38]([H:68])[c:39]([H:69])[c:40]([H:70])[c:41]([H:71])[c:42]1[H:72])([H:43])([H:44])[H:45]", "dummies": []}
C      2.7481    -4.1143    -0.5494
C      1.9397    -2.9070    -0.3882
N      1.2668    -1.8887    -0.2495
Mn     0.0000     0.0000     0.0000
C     -1.3583     1.8388     0.1489
O     -2.0725     2.8077     0.2229
H     -0.9035    -0.7907     1.3939
C     -1.5618    -0.9522    -1.3756
O     -2.3846    -1.4533    -2.1010
P      1.6795     0.9247     1.9587
C      1.0119     2.3678     2.7885
C     -0.3669     2.4348     3.0408
C     -0.9162     3.5420     3.6928
C     -0.0893     4.5809     4.1235
C      1.2905     4.5021     3.9239
C      1.8460     3.3956     3.2734
C      1.8213    -0.3074     3.2532
C      1.3832    -0.0529     4.5691
C      1.5073    -1.0385     5.5538
C      2.0697    -2.2779     5.2415
C      2.5144    -2.5340     3.9434
C      2.3928    -1.5535     2.9555
C      3.4094     1.3107     1.6050
C      3.8976     0.4853     0.4792
C      4.8511    -0.5370     0.5737
C      5.1160    -1.3135    -0.5667
C      4.3977    -1.0905    -1.7539
C      3.4457    -0.0629    -1.7797
N      3.2842     0.7009    -0.6853
C      2.4606     0.1279    -2.8892
P      1.0329     1.0465    -2.2670
C     -0.1511     1.0989    -3.6077
C     -0.3469    -0.0185    -4.4385
C     -1.3006     0.0235    -5.4604
C     -2.0769     1.1692    -5.6498
C     -1.9106     2.2716    -4.8088
C     -0.9597     2.2352    -3.7849
C      1.6173     2.7300    -2.1218
C      2.1544     3.3939    -3.2370
C      2.6168     4.7080    -3.1156
C      2.5439     5.3654    -1.8842
C      2.0027     4.7113    -0.7742
C      1.5366     3.3994    -0.8942
H      2.1072    -5.0097    -0.4154
H      3.1954    -4.1257    -1.5645
H      3.5565    -4.1193     0.2104
H     -1.0141     1.6139     2.7636
H     -1.9819     3.5878     3.8756
H     -0.5150     5.4364     4.6318
H      1.9332     5.2941     4.2863
H      2.9201     3.3533     3.1887
H      0.9517     0.8918     4.8595
H      1.1685    -0.8396     6.5625
H      2.1651    -3.0377     6.0064
H      2.9574    -3.4918     3.7023
H      2.7582    -1.7663     1.9642
H      4.0281     1.1244     2.5089
H      3.4990     2.3779     1.3164
H      5.3592    -0.7418     1.5073
H      5.8407    -2.1156    -0.5171
H      4.5458    -1.7328    -2.6126
H      2.1347    -0.8654    -3.2533
H      2.9386     0.6849    -3.7199
H      0.2077    -0.9328    -4.2945
H     -1.4454    -0.8377    -6.0998
H     -2.8162     1.1976    -6.4397
H     -2.5244     3.1526    -4.9452
H     -0.8654     3.0917    -3.1302
H      2.2074     2.9027    -4.2000
H      3.0302     5.2172    -3.9765
H      2.9032     6.3821    -1.7911
H      1.9429     5.2204     0.1793
H      1.1185     2.9112    -0.0310
73
{"conf": 13, "E": 141.08, "rms": -1.0, "geom": "OH", "total_charge": 0, "CA_charge": 1, "smiles": "C[C:1]#[5N:2]->[Mn+:3]1(<-[3C-:4]#[O+:5])(<-[4H-:6])(<-[6C-:7]#[O+:8])<-[1P:9]([c:10]2[cH:11][cH:12][cH:13][cH:14][cH:15]2)([c:16]2[cH:17][cH:18][cH:19][cH:20][cH:21]2)[CH2:22][c:23]2[cH:24][cH:25][cH:26][c:27]([n:28]2)[CH2:29][2P:30]->1([c:31]1[cH:32][cH:33][cH:34][cH:35][cH:36]1)[c:37]1[cH:38][cH:39][cH:40][cH:41][cH:42]1", "smiles3D": "C([C:1]#[5N:2]->[Mn+:3]1(<-[3C-:4]#[O+:5])(<-[4H-:6])(<-[6C-:7]#[O+:8])<-[1P:9]([c:10]2[c:11]([H:46])[c:12]([H:47])[c:13]([H:48])[c:14]([H:49])[c:15]2[H:50])([c:16]2[c:17]([H:51])[c:18]([H:52])[c:19]([H:53])[c:20]([H:54])[c:21]2[H:55])[C:22]([H:56])([H:57])[c:23]2[c:24]([H:58])[c:25]([H:59])[c:26]([H:60])[c:27]([n:28]2)[C:29]([H:61])([H:62])[2P:30]->1([c:31]1[c:32]([H:63])[c:33]([H:64])[c:34]([H:65])[c:35]([H:66])[c:36]1[H:67])[c:37]1[c:38]([H:68])[c:39]([H:69])[c:40]([H:70])[c:41]([H:71])[c:42]1[H:72])([H:43])([H:44])[H:45]", "smiles3Dx": "C([C:1]#[5N:2]->[Mn+:3]1(<-[3C-:4]#[O+:5])(<-[4H-:6])(<-[6C-:7]#[O+:8])<-[1P:9]([c:10]2[c:11]([H:46])[c:12]([H:47])[c:13]([H:48])[c:14]([H:49])[c:15]2[H:50])([c:16]2[c:17]([H:51])[c:18]([H:52])[c:19]([H:53])[c:20]([H:54])[c:21]2[H:55])[C:22]([H:56])([H:57])[c:23]2[c:24]([H:58])[c:25]([H:59])[c:26]([H:60])[c:27]([n:28]2)[C:29]([H:61])([H:62])[2P:30]->1([c:31]1[c:32]([H:63])[c:33]([H:64])[c:34]([H:65])[c:35]([H:66])[c:36]1[H:67])[c:37]1[c:38]([H:68])[c:39]([H:69])[c:40]([H:70])[c:41]([H:71])[c:42]1[H:72])([H:43])([H:44])[H:45]", "dummies": []}
C     -4.4341     0.0094     2.2674
C     -3.1365     0.0098     1.5936
N     -2.0465     0.0068     1.0271
Mn     0.0000     0.0000     0.0000
C      2.0706     0.0829    -0.9756
O      3.1600     0.1268    -1.4909
H      0.7626    -0.7324     1.5048
C      0.4187     2.0391     0.9518
O      0.6387     3.1145     1.4510
P     -0.3469    -2.5936    -0.8098
C     -0.7160    -3.6721     0.5670
C     -1.0252    -3.1371     1.8248
C     -1.3186    -3.9840     2.8981
C     -1.2990    -5.3700     2.7234
C     -0.9826    -5.9115     1.4751
C     -0.6899    -5.0678     0.3996
C      1.1887    -3.2866    -1.4185
C      2.3692    -3.0524    -0.6980
C      3.5844    -3.5871    -1.1340
C      3.6275    -4.3801    -2.2822
C      2.4524    -4.6523    -2.9862
C      1.2331    -4.1202    -2.5545
C     -1.6249    -3.0287    -2.0094
C     -2.7830    -2.1270    -1.8511
C     -3.9807    -2.4564    -1.2041
C     -4.9188    -1.4369    -0.9735
C     -4.6114    -0.1081    -1.3120
C     -3.3750     0.1629    -1.9136
N     -2.5579    -0.8616    -2.2108
C     -2.8043     1.5388    -2.0451
P     -0.9986     1.4404    -2.0603
C     -0.5839     0.8267    -3.6856
C      0.1713    -0.3445    -3.8253
C      0.4937    -0.8279    -5.0962
C      0.0720    -0.1365    -6.2351
C     -0.6702     1.0408    -6.1029
C     -0.9965     1.5245    -4.8320
C     -0.3845     3.1210    -2.0886
C     -1.2442     4.2263    -1.9394
C     -0.7258     5.5253    -1.9612
C      0.6447     5.7330    -2.1340
C      1.5014     4.6415    -2.2898
C      0.9896     3.3413    -2.2692
H     -5.1097     0.7337     1.7678
H     -4.2994     0.2993     3.3296
H     -4.8765    -1.0065     2.2137
H     -1.0354    -2.0742     1.9873
H     -1.5587    -3.5651     3.8668
H     -1.5256    -6.0239     3.5556
H     -0.9638    -6.9853     1.3407
H     -0.4448    -5.5060    -0.5591
H      2.3488    -2.4586     0.2069
H      4.4919    -3.3914    -0.5776
H      4.5685    -4.7961    -2.6179
H      2.4845    -5.2870    -3.8624
H      0.3479    -4.3959    -3.1035
H     -1.2265    -2.9065    -3.0368
H     -1.9433    -4.0819    -1.8659
H     -4.1761    -3.4683    -0.8729
H     -5.8527    -1.6649    -0.4765
H     -5.2905     0.6936    -1.0516
H     -3.1687     2.0050    -2.9831
H     -3.1306     2.1478    -1.1766
H      0.5078    -0.8862    -2.9579
H      1.0715    -1.7377    -5.1973
H      0.3231    -0.5105    -7.2192
H     -0.9912     1.5793    -6.9851
H     -1.5641     2.4421    -4.7455
H     -2.3086     4.1125    -1.8126
H     -1.3887     6.3732    -1.8457
H      1.0418     6.7396    -2.1507
H      2.5627     4.8026    -2.4285
H      1.6657     2.5072    -2.4002
73
{"conf": 14, "E": 142.52, "rms": -1.0, "geom": "OH", "total_charge": 0, "CA_charge": 1, "smiles": "C[C:1]#[5N:2]->[Mn+:3]1(<-[3C-:4]#[O+:5])(<-[4H-:6])(<-[6C-:7]#[O+:8])<-[1P:9]([c:10]2[cH:11][cH:12][cH:13][cH:14][cH:15]2)([c:16]2[cH:17][cH:18][cH:19][cH:20][cH:21]2)[CH2:22][c:23]2[cH:24][cH:25][cH:26][c:27]([n:28]2)[CH2:29][2P:30]->1([c:31]1[cH:32][cH:33][cH:34][cH:35][cH:36]1)[c:37]1[cH:38][cH:39][cH:40][cH:41][cH:42]1", "smiles3D": "C([C:1]#[5N:2]->[Mn+:3]1(<-[3C-:4]#[O+:5])(<-[4H-:6])(<-[6C-:7]#[O+:8])<-[1P:9]([c:10]2[c:11]([H:46])[c:12]([H:47])[c:13]([H:48])[c:14]([H:49])[c:15]2[H:50])([c:16]2[c:17]([H:51])[c:18]([H:52])[c:19]([H:53])[c:20]([H:54])[c:21]2[H:55])[C:22]([H:56])([H:57])[c:23]2[c:24]([H:58])[c:25]([H:59])[c:26]([H:60])[c:27]([n:28]2)[C:29]([H:61])([H:62])[2P:30]->1([c:31]1[c:32]([H:63])[c:33]([H:64])[c:34]([H:65])[c:35]([H:66])[c:36]1[H:67])[c:37]1[c:38]([H:68])[c:39]([H:69])[c:40]([H:70])[c:41]([H:71])[c:42]1[H:72])([H:43])([H:44])[H:45]", "smiles3Dx": "C([C:1]#[5N:2]->[Mn+:3]1(<-[3C-:4]#[O+:5])(<-[4H-:6])(<-[6C-:7]#[O+:8])<-[1P:9]([c:10]2[c:11]([H:46])[c:12]([H:47])[c:13]([H:48])[c:14]([H:49])[c:15]2[H:50])([c:16]2[c:17]([H:51])[c:18]([H:52])[c:19]([H:53])[c:20]([H:54])[c:21]2[H:55])[C:22]([H:56])([H:57])[c:23]2[c:24]([H:58])[c:25]([H:59])[c:26]([H:60])[c:27]([n:28]2)[C:29]([H:61])([H:62])[2P:30]->1([c:31]1[c:32]([H:63])[c:33]([H:64])[c:34]([H:65])[c:35]([H:66])[c:36]1[H:67])[c:37]1[c:38]([H:68])[c:39]([H:69])[c:40]([H:70])[c:41]([H:71])[c:42]1[H:72])([H:43])([H:44])[H:45]", "dummies": []}
C      2.3829     4.3549    -0.3720
C      1.6830     3.0760    -0.2645
N      1.0978     2.0003    -0.1665
Mn     0.0000     0.0000     0.0000
C     -1.1873    -1.9583     0.0607
O     -1.8160    -2.9868     0.0938
H      1.2121    -0.7610    -1.1558
C     -1.2008     0.5858    -1.8583
O     -1.8342     0.8945    -2.8369
P      1.7306    -0.8410     1.9520
C      3.4141    -0.7237     1.3472
C      4.2286    -1.8649     1.1975
C      5.5373    -1.7365     0.7206
C      6.0467    -0.4778     0.3947
C      5.2498     0.6578     0.5492
C      3.9417     0.5356     1.0248
C      1.5153    -2.5798     2.3355
C      1.7093    -3.0804     3.6390
C      1.5414    -4.4443     3.8991
C      1.2106    -5.3221     2.8646
C      1.0686    -4.8415     1.5617
C      1.2335    -3.4796     1.2962
C      1.8340     0.0098     3.5432
C      1.4588     1.4319     3.3880
C      2.3300     2.5216     3.5161
C      1.8458     3.8055     3.2142
C      0.5303     3.9713     2.7482
C     -0.2866     2.8395     2.6266
N      0.2001     1.6435     3.0009
C     -1.6118     2.8434     1.9327
P     -2.0044     1.1644     1.3884
C     -3.5204     1.2859     0.4456
C     -4.4646     0.2457     0.4992
C     -5.6362     0.3167    -0.2598
C     -5.8658     1.4138    -1.0928
C     -4.9180     2.4363    -1.1773
C     -3.7444     2.3716    -0.4195
C     -2.4779     0.3115     2.8868
C     -1.8111    -0.8587     3.2709
C     -2.1710    -1.5219     4.4471
C     -3.2068    -1.0237     5.2419
C     -3.8849     0.1371     4.8588
C     -3.5240     0.8044     3.6841
H      3.2763     4.3412     0.2857
H      2.6983     4.5171    -1.4230
H      1.7047     5.1741    -0.0567
H      3.8823    -2.8557     1.4453
H      6.1588    -2.6153     0.6059
H      7.0602    -0.3822     0.0271
H      5.6464     1.6346     0.3039
H      3.3498     1.4271     1.1526
H      2.0158    -2.4498     4.4580
H      1.6817    -4.8237     4.9031
H      1.0864    -6.3777     3.0690
H      0.8436    -5.5263     0.7543
H      1.1750    -3.1328     0.2735
H      2.8672    -0.0688     3.9445
H      1.1288    -0.4583     4.2598
H      3.3593     2.3806     3.8197
H      2.5015     4.6624     3.2954
H      0.1756     4.9480     2.4451
H     -2.3943     3.2111     2.6265
H     -1.5544     3.5157     1.0552
H     -4.2968    -0.6255     1.1189
H     -6.3631    -0.4836    -0.2078
H     -6.7717     1.4654    -1.6827
H     -5.0878     3.2757    -1.8393
H     -3.0154     3.1581    -0.5384
H     -1.0142    -1.2578     2.6676
H     -1.6470    -2.4223     4.7412
H     -3.4863    -1.5385     6.1519
H     -4.6914     0.5190     5.4713
H     -4.0663     1.6953     3.3954
73
{"conf": 15, "E": 130.73, "rms": -1.0, "geom": "OH", "total_charge": 0, "CA_charge": 1, "smiles": "C[C:1]#[5N:2]->[Mn+:3]1(<-[3C-:4]#[O+:5])(<-[4H-:6])(<-[6C-:7]#[O+:8])<-[1P:9]([c:10]2[cH:11][cH:12][cH:13][cH:14][cH:15]2)([c:16]2[cH:17][cH:18][cH:19][cH:20][cH:21]2)[CH2:22][c:23]2[cH:24][cH:25][cH:26][c:27]([n:28]2)[CH2:29][2P:30]->1([c:31]1[cH:32][cH:33][cH:34][cH:35][cH:36]1)[c:37]1[cH:38][cH:39][cH:40][cH:41][cH:42]1", "smiles3D": "C([C:1]#[5N:2]->[Mn+:3]1(<-[3C-:4]#[O+:5])(<-[4H-:6])(<-[6C-:7]#[O+:8])<-[1P:9]([c:10]2[c:11]([H:46])[c:12]([H:47])[c:13]([H:48])[c:14]([H:49])[c:15]2[H:50])([c:16]2[c:17]([H:51])[c:18]([H:52])[c:19]([H:53])[c:20]([H:54])[c:21]2[H:55])[C:22]([H:56])([H:57])[c:23]2[c:24]([H:58])[c:25]([H:59])[c:26]([H:60])[c:27]([n:28]2)[C:29]([H:61])([H:62])[2P:30]->1([c:31]1[c:32]([H:63])[c:33]([H:64])[c:34]([H:65])[c:35]([H:66])[c:36]1[H:67])[c:37]1[c:38]([H:68])[c:39]([H:69])[c:40]([H:70])[c:41]([H:71])[c:42]1[H:72])([H:43])([H:44])[H:45]", "smiles3Dx": "C([C:1]#[5N:2]->[Mn+:3]1(<-[3C-:4]#[O+:5])(<-[4H-:6])(<-[6C-:7]#[O+:8])<-[1P:9]([c:10]2[c:11]([H:46])[c:12]([H:47])[c:13]([H:48])[c:14]([H:49])[c:15]2[H:50])([c:16]2[c:17]([H:51])[c:18]([H:52])[c:19]([H:53])[c:20]([H:54])[c:21]2[H:55])[C:22]([H:56])([H:57])[c:23]2[c:24]([H:58])[c:25]([H:59])[c:26]([H:60])[c:27]([n:28]2)[C:29]([H:61])([H:62])[2P:30]->1([c:31]1[c:32]([H:63])[c:33]([H:64])[c:34]([H:65])[c:35]([H:66])[c:36]1[H:67])[c:37]1[c:38]([H:68])[c:39]([H:69])[c:40]([H:70])[c:41]([H:71])[c:42]1[H:72])([H:43])([H:44])[H:45]", "dummies": []}
C     -0.2186    -1.1007    -4.8498
C     -0.1509    -0.7883    -3.4236
N     -0.0988    -0.5160    -2.2269
Mn     0.0000     0.0000     0.0000
C      0.1676     0.4073     2.2502
O      0.2559     0.6211     3.4338
H      1.7096    -0.6725     0.0638
C     -0.7207    -2.1086     0.5257
O     -1.1003    -3.2190     0.8033
P      1.1062     2.3895    -0.6337
C      0.2967     3.2640    -1.9694
C      0.4121     2.7743    -3.2802
C     -0.1340     3.4847    -4.3522
C     -0.7915     4.6952    -4.1262
C     -0.9218     5.1860    -2.8251
C     -0.3947     4.4694    -1.7461
C      2.7798     2.2100    -1.2365
C      3.1907     0.9941    -1.8021
C      4.4872     0.8528    -2.3058
C      5.3768     1.9289    -2.2621
C      4.9665     3.1522    -1.7264
C      3.6702     3.2986    -1.2227
C      1.2523     3.5475     0.7480
C     -0.0002     3.5611     1.5738
C     -0.0971     4.2729     2.7756
C     -1.2607     4.1447     3.5480
C     -2.2934     3.2930     3.1295
C     -2.1528     2.6021     1.9200
N     -1.0363     2.7901     1.1883
C     -3.1511     1.5811     1.4581
P     -2.5989     0.7808    -0.0674
C     -3.7299    -0.5879    -0.3059
C     -5.0192    -0.5750     0.2607
C     -5.8980    -1.6391     0.0339
C     -5.5083    -2.7129    -0.7694
C     -4.2414    -2.7206    -1.3560
C     -3.3593    -1.6600    -1.1322
C     -3.0188     1.8823    -1.4172
C     -3.4562     3.2013    -1.1848
C     -3.8889     3.9963    -2.2508
C     -3.8665     3.4973    -3.5547
C     -3.4048     2.2028    -3.7974
C     -2.9864     1.3979    -2.7349
H     -0.9698    -1.8995    -5.0174
H      0.7757    -1.4454    -5.2004
H     -0.5146    -0.1905    -5.4111
H      0.9447     1.8547    -3.4790
H     -0.0383     3.1010    -5.3596
H     -1.2107     5.2471    -4.9574
H     -1.4460     6.1167    -2.6504
H     -0.5356     4.8712    -0.7551
H      2.5071     0.1627    -1.8809
H      4.7990    -0.0886    -2.7394
H      6.3793     1.8189    -2.6550
H      5.6509     3.9905    -1.7087
H      3.3715     4.2633    -0.8395
H      2.1035     3.2349     1.3892
H      1.4486     4.5693     0.3650
H      0.7185     4.8980     3.1167
H     -1.3496     4.6817     4.4833
H     -3.1746     3.1603     3.7443
H     -3.2663     0.8082     2.2471
H     -4.1297     2.0754     1.2938
H     -5.3660     0.2464     0.8678
H     -6.8858    -1.6275     0.4763
H     -6.1914    -3.5338    -0.9451
H     -3.9442    -3.5461    -1.9898
H     -2.3933    -1.6768    -1.6131
H     -3.4732     3.6357    -0.1988
H     -4.2305     5.0067    -2.0667
H     -4.1933     4.1190    -4.3781
H     -3.3791     1.8188    -4.8089
H     -2.6617     0.3902    -2.9444
73
{"conf": 16, "E": 151.05, "rms": -1.0, "geom": "OH", "total_charge": 0, "CA_charge": 1, "smiles": "C[C:1]#[5N:2]->[Mn+:3]1(<-[3C-:4]#[O+:5])(<-[4H-:6])(<-[6C-:7]#[O+:8])<-[1P:9]([c:10]2[cH:11][cH:12][cH:13][cH:14][cH:15]2)([c:16]2[cH:17][cH:18][cH:19][cH:20][cH:21]2)[CH2:22][c:23]2[cH:24][cH:25][cH:26][c:27]([n:28]2)[CH2:29][2P:30]->1([c:31]1[cH:32][cH:33][cH:34][cH:35][cH:36]1)[c:37]1[cH:38][cH:39][cH:40][cH:41][cH:42]1", "smiles3D": "C([C:1]#[5N:2]->[Mn+:3]1(<-[3C-:4]#[O+:5])(<-[4H-:6])(<-[6C-:7]#[O+:8])<-[1P:9]([c:10]2[c:11]([H:46])[c:12]([H:47])[c:13]([H:48])[c:14]([H:49])[c:15]2[H:50])([c:16]2[c:17]([H:51])[c:18]([H:52])[c:19]([H:53])[c:20]([H:54])[c:21]2[H:55])[C:22]([H:56])([H:57])[c:23]2[c:24]([H:58])[c:25]([H:59])[c:26]([H:60])[c:27]([n:28]2)[C:29]([H:61])([H:62])[2P:30]->1([c:31]1[c:32]([H:63])[c:33]([H:64])[c:34]([H:65])[c:35]([H:66])[c:36]1[H:67])[c:37]1[c:38]([H:68])[c:39]([H:69])[c:40]([H:70])[c:41]([H:71])[c:42]1[H:72])([H:43])([H:44])[H:45]", "smiles3Dx": "C([C:1]#[5N:2]->[Mn+:3]1(<-[3C-:4]#[O+:5])(<-[4H-:6])(<-[6C-:7]#[O+:8])<-[1P:9]([c:10]2[c:11]([H:46])[c:12]([H:47])[c:13]([H:48])[c:14]([H:49])[c:15]2[H:50])([c:16]2[c:17]([H:51])[c:18]([H:52])[c:19]([H:53])[c:20]([H:54])[c:21]2[H:55])[C:22]([H:56])([H:57])[c:23]2[c:24]([H:58])[c:25]([H:59])[c:26]([H:60])[c:27]([n:28]2)[C:29]([H:61])([H:62])[2P:30]->1([c:31]1[c:32]([H:63])[c:33]([H:64])[c:34]([H:65])[c:35]([H:66])[c:36]1[H:67])[c:37]1[c:38]([H:68])[c:39]([H:69])[c:40]([H:70])[c:41]([H:71])[c:42]1[H:72])([H:43])([H:44])[H:45]", "dummies": []}
C      3.4836    -2.1525    -2.8329
C      2.4594    -1.5160    -2.0065
N      1.6030    -0.9811    -1.3068
Mn     0.0000     0.0000     0.0000
C     -1.6193     0.9551     1.3061
O     -2.4715     1.4580     1.9954
H     -1.1736     0.0074    -1.4153
C      0.6423     2.0541    -0.7803
O      0.9819     3.1356    -1.1916
P     -1.0533    -2.4789     0.4562
C     -1.6977    -3.2048    -1.0436
C     -2.6238    -4.2604    -0.9785
C     -3.1139    -4.8393    -2.1529
C     -2.6759    -4.3777    -3.3968
C     -1.7425    -3.3402    -3.4672
C     -1.2507    -2.7579    -2.2949
C     -2.5035    -2.4005     1.5071
C     -2.6241    -3.1771     2.6765
C     -3.7802    -3.0918     3.4592
C     -4.8261    -2.2478     3.0800
C     -4.7231    -1.4921     1.9107
C     -3.5705    -1.5728     1.1249
C      0.0102    -3.7993     1.0782
C      0.6010    -3.4034     2.3802
C      0.9361    -4.2939     3.4086
C      1.4417    -3.7705     4.6104
C      1.6200    -2.3844     4.7548
C      1.2990    -1.5529     3.6738
N      0.8030    -2.0949     2.5580
C      1.4944    -0.0822     3.6511
P      1.8471     0.4681     1.9677
C      3.4526    -0.1841     1.5046
C      4.0110     0.2057     0.2774
C      5.2621    -0.2743    -0.1183
C      5.9755    -1.1364     0.7159
C      5.4445    -1.5075     1.9530
C      4.1930    -1.0293     2.3550
C      2.1623     2.2125     2.2200
C      1.1035     3.1306     2.1701
C      1.3343     4.4903     2.3993
C      2.6206     4.9411     2.7029
C      3.6759     4.0306     2.7901
C      3.4499     2.6698     2.5613
H      4.1909    -2.7056    -2.1812
H      4.0355    -1.3753    -3.4002
H      3.0018    -2.8579    -3.5407
H     -2.9645    -4.6409    -0.0242
H     -3.8301    -5.6490    -2.0985
H     -3.0545    -4.8279    -4.3053
H     -1.3962    -2.9898    -4.4310
H     -0.5197    -1.9702    -2.3734
H     -1.8584    -3.8616     2.9956
H     -3.8680    -3.6874     4.3588
H     -5.7196    -2.1860     3.6876
H     -5.5377    -0.8456     1.6110
H     -3.5106    -0.9895     0.2143
H      0.8266    -3.9827     0.3488
H     -0.5837    -4.7299     1.1997
H      0.7894    -5.3600     3.2921
H      1.6956    -4.4359     5.4252
H      2.0198    -1.9745     5.6734
H      2.3369     0.1990     4.3182
H      0.5678     0.4134     4.0089
H      3.4773     0.8858    -0.3743
H      5.6785     0.0236    -1.0719
H      6.9446    -1.5079     0.4090
H      6.0077    -2.1613     2.6064
H      3.8428    -1.3168     3.3305
H      0.0995     2.8038     1.9586
H      0.5134     5.1939     2.3480
H      2.7972     5.9937     2.8827
H      4.6690     4.3782     3.0440
H      4.2815     1.9875     2.6664
73
{"conf": 17, "E": 146.8, "rms": -1.0, "geom": "OH", "total_charge": 0, "CA_charge": 1, "smiles": "C[C:1]#[5N:2]->[Mn+:3]1(<-[3C-:4]#[O+:5])(<-[4H-:6])(<-[6C-:7]#[O+:8])<-[1P:9]([c:10]2[cH:11][cH:12][cH:13][cH:14][cH:15]2)([c:16]2[cH:17][cH:18][cH:19][cH:20][cH:21]2)[CH2:22][c:23]2[cH:24][cH:25][cH:26][c:27]([n:28]2)[CH2:29][2P:30]->1([c:31]1[cH:32][cH:33][cH:34][cH:35][cH:36]1)[c:37]1[cH:38][cH:39][cH:40][cH:41][cH:42]1", "smiles3D": "C([C:1]#[5N:2]->[Mn+:3]1(<-[3C-:4]#[O+:5])(<-[4H-:6])(<-[6C-:7]#[O+:8])<-[1P:9]([c:10]2[c:11]([H:46])[c:12]([H:47])[c:13]([H:48])[c:14]([H:49])[c:15]2[H:50])([c:16]2[c:17]([H:51])[c:18]([H:52])[c:19]([H:53])[c:20]([H:54])[c:21]2[H:55])[C:22]([H:56])([H:57])[c:23]2[c:24]([H:58])[c:25]([H:59])[c:26]([H:60])[c:27]([n:28]2)[C:29]([H:61])([H:62])[2P:30]->1([c:31]1[c:32]([H:63])[c:33]([H:64])[c:34]([H:65])[c:35]([H:66])[c:36]1[H:67])[c:37]1[c:38]([H:68])[c:39]([H:69])[c:40]([H:70])[c:41]([H:71])[c:42]1[H:72])([H:43])([H:44])[H:45]", "smiles3Dx": "C([C:1]#[5N:2]->[Mn+:3]1(<-[3C-:4]#[O+:5])(<-[4H-:6])(<-[6C-:7]#[O+:8])<-[1P:9]([c:10]2[c:11]([H:46])[c:12]([H:47])[c:13]([H:48])[c:14]([H:49])[c:15]2[H:50])([c:16]2[c:17]([H:51])[c:18]([H:52])[c:19]([H:53])[c:20]([H:54])[c:21]2[H:55])[C:22]([H:56])([H:57])[c:23]2[c:24]([H:58])[c:25]([H:59])[c:26]([H:60])[c:27]([n:28]2)[C:29]([H:61])([H:62])[2P:30]->1([c:31]1[c:32]([H:63])[c:33]([H:64])[c:34]([H:65])[c:35]([H:66])[c:36]1[H:67])[c:37]1[c:38]([H:68])[c:39]([H:69])[c:40]([H:70])[c:41]([H:71])[c:42]1[H:72])([H:43])([H:44])[H:45]", "dummies": []}
C     -2.5019     0.7757    -4.2347
C     -1.7623     0.5446    -2.9952
N     -1.1482     0.3498    -1.9491
Mn     0.0000     0.0000     0.0000
C      1.2368    -0.3047     1.9018
O      1.8875    -0.4634     2.9046
H      1.4144     0.9265    -0.7250
C      0.9279    -1.8745    -0.9303
O      1.4144    -2.8632    -1.4200
P     -0.7586     2.4160     0.9495
C      0.4217     3.6715     0.4752
C      0.3584     4.2394    -0.8076
C      1.2961     5.1990    -1.1999
C      2.3129     5.5841    -0.3225
C      2.3989     5.0029     0.9454
C      1.4631     4.0427     1.3430
C     -2.3245     3.0336     0.3490
C     -2.6865     4.3731     0.5670
C     -3.9299     4.8434     0.1339
C     -4.8208     3.9783    -0.5076
C     -4.4704     2.6410    -0.7117
C     -3.2273     2.1702    -0.2802
C     -0.9020     2.5450     2.7423
C     -2.1315     1.8191     3.1560
C     -3.2482     2.4595     3.7104
C     -4.4936     1.8203     3.6434
C     -4.6194     0.6036     2.9583
C     -3.4722     0.0093     2.4170
N     -2.2819     0.6092     2.5899
C     -3.5536    -1.0766     1.3919
P     -1.9130    -1.6996     0.9606
C     -2.3012    -2.9598    -0.2507
C     -2.1021    -4.3295     0.0138
C     -2.4094    -5.2842    -0.9612
C     -2.9260    -4.8867    -2.1965
C     -3.1474    -3.5330    -2.4567
C     -2.8425    -2.5750    -1.4862
C     -1.3119    -2.5934     2.3984
C     -0.0296    -3.1659     2.3611
C      0.4728    -3.8589     3.4655
C     -0.3000    -3.9892     4.6200
C     -1.5780    -3.4298     4.6699
C     -2.0878    -2.7357     3.5678
H     -2.9744    -0.1726    -4.5639
H     -3.2879     1.5385    -4.0573
H     -1.8057     1.1359    -5.0195
H     -0.4132     3.9399    -1.5058
H      1.2378     5.6401    -2.1866
H      3.0396     6.3256    -0.6284
H      3.1958     5.2917     1.6185
H      1.5659     3.5925     2.3201
H     -2.0124     5.0507     1.0753
H     -4.2049     5.8768     0.3003
H     -5.7844     4.3421    -0.8398
H     -5.1641     1.9671    -1.1976
H     -2.9802     1.1326    -0.4196
H     -0.9641     3.6132     3.0419
H     -0.0185     2.0752     3.2215
H     -3.1711     3.4581     4.1213
H     -5.3726     2.3066     4.0460
H     -5.5963     0.1627     2.8060
H     -4.0369    -0.6746     0.4795
H     -4.1769    -1.9095     1.7776
H     -1.7244    -4.6827     0.9601
H     -2.2510    -6.3352    -0.7565
H     -3.1641    -5.6285    -2.9479
H     -3.5616    -3.2255    -3.4082
H     -3.0475    -1.5351    -1.6934
H      0.5798    -3.0898     1.4729
H      1.4616    -4.2970     3.4246
H      0.0900    -4.5260     5.4751
H     -2.1766    -3.5344     5.5658
H     -3.0789    -2.3257     3.6599
73
{"conf": 18, "E": 134.34, "rms": -1.0, "geom": "OH", "total_charge": 0, "CA_charge": 1, "smiles": "C[C:1]#[5N:2]->[Mn+:3]1(<-[3C-:4]#[O+:5])(<-[4H-:6])(<-[6C-:7]#[O+:8])<-[1P:9]([c:10]2[cH:11][cH:12][cH:13][cH:14][cH:15]2)([c:16]2[cH:17][cH:18][cH:19][cH:20][cH:21]2)[CH2:22][c:23]2[cH:24][cH:25][cH:26][c:27]([n:28]2)[CH2:29][2P:30]->1([c:31]1[cH:32][cH:33][cH:34][cH:35][cH:36]1)[c:37]1[cH:38][cH:39][cH:40][cH:41][cH:42]1", "smiles3D": "C([C:1]#[5N:2]->[Mn+:3]1(<-[3C-:4]#[O+:5])(<-[4H-:6])(<-[6C-:7]#[O+:8])<-[1P:9]([c:10]2[c:11]([H:46])[c:12]([H:47])[c:13]([H:48])[c:14]([H:49])[c:15]2[H:50])([c:16]2[c:17]([H:51])[c:18]([H:52])[c:19]([H:53])[c:20]([H:54])[c:21]2[H:55])[C:22]([H:56])([H:57])[c:23]2[c:24]([H:58])[c:25]([H:59])[c:26]([H:60])[c:27]([n:28]2)[C:29]([H:61])([H:62])[2P:30]->1([c:31]1[c:32]([H:63])[c:33]([H:64])[c:34]([H:65])[c:35]([H:66])[c:36]1[H:67])[c:37]1[c:38]([H:68])[c:39]([H:69])[c:40]([H:70])[c:41]([H:71])[c:42]1[H:72])([H:43])([H:44])[H:45]", "smiles3Dx": "C([C:1]#[5N:2]->[Mn+:3]1(<-[3C-:4]#[O+:5])(<-[4H-:6])(<-[6C-:7]#[O+:8])<-[1P:9]([c:10]2[c:11]([H:46])[c:12]([H:47])[c:13]([H:48])[c:14]([H:49])[c:15]2[H:50])([c:16]2[c:17]([H:51])[c:18]([H:52])[c:19]([H:53])[c:20]([H:54])[c:21]2[H:55])[C:22]([H:56])([H:57])[c:23]2[c:24]([H:58])[c:25]([H:59])[c:26]([H:60])[c:27]([n:28]2)[C:29]([H:61])([H:62])[2P:30]->1([c:31]1[c:32]([H:63])[c:33]([H:64])[c:34]([H:65])[c:35]([H:66])[c:36]1[H:67])[c:37]1[c:38]([H:68])[c:39]([H:69])[c:40]([H:70])[c:41]([H:71])[c:42]1[H:72])([H:43])([H:44])[H:45]", "dummies": []}
C     -0.2645     2.7839     4.1212
C     -0.1998     1.9734     2.9064
N     -0.1362     1.2876     1.8893
Mn     0.0000     0.0000     0.0000
C      0.0315    -1.2189    -1.9348
O      0.0431    -1.8571    -2.9580
H     -0.5002     1.4591    -0.9940
C     -2.2368    -0.4475     0.1762
O     -3.4171    -0.6788     0.2636
P      2.5710     0.7676    -0.4231
C      2.7021     2.0158    -1.6986
C      1.7603     3.0543    -1.7477
C      1.8650     4.0585    -2.7147
C      2.9275     4.0499    -3.6211
C      3.8996     3.0497    -3.5466
C      3.8001     2.0440    -2.5801
C      3.6354    -0.5688    -0.9659
C      4.6965    -1.0352    -0.1669
C      5.5622    -2.0191    -0.6543
C      5.3699    -2.5564    -1.9290
C      4.3016    -2.1213    -2.7154
C      3.4346    -1.1365    -2.2349
C      3.3977     1.5830     0.9612
C      3.2047     0.8180     2.2317
C      3.9429     1.0737     3.3937
C      3.6691     0.3240     4.5479
C      2.6685    -0.6594     4.5281
C      1.9618    -0.8780     3.3395
N      2.2487    -0.1258     2.2625
C      0.8444    -1.8644     3.2225
P      0.4928    -2.2262     1.4873
C     -0.9186    -3.3238     1.6207
C     -0.8454    -4.6777     1.2350
C     -1.9594    -5.5112     1.3787
C     -3.1441    -5.0142     1.9254
C     -3.2138    -3.6846     2.3441
C     -2.1042    -2.8469     2.2032
C      1.8503    -3.2311     0.8756
C      2.9484    -3.5708     1.6925
C      3.9542    -4.4118     1.2062
C      3.8790    -4.9209    -0.0912
C      2.8048    -4.5773    -0.9128
C      1.8017    -3.7296    -0.4364
H      0.6148     2.5591     4.7597
H     -0.2593     3.8593     3.8491
H     -1.1953     2.5455     4.6756
H      0.9668     3.1137    -1.0173
H      1.1306     4.8528    -2.7509
H      3.0097     4.8303    -4.3665
H      4.7386     3.0608    -4.2303
H      4.5926     1.3121    -2.5209
H      4.8785    -0.6508     0.8232
H      6.3812    -2.3699    -0.0398
H      6.0404    -3.3199    -2.3014
H      4.1483    -2.5428    -3.7003
H      2.6333    -0.7867    -2.8714
H      4.4822     1.6755     0.7413
H      2.9702     2.5999     1.0872
H      4.7102     1.8373     3.4068
H      4.2271     0.5084     5.4566
H      2.4479    -1.2338     5.4188
H     -0.0618    -1.4306     3.6924
H      1.1075    -2.8023     3.7544
H      0.0565    -5.1181     0.8452
H     -1.9003    -6.5485     1.0750
H     -4.0030    -5.6631     2.0376
H     -4.1260    -3.3038     2.7851
H     -2.1711    -1.8267     2.5578
H      3.0506    -3.2125     2.7025
H      4.7934    -4.6715     1.8384
H      4.6578    -5.5739    -0.4629
H      2.7461    -4.9721    -1.9188
H      0.9549    -3.5214    -1.0701
73
{"conf": 19, "E": 142.27, "rms": -1.0, "geom": "OH", "total_charge": 0, "CA_charge": 1, "smiles": "C[C:1]#[5N:2]->[Mn+:3]1(<-[3C-:4]#[O+:5])(<-[4H-:6])(<-[6C-:7]#[O+:8])<-[1P:9]([c:10]2[cH:11][cH:12][cH:13][cH:14][cH:15]2)([c:16]2[cH:17][cH:18][cH:19][cH:20][cH:21]2)[CH2:22][c:23]2[cH:24][cH:25][cH:26][c:27]([n:28]2)[CH2:29][2P:30]->1([c:31]1[cH:32][cH:33][cH:34][cH:35][cH:36]1)[c:37]1[cH:38][cH:39][cH:40][cH:41][cH:42]1", "smiles3D": "C([C:1]#[5N:2]->[Mn+:3]1(<-[3C-:4]#[O+:5])(<-[4H-:6])(<-[6C-:7]#[O+:8])<-[1P:9]([c:10]2[c:11]([H:46])[c:12]([H:47])[c:13]([H:48])[c:14]([H:49])[c:15]2[H:50])([c:16]2[c:17]([H:51])[c:18]([H:52])[c:19]([H:53])[c:20]([H:54])[c:21]2[H:55])[C:22]([H:56])([H:57])[c:23]2[c:24]([H:58])[c:25]([H:59])[c:26]([H:60])[c:27]([n:28]2)[C:29]([H:61])([H:62])[2P:30]->1([c:31]1[c:32]([H:63])[c:33]([H:64])[c:34]([H:65])[c:35]([H:66])[c:36]1[H:67])[c:37]1[c:38]([H:68])[c:39]([H:69])[c:40]([H:70])[c:41]([H:71])[c:42]1[H:72])([H:43])([H:44])[H:45]", "smiles3Dx": "C([C:1]#[5N:2]->[Mn+:3]1(<-[3C-:4]#[O+:5])(<-[4H-:6])(<-[6C-:7]#[O+:8])<-[1P:9]([c:10]2[c:11]([H:46])[c:12]([H:47])[c:13]([H:48])[c:14]([H:49])[c:15]2[H:50])([c:16]2[c:17]([H:51])[c:18]([H:52])[c:19]([H:53])[c:20]([H:54])[c:21]2[H:55])[C:22]([H:56])([H:57])[c:23]2[c:24]([H:58])[c:25]([H:59])[c:26]([H:60])[c:27]([n:28]2)[C:29]([H:61])([H:62])[2P:30]->1([c:31]1[c:32]([H:63])[c:33]([H:64])[c:34]([H:65])[c:35]([H:66])[c:36]1[H:67])[c:37]1[c:38]([H:68])[c:39]([H:69])[c:40]([H:70])[c:41]([H:71])[c:42]1[H:72])([H:43])([H:44])[H:45]", "dummies": []}
C     -4.7871     1.2218     0.6106
C     -3.3807     0.8647     0.4331
N     -2.1999     0.5584     0.2878
Mn     0.0000     0.0000     0.0000
C      2.2243    -0.4256    -0.3446
O      3.3963    -0.6464    -0.5231
H      0.2520     1.6388    -0.7970
C     -0.4887    -0.7978    -2.0893
O     -0.7470    -1.2208    -3.1885
P      0.6848     1.2816     2.2745
C      1.5822     2.7934     1.9458
C      2.9863     2.8205     2.0242
C      3.6851     3.9953     1.7304
C      2.9932     5.1419     1.3332
C      1.6017     5.1114     1.2146
C      0.8975     3.9395     1.5078
C      1.7223     0.3475     3.3918
C      2.1050    -0.9599     3.0668
C      2.8991    -1.7017     3.9453
C      3.3215    -1.1376     5.1521
C      2.9507     0.1698     5.4797
C      2.1529     0.9126     4.6039
C     -0.7375     1.7676     3.2786
C     -1.6431     0.5902     3.4501
C     -3.0103     0.6943     3.7378
C     -3.8037    -0.4635     3.6640
C     -3.2313    -1.6866     3.2762
C     -1.8551    -1.7278     3.0166
N     -1.1297    -0.6179     3.1595
C     -1.1133    -2.8980     2.5000
P     -0.4989    -2.5654     0.8326
C     -1.7829    -3.2809    -0.1935
C     -1.5304    -4.3846    -1.0337
C     -2.5525    -4.9078    -1.8323
C     -3.8291    -4.3427    -1.8004
C     -4.0887    -3.2542    -0.9660
C     -3.0717    -2.7271    -0.1661
C      0.9113    -3.6516     0.6052
C      1.1754    -4.7157     1.4918
C      2.2795    -5.5479     1.2814
C      3.1081    -5.3505     0.1750
C      2.8205    -4.3347    -0.7380
C      1.7197    -3.4991    -0.5317
H     -4.8760     1.9826     1.4131
H     -5.1870     1.6339    -0.3383
H     -5.3630     0.3169     0.8941
H      3.5490     1.9387     2.2990
H      4.7649     4.0139     1.8017
H      3.5364     6.0492     1.1026
H      1.0687     5.9938     0.8848
H     -0.1743     3.9315     1.3710
H      1.7891    -1.4083     2.1406
H      3.1866    -2.7136     3.6899
H      3.9378    -1.7120     5.8315
H      3.2826     0.6080     6.4120
H      1.8842     1.9272     4.8674
H     -0.3979     2.1225     4.2721
H     -1.2920     2.5806     2.7701
H     -3.4589     1.6523     3.9671
H     -4.8659    -0.4032     3.8617
H     -3.8472    -2.5698     3.1646
H     -0.2572    -3.0906     3.1781
H     -1.7745    -3.7909     2.4854
H     -0.5627    -4.8571    -1.0876
H     -2.3542    -5.7543    -2.4770
H     -4.6176    -4.7506    -2.4195
H     -5.0793    -2.8189    -0.9369
H     -3.2968    -1.8933     0.4791
H      0.5334    -4.9410     2.3282
H      2.4848    -6.3571     1.9704
H      3.9585    -6.0000     0.0125
H      3.4421    -4.2034    -1.6142
H      1.4778    -2.7595    -1.2809
73
{"conf": 20, "E": 133.53, "rms": -1.0, "geom": "OH", "total_charge": 0, "CA_charge": 1, "smiles": "C[C:1]#[5N:2]->[Mn+:3]1(<-[3C-:4]#[O+:5])(<-[4H-:6])(<-[6C-:7]#[O+:8])<-[1P:9]([c:10]2[cH:11][cH:12][cH:13][cH:14][cH:15]2)([c:16]2[cH:17][cH:18][cH:19][cH:20][cH:21]2)[CH2:22][c:23]2[cH:24][cH:25][cH:26][c:27]([n:28]2)[CH2:29][2P:30]->1([c:31]1[cH:32][cH:33][cH:34][cH:35][cH:36]1)[c:37]1[cH:38][cH:39][cH:40][cH:41][cH:42]1", "smiles3D": "C([C:1]#[5N:2]->[Mn+:3]1(<-[3C-:4]#[O+:5])(<-[4H-:6])(<-[6C-:7]#[O+:8])<-[1P:9]([c:10]2[c:11]([H:46])[c:12]([H:47])[c:13]([H:48])[c:14]([H:49])[c:15]2[H:50])([c:16]2[c:17]([H:51])[c:18]([H:52])[c:19]([H:53])[c:20]([H:54])[c:21]2[H:55])[C:22]([H:56])([H:57])[c:23]2[c:24]([H:58])[c:25]([H:59])[c:26]([H:60])[c:27]([n:28]2)[C:29]([H:61])([H:62])[2P:30]->1([c:31]1[c:32]([H:63])[c:33]([H:64])[c:34]([H:65])[c:35]([H:66])[c:36]1[H:67])[c:37]1[c:38]([H:68])[c:39]([H:69])[c:40]([H:70])[c:41]([H:71])[c:42]1[H:72])([H:43])([H:44])[H:45]", "smiles3Dx": "C([C:1]#[5N:2]->[Mn+:3]1(<-[3C-:4]#[O+:5])(<-[4H-:6])(<-[6C-:7]#[O+:8])<-[1P:9]([c:10]2[c:11]([H:46])[c:12]([H:47])[c:13]([H:48])[c:14]([H:49])[c:15]2[H:50])([c:16]2[c:17]([H:51])[c:18]([H:52])[c:19]([H:53])[c:20]([H:54])[c:21]2[H:55])[C:22]([H:56])([H:57])[c:23]2[c:24]([H:58])[c:25]([H:59])[c:26]([H:60])[c:27]([n:28]2)[C:29]([H:61])([H:62])[2P:30]->1([c:31]1[c:32]([H:63])[c:33]([H:64])[c:34]([H:65])[c:35]([H:66])[c:36]1[H:67])[c:37]1[c:38]([H:68])[c:39]([H:69])[c:40]([H:70])[c:41]([H:71])[c:42]1[H:72])([H:43])([H:44])[H:45]", "dummies": []}
C      0.0906     0.4574    -4.9563
C      0.0532     0.3239    -3.5012
N      0.0311     0.2183    -2.2774
Mn     0.0000     0.0000     0.0000
C     -0.1180    -0.3342     2.2653
O     -0.1794    -0.5087     3.4569
H      0.0086    -1.8275    -0.1959
C     -2.2807    -0.1454    -0.1073
O     -3.4824    -0.2285    -0.1669
P      2.7092    -0.1433    -0.0216
C      3.2774    -1.6910    -0.7163
C      2.4554    -2.3987    -1.6060
C      2.8997    -3.5934    -2.1800
C      4.1738    -4.0821    -1.8826
C      5.0108    -3.3689    -1.0213
C      4.5715    -2.1724    -0.4458
C      3.5181     1.0733    -1.0567
C      4.2826     2.1174    -0.5031
C      4.9871     2.9905    -1.3378
C      4.9197     2.8448    -2.7252
C      4.1408     1.8292    -3.2826
C      3.4443     0.9463    -2.4534
C      3.5036    -0.0672     1.6022
C      2.9400     1.0499     2.4258
C      3.4684     1.4140     3.6702
C      2.8546     2.4508     4.3893
C      1.7229     3.0959     3.8679
C      1.2356     2.6986     2.6172
N      1.8623     1.7060     1.9600
C     -0.0261     3.2476     2.0273
P     -0.2371     2.6925     0.3200
C      0.9086     3.6402    -0.6861
C      1.8127     4.5591    -0.1155
C      2.6401     5.3326    -0.9358
C      2.5863     5.1905    -2.3237
C      1.7134     4.2639    -2.8957
C      0.8835     3.4898    -2.0815
C     -1.8724     3.3170    -0.0672
C     -2.9790     2.8226     0.6416
C     -4.2636     3.3078     0.3820
C     -4.4535     4.3095    -0.5713
C     -3.3564     4.8386    -1.2539
C     -2.0683     4.3573    -0.9981
H     -0.9136     0.7484    -5.3269
H      0.8287     1.2380    -5.2342
H      0.3879    -0.5109    -5.4086
H      1.4842    -2.0185    -1.8823
H      2.2595    -4.1351    -2.8643
H      4.5176    -5.0057    -2.3300
H      6.0048    -3.7390    -0.8058
H      5.2529    -1.6304     0.1923
H      4.3551     2.2694     0.5615
H      5.5795     3.7878    -0.9080
H      5.4604     3.5271    -3.3680
H      4.0816     1.7214    -4.3579
H      2.8665     0.1518    -2.9048
H      3.3355    -1.0280     2.1325
H      4.5942     0.0904     1.4775
H      4.3324     0.9037     4.0765
H      3.2457     2.7431     5.3551
H      1.2302     3.8773     4.4325
H     -0.0092     4.3565     2.0616
H     -0.8844     2.8876     2.6309
H      1.8978     4.7007     0.9486
H      3.3290     6.0407    -0.4937
H      3.2295     5.7897    -2.9549
H      1.6720     4.1521    -3.9714
H      0.1735     2.8239    -2.5442
H     -2.8495     2.0673     1.4056
H     -5.1112     2.9121     0.9265
H     -5.4483     4.6869    -0.7696
H     -3.5028     5.6323    -1.9753
H     -1.2502     4.8266    -1.5182
73
{"conf": 21, "E": 142.27, "rms": -1.0, "geom": "OH", "total_charge": 0, "CA_charge": 1, "smiles": "C[C:1]#[5N:2]->[Mn+:3]1(<-[3C-:4]#[O+:5])(<-[4H-:6])(<-[6C-:7]#[O+:8])<-[1P:9]([c:10]2[cH:11][cH:12][cH:13][cH:14][cH:15]2)([c:16]2[cH:17][cH:18][cH:19][cH:20][cH:21]2)[CH2:22][c:23]2[cH:24][cH:25][cH:26][c:27]([n:28]2)[CH2:29][2P:30]->1([c:31]1[cH:32][cH:33][cH:34][cH:35][cH:36]1)[c:37]1[cH:38][cH:39][cH:40][cH:41][cH:42]1", "smiles3D": "C([C:1]#[5N:2]->[Mn+:3]1(<-[3C-:4]#[O+:5])(<-[4H-:6])(<-[6C-:7]#[O+:8])<-[1P:9]([c:10]2[c:11]([H:46])[c:12]([H:47])[c:13]([H:48])[c:14]([H:49])[c:15]2[H:50])([c:16]2[c:17]([H:51])[c:18]([H:52])[c:19]([H:53])[c:20]([H:54])[c:21]2[H:55])[C:22]([H:56])([H:57])[c:23]2[c:24]([H:58])[c:25]([H:59])[c:26]([H:60])[c:27]([n:28]2)[C:29]([H:61])([H:62])[2P:30]->1([c:31]1[c:32]([H:63])[c:33]([H:64])[c:34]([H:65])[c:35]([H:66])[c:36]1[H:67])[c:37]1[c:38]([H:68])[c:39]([H:69])[c:40]([H:70])[c:41]([H:71])[c:42]1[H:72])([H:43])([H:44])[H:45]", "smiles3Dx": "C([C:1]#[5N:2]->[Mn+:3]1(<-[3C-:4]#[O+:5])(<-[4H-:6])(<-[6C-:7]#[O+:8])<-[1P:9]([c:10]2[c:11]([H:46])[c:12]([H:47])[c:13]([H:48])[c:14]([H:49])[c:15]2[H:50])([c:16]2[c:17]([H:51])[c:18]([H:52])[c:19]([H:53])[c:20]([H:54])[c:21]2[H:55])[C:22]([H:56])([H:57])[c:23]2[c:24]([H:58])[c:25]([H:59])[c:26]([H:60])[c:27]([n:28]2)[C:29]([H:61])([H:62])[2P:30]->1([c:31]1[c:32]([H:63])[c:33]([H:64])[c:34]([H:65])[c:35]([H:66])[c:36]1[H:67])[c:37]1[c:38]([H:68])[c:39]([H:69])[c:40]([H:70])[c:41]([H:71])[c:42]1[H:72])([H:43])([H:44])[H:45]", "dummies": []}
C     -1.1685    -4.7211     1.0622
C     -0.8278    -3.3341     0.7500
N     -0.5404    -2.1673     0.4948
Mn     0.0000     0.0000     0.0000
C      0.4958     2.1451    -0.6325
O      0.7525     3.2751    -0.9664
H     -0.4767    -0.3399    -1.7441
C      2.1101    -0.6717    -0.5803
O      3.2225    -1.0254    -0.8829
P     -2.5708     0.7698     0.2887
C     -2.8228     2.2123     1.3149
C     -1.7282     2.8452     1.9171
C     -1.9211     3.9609     2.7362
C     -3.2103     4.4550     2.9525
C     -4.3071     3.8339     2.3481
C     -4.1168     2.7150     1.5312
C     -3.3304     1.1658    -1.2813
C     -3.4345     2.5028    -1.7059
C     -3.9959     2.8042    -2.9504
C     -4.4338     1.7769    -3.7894
C     -4.2974     0.4449    -3.3916
C     -3.7373     0.1374    -2.1478
C     -3.6199    -0.5014     1.0309
C     -2.9604    -1.0221     2.2677
C     -3.2194    -2.2851     2.8159
C     -2.3897    -2.7534     3.8492
C     -1.3066    -1.9751     4.2909
C     -1.1102    -0.7141     3.7127
N     -1.9594    -0.2841     2.7785
C      0.0322     0.1855     3.9815
P      1.0616     0.3511     2.5046
C      1.9176     1.9187     2.6782
C      1.9400     2.6170     3.9029
C      2.6228     3.8333     4.0057
C      3.3129     4.3473     2.9061
C      3.3424     3.6339     1.7068
C      2.6605     2.4191     1.5979
C      2.3304    -0.8834     2.7873
C      3.6831    -0.5280     2.9648
C      4.6489    -1.5190     3.1683
C      4.2794    -2.8653     3.2000
C      2.9410    -3.2247     3.0320
C      1.9718    -2.2393     2.8281
H     -0.7140    -5.3932     0.3059
H     -0.7784    -4.9776     2.0687
H     -2.2712    -4.8414     1.0518
H     -0.7288     2.4778     1.7594
H     -1.0708     4.4417     3.2027
H     -3.3591     5.3200     3.5857
H     -5.3047     4.2203     2.5116
H     -4.9753     2.2528     1.0617
H     -3.0752     3.3157    -1.0897
H     -4.0828     3.8351    -3.2684
H     -4.8647     2.0124    -4.7539
H     -4.6162    -0.3510    -4.0522
H     -3.6080    -0.9017    -1.8808
H     -4.6093    -0.0742     1.2896
H     -3.7578    -1.3352     0.3149
H     -4.0116    -2.9098     2.4235
H     -2.5579    -3.7345     4.2735
H     -0.6317    -2.3533     5.0480
H     -0.3704     1.1792     4.2651
H      0.6411    -0.2140     4.8207
H      1.4685     2.2331     4.7933
H      2.6286     4.3715     4.9448
H      3.8446     5.2862     2.9910
H      3.9060     4.0147     0.8650
H      2.7465     1.8521     0.6826
H      4.0146     0.4980     2.9536
H      5.6866    -1.2420     3.3028
H      5.0295    -3.6292     3.3581
H      2.6532    -4.2677     3.0615
H      0.9426    -2.5383     2.7116
73
{"conf": 22, "E": 142.54, "rms": -1.0, "geom": "OH", "total_charge": 0, "CA_charge": 1, "smiles": "C[C:1]#[5N:2]->[Mn+:3]1(<-[3C-:4]#[O+:5])(<-[4H-:6])(<-[6C-:7]#[O+:8])<-[1P:9]([c:10]2[cH:11][cH:12][cH:13][cH:14][cH:15]2)([c:16]2[cH:17][cH:18][cH:19][cH:20][cH:21]2)[CH2:22][c:23]2[cH:24][cH:25][cH:26][c:27]([n:28]2)[CH2:29][2P:30]->1([c:31]1[cH:32][cH:33][cH:34][cH:35][cH:36]1)[c:37]1[cH:38][cH:39][cH:40][cH:41][cH:42]1", "smiles3D": "C([C:1]#[5N:2]->[Mn+:3]1(<-[3C-:4]#[O+:5])(<-[4H-:6])(<-[6C-:7]#[O+:8])<-[1P:9]([c:10]2[c:11]([H:46])[c:12]([H:47])[c:13]([H:48])[c:14]([H:49])[c:15]2[H:50])([c:16]2[c:17]([H:51])[c:18]([H:52])[c:19]([H:53])[c:20]([H:54])[c:21]2[H:55])[C:22]([H:56])([H:57])[c:23]2[c:24]([H:58])[c:25]([H:59])[c:26]([H:60])[c:27]([n:28]2)[C:29]([H:61])([H:62])[2P:30]->1([c:31]1[c:32]([H:63])[c:33]([H:64])[c:34]([H:65])[c:35]([H:66])[c:36]1[H:67])[c:37]1[c:38]([H:68])[c:39]([H:69])[c:40]([H:70])[c:41]([H:71])[c:42]1[H:72])([H:43])([H:44])[H:45]", "smiles3Dx": "C([C:1]#[5N:2]->[Mn+:3]1(<-[3C-:4]#[O+:5])(<-[4H-:6])(<-[6C-:7]#[O+:8])<-[1P:9]([c:10]2[c:11]([H:46])[c:12]([H:47])[c:13]([H:48])[c:14]([H:49])[c:15]2[H:50])([c:16]2[c:17]([H:51])[c:18]([H:52])[c:19]([H:53])[c:20]([H:54])[c:21]2[H:55])[C:22]([H:56])([H:57])[c:23]2[c:24]([H:58])[c:25]([H:59])[c:26]([H:60])[c:27]([n:28]2)[C:29]([H:61])([H:62])[2P:30]->1([c:31]1[c:32]([H:63])[c:33]([H:64])[c:34]([H:65])[c:35]([H:66])[c:36]1[H:67])[c:37]1[c:38]([H:68])[c:39]([H:69])[c:40]([H:70])[c:41]([H:71])[c:42]1[H:72])([H:43])([H:44])[H:45]", "dummies": []}
C     -0.5846     1.7588     4.6222
C     -0.4255     1.2396     3.2646
N     -0.2911     0.8066     2.1228
Mn     0.0000     0.0000     0.0000
C      0.3780    -0.9141    -2.0660
O      0.5749    -1.3975    -3.1530
H      1.1110    -1.2838     0.7086
C      1.8821     1.2818    -0.2424
O      2.8724     1.9579    -0.3708
P     -1.9383    -1.8374     0.3987
C     -1.2587    -3.4809     0.5900
C     -0.6410    -3.8525     1.7960
C     -0.0755    -5.1237     1.9353
C     -0.1004    -6.0233     0.8669
C     -0.6770    -5.6475    -0.3485
C     -1.2433    -4.3775    -0.4938
C     -3.1463    -1.9758    -0.9129
C     -4.1915    -2.9104    -0.8221
C     -5.1410    -3.0026    -1.8445
C     -5.0534    -2.1646    -2.9598
C     -4.0128    -1.2370    -3.0563
C     -3.0605    -1.1459    -2.0375
C     -2.9200    -1.5439     1.8893
C     -3.3679    -0.1175     1.9088
C     -3.5950     0.6120     3.0836
C     -3.7310     2.0082     2.9933
C     -3.6016     2.6491     1.7498
C     -3.4227     1.8582     0.6079
N     -3.3626     0.5307     0.7318
C     -3.1152     2.3650    -0.7441
P     -1.3649     2.1118    -1.1083
C     -1.2069     2.1031    -2.8957
C     -2.2971     2.3856    -3.7456
C     -2.1255     2.3779    -5.1336
C     -0.8703     2.1168    -5.6861
C      0.2226     1.8804    -4.8510
C      0.0576     1.8857    -3.4636
C     -0.6613     3.6985    -0.6717
C      0.0759     3.8481     0.5102
C      0.5985     5.0953     0.8649
C      0.3775     6.2059     0.0473
C     -0.3728     6.0716    -1.1230
C     -0.8969     4.8257    -1.4803
H     -1.0557     2.7623     4.5798
H     -1.2298     1.0717     5.2071
H      0.4099     1.8367     5.1073
H     -0.5735    -3.1621     2.6247
H      0.3923    -5.4077     2.8691
H      0.3409    -7.0055     0.9760
H     -0.6765    -6.3375    -1.1824
H     -1.6540    -4.1015    -1.4554
H     -4.2670    -3.5751     0.0285
H     -5.9440    -3.7248    -1.7729
H     -5.7898    -2.2358    -3.7497
H     -3.9433    -0.5881    -3.9200
H     -2.2655    -0.4266    -2.1273
H     -3.8054    -2.2104     1.8986
H     -2.3031    -1.7442     2.7872
H     -3.6016     0.1230     4.0493
H     -3.8729     2.5956     3.8910
H     -3.6273     3.7291     1.6823
H     -3.3661     3.4448    -0.8121
H     -3.7328     1.8010    -1.4704
H     -3.2723     2.6473    -3.3718
H     -2.9658     2.5888    -5.7825
H     -0.7411     2.1154    -6.7607
H      1.2003     1.6992    -5.2784
H      0.9212     1.7258    -2.8336
H      0.2523     3.0121     1.1597
H      1.1724     5.2011     1.7765
H      0.7813     7.1712     0.3241
H     -0.5540     6.9345    -1.7507
H     -1.4929     4.7516    -2.3795
73
{"conf": 23, "E": 151.05, "rms": -1.0, "geom": "OH", "total_charge": 0, "CA_charge": 1, "smiles": "C[C:1]#[5N:2]->[Mn+:3]1(<-[3C-:4]#[O+:5])(<-[4H-:6])(<-[6C-:7]#[O+:8])<-[1P:9]([c:10]2[cH:11][cH:12][cH:13][cH:14][cH:15]2)([c:16]2[cH:17][cH:18][cH:19][cH:20][cH:21]2)[CH2:22][c:23]2[cH:24][cH:25][cH:26][c:27]([n:28]2)[CH2:29][2P:30]->1([c:31]1[cH:32][cH:33][cH:34][cH:35][cH:36]1)[c:37]1[cH:38][cH:39][cH:40][cH:41][cH:42]1", "smiles3D": "C([C:1]#[5N:2]->[Mn+:3]1(<-[3C-:4]#[O+:5])(<-[4H-:6])(<-[6C-:7]#[O+:8])<-[1P:9]([c:10]2[c:11]([H:46])[c:12]([H:47])[c:13]([H:48])[c:14]([H:49])[c:15]2[H:50])([c:16]2[c:17]([H:51])[c:18]([H:52])[c:19]([H:53])[c:20]([H:54])[c:21]2[H:55])[C:22]([H:56])([H:57])[c:23]2[c:24]([H:58])[c:25]([H:59])[c:26]([H:60])[c:27]([n:28]2)[C:29]([H:61])([H:62])[2P:30]->1([c:31]1[c:32]([H:63])[c:33]([H:64])[c:34]([H:65])[c:35]([H:66])[c:36]1[H:67])[c:37]1[c:38]([H:68])[c:39]([H:69])[c:40]([H:70])[c:41]([H:71])[c:42]1[H:72])([H:43])([H:44])[H:45]", "smiles3Dx": "C([C:1]#[5N:2]->[Mn+:3]1(<-[3C-:4]#[O+:5])(<-[4H-:6])(<-[6C-:7]#[O+:8])<-[1P:9]([c:10]2[c:11]([H:46])[c:12]([H:47])[c:13]([H:48])[c:14]([H:49])[c:15]2[H:50])([c:16]2[c:17]([H:51])[c:18]([H:52])[c:19]([H:53])[c:20]([H:54])[c:21]2[H:55])[C:22]([H:56])([H:57])[c:23]2[c:24]([H:58])[c:25]([H:59])[c:26]([H:60])[c:27]([n:28]2)[C:29]([H:61])([H:62])[2P:30]->1([c:31]1[c:32]([H:63])[c:33]([H:64])[c:34]([H:65])[c:35]([H:66])[c:36]1[H:67])[c:37]1[c:38]([H:68])[c:39]([H:69])[c:40]([H:70])[c:41]([H:71])[c:42]1[H:72])([H:43])([H:44])[H:45]", "dummies": []}
C      0.8343     0.3335     4.8976
C      0.5889     0.2284     3.4604
N      0.3877     0.1445     2.2514
Mn     0.0000     0.0000     0.0000
C     -0.4142    -0.1295    -2.2476
O     -0.6315    -0.1966    -3.4319
H     -1.3766    -1.1823     0.2956
C      1.3193    -1.8686    -0.0921
O      2.0150    -2.8524    -0.1395
P     -1.9657     1.8757     0.2835
C     -3.3153     1.2666     1.2831
C     -4.5763     1.8851     1.2234
C     -5.6268     1.4186     2.0192
C     -5.4237     0.3418     2.8860
C     -4.1677    -0.2659     2.9622
C     -3.1147     0.1972     2.1671
C     -2.7680     2.2374    -1.2782
C     -2.8988     3.5525    -1.7664
C     -3.5438     3.7876    -2.9850
C     -4.0731     2.7233    -3.7180
C     -3.9670     1.4198    -3.2298
C     -3.3235     1.1785    -2.0132
C     -1.5893     3.4474     1.0894
C     -0.5114     4.1503     0.3511
C     -0.3771     5.5424     0.2683
C      0.6661     6.0701    -0.5108
C      1.5582     5.2078    -1.1700
C      1.3890     3.8256    -1.0156
N      0.3706     3.3706    -0.2804
C      2.2862     2.7942    -1.5925
P      2.3303     1.3432    -0.5184
C      3.5477     0.3229    -1.3448
C      4.9209     0.4761    -1.0717
C      5.8644    -0.3022    -1.7491
C      5.4514    -1.2208    -2.7166
C      4.0942    -1.3532    -3.0176
C      3.1472    -0.5769    -2.3431
C      3.1473     1.8165     1.0067
C      3.5757     3.1367     1.2500
C      4.2153     3.4566     2.4520
C      4.4493     2.4675     3.4097
C      4.0562     1.1513     3.1625
C      3.4159     0.8260     1.9639
H      1.4979    -0.4949     5.2201
H     -0.1298     0.2714     5.4428
H      1.3233     1.3048     5.1174
H     -4.7492     2.7292     0.5683
H     -6.5973     1.8948     1.9671
H     -6.2371    -0.0173     3.5031
H     -4.0085    -1.0936     3.6412
H     -2.1509    -0.2765     2.2543
H     -2.5323     4.4072    -1.2260
H     -3.6395     4.7991    -3.3586
H     -4.5729     2.9099    -4.6597
H     -4.3862     0.5957    -3.7925
H     -3.2599     0.1632    -1.6419
H     -1.2509     3.2515     2.1283
H     -2.5022     4.0793     1.1182
H     -1.0726     6.2001     0.7736
H      0.7836     7.1420    -0.6021
H      2.3714     5.6067    -1.7628
H      1.9032     2.4960    -2.5907
H      3.3125     3.2041    -1.7054
H      5.2755     1.1991    -0.3507
H      6.9180    -0.1866    -1.5297
H      6.1836    -1.8206    -3.2415
H      3.7756    -2.0534    -3.7791
H      2.1086    -0.6812    -2.6072
H      3.4489     3.9264     0.5308
H      4.5377     4.4730     2.6380
H      4.9454     2.7191     4.3382
H      4.2483     0.3818     3.8990
H      3.1311    -0.2024     1.7809
73
{"conf": 24, "E": 151.03, "rms": -1.0, "geom": "OH", "total_charge": 0, "CA_charge": 1, "smiles": "C[C:1]#[5N:2]->[Mn+:3]1(<-[3C-:4]#[O+:5])(<-[4H-:6])(<-[6C-:7]#[O+:8])<-[1P:9]([c:10]2[cH:11][cH:12][cH:13][cH:14][cH:15]2)([c:16]2[cH:17][cH:18][cH:19][cH:20][cH:21]2)[CH2:22][c:23]2[cH:24][cH:25][cH:26][c:27]([n:28]2)[CH2:29][2P:30]->1([c:31]1[cH:32][cH:33][cH:34][cH:35][cH:36]1)[c:37]1[cH:38][cH:39][cH:40][cH:41][cH:42]1", "smiles3D": "C([C:1]#[5N:2]->[Mn+:3]1(<-[3C-:4]#[O+:5])(<-[4H-:6])(<-[6C-:7]#[O+:8])<-[1P:9]([c:10]2[c:11]([H:46])[c:12]([H:47])[c:13]([H:48])[c:14]([H:49])[c:15]2[H:50])([c:16]2[c:17]([H:51])[c:18]([H:52])[c:19]([H:53])[c:20]([H:54])[c:21]2[H:55])[C:22]([H:56])([H:57])[c:23]2[c:24]([H:58])[c:25]([H:59])[c:26]([H:60])[c:27]([n:28]2)[C:29]([H:61])([H:62])[2P:30]->1([c:31]1[c:32]([H:63])[c:33]([H:64])[c:34]([H:65])[c:35]([H:66])[c:36]1[H:67])[c:37]1[c:38]([H:68])[c:39]([H:69])[c:40]([H:70])[c:41]([H:71])[c:42]1[H:72])([H:43])([H:44])[H:45]", "smiles3Dx": "C([C:1]#[5N:2]->[Mn+:3]1(<-[3C-:4]#[O+:5])(<-[4H-:6])(<-[6C-:7]#[O+:8])<-[1P:9]([c:10]2[c:11]([H:46])[c:12]([H:47])[c:13]([H:48])[c:14]([H:49])[c:15]2[H:50])([c:16]2[c:17]([H:51])[c:18]([H:52])[c:19]([H:53])[c:20]([H:54])[c:21]2[H:55])[C:22]([H:56])([H:57])[c:23]2[c:24]([H:58])[c:25]([H:59])[c:26]([H:60])[c:27]([n:28]2)[C:29]([H:61])([H:62])[2P:30]->1([c:31]1[c:32]([H:63])[c:33]([H:64])[c:34]([H:65])[c:35]([H:66])[c:36]1[H:67])[c:37]1[c:38]([H:68])[c:39]([H:69])[c:40]([H:70])[c:41]([H:71])[c:42]1[H:72])([H:43])([H:44])[H:45]", "dummies": []}
C      1.7246    -1.4867    -4.4280
C      1.2239    -1.0441    -3.1278
N      0.7976    -0.6754    -2.0362
Mn     0.0000     0.0000     0.0000
C     -0.8229     0.6710     2.0290
O     -1.2588     1.0244     3.0964
H     -0.4418     1.6249    -0.7376
C      1.9978     0.9994     0.5017
O      3.0500     1.5254     0.7671
P     -2.5359    -0.6796    -0.7530
C     -2.5643    -1.4106    -2.3897
C     -3.1596    -2.6622    -2.6418
C     -3.1597    -3.1909    -3.9368
C     -2.5840    -2.4757    -4.9891
C     -2.0163    -1.2228    -4.7517
C     -2.0130    -0.6897    -3.4601
C     -3.5785     0.7586    -0.9469
C     -4.7406     0.6907    -1.7356
C     -5.5644     1.8119    -1.8724
C     -5.2426     3.0016    -1.2144
C     -4.1005     3.0689    -0.4124
C     -3.2734     1.9498    -0.2734
C     -3.5352    -1.7163     0.3374
C     -2.8565    -3.0165     0.5639
C     -3.5168    -4.2304     0.7953
C     -2.7481    -5.4010     0.9073
C     -1.3487    -5.3372     0.7999
C     -0.7495    -4.0860     0.6047
N     -1.5222    -3.0022     0.4927
C      0.7124    -3.8545     0.5073
P      1.1236    -2.2186     1.1511
C      2.9096    -2.2297     1.0361
C      3.6873    -2.8492     2.0326
C      5.0802    -2.8862     1.9172
C      5.7061    -2.3261     0.8012
C      4.9387    -1.7381    -0.2067
C      3.5457    -1.6993    -0.0951
C      0.8290    -2.2413     2.9205
C      0.2885    -3.3655     3.5764
C      0.0909    -3.3428     4.9608
C      0.4424    -2.2138     5.7035
C      1.0031    -1.1064     5.0650
C      1.2024    -1.1228     3.6821
H      1.1362    -2.3628    -4.7701
H      2.7931    -1.7704    -4.3354
H      1.6209    -0.6627    -5.1633
H     -3.6407    -3.2376    -1.8710
H     -3.6135    -4.1552    -4.1260
H     -2.5863    -2.8882    -5.9897
H     -1.5782    -0.6637    -5.5684
H     -1.5773     0.2876    -3.2936
H     -5.0160    -0.2261    -2.2405
H     -6.4551     1.7569    -2.4848
H     -5.8822     3.8684    -1.3194
H     -3.8585     3.9873     0.1066
H     -2.4094     2.0193     0.3667
H     -3.6667    -1.1997     1.3110
H     -4.5324    -1.8854    -0.1216
H     -4.5965    -4.2738     0.8593
H     -3.2348    -6.3536     1.0708
H     -0.7494    -6.2345     0.8863
H      1.0196    -3.9133    -0.5579
H      1.2587    -4.6298     1.0853
H      3.2284    -3.3156     2.8935
H      5.6743    -3.3570     2.6898
H      6.7843    -2.3576     0.7123
H      5.4228    -1.3172    -1.0785
H      2.9742    -1.2566    -0.8921
H      0.0318    -4.2703     3.0547
H     -0.3283    -4.2067     5.4604
H      0.2899    -2.2013     6.7750
H      1.2877    -0.2361     5.6419
H      1.6535    -0.2622     3.2051
