# Supplementary material for: MACE: Automated Assessment of Stereochemistry of Transition Metal Complexes and Its Applications in Computational Catalysis
Source: J Chem Theory Comput. 2024 Feb 16;20(5):2313–20. doi: 10.1021/acs.jctc.3c01313 (PMC10938507; doi:10.1021/acs.jctc.3c01313)
Supplement: Supplementary file 3 — ct3c01313_si_003.zip [file ct3c01313_si_003.zip › structures/screening/mace_MeCN/Mn_PNpyP_Ph_bi_0.xyz]

73
{"conf": 0, "E": 259.56, "rms": -1.0, "geom": "OH", "total_charge": 0, "CA_charge": 1, "smiles": "C[C:1]#[6N:2]->[Mn+:3]1(<-[3H-:4])(<-[4C-:5]#[O+:6])(<-[5C-:7]#[O+:8])<-[1P:9]([c:10]2[cH:11][cH:12][cH:13][cH:14][cH:15]2)([c:16]2[cH:17][cH:18][cH:19][cH:20][cH:21]2)[CH2:22][c:23]2[cH:24][cH:25][cH:26][c:27]([CH2:28][P:29]([c:30]3[cH:31][cH:32][cH:33][cH:34][cH:35]3)[c:36]3[cH:37][cH:38][cH:39][cH:40][cH:41]3)[2n:42]->12", "smiles3D": "C([C:1]#[6N:2]->[Mn+:3]1(<-[3H-:4])(<-[4C-:5]#[O+:6])(<-[5C-:7]#[O+:8])<-[1P:9]([c:10]2[c:11]([H:46])[c:12]([H:47])[c:13]([H:48])[c:14]([H:49])[c:15]2[H:50])([c:16]2[c:17]([H:51])[c:18]([H:52])[c:19]([H:53])[c:20]([H:54])[c:21]2[H:55])[C:22]([H:56])([H:57])[c:23]2[c:24]([H:58])[c:25]([H:59])[c:26]([H:60])[c:27]([C:28]([P:29]([c:30]3[c:31]([H:63])[c:32]([H:64])[c:33]([H:65])[c:34]([H:66])[c:35]3[H:67])[c:36]3[c:37]([H:68])[c:38]([H:69])[c:39]([H:70])[c:40]([H:71])[c:41]3[H:72])([H:61])[H:62])[2n:42]->12)([H:43])([H:44])[H:45]", "smiles3Dx": "C([C:1]#[6N:2]->[Mn+:3]1(<-[3H-:4])(<-[4C-:5]#[O+:6])(<-[5C-:7]#[O+:8])<-[1P:9]([c:10]2[c:11]([H:46])[c:12]([H:47])[c:13]([H:48])[c:14]([H:49])[c:15]2[H:50])([c:16]2[c:17]([H:51])[c:18]([H:52])[c:19]([H:53])[c:20]([H:54])[c:21]2[H:55])[C:22]([H:56])([H:57])[c:23]2[c:24]([H:58])[c:25]([H:59])[c:26]([H:60])[c:27]([C:28]([P:29]([c:30]3[c:31]([H:63])[c:32]([H:64])[c:33]([H:65])[c:34]([H:66])[c:35]3[H:67])[c:36]3[c:37]([H:68])[c:38]([H:69])[c:39]([H:70])[c:40]([H:71])[c:41]3[H:72])([H:61])[H:62])[2n:42]->12)([H:43])([H:44])[H:45]", "dummies": []}
C     -0.7685     3.2958    -3.0447
C      0.0138     2.4838    -2.1984
N      0.2982     1.6325    -1.4290
Mn     0.0000     0.0000     0.0000
H      1.7659    -0.5800    -0.0825
C      0.2664     1.1395     1.9525
O      0.2491     1.7063     3.0311
C     -2.1311     0.6650    -0.1583
O     -3.1913     1.1718    -0.3501
P     -0.5448    -2.2059     1.2721
C     -1.6577    -2.1103     2.6535
C     -1.9214    -3.2752     3.3591
C     -2.6979    -3.2180     4.5332
C     -3.3693    -2.0484     4.8977
C     -3.1573    -0.8870     4.0793
C     -2.3476    -0.9296     2.9403
C      0.9395    -3.0421     1.7188
C      2.0177    -2.3103     2.2415
C      3.1851    -2.9575     2.6453
C      3.1551    -4.3694     2.8030
C      2.1430    -5.0928     2.1964
C      0.9595    -4.4615     1.7987
C     -1.3434    -3.1367     0.0336
C     -0.5658    -2.8598    -1.2157
C      0.1323    -3.8745    -1.9119
C      0.8290    -3.5571    -3.1026
C      0.3352    -2.4332    -3.7577
C     -0.3436    -1.3963    -3.0217
C     -1.1960    -0.4160    -3.7081
P     -2.3821    -1.2593    -4.9144
C     -2.6028    -3.0237    -4.3893
C     -3.2966    -3.4040    -3.2267
C     -3.1981    -4.7012    -2.7403
C     -2.4003    -5.6344    -3.3823
C     -1.7367    -5.2849    -4.5637
C     -1.9220    -4.0216    -5.1200
C     -4.0301    -0.4940    -4.6440
C     -4.8371    -0.2472    -5.7622
C     -6.1533     0.2152    -5.5934
C     -6.7100     0.2832    -4.3114
C     -5.9129     0.0322    -3.1960
C     -4.5654    -0.3031    -3.3584
N     -0.4082    -1.5862    -1.6692
H     -0.3420     3.3017    -4.1039
H     -1.7644     2.7470    -2.9999
H     -0.9340     4.2896    -2.5594
H     -1.3977    -4.2184     3.1876
H     -2.9144    -4.1694     5.0866
H     -4.0035    -1.9991     5.7799
H     -3.6065     0.0417     4.4129
H     -2.2201    -0.0529     2.4007
H      2.0265    -1.2551     2.1632
H      4.0098    -2.3812     3.0423
H      4.0281    -4.8696     3.2154
H      2.0992    -6.2015     2.3003
H      0.2047    -5.0572     1.3432
H     -2.3972    -2.7738    -0.1081
H     -1.3993    -4.2411     0.2651
H      0.3320    -4.8493    -1.4528
H      1.3238    -4.4027    -3.7113
H      0.6160    -2.2673    -4.8591
H     -0.6149     0.3797    -4.2413
H     -1.7818     0.0507    -3.0149
H     -3.8139    -2.6888    -2.6215
H     -3.7147    -4.9717    -1.8312
H     -2.2475    -6.6202    -2.9646
H     -1.1260    -5.9978    -5.0787
H     -1.3931    -3.7565    -6.0292
H     -4.4463    -0.3841    -6.7521
H     -6.7552     0.3780    -6.4696
H     -7.7377     0.5878    -4.2046
H     -6.3460     0.1186    -2.2002
H     -3.9813    -0.5285    -2.4684
73
{"conf": 1, "E": 295.48, "rms": -1.0, "geom": "OH", "total_charge": 0, "CA_charge": 1, "smiles": "C[C:1]#[6N:2]->[Mn+:3]1(<-[3H-:4])(<-[4C-:5]#[O+:6])(<-[5C-:7]#[O+:8])<-[1P:9]([c:10]2[cH:11][cH:12][cH:13][cH:14][cH:15]2)([c:16]2[cH:17][cH:18][cH:19][cH:20][cH:21]2)[CH2:22][c:23]2[cH:24][cH:25][cH:26][c:27]([CH2:28][P:29]([c:30]3[cH:31][cH:32][cH:33][cH:34][cH:35]3)[c:36]3[cH:37][cH:38][cH:39][cH:40][cH:41]3)[2n:42]->12", "smiles3D": "C([C:1]#[6N:2]->[Mn+:3]1(<-[3H-:4])(<-[4C-:5]#[O+:6])(<-[5C-:7]#[O+:8])<-[1P:9]([c:10]2[c:11]([H:46])[c:12]([H:47])[c:13]([H:48])[c:14]([H:49])[c:15]2[H:50])([c:16]2[c:17]([H:51])[c:18]([H:52])[c:19]([H:53])[c:20]([H:54])[c:21]2[H:55])[C:22]([H:56])([H:57])[c:23]2[c:24]([H:58])[c:25]([H:59])[c:26]([H:60])[c:27]([C:28]([P:29]([c:30]3[c:31]([H:63])[c:32]([H:64])[c:33]([H:65])[c:34]([H:66])[c:35]3[H:67])[c:36]3[c:37]([H:68])[c:38]([H:69])[c:39]([H:70])[c:40]([H:71])[c:41]3[H:72])([H:61])[H:62])[2n:42]->12)([H:43])([H:44])[H:45]", "smiles3Dx": "C([C:1]#[6N:2]->[Mn+:3]1(<-[3H-:4])(<-[4C-:5]#[O+:6])(<-[5C-:7]#[O+:8])<-[1P:9]([c:10]2[c:11]([H:46])[c:12]([H:47])[c:13]([H:48])[c:14]([H:49])[c:15]2[H:50])([c:16]2[c:17]([H:51])[c:18]([H:52])[c:19]([H:53])[c:20]([H:54])[c:21]2[H:55])[C:22]([H:56])([H:57])[c:23]2[c:24]([H:58])[c:25]([H:59])[c:26]([H:60])[c:27]([C:28]([P:29]([c:30]3[c:31]([H:63])[c:32]([H:64])[c:33]([H:65])[c:34]([H:66])[c:35]3[H:67])[c:36]3[c:37]([H:68])[c:38]([H:69])[c:39]([H:70])[c:40]([H:71])[c:41]3[H:72])([H:61])[H:62])[2n:42]->12)([H:43])([H:44])[H:45]", "dummies": []}
C      2.7972    -2.5458    -2.3580
C      2.4642    -1.8698    -1.1258
N      1.8122    -1.1693    -0.3617
Mn     0.0000     0.0000     0.0000
H     -0.3730    -0.9274     1.4489
C      0.9148     1.5945     1.2695
O      1.2269     2.5437     2.0133
C      0.7787     1.0909    -1.7737
O      1.1603     1.5561    -2.7950
P     -2.2827     0.9858    -0.3099
C     -3.5595    -0.0226     0.5381
C     -3.2328    -0.6001     1.7419
C     -4.1883    -1.2879     2.4573
C     -5.5410    -1.3693     1.9792
C     -5.8350    -0.7922     0.7519
C     -4.8503    -0.1699    -0.0243
C     -2.4898     2.6667     0.2310
C     -1.5011     3.5910    -0.0962
C     -1.5568     4.8804     0.3739
C     -2.7056     5.3117     1.1122
C     -3.6305     4.3717     1.4629
C     -3.5425     3.0427     1.0866
C     -2.4178     0.8220    -2.0623
C     -1.7968    -0.4897    -2.5003
C     -2.0886    -1.0776    -3.7108
C     -1.8705    -2.4491    -3.8401
C     -1.7154    -3.1875    -2.7100
C     -1.3109    -2.5505    -1.5128
C     -1.0898    -3.3355    -0.2555
P     -1.1223    -5.1634    -0.5310
C     -2.6776    -5.9327     0.0575
C     -2.9493    -7.2222    -0.3844
C     -4.1909    -7.8105    -0.1699
C     -5.1860    -7.0938     0.4872
C     -4.9200    -5.8060     0.9564
C     -3.6533    -5.2397     0.7844
C      0.2759    -6.0324     0.2489
C      0.6457    -7.2411    -0.3198
C      1.4876    -8.1165     0.3452
C      2.0191    -7.7774     1.5804
C      1.7224    -6.5297     2.1195
C      0.8571    -5.6436     1.4597
N     -1.1417    -1.2237    -1.5667
H      3.0655    -3.5857    -2.3817
H      1.8858    -2.4956    -2.9696
H      3.5019    -2.0139    -2.9671
H     -2.2833    -0.4159     2.2187
H     -3.9843    -1.7270     3.3996
H     -6.3293    -1.7843     2.6380
H     -6.8882    -0.8513     0.3839
H     -5.1058     0.2153    -0.9804
H     -0.6396     3.2716    -0.6949
H     -0.7527     5.5630     0.2063
H     -2.7705     6.3316     1.4194
H     -4.5079     4.6830     2.0401
H     -4.1878     2.2792     1.5046
H     -1.8586     1.6177    -2.5925
H     -3.4914     0.8719    -2.3391
H     -2.2985    -0.4836    -4.5340
H     -1.9894    -2.8864    -4.8518
H     -1.8118    -4.2052    -2.7369
H     -1.8586    -3.0307     0.5157
H     -0.0856    -3.0782     0.1526
H     -2.2244    -7.7598    -0.9482
H     -4.3869    -8.8275    -0.4985
H     -6.1857    -7.5176     0.5927
H     -5.7270    -5.2282     1.4080
H     -3.4812    -4.2604     1.1973
H      0.2522    -7.5161    -1.2804
H      1.7275    -9.0630    -0.1074
H      2.6471    -8.4835     2.1109
H      2.1225    -6.2580     3.0833
H      0.5815    -4.7080     1.9447
73
{"conf": 2, "E": 133.63, "rms": -1.0, "geom": "OH", "total_charge": 0, "CA_charge": 1, "smiles": "C[C:1]#[6N:2]->[Mn+:3]1(<-[3H-:4])(<-[4C-:5]#[O+:6])(<-[5C-:7]#[O+:8])<-[1P:9]([c:10]2[cH:11][cH:12][cH:13][cH:14][cH:15]2)([c:16]2[cH:17][cH:18][cH:19][cH:20][cH:21]2)[CH2:22][c:23]2[cH:24][cH:25][cH:26][c:27]([CH2:28][P:29]([c:30]3[cH:31][cH:32][cH:33][cH:34][cH:35]3)[c:36]3[cH:37][cH:38][cH:39][cH:40][cH:41]3)[2n:42]->12", "smiles3D": "C([C:1]#[6N:2]->[Mn+:3]1(<-[3H-:4])(<-[4C-:5]#[O+:6])(<-[5C-:7]#[O+:8])<-[1P:9]([c:10]2[c:11]([H:46])[c:12]([H:47])[c:13]([H:48])[c:14]([H:49])[c:15]2[H:50])([c:16]2[c:17]([H:51])[c:18]([H:52])[c:19]([H:53])[c:20]([H:54])[c:21]2[H:55])[C:22]([H:56])([H:57])[c:23]2[c:24]([H:58])[c:25]([H:59])[c:26]([H:60])[c:27]([C:28]([P:29]([c:30]3[c:31]([H:63])[c:32]([H:64])[c:33]([H:65])[c:34]([H:66])[c:35]3[H:67])[c:36]3[c:37]([H:68])[c:38]([H:69])[c:39]([H:70])[c:40]([H:71])[c:41]3[H:72])([H:61])[H:62])[2n:42]->12)([H:43])([H:44])[H:45]", "smiles3Dx": "C([C:1]#[6N:2]->[Mn+:3]1(<-[3H-:4])(<-[4C-:5]#[O+:6])(<-[5C-:7]#[O+:8])<-[1P:9]([c:10]2[c:11]([H:46])[c:12]([H:47])[c:13]([H:48])[c:14]([H:49])[c:15]2[H:50])([c:16]2[c:17]([H:51])[c:18]([H:52])[c:19]([H:53])[c:20]([H:54])[c:21]2[H:55])[C:22]([H:56])([H:57])[c:23]2[c:24]([H:58])[c:25]([H:59])[c:26]([H:60])[c:27]([C:28]([P:29]([c:30]3[c:31]([H:63])[c:32]([H:64])[c:33]([H:65])[c:34]([H:66])[c:35]3[H:67])[c:36]3[c:37]([H:68])[c:38]([H:69])[c:39]([H:70])[c:40]([H:71])[c:41]3[H:72])([H:61])[H:62])[2n:42]->12)([H:43])([H:44])[H:45]", "dummies": []}
C     -1.4471    -2.1345     4.2667
C     -1.0644    -1.5274     2.9914
N     -0.7255    -1.0081     1.9301
Mn     0.0000     0.0000     0.0000
H     -0.2072     1.6162     0.8537
C      2.1541    -0.1398     0.7657
O      3.2891    -0.2136     1.1672
C      0.3089    -1.9962    -1.0866
O      0.4707    -3.0433    -1.6621
P      0.6978     1.2946    -2.1196
C      1.9347     2.5720    -1.9764
C      2.4293     3.2081    -3.1264
C      3.3877     4.2195    -3.0109
C      3.8450     4.6103    -1.7493
C      3.3375     3.9954    -0.6007
C      2.3796     2.9825    -0.7119
C      1.1242     0.2909    -3.5351
C      0.1241    -0.2168    -4.3827
C      0.4666    -1.0569    -5.4470
C      1.8017    -1.4128    -5.6586
C      2.7975    -0.9297    -4.8062
C      2.4613    -0.0824    -3.7452
C     -0.8167     2.1636    -2.4975
C     -2.0542     1.3547    -2.0807
C     -3.2658     1.6679    -2.7134
C     -4.3928     0.9025    -2.4760
C     -4.3058    -0.1876    -1.6282
C     -3.1075    -0.4632    -0.9484
C     -3.0064    -1.7421    -0.1668
P     -4.0615    -1.6978     1.3895
C     -5.7570    -2.0124     0.7346
C     -6.0363    -3.1517    -0.0394
C     -7.3262    -3.3648    -0.5347
C     -8.3461    -2.4512    -0.2485
C     -8.0757    -1.3226     0.5335
C     -6.7837    -1.1022     1.0222
C     -3.8034    -3.3481     2.1914
C     -2.9136    -4.3093     1.6787
C     -2.7550    -5.5378     2.3283
C     -3.4809    -5.8179     3.4883
C     -4.3702    -4.8702     3.9994
C     -4.5312    -3.6410     3.3538
N     -2.0170     0.3537    -1.1249
H     -0.6861    -1.8876     5.0343
H     -1.5053    -3.2356     4.1520
H     -2.4337    -1.7395     4.5833
H      2.0735     2.9255    -4.1099
H      3.7728     4.7040    -3.8984
H      4.5871     5.3939    -1.6636
H      3.6827     4.3067     0.3772
H      1.9812     2.5331     0.1863
H     -0.9197     0.0046    -4.2165
H     -0.3046    -1.4543    -6.0927
H      2.0625    -2.0756    -6.4738
H      3.8289    -1.2198    -4.9610
H      3.2428     0.2642    -3.0794
H     -0.8215     3.1308    -1.9518
H     -0.8530     2.3705    -3.5886
H     -3.3201     2.4820    -3.4261
H     -5.3185     1.1180    -2.9943
H     -5.1634    -0.8373    -1.5404
H     -1.9626    -1.9379     0.1005
H     -3.3267    -2.5850    -0.8128
H     -5.2596    -3.8720    -0.2628
H     -7.5344    -4.2384    -1.1408
H     -9.3465    -2.6184    -0.6311
H     -8.8670    -0.6177     0.7561
H     -6.5811    -0.2219     1.6190
H     -2.3356    -4.1246     0.7872
H     -2.0666    -6.2727     1.9328
H     -3.3543    -6.7683     3.9906
H     -4.9332    -5.0856     4.8980
H     -5.2210    -2.9135     3.7621
73
{"conf": 3, "E": 278.87, "rms": -1.0, "geom": "OH", "total_charge": 0, "CA_charge": 1, "smiles": "C[C:1]#[6N:2]->[Mn+:3]1(<-[3H-:4])(<-[4C-:5]#[O+:6])(<-[5C-:7]#[O+:8])<-[1P:9]([c:10]2[cH:11][cH:12][cH:13][cH:14][cH:15]2)([c:16]2[cH:17][cH:18][cH:19][cH:20][cH:21]2)[CH2:22][c:23]2[cH:24][cH:25][cH:26][c:27]([CH2:28][P:29]([c:30]3[cH:31][cH:32][cH:33][cH:34][cH:35]3)[c:36]3[cH:37][cH:38][cH:39][cH:40][cH:41]3)[2n:42]->12", "smiles3D": "C([C:1]#[6N:2]->[Mn+:3]1(<-[3H-:4])(<-[4C-:5]#[O+:6])(<-[5C-:7]#[O+:8])<-[1P:9]([c:10]2[c:11]([H:46])[c:12]([H:47])[c:13]([H:48])[c:14]([H:49])[c:15]2[H:50])([c:16]2[c:17]([H:51])[c:18]([H:52])[c:19]([H:53])[c:20]([H:54])[c:21]2[H:55])[C:22]([H:56])([H:57])[c:23]2[c:24]([H:58])[c:25]([H:59])[c:26]([H:60])[c:27]([C:28]([P:29]([c:30]3[c:31]([H:63])[c:32]([H:64])[c:33]([H:65])[c:34]([H:66])[c:35]3[H:67])[c:36]3[c:37]([H:68])[c:38]([H:69])[c:39]([H:70])[c:40]([H:71])[c:41]3[H:72])([H:61])[H:62])[2n:42]->12)([H:43])([H:44])[H:45]", "smiles3Dx": "C([C:1]#[6N:2]->[Mn+:3]1(<-[3H-:4])(<-[4C-:5]#[O+:6])(<-[5C-:7]#[O+:8])<-[1P:9]([c:10]2[c:11]([H:46])[c:12]([H:47])[c:13]([H:48])[c:14]([H:49])[c:15]2[H:50])([c:16]2[c:17]([H:51])[c:18]([H:52])[c:19]([H:53])[c:20]([H:54])[c:21]2[H:55])[C:22]([H:56])([H:57])[c:23]2[c:24]([H:58])[c:25]([H:59])[c:26]([H:60])[c:27]([C:28]([P:29]([c:30]3[c:31]([H:63])[c:32]([H:64])[c:33]([H:65])[c:34]([H:66])[c:35]3[H:67])[c:36]3[c:37]([H:68])[c:38]([H:69])[c:39]([H:70])[c:40]([H:71])[c:41]3[H:72])([H:61])[H:62])[2n:42]->12)([H:43])([H:44])[H:45]", "dummies": []}
C     -2.7544    -2.8702     2.3600
C     -1.5527    -2.1109     2.2088
N     -0.7886    -1.2846     1.6531
Mn     0.0000     0.0000     0.0000
H      1.1389     0.6950     1.2013
C      1.5406    -1.6742    -0.4733
O      2.3166    -2.4750    -0.9060
C     -1.5396    -0.9736    -1.3401
O     -2.4332    -1.4940    -1.9364
P      0.7389     1.5396    -1.8385
C      2.0205     2.6181    -1.3958
C      2.9114     2.2385    -0.3264
C      3.6952     3.1445     0.3214
C      3.8418     4.4573    -0.1969
C      3.1147     4.7927    -1.3402
C      2.1822     3.9309    -1.9064
C      1.1021     0.6780    -3.3785
C      2.3686     0.0330    -3.4579
C      2.6463    -0.7383    -4.5395
C      1.7163    -0.9517    -5.5865
C      0.4324    -0.4232    -5.3725
C      0.1114     0.3355    -4.3034
C     -0.7656     2.5488    -1.9443
C     -1.1181     2.8154    -0.5074
C     -1.0972     4.1138     0.0595
C     -1.5591     4.3155     1.3570
C     -2.2068     3.2640     1.9732
C     -2.1033     1.9669     1.4447
C     -3.2445     0.9652     1.7119
P     -4.9323     1.7735     1.7501
C     -6.2539     0.8784     0.8344
C     -6.0107    -0.3387     0.1969
C     -6.8591    -0.7963    -0.8012
C     -8.0007    -0.0705    -1.1473
C     -8.2507     1.1350    -0.5018
C     -7.4120     1.5901     0.5013
C     -5.3305     2.0268     3.5060
C     -4.8241     1.1520     4.4683
C     -4.5880     1.5823     5.7596
C     -4.9264     2.8840     6.1288
C     -5.5669     3.7142     5.2030
C     -5.7910     3.2844     3.9027
N     -1.3909     1.7785     0.3364
H     -2.5543    -3.7148     1.7692
H     -3.5932    -2.3344     1.8580
H     -3.0283    -3.2392     3.3138
H      2.8935     1.2095    -0.0080
H      4.1885     2.8776     1.2454
H      4.5617     5.1278     0.2547
H      3.2807     5.7781    -1.7875
H      1.5317     4.2568    -2.7089
H      3.0864     0.1559    -2.6576
H      3.6164    -1.1923    -4.6344
H      1.9456    -1.5536    -6.4053
H     -0.3115    -0.6334    -6.1315
H     -0.9113     0.6316    -4.1345
H     -1.5986     1.9979    -2.4587
H     -0.4701     3.4449    -2.4869
H     -0.6865     4.9500    -0.4548
H     -1.4673     5.2735     1.8484
H     -2.6588     3.4396     2.9096
H     -3.2909     0.2551     0.8331
H     -3.0313     0.4065     2.6265
H     -5.1284    -0.9036     0.4347
H     -6.6535    -1.7177    -1.3193
H     -8.6158    -0.3736    -1.9844
H     -9.1099     1.7205    -0.7837
H     -7.6133     2.5388     0.9606
H     -4.5300     0.1556     4.1743
H     -4.0805     0.9305     6.4572
H     -4.6963     3.2433     7.1172
H     -5.8303     4.7173     5.4842
H     -6.2005     3.9712     3.1767
73
{"conf": 4, "E": 375.45, "rms": -1.0, "geom": "OH", "total_charge": 0, "CA_charge": 1, "smiles": "C[C:1]#[6N:2]->[Mn+:3]1(<-[3H-:4])(<-[4C-:5]#[O+:6])(<-[5C-:7]#[O+:8])<-[1P:9]([c:10]2[cH:11][cH:12][cH:13][cH:14][cH:15]2)([c:16]2[cH:17][cH:18][cH:19][cH:20][cH:21]2)[CH2:22][c:23]2[cH:24][cH:25][cH:26][c:27]([CH2:28][P:29]([c:30]3[cH:31][cH:32][cH:33][cH:34][cH:35]3)[c:36]3[cH:37][cH:38][cH:39][cH:40][cH:41]3)[2n:42]->12", "smiles3D": "C([C:1]#[6N:2]->[Mn+:3]1(<-[3H-:4])(<-[4C-:5]#[O+:6])(<-[5C-:7]#[O+:8])<-[1P:9]([c:10]2[c:11]([H:46])[c:12]([H:47])[c:13]([H:48])[c:14]([H:49])[c:15]2[H:50])([c:16]2[c:17]([H:51])[c:18]([H:52])[c:19]([H:53])[c:20]([H:54])[c:21]2[H:55])[C:22]([H:56])([H:57])[c:23]2[c:24]([H:58])[c:25]([H:59])[c:26]([H:60])[c:27]([C:28]([P:29]([c:30]3[c:31]([H:63])[c:32]([H:64])[c:33]([H:65])[c:34]([H:66])[c:35]3[H:67])[c:36]3[c:37]([H:68])[c:38]([H:69])[c:39]([H:70])[c:40]([H:71])[c:41]3[H:72])([H:61])[H:62])[2n:42]->12)([H:43])([H:44])[H:45]", "smiles3Dx": "C([C:1]#[6N:2]->[Mn+:3]1(<-[3H-:4])(<-[4C-:5]#[O+:6])(<-[5C-:7]#[O+:8])<-[1P:9]([c:10]2[c:11]([H:46])[c:12]([H:47])[c:13]([H:48])[c:14]([H:49])[c:15]2[H:50])([c:16]2[c:17]([H:51])[c:18]([H:52])[c:19]([H:53])[c:20]([H:54])[c:21]2[H:55])[C:22]([H:56])([H:57])[c:23]2[c:24]([H:58])[c:25]([H:59])[c:26]([H:60])[c:27]([C:28]([P:29]([c:30]3[c:31]([H:63])[c:32]([H:64])[c:33]([H:65])[c:34]([H:66])[c:35]3[H:67])[c:36]3[c:37]([H:68])[c:38]([H:69])[c:39]([H:70])[c:40]([H:71])[c:41]3[H:72])([H:61])[H:62])[2n:42]->12)([H:43])([H:44])[H:45]", "dummies": []}
C      2.1001    -3.5465    -2.2555
C      1.1337    -2.4440    -2.2675
N      0.4459    -1.5895    -1.7075
Mn     0.0000     0.0000     0.0000
H      0.9287     1.4665    -1.1237
C     -2.3350     0.9229    -0.2651
O     -3.5041     1.2808    -0.2253
C     -1.0982    -1.6122     1.3205
O     -1.7377    -2.1699     2.1882
P      0.4401     1.2116     2.2040
C      1.7614     2.4174     2.2123
C      2.4024     2.7794     1.0347
C      3.5345     3.5091     1.0151
C      4.0723     3.8656     2.2551
C      3.4955     3.4495     3.4540
C      2.3207     2.7404     3.4377
C     -1.0037     2.0198     2.7411
C     -1.4604     1.9106     4.0606
C     -2.4316     2.7911     4.5217
C     -2.9759     3.7484     3.6377
C     -2.5494     3.8347     2.2839
C     -1.5015     3.0268     1.9057
C      0.9753    -0.2013     3.1819
C      1.9777    -1.0129     2.3128
C      2.9097    -1.9405     2.8707
C      4.2083    -1.9773     2.3168
C      4.4904    -1.2873     1.1285
C      3.3893    -0.6903     0.4016
C      3.5648    -0.1187    -0.9265
P      4.9996     1.0882    -0.9743
C      4.6915     1.8601    -2.6251
C      4.0025     3.0689    -2.6557
C      4.1839     3.9429    -3.7325
C      4.7818     3.4667    -4.9089
C      5.1380     2.1123    -4.9829
C      5.1970     1.3402    -3.8257
C      6.5124     0.0629    -1.2007
C      6.5632    -1.0165    -2.1111
C      7.7779    -1.3715    -2.6855
C      8.9620    -0.7873    -2.2161
C      8.9381     0.0714    -1.0926
C      7.6997     0.5058    -0.5869
N      2.1258    -0.5643     1.0202
H      2.5202    -3.1587    -1.2729
H      2.5831    -3.1663    -3.2051
H      1.3405    -4.3699    -2.0001
H      2.1250     2.5433     0.0883
H      3.9711     3.8518     0.0527
H      4.9751     4.3802     2.2657
H      3.8111     3.8648     4.3928
H      1.8767     2.4141     4.4381
H     -0.9761     1.2468     4.7743
H     -2.6910     2.7896     5.6020
H     -3.7389     4.3935     3.9683
H     -3.0104     4.5173     1.5598
H     -1.1053     3.1011     0.8598
H      0.0689    -0.7909     3.4138
H      1.4393     0.0656     4.1607
H      2.6684    -2.4578     3.8654
H      4.8705    -2.8171     2.4871
H      5.5961    -1.1650     0.7920
H      2.6800     0.3872    -1.3234
H      3.6950    -0.9702    -1.6074
H      3.3789     3.3311    -1.8340
H      3.7416     4.9357    -3.7015
H      4.8654     4.1184    -5.7901
H      5.4008     1.6626    -5.9128
H      5.6782     0.3672    -3.9020
H      5.6770    -1.5696    -2.4518
H      7.8062    -2.1381    -3.4652
H      9.8896    -0.9812    -2.7334
H      9.8763     0.5491    -0.7503
H      7.6615     1.2750     0.1994
73
{"conf": 5, "E": 138.88, "rms": -1.0, "geom": "OH", "total_charge": 0, "CA_charge": 1, "smiles": "C[C:1]#[6N:2]->[Mn+:3]1(<-[3H-:4])(<-[4C-:5]#[O+:6])(<-[5C-:7]#[O+:8])<-[1P:9]([c:10]2[cH:11][cH:12][cH:13][cH:14][cH:15]2)([c:16]2[cH:17][cH:18][cH:19][cH:20][cH:21]2)[CH2:22][c:23]2[cH:24][cH:25][cH:26][c:27]([CH2:28][P:29]([c:30]3[cH:31][cH:32][cH:33][cH:34][cH:35]3)[c:36]3[cH:37][cH:38][cH:39][cH:40][cH:41]3)[2n:42]->12", "smiles3D": "C([C:1]#[6N:2]->[Mn+:3]1(<-[3H-:4])(<-[4C-:5]#[O+:6])(<-[5C-:7]#[O+:8])<-[1P:9]([c:10]2[c:11]([H:46])[c:12]([H:47])[c:13]([H:48])[c:14]([H:49])[c:15]2[H:50])([c:16]2[c:17]([H:51])[c:18]([H:52])[c:19]([H:53])[c:20]([H:54])[c:21]2[H:55])[C:22]([H:56])([H:57])[c:23]2[c:24]([H:58])[c:25]([H:59])[c:26]([H:60])[c:27]([C:28]([P:29]([c:30]3[c:31]([H:63])[c:32]([H:64])[c:33]([H:65])[c:34]([H:66])[c:35]3[H:67])[c:36]3[c:37]([H:68])[c:38]([H:69])[c:39]([H:70])[c:40]([H:71])[c:41]3[H:72])([H:61])[H:62])[2n:42]->12)([H:43])([H:44])[H:45]", "smiles3Dx": "C([C:1]#[6N:2]->[Mn+:3]1(<-[3H-:4])(<-[4C-:5]#[O+:6])(<-[5C-:7]#[O+:8])<-[1P:9]([c:10]2[c:11]([H:46])[c:12]([H:47])[c:13]([H:48])[c:14]([H:49])[c:15]2[H:50])([c:16]2[c:17]([H:51])[c:18]([H:52])[c:19]([H:53])[c:20]([H:54])[c:21]2[H:55])[C:22]([H:56])([H:57])[c:23]2[c:24]([H:58])[c:25]([H:59])[c:26]([H:60])[c:27]([C:28]([P:29]([c:30]3[c:31]([H:63])[c:32]([H:64])[c:33]([H:65])[c:34]([H:66])[c:35]3[H:67])[c:36]3[c:37]([H:68])[c:38]([H:69])[c:39]([H:70])[c:40]([H:71])[c:41]3[H:72])([H:61])[H:62])[2n:42]->12)([H:43])([H:44])[H:45]", "dummies": []}
C     -1.4777     1.0196     4.6505
C     -1.0313     0.6927     3.2975
N     -0.6643     0.4346     2.1540
Mn     0.0000     0.0000     0.0000
H     -0.5083    -1.7617     0.1142
C     -2.0814     0.5436    -0.7794
O     -3.1795     0.8287    -1.1881
C      0.6138     2.2016    -0.1286
O      0.9379     3.3610    -0.1982
P      1.0633    -0.2939    -2.3560
C      0.5179     0.7876    -3.6684
C     -0.8474     0.8624    -3.9761
C     -1.2929     1.6910    -5.0101
C     -0.3746     2.4334    -5.7575
C      0.9913     2.3391    -5.4790
C      1.4410     1.5120    -4.4451
C      1.1255    -1.9314    -3.0611
C      2.0294    -2.2276    -4.0951
C      2.0653    -3.5114    -4.6496
C      1.1885    -4.4978    -4.1904
C      0.2623    -4.1968    -3.1879
C      0.2233    -2.9139    -2.6320
C      2.7510     0.1599    -1.9463
C      3.1334    -0.3412    -0.5491
C      4.4913    -0.5311    -0.2640
C      4.8705    -1.0828     0.9507
C      3.8959    -1.5131     1.8417
C      2.5356    -1.3034     1.5474
C      1.4811    -2.0847     2.2954
P      1.7903    -2.1928     4.1489
C      0.0818    -2.5701     4.7377
C     -0.7185    -3.5268     4.0906
C     -1.9938    -3.8228     4.5811
C     -2.4696    -3.1790     5.7272
C     -1.6672    -2.2451     6.3885
C     -0.3920    -1.9449     5.8981
C      2.5125    -3.8801     4.4308
C      2.4443    -4.4298     5.7209
C      2.9877    -5.6899     5.9853
C      3.6227    -6.4058     4.9692
C      3.7161    -5.8597     3.6873
C      3.1697    -4.6011     3.4172
N      2.1930    -0.5983     0.4247
H     -2.2459     0.2877     4.9737
H     -0.6129     0.9902     5.3448
H     -1.9162     2.0381     4.6563
H     -1.5665     0.2653    -3.4329
H     -2.3490     1.7489    -5.2391
H     -0.7203     3.0715    -6.5604
H      1.7032     2.9012    -6.0708
H      2.5048     1.4372    -4.2742
H      2.6957    -1.4702    -4.4853
H      2.7683    -3.7397    -5.4405
H      1.2164    -5.4907    -4.6203
H     -0.4321    -4.9546    -2.8484
H     -0.5241    -2.6899    -1.8876
H      3.4443    -0.2686    -2.6968
H      2.8434     1.2653    -1.9614
H      5.2505    -0.2747    -0.9917
H      5.9177    -1.2450     1.1714
H      4.2111    -2.0387     2.7319
H      0.4998    -1.6222     2.1472
H      1.3956    -3.0972     1.8524
H     -0.3546    -4.0504     3.2165
H     -2.6098    -4.5574     4.0778
H     -3.4551    -3.4115     6.1075
H     -2.0315    -1.7536     7.2821
H      0.2261    -1.2249     6.4209
H      1.9650    -3.8831     6.5233
H      2.9197    -6.1087     6.9805
H      4.0454    -7.3810     5.1746
H      4.2159    -6.4102     2.9012
H      3.2705    -4.2059     2.4188
73
{"conf": 6, "E": 138.96, "rms": -1.0, "geom": "OH", "total_charge": 0, "CA_charge": 1, "smiles": "C[C:1]#[6N:2]->[Mn+:3]1(<-[3H-:4])(<-[4C-:5]#[O+:6])(<-[5C-:7]#[O+:8])<-[1P:9]([c:10]2[cH:11][cH:12][cH:13][cH:14][cH:15]2)([c:16]2[cH:17][cH:18][cH:19][cH:20][cH:21]2)[CH2:22][c:23]2[cH:24][cH:25][cH:26][c:27]([CH2:28][P:29]([c:30]3[cH:31][cH:32][cH:33][cH:34][cH:35]3)[c:36]3[cH:37][cH:38][cH:39][cH:40][cH:41]3)[2n:42]->12", "smiles3D": "C([C:1]#[6N:2]->[Mn+:3]1(<-[3H-:4])(<-[4C-:5]#[O+:6])(<-[5C-:7]#[O+:8])<-[1P:9]([c:10]2[c:11]([H:46])[c:12]([H:47])[c:13]([H:48])[c:14]([H:49])[c:15]2[H:50])([c:16]2[c:17]([H:51])[c:18]([H:52])[c:19]([H:53])[c:20]([H:54])[c:21]2[H:55])[C:22]([H:56])([H:57])[c:23]2[c:24]([H:58])[c:25]([H:59])[c:26]([H:60])[c:27]([C:28]([P:29]([c:30]3[c:31]([H:63])[c:32]([H:64])[c:33]([H:65])[c:34]([H:66])[c:35]3[H:67])[c:36]3[c:37]([H:68])[c:38]([H:69])[c:39]([H:70])[c:40]([H:71])[c:41]3[H:72])([H:61])[H:62])[2n:42]->12)([H:43])([H:44])[H:45]", "smiles3Dx": "C([C:1]#[6N:2]->[Mn+:3]1(<-[3H-:4])(<-[4C-:5]#[O+:6])(<-[5C-:7]#[O+:8])<-[1P:9]([c:10]2[c:11]([H:46])[c:12]([H:47])[c:13]([H:48])[c:14]([H:49])[c:15]2[H:50])([c:16]2[c:17]([H:51])[c:18]([H:52])[c:19]([H:53])[c:20]([H:54])[c:21]2[H:55])[C:22]([H:56])([H:57])[c:23]2[c:24]([H:58])[c:25]([H:59])[c:26]([H:60])[c:27]([C:28]([P:29]([c:30]3[c:31]([H:63])[c:32]([H:64])[c:33]([H:65])[c:34]([H:66])[c:35]3[H:67])[c:36]3[c:37]([H:68])[c:38]([H:69])[c:39]([H:70])[c:40]([H:71])[c:41]3[H:72])([H:61])[H:62])[2n:42]->12)([H:43])([H:44])[H:45]", "dummies": []}
C     -3.1725    -1.7114    -3.4441
C     -2.2697    -1.2029    -2.4121
N     -1.4985    -0.7778    -1.5545
Mn     0.0000     0.0000     0.0000
H     -0.3459    -1.4558     1.0766
C      1.6186    -1.2105    -1.0794
O      2.4674    -1.8493    -1.6492
C      0.4017     1.8153    -1.3378
O      0.6102     2.7696    -2.0466
P      1.6982     0.8828     1.7471
C      2.0837    -0.2371     3.0847
C      3.2310    -1.0437     3.0097
C      3.5347    -1.9347     4.0438
C      2.6857    -2.0394     5.1499
C      1.5299    -1.2555     5.2191
C      1.2231    -0.3632     4.1865
C      3.2497     1.5743     1.1956
C      4.1082     2.1873     2.1202
C      5.3304     2.7220     1.7003
C      5.7021     2.6467     0.3553
C      4.8494     2.0378    -0.5696
C      3.6265     1.4994    -0.1516
C      0.8062     2.2605     2.4517
C     -0.7107     2.0250     2.4151
C     -1.4788     2.6359     3.4146
C     -2.8564     2.5122     3.4063
C     -3.4781     1.8447     2.3649
C     -2.7056     1.2998     1.3196
C     -3.3729     0.6773     0.1305
P     -5.1868     1.1383    -0.1304
C     -5.9927    -0.4627     0.3183
C     -6.9618    -0.4793     1.3297
C     -7.5869    -1.6799     1.6834
C     -7.2431    -2.8689     1.0327
C     -6.2675    -2.8597     0.0315
C     -5.6431    -1.6612    -0.3260
C     -5.3228     1.2021    -1.9765
C     -4.4586     2.0427    -2.7019
C     -4.5812     2.1548    -4.0895
C     -5.5788     1.4456    -4.7642
C     -6.4649     0.6362    -4.0492
C     -6.3510     0.5280    -2.6584
N     -1.3363     1.3280     1.3962
H     -3.6581    -2.6453    -3.0938
H     -2.5973    -1.9183    -4.3699
H     -3.9497    -0.9547    -3.6618
H      3.8962    -0.9842     2.1554
H      4.4231    -2.5504     3.9847
H      2.9190    -2.7317     5.9489
H      0.8700    -1.3435     6.0717
H      0.3112     0.2147     4.2553
H      3.8400     2.2445     3.1680
H      5.9888     3.1961     2.4170
H      6.6459     3.0661     0.0288
H      5.1330     1.9877    -1.6139
H      2.9858     1.0354    -0.8823
H      1.1421     2.4134     3.4994
H      1.0409     3.1742     1.8658
H     -1.0049     3.1997     4.2104
H     -3.4453     2.9530     4.1977
H     -4.5562     1.7772     2.3860
H     -2.8268     1.0468    -0.7529
H     -3.2707    -0.4182     0.2165
H     -7.2366     0.4360     1.8404
H     -8.3361    -1.6896     2.4627
H     -7.7290    -3.7964     1.3062
H     -5.9946    -3.7802    -0.4675
H     -4.8969    -1.6651    -1.1080
H     -3.7063     2.6279    -2.1930
H     -3.9076     2.7990    -4.6434
H     -5.6739     1.5367    -5.8378
H     -7.2541     0.1077    -4.5735
H     -7.0686    -0.0764    -2.1259
73
{"conf": 7, "E": 133.17, "rms": -1.0, "geom": "OH", "total_charge": 0, "CA_charge": 1, "smiles": "C[C:1]#[6N:2]->[Mn+:3]1(<-[3H-:4])(<-[4C-:5]#[O+:6])(<-[5C-:7]#[O+:8])<-[1P:9]([c:10]2[cH:11][cH:12][cH:13][cH:14][cH:15]2)([c:16]2[cH:17][cH:18][cH:19][cH:20][cH:21]2)[CH2:22][c:23]2[cH:24][cH:25][cH:26][c:27]([CH2:28][P:29]([c:30]3[cH:31][cH:32][cH:33][cH:34][cH:35]3)[c:36]3[cH:37][cH:38][cH:39][cH:40][cH:41]3)[2n:42]->12", "smiles3D": "C([C:1]#[6N:2]->[Mn+:3]1(<-[3H-:4])(<-[4C-:5]#[O+:6])(<-[5C-:7]#[O+:8])<-[1P:9]([c:10]2[c:11]([H:46])[c:12]([H:47])[c:13]([H:48])[c:14]([H:49])[c:15]2[H:50])([c:16]2[c:17]([H:51])[c:18]([H:52])[c:19]([H:53])[c:20]([H:54])[c:21]2[H:55])[C:22]([H:56])([H:57])[c:23]2[c:24]([H:58])[c:25]([H:59])[c:26]([H:60])[c:27]([C:28]([P:29]([c:30]3[c:31]([H:63])[c:32]([H:64])[c:33]([H:65])[c:34]([H:66])[c:35]3[H:67])[c:36]3[c:37]([H:68])[c:38]([H:69])[c:39]([H:70])[c:40]([H:71])[c:41]3[H:72])([H:61])[H:62])[2n:42]->12)([H:43])([H:44])[H:45]", "smiles3Dx": "C([C:1]#[6N:2]->[Mn+:3]1(<-[3H-:4])(<-[4C-:5]#[O+:6])(<-[5C-:7]#[O+:8])<-[1P:9]([c:10]2[c:11]([H:46])[c:12]([H:47])[c:13]([H:48])[c:14]([H:49])[c:15]2[H:50])([c:16]2[c:17]([H:51])[c:18]([H:52])[c:19]([H:53])[c:20]([H:54])[c:21]2[H:55])[C:22]([H:56])([H:57])[c:23]2[c:24]([H:58])[c:25]([H:59])[c:26]([H:60])[c:27]([C:28]([P:29]([c:30]3[c:31]([H:63])[c:32]([H:64])[c:33]([H:65])[c:34]([H:66])[c:35]3[H:67])[c:36]3[c:37]([H:68])[c:38]([H:69])[c:39]([H:70])[c:40]([H:71])[c:41]3[H:72])([H:61])[H:62])[2n:42]->12)([H:43])([H:44])[H:45]", "dummies": []}
C     -3.6079     1.1772    -3.2356
C     -2.5406     0.8413    -2.2944
N     -1.6521     0.5552    -1.4953
Mn     0.0000     0.0000     0.0000
H     -0.8862    -1.5332     0.4938
C      1.0809    -1.1920    -1.6287
O      1.6506    -1.8201    -2.4860
C      1.1038     1.9084    -0.6179
O      1.6864     2.9132    -0.9419
P      1.8168    -0.4335     1.7956
C      1.6073    -1.9223     2.7608
C      0.7574    -1.9426     3.8795
C      0.5876    -3.1237     4.6095
C      1.2348    -4.2954     4.2101
C      2.0606    -4.2872     3.0837
C      2.2439    -3.1065     2.3575
C      3.5435    -0.3463     1.3537
C      3.9289    -0.0513     0.0394
C      5.2852     0.0247    -0.2942
C      6.2610    -0.1869     0.6839
C      5.8818    -0.4713     1.9984
C      4.5270    -0.5480     2.3350
C      1.5573     0.9571     2.8909
C      0.0870     1.3969     2.9070
C     -0.3447     2.1785     3.9876
C     -1.6640     2.6013     4.0564
C     -2.5646     2.1963     3.0827
C     -2.1306     1.3696     2.0325
C     -3.1275     0.8124     1.0574
P     -4.7505     0.3020     1.8520
C     -5.5567    -0.6878     0.5188
C     -6.8585    -0.3508     0.1242
C     -7.4891    -1.0571    -0.9045
C     -6.8229    -2.1062    -1.5437
C     -5.5261    -2.4504    -1.1529
C     -4.8938    -1.7469    -0.1235
C     -4.3108    -0.9689     3.1196
C     -5.0905    -1.0458     4.2818
C     -4.8000    -1.9948     5.2670
C     -3.7359    -2.8828     5.0896
C     -2.9599    -2.8190     3.9293
C     -3.2389    -1.8607     2.9504
N     -0.7973     1.0914     1.8914
H     -4.0958     0.2450    -3.5881
H     -4.3589     1.8163    -2.7271
H     -3.1800     1.7233    -4.1012
H      0.2169    -1.0606     4.1911
H     -0.0610    -3.1342     5.4759
H      1.0925    -5.2112     4.7700
H      2.5540    -5.1973     2.7687
H      2.8777    -3.1192     1.4794
H      3.1930     0.1284    -0.7268
H      5.5797     0.2507    -1.3106
H      7.3100    -0.1271     0.4239
H      6.6373    -0.6305     2.7568
H      4.2459    -0.7643     3.3581
H      1.8779     0.6791     3.9174
H      2.1789     1.8081     2.5424
H      0.3461     2.4641     4.7719
H     -1.9954     3.2194     4.8809
H     -3.5981     2.5068     3.1654
H     -3.3472     1.5821     0.2903
H     -2.6988    -0.0818     0.5812
H     -7.3811     0.4645     0.6087
H     -8.4931    -0.7896    -1.2076
H     -7.3105    -2.6510    -2.3414
H     -5.0095    -3.2621    -1.6491
H     -3.8907    -2.0288     0.1564
H     -5.9204    -0.3656     4.4273
H     -5.4008    -2.0417     6.1664
H     -3.5131    -3.6201     5.8501
H     -2.1416    -3.5121     3.7882
H     -2.6140    -1.8211     2.0747
73
{"conf": 8, "E": 148.55, "rms": -1.0, "geom": "OH", "total_charge": 0, "CA_charge": 1, "smiles": "C[C:1]#[6N:2]->[Mn+:3]1(<-[3H-:4])(<-[4C-:5]#[O+:6])(<-[5C-:7]#[O+:8])<-[1P:9]([c:10]2[cH:11][cH:12][cH:13][cH:14][cH:15]2)([c:16]2[cH:17][cH:18][cH:19][cH:20][cH:21]2)[CH2:22][c:23]2[cH:24][cH:25][cH:26][c:27]([CH2:28][P:29]([c:30]3[cH:31][cH:32][cH:33][cH:34][cH:35]3)[c:36]3[cH:37][cH:38][cH:39][cH:40][cH:41]3)[2n:42]->12", "smiles3D": "C([C:1]#[6N:2]->[Mn+:3]1(<-[3H-:4])(<-[4C-:5]#[O+:6])(<-[5C-:7]#[O+:8])<-[1P:9]([c:10]2[c:11]([H:46])[c:12]([H:47])[c:13]([H:48])[c:14]([H:49])[c:15]2[H:50])([c:16]2[c:17]([H:51])[c:18]([H:52])[c:19]([H:53])[c:20]([H:54])[c:21]2[H:55])[C:22]([H:56])([H:57])[c:23]2[c:24]([H:58])[c:25]([H:59])[c:26]([H:60])[c:27]([C:28]([P:29]([c:30]3[c:31]([H:63])[c:32]([H:64])[c:33]([H:65])[c:34]([H:66])[c:35]3[H:67])[c:36]3[c:37]([H:68])[c:38]([H:69])[c:39]([H:70])[c:40]([H:71])[c:41]3[H:72])([H:61])[H:62])[2n:42]->12)([H:43])([H:44])[H:45]", "smiles3Dx": "C([C:1]#[6N:2]->[Mn+:3]1(<-[3H-:4])(<-[4C-:5]#[O+:6])(<-[5C-:7]#[O+:8])<-[1P:9]([c:10]2[c:11]([H:46])[c:12]([H:47])[c:13]([H:48])[c:14]([H:49])[c:15]2[H:50])([c:16]2[c:17]([H:51])[c:18]([H:52])[c:19]([H:53])[c:20]([H:54])[c:21]2[H:55])[C:22]([H:56])([H:57])[c:23]2[c:24]([H:58])[c:25]([H:59])[c:26]([H:60])[c:27]([C:28]([P:29]([c:30]3[c:31]([H:63])[c:32]([H:64])[c:33]([H:65])[c:34]([H:66])[c:35]3[H:67])[c:36]3[c:37]([H:68])[c:38]([H:69])[c:39]([H:70])[c:40]([H:71])[c:41]3[H:72])([H:61])[H:62])[2n:42]->12)([H:43])([H:44])[H:45]", "dummies": []}
C      0.5533     4.7528     1.4125
C      0.3928     3.3635     0.9943
N      0.2498     2.1929     0.6400
Mn     0.0000     0.0000     0.0000
H     -1.4618    -0.1144     1.1060
C     -1.3475     0.6494    -1.7321
O     -2.0500     1.0012    -2.6428
C      1.8255     0.1676    -1.3599
O      2.7839     0.2671    -2.0848
P     -0.2728    -2.5253    -0.5729
C     -1.8484    -3.2932    -0.2263
C     -1.9717    -4.6898    -0.2397
C     -3.1969    -5.2901     0.0642
C     -4.3035    -4.4924     0.3801
C     -4.1916    -3.1027     0.3672
C     -2.9756    -2.5011     0.0490
C      0.2011    -3.0350    -2.2211
C     -0.7733    -3.4741    -3.1375
C     -0.4058    -3.8618    -4.4236
C      0.9351    -3.7790    -4.8192
C      1.9033    -3.3144    -3.9274
C      1.5459    -2.9305    -2.6377
C      0.8768    -3.2863     0.5716
C      1.1298    -2.3888     1.7858
C      1.3755    -2.9952     3.0313
C      1.7079    -2.2093     4.1280
C      1.9367    -0.8488     3.9510
C      1.8425    -0.2944     2.6685
C      2.4161     1.0773     2.3982
P      4.1694     1.3284     3.0931
C      4.8437    -0.3490     3.4590
C      4.8668    -1.3918     2.5161
C      5.3177    -2.6621     2.8900
C      5.7181    -2.9118     4.2034
C      5.6957    -1.8756     5.1403
C      5.2619    -0.5990     4.7767
C      5.2459     1.8183     1.6805
C      6.3192     2.6712     1.9414
C      7.2075     3.0230     0.9252
C      7.0335     2.5130    -0.3624
C      5.9540     1.6661    -0.6326
C      5.0757     1.2999     0.3878
N      1.2646    -1.0198     1.6607
H      1.6350     4.9619     1.5644
H     -0.0118     4.9369     2.3583
H      0.1516     5.4188     0.6252
H     -1.1143    -5.3119    -0.4849
H     -3.2840    -6.3702     0.0510
H     -5.2466    -4.9715     0.6093
H     -5.0569    -2.4957     0.5849
H     -2.9131    -1.4170     0.0199
H     -1.8207    -3.4915    -2.8627
H     -1.1606    -4.2098    -5.1173
H      1.2148    -4.1031    -5.8137
H      2.9308    -3.2371    -4.2513
H      2.3170    -2.5815    -1.9678
H      0.4733    -4.2596     0.9116
H      1.8378    -3.4650     0.0586
H      1.2909    -4.0691     3.1624
H      1.8526    -2.6609     5.1051
H      2.2748    -0.2672     4.8035
H      1.7398     1.8433     2.8585
H      2.4361     1.2347     1.3089
H      4.4944    -1.2284     1.5115
H      5.3242    -3.4495     2.1620
H      6.0639    -3.8990     4.4955
H      5.9745    -2.0611     6.1603
H      5.2051     0.1763     5.5345
H      6.4817     3.0497     2.9457
H      8.0615     3.6599     1.1477
H      7.7382     2.7739    -1.1460
H      5.8319     1.2633    -1.6282
H      4.2625     0.6308     0.1627
73
{"conf": 9, "E": 156.82, "rms": -1.0, "geom": "OH", "total_charge": 0, "CA_charge": 1, "smiles": "C[C:1]#[6N:2]->[Mn+:3]1(<-[3H-:4])(<-[4C-:5]#[O+:6])(<-[5C-:7]#[O+:8])<-[1P:9]([c:10]2[cH:11][cH:12][cH:13][cH:14][cH:15]2)([c:16]2[cH:17][cH:18][cH:19][cH:20][cH:21]2)[CH2:22][c:23]2[cH:24][cH:25][cH:26][c:27]([CH2:28][P:29]([c:30]3[cH:31][cH:32][cH:33][cH:34][cH:35]3)[c:36]3[cH:37][cH:38][cH:39][cH:40][cH:41]3)[2n:42]->12", "smiles3D": "C([C:1]#[6N:2]->[Mn+:3]1(<-[3H-:4])(<-[4C-:5]#[O+:6])(<-[5C-:7]#[O+:8])<-[1P:9]([c:10]2[c:11]([H:46])[c:12]([H:47])[c:13]([H:48])[c:14]([H:49])[c:15]2[H:50])([c:16]2[c:17]([H:51])[c:18]([H:52])[c:19]([H:53])[c:20]([H:54])[c:21]2[H:55])[C:22]([H:56])([H:57])[c:23]2[c:24]([H:58])[c:25]([H:59])[c:26]([H:60])[c:27]([C:28]([P:29]([c:30]3[c:31]([H:63])[c:32]([H:64])[c:33]([H:65])[c:34]([H:66])[c:35]3[H:67])[c:36]3[c:37]([H:68])[c:38]([H:69])[c:39]([H:70])[c:40]([H:71])[c:41]3[H:72])([H:61])[H:62])[2n:42]->12)([H:43])([H:44])[H:45]", "smiles3Dx": "C([C:1]#[6N:2]->[Mn+:3]1(<-[3H-:4])(<-[4C-:5]#[O+:6])(<-[5C-:7]#[O+:8])<-[1P:9]([c:10]2[c:11]([H:46])[c:12]([H:47])[c:13]([H:48])[c:14]([H:49])[c:15]2[H:50])([c:16]2[c:17]([H:51])[c:18]([H:52])[c:19]([H:53])[c:20]([H:54])[c:21]2[H:55])[C:22]([H:56])([H:57])[c:23]2[c:24]([H:58])[c:25]([H:59])[c:26]([H:60])[c:27]([C:28]([P:29]([c:30]3[c:31]([H:63])[c:32]([H:64])[c:33]([H:65])[c:34]([H:66])[c:35]3[H:67])[c:36]3[c:37]([H:68])[c:38]([H:69])[c:39]([H:70])[c:40]([H:71])[c:41]3[H:72])([H:61])[H:62])[2n:42]->12)([H:43])([H:44])[H:45]", "dummies": []}
C     -4.7296    -1.5583     0.3176
C     -3.3390    -1.1175     0.2134
N     -2.1749    -0.7312     0.1437
Mn     0.0000     0.0000     0.0000
H      0.4684    -1.1086     1.3962
C      0.4075    -1.6809    -1.4916
O      0.6319    -2.5625    -2.2812
C     -0.6028     1.3958    -1.7141
O     -0.9241     2.1351    -2.6134
P      2.4358     0.8521    -0.1868
C      3.7653    -0.3341    -0.0610
C      5.0916     0.0695    -0.2752
C      6.1352    -0.8552    -0.1458
C      5.8610    -2.1763     0.2182
C      4.5448    -2.5753     0.4510
C      3.4959    -1.6575     0.3114
C      2.7676     1.8763    -1.6139
C      3.2151     1.2840    -2.8057
C      3.4066     2.0623    -3.9491
C      3.1500     3.4379    -3.9114
C      2.6829     4.0279    -2.7374
C      2.4817     3.2504    -1.5899
C      2.5844     1.8724     1.2671
C      1.2327     2.4741     1.6857
C      1.2679     3.6536     2.4438
C      0.1051     4.1871     2.9647
C     -1.0930     3.5354     2.7493
C     -1.1309     2.3373     2.0176
C     -2.4294     1.5924     1.8294
P     -3.9335     2.0343     2.8810
C     -4.5319     3.6731     2.2610
C     -4.4205     4.8578     3.0158
C     -4.9271     6.0630     2.5158
C     -5.5663     6.0933     1.2715
C     -5.6770     4.9244     0.5155
C     -5.1573     3.7210     1.0057
C     -3.4032     2.1152     4.6490
C     -4.2351     2.7253     5.5997
C     -3.8886     2.7175     6.9544
C     -2.7266     2.0602     7.3762
C     -1.9194     1.4031     6.4434
C     -2.2610     1.4129     5.0881
N      0.0243     1.8335     1.4695
H     -5.2521    -1.3974    -0.6512
H     -5.2353    -0.9778     1.1122
H     -4.7542    -2.6400     0.5790
H      5.3224     1.0954    -0.5343
H      7.1596    -0.5438    -0.3185
H      6.6717    -2.8844     0.3345
H      4.3356    -3.5953     0.7486
H      2.4804    -1.9786     0.4990
H      3.3944     0.2180    -2.8567
H      3.7382     1.6000    -4.8666
H      3.2986     4.0383    -4.8022
H      2.4731     5.0887    -2.7116
H      2.0951     3.7326    -0.7067
H      3.3125     2.6810     1.0626
H      2.9619     1.2496     2.0985
H      2.2110     4.1500     2.6429
H      0.1345     5.0931     3.5518
H     -1.9693     3.9548     3.1944
H     -2.2126     0.5395     2.1170
H     -2.7316     1.6713     0.7658
H     -3.9370     4.8597     3.9825
H     -4.8377     6.9687     3.0970
H     -5.9705     7.0207     0.8965
H     -6.1764     4.9484    -0.4448
H     -5.2513     2.8184     0.4119
H     -5.1575     3.2048     5.2922
H     -4.5269     3.1993     7.6794
H     -2.4660     2.0468     8.4268
H     -1.0398     0.8634     6.7758
H     -1.6417     0.8705     4.3937
73
{"conf": 10, "E": 260.15, "rms": -1.0, "geom": "OH", "total_charge": 0, "CA_charge": 1, "smiles": "C[C:1]#[6N:2]->[Mn+:3]1(<-[3H-:4])(<-[4C-:5]#[O+:6])(<-[5C-:7]#[O+:8])<-[1P:9]([c:10]2[cH:11][cH:12][cH:13][cH:14][cH:15]2)([c:16]2[cH:17][cH:18][cH:19][cH:20][cH:21]2)[CH2:22][c:23]2[cH:24][cH:25][cH:26][c:27]([CH2:28][P:29]([c:30]3[cH:31][cH:32][cH:33][cH:34][cH:35]3)[c:36]3[cH:37][cH:38][cH:39][cH:40][cH:41]3)[2n:42]->12", "smiles3D": "C([C:1]#[6N:2]->[Mn+:3]1(<-[3H-:4])(<-[4C-:5]#[O+:6])(<-[5C-:7]#[O+:8])<-[1P:9]([c:10]2[c:11]([H:46])[c:12]([H:47])[c:13]([H:48])[c:14]([H:49])[c:15]2[H:50])([c:16]2[c:17]([H:51])[c:18]([H:52])[c:19]([H:53])[c:20]([H:54])[c:21]2[H:55])[C:22]([H:56])([H:57])[c:23]2[c:24]([H:58])[c:25]([H:59])[c:26]([H:60])[c:27]([C:28]([P:29]([c:30]3[c:31]([H:63])[c:32]([H:64])[c:33]([H:65])[c:34]([H:66])[c:35]3[H:67])[c:36]3[c:37]([H:68])[c:38]([H:69])[c:39]([H:70])[c:40]([H:71])[c:41]3[H:72])([H:61])[H:62])[2n:42]->12)([H:43])([H:44])[H:45]", "smiles3Dx": "C([C:1]#[6N:2]->[Mn+:3]1(<-[3H-:4])(<-[4C-:5]#[O+:6])(<-[5C-:7]#[O+:8])<-[1P:9]([c:10]2[c:11]([H:46])[c:12]([H:47])[c:13]([H:48])[c:14]([H:49])[c:15]2[H:50])([c:16]2[c:17]([H:51])[c:18]([H:52])[c:19]([H:53])[c:20]([H:54])[c:21]2[H:55])[C:22]([H:56])([H:57])[c:23]2[c:24]([H:58])[c:25]([H:59])[c:26]([H:60])[c:27]([C:28]([P:29]([c:30]3[c:31]([H:63])[c:32]([H:64])[c:33]([H:65])[c:34]([H:66])[c:35]3[H:67])[c:36]3[c:37]([H:68])[c:38]([H:69])[c:39]([H:70])[c:40]([H:71])[c:41]3[H:72])([H:61])[H:62])[2n:42]->12)([H:43])([H:44])[H:45]", "dummies": []}
C      2.1215     1.9220    -3.6206
C      1.2342     1.0164    -2.9452
N      0.6620     0.4845    -2.0219
Mn     0.0000     0.0000     0.0000
H     -1.6440    -0.5388    -0.5565
C      0.7447    -2.1848    -0.0882
O      1.1075    -3.3012    -0.1444
C      2.0175     0.7265     0.4848
O      3.0744     1.3079     0.7245
P     -0.6567    -0.1174     2.5014
C      0.6300     0.2986     3.6032
C      1.3059     1.5266     3.5978
C      2.0698     1.9967     4.6194
C      2.2095     1.2373     5.7866
C      1.7510    -0.0991     5.7764
C      1.0119    -0.5547     4.6969
C     -1.4716    -1.6453     2.8655
C     -1.8394    -1.9343     4.2100
C     -2.3260    -3.2484     4.5186
C     -2.5547    -4.1096     3.4659
C     -2.3840    -3.7510     2.1655
C     -1.8557    -2.4960     1.8756
C     -1.8559     1.2034     2.5485
C     -1.2127     2.2939     1.7622
C     -0.9731     3.5359     2.3266
C     -0.3792     4.5456     1.6087
C     -0.3548     4.4112     0.2018
C     -0.6602     3.1579    -0.3794
C     -1.1531     3.1285    -1.7628
P     -2.5247     4.4040    -1.9627
C     -3.4674     4.1263    -3.4695
C     -4.3299     3.0461    -3.6168
C     -5.3439     3.1010    -4.5726
C     -5.4622     4.2164    -5.3865
C     -4.5729     5.2829    -5.2719
C     -3.5767     5.2250    -4.3193
C     -3.6334     4.4781    -0.4839
C     -4.7690     3.6645    -0.3288
C     -5.5029     3.6837     0.8602
C     -5.0773     4.4934     1.9194
C     -4.0093     5.3584     1.7575
C     -3.3204     5.3816     0.5380
N     -0.8635     2.0925     0.4588
H      1.8363     2.2563    -4.6400
H      3.2003     1.5791    -3.6394
H      2.1870     2.8672    -2.9787
H      1.1740     2.2065     2.7544
H      2.5030     2.9923     4.6012
H      2.7454     1.5956     6.6210
H      1.9291    -0.7362     6.6232
H      0.7174    -1.6176     4.6840
H     -1.6161    -1.2774     5.0653
H     -2.5311    -3.5106     5.5380
H     -2.9540    -5.0983     3.6723
H     -2.5831    -4.3874     1.3438
H     -1.7116    -2.1942     0.8276
H     -2.8318     0.8724     2.1029
H     -2.0042     1.4905     3.6029
H     -1.1331     3.7456     3.3467
H     -0.1031     5.5395     2.0305
H     -0.0470     5.2306    -0.3768
H     -0.3572     3.2681    -2.5504
H     -1.5943     2.1349    -1.9471
H     -4.2443     2.1705    -2.9853
H     -6.0555     2.2851    -4.6464
H     -6.3061     4.3029    -6.0629
H     -4.6462     6.1508    -5.9177
H     -2.9091     6.0617    -4.1850
H     -5.0810     2.9621    -1.0822
H     -6.3895     3.0743     0.9808
H     -5.6350     4.4940     2.8637
H     -3.7016     6.0126     2.5705
H     -2.4947     6.0633     0.4280
73
{"conf": 11, "E": 1030.81, "rms": -1.0, "geom": "OH", "total_charge": 0, "CA_charge": 1, "smiles": "C[C:1]#[6N:2]->[Mn+:3]1(<-[3H-:4])(<-[4C-:5]#[O+:6])(<-[5C-:7]#[O+:8])<-[1P:9]([c:10]2[cH:11][cH:12][cH:13][cH:14][cH:15]2)([c:16]2[cH:17][cH:18][cH:19][cH:20][cH:21]2)[CH2:22][c:23]2[cH:24][cH:25][cH:26][c:27]([CH2:28][P:29]([c:30]3[cH:31][cH:32][cH:33][cH:34][cH:35]3)[c:36]3[cH:37][cH:38][cH:39][cH:40][cH:41]3)[2n:42]->12", "smiles3D": "C([C:1]#[6N:2]->[Mn+:3]1(<-[3H-:4])(<-[4C-:5]#[O+:6])(<-[5C-:7]#[O+:8])<-[1P:9]([c:10]2[c:11]([H:46])[c:12]([H:47])[c:13]([H:48])[c:14]([H:49])[c:15]2[H:50])([c:16]2[c:17]([H:51])[c:18]([H:52])[c:19]([H:53])[c:20]([H:54])[c:21]2[H:55])[C:22]([H:56])([H:57])[c:23]2[c:24]([H:58])[c:25]([H:59])[c:26]([H:60])[c:27]([C:28]([P:29]([c:30]3[c:31]([H:63])[c:32]([H:64])[c:33]([H:65])[c:34]([H:66])[c:35]3[H:67])[c:36]3[c:37]([H:68])[c:38]([H:69])[c:39]([H:70])[c:40]([H:71])[c:41]3[H:72])([H:61])[H:62])[2n:42]->12)([H:43])([H:44])[H:45]", "smiles3Dx": "C([C:1]#[6N:2]->[Mn+:3]1(<-[3H-:4])(<-[4C-:5]#[O+:6])(<-[5C-:7]#[O+:8])<-[1P:9]([c:10]2[c:11]([H:46])[c:12]([H:47])[c:13]([H:48])[c:14]([H:49])[c:15]2[H:50])([c:16]2[c:17]([H:51])[c:18]([H:52])[c:19]([H:53])[c:20]([H:54])[c:21]2[H:55])[C:22]([H:56])([H:57])[c:23]2[c:24]([H:58])[c:25]([H:59])[c:26]([H:60])[c:27]([C:28]([P:29]([c:30]3[c:31]([H:63])[c:32]([H:64])[c:33]([H:65])[c:34]([H:66])[c:35]3[H:67])[c:36]3[c:37]([H:68])[c:38]([H:69])[c:39]([H:70])[c:40]([H:71])[c:41]3[H:72])([H:61])[H:62])[2n:42]->12)([H:43])([H:44])[H:45]", "dummies": []}
C     -0.7316    -2.4386    -4.2335
C     -0.8037    -1.5864    -3.0282
N     -0.7089    -0.9662    -1.9516
Mn     0.0000     0.0000     0.0000
H     -1.8158    -0.0380     0.1492
C      0.8734    -2.0216    -0.9357
O      1.2571    -3.1003    -1.3780
C      2.3205    -0.1456    -0.2801
O      3.5581    -0.2316    -0.3186
P      0.9865    -0.5305     2.0812
C      2.5534    -1.1171     2.5127
C      2.6023    -2.5189     2.7021
C      3.1880    -3.0245     3.8106
C      3.8450    -2.2049     4.7627
C      3.9689    -0.7956     4.5049
C      3.3662    -0.2610     3.3837
C      0.8657     1.3842     1.7121
C      2.0669     2.1673     1.2947
C      1.8758     3.4563     0.7658
C      0.6653     4.0791     0.6301
C     -0.4050     3.4772     1.2389
C     -0.4058     2.1012     1.6632
C     -0.2260    -1.9396     1.7615
C     -1.1375    -1.5419     2.6140
C     -2.4352    -1.8900     2.8868
C     -2.9316    -1.1489     4.0129
C     -2.1771    -0.1528     4.5945
C     -1.0302     0.3677     3.8759
C      0.1898     1.0264     4.6243
P     -0.1677     2.3299     5.9678
C     -1.2430     3.6679     5.2242
C     -0.8716     5.0285     5.3522
C     -1.7736     6.0701     4.9279
C     -2.9919     5.7397     4.3738
C     -3.4332     4.3849     4.2831
C     -2.4986     3.3550     4.7335
C      1.4755     3.2242     5.7054
C      2.2465     3.6825     6.7959
C      3.3718     4.5015     6.6329
C      3.7581     4.9097     5.3342
C      3.0337     4.4617     4.2212
C      1.8770     3.7010     4.4063
N     -0.7488    -0.3157     2.6942
H     -0.1158    -3.3380    -3.9779
H     -1.7759    -2.6554    -4.5005
H     -0.2945    -1.9467    -5.1397
H      2.2763    -3.2724     1.9862
H      3.1943    -4.1074     3.9240
H      4.1535    -2.6463     5.6942
H      4.2528    -0.2184     5.3555
H      3.4114     0.8303     3.2655
H      3.0794     1.7246     1.4033
H      2.7455     3.9647     0.2893
H      0.5992     5.1291     0.3322
H     -1.3608     4.0426     1.3819
H     -1.3597     1.7082     1.8154
H     -0.6634    -1.9917     0.7722
H      0.2055    -3.0133     2.0409
H     -3.1077    -2.5808     2.2162
H     -3.9808    -1.2313     4.3294
H     -2.6170     0.2453     5.5259
H      0.6331     0.1969     5.2314
H      1.0228     1.3205     3.9968
H      0.0900     5.3597     5.7590
H     -1.4832     7.1027     5.0469
H     -3.6911     6.5054     4.0972
H     -4.3748     4.1354     3.9023
H     -2.8818     2.3174     4.7438
H      1.9043     3.3766     7.7478
H      3.9251     4.8696     7.5122
H      4.6256     5.6087     5.1970
H      3.2986     4.8039     3.2085
H      1.2601     3.4752     3.5846
73
{"conf": 12, "E": 137.68, "rms": -1.0, "geom": "OH", "total_charge": 0, "CA_charge": 1, "smiles": "C[C:1]#[6N:2]->[Mn+:3]1(<-[3H-:4])(<-[4C-:5]#[O+:6])(<-[5C-:7]#[O+:8])<-[1P:9]([c:10]2[cH:11][cH:12][cH:13][cH:14][cH:15]2)([c:16]2[cH:17][cH:18][cH:19][cH:20][cH:21]2)[CH2:22][c:23]2[cH:24][cH:25][cH:26][c:27]([CH2:28][P:29]([c:30]3[cH:31][cH:32][cH:33][cH:34][cH:35]3)[c:36]3[cH:37][cH:38][cH:39][cH:40][cH:41]3)[2n:42]->12", "smiles3D": "C([C:1]#[6N:2]->[Mn+:3]1(<-[3H-:4])(<-[4C-:5]#[O+:6])(<-[5C-:7]#[O+:8])<-[1P:9]([c:10]2[c:11]([H:46])[c:12]([H:47])[c:13]([H:48])[c:14]([H:49])[c:15]2[H:50])([c:16]2[c:17]([H:51])[c:18]([H:52])[c:19]([H:53])[c:20]([H:54])[c:21]2[H:55])[C:22]([H:56])([H:57])[c:23]2[c:24]([H:58])[c:25]([H:59])[c:26]([H:60])[c:27]([C:28]([P:29]([c:30]3[c:31]([H:63])[c:32]([H:64])[c:33]([H:65])[c:34]([H:66])[c:35]3[H:67])[c:36]3[c:37]([H:68])[c:38]([H:69])[c:39]([H:70])[c:40]([H:71])[c:41]3[H:72])([H:61])[H:62])[2n:42]->12)([H:43])([H:44])[H:45]", "smiles3Dx": "C([C:1]#[6N:2]->[Mn+:3]1(<-[3H-:4])(<-[4C-:5]#[O+:6])(<-[5C-:7]#[O+:8])<-[1P:9]([c:10]2[c:11]([H:46])[c:12]([H:47])[c:13]([H:48])[c:14]([H:49])[c:15]2[H:50])([c:16]2[c:17]([H:51])[c:18]([H:52])[c:19]([H:53])[c:20]([H:54])[c:21]2[H:55])[C:22]([H:56])([H:57])[c:23]2[c:24]([H:58])[c:25]([H:59])[c:26]([H:60])[c:27]([C:28]([P:29]([c:30]3[c:31]([H:63])[c:32]([H:64])[c:33]([H:65])[c:34]([H:66])[c:35]3[H:67])[c:36]3[c:37]([H:68])[c:38]([H:69])[c:39]([H:70])[c:40]([H:71])[c:41]3[H:72])([H:61])[H:62])[2n:42]->12)([H:43])([H:44])[H:45]", "dummies": []}
C     -3.8130     0.9840     3.0575
C     -2.6816     0.7011     2.1749
N     -1.7390     0.4649     1.4212
Mn     0.0000     0.0000     0.0000
H      0.7268     1.6662     0.2638
C      1.2430    -0.8236     1.7342
O      1.9011    -1.2609     2.6457
C     -0.9512    -2.0583    -0.3070
O     -1.4533    -3.1422    -0.4751
P      1.7862    -0.6163    -1.7781
C      2.6243    -2.1853    -1.5820
C      1.9190    -3.3942    -1.7120
C      2.5760    -4.6165    -1.5333
C      3.9323    -4.6415    -1.2075
C      4.6346    -3.4459    -1.0487
C      3.9851    -2.2212    -1.2286
C      3.0484     0.5941    -2.1494
C      3.3683     1.5855    -1.2125
C      4.3819     2.5100    -1.4832
C      5.0973     2.4338    -2.6802
C      4.8129     1.4218    -3.6004
C      3.7976     0.4976    -3.3347
C      0.7657    -0.7356    -3.2499
C     -0.4433     0.2100    -3.1816
C     -1.0984     0.5148    -4.3844
C     -2.2049     1.3553    -4.3815
C     -2.6187     1.9394    -3.1943
C     -1.9182     1.6716    -2.0055
C     -2.2692     2.4151    -0.7428
P     -2.6993     4.2205    -1.0500
C     -2.0783     5.1583     0.4175
C     -1.8623     4.5515     1.6694
C     -1.4185     5.3169     2.7535
C     -1.1959     6.6889     2.5978
C     -1.4292     7.2986     1.3621
C     -1.8717     6.5377     0.2759
C     -4.5172     4.2168    -0.7202
C     -5.0349     3.8261     0.5250
C     -6.4146     3.8088     0.7380
C     -7.2875     4.1672    -0.2915
C     -6.7788     4.5453    -1.5367
C     -5.3981     4.5732    -1.7506
N     -0.9353     0.7170    -1.9958
H     -4.7117     1.2083     2.4447
H     -3.5742     1.8568     3.6978
H     -4.0145     0.1002     3.6967
H      0.8661    -3.4102    -1.9408
H      2.0273    -5.5440    -1.6399
H      4.4387    -5.5884    -1.0666
H      5.6851    -3.4660    -0.7871
H      4.5490    -1.3087    -1.0772
H      2.8568     1.6338    -0.2631
H      4.6113     3.2831    -0.7611
H      5.8905     3.1441    -2.8825
H      5.3899     1.3436    -4.5132
H      3.6254    -0.3058    -4.0388
H      1.3739    -0.4818    -4.1427
H      0.3960    -1.7735    -3.3598
H     -0.7569     0.0936    -5.3229
H     -2.7227     1.5763    -5.3055
H     -3.4650     2.6139    -3.2126
H     -1.3862     2.4055    -0.0852
H     -3.1237     1.9115    -0.2558
H     -2.0421     3.4981     1.8176
H     -1.2470     4.8476     3.7149
H     -0.8539     7.2819     3.4392
H     -1.2606     8.3619     1.2454
H     -2.0535     7.0250    -0.6765
H     -4.3795     3.5370     1.3297
H     -6.8081     3.5086     1.6985
H     -8.3553     4.1515    -0.1230
H     -7.4586     4.8243    -2.3336
H     -5.0146     4.8603    -2.7211
73
{"conf": 13, "E": 127.97, "rms": -1.0, "geom": "OH", "total_charge": 0, "CA_charge": 1, "smiles": "C[C:1]#[6N:2]->[Mn+:3]1(<-[3H-:4])(<-[4C-:5]#[O+:6])(<-[5C-:7]#[O+:8])<-[1P:9]([c:10]2[cH:11][cH:12][cH:13][cH:14][cH:15]2)([c:16]2[cH:17][cH:18][cH:19][cH:20][cH:21]2)[CH2:22][c:23]2[cH:24][cH:25][cH:26][c:27]([CH2:28][P:29]([c:30]3[cH:31][cH:32][cH:33][cH:34][cH:35]3)[c:36]3[cH:37][cH:38][cH:39][cH:40][cH:41]3)[2n:42]->12", "smiles3D": "C([C:1]#[6N:2]->[Mn+:3]1(<-[3H-:4])(<-[4C-:5]#[O+:6])(<-[5C-:7]#[O+:8])<-[1P:9]([c:10]2[c:11]([H:46])[c:12]([H:47])[c:13]([H:48])[c:14]([H:49])[c:15]2[H:50])([c:16]2[c:17]([H:51])[c:18]([H:52])[c:19]([H:53])[c:20]([H:54])[c:21]2[H:55])[C:22]([H:56])([H:57])[c:23]2[c:24]([H:58])[c:25]([H:59])[c:26]([H:60])[c:27]([C:28]([P:29]([c:30]3[c:31]([H:63])[c:32]([H:64])[c:33]([H:65])[c:34]([H:66])[c:35]3[H:67])[c:36]3[c:37]([H:68])[c:38]([H:69])[c:39]([H:70])[c:40]([H:71])[c:41]3[H:72])([H:61])[H:62])[2n:42]->12)([H:43])([H:44])[H:45]", "smiles3Dx": "C([C:1]#[6N:2]->[Mn+:3]1(<-[3H-:4])(<-[4C-:5]#[O+:6])(<-[5C-:7]#[O+:8])<-[1P:9]([c:10]2[c:11]([H:46])[c:12]([H:47])[c:13]([H:48])[c:14]([H:49])[c:15]2[H:50])([c:16]2[c:17]([H:51])[c:18]([H:52])[c:19]([H:53])[c:20]([H:54])[c:21]2[H:55])[C:22]([H:56])([H:57])[c:23]2[c:24]([H:58])[c:25]([H:59])[c:26]([H:60])[c:27]([C:28]([P:29]([c:30]3[c:31]([H:63])[c:32]([H:64])[c:33]([H:65])[c:34]([H:66])[c:35]3[H:67])[c:36]3[c:37]([H:68])[c:38]([H:69])[c:39]([H:70])[c:40]([H:71])[c:41]3[H:72])([H:61])[H:62])[2n:42]->12)([H:43])([H:44])[H:45]", "dummies": []}
C      4.3237     0.2643     2.4741
C      3.0581     0.1849     1.7457
N      1.9911     0.1221     1.1389
Mn     0.0000     0.0000     0.0000
H      0.4816     1.5340    -0.8943
C      0.9994    -1.2683    -1.6239
O      1.5257    -1.9353    -2.4796
C     -0.6126    -1.9357     1.0653
O     -0.9348    -2.9538     1.6246
P     -2.2753     0.0668    -1.2237
C     -3.3725    -1.3067    -0.9063
C     -4.1823    -1.3280     0.2423
C     -5.0202    -2.4199     0.4892
C     -5.0328    -3.5067    -0.3871
C     -4.2047    -3.5060    -1.5133
C     -3.3723    -2.4128    -1.7704
C     -2.2836     0.3525    -2.9844
C     -3.4932     0.3311    -3.6961
C     -3.4993     0.5586    -5.0756
C     -2.3014     0.8184    -5.7469
C     -1.0975     0.8592    -5.0384
C     -1.0883     0.6345    -3.6590
C     -3.0246     1.5303    -0.5204
C     -2.5197     1.8077     0.9038
C     -3.2687     2.6960     1.6885
C     -2.8605     3.0044     2.9757
C     -1.7385     2.3858     3.5030
C     -1.0248     1.4560     2.7289
C      0.1017     0.6829     3.3510
P     -0.2368     0.1248     5.1143
C      1.4261    -0.6010     5.4635
C      1.9627    -1.6222     4.6613
C      3.2299    -2.1422     4.9412
C      3.9714    -1.6397     6.0148
C      3.4450    -0.6191     6.8112
C      2.1761    -0.0995     6.5359
C     -1.2962    -1.3791     4.8762
C     -2.4578    -1.3050     4.0886
C     -3.2935    -2.4176     3.9544
C     -2.9875    -3.6080     4.6178
C     -1.8548    -3.6809     5.4321
C     -1.0221    -2.5669     5.5771
N     -1.3518     1.2693     1.4106
H      4.1784     0.8584     3.3999
H      5.0886     0.7514     1.8363
H      4.6611    -0.7581     2.7420
H     -4.1695    -0.5125     0.9520
H     -5.6595    -2.4249     1.3632
H     -5.6798    -4.3516    -0.1902
H     -4.2057    -4.3539    -2.1860
H     -2.7268    -2.4340    -2.6404
H     -4.4283     0.1360    -3.1861
H     -4.4317     0.5345    -5.6225
H     -2.3068     0.9936    -6.8143
H     -0.1719     1.0715    -5.5571
H     -0.1525     0.6892    -3.1231
H     -4.1285     1.4041    -0.5070
H     -2.7762     2.4024    -1.1612
H     -4.1650     3.1581     1.2931
H     -3.4289     3.7051     3.5755
H     -1.4475     2.6097     4.5206
H      1.0098     1.3209     3.3503
H      0.2759    -0.2311     2.7699
H      1.4003    -2.0229     3.8280
H      3.6394    -2.9310     4.3233
H      4.9533    -2.0415     6.2290
H      4.0199    -0.2299     7.6418
H      1.7783     0.6927     7.1576
H     -2.7315    -0.3884     3.5888
H     -4.1845    -2.3532     3.3456
H     -3.6359    -4.4686     4.5117
H     -1.6281    -4.5972     5.9631
H     -0.1702    -2.6369     6.2400
73
{"conf": 14, "E": 153.87, "rms": -1.0, "geom": "OH", "total_charge": 0, "CA_charge": 1, "smiles": "C[C:1]#[6N:2]->[Mn+:3]1(<-[3H-:4])(<-[4C-:5]#[O+:6])(<-[5C-:7]#[O+:8])<-[1P:9]([c:10]2[cH:11][cH:12][cH:13][cH:14][cH:15]2)([c:16]2[cH:17][cH:18][cH:19][cH:20][cH:21]2)[CH2:22][c:23]2[cH:24][cH:25][cH:26][c:27]([CH2:28][P:29]([c:30]3[cH:31][cH:32][cH:33][cH:34][cH:35]3)[c:36]3[cH:37][cH:38][cH:39][cH:40][cH:41]3)[2n:42]->12", "smiles3D": "C([C:1]#[6N:2]->[Mn+:3]1(<-[3H-:4])(<-[4C-:5]#[O+:6])(<-[5C-:7]#[O+:8])<-[1P:9]([c:10]2[c:11]([H:46])[c:12]([H:47])[c:13]([H:48])[c:14]([H:49])[c:15]2[H:50])([c:16]2[c:17]([H:51])[c:18]([H:52])[c:19]([H:53])[c:20]([H:54])[c:21]2[H:55])[C:22]([H:56])([H:57])[c:23]2[c:24]([H:58])[c:25]([H:59])[c:26]([H:60])[c:27]([C:28]([P:29]([c:30]3[c:31]([H:63])[c:32]([H:64])[c:33]([H:65])[c:34]([H:66])[c:35]3[H:67])[c:36]3[c:37]([H:68])[c:38]([H:69])[c:39]([H:70])[c:40]([H:71])[c:41]3[H:72])([H:61])[H:62])[2n:42]->12)([H:43])([H:44])[H:45]", "smiles3Dx": "C([C:1]#[6N:2]->[Mn+:3]1(<-[3H-:4])(<-[4C-:5]#[O+:6])(<-[5C-:7]#[O+:8])<-[1P:9]([c:10]2[c:11]([H:46])[c:12]([H:47])[c:13]([H:48])[c:14]([H:49])[c:15]2[H:50])([c:16]2[c:17]([H:51])[c:18]([H:52])[c:19]([H:53])[c:20]([H:54])[c:21]2[H:55])[C:22]([H:56])([H:57])[c:23]2[c:24]([H:58])[c:25]([H:59])[c:26]([H:60])[c:27]([C:28]([P:29]([c:30]3[c:31]([H:63])[c:32]([H:64])[c:33]([H:65])[c:34]([H:66])[c:35]3[H:67])[c:36]3[c:37]([H:68])[c:38]([H:69])[c:39]([H:70])[c:40]([H:71])[c:41]3[H:72])([H:61])[H:62])[2n:42]->12)([H:43])([H:44])[H:45]", "dummies": []}
C      1.3775     1.5739    -4.5204
C      0.9745     1.1111    -3.1935
N      0.6327     0.7170    -2.0805
Mn     0.0000     0.0000     0.0000
H     -1.2458     1.3524     0.1292
C     -1.5876    -1.3588    -0.9235
O     -2.4380    -2.0729    -1.3959
C      1.5746    -1.6490    -0.1965
O      2.3912    -2.5258    -0.2940
P     -0.5765    -0.8184     2.4071
C     -0.2253    -2.5242     2.8287
C     -0.1341    -2.9220     4.1796
C      0.1211    -4.2565     4.5096
C      0.2657    -5.2051     3.4909
C      0.1203    -4.8296     2.1528
C     -0.1517    -3.4974     1.8279
C     -2.2546    -0.4670     2.9247
C     -2.7673     0.8289     2.7624
C     -4.0989     1.1078     3.0882
C     -4.9293     0.0921     3.5735
C     -4.4334    -1.2019     3.7250
C     -3.1006    -1.4860     3.4082
C      0.4929     0.1910     3.4365
C      1.6349     0.8225     2.6256
C      2.8200     1.1437     3.2971
C      3.8156     1.8553     2.6422
C      3.5684     2.3622     1.3718
C      2.3226     2.1384     0.7692
C      1.9252     2.8889    -0.4657
P      1.8937     4.7668    -0.3042
C      3.2956     5.3410     0.7531
C      4.5332     5.5973     0.1430
C      5.6290     6.0039     0.9147
C      5.4868     6.1804     2.2909
C      4.2502     5.9455     2.9081
C      3.1621     5.5084     2.1405
C      0.3548     5.2272     0.6056
C     -0.2006     4.4116     1.6036
C     -1.3576     4.8099     2.2801
C     -1.9494     6.0398     1.9820
C     -1.3970     6.8651     0.9990
C     -0.2452     6.4610     0.3158
N      1.4711     1.2153     1.3156
H      2.4781     1.6410    -4.5603
H      1.0190     0.8559    -5.2875
H      0.9458     2.5723    -4.7167
H     -0.2910    -2.2049     4.9750
H      0.2114    -4.5503     5.5424
H      0.4542    -6.2391     3.7350
H      0.1922    -5.5747     1.3719
H     -0.3117    -3.2314     0.7899
H     -2.1282     1.6177     2.3783
H     -4.4763     2.1171     2.9643
H     -5.9584     0.3186     3.8100
H     -5.0859    -1.9823     4.0998
H     -2.7679    -2.5063     3.5102
H      0.9257    -0.4295     4.2513
H     -0.1004     1.0122     3.8924
H      2.9773     0.8452     4.3260
H      4.7586     2.0723     3.1370
H      4.3317     2.9371     0.8747
H      2.6024     2.6029    -1.3030
H      0.8776     2.6350    -0.7182
H      4.6575     5.4649    -0.9287
H      6.5821     6.1994     0.4369
H      6.3402     6.5006     2.8774
H      4.1520     6.0701     3.9706
H      2.2240     5.3094     2.6320
H      0.2576     3.4725     1.8634
H     -1.7766     4.1729     3.0468
H     -2.8413     6.3499     2.5092
H     -1.8524     7.8210     0.7667
H      0.1677     7.1053    -0.4472
73
{"conf": 15, "E": 145.97, "rms": -1.0, "geom": "OH", "total_charge": 0, "CA_charge": 1, "smiles": "C[C:1]#[6N:2]->[Mn+:3]1(<-[3H-:4])(<-[4C-:5]#[O+:6])(<-[5C-:7]#[O+:8])<-[1P:9]([c:10]2[cH:11][cH:12][cH:13][cH:14][cH:15]2)([c:16]2[cH:17][cH:18][cH:19][cH:20][cH:21]2)[CH2:22][c:23]2[cH:24][cH:25][cH:26][c:27]([CH2:28][P:29]([c:30]3[cH:31][cH:32][cH:33][cH:34][cH:35]3)[c:36]3[cH:37][cH:38][cH:39][cH:40][cH:41]3)[2n:42]->12", "smiles3D": "C([C:1]#[6N:2]->[Mn+:3]1(<-[3H-:4])(<-[4C-:5]#[O+:6])(<-[5C-:7]#[O+:8])<-[1P:9]([c:10]2[c:11]([H:46])[c:12]([H:47])[c:13]([H:48])[c:14]([H:49])[c:15]2[H:50])([c:16]2[c:17]([H:51])[c:18]([H:52])[c:19]([H:53])[c:20]([H:54])[c:21]2[H:55])[C:22]([H:56])([H:57])[c:23]2[c:24]([H:58])[c:25]([H:59])[c:26]([H:60])[c:27]([C:28]([P:29]([c:30]3[c:31]([H:63])[c:32]([H:64])[c:33]([H:65])[c:34]([H:66])[c:35]3[H:67])[c:36]3[c:37]([H:68])[c:38]([H:69])[c:39]([H:70])[c:40]([H:71])[c:41]3[H:72])([H:61])[H:62])[2n:42]->12)([H:43])([H:44])[H:45]", "smiles3Dx": "C([C:1]#[6N:2]->[Mn+:3]1(<-[3H-:4])(<-[4C-:5]#[O+:6])(<-[5C-:7]#[O+:8])<-[1P:9]([c:10]2[c:11]([H:46])[c:12]([H:47])[c:13]([H:48])[c:14]([H:49])[c:15]2[H:50])([c:16]2[c:17]([H:51])[c:18]([H:52])[c:19]([H:53])[c:20]([H:54])[c:21]2[H:55])[C:22]([H:56])([H:57])[c:23]2[c:24]([H:58])[c:25]([H:59])[c:26]([H:60])[c:27]([C:28]([P:29]([c:30]3[c:31]([H:63])[c:32]([H:64])[c:33]([H:65])[c:34]([H:66])[c:35]3[H:67])[c:36]3[c:37]([H:68])[c:38]([H:69])[c:39]([H:70])[c:40]([H:71])[c:41]3[H:72])([H:61])[H:62])[2n:42]->12)([H:43])([H:44])[H:45]", "dummies": []}
C     -2.6025    -2.0427    -3.7162
C     -1.8552    -1.4932    -2.5891
N     -1.2131    -1.0067    -1.6625
Mn     0.0000     0.0000     0.0000
H      1.5747    -0.5969    -0.7356
C      0.0884     1.8654    -1.3193
O      0.1277     2.8503    -2.0156
C     -1.9733     0.7536     0.8800
O     -3.0150     1.1584     1.3401
P      1.3058     1.1218     1.9612
C      0.3650     2.1480     3.0855
C      0.7627     3.4730     3.3631
C      0.0276     4.2478     4.2653
C     -1.1006     3.7086     4.8970
C     -1.5006     2.3937     4.6302
C     -0.7656     1.6127     3.7333
C      2.8275     1.9830     1.5888
C      2.8561     2.9218     0.5446
C      4.0346     3.6182     0.2580
C      5.1895     3.3843     1.0086
C      5.1611     2.4695     2.0673
C      3.9824     1.7770     2.3652
C      1.7502    -0.3244     2.9180
C      0.6682    -1.3954     2.7966
C      0.3530    -2.1550     3.9312
C     -0.5392    -3.2117     3.8313
C     -1.0097    -3.5937     2.5828
C     -0.6069    -2.8747     1.4397
C     -0.8490    -3.4608     0.0776
P     -0.3803    -5.2787     0.0495
C      1.3951    -5.2097    -0.4521
C      2.3885    -5.3941     0.5188
C      3.7420    -5.3133     0.1747
C      4.1071    -5.0456    -1.1485
C      3.1231    -4.8561    -2.1222
C      1.7733    -4.9293    -1.7723
C     -1.2754    -6.0143    -1.3857
C     -1.5827    -5.2657    -2.5243
C     -2.2938    -5.8481    -3.5736
C     -2.6957    -7.1780    -3.4889
C     -2.3727    -7.9353    -2.3629
C     -1.6567    -7.3596    -1.3147
N      0.0853    -1.7022     1.5866
H     -1.8907    -2.4695    -4.4526
H     -3.1918    -1.2321    -4.1924
H     -3.2879    -2.8377    -3.3575
H      1.6359     3.9159     2.8903
H      0.3413     5.2580     4.4915
H     -1.6723     4.3209     5.5852
H     -2.3827     1.9847     5.1098
H     -1.0817     0.5962     3.5386
H      1.9622     3.1455    -0.0236
H      4.0469     4.3498    -0.5360
H      6.1016     3.9247     0.7866
H      6.0483     2.3049     2.6662
H      3.9782     1.1067     3.2207
H      1.8854    -0.0307     3.9856
H      2.7083    -0.7452     2.5340
H      0.7926    -1.9278     4.8925
H     -0.8095    -3.7792     4.7148
H     -1.6447    -4.4699     2.5016
H     -1.9176    -3.3516    -0.1746
H     -0.2164    -2.9530    -0.6729
H      2.1133    -5.5831     1.5430
H      4.5038    -5.4509     0.9377
H      5.1530    -4.9943    -1.4182
H      3.4100    -4.6313    -3.1465
H      1.0383    -4.7523    -2.5370
H     -1.2829    -4.2300    -2.5902
H     -2.5362    -5.2633    -4.4501
H     -3.2324    -7.6390    -4.3078
H     -2.6618    -8.9766    -2.3087
H     -1.4190    -7.9509    -0.4363
73
{"conf": 16, "E": 156.9, "rms": -1.0, "geom": "OH", "total_charge": 0, "CA_charge": 1, "smiles": "C[C:1]#[6N:2]->[Mn+:3]1(<-[3H-:4])(<-[4C-:5]#[O+:6])(<-[5C-:7]#[O+:8])<-[1P:9]([c:10]2[cH:11][cH:12][cH:13][cH:14][cH:15]2)([c:16]2[cH:17][cH:18][cH:19][cH:20][cH:21]2)[CH2:22][c:23]2[cH:24][cH:25][cH:26][c:27]([CH2:28][P:29]([c:30]3[cH:31][cH:32][cH:33][cH:34][cH:35]3)[c:36]3[cH:37][cH:38][cH:39][cH:40][cH:41]3)[2n:42]->12", "smiles3D": "C([C:1]#[6N:2]->[Mn+:3]1(<-[3H-:4])(<-[4C-:5]#[O+:6])(<-[5C-:7]#[O+:8])<-[1P:9]([c:10]2[c:11]([H:46])[c:12]([H:47])[c:13]([H:48])[c:14]([H:49])[c:15]2[H:50])([c:16]2[c:17]([H:51])[c:18]([H:52])[c:19]([H:53])[c:20]([H:54])[c:21]2[H:55])[C:22]([H:56])([H:57])[c:23]2[c:24]([H:58])[c:25]([H:59])[c:26]([H:60])[c:27]([C:28]([P:29]([c:30]3[c:31]([H:63])[c:32]([H:64])[c:33]([H:65])[c:34]([H:66])[c:35]3[H:67])[c:36]3[c:37]([H:68])[c:38]([H:69])[c:39]([H:70])[c:40]([H:71])[c:41]3[H:72])([H:61])[H:62])[2n:42]->12)([H:43])([H:44])[H:45]", "smiles3Dx": "C([C:1]#[6N:2]->[Mn+:3]1(<-[3H-:4])(<-[4C-:5]#[O+:6])(<-[5C-:7]#[O+:8])<-[1P:9]([c:10]2[c:11]([H:46])[c:12]([H:47])[c:13]([H:48])[c:14]([H:49])[c:15]2[H:50])([c:16]2[c:17]([H:51])[c:18]([H:52])[c:19]([H:53])[c:20]([H:54])[c:21]2[H:55])[C:22]([H:56])([H:57])[c:23]2[c:24]([H:58])[c:25]([H:59])[c:26]([H:60])[c:27]([C:28]([P:29]([c:30]3[c:31]([H:63])[c:32]([H:64])[c:33]([H:65])[c:34]([H:66])[c:35]3[H:67])[c:36]3[c:37]([H:68])[c:38]([H:69])[c:39]([H:70])[c:40]([H:71])[c:41]3[H:72])([H:61])[H:62])[2n:42]->12)([H:43])([H:44])[H:45]", "dummies": []}
C     -2.6456     4.1890     0.5206
C     -1.8749     2.9637     0.3693
N     -1.2156     1.9329     0.2347
Mn     0.0000     0.0000     0.0000
H      0.3538     0.0911     1.8000
C     -1.8638    -1.2573     0.4206
O     -2.8458    -1.9237     0.6542
C     -0.4981    -0.1106    -2.2293
O     -0.7854    -0.1647    -3.4036
P      1.5222    -2.0992    -0.2302
C      1.9511    -2.9513     1.2843
C      2.1226    -2.2166     2.4673
C      2.5221    -2.8509     3.6456
C      2.7751    -4.2248     3.6538
C      2.6467    -4.9618     2.4688
C      2.2611    -4.3279     1.2803
C      0.9580    -3.3313    -1.4037
C      0.0126    -4.2898    -0.9900
C     -0.4449    -5.2674    -1.8736
C     -0.0058    -5.2680    -3.1929
C      0.8722    -4.2747    -3.6393
C      1.3331    -3.2952    -2.7612
C      3.0813    -1.3869    -0.7701
C      3.1772     0.0704    -0.3367
C      4.4307     0.5937     0.0177
C      4.5527     1.9558     0.2665
C      3.4792     2.8072     0.0152
C      2.2724     2.2707    -0.4548
C      1.2413     3.1706    -1.0785
P      1.8085     4.0823    -2.6335
C      1.5516     2.8889    -4.0264
C      0.9652     3.3557    -5.2090
C      0.7369     2.4813    -6.2789
C      1.1060     1.1344    -6.1736
C      1.7077     0.6686    -4.9987
C      1.9168     1.5361    -3.9226
C      3.6417     4.3764    -2.5332
C      4.5844     3.4462    -3.0125
C      5.9574     3.6766    -2.8490
C      6.3999     4.8397    -2.2119
C      5.4740     5.7730    -1.7478
C      4.1061     5.5487    -1.9177
N      2.0914     0.9185    -0.4313
H     -2.8714     4.6104    -0.4769
H     -2.0593     4.9216     1.1175
H     -3.6143     3.9627     1.0226
H      2.0049    -1.1498     2.4782
H      2.6310    -2.2658     4.5531
H      3.0704    -4.7136     4.5737
H      2.8731    -6.0231     2.4612
H      2.2266    -4.9230     0.3665
H     -0.3750    -4.2718     0.0257
H     -1.1616    -6.0115    -1.5446
H     -0.3680    -6.0227    -3.8825
H      1.1920    -4.2663    -4.6730
H      1.9663    -2.5219    -3.1610
H      3.9137    -1.9661    -0.3287
H      3.1619    -1.4237    -1.8636
H      5.3082    -0.0399     0.0854
H      5.4977     2.3715     0.5796
H      3.5982     3.8721     0.1548
H      0.9200     3.9227    -0.3364
H      0.3715     2.5838    -1.4159
H      0.6849     4.4014    -5.2981
H      0.2690     2.8417    -7.1853
H      0.9322     0.4633    -7.0048
H      1.9794    -0.3730    -4.9235
H      2.3765     1.1409    -3.0278
H      4.2736     2.5207    -3.4811
H      6.6690     2.9480    -3.2186
H      7.4561     5.0100    -2.0911
H      5.8097     6.6680    -1.2413
H      3.3972     6.2655    -1.5301
73
{"conf": 17, "E": 138.71, "rms": -1.0, "geom": "OH", "total_charge": 0, "CA_charge": 1, "smiles": "C[C:1]#[6N:2]->[Mn+:3]1(<-[3H-:4])(<-[4C-:5]#[O+:6])(<-[5C-:7]#[O+:8])<-[1P:9]([c:10]2[cH:11][cH:12][cH:13][cH:14][cH:15]2)([c:16]2[cH:17][cH:18][cH:19][cH:20][cH:21]2)[CH2:22][c:23]2[cH:24][cH:25][cH:26][c:27]([CH2:28][P:29]([c:30]3[cH:31][cH:32][cH:33][cH:34][cH:35]3)[c:36]3[cH:37][cH:38][cH:39][cH:40][cH:41]3)[2n:42]->12", "smiles3D": "C([C:1]#[6N:2]->[Mn+:3]1(<-[3H-:4])(<-[4C-:5]#[O+:6])(<-[5C-:7]#[O+:8])<-[1P:9]([c:10]2[c:11]([H:46])[c:12]([H:47])[c:13]([H:48])[c:14]([H:49])[c:15]2[H:50])([c:16]2[c:17]([H:51])[c:18]([H:52])[c:19]([H:53])[c:20]([H:54])[c:21]2[H:55])[C:22]([H:56])([H:57])[c:23]2[c:24]([H:58])[c:25]([H:59])[c:26]([H:60])[c:27]([C:28]([P:29]([c:30]3[c:31]([H:63])[c:32]([H:64])[c:33]([H:65])[c:34]([H:66])[c:35]3[H:67])[c:36]3[c:37]([H:68])[c:38]([H:69])[c:39]([H:70])[c:40]([H:71])[c:41]3[H:72])([H:61])[H:62])[2n:42]->12)([H:43])([H:44])[H:45]", "smiles3Dx": "C([C:1]#[6N:2]->[Mn+:3]1(<-[3H-:4])(<-[4C-:5]#[O+:6])(<-[5C-:7]#[O+:8])<-[1P:9]([c:10]2[c:11]([H:46])[c:12]([H:47])[c:13]([H:48])[c:14]([H:49])[c:15]2[H:50])([c:16]2[c:17]([H:51])[c:18]([H:52])[c:19]([H:53])[c:20]([H:54])[c:21]2[H:55])[C:22]([H:56])([H:57])[c:23]2[c:24]([H:58])[c:25]([H:59])[c:26]([H:60])[c:27]([C:28]([P:29]([c:30]3[c:31]([H:63])[c:32]([H:64])[c:33]([H:65])[c:34]([H:66])[c:35]3[H:67])[c:36]3[c:37]([H:68])[c:38]([H:69])[c:39]([H:70])[c:40]([H:71])[c:41]3[H:72])([H:61])[H:62])[2n:42]->12)([H:43])([H:44])[H:45]", "dummies": []}
C     -1.2802     3.2574     3.5509
C     -0.8903     2.3013     2.5152
N     -0.5701     1.5008     1.6410
Mn     0.0000     0.0000     0.0000
H      0.3076    -1.2384     1.3256
C     -2.1618    -0.7375    -0.1206
O     -3.3005    -1.1297    -0.1868
C     -0.4653     1.4998    -1.6752
O     -0.7125     2.2884    -2.5538
P      0.9121    -1.7207    -1.7164
C      0.0696    -3.2888    -1.8625
C     -1.2916    -3.3056    -2.2011
C     -1.9595    -4.5210    -2.3827
C     -1.2689    -5.7255    -2.2442
C      0.0931    -5.7178    -1.9249
C      0.7666    -4.5044    -1.7426
C      1.2917    -1.1363    -3.3632
C      1.1012    -1.9631    -4.4860
C      1.4298    -1.4978    -5.7635
C      1.9572    -0.2144    -5.9291
C      2.1585     0.6062    -4.8172
C      1.8344     0.1471    -3.5384
C      2.5021    -2.0030    -0.9493
C      3.0911    -0.6730    -0.4606
C      4.4830    -0.5309    -0.4535
C      5.0490     0.7060    -0.1795
C      4.2265     1.8015     0.0420
C      2.8303     1.6390     0.0712
C      1.9516     2.8563     0.0044
P      2.4094     4.1779     1.2569
C      3.5022     5.2831     0.2550
C      3.0806     5.8235    -0.9723
C      3.9385     6.6462    -1.7111
C      5.2165     6.9388    -1.2266
C      5.6365     6.4122    -0.0019
C      4.7822     5.5873     0.7368
C      0.9013     5.2424     1.3620
C      0.7652     6.0941     2.4682
C     -0.3525     6.9252     2.5876
C     -1.3398     6.9160     1.5985
C     -1.2080     6.0814     0.4863
C     -0.0890     5.2498     0.3630
N      2.2916     0.3891    -0.0883
H     -1.8533     4.0875     3.0901
H     -1.9126     2.7493     4.3072
H     -0.3698     3.6632     4.0388
H     -1.8311    -2.3788    -2.3497
H     -3.0113    -4.5253    -2.6439
H     -1.7838    -6.6659    -2.3945
H      0.6301    -6.6534    -1.8324
H      1.8237    -4.5289    -1.5231
H      0.7096    -2.9651    -4.3851
H      1.2819    -2.1362    -6.6236
H      2.2126     0.1425    -6.9182
H      2.5749     1.5970    -4.9442
H      2.0106     0.7964    -2.6923
H      3.1882    -2.4730    -1.6907
H      2.3760    -2.6842    -0.0800
H      5.1278    -1.3643    -0.7095
H      6.1220     0.8312    -0.2147
H      4.6802     2.7753     0.1377
H      0.9153     2.5706     0.1881
H      1.9957     3.2623    -1.0263
H      2.0968     5.6086    -1.3637
H      3.6100     7.0540    -2.6570
H      5.8770     7.5760    -1.8010
H      6.6275     6.6397     0.3691
H      5.1219     5.1813     1.6811
H      1.5245     6.1110     3.2398
H     -0.4545     7.5778     3.4464
H     -2.2057     7.5571     1.6911
H     -1.9679     6.0803    -0.2852
H     -0.0036     4.6279    -0.5148
73
{"conf": 18, "E": 304.98, "rms": -1.0, "geom": "OH", "total_charge": 0, "CA_charge": 1, "smiles": "C[C:1]#[6N:2]->[Mn+:3]1(<-[3H-:4])(<-[4C-:5]#[O+:6])(<-[5C-:7]#[O+:8])<-[1P:9]([c:10]2[cH:11][cH:12][cH:13][cH:14][cH:15]2)([c:16]2[cH:17][cH:18][cH:19][cH:20][cH:21]2)[CH2:22][c:23]2[cH:24][cH:25][cH:26][c:27]([CH2:28][P:29]([c:30]3[cH:31][cH:32][cH:33][cH:34][cH:35]3)[c:36]3[cH:37][cH:38][cH:39][cH:40][cH:41]3)[2n:42]->12", "smiles3D": "C([C:1]#[6N:2]->[Mn+:3]1(<-[3H-:4])(<-[4C-:5]#[O+:6])(<-[5C-:7]#[O+:8])<-[1P:9]([c:10]2[c:11]([H:46])[c:12]([H:47])[c:13]([H:48])[c:14]([H:49])[c:15]2[H:50])([c:16]2[c:17]([H:51])[c:18]([H:52])[c:19]([H:53])[c:20]([H:54])[c:21]2[H:55])[C:22]([H:56])([H:57])[c:23]2[c:24]([H:58])[c:25]([H:59])[c:26]([H:60])[c:27]([C:28]([P:29]([c:30]3[c:31]([H:63])[c:32]([H:64])[c:33]([H:65])[c:34]([H:66])[c:35]3[H:67])[c:36]3[c:37]([H:68])[c:38]([H:69])[c:39]([H:70])[c:40]([H:71])[c:41]3[H:72])([H:61])[H:62])[2n:42]->12)([H:43])([H:44])[H:45]", "smiles3Dx": "C([C:1]#[6N:2]->[Mn+:3]1(<-[3H-:4])(<-[4C-:5]#[O+:6])(<-[5C-:7]#[O+:8])<-[1P:9]([c:10]2[c:11]([H:46])[c:12]([H:47])[c:13]([H:48])[c:14]([H:49])[c:15]2[H:50])([c:16]2[c:17]([H:51])[c:18]([H:52])[c:19]([H:53])[c:20]([H:54])[c:21]2[H:55])[C:22]([H:56])([H:57])[c:23]2[c:24]([H:58])[c:25]([H:59])[c:26]([H:60])[c:27]([C:28]([P:29]([c:30]3[c:31]([H:63])[c:32]([H:64])[c:33]([H:65])[c:34]([H:66])[c:35]3[H:67])[c:36]3[c:37]([H:68])[c:38]([H:69])[c:39]([H:70])[c:40]([H:71])[c:41]3[H:72])([H:61])[H:62])[2n:42]->12)([H:43])([H:44])[H:45]", "dummies": []}
C      1.9371     0.8782     3.9654
C      1.1488     0.1315     3.0243
N      0.5541    -0.1874     2.0154
Mn     0.0000     0.0000     0.0000
H     -0.8175    -1.6488    -0.0339
C     -1.9661     0.9654     0.4209
O     -3.0839     1.4808     0.5318
C      1.1019     1.8845     0.2460
O      1.9410     2.6637     0.3569
P     -0.3797     0.2010    -2.5521
C      0.3954     1.5306    -3.4757
C      1.4798     2.2104    -2.9915
C      2.2276     3.0892    -3.7939
C      1.8709     3.2936    -5.1467
C      0.7649     2.5961    -5.6256
C      0.0950     1.6490    -4.8526
C     -2.1143     0.0786    -2.9015
C     -2.8951     1.2409    -3.0289
C     -4.2735     1.1923    -2.8386
C     -4.9227    -0.0112    -2.6473
C     -4.1625    -1.1674    -2.4407
C     -2.7665    -1.0734    -2.4955
C      0.4667    -1.2272    -3.1026
C      1.8293    -1.1325    -2.3384
C      3.0329    -0.8773    -3.0235
C      4.2253    -0.7194    -2.3344
C      4.2356    -1.3069    -1.0807
C      2.9609    -1.4687    -0.3782
C      2.8377    -2.3434     0.7804
P      4.1730    -2.3480     2.1208
C      4.7214    -0.6697     2.6458
C      5.5291    -0.6484     3.7744
C      6.3719     0.4384     4.0058
C      6.2620     1.5857     3.2344
C      5.3330     1.6468     2.2169
C      4.6776     0.4684     1.8242
C      5.6193    -3.1185     1.3036
C      6.8771    -2.5470     1.4419
C      7.8465    -2.7785     0.4620
C      7.5658    -3.5730    -0.6325
C      6.3754    -4.2904    -0.6567
C      5.4241    -4.1304     0.3681
N      1.8546    -0.9834    -1.0117
H      2.5925     1.5892     3.3610
H      1.3674     1.6276     4.5880
H      2.6414     0.3411     4.6587
H      1.9615     1.9009    -2.0889
H      3.0486     3.6101    -3.3560
H      2.4231     4.0237    -5.7249
H      0.5989     2.6161    -6.7105
H     -0.7263     1.1119    -5.2930
H     -2.4274     2.1964    -3.1431
H     -4.8490     2.0840    -2.9028
H     -5.9812    -0.0599    -2.5147
H     -4.6421    -2.0753    -2.1736
H     -2.2240    -1.9498    -2.1726
H     -0.0234    -2.2043    -2.8381
H      0.6504    -1.2082    -4.2104
H      3.0752    -0.5296    -4.0424
H      5.2290    -0.4679    -2.8512
H      5.1791    -1.3738    -0.5696
H      1.9507    -2.1765     1.3048
H      2.7771    -3.3841     0.4310
H      5.6482    -1.5165     4.4181
H      7.0847     0.4070     4.8011
H      6.8953     2.4294     3.4235
H      5.2364     2.5317     1.6181
H      3.9715     0.5511     1.0316
H      7.1164    -1.8540     2.2273
H      8.7762    -2.2725     0.5457
H      8.2886    -3.6706    -1.4378
H      6.1791    -4.9757    -1.4463
H      4.5059    -4.6895     0.3032
73
{"conf": 19, "E": 150.36, "rms": -1.0, "geom": "OH", "total_charge": 0, "CA_charge": 1, "smiles": "C[C:1]#[6N:2]->[Mn+:3]1(<-[3H-:4])(<-[4C-:5]#[O+:6])(<-[5C-:7]#[O+:8])<-[1P:9]([c:10]2[cH:11][cH:12][cH:13][cH:14][cH:15]2)([c:16]2[cH:17][cH:18][cH:19][cH:20][cH:21]2)[CH2:22][c:23]2[cH:24][cH:25][cH:26][c:27]([CH2:28][P:29]([c:30]3[cH:31][cH:32][cH:33][cH:34][cH:35]3)[c:36]3[cH:37][cH:38][cH:39][cH:40][cH:41]3)[2n:42]->12", "smiles3D": "C([C:1]#[6N:2]->[Mn+:3]1(<-[3H-:4])(<-[4C-:5]#[O+:6])(<-[5C-:7]#[O+:8])<-[1P:9]([c:10]2[c:11]([H:46])[c:12]([H:47])[c:13]([H:48])[c:14]([H:49])[c:15]2[H:50])([c:16]2[c:17]([H:51])[c:18]([H:52])[c:19]([H:53])[c:20]([H:54])[c:21]2[H:55])[C:22]([H:56])([H:57])[c:23]2[c:24]([H:58])[c:25]([H:59])[c:26]([H:60])[c:27]([C:28]([P:29]([c:30]3[c:31]([H:63])[c:32]([H:64])[c:33]([H:65])[c:34]([H:66])[c:35]3[H:67])[c:36]3[c:37]([H:68])[c:38]([H:69])[c:39]([H:70])[c:40]([H:71])[c:41]3[H:72])([H:61])[H:62])[2n:42]->12)([H:43])([H:44])[H:45]", "smiles3Dx": "C([C:1]#[6N:2]->[Mn+:3]1(<-[3H-:4])(<-[4C-:5]#[O+:6])(<-[5C-:7]#[O+:8])<-[1P:9]([c:10]2[c:11]([H:46])[c:12]([H:47])[c:13]([H:48])[c:14]([H:49])[c:15]2[H:50])([c:16]2[c:17]([H:51])[c:18]([H:52])[c:19]([H:53])[c:20]([H:54])[c:21]2[H:55])[C:22]([H:56])([H:57])[c:23]2[c:24]([H:58])[c:25]([H:59])[c:26]([H:60])[c:27]([C:28]([P:29]([c:30]3[c:31]([H:63])[c:32]([H:64])[c:33]([H:65])[c:34]([H:66])[c:35]3[H:67])[c:36]3[c:37]([H:68])[c:38]([H:69])[c:39]([H:70])[c:40]([H:71])[c:41]3[H:72])([H:61])[H:62])[2n:42]->12)([H:43])([H:44])[H:45]", "dummies": []}
C     -2.4881    -4.3019     0.3995
C     -1.7423    -3.0491     0.3080
N     -1.1335    -1.9842     0.2214
Mn     0.0000     0.0000     0.0000
H      1.2574    -0.5117     1.2436
C      1.2275    -1.0146    -1.6417
O      1.8696    -1.5548    -2.5056
C     -1.5925     0.6098    -1.5276
O     -2.4401     0.9221    -2.3302
P      1.2154     2.2525    -0.4348
C      2.9955     2.1963    -0.2864
C      3.8255     2.6971    -1.3074
C      5.2167     2.6047    -1.1882
C      5.7844     2.0139    -0.0534
C      4.9664     1.5086     0.9604
C      3.5760     1.6041     0.8468
C      0.8297     3.0634    -1.9916
C      0.7060     4.4687    -2.0943
C      0.4272     5.0584    -3.3314
C      0.3099     4.2681    -4.4754
C      0.4828     2.8821    -4.3923
C      0.7343     2.2849    -3.1541
C      0.6328     3.2552     0.9305
C     -0.7011     2.7510     1.4865
C     -1.5030     3.6974     2.1408
C     -2.5122     3.2841     2.9899
C     -2.6613     1.9351     3.2531
C     -1.8998     0.9800     2.5477
C     -1.8704    -0.4481     3.0413
P     -3.4044    -1.0111     3.9926
C     -4.7732    -0.6587     2.7962
C     -5.9409    -0.0457     3.2685
C     -7.0061     0.2103     2.3997
C     -6.9154    -0.1495     1.0513
C     -5.7544    -0.7651     0.5718
C     -4.6906    -1.0247     1.4428
C     -3.2905    -2.8491     3.9305
C     -4.4520    -3.6256     3.8013
C     -4.3816    -5.0213     3.8619
C     -3.1548    -5.6510     4.0861
C     -2.0002    -4.8836     4.2501
C     -2.0666    -3.4879     4.1777
N     -0.9976     1.4059     1.5976
H     -2.1033    -5.0120    -0.3604
H     -2.3619    -4.7337     1.4119
H     -3.5640    -4.0867     0.2096
H      3.4195     3.1551    -2.2019
H      5.8621     2.9870    -1.9730
H      6.8624     1.9416     0.0373
H      5.4039     1.0458     1.8362
H      2.9472     1.2098     1.6366
H      0.8540     5.1330    -1.2615
H      0.3090     6.1330    -3.4014
H      0.1213     4.7280    -5.4344
H      0.4275     2.2734    -5.2876
H      0.8733     1.2102    -3.1084
H      1.3892     3.2191     1.7422
H      0.5200     4.3004     0.6167
H     -1.3033     4.7582     2.0509
H     -3.1060     4.0123     3.5235
H     -3.3567     1.6646     4.0322
H     -0.9897    -0.5637     3.7061
H     -1.7542    -1.1187     2.2108
H     -6.0271     0.2318     4.3121
H     -7.9119     0.6791     2.7727
H     -7.7421     0.0491     0.3762
H     -5.6827    -1.0487    -0.4676
H     -3.8102    -1.5117     1.0625
H     -5.4183    -3.1591     3.6565
H     -5.2818    -5.6161     3.7518
H     -3.1030    -6.7305     4.1457
H     -1.0500    -5.3713     4.4400
H     -1.1670    -2.9109     4.3370
73
{"conf": 20, "E": 1017.08, "rms": -1.0, "geom": "OH", "total_charge": 0, "CA_charge": 1, "smiles": "C[C:1]#[6N:2]->[Mn+:3]1(<-[3H-:4])(<-[4C-:5]#[O+:6])(<-[5C-:7]#[O+:8])<-[1P:9]([c:10]2[cH:11][cH:12][cH:13][cH:14][cH:15]2)([c:16]2[cH:17][cH:18][cH:19][cH:20][cH:21]2)[CH2:22][c:23]2[cH:24][cH:25][cH:26][c:27]([CH2:28][P:29]([c:30]3[cH:31][cH:32][cH:33][cH:34][cH:35]3)[c:36]3[cH:37][cH:38][cH:39][cH:40][cH:41]3)[2n:42]->12", "smiles3D": "C([C:1]#[6N:2]->[Mn+:3]1(<-[3H-:4])(<-[4C-:5]#[O+:6])(<-[5C-:7]#[O+:8])<-[1P:9]([c:10]2[c:11]([H:46])[c:12]([H:47])[c:13]([H:48])[c:14]([H:49])[c:15]2[H:50])([c:16]2[c:17]([H:51])[c:18]([H:52])[c:19]([H:53])[c:20]([H:54])[c:21]2[H:55])[C:22]([H:56])([H:57])[c:23]2[c:24]([H:58])[c:25]([H:59])[c:26]([H:60])[c:27]([C:28]([P:29]([c:30]3[c:31]([H:63])[c:32]([H:64])[c:33]([H:65])[c:34]([H:66])[c:35]3[H:67])[c:36]3[c:37]([H:68])[c:38]([H:69])[c:39]([H:70])[c:40]([H:71])[c:41]3[H:72])([H:61])[H:62])[2n:42]->12)([H:43])([H:44])[H:45]", "smiles3Dx": "C([C:1]#[6N:2]->[Mn+:3]1(<-[3H-:4])(<-[4C-:5]#[O+:6])(<-[5C-:7]#[O+:8])<-[1P:9]([c:10]2[c:11]([H:46])[c:12]([H:47])[c:13]([H:48])[c:14]([H:49])[c:15]2[H:50])([c:16]2[c:17]([H:51])[c:18]([H:52])[c:19]([H:53])[c:20]([H:54])[c:21]2[H:55])[C:22]([H:56])([H:57])[c:23]2[c:24]([H:58])[c:25]([H:59])[c:26]([H:60])[c:27]([C:28]([P:29]([c:30]3[c:31]([H:63])[c:32]([H:64])[c:33]([H:65])[c:34]([H:66])[c:35]3[H:67])[c:36]3[c:37]([H:68])[c:38]([H:69])[c:39]([H:70])[c:40]([H:71])[c:41]3[H:72])([H:61])[H:62])[2n:42]->12)([H:43])([H:44])[H:45]", "dummies": []}
C     -0.5478    -1.9287    -4.3744
C     -0.3401    -1.0859    -3.2143
N     -0.2247    -0.5768    -2.1227
Mn     0.0000     0.0000     0.0000
H      1.5891    -1.0328    -0.2289
C      1.8453     1.3914     0.1174
O      2.8773     2.0417     0.2699
C     -0.8603     2.1922    -0.1962
O     -1.3014     3.3241    -0.2250
P     -0.3651    -0.1084     2.2227
C     -0.1693     0.8014     3.6763
C     -1.2875     0.6218     4.6186
C     -1.8874     1.6816     5.3694
C     -1.2414     2.8978     5.2858
C     -0.1583     3.1423     4.4417
C      0.3273     2.1043     3.5764
C      0.6287    -1.5829     1.6489
C      1.8237    -1.9820     2.2618
C      2.0914    -3.4352     2.1358
C      1.2525    -4.4085     1.4406
C      0.3613    -3.8300     0.5188
C      0.1445    -2.4973     0.4944
C     -2.1488     0.3808     1.7208
C     -2.7511    -0.7873     1.7009
C     -4.0205    -1.1641     2.3120
C     -4.1140    -2.3839     2.9738
C     -2.9171    -2.9511     3.2941
C     -1.6619    -2.3978     2.8960
C     -0.4177    -2.6578     3.8973
P     -0.6212    -2.0236     5.6899
C      0.7048    -0.6689     6.2036
C      0.3896     0.2539     7.1662
C      1.2754     1.2339     7.6448
C      2.6050     1.2208     7.0493
C      2.9782     0.2942     6.1538
C      2.0650    -0.6666     5.6635
C     -0.0234    -3.4469     6.5400
C     -0.9525    -4.1826     7.2836
C     -0.6445    -5.4040     7.7578
C      0.6452    -5.9996     7.4372
C      1.5731    -5.2427     6.7025
C      1.2770    -3.9949     6.2497
N     -1.7347    -1.5425     1.7440
H     -1.5828    -2.3434    -4.3106
H      0.1310    -2.7933    -4.3022
H     -0.4190    -1.4177    -5.3523
H     -2.1027    -0.1339     4.4076
H     -2.8300     1.5201     5.8547
H     -1.6586     3.7719     5.8342
H      0.2167     4.1582     4.3720
H      0.9661     2.3809     2.8138
H      2.3931    -1.1823     2.7027
H      2.9554    -3.9955     2.6710
H      1.3479    -5.5165     1.3640
H     -0.0617    -4.4495    -0.1605
H     -0.5600    -2.0936    -0.2564
H     -2.2484     0.7423     0.6862
H     -2.6080     1.0568     2.4324
H     -4.8814    -0.4809     2.1735
H     -4.9834    -2.8109     3.2658
H     -2.9934    -3.8897     3.8838
H      0.3496    -1.9259     3.8781
H     -0.0247    -3.6841     3.8471
H     -0.5653     0.3239     7.6389
H      1.0887     2.0023     8.3766
H      3.3384     1.9899     7.4318
H      3.9942     0.3024     5.7530
H      2.3261    -1.3640     5.0070
H     -1.9503    -3.7606     7.4837
H     -1.3500    -6.0171     8.2824
H      0.8355    -7.0267     7.7033
H      2.5051    -5.6941     6.4410
H      1.9558    -3.4126     5.6692
73
{"conf": 21, "E": 325.8, "rms": -1.0, "geom": "OH", "total_charge": 0, "CA_charge": 1, "smiles": "C[C:1]#[6N:2]->[Mn+:3]1(<-[3H-:4])(<-[4C-:5]#[O+:6])(<-[5C-:7]#[O+:8])<-[1P:9]([c:10]2[cH:11][cH:12][cH:13][cH:14][cH:15]2)([c:16]2[cH:17][cH:18][cH:19][cH:20][cH:21]2)[CH2:22][c:23]2[cH:24][cH:25][cH:26][c:27]([CH2:28][P:29]([c:30]3[cH:31][cH:32][cH:33][cH:34][cH:35]3)[c:36]3[cH:37][cH:38][cH:39][cH:40][cH:41]3)[2n:42]->12", "smiles3D": "C([C:1]#[6N:2]->[Mn+:3]1(<-[3H-:4])(<-[4C-:5]#[O+:6])(<-[5C-:7]#[O+:8])<-[1P:9]([c:10]2[c:11]([H:46])[c:12]([H:47])[c:13]([H:48])[c:14]([H:49])[c:15]2[H:50])([c:16]2[c:17]([H:51])[c:18]([H:52])[c:19]([H:53])[c:20]([H:54])[c:21]2[H:55])[C:22]([H:56])([H:57])[c:23]2[c:24]([H:58])[c:25]([H:59])[c:26]([H:60])[c:27]([C:28]([P:29]([c:30]3[c:31]([H:63])[c:32]([H:64])[c:33]([H:65])[c:34]([H:66])[c:35]3[H:67])[c:36]3[c:37]([H:68])[c:38]([H:69])[c:39]([H:70])[c:40]([H:71])[c:41]3[H:72])([H:61])[H:62])[2n:42]->12)([H:43])([H:44])[H:45]", "smiles3Dx": "C([C:1]#[6N:2]->[Mn+:3]1(<-[3H-:4])(<-[4C-:5]#[O+:6])(<-[5C-:7]#[O+:8])<-[1P:9]([c:10]2[c:11]([H:46])[c:12]([H:47])[c:13]([H:48])[c:14]([H:49])[c:15]2[H:50])([c:16]2[c:17]([H:51])[c:18]([H:52])[c:19]([H:53])[c:20]([H:54])[c:21]2[H:55])[C:22]([H:56])([H:57])[c:23]2[c:24]([H:58])[c:25]([H:59])[c:26]([H:60])[c:27]([C:28]([P:29]([c:30]3[c:31]([H:63])[c:32]([H:64])[c:33]([H:65])[c:34]([H:66])[c:35]3[H:67])[c:36]3[c:37]([H:68])[c:38]([H:69])[c:39]([H:70])[c:40]([H:71])[c:41]3[H:72])([H:61])[H:62])[2n:42]->12)([H:43])([H:44])[H:45]", "dummies": []}
C      3.6999     1.6795    -2.8965
C      2.5848     1.2528    -2.0513
N      1.6530     0.8838    -1.3356
Mn     0.0000     0.0000     0.0000
H      1.5962    -0.3769     0.8281
C      0.3816    -1.2682    -1.8674
O      0.5796    -1.9338    -2.8532
C     -1.9940     0.3691    -1.0574
O     -3.0512     0.5362    -1.6135
P      0.1638     2.6171    -0.5306
C     -0.2220     3.2419    -2.1706
C     -1.5480     3.2635    -2.6390
C     -1.8392     3.7452    -3.9194
C     -0.8155     4.2224    -4.7392
C      0.5024     4.2176    -4.2807
C      0.7993     3.7315    -3.0052
C      1.6153     3.4900     0.0529
C      2.5662     2.8264     0.8432
C      3.6727     3.5185     1.3445
C      3.8228     4.8822     1.0824
C      2.8591     5.5595     0.3308
C      1.7508     4.8706    -0.1710
C     -1.0881     3.2595     0.5536
C     -0.9344     2.5549     1.8640
C     -1.2727     3.2280     3.0467
C     -1.1605     2.5757     4.2667
C     -0.7528     1.2487     4.2998
C     -0.4421     0.5860     3.1026
C     -0.1671    -0.8914     3.1223
P     -1.4381    -1.7937     2.0801
C     -1.2446    -3.5288     2.6928
C     -2.3715    -4.3385     2.9085
C     -2.2186    -5.6561     3.3481
C     -0.9392    -6.1852     3.5447
C      0.1872    -5.3995     3.2873
C      0.0370    -4.0816     2.8473
C     -2.9589    -1.2342     2.9685
C     -3.9230    -0.4965     2.2705
C     -5.0524    -0.0091     2.9342
C     -5.2204    -0.2519     4.3001
C     -4.2595    -0.9828     5.0031
C     -3.1292    -1.4706     4.3420
N     -0.4941     1.2540     1.9120
H      4.1430     2.6093    -2.4835
H      3.3319     1.8680    -3.9258
H      4.4696     0.8817    -2.9212
H     -2.3682     2.9284    -2.0285
H     -2.8630     3.7594    -4.2708
H     -1.0437     4.6030    -5.7261
H      1.2955     4.5963    -4.9118
H      1.8253     3.7622    -2.6743
H      2.4522     1.7801     1.0815
H      4.4115     2.9990     1.9397
H      4.6811     5.4164     1.4685
H      2.9664     6.6201     0.1448
H      1.0007     5.4163    -0.7284
H     -2.0950     3.0516     0.1478
H     -0.9541     4.3550     0.6806
H     -1.6210     4.2527     3.0211
H     -1.4156     3.0890     5.1842
H     -0.7106     0.7306     5.2490
H     -0.2003    -1.2884     4.1591
H      0.8504    -1.0921     2.7427
H     -3.3688    -3.9511     2.7471
H     -3.0912    -6.2694     3.5314
H     -0.8218    -7.2052     3.8854
H      1.1777    -5.8144     3.4212
H      0.9193    -3.4937     2.6343
H     -3.7954    -0.2922     1.2157
H     -5.7938     0.5624     2.3922
H     -6.0936     0.1284     4.8138
H     -4.3878    -1.1664     6.0616
H     -2.3901    -2.0276     4.9010
73
{"conf": 22, "E": 273.22, "rms": -1.0, "geom": "OH", "total_charge": 0, "CA_charge": 1, "smiles": "C[C:1]#[6N:2]->[Mn+:3]1(<-[3H-:4])(<-[4C-:5]#[O+:6])(<-[5C-:7]#[O+:8])<-[1P:9]([c:10]2[cH:11][cH:12][cH:13][cH:14][cH:15]2)([c:16]2[cH:17][cH:18][cH:19][cH:20][cH:21]2)[CH2:22][c:23]2[cH:24][cH:25][cH:26][c:27]([CH2:28][P:29]([c:30]3[cH:31][cH:32][cH:33][cH:34][cH:35]3)[c:36]3[cH:37][cH:38][cH:39][cH:40][cH:41]3)[2n:42]->12", "smiles3D": "C([C:1]#[6N:2]->[Mn+:3]1(<-[3H-:4])(<-[4C-:5]#[O+:6])(<-[5C-:7]#[O+:8])<-[1P:9]([c:10]2[c:11]([H:46])[c:12]([H:47])[c:13]([H:48])[c:14]([H:49])[c:15]2[H:50])([c:16]2[c:17]([H:51])[c:18]([H:52])[c:19]([H:53])[c:20]([H:54])[c:21]2[H:55])[C:22]([H:56])([H:57])[c:23]2[c:24]([H:58])[c:25]([H:59])[c:26]([H:60])[c:27]([C:28]([P:29]([c:30]3[c:31]([H:63])[c:32]([H:64])[c:33]([H:65])[c:34]([H:66])[c:35]3[H:67])[c:36]3[c:37]([H:68])[c:38]([H:69])[c:39]([H:70])[c:40]([H:71])[c:41]3[H:72])([H:61])[H:62])[2n:42]->12)([H:43])([H:44])[H:45]", "smiles3Dx": "C([C:1]#[6N:2]->[Mn+:3]1(<-[3H-:4])(<-[4C-:5]#[O+:6])(<-[5C-:7]#[O+:8])<-[1P:9]([c:10]2[c:11]([H:46])[c:12]([H:47])[c:13]([H:48])[c:14]([H:49])[c:15]2[H:50])([c:16]2[c:17]([H:51])[c:18]([H:52])[c:19]([H:53])[c:20]([H:54])[c:21]2[H:55])[C:22]([H:56])([H:57])[c:23]2[c:24]([H:58])[c:25]([H:59])[c:26]([H:60])[c:27]([C:28]([P:29]([c:30]3[c:31]([H:63])[c:32]([H:64])[c:33]([H:65])[c:34]([H:66])[c:35]3[H:67])[c:36]3[c:37]([H:68])[c:38]([H:69])[c:39]([H:70])[c:40]([H:71])[c:41]3[H:72])([H:61])[H:62])[2n:42]->12)([H:43])([H:44])[H:45]", "dummies": []}
C      1.0670     2.6336     3.4646
C      0.3773     1.5112     2.9305
N      0.1098     0.7341     2.0023
Mn     0.0000     0.0000     0.0000
H     -0.0325    -1.8062     0.3520
C     -2.3368     0.2276    -0.0708
O     -3.4998     0.2826    -0.1710
C      0.1288     2.1110    -0.4305
O      0.2547     3.2957    -0.7054
P      0.3058    -0.5048    -2.4904
C      0.3548     0.9184    -3.5922
C     -0.5584     1.9512    -3.4501
C     -0.4982     3.1012    -4.2637
C      0.4596     3.1823    -5.2645
C      1.4271     2.1885    -5.3767
C      1.3995     1.0825    -4.5077
C     -0.9611    -1.6360    -3.0599
C     -2.1753    -1.1187    -3.4499
C     -3.3829    -1.8590    -3.3480
C     -3.3249    -3.1423    -2.8467
C     -2.1481    -3.6946    -2.4543
C     -0.9373    -2.9400    -2.5351
C      1.9746    -1.2635    -2.4405
C      2.7311    -0.3743    -1.4952
C      3.8879     0.3706    -1.9327
C      4.6000     1.1655    -1.0452
C      4.3043     1.0209     0.3388
C      3.1532     0.3161     0.7099
C      3.1235    -0.3306     2.0567
P      4.6241    -1.4529     2.1061
C      5.8382    -0.5820     3.0914
C      7.1654    -0.6162     2.6882
C      8.0954     0.1884     3.3062
C      7.6958     1.0802     4.3145
C      6.3691     1.0592     4.7664
C      5.4613     0.1883     4.1952
C      4.3375    -3.1167     2.7814
C      3.5877    -3.3270     3.9359
C      3.2737    -4.6312     4.3188
C      3.6890    -5.7149     3.5306
C      4.5163    -5.4974     2.4257
C      4.8442    -4.1999     2.0526
N      2.2911    -0.1101    -0.2305
H      0.4427     3.5451     3.5828
H      1.8328     2.9957     2.6582
H      1.6852     2.5060     4.4032
H     -1.3199     1.8801    -2.7024
H     -1.2449     3.8756    -4.1306
H      0.4757     4.0410    -5.9298
H      2.1944     2.2584    -6.1457
H      2.1888     0.3543    -4.6627
H     -2.2726    -0.0677    -3.7475
H     -4.2929    -1.3856    -3.6027
H     -4.2517    -3.7113    -2.7617
H     -2.0941    -4.6839    -2.0287
H     -0.0662    -3.3574    -2.0647
H      1.9030    -2.2816    -1.9847
H      2.4397    -1.3561    -3.4644
H      4.1811     0.4451    -2.9673
H      5.4976     1.7630    -1.3338
H      4.9779     1.4991     1.0488
H      2.2367    -0.9618     2.1425
H      3.0971     0.4206     2.9039
H      7.4594    -1.2269     1.8413
H      9.1187     0.1877     2.9583
H      8.4165     1.7200     4.7855
H      6.0459     1.7234     5.5524
H      4.4392     0.1634     4.5529
H      3.2057    -2.4928     4.5062
H      2.6834    -4.8059     5.2020
H      3.4177    -6.7258     3.8092
H      4.8804    -6.3305     1.8443
H      5.4327    -4.0469     1.1594
73
{"conf": 23, "E": 302.26, "rms": -1.0, "geom": "OH", "total_charge": 0, "CA_charge": 1, "smiles": "C[C:1]#[6N:2]->[Mn+:3]1(<-[3H-:4])(<-[4C-:5]#[O+:6])(<-[5C-:7]#[O+:8])<-[1P:9]([c:10]2[cH:11][cH:12][cH:13][cH:14][cH:15]2)([c:16]2[cH:17][cH:18][cH:19][cH:20][cH:21]2)[CH2:22][c:23]2[cH:24][cH:25][cH:26][c:27]([CH2:28][P:29]([c:30]3[cH:31][cH:32][cH:33][cH:34][cH:35]3)[c:36]3[cH:37][cH:38][cH:39][cH:40][cH:41]3)[2n:42]->12", "smiles3D": "C([C:1]#[6N:2]->[Mn+:3]1(<-[3H-:4])(<-[4C-:5]#[O+:6])(<-[5C-:7]#[O+:8])<-[1P:9]([c:10]2[c:11]([H:46])[c:12]([H:47])[c:13]([H:48])[c:14]([H:49])[c:15]2[H:50])([c:16]2[c:17]([H:51])[c:18]([H:52])[c:19]([H:53])[c:20]([H:54])[c:21]2[H:55])[C:22]([H:56])([H:57])[c:23]2[c:24]([H:58])[c:25]([H:59])[c:26]([H:60])[c:27]([C:28]([P:29]([c:30]3[c:31]([H:63])[c:32]([H:64])[c:33]([H:65])[c:34]([H:66])[c:35]3[H:67])[c:36]3[c:37]([H:68])[c:38]([H:69])[c:39]([H:70])[c:40]([H:71])[c:41]3[H:72])([H:61])[H:62])[2n:42]->12)([H:43])([H:44])[H:45]", "smiles3Dx": "C([C:1]#[6N:2]->[Mn+:3]1(<-[3H-:4])(<-[4C-:5]#[O+:6])(<-[5C-:7]#[O+:8])<-[1P:9]([c:10]2[c:11]([H:46])[c:12]([H:47])[c:13]([H:48])[c:14]([H:49])[c:15]2[H:50])([c:16]2[c:17]([H:51])[c:18]([H:52])[c:19]([H:53])[c:20]([H:54])[c:21]2[H:55])[C:22]([H:56])([H:57])[c:23]2[c:24]([H:58])[c:25]([H:59])[c:26]([H:60])[c:27]([C:28]([P:29]([c:30]3[c:31]([H:63])[c:32]([H:64])[c:33]([H:65])[c:34]([H:66])[c:35]3[H:67])[c:36]3[c:37]([H:68])[c:38]([H:69])[c:39]([H:70])[c:40]([H:71])[c:41]3[H:72])([H:61])[H:62])[2n:42]->12)([H:43])([H:44])[H:45]", "dummies": []}
C      2.1883    -3.8734     0.7479
C      1.1001    -2.9414     1.0921
N      0.4377    -1.9151     0.9933
Mn     0.0000     0.0000     0.0000
H     -1.7359    -0.1108     0.2704
C      0.1600     1.1645     1.9409
O      0.1603     1.8805     2.9613
C      2.1917    -0.0886    -0.1206
O      3.3532    -0.2321    -0.3625
P     -0.2145     2.0600    -1.4434
C      1.3148     2.8822    -1.8730
C      2.4190     2.0999    -2.3158
C      3.6682     2.6543    -2.4730
C      3.8931     4.0149    -2.2536
C      2.8208     4.8106    -1.8690
C      1.5432     4.2674    -1.6998
C     -1.3691     3.1216    -0.5693
C     -0.8972     4.0855     0.3407
C     -1.7859     4.7390     1.1775
C     -3.1358     4.3742     1.2339
C     -3.5444     3.2772     0.4909
C     -2.7006     2.6598    -0.4051
C     -0.8820     1.3039    -2.8699
C     -0.1069     0.0489    -3.1010
C      0.5925    -0.2386    -4.2656
C      1.2213    -1.4759    -4.4178
C      0.8452    -2.4733    -3.5998
C      0.1121    -2.2233    -2.4105
C     -0.7982    -3.3042    -1.8470
P     -2.3453    -2.5270    -1.1067
C     -2.7939    -2.9786     0.5983
C     -2.3387    -4.1492     1.1807
C     -2.4202    -4.2742     2.5620
C     -2.9656    -3.2509     3.3447
C     -3.5791    -2.1684     2.7206
C     -3.5120    -2.0539     1.3429
C     -3.8024    -2.5594    -2.1690
C     -4.4270    -3.7678    -2.4036
C     -5.7436    -3.7841    -2.8250
C     -6.4310    -2.5956    -3.0585
C     -5.7447    -1.3859    -2.9251
C     -4.4331    -1.3637    -2.4768
N     -0.1348    -0.8977    -2.1059
H      2.4149    -3.7035    -0.3105
H      3.0914    -3.6376     1.2698
H      2.0159    -4.9252     0.8441
H      2.2931     1.0564    -2.4828
H      4.4976     2.0469    -2.7921
H      4.8770     4.4466    -2.3543
H      2.9603     5.8614    -1.6659
H      0.7274     4.9097    -1.4976
H      0.1694     4.2312     0.5084
H     -1.4229     5.5029     1.8344
H     -3.8129     4.8834     1.8712
H     -4.5452     2.9015     0.6122
H     -3.0240     1.7737    -0.8947
H     -2.0321     1.1110    -2.7783
H     -0.7402     2.0107    -3.7258
H      0.7939     0.5115    -4.9798
H      1.8982    -1.6440    -5.2338
H      1.2052    -3.4784    -3.7785
H     -0.2486    -3.8733    -1.1099
H     -1.0920    -4.0546    -2.5970
H     -1.8918    -4.9260     0.5787
H     -1.9995    -5.1367     3.0358
H     -2.9411    -3.3149     4.4150
H     -4.0485    -1.3816     3.3126
H     -3.9683    -1.1973     0.8593
H     -3.9164    -4.6907    -2.1648
H     -6.2414    -4.7340    -2.9517
H     -7.4560    -2.6187    -3.3883
H     -6.2653    -0.4611    -3.1183
H     -3.9433    -0.4130    -2.2980
73
{"conf": 24, "E": 133.16, "rms": -1.0, "geom": "OH", "total_charge": 0, "CA_charge": 1, "smiles": "C[C:1]#[6N:2]->[Mn+:3]1(<-[3H-:4])(<-[4C-:5]#[O+:6])(<-[5C-:7]#[O+:8])<-[1P:9]([c:10]2[cH:11][cH:12][cH:13][cH:14][cH:15]2)([c:16]2[cH:17][cH:18][cH:19][cH:20][cH:21]2)[CH2:22][c:23]2[cH:24][cH:25][cH:26][c:27]([CH2:28][P:29]([c:30]3[cH:31][cH:32][cH:33][cH:34][cH:35]3)[c:36]3[cH:37][cH:38][cH:39][cH:40][cH:41]3)[2n:42]->12", "smiles3D": "C([C:1]#[6N:2]->[Mn+:3]1(<-[3H-:4])(<-[4C-:5]#[O+:6])(<-[5C-:7]#[O+:8])<-[1P:9]([c:10]2[c:11]([H:46])[c:12]([H:47])[c:13]([H:48])[c:14]([H:49])[c:15]2[H:50])([c:16]2[c:17]([H:51])[c:18]([H:52])[c:19]([H:53])[c:20]([H:54])[c:21]2[H:55])[C:22]([H:56])([H:57])[c:23]2[c:24]([H:58])[c:25]([H:59])[c:26]([H:60])[c:27]([C:28]([P:29]([c:30]3[c:31]([H:63])[c:32]([H:64])[c:33]([H:65])[c:34]([H:66])[c:35]3[H:67])[c:36]3[c:37]([H:68])[c:38]([H:69])[c:39]([H:70])[c:40]([H:71])[c:41]3[H:72])([H:61])[H:62])[2n:42]->12)([H:43])([H:44])[H:45]", "smiles3Dx": "C([C:1]#[6N:2]->[Mn+:3]1(<-[3H-:4])(<-[4C-:5]#[O+:6])(<-[5C-:7]#[O+:8])<-[1P:9]([c:10]2[c:11]([H:46])[c:12]([H:47])[c:13]([H:48])[c:14]([H:49])[c:15]2[H:50])([c:16]2[c:17]([H:51])[c:18]([H:52])[c:19]([H:53])[c:20]([H:54])[c:21]2[H:55])[C:22]([H:56])([H:57])[c:23]2[c:24]([H:58])[c:25]([H:59])[c:26]([H:60])[c:27]([C:28]([P:29]([c:30]3[c:31]([H:63])[c:32]([H:64])[c:33]([H:65])[c:34]([H:66])[c:35]3[H:67])[c:36]3[c:37]([H:68])[c:38]([H:69])[c:39]([H:70])[c:40]([H:71])[c:41]3[H:72])([H:61])[H:62])[2n:42]->12)([H:43])([H:44])[H:45]", "dummies": []}
C      2.2570     1.6758    -4.1180
C      1.6051     1.1737    -2.9079
N      1.0424     0.7608    -1.8967
Mn     0.0000     0.0000     0.0000
H     -0.4374    -1.5887    -0.8092
C      1.9699    -0.9362     0.6853
O      3.0095    -1.4302     1.0405
C      0.5775     1.9702     1.0110
O      0.8802     3.0073     1.5455
P     -1.3275    -0.5886     2.1639
C     -2.0814    -2.2048     2.2613
C     -2.4088    -2.8971     1.0868
C     -2.9313    -4.1924     1.1539
C     -3.1623    -4.7925     2.3936
C     -2.8767    -4.0934     3.5694
C     -2.3381    -2.8046     3.5068
C     -0.5133    -0.2981     3.7341
C     -1.2038     0.3016     4.8066
C     -0.5539     0.5201     6.0265
C      0.7762     0.1281     6.1932
C      1.4508    -0.5089     5.1480
C      0.8049    -0.7331     3.9277
C     -2.6828     0.5825     2.0735
C     -2.9929     1.0233     0.6338
C     -4.1863     1.7286     0.4178
C     -4.5003     2.1991    -0.8506
C     -3.6649     1.8967    -1.9159
C     -2.5192     1.1158    -1.6990
C     -1.7500     0.5737    -2.8720
P     -2.8406    -0.0582    -4.2735
C     -4.1728    -0.9176    -3.3304
C     -3.8775    -1.9430    -2.4225
C     -4.9051    -2.5326    -1.6800
C     -6.2226    -2.0950    -1.8266
C     -6.5183    -1.0727    -2.7313
C     -5.4981    -0.4858    -3.4841
C     -1.8480    -1.4810    -4.9154
C     -2.4906    -2.6461    -5.3635
C     -1.7392    -3.7149    -5.8611
C     -0.3477    -3.6170    -5.9418
C      0.2936    -2.4400    -5.5427
C     -0.4540    -1.3711    -5.0417
N     -2.1241     0.8261    -0.4195
H      2.7107     2.6677    -3.9086
H      1.5015     1.7761    -4.9243
H      3.0509     0.9695    -4.4346
H     -2.2626    -2.4412     0.1216
H     -3.1528    -4.7342     0.2443
H     -3.5680    -5.7949     2.4445
H     -3.0636    -4.5573     4.5287
H     -2.1217    -2.2892     4.4328
H     -2.2478     0.5741     4.7243
H     -1.0856     0.9853     6.8474
H      1.2792     0.2999     7.1380
H      2.4708    -0.8401     5.2885
H      1.3272    -1.2721     3.1556
H     -2.4218     1.4880     2.6595
H     -3.5901     0.1169     2.5181
H     -4.8562     1.9379     1.2412
H     -5.4098     2.7666    -1.0145
H     -3.9409     2.2208    -2.9113
H     -1.1305    -0.2764    -2.5368
H     -1.1051     1.3748    -3.2804
H     -2.8580    -2.2814    -2.2925
H     -4.6813    -3.3261    -0.9872
H     -7.0136    -2.5486    -1.2406
H     -7.5370    -0.7307    -2.8437
H     -5.7379     0.3180    -4.1713
H     -3.5699    -2.7319    -5.3214
H     -2.2386    -4.6175    -6.1870
H      0.2309    -4.4462    -6.3285
H      1.3694    -2.3543    -5.6234
H      0.0571    -0.4618    -4.7516
73
{"conf": 25, "E": 314.79, "rms": -1.0, "geom": "OH", "total_charge": 0, "CA_charge": 1, "smiles": "C[C:1]#[6N:2]->[Mn+:3]1(<-[3H-:4])(<-[4C-:5]#[O+:6])(<-[5C-:7]#[O+:8])<-[1P:9]([c:10]2[cH:11][cH:12][cH:13][cH:14][cH:15]2)([c:16]2[cH:17][cH:18][cH:19][cH:20][cH:21]2)[CH2:22][c:23]2[cH:24][cH:25][cH:26][c:27]([CH2:28][P:29]([c:30]3[cH:31][cH:32][cH:33][cH:34][cH:35]3)[c:36]3[cH:37][cH:38][cH:39][cH:40][cH:41]3)[2n:42]->12", "smiles3D": "C([C:1]#[6N:2]->[Mn+:3]1(<-[3H-:4])(<-[4C-:5]#[O+:6])(<-[5C-:7]#[O+:8])<-[1P:9]([c:10]2[c:11]([H:46])[c:12]([H:47])[c:13]([H:48])[c:14]([H:49])[c:15]2[H:50])([c:16]2[c:17]([H:51])[c:18]([H:52])[c:19]([H:53])[c:20]([H:54])[c:21]2[H:55])[C:22]([H:56])([H:57])[c:23]2[c:24]([H:58])[c:25]([H:59])[c:26]([H:60])[c:27]([C:28]([P:29]([c:30]3[c:31]([H:63])[c:32]([H:64])[c:33]([H:65])[c:34]([H:66])[c:35]3[H:67])[c:36]3[c:37]([H:68])[c:38]([H:69])[c:39]([H:70])[c:40]([H:71])[c:41]3[H:72])([H:61])[H:62])[2n:42]->12)([H:43])([H:44])[H:45]", "smiles3Dx": "C([C:1]#[6N:2]->[Mn+:3]1(<-[3H-:4])(<-[4C-:5]#[O+:6])(<-[5C-:7]#[O+:8])<-[1P:9]([c:10]2[c:11]([H:46])[c:12]([H:47])[c:13]([H:48])[c:14]([H:49])[c:15]2[H:50])([c:16]2[c:17]([H:51])[c:18]([H:52])[c:19]([H:53])[c:20]([H:54])[c:21]2[H:55])[C:22]([H:56])([H:57])[c:23]2[c:24]([H:58])[c:25]([H:59])[c:26]([H:60])[c:27]([C:28]([P:29]([c:30]3[c:31]([H:63])[c:32]([H:64])[c:33]([H:65])[c:34]([H:66])[c:35]3[H:67])[c:36]3[c:37]([H:68])[c:38]([H:69])[c:39]([H:70])[c:40]([H:71])[c:41]3[H:72])([H:61])[H:62])[2n:42]->12)([H:43])([H:44])[H:45]", "dummies": []}
C     -1.9762    -2.9451    -2.9523
C     -1.7955    -1.6495    -2.2534
N     -1.2715    -0.7031    -1.6635
Mn     0.0000     0.0000     0.0000
H      0.9514     0.7002    -1.3330
C     -0.6394     2.1110     0.0902
O     -0.8174     3.2879     0.1409
C     -1.6358    -0.5834     1.4620
O     -2.6180    -0.9671     2.0530
P      1.9780     0.1110     1.6061
C      1.8119    -0.9415     2.9911
C      2.2233    -2.3414     2.9714
C      1.8352    -3.1927     3.9643
C      1.1513    -2.7395     5.0826
C      0.8600    -1.3768     5.1932
C      1.1725    -0.5068     4.1932
C      2.4482     1.7701     2.0116
C      3.7324     2.2749     1.9667
C      3.9848     3.6276     2.1575
C      2.8909     4.4810     2.4302
C      1.6471     3.9581     2.6012
C      1.3938     2.6355     2.4581
C      3.1088    -0.5761     0.4388
C      2.4216    -1.7784    -0.1881
C      3.1791    -2.7827    -0.8114
C      2.7403    -4.0778    -0.6993
C      1.6342    -4.2486     0.1238
C      0.7507    -3.2485     0.3322
C     -0.6467    -3.5397     0.9321
P     -0.9207    -5.3350     1.4691
C     -2.7606    -5.5368     1.3645
C     -3.3924    -6.2397     0.3116
C     -4.7029    -6.0063    -0.0105
C     -5.4998    -5.1485     0.7633
C     -4.9322    -4.6396     1.9362
C     -3.6112    -4.8328     2.2517
C     -0.3173    -6.5083     0.1866
C     -0.3589    -6.1907    -1.1663
C      0.2201    -7.0134    -2.1128
C      0.8672    -8.1916    -1.6927
C      0.8808    -8.5239    -0.3504
C      0.3045    -7.6991     0.6019
N      1.1208    -1.9759    -0.0462
H     -2.6934    -3.5242    -2.4683
H     -1.0121    -3.5196    -2.9992
H     -2.2625    -2.8935    -3.9854
H      2.7672    -2.6845     2.1113
H      2.0143    -4.2391     3.8365
H      0.7815    -3.4265     5.8376
H      0.3635    -1.0081     6.0747
H      0.9352     0.5555     4.2760
H      4.5102     1.5399     1.6946
H      4.9143     4.0109     1.9701
H      3.0645     5.5351     2.4380
H      0.8248     4.6148     2.8614
H      0.3931     2.2324     2.6959
H      3.4415     0.2007    -0.3711
H      4.0086    -0.9361     1.0042
H      4.0900    -2.6399    -1.3416
H      3.3002    -4.9057    -1.0187
H      1.5942    -5.1756     0.6327
H     -1.4821    -3.2767     0.2325
H     -0.6628    -2.9716     1.8731
H     -2.7757    -6.8915    -0.3270
H     -5.1210    -6.4135    -0.9173
H     -6.4922    -4.9279     0.4734
H     -5.5573    -4.0549     2.5882
H     -3.1628    -4.3903     3.1478
H     -0.8078    -5.2644    -1.4933
H      0.2933    -6.7117    -3.1509
H      1.3944    -8.7975    -2.4133
H      1.3583    -9.4441    -0.0289
H      0.2767    -7.9779     1.6307
73
{"conf": 26, "E": 274.03, "rms": -1.0, "geom": "OH", "total_charge": 0, "CA_charge": 1, "smiles": "C[C:1]#[6N:2]->[Mn+:3]1(<-[3H-:4])(<-[4C-:5]#[O+:6])(<-[5C-:7]#[O+:8])<-[1P:9]([c:10]2[cH:11][cH:12][cH:13][cH:14][cH:15]2)([c:16]2[cH:17][cH:18][cH:19][cH:20][cH:21]2)[CH2:22][c:23]2[cH:24][cH:25][cH:26][c:27]([CH2:28][P:29]([c:30]3[cH:31][cH:32][cH:33][cH:34][cH:35]3)[c:36]3[cH:37][cH:38][cH:39][cH:40][cH:41]3)[2n:42]->12", "smiles3D": "C([C:1]#[6N:2]->[Mn+:3]1(<-[3H-:4])(<-[4C-:5]#[O+:6])(<-[5C-:7]#[O+:8])<-[1P:9]([c:10]2[c:11]([H:46])[c:12]([H:47])[c:13]([H:48])[c:14]([H:49])[c:15]2[H:50])([c:16]2[c:17]([H:51])[c:18]([H:52])[c:19]([H:53])[c:20]([H:54])[c:21]2[H:55])[C:22]([H:56])([H:57])[c:23]2[c:24]([H:58])[c:25]([H:59])[c:26]([H:60])[c:27]([C:28]([P:29]([c:30]3[c:31]([H:63])[c:32]([H:64])[c:33]([H:65])[c:34]([H:66])[c:35]3[H:67])[c:36]3[c:37]([H:68])[c:38]([H:69])[c:39]([H:70])[c:40]([H:71])[c:41]3[H:72])([H:61])[H:62])[2n:42]->12)([H:43])([H:44])[H:45]", "smiles3Dx": "C([C:1]#[6N:2]->[Mn+:3]1(<-[3H-:4])(<-[4C-:5]#[O+:6])(<-[5C-:7]#[O+:8])<-[1P:9]([c:10]2[c:11]([H:46])[c:12]([H:47])[c:13]([H:48])[c:14]([H:49])[c:15]2[H:50])([c:16]2[c:17]([H:51])[c:18]([H:52])[c:19]([H:53])[c:20]([H:54])[c:21]2[H:55])[C:22]([H:56])([H:57])[c:23]2[c:24]([H:58])[c:25]([H:59])[c:26]([H:60])[c:27]([C:28]([P:29]([c:30]3[c:31]([H:63])[c:32]([H:64])[c:33]([H:65])[c:34]([H:66])[c:35]3[H:67])[c:36]3[c:37]([H:68])[c:38]([H:69])[c:39]([H:70])[c:40]([H:71])[c:41]3[H:72])([H:61])[H:62])[2n:42]->12)([H:43])([H:44])[H:45]", "dummies": []}
C      2.6518     0.2933     3.9374
C      2.1935     0.1452     2.5861
N      1.5938     0.0323     1.5142
Mn     0.0000     0.0000     0.0000
H      1.2081     0.0113    -1.3130
C      0.1821    -2.2445    -0.0904
O      0.3664    -3.4077    -0.2025
C     -1.3350    -0.2946     1.8719
O     -1.9260    -0.5944     2.8598
P     -2.0590    -0.2005    -1.4458
C     -1.7548     0.0432    -3.2173
C     -0.7672     0.9444    -3.5692
C     -0.4201     1.1096    -4.8954
C     -1.0692     0.3270    -5.9161
C     -2.0175    -0.5818    -5.5189
C     -2.4483    -0.7297    -4.1757
C     -3.1998    -1.5041    -1.0543
C     -3.0092    -2.7279    -1.7147
C     -3.7153    -3.8358    -1.3135
C     -4.5325    -3.8073    -0.1739
C     -4.6564    -2.5920     0.5345
C     -4.0060    -1.4450     0.1206
C     -2.7855     1.4175    -0.9676
C     -1.6535     2.4102    -0.9456
C     -1.7183     3.5227    -1.7768
C     -0.7272     4.4994    -1.4971
C      0.1496     4.3880    -0.4834
C      0.2030     3.2005     0.2267
C      0.7655     3.2536     1.6597
P      2.5894     3.4916     1.6225
C      3.3876     2.8841     0.0974
C      4.1597     1.7196     0.1505
C      4.5237     1.0827    -1.0448
C      4.0767     1.6031    -2.2602
C      3.4281     2.8480    -2.2972
C      3.1385     3.5160    -1.1075
C      3.2558     5.0672     2.2526
C      3.7585     5.1192     3.5633
C      4.5837     6.1973     3.9264
C      4.8621     7.2064     3.0034
C      4.2453     7.2047     1.7543
C      3.4085     6.1513     1.3970
N     -0.6119     2.2018    -0.0970
H      3.5206     0.8879     4.0259
H      1.8867     0.6083     4.6332
H      2.9773    -0.6864     4.2114
H     -0.1626     1.4736    -2.8462
H      0.3584     1.7325    -5.2158
H     -0.8504     0.5013    -6.9271
H     -2.6561    -1.0506    -6.2762
H     -3.2547    -1.3311    -3.8749
H     -2.2288    -2.8625    -2.4367
H     -3.5711    -4.7989    -1.8040
H     -5.1174    -4.6357     0.1088
H     -5.2982    -2.5400     1.3888
H     -4.0120    -0.5748     0.6834
H     -3.2626     1.3760     0.0371
H     -3.4619     1.6435    -1.7649
H     -2.4532     3.6995    -2.5024
H     -0.6816     5.3090    -2.1960
H      0.7506     5.2486    -0.2543
H      0.3318     4.1171     2.2159
H      0.5146     2.3241     2.2106
H      4.4352     1.2788     1.0928
H      4.9520     0.0858    -1.0182
H      4.2282     1.0452    -3.1681
H      3.1817     3.2950    -3.2381
H      2.7116     4.4972    -1.1391
H      3.6013     4.2905     4.2403
H      5.1263     6.1778     4.8560
H      5.5879     7.9615     3.2323
H      4.3983     8.0169     1.0778
H      2.9200     6.1531     0.4422
73
{"conf": 27, "E": 318.45, "rms": -1.0, "geom": "OH", "total_charge": 0, "CA_charge": 1, "smiles": "C[C:1]#[6N:2]->[Mn+:3]1(<-[3H-:4])(<-[4C-:5]#[O+:6])(<-[5C-:7]#[O+:8])<-[1P:9]([c:10]2[cH:11][cH:12][cH:13][cH:14][cH:15]2)([c:16]2[cH:17][cH:18][cH:19][cH:20][cH:21]2)[CH2:22][c:23]2[cH:24][cH:25][cH:26][c:27]([CH2:28][P:29]([c:30]3[cH:31][cH:32][cH:33][cH:34][cH:35]3)[c:36]3[cH:37][cH:38][cH:39][cH:40][cH:41]3)[2n:42]->12", "smiles3D": "C([C:1]#[6N:2]->[Mn+:3]1(<-[3H-:4])(<-[4C-:5]#[O+:6])(<-[5C-:7]#[O+:8])<-[1P:9]([c:10]2[c:11]([H:46])[c:12]([H:47])[c:13]([H:48])[c:14]([H:49])[c:15]2[H:50])([c:16]2[c:17]([H:51])[c:18]([H:52])[c:19]([H:53])[c:20]([H:54])[c:21]2[H:55])[C:22]([H:56])([H:57])[c:23]2[c:24]([H:58])[c:25]([H:59])[c:26]([H:60])[c:27]([C:28]([P:29]([c:30]3[c:31]([H:63])[c:32]([H:64])[c:33]([H:65])[c:34]([H:66])[c:35]3[H:67])[c:36]3[c:37]([H:68])[c:38]([H:69])[c:39]([H:70])[c:40]([H:71])[c:41]3[H:72])([H:61])[H:62])[2n:42]->12)([H:43])([H:44])[H:45]", "smiles3Dx": "C([C:1]#[6N:2]->[Mn+:3]1(<-[3H-:4])(<-[4C-:5]#[O+:6])(<-[5C-:7]#[O+:8])<-[1P:9]([c:10]2[c:11]([H:46])[c:12]([H:47])[c:13]([H:48])[c:14]([H:49])[c:15]2[H:50])([c:16]2[c:17]([H:51])[c:18]([H:52])[c:19]([H:53])[c:20]([H:54])[c:21]2[H:55])[C:22]([H:56])([H:57])[c:23]2[c:24]([H:58])[c:25]([H:59])[c:26]([H:60])[c:27]([C:28]([P:29]([c:30]3[c:31]([H:63])[c:32]([H:64])[c:33]([H:65])[c:34]([H:66])[c:35]3[H:67])[c:36]3[c:37]([H:68])[c:38]([H:69])[c:39]([H:70])[c:40]([H:71])[c:41]3[H:72])([H:61])[H:62])[2n:42]->12)([H:43])([H:44])[H:45]", "dummies": []}
C      2.6738    -0.0947     3.4563
C      2.1305     0.6126     2.2937
N      1.5371     0.6515     1.2951
Mn     0.0000     0.0000     0.0000
H     -1.0493     1.4534     0.3719
C      0.6923     0.8925    -2.0329
O      1.0124     1.2415    -3.1878
C      1.4013    -1.6646    -0.2382
O      2.1125    -2.6292    -0.2344
P     -1.9798    -1.4085    -0.8407
C     -3.4891    -0.7138    -0.2349
C     -3.7173     0.6160    -0.2219
C     -4.9201     1.1913     0.1978
C     -6.0081     0.3262     0.4179
C     -5.8553    -1.0357     0.3041
C     -4.6127    -1.5836    -0.0279
C     -1.9878    -1.4712    -2.5920
C     -2.2875    -0.2683    -3.2636
C     -2.1241    -0.1493    -4.6400
C     -1.5947    -1.1922    -5.3657
C     -1.1190    -2.3318    -4.6970
C     -1.3222    -2.4229    -3.3164
C     -1.6441    -2.9369    -0.0171
C     -1.1571    -2.5679     1.4311
C     -1.0316    -3.5116     2.4407
C     -0.8022    -3.0723     3.7535
C     -1.1841    -1.7644     4.0538
C     -1.2890    -0.8178     2.9567
C     -1.9044     0.4672     3.1894
P     -0.7351     1.7043     3.9173
C     -0.4156     1.3022     5.6770
C     -1.3966     0.8620     6.5417
C     -1.0519     0.4780     7.8500
C      0.2809     0.5831     8.2596
C      1.2303     1.1471     7.4416
C      0.8820     1.5425     6.1459
C     -1.5457     3.3691     3.8400
C     -0.8456     4.3805     4.4564
C     -0.7854     5.6706     3.8659
C     -1.4314     5.8894     2.6600
C     -2.2526     4.9304     2.1109
C     -2.3430     3.6448     2.7232
N     -0.9091    -1.2550     1.7314
H      1.7968    -0.7336     3.7583
H      3.4788    -0.9074     3.2771
H      2.9420     0.4486     4.3977
H     -2.9524     1.3154    -0.5444
H     -4.9901     2.2591     0.3192
H     -7.0082     0.8198     0.5635
H     -6.7420    -1.6834     0.3685
H     -4.5177    -2.6721     0.0340
H     -2.6985     0.5869    -2.7362
H     -2.3868     0.7951    -5.1260
H     -1.4209    -1.0878    -6.4445
H     -0.6549    -3.1297    -5.2440
H     -0.8502    -3.2949    -2.8078
H     -0.7594    -3.5069    -0.4661
H     -2.5132    -3.5990     0.0134
H     -0.8813    -4.5402     2.2317
H     -0.6525    -3.7800     4.6026
H     -1.3406    -1.4651     5.0471
H     -2.2196     0.8246     2.2289
H     -2.8543     0.4531     3.7663
H     -2.4247     0.7274     6.2068
H     -1.7938     0.0877     8.5193
H      0.5318     0.3353     9.2829
H      2.2493     1.2514     7.7578
H      1.6382     1.9223     5.4868
H     -0.2472     4.2000     5.3327
H     -0.1798     6.4125     4.3290
H     -1.2752     6.8451     2.1331
H     -2.8225     5.1096     1.2218
H     -2.9357     2.9013     2.2440
73
{"conf": 28, "E": 260.52, "rms": -1.0, "geom": "OH", "total_charge": 0, "CA_charge": 1, "smiles": "C[C:1]#[6N:2]->[Mn+:3]1(<-[3H-:4])(<-[4C-:5]#[O+:6])(<-[5C-:7]#[O+:8])<-[1P:9]([c:10]2[cH:11][cH:12][cH:13][cH:14][cH:15]2)([c:16]2[cH:17][cH:18][cH:19][cH:20][cH:21]2)[CH2:22][c:23]2[cH:24][cH:25][cH:26][c:27]([CH2:28][P:29]([c:30]3[cH:31][cH:32][cH:33][cH:34][cH:35]3)[c:36]3[cH:37][cH:38][cH:39][cH:40][cH:41]3)[2n:42]->12", "smiles3D": "C([C:1]#[6N:2]->[Mn+:3]1(<-[3H-:4])(<-[4C-:5]#[O+:6])(<-[5C-:7]#[O+:8])<-[1P:9]([c:10]2[c:11]([H:46])[c:12]([H:47])[c:13]([H:48])[c:14]([H:49])[c:15]2[H:50])([c:16]2[c:17]([H:51])[c:18]([H:52])[c:19]([H:53])[c:20]([H:54])[c:21]2[H:55])[C:22]([H:56])([H:57])[c:23]2[c:24]([H:58])[c:25]([H:59])[c:26]([H:60])[c:27]([C:28]([P:29]([c:30]3[c:31]([H:63])[c:32]([H:64])[c:33]([H:65])[c:34]([H:66])[c:35]3[H:67])[c:36]3[c:37]([H:68])[c:38]([H:69])[c:39]([H:70])[c:40]([H:71])[c:41]3[H:72])([H:61])[H:62])[2n:42]->12)([H:43])([H:44])[H:45]", "smiles3Dx": "C([C:1]#[6N:2]->[Mn+:3]1(<-[3H-:4])(<-[4C-:5]#[O+:6])(<-[5C-:7]#[O+:8])<-[1P:9]([c:10]2[c:11]([H:46])[c:12]([H:47])[c:13]([H:48])[c:14]([H:49])[c:15]2[H:50])([c:16]2[c:17]([H:51])[c:18]([H:52])[c:19]([H:53])[c:20]([H:54])[c:21]2[H:55])[C:22]([H:56])([H:57])[c:23]2[c:24]([H:58])[c:25]([H:59])[c:26]([H:60])[c:27]([C:28]([P:29]([c:30]3[c:31]([H:63])[c:32]([H:64])[c:33]([H:65])[c:34]([H:66])[c:35]3[H:67])[c:36]3[c:37]([H:68])[c:38]([H:69])[c:39]([H:70])[c:40]([H:71])[c:41]3[H:72])([H:61])[H:62])[2n:42]->12)([H:43])([H:44])[H:45]", "dummies": []}
C      0.3521    -2.3176     4.1994
C     -0.0852    -1.4620     3.1405
N     -0.2380    -0.8775     2.0754
Mn     0.0000     0.0000     0.0000
H     -1.7994    -0.0229    -0.1878
C     -0.3880     2.1428     0.8416
O     -0.4453     3.3014     1.1537
C      2.1847     0.3152     0.4794
O      3.3349     0.3417     0.7782
P      0.3922     0.5270    -2.4411
C      0.0913     2.2403    -2.7736
C      1.0391     3.1802    -2.3361
C      0.8046     4.5160    -2.5454
C     -0.3886     4.9720    -3.1128
C     -1.4041     4.0428    -3.3415
C     -1.2077     2.6618    -3.1830
C      2.0135    -0.1186    -3.0336
C      3.1632     0.7498    -2.9902
C      4.3609     0.2079    -3.2544
C      4.5553    -1.1765    -3.6332
C      3.3707    -1.9354    -3.6888
C      2.1401    -1.4189    -3.4452
C     -0.9017    -0.6740    -2.9582
C     -0.6907    -1.9513    -2.1991
C     -1.2367    -3.1720    -2.6373
C     -0.8193    -4.3562    -2.0649
C      0.2399    -4.3244    -1.2189
C      0.7036    -3.0968    -0.7647
C      2.1152    -3.0110    -0.0424
P      3.2013    -4.4904    -0.3350
C      4.8135    -3.9206    -1.1139
C      5.3596    -4.7304    -2.1029
C      6.5401    -4.3457    -2.7565
C      7.1762    -3.1783    -2.4017
C      6.6835    -2.3906    -1.3637
C      5.4732    -2.7476    -0.7386
C      3.6248    -4.9806     1.3923
C      4.7853    -4.5816     2.0636
C      4.8858    -4.7236     3.4486
C      3.8363    -5.2913     4.1633
C      2.7376    -5.7866     3.4989
C      2.6202    -5.6510     2.1116
N      0.0778    -1.9824    -1.0698
H     -0.1732    -3.2320     4.2982
H      0.3145    -1.8341     5.1721
H      1.3837    -2.7253     4.0349
H      1.8467     2.8954    -1.6763
H      1.5875     5.2263    -2.2961
H     -0.5387     5.9865    -3.2939
H     -2.3691     4.3745    -3.6467
H     -2.0019     1.9476    -3.3239
H      3.1539     1.7006    -2.6772
H      5.2914     0.8131    -3.1872
H      5.5319    -1.5641    -3.7712
H      3.5475    -3.0231    -3.8865
H      1.3493    -2.1203    -3.5419
H     -1.8973    -0.2565    -2.8030
H     -0.7048    -0.8223    -4.0751
H     -1.9774    -3.2064    -3.4107
H     -1.2522    -5.2993    -2.3842
H      0.7102    -5.2347    -0.8961
H      2.0052    -2.8419     1.0461
H      2.6715    -2.1427    -0.4736
H      4.8977    -5.6750    -2.3500
H      6.9273    -4.9844    -3.5374
H      8.0801    -2.8865    -2.9200
H      7.1750    -1.4621    -1.0941
H      5.0796    -2.1298     0.0627
H      5.6147    -4.1556     1.5235
H      5.7645    -4.3658     3.9680
H      3.9001    -5.3636     5.2545
H      1.9125    -6.2673     4.0500
H      1.7331    -6.0029     1.6043
73
{"conf": 29, "E": 127.72, "rms": -1.0, "geom": "OH", "total_charge": 0, "CA_charge": 1, "smiles": "C[C:1]#[6N:2]->[Mn+:3]1(<-[3H-:4])(<-[4C-:5]#[O+:6])(<-[5C-:7]#[O+:8])<-[1P:9]([c:10]2[cH:11][cH:12][cH:13][cH:14][cH:15]2)([c:16]2[cH:17][cH:18][cH:19][cH:20][cH:21]2)[CH2:22][c:23]2[cH:24][cH:25][cH:26][c:27]([CH2:28][P:29]([c:30]3[cH:31][cH:32][cH:33][cH:34][cH:35]3)[c:36]3[cH:37][cH:38][cH:39][cH:40][cH:41]3)[2n:42]->12", "smiles3D": "C([C:1]#[6N:2]->[Mn+:3]1(<-[3H-:4])(<-[4C-:5]#[O+:6])(<-[5C-:7]#[O+:8])<-[1P:9]([c:10]2[c:11]([H:46])[c:12]([H:47])[c:13]([H:48])[c:14]([H:49])[c:15]2[H:50])([c:16]2[c:17]([H:51])[c:18]([H:52])[c:19]([H:53])[c:20]([H:54])[c:21]2[H:55])[C:22]([H:56])([H:57])[c:23]2[c:24]([H:58])[c:25]([H:59])[c:26]([H:60])[c:27]([C:28]([P:29]([c:30]3[c:31]([H:63])[c:32]([H:64])[c:33]([H:65])[c:34]([H:66])[c:35]3[H:67])[c:36]3[c:37]([H:68])[c:38]([H:69])[c:39]([H:70])[c:40]([H:71])[c:41]3[H:72])([H:61])[H:62])[2n:42]->12)([H:43])([H:44])[H:45]", "smiles3Dx": "C([C:1]#[6N:2]->[Mn+:3]1(<-[3H-:4])(<-[4C-:5]#[O+:6])(<-[5C-:7]#[O+:8])<-[1P:9]([c:10]2[c:11]([H:46])[c:12]([H:47])[c:13]([H:48])[c:14]([H:49])[c:15]2[H:50])([c:16]2[c:17]([H:51])[c:18]([H:52])[c:19]([H:53])[c:20]([H:54])[c:21]2[H:55])[C:22]([H:56])([H:57])[c:23]2[c:24]([H:58])[c:25]([H:59])[c:26]([H:60])[c:27]([C:28]([P:29]([c:30]3[c:31]([H:63])[c:32]([H:64])[c:33]([H:65])[c:34]([H:66])[c:35]3[H:67])[c:36]3[c:37]([H:68])[c:38]([H:69])[c:39]([H:70])[c:40]([H:71])[c:41]3[H:72])([H:61])[H:62])[2n:42]->12)([H:43])([H:44])[H:45]", "dummies": []}
C     -3.1911    -3.5906    -1.3306
C     -2.2599    -2.5312    -0.9451
N     -1.4766    -1.6448    -0.6146
Mn     0.0000     0.0000     0.0000
H      1.3339    -1.2346     0.2590
C      0.6612     0.2715    -2.1738
O      1.0093     0.4154    -3.3188
C     -1.6821     1.5159    -0.3265
O     -2.5682     2.3150    -0.4982
P      1.5041     1.9359     0.8528
C      1.1340     3.5568     0.1965
C      1.9331     4.1087    -0.8167
C      1.6265     5.3660    -1.3454
C      0.5135     6.0712    -0.8807
C     -0.3016     5.5161     0.1087
C      0.0011     4.2590     0.6412
C      3.2716     1.7230     0.7354
C      3.8078     0.6291     0.0460
C      5.1922     0.4353     0.0097
C      6.0456     1.3378     0.6499
C      5.5157     2.4445     1.3167
C      4.1322     2.6377     1.3623
C      1.1610     2.0043     2.6121
C     -0.0483     1.1411     2.9985
C     -0.6288     1.3606     4.2567
C     -1.5245     0.4341     4.7795
C     -1.7472    -0.7591     4.1032
C     -1.1256    -0.9773     2.8652
C     -1.0655    -2.3674     2.3040
P     -0.2515    -3.5404     3.5219
C      1.3443    -2.6196     3.7097
C      1.5722    -1.8917     4.8860
C      2.7036    -1.0799     5.0033
C      3.6141    -0.9906     3.9462
C      3.3949    -1.7154     2.7722
C      2.2603    -2.5217     2.6494
C      0.2405    -4.9524     2.4295
C      1.3798    -5.7104     2.7411
C      1.7339    -6.8073     1.9524
C      0.9507    -7.1605     0.8501
C     -0.2005    -6.4289     0.5497
C     -0.5630    -5.3368     1.3424
N     -0.4214     0.0320     2.2723
H     -3.9195    -3.7571    -0.5099
H     -3.7326    -3.2933    -2.2528
H     -2.6285    -4.5273    -1.5182
H      2.7871     3.5735    -1.2065
H      2.2465     5.7919    -2.1228
H      0.2756     7.0420    -1.2962
H     -1.1716     6.0582     0.4593
H     -0.6531     3.8373     1.3930
H      3.1657    -0.0782    -0.4556
H      5.6053    -0.4199    -0.5080
H      7.1157     1.1826     0.6261
H      6.1801     3.1416     1.8149
H      3.7323     3.4865     1.9025
H      0.9782     3.0580     2.9139
H      2.0504     1.6297     3.1651
H     -0.3567     2.2264     4.8479
H     -1.9694     0.6007     5.7520
H     -2.3424    -1.5351     4.5690
H     -2.0898    -2.7227     2.0651
H     -0.4327    -2.3796     1.4001
H      0.8585    -1.9344     5.6989
H      2.8687    -0.5098     5.9091
H      4.4852    -0.3558     4.0341
H      4.0975    -1.6435     1.9538
H      2.0912    -3.0516     1.7213
H      1.9952    -5.4495     3.5925
H      2.6182    -7.3826     2.1931
H      1.2272    -8.0078     0.2381
H     -0.8133    -6.7136    -0.2961
H     -1.4712    -4.7994     1.1081
73
{"conf": 30, "E": 1144.89, "rms": -1.0, "geom": "OH", "total_charge": 0, "CA_charge": 1, "smiles": "C[C:1]#[6N:2]->[Mn+:3]1(<-[3H-:4])(<-[4C-:5]#[O+:6])(<-[5C-:7]#[O+:8])<-[1P:9]([c:10]2[cH:11][cH:12][cH:13][cH:14][cH:15]2)([c:16]2[cH:17][cH:18][cH:19][cH:20][cH:21]2)[CH2:22][c:23]2[cH:24][cH:25][cH:26][c:27]([CH2:28][P:29]([c:30]3[cH:31][cH:32][cH:33][cH:34][cH:35]3)[c:36]3[cH:37][cH:38][cH:39][cH:40][cH:41]3)[2n:42]->12", "smiles3D": "C([C:1]#[6N:2]->[Mn+:3]1(<-[3H-:4])(<-[4C-:5]#[O+:6])(<-[5C-:7]#[O+:8])<-[1P:9]([c:10]2[c:11]([H:46])[c:12]([H:47])[c:13]([H:48])[c:14]([H:49])[c:15]2[H:50])([c:16]2[c:17]([H:51])[c:18]([H:52])[c:19]([H:53])[c:20]([H:54])[c:21]2[H:55])[C:22]([H:56])([H:57])[c:23]2[c:24]([H:58])[c:25]([H:59])[c:26]([H:60])[c:27]([C:28]([P:29]([c:30]3[c:31]([H:63])[c:32]([H:64])[c:33]([H:65])[c:34]([H:66])[c:35]3[H:67])[c:36]3[c:37]([H:68])[c:38]([H:69])[c:39]([H:70])[c:40]([H:71])[c:41]3[H:72])([H:61])[H:62])[2n:42]->12)([H:43])([H:44])[H:45]", "smiles3Dx": "C([C:1]#[6N:2]->[Mn+:3]1(<-[3H-:4])(<-[4C-:5]#[O+:6])(<-[5C-:7]#[O+:8])<-[1P:9]([c:10]2[c:11]([H:46])[c:12]([H:47])[c:13]([H:48])[c:14]([H:49])[c:15]2[H:50])([c:16]2[c:17]([H:51])[c:18]([H:52])[c:19]([H:53])[c:20]([H:54])[c:21]2[H:55])[C:22]([H:56])([H:57])[c:23]2[c:24]([H:58])[c:25]([H:59])[c:26]([H:60])[c:27]([C:28]([P:29]([c:30]3[c:31]([H:63])[c:32]([H:64])[c:33]([H:65])[c:34]([H:66])[c:35]3[H:67])[c:36]3[c:37]([H:68])[c:38]([H:69])[c:39]([H:70])[c:40]([H:71])[c:41]3[H:72])([H:61])[H:62])[2n:42]->12)([H:43])([H:44])[H:45]", "dummies": []}
C     -3.5459    -0.9015     3.3383
C     -2.5677    -0.4720     2.3952
N     -1.7072    -0.2632     1.5718
Mn     0.0000     0.0000     0.0000
H      1.1446     1.4466     0.7893
C      1.6645    -0.9764     1.2422
O      2.5691    -1.5119     1.8087
C     -0.3535    -2.2150     0.1887
O     -0.5747    -3.4114     0.2874
P      0.5835    -0.6466    -1.8625
C     -0.8188    -1.7777    -2.5984
C     -0.6609    -2.3478    -3.8808
C     -1.7368    -2.8615    -4.5299
C     -3.0233    -2.7733    -4.0152
C     -3.1300    -2.3405    -2.6551
C     -2.0783    -1.8264    -1.9551
C      0.2724     1.1871    -1.0457
C     -0.9379     1.4400    -0.3378
C     -1.3549     2.7381    -0.0085
C     -0.5690     3.8232    -0.3005
C      0.6410     3.6168    -1.0299
C      1.0025     2.3463    -1.4801
C      1.9711    -0.4461    -2.9199
C      1.1675     0.2758    -3.7078
C      1.3043     0.3669    -5.1075
C      0.2607     0.9447    -5.8355
C     -0.9159     1.2249    -5.1405
C     -1.1086     0.9797    -3.7673
C     -2.4740     1.1431    -3.1603
P     -2.9512     2.9037    -2.7296
C     -3.1360     3.9178    -4.2035
C     -2.7060     5.2531    -4.1361
C     -2.5793     6.0074    -5.2836
C     -2.8664     5.4427    -6.5348
C     -3.4008     4.1475    -6.5949
C     -3.5864     3.4075    -5.4370
C     -4.5313     2.7437    -1.7681
C     -4.7081     3.5872    -0.6975
C     -5.6504     3.2439     0.2997
C     -6.4084     2.1045     0.1541
C     -6.3440     1.3529    -1.0052
C     -5.3668     1.6716    -1.9834
N     -0.0661     0.4362    -3.0860
H     -3.0874    -1.6039     4.0589
H     -4.3394    -1.4682     2.7922
H     -3.9895    -0.0790     3.8481
H      0.3404    -2.2271    -4.4130
H     -1.6910    -3.1457    -5.5126
H     -3.8689    -3.2496    -4.3774
H     -4.1579    -2.3321    -2.1452
H     -2.2801    -1.3208    -0.9910
H     -1.7587     0.7165    -0.3904
H     -2.2623     2.8582     0.5518
H     -0.8567     4.8032     0.0200
H      1.1922     4.4989    -1.3040
H      1.8269     2.3023    -2.1138
H      2.8296     0.1642    -2.4637
H      2.3134    -1.3716    -3.4215
H      2.2248     0.1744    -5.6462
H      0.2082     0.9301    -6.9331
H     -1.7624     1.5746    -5.7196
H     -3.1817     0.7364    -3.8830
H     -2.5639     0.5274    -2.2617
H     -2.4129     5.6626    -3.1707
H     -2.1965     7.0265    -5.2242
H     -2.7035     6.0225    -7.4365
H     -3.6194     3.7185    -7.5636
H     -3.9657     2.3962    -5.5004
H     -4.0699     4.4555    -0.5502
H     -5.7021     3.8394     1.2063
H     -7.1124     1.8090     0.9599
H     -6.9715     0.4699    -1.1283
H     -5.2752     0.9932    -2.8357
73
{"conf": 31, "E": 317.47, "rms": -1.0, "geom": "OH", "total_charge": 0, "CA_charge": 1, "smiles": "C[C:1]#[6N:2]->[Mn+:3]1(<-[3H-:4])(<-[4C-:5]#[O+:6])(<-[5C-:7]#[O+:8])<-[1P:9]([c:10]2[cH:11][cH:12][cH:13][cH:14][cH:15]2)([c:16]2[cH:17][cH:18][cH:19][cH:20][cH:21]2)[CH2:22][c:23]2[cH:24][cH:25][cH:26][c:27]([CH2:28][P:29]([c:30]3[cH:31][cH:32][cH:33][cH:34][cH:35]3)[c:36]3[cH:37][cH:38][cH:39][cH:40][cH:41]3)[2n:42]->12", "smiles3D": "C([C:1]#[6N:2]->[Mn+:3]1(<-[3H-:4])(<-[4C-:5]#[O+:6])(<-[5C-:7]#[O+:8])<-[1P:9]([c:10]2[c:11]([H:46])[c:12]([H:47])[c:13]([H:48])[c:14]([H:49])[c:15]2[H:50])([c:16]2[c:17]([H:51])[c:18]([H:52])[c:19]([H:53])[c:20]([H:54])[c:21]2[H:55])[C:22]([H:56])([H:57])[c:23]2[c:24]([H:58])[c:25]([H:59])[c:26]([H:60])[c:27]([C:28]([P:29]([c:30]3[c:31]([H:63])[c:32]([H:64])[c:33]([H:65])[c:34]([H:66])[c:35]3[H:67])[c:36]3[c:37]([H:68])[c:38]([H:69])[c:39]([H:70])[c:40]([H:71])[c:41]3[H:72])([H:61])[H:62])[2n:42]->12)([H:43])([H:44])[H:45]", "smiles3Dx": "C([C:1]#[6N:2]->[Mn+:3]1(<-[3H-:4])(<-[4C-:5]#[O+:6])(<-[5C-:7]#[O+:8])<-[1P:9]([c:10]2[c:11]([H:46])[c:12]([H:47])[c:13]([H:48])[c:14]([H:49])[c:15]2[H:50])([c:16]2[c:17]([H:51])[c:18]([H:52])[c:19]([H:53])[c:20]([H:54])[c:21]2[H:55])[C:22]([H:56])([H:57])[c:23]2[c:24]([H:58])[c:25]([H:59])[c:26]([H:60])[c:27]([C:28]([P:29]([c:30]3[c:31]([H:63])[c:32]([H:64])[c:33]([H:65])[c:34]([H:66])[c:35]3[H:67])[c:36]3[c:37]([H:68])[c:38]([H:69])[c:39]([H:70])[c:40]([H:71])[c:41]3[H:72])([H:61])[H:62])[2n:42]->12)([H:43])([H:44])[H:45]", "dummies": []}
C      1.3364     4.1326    -1.2561
C      1.1565     2.7196    -1.4768
N      0.7690     1.5876    -1.3129
Mn     0.0000     0.0000     0.0000
H     -0.5178    -1.1466    -1.2720
C      2.0604    -1.0458     0.1088
O      2.9738    -1.8145     0.2923
C      0.8058     1.4009     1.4306
O      1.0980     2.1447     2.3147
P     -1.2171    -1.2187     1.8212
C     -0.4868    -2.8417     2.1061
C     -0.5674    -3.7653     1.0306
C      0.5194    -4.5893     0.7570
C      1.6686    -4.6233     1.5395
C      1.6798    -3.7696     2.6843
C      0.6103    -2.9247     2.9752
C     -1.5202    -0.4729     3.4634
C     -1.4784     0.9531     3.5964
C     -1.7823     1.5654     4.7805
C     -2.3126     0.8264     5.8383
C     -2.5529    -0.5285     5.6753
C     -2.1714    -1.2036     4.4540
C     -2.8184    -1.2659     1.1195
C     -3.0955     0.1418     0.7395
C     -4.0919     0.9077     1.4010
C     -4.3784     2.1971     0.8834
C     -3.9512     2.4187    -0.3746
C     -2.7715     1.7981    -0.8396
C     -2.4818     1.8486    -2.3645
P     -2.7702     3.4755    -3.2576
C     -1.7519     3.0273    -4.7547
C     -0.3374     3.1080    -4.7723
C      0.4090     2.3894    -5.6811
C     -0.2107     1.5470    -6.5997
C     -1.6040     1.5055    -6.6390
C     -2.3568     2.2217    -5.7259
C     -1.9631     4.9390    -2.4590
C     -2.2213     5.2624    -1.1204
C     -1.5173     6.2689    -0.4915
C     -0.5494     6.9747    -1.1708
C     -0.3956     6.7764    -2.5413
C     -1.1217     5.7857    -3.1877
N     -2.2744     0.8348    -0.0600
H      0.5914     4.4408    -0.4683
H      1.2765     4.7952    -2.1063
H      2.2574     4.2525    -0.7750
H     -1.3164    -3.7014     0.3212
H      0.5129    -5.2206    -0.1540
H      2.5152    -5.2118     1.3028
H      2.5778    -3.7573     3.2924
H      0.7668    -2.1913     3.6933
H     -1.4106     1.5314     2.7611
H     -1.6412     2.6318     4.8334
H     -2.5266     1.3330     6.7598
H     -3.0598    -1.0808     6.4406
H     -2.3915    -2.2273     4.3893
H     -2.9077    -1.9589     0.2375
H     -3.6447    -1.6755     1.8818
H     -4.5394     0.6547     2.3633
H     -5.1200     2.8224     1.3518
H     -4.4218     3.2383    -0.9409
H     -3.1275     1.1039    -2.8368
H     -1.4580     1.5190    -2.5645
H      0.1997     3.7049    -4.0449
H      1.5015     2.4783    -5.7095
H      0.3669     0.9198    -7.2685
H     -2.1063     0.8531    -7.3339
H     -3.4360     2.1357    -5.7374
H     -3.0212     4.8476    -0.5679
H     -1.7155     6.4920     0.5473
H      0.0566     7.6940    -0.6517
H      0.3075     7.3833    -3.0818
H     -1.0082     5.6913    -4.2432
73
{"conf": 32, "E": 278.95, "rms": -1.0, "geom": "OH", "total_charge": 0, "CA_charge": 1, "smiles": "C[C:1]#[6N:2]->[Mn+:3]1(<-[3H-:4])(<-[4C-:5]#[O+:6])(<-[5C-:7]#[O+:8])<-[1P:9]([c:10]2[cH:11][cH:12][cH:13][cH:14][cH:15]2)([c:16]2[cH:17][cH:18][cH:19][cH:20][cH:21]2)[CH2:22][c:23]2[cH:24][cH:25][cH:26][c:27]([CH2:28][P:29]([c:30]3[cH:31][cH:32][cH:33][cH:34][cH:35]3)[c:36]3[cH:37][cH:38][cH:39][cH:40][cH:41]3)[2n:42]->12", "smiles3D": "C([C:1]#[6N:2]->[Mn+:3]1(<-[3H-:4])(<-[4C-:5]#[O+:6])(<-[5C-:7]#[O+:8])<-[1P:9]([c:10]2[c:11]([H:46])[c:12]([H:47])[c:13]([H:48])[c:14]([H:49])[c:15]2[H:50])([c:16]2[c:17]([H:51])[c:18]([H:52])[c:19]([H:53])[c:20]([H:54])[c:21]2[H:55])[C:22]([H:56])([H:57])[c:23]2[c:24]([H:58])[c:25]([H:59])[c:26]([H:60])[c:27]([C:28]([P:29]([c:30]3[c:31]([H:63])[c:32]([H:64])[c:33]([H:65])[c:34]([H:66])[c:35]3[H:67])[c:36]3[c:37]([H:68])[c:38]([H:69])[c:39]([H:70])[c:40]([H:71])[c:41]3[H:72])([H:61])[H:62])[2n:42]->12)([H:43])([H:44])[H:45]", "smiles3Dx": "C([C:1]#[6N:2]->[Mn+:3]1(<-[3H-:4])(<-[4C-:5]#[O+:6])(<-[5C-:7]#[O+:8])<-[1P:9]([c:10]2[c:11]([H:46])[c:12]([H:47])[c:13]([H:48])[c:14]([H:49])[c:15]2[H:50])([c:16]2[c:17]([H:51])[c:18]([H:52])[c:19]([H:53])[c:20]([H:54])[c:21]2[H:55])[C:22]([H:56])([H:57])[c:23]2[c:24]([H:58])[c:25]([H:59])[c:26]([H:60])[c:27]([C:28]([P:29]([c:30]3[c:31]([H:63])[c:32]([H:64])[c:33]([H:65])[c:34]([H:66])[c:35]3[H:67])[c:36]3[c:37]([H:68])[c:38]([H:69])[c:39]([H:70])[c:40]([H:71])[c:41]3[H:72])([H:61])[H:62])[2n:42]->12)([H:43])([H:44])[H:45]", "dummies": []}
C     -0.8774     3.9777     1.8048
C     -0.4676     2.5784     1.9124
N     -0.2087     1.5337     1.4525
Mn     0.0000     0.0000     0.0000
H      1.3811    -1.0821     0.7573
C     -1.7161    -1.3226     0.9453
O     -2.5358    -2.1105     1.3861
C     -1.4839     1.2493    -0.9871
O     -2.2492     1.9715    -1.5591
P      0.2283    -1.4559    -2.1222
C      0.1667    -3.1791    -1.7431
C      1.0955    -3.7407    -0.8923
C      1.0075    -5.0309    -0.3320
C     -0.2212    -5.7007    -0.5502
C     -1.2663    -5.1076    -1.1665
C     -1.1173    -3.8271    -1.7200
C     -0.8806    -1.0555    -3.4759
C     -2.1880    -0.7143    -3.2215
C     -2.9065     0.0903    -4.1341
C     -2.3597     0.4164    -5.3715
C     -1.1006    -0.1146    -5.7165
C     -0.3599    -0.7992    -4.7462
C      1.8930    -0.9838    -2.5905
C      1.9576     0.5732    -2.4364
C      2.0877     1.4254    -3.5472
C      2.0967     2.7965    -3.3805
C      2.2471     3.3066    -2.0662
C      2.1476     2.3321    -0.9664
C      2.6993     2.7472     0.3447
P      3.1016     1.2117     1.3276
C      3.7598     2.0191     2.8085
C      5.0535     1.8292     3.2435
C      5.5254     2.4771     4.3747
C      4.6767     3.3898     5.0333
C      3.3835     3.5771     4.6156
C      2.8852     2.8617     3.5271
C      4.5661     0.4366     0.5088
C      5.2631    -0.5694     1.2026
C      6.5550    -0.9469     0.7781
C      7.0293    -0.4945    -0.4439
C      6.2744     0.3824    -1.2212
C      5.0526     0.8742    -0.7232
N      1.6295     1.1342    -1.2259
H     -0.2729     4.7894     2.3285
H     -0.7494     4.2112     0.6919
H     -1.9927     4.1840     1.9271
H      2.0317    -3.1599    -0.6187
H      1.7913    -5.4339     0.2263
H     -0.3230    -6.6765    -0.0981
H     -2.2409    -5.5489    -1.2288
H     -1.9687    -3.3172    -2.1857
H     -2.6015    -0.9027    -2.2569
H     -3.8895     0.4332    -3.8513
H     -2.9332     0.9828    -6.0838
H     -0.6864     0.0992    -6.6932
H      0.6660    -1.0750    -5.0620
H      2.6221    -1.3473    -1.8616
H      2.2055    -1.2988    -3.6276
H      2.0817     1.0772    -4.5760
H      2.1541     3.5421    -4.2351
H      2.3778     4.3709    -1.9116
H      1.9791     3.4066     0.9223
H      3.6741     3.3888     0.2453
H      5.8008     1.2683     2.6989
H      6.5180     2.3125     4.7025
H      5.0654     3.9124     5.8794
H      2.7526     4.3319     5.0749
H      1.8556     2.9569     3.2453
H      4.8947    -0.9605     2.1383
H      7.1653    -1.5714     1.4105
H      8.0101    -0.7820    -0.7945
H      6.6329     0.7373    -2.1608
H      4.5375     1.6171    -1.3026
73
{"conf": 33, "E": 142.02, "rms": -1.0, "geom": "OH", "total_charge": 0, "CA_charge": 1, "smiles": "C[C:1]#[6N:2]->[Mn+:3]1(<-[3H-:4])(<-[4C-:5]#[O+:6])(<-[5C-:7]#[O+:8])<-[1P:9]([c:10]2[cH:11][cH:12][cH:13][cH:14][cH:15]2)([c:16]2[cH:17][cH:18][cH:19][cH:20][cH:21]2)[CH2:22][c:23]2[cH:24][cH:25][cH:26][c:27]([CH2:28][P:29]([c:30]3[cH:31][cH:32][cH:33][cH:34][cH:35]3)[c:36]3[cH:37][cH:38][cH:39][cH:40][cH:41]3)[2n:42]->12", "smiles3D": "C([C:1]#[6N:2]->[Mn+:3]1(<-[3H-:4])(<-[4C-:5]#[O+:6])(<-[5C-:7]#[O+:8])<-[1P:9]([c:10]2[c:11]([H:46])[c:12]([H:47])[c:13]([H:48])[c:14]([H:49])[c:15]2[H:50])([c:16]2[c:17]([H:51])[c:18]([H:52])[c:19]([H:53])[c:20]([H:54])[c:21]2[H:55])[C:22]([H:56])([H:57])[c:23]2[c:24]([H:58])[c:25]([H:59])[c:26]([H:60])[c:27]([C:28]([P:29]([c:30]3[c:31]([H:63])[c:32]([H:64])[c:33]([H:65])[c:34]([H:66])[c:35]3[H:67])[c:36]3[c:37]([H:68])[c:38]([H:69])[c:39]([H:70])[c:40]([H:71])[c:41]3[H:72])([H:61])[H:62])[2n:42]->12)([H:43])([H:44])[H:45]", "smiles3Dx": "C([C:1]#[6N:2]->[Mn+:3]1(<-[3H-:4])(<-[4C-:5]#[O+:6])(<-[5C-:7]#[O+:8])<-[1P:9]([c:10]2[c:11]([H:46])[c:12]([H:47])[c:13]([H:48])[c:14]([H:49])[c:15]2[H:50])([c:16]2[c:17]([H:51])[c:18]([H:52])[c:19]([H:53])[c:20]([H:54])[c:21]2[H:55])[C:22]([H:56])([H:57])[c:23]2[c:24]([H:58])[c:25]([H:59])[c:26]([H:60])[c:27]([C:28]([P:29]([c:30]3[c:31]([H:63])[c:32]([H:64])[c:33]([H:65])[c:34]([H:66])[c:35]3[H:67])[c:36]3[c:37]([H:68])[c:38]([H:69])[c:39]([H:70])[c:40]([H:71])[c:41]3[H:72])([H:61])[H:62])[2n:42]->12)([H:43])([H:44])[H:45]", "dummies": []}
C     -4.6092     1.9139    -0.1204
C     -3.2588     1.3480    -0.0890
N     -2.1208     0.8803    -0.0565
Mn     0.0000     0.0000     0.0000
H     -0.0236    -0.0565     1.8359
C     -0.8865    -2.1111    -0.0843
O     -1.3402    -3.2268    -0.1342
C     -0.0239     0.1128    -2.2847
O     -0.0400     0.1708    -3.4891
P      2.4306    -0.8984    -0.1062
C      2.7690    -2.1230    -1.3671
C      2.7277    -1.7792    -2.7291
C      2.9743    -2.7445    -3.7079
C      3.2527    -4.0612    -3.3397
C      3.2657    -4.4194    -1.9913
C      3.0183    -3.4592    -1.0077
C      3.1482    -1.5186     1.4067
C      2.3269    -1.8903     2.4785
C      2.8880    -2.4096     3.6494
C      4.2707    -2.5760     3.7515
C      5.0945    -2.2453     2.6718
C      4.5371    -1.7245     1.4989
C      3.3792     0.5603    -0.5342
C      2.6343     1.8695    -0.2336
C      3.3794     3.0526    -0.3295
C      2.7871     4.2745    -0.0688
C      1.4675     4.3171     0.3407
C      0.7410     3.1220     0.4960
C     -0.6658     3.1665     1.0207
P     -0.9883     4.5462     2.2488
C     -2.8289     4.5888     2.3422
C     -3.5074     5.6295     1.6935
C     -4.9058     5.6765     1.7109
C     -5.6314     4.6821     2.3664
C     -4.9619     3.6363     3.0067
C     -3.5630     3.5808     2.9886
C     -0.4306     3.9618     3.9135
C     -0.5361     2.6215     4.3286
C     -0.1451     2.2513     5.6223
C      0.3573     3.2142     6.5038
C      0.4615     4.5498     6.0995
C      0.0696     4.9193     4.8088
N      1.2920     1.9330     0.0930
H     -5.1441     1.5446    -1.0203
H     -4.5536     3.0228    -0.1622
H     -5.1644     1.5978     0.7917
H      2.5034    -0.7720    -3.0425
H      2.9470    -2.4685    -4.7534
H      3.4531    -4.8044    -4.1023
H      3.4733    -5.4440    -1.7063
H      3.0162    -3.7687     0.0266
H      1.2546    -1.8135     2.4032
H      2.2500    -2.6869     4.4785
H      4.7033    -2.9918     4.6557
H      6.1634    -2.4099     2.7368
H      5.1829    -1.5113     0.6564
H      4.3305     0.5529     0.0396
H      3.6284     0.5354    -1.6119
H      4.4229     3.0254    -0.6174
H      3.3605     5.1846    -0.1679
H      1.0270     5.2814     0.5468
H     -0.8944     2.2132     1.5197
H     -1.3389     3.3257     0.1571
H     -2.9498     6.4016     1.1784
H     -5.4231     6.4791     1.2066
H     -6.7128     4.7236     2.3653
H     -5.5326     2.8751     3.5153
H     -3.0756     2.7528     3.4795
H     -0.9359     1.8613     3.6791
H     -0.2371     1.2171     5.9428
H      0.6664     2.9253     7.5002
H      0.8407     5.2982     6.7899
H      0.1489     5.9560     4.5101
73
{"conf": 34, "E": 152.64, "rms": -1.0, "geom": "OH", "total_charge": 0, "CA_charge": 1, "smiles": "C[C:1]#[6N:2]->[Mn+:3]1(<-[3H-:4])(<-[4C-:5]#[O+:6])(<-[5C-:7]#[O+:8])<-[1P:9]([c:10]2[cH:11][cH:12][cH:13][cH:14][cH:15]2)([c:16]2[cH:17][cH:18][cH:19][cH:20][cH:21]2)[CH2:22][c:23]2[cH:24][cH:25][cH:26][c:27]([CH2:28][P:29]([c:30]3[cH:31][cH:32][cH:33][cH:34][cH:35]3)[c:36]3[cH:37][cH:38][cH:39][cH:40][cH:41]3)[2n:42]->12", "smiles3D": "C([C:1]#[6N:2]->[Mn+:3]1(<-[3H-:4])(<-[4C-:5]#[O+:6])(<-[5C-:7]#[O+:8])<-[1P:9]([c:10]2[c:11]([H:46])[c:12]([H:47])[c:13]([H:48])[c:14]([H:49])[c:15]2[H:50])([c:16]2[c:17]([H:51])[c:18]([H:52])[c:19]([H:53])[c:20]([H:54])[c:21]2[H:55])[C:22]([H:56])([H:57])[c:23]2[c:24]([H:58])[c:25]([H:59])[c:26]([H:60])[c:27]([C:28]([P:29]([c:30]3[c:31]([H:63])[c:32]([H:64])[c:33]([H:65])[c:34]([H:66])[c:35]3[H:67])[c:36]3[c:37]([H:68])[c:38]([H:69])[c:39]([H:70])[c:40]([H:71])[c:41]3[H:72])([H:61])[H:62])[2n:42]->12)([H:43])([H:44])[H:45]", "smiles3Dx": "C([C:1]#[6N:2]->[Mn+:3]1(<-[3H-:4])(<-[4C-:5]#[O+:6])(<-[5C-:7]#[O+:8])<-[1P:9]([c:10]2[c:11]([H:46])[c:12]([H:47])[c:13]([H:48])[c:14]([H:49])[c:15]2[H:50])([c:16]2[c:17]([H:51])[c:18]([H:52])[c:19]([H:53])[c:20]([H:54])[c:21]2[H:55])[C:22]([H:56])([H:57])[c:23]2[c:24]([H:58])[c:25]([H:59])[c:26]([H:60])[c:27]([C:28]([P:29]([c:30]3[c:31]([H:63])[c:32]([H:64])[c:33]([H:65])[c:34]([H:66])[c:35]3[H:67])[c:36]3[c:37]([H:68])[c:38]([H:69])[c:39]([H:70])[c:40]([H:71])[c:41]3[H:72])([H:61])[H:62])[2n:42]->12)([H:43])([H:44])[H:45]", "dummies": []}
C     -4.6633     1.7198     0.0465
C     -3.2909     1.2496    -0.0212
N     -2.1402     0.8251    -0.0441
Mn     0.0000     0.0000     0.0000
H      0.4471     1.3384     1.1756
C     -0.5149    -1.3488     1.7748
O     -0.7745    -2.0666     2.7073
C     -0.5436    -1.7425    -1.3717
O     -0.8288    -2.6760    -2.0811
P      2.4780    -0.7221    -0.0821
C      3.3436    -0.9142     1.4651
C      4.6370    -1.4693     1.4911
C      5.2985    -1.6334     2.7140
C      4.7086    -1.1899     3.8985
C      3.4320    -0.6124     3.8709
C      2.7510    -0.4746     2.6584
C      2.7662    -2.1910    -1.0564
C      2.7145    -2.1221    -2.4607
C      2.8026    -3.2943    -3.2238
C      2.9169    -4.5385    -2.5967
C      2.9385    -4.6150    -1.1995
C      2.8490    -3.4473    -0.4272
C      3.2777     0.6440    -0.9213
C      2.2709     1.5418    -1.6652
C      2.7736     2.6539    -2.3549
C      1.9100     3.4589    -3.0843
C      0.5742     3.1016    -3.2134
C      0.1101     1.9403    -2.5833
C     -1.2248     1.3702    -2.9692
P     -1.4228     1.0477    -4.8230
C     -1.6881    -0.7757    -4.9957
C     -3.0086    -1.2361    -5.0988
C     -3.2820    -2.6087    -5.1793
C     -2.2263    -3.5260    -5.1802
C     -0.9065    -3.0709    -5.1056
C     -0.6368    -1.7073    -4.9946
C      0.1380     1.4039    -5.7718
C      1.4093     0.9909    -5.3379
C      2.5485     1.2938    -6.0948
C      2.4370     2.0221    -7.2824
C      1.1721     2.4299    -7.7269
C      0.0277     2.1196    -6.9723
N      0.9169     1.2825    -1.6952
H     -5.3581     0.8716    -0.1271
H     -4.8513     2.1361     1.0538
H     -4.8318     2.5006    -0.7180
H      5.1126    -1.8045     0.5754
H      6.2853    -2.0799     2.7376
H      5.2307    -1.3144     4.8421
H      2.9700    -0.2771     4.7926
H      1.7766    -0.0087     2.6495
H      2.5987    -1.1764    -2.9675
H      2.7774    -3.2355    -4.3027
H      2.9842    -5.4443    -3.1870
H      2.9900    -5.5780    -0.7130
H      2.8068    -3.5337     0.6518
H      4.0238     0.2510    -1.6378
H      3.8098     1.2527    -0.1710
H      3.8339     2.8825    -2.3272
H      2.2942     4.3190    -3.6014
H     -0.0793     3.6890    -3.8552
H     -1.3826     0.4193    -2.4401
H     -2.0347     2.0573    -2.6511
H     -3.8275    -0.5331    -5.0741
H     -4.3106    -2.9539    -5.2494
H     -2.4289    -4.5759    -5.2641
H     -0.0912    -3.7786    -5.1011
H      0.3804    -1.3939    -4.8878
H      1.5267     0.4545    -4.4179
H      3.5130     0.9879    -5.7530
H      3.3157     2.2673    -7.8650
H      1.0675     3.0018    -8.6518
H     -0.9508     2.4515    -7.3274
73
{"conf": 35, "E": 155.05, "rms": -1.0, "geom": "OH", "total_charge": 0, "CA_charge": 1, "smiles": "C[C:1]#[6N:2]->[Mn+:3]1(<-[3H-:4])(<-[4C-:5]#[O+:6])(<-[5C-:7]#[O+:8])<-[1P:9]([c:10]2[cH:11][cH:12][cH:13][cH:14][cH:15]2)([c:16]2[cH:17][cH:18][cH:19][cH:20][cH:21]2)[CH2:22][c:23]2[cH:24][cH:25][cH:26][c:27]([CH2:28][P:29]([c:30]3[cH:31][cH:32][cH:33][cH:34][cH:35]3)[c:36]3[cH:37][cH:38][cH:39][cH:40][cH:41]3)[2n:42]->12", "smiles3D": "C([C:1]#[6N:2]->[Mn+:3]1(<-[3H-:4])(<-[4C-:5]#[O+:6])(<-[5C-:7]#[O+:8])<-[1P:9]([c:10]2[c:11]([H:46])[c:12]([H:47])[c:13]([H:48])[c:14]([H:49])[c:15]2[H:50])([c:16]2[c:17]([H:51])[c:18]([H:52])[c:19]([H:53])[c:20]([H:54])[c:21]2[H:55])[C:22]([H:56])([H:57])[c:23]2[c:24]([H:58])[c:25]([H:59])[c:26]([H:60])[c:27]([C:28]([P:29]([c:30]3[c:31]([H:63])[c:32]([H:64])[c:33]([H:65])[c:34]([H:66])[c:35]3[H:67])[c:36]3[c:37]([H:68])[c:38]([H:69])[c:39]([H:70])[c:40]([H:71])[c:41]3[H:72])([H:61])[H:62])[2n:42]->12)([H:43])([H:44])[H:45]", "smiles3Dx": "C([C:1]#[6N:2]->[Mn+:3]1(<-[3H-:4])(<-[4C-:5]#[O+:6])(<-[5C-:7]#[O+:8])<-[1P:9]([c:10]2[c:11]([H:46])[c:12]([H:47])[c:13]([H:48])[c:14]([H:49])[c:15]2[H:50])([c:16]2[c:17]([H:51])[c:18]([H:52])[c:19]([H:53])[c:20]([H:54])[c:21]2[H:55])[C:22]([H:56])([H:57])[c:23]2[c:24]([H:58])[c:25]([H:59])[c:26]([H:60])[c:27]([C:28]([P:29]([c:30]3[c:31]([H:63])[c:32]([H:64])[c:33]([H:65])[c:34]([H:66])[c:35]3[H:67])[c:36]3[c:37]([H:68])[c:38]([H:69])[c:39]([H:70])[c:40]([H:71])[c:41]3[H:72])([H:61])[H:62])[2n:42]->12)([H:43])([H:44])[H:45]", "dummies": []}
C     -4.2498    -2.5094     0.6997
C     -3.0049    -1.7893     0.4525
N     -1.9623    -1.1691     0.2624
Mn     0.0000     0.0000     0.0000
H     -0.9045     1.6006    -0.0998
C      0.0937     0.2042     2.2769
O      0.1427     0.3167     3.4787
C      1.0870    -2.0176     0.1434
O      1.6526    -3.0774     0.2362
P      2.2909     1.2155    -0.3090
C      3.7886     0.2775    -0.0220
C      4.8129     0.7751     0.8059
C      5.9810     0.0298     1.0023
C      6.1415    -1.2052     0.3678
C      5.1441    -1.6904    -0.4833
C      3.9806    -0.9433    -0.6886
C      2.4511     2.7734     0.5604
C      2.3736     2.7770     1.9639
C      2.4364     3.9789     2.6753
C      2.5416     5.1921     1.9877
C      2.6288     5.2016     0.5914
C      2.6031     4.0007    -0.1265
C      2.2850     1.5136    -2.0731
C      1.4686     0.4414    -2.8042
C      1.8449     0.1191    -4.1155
C      0.9397    -0.5124    -4.9547
C     -0.3630    -0.7178    -4.5221
C     -0.7224    -0.3984    -3.1978
C     -2.1746    -0.1403    -2.8758
P     -3.4206    -1.1559    -3.8549
C     -4.9697    -0.5711    -3.0243
C     -5.7754    -1.4260    -2.2489
C     -6.9206    -0.9326    -1.6152
C     -7.2773     0.4103    -1.7604
C     -6.4905     1.2645    -2.5421
C     -5.3452     0.7725    -3.1758
C     -3.2180    -2.9213    -3.3234
C     -4.0492    -3.8905    -3.9015
C     -3.9317    -5.2335    -3.5355
C     -2.9719    -5.6202    -2.5986
C     -2.1245    -4.6665    -2.0355
C     -2.2380    -3.3226    -2.4026
N      0.2448     0.0264    -2.3252
H     -4.1729    -3.0849     1.6464
H     -4.4551    -3.2007    -0.1476
H     -5.0835    -1.7840     0.7896
H      4.7352     1.7304     1.3007
H      6.7665     0.4100     1.6454
H      7.0446    -1.7822     0.5256
H      5.2764    -2.6403    -0.9854
H      3.2373    -1.3235    -1.3738
H      2.2766     1.8503     2.5065
H      2.3811     3.9722     3.7574
H      2.5734     6.1200     2.5385
H      2.7214     6.1483     0.0650
H      2.7258     4.0616    -1.1960
H      3.3307     1.5197    -2.4479
H      1.8162     2.4875    -2.2867
H      2.8068     0.4240    -4.5059
H      1.2135    -0.7403    -5.9773
H     -1.0890    -1.0560    -5.2513
H     -2.3816    -0.2355    -1.8068
H     -2.3705     0.9265    -3.1070
H     -5.5244    -2.4700    -2.1220
H     -7.5322    -1.5966    -1.0134
H     -8.1635     0.7909    -1.2664
H     -6.7687     2.3036    -2.6555
H     -4.7452     1.4437    -3.7768
H     -4.8000    -3.6012    -4.6289
H     -4.5855    -5.9753    -3.9813
H     -2.8806    -6.6642    -2.3135
H     -1.3772    -4.9668    -1.3116
H     -1.5566    -2.6133    -1.9614
73
{"conf": 36, "E": 141.15, "rms": -1.0, "geom": "OH", "total_charge": 0, "CA_charge": 1, "smiles": "C[C:1]#[6N:2]->[Mn+:3]1(<-[3H-:4])(<-[4C-:5]#[O+:6])(<-[5C-:7]#[O+:8])<-[1P:9]([c:10]2[cH:11][cH:12][cH:13][cH:14][cH:15]2)([c:16]2[cH:17][cH:18][cH:19][cH:20][cH:21]2)[CH2:22][c:23]2[cH:24][cH:25][cH:26][c:27]([CH2:28][P:29]([c:30]3[cH:31][cH:32][cH:33][cH:34][cH:35]3)[c:36]3[cH:37][cH:38][cH:39][cH:40][cH:41]3)[2n:42]->12", "smiles3D": "C([C:1]#[6N:2]->[Mn+:3]1(<-[3H-:4])(<-[4C-:5]#[O+:6])(<-[5C-:7]#[O+:8])<-[1P:9]([c:10]2[c:11]([H:46])[c:12]([H:47])[c:13]([H:48])[c:14]([H:49])[c:15]2[H:50])([c:16]2[c:17]([H:51])[c:18]([H:52])[c:19]([H:53])[c:20]([H:54])[c:21]2[H:55])[C:22]([H:56])([H:57])[c:23]2[c:24]([H:58])[c:25]([H:59])[c:26]([H:60])[c:27]([C:28]([P:29]([c:30]3[c:31]([H:63])[c:32]([H:64])[c:33]([H:65])[c:34]([H:66])[c:35]3[H:67])[c:36]3[c:37]([H:68])[c:38]([H:69])[c:39]([H:70])[c:40]([H:71])[c:41]3[H:72])([H:61])[H:62])[2n:42]->12)([H:43])([H:44])[H:45]", "smiles3Dx": "C([C:1]#[6N:2]->[Mn+:3]1(<-[3H-:4])(<-[4C-:5]#[O+:6])(<-[5C-:7]#[O+:8])<-[1P:9]([c:10]2[c:11]([H:46])[c:12]([H:47])[c:13]([H:48])[c:14]([H:49])[c:15]2[H:50])([c:16]2[c:17]([H:51])[c:18]([H:52])[c:19]([H:53])[c:20]([H:54])[c:21]2[H:55])[C:22]([H:56])([H:57])[c:23]2[c:24]([H:58])[c:25]([H:59])[c:26]([H:60])[c:27]([C:28]([P:29]([c:30]3[c:31]([H:63])[c:32]([H:64])[c:33]([H:65])[c:34]([H:66])[c:35]3[H:67])[c:36]3[c:37]([H:68])[c:38]([H:69])[c:39]([H:70])[c:40]([H:71])[c:41]3[H:72])([H:61])[H:62])[2n:42]->12)([H:43])([H:44])[H:45]", "dummies": []}
C     -3.6272    -0.3754    -3.4031
C     -2.5561    -0.2777    -2.4123
N     -1.6646    -0.1909    -1.5719
Mn     0.0000     0.0000     0.0000
H      0.3009    -1.8157    -0.0143
C      1.5633     0.2844    -1.6468
O      2.3855     0.4331    -2.5175
C     -0.3884     2.2554     0.0055
O     -0.5940     3.4439     0.0061
P      1.7355     0.3572     1.8970
C      2.4127     2.0065     2.0152
C      3.6860     2.2873     1.4919
C      4.1848     3.5920     1.5199
C      3.4092     4.6256     2.0492
C      2.1336     4.3572     2.5544
C      1.6347     3.0539     2.5365
C      3.1109    -0.7758     1.9746
C      3.3665    -1.6443     0.9053
C      4.4689    -2.5028     0.9496
C      5.3269    -2.4870     2.0523
C      5.0721    -1.6265     3.1247
C      3.9669    -0.7712     3.0867
C      0.7883     0.0803     3.3909
C     -0.7223     0.1677     3.1234
C     -1.5688     0.4518     4.2064
C     -2.9477     0.3190     4.0648
C     -3.4651    -0.2115     2.8877
C     -2.5927    -0.5666     1.8470
C     -3.0738    -1.4497     0.7302
P     -4.0131    -2.9716     1.3366
C     -3.3632    -4.3924     0.3447
C     -4.2745    -5.3437    -0.1273
C     -3.8325    -6.4328    -0.8922
C     -2.4720    -6.5777    -1.1778
C     -1.5553    -5.6406    -0.7000
C     -1.9967    -4.5509     0.0594
C     -3.3780    -3.3240     3.0363
C     -2.0049    -3.3461     3.3342
C     -1.5725    -3.5028     4.6567
C     -2.5096    -3.6446     5.6865
C     -3.8753    -3.6302     5.3934
C     -4.3084    -3.4744     4.0732
N     -1.2740    -0.2163     1.9206
H     -3.6512    -1.4059    -3.8117
H     -4.5958    -0.1486    -2.9128
H     -3.4455     0.3487    -4.2232
H      4.2892     1.5021     1.0502
H      5.1637     3.8018     1.1088
H      3.7899     5.6385     2.0527
H      1.5314     5.1616     2.9553
H      0.6342     2.8716     2.9054
H      2.7229    -1.6530     0.0388
H      4.6699    -3.1632     0.1143
H      6.1826    -3.1479     2.0753
H      5.7331    -1.6180     3.9810
H      3.7857    -0.1010     3.9183
H      1.0197    -0.9332     3.7810
H      1.0815     0.8311     4.1577
H     -1.1547     0.7529     5.1620
H     -3.6020     0.5412     4.8998
H     -4.5237    -0.4245     2.8211
H     -3.7412    -0.8671     0.0610
H     -2.1971    -1.8072     0.1611
H     -5.3321    -5.2450     0.0897
H     -4.5467    -7.1586    -1.2668
H     -2.1314    -7.4137    -1.7726
H     -0.5016    -5.7538    -0.9213
H     -1.2709    -3.8425     0.4092
H     -1.2672    -3.1919     2.5594
H     -0.5142    -3.5020     4.8843
H     -2.1749    -3.7529     6.7095
H     -4.5999    -3.7272     6.1925
H     -5.3671    -3.4404     3.8601
73
{"conf": 37, "E": 1265.88, "rms": -1.0, "geom": "OH", "total_charge": 0, "CA_charge": 1, "smiles": "C[C:1]#[6N:2]->[Mn+:3]1(<-[3H-:4])(<-[4C-:5]#[O+:6])(<-[5C-:7]#[O+:8])<-[1P:9]([c:10]2[cH:11][cH:12][cH:13][cH:14][cH:15]2)([c:16]2[cH:17][cH:18][cH:19][cH:20][cH:21]2)[CH2:22][c:23]2[cH:24][cH:25][cH:26][c:27]([CH2:28][P:29]([c:30]3[cH:31][cH:32][cH:33][cH:34][cH:35]3)[c:36]3[cH:37][cH:38][cH:39][cH:40][cH:41]3)[2n:42]->12", "smiles3D": "C([C:1]#[6N:2]->[Mn+:3]1(<-[3H-:4])(<-[4C-:5]#[O+:6])(<-[5C-:7]#[O+:8])<-[1P:9]([c:10]2[c:11]([H:46])[c:12]([H:47])[c:13]([H:48])[c:14]([H:49])[c:15]2[H:50])([c:16]2[c:17]([H:51])[c:18]([H:52])[c:19]([H:53])[c:20]([H:54])[c:21]2[H:55])[C:22]([H:56])([H:57])[c:23]2[c:24]([H:58])[c:25]([H:59])[c:26]([H:60])[c:27]([C:28]([P:29]([c:30]3[c:31]([H:63])[c:32]([H:64])[c:33]([H:65])[c:34]([H:66])[c:35]3[H:67])[c:36]3[c:37]([H:68])[c:38]([H:69])[c:39]([H:70])[c:40]([H:71])[c:41]3[H:72])([H:61])[H:62])[2n:42]->12)([H:43])([H:44])[H:45]", "smiles3Dx": "C([C:1]#[6N:2]->[Mn+:3]1(<-[3H-:4])(<-[4C-:5]#[O+:6])(<-[5C-:7]#[O+:8])<-[1P:9]([c:10]2[c:11]([H:46])[c:12]([H:47])[c:13]([H:48])[c:14]([H:49])[c:15]2[H:50])([c:16]2[c:17]([H:51])[c:18]([H:52])[c:19]([H:53])[c:20]([H:54])[c:21]2[H:55])[C:22]([H:56])([H:57])[c:23]2[c:24]([H:58])[c:25]([H:59])[c:26]([H:60])[c:27]([C:28]([P:29]([c:30]3[c:31]([H:63])[c:32]([H:64])[c:33]([H:65])[c:34]([H:66])[c:35]3[H:67])[c:36]3[c:37]([H:68])[c:38]([H:69])[c:39]([H:70])[c:40]([H:71])[c:41]3[H:72])([H:61])[H:62])[2n:42]->12)([H:43])([H:44])[H:45]", "dummies": []}
C      4.6046    -0.9848     1.8085
C      3.4243    -0.8074     0.9200
N      2.2794    -0.5665     0.4611
Mn     0.0000     0.0000     0.0000
H      0.9053     1.6136    -0.2689
C      0.5527     0.6497    -2.1947
O      0.6800     1.0252    -3.3396
C      0.1408    -2.3622    -0.3696
O      0.1468    -3.5408    -0.7170
P      0.8271     0.8269     1.7418
C     -0.8973     1.4612     0.8929
C     -1.8665     0.4971     0.3752
C     -3.2540     0.7821     0.4607
C     -3.7069     1.9353     1.1239
C     -2.8382     2.8904     1.4732
C     -1.4465     2.7265     1.2523
C      1.1613    -0.7277     2.7708
C      0.4490    -1.9565     2.5367
C      0.4823    -3.0382     3.4599
C      0.9398    -2.8134     4.7297
C      1.5057    -1.6076     5.0357
C      1.7546    -0.6223     4.0424
C      1.1094     2.1697     2.7008
C      0.0850     1.7564     3.4867
C     -0.2863     2.4911     4.5969
C     -1.4220     2.1532     5.3088
C     -2.0769     0.9687     4.9315
C     -1.7201     0.1818     3.7536
C     -2.3232    -1.2199     3.5858
P     -3.1085    -1.9607     2.0227
C     -4.1227    -3.0616     3.0322
C     -3.5364    -4.0006     3.9013
C     -4.2961    -4.6928     4.8189
C     -5.6787    -4.4318     4.9051
C     -6.2527    -3.4274     4.0922
C     -5.4866    -2.7711     3.1617
C     -2.5768    -3.2291     0.7411
C     -2.8957    -2.9432    -0.6116
C     -2.7208    -3.9028    -1.6032
C     -2.2610    -5.1840    -1.2807
C     -1.9741    -5.4939     0.0514
C     -2.1088    -4.5127     1.0589
N     -0.6317     0.5736     2.9956
H      4.3204    -1.3182     2.8233
H      5.3241    -1.7053     1.5021
H      5.0758    -0.0637     1.9887
H     -1.6155    -0.3890    -0.1073
H     -4.0344     0.1383     0.0807
H     -4.7081     2.0041     1.3962
H     -3.1903     3.7611     1.9980
H     -0.9040     3.6176     1.4554
H     -0.2970    -2.0528     1.8225
H      0.0760    -4.0157     3.2855
H      0.7110    -3.4760     5.5239
H      1.6062    -1.3036     6.1077
H      2.1508     0.3446     4.4210
H      0.9714     3.0782     2.0219
H      2.1524     2.1600     3.1201
H      0.2695     3.3413     4.7903
H     -1.6747     2.7517     6.2079
H     -2.9281     0.6669     5.5713
H     -1.7473    -1.9489     4.1517
H     -3.1923    -1.0913     4.1824
H     -2.4690    -4.1456     3.9304
H     -3.8471    -5.4090     5.4875
H     -6.2768    -4.9301     5.6478
H     -7.2857    -3.1532     4.2389
H     -5.9206    -1.9680     2.5838
H     -3.3016    -2.0097    -0.8922
H     -2.9824    -3.6820    -2.6323
H     -2.1217    -5.9441    -2.0699
H     -1.6110    -6.4795     0.2871
H     -1.8013    -4.8046     2.0292
73
{"conf": 38, "E": 857.79, "rms": -1.0, "geom": "OH", "total_charge": 0, "CA_charge": 1, "smiles": "C[C:1]#[6N:2]->[Mn+:3]1(<-[3H-:4])(<-[4C-:5]#[O+:6])(<-[5C-:7]#[O+:8])<-[1P:9]([c:10]2[cH:11][cH:12][cH:13][cH:14][cH:15]2)([c:16]2[cH:17][cH:18][cH:19][cH:20][cH:21]2)[CH2:22][c:23]2[cH:24][cH:25][cH:26][c:27]([CH2:28][P:29]([c:30]3[cH:31][cH:32][cH:33][cH:34][cH:35]3)[c:36]3[cH:37][cH:38][cH:39][cH:40][cH:41]3)[2n:42]->12", "smiles3D": "C([C:1]#[6N:2]->[Mn+:3]1(<-[3H-:4])(<-[4C-:5]#[O+:6])(<-[5C-:7]#[O+:8])<-[1P:9]([c:10]2[c:11]([H:46])[c:12]([H:47])[c:13]([H:48])[c:14]([H:49])[c:15]2[H:50])([c:16]2[c:17]([H:51])[c:18]([H:52])[c:19]([H:53])[c:20]([H:54])[c:21]2[H:55])[C:22]([H:56])([H:57])[c:23]2[c:24]([H:58])[c:25]([H:59])[c:26]([H:60])[c:27]([C:28]([P:29]([c:30]3[c:31]([H:63])[c:32]([H:64])[c:33]([H:65])[c:34]([H:66])[c:35]3[H:67])[c:36]3[c:37]([H:68])[c:38]([H:69])[c:39]([H:70])[c:40]([H:71])[c:41]3[H:72])([H:61])[H:62])[2n:42]->12)([H:43])([H:44])[H:45]", "smiles3Dx": "C([C:1]#[6N:2]->[Mn+:3]1(<-[3H-:4])(<-[4C-:5]#[O+:6])(<-[5C-:7]#[O+:8])<-[1P:9]([c:10]2[c:11]([H:46])[c:12]([H:47])[c:13]([H:48])[c:14]([H:49])[c:15]2[H:50])([c:16]2[c:17]([H:51])[c:18]([H:52])[c:19]([H:53])[c:20]([H:54])[c:21]2[H:55])[C:22]([H:56])([H:57])[c:23]2[c:24]([H:58])[c:25]([H:59])[c:26]([H:60])[c:27]([C:28]([P:29]([c:30]3[c:31]([H:63])[c:32]([H:64])[c:33]([H:65])[c:34]([H:66])[c:35]3[H:67])[c:36]3[c:37]([H:68])[c:38]([H:69])[c:39]([H:70])[c:40]([H:71])[c:41]3[H:72])([H:61])[H:62])[2n:42]->12)([H:43])([H:44])[H:45]", "dummies": []}
C      1.9843    -0.7970     4.5104
C      1.1864    -0.5370     3.3280
N      0.7208    -0.3409     2.2062
Mn     0.0000     0.0000     0.0000
H      0.5838    -1.6562    -0.3744
C     -1.4924    -1.0479     1.3667
O     -2.1984    -1.7002     2.0899
C     -1.3506     1.6435     1.1773
O     -2.0386     2.3794     1.8345
P      1.8167     1.5906     0.8678
C      0.6305     2.1890    -0.4156
C      0.6013     3.5553    -0.9093
C      0.1525     3.7970    -2.2266
C     -0.6151     2.8355    -2.9275
C     -0.9104     1.6289    -2.3256
C     -0.2335     1.2600    -1.1493
C      2.9275     0.0942     0.9011
C      2.6042    -1.2376     0.5574
C      3.5088    -2.1375    -0.0046
C      4.8292    -1.7818    -0.0982
C      5.2537    -0.6143     0.5371
C      4.3283     0.2366     1.1744
C      3.0639     2.5143    -0.0009
C      3.1117     1.8103    -1.2860
C      4.2560     1.9752    -2.0468
C      4.6735     0.9441    -2.8569
C      3.8817    -0.1788    -2.9600
C      2.6060    -0.2385    -2.3138
C      1.5136    -1.0612    -2.9367
P      1.9332    -2.4046    -4.1687
C      2.5481    -1.3382    -5.5534
C      2.0776    -0.0167    -5.7237
C      2.9325     0.9616    -6.2374
C      4.2146     0.6168    -6.6475
C      4.6428    -0.7087    -6.6076
C      3.8106    -1.6909    -6.0676
C      0.1667    -2.9494    -4.2982
C     -0.8496    -2.0391    -4.6298
C     -2.1857    -2.3276    -4.2875
C     -2.4956    -3.5318    -3.6558
C     -1.5035    -4.4750    -3.3889
C     -0.1606    -4.1754    -3.6991
N      2.2334     0.7326    -1.4858
H      2.8165    -1.4745     4.2494
H      1.4104    -1.2527     5.3526
H      2.4131     0.1637     4.8065
H      0.9603     4.4122    -0.3539
H      0.4075     4.7212    -2.7836
H     -0.9651     3.0360    -3.9201
H     -1.5498     0.9275    -2.8378
H     -0.3835     0.2943    -0.7987
H      1.8886    -1.7918     1.0557
H      3.1968    -3.1396    -0.2341
H      5.5375    -2.4431    -0.5571
H      6.3172    -0.4073     0.6087
H      4.7024     0.9849     1.8449
H      2.8292     3.5676    -0.1523
H      4.0019     2.4885     0.5542
H      4.8729     2.8572    -1.8927
H      5.6174     1.0581    -3.4107
H      4.2457    -0.9522    -3.5945
H      0.8212    -0.3454    -3.3765
H      0.9464    -1.5780    -2.2069
H      1.1157     0.3119    -5.3575
H      2.6325     1.9961    -6.2328
H      4.9031     1.3796    -6.9945
H      5.6400    -0.9828    -6.9019
H      4.2022    -2.6916    -5.8855
H     -0.6343    -1.0770    -5.0543
H     -2.9659    -1.6043    -4.4717
H     -3.5240    -3.7518    -3.3763
H     -1.7422    -5.4078    -2.8914
H      0.6125    -4.8640    -3.3756
