# Supplementary material for: MACE: Automated Assessment of Stereochemistry of Transition Metal Complexes and Its Applications in Computational Catalysis
Source: J Chem Theory Comput. 2024 Feb 16;20(5):2313–20. doi: 10.1021/acs.jctc.3c01313 (PMC10938507; doi:10.1021/acs.jctc.3c01313)
Supplement: Supplementary file 3 — ct3c01313_si_003.zip [file ct3c01313_si_003.zip › structures/screening/mace_MeCN/Mn_PNpyP_Ph_bi_1.xyz]

73
{"conf": 0, "E": 289.58, "rms": -1.0, "geom": "OH", "total_charge": 0, "CA_charge": 1, "smiles": "C[C:1]#[5N:2]->[Mn+:3]1(<-[3H-:4])(<-[4C-:5]#[O+:6])(<-[6C-:7]#[O+:8])<-[1P:9]([c:10]2[cH:11][cH:12][cH:13][cH:14][cH:15]2)([c:16]2[cH:17][cH:18][cH:19][cH:20][cH:21]2)[CH2:22][c:23]2[cH:24][cH:25][cH:26][c:27]([CH2:28][P:29]([c:30]3[cH:31][cH:32][cH:33][cH:34][cH:35]3)[c:36]3[cH:37][cH:38][cH:39][cH:40][cH:41]3)[2n:42]->12", "smiles3D": "C([C:1]#[5N:2]->[Mn+:3]1(<-[3H-:4])(<-[4C-:5]#[O+:6])(<-[6C-:7]#[O+:8])<-[1P:9]([c:10]2[c:11]([H:46])[c:12]([H:47])[c:13]([H:48])[c:14]([H:49])[c:15]2[H:50])([c:16]2[c:17]([H:51])[c:18]([H:52])[c:19]([H:53])[c:20]([H:54])[c:21]2[H:55])[C:22]([H:56])([H:57])[c:23]2[c:24]([H:58])[c:25]([H:59])[c:26]([H:60])[c:27]([C:28]([P:29]([c:30]3[c:31]([H:63])[c:32]([H:64])[c:33]([H:65])[c:34]([H:66])[c:35]3[H:67])[c:36]3[c:37]([H:68])[c:38]([H:69])[c:39]([H:70])[c:40]([H:71])[c:41]3[H:72])([H:61])[H:62])[2n:42]->12)([H:43])([H:44])[H:45]", "smiles3Dx": "C([C:1]#[5N:2]->[Mn+:3]1(<-[3H-:4])(<-[4C-:5]#[O+:6])(<-[6C-:7]#[O+:8])<-[1P:9]([c:10]2[c:11]([H:46])[c:12]([H:47])[c:13]([H:48])[c:14]([H:49])[c:15]2[H:50])([c:16]2[c:17]([H:51])[c:18]([H:52])[c:19]([H:53])[c:20]([H:54])[c:21]2[H:55])[C:22]([H:56])([H:57])[c:23]2[c:24]([H:58])[c:25]([H:59])[c:26]([H:60])[c:27]([C:28]([P:29]([c:30]3[c:31]([H:63])[c:32]([H:64])[c:33]([H:65])[c:34]([H:66])[c:35]3[H:67])[c:36]3[c:37]([H:68])[c:38]([H:69])[c:39]([H:70])[c:40]([H:71])[c:41]3[H:72])([H:61])[H:62])[2n:42]->12)([H:43])([H:44])[H:45]", "dummies": []}
C      0.3585    -1.4410     4.2421
C     -0.2420    -0.7642     3.1856
N     -0.3755    -0.3296     2.0779
Mn     0.0000     0.0000     0.0000
H      0.7486     0.2647    -1.6866
C      1.9603     0.5869     0.9506
O      2.9806     0.6641     1.5963
C     -1.1377     1.8991    -0.2350
O     -1.9193     2.8212    -0.3946
P      0.5675    -2.5403     0.0434
C      0.6462    -3.2235    -1.5796
C      0.2876    -4.5698    -1.7892
C      0.3410    -5.0899    -3.0880
C      0.6545    -4.3123    -4.1599
C      1.2411    -3.0321    -3.8658
C      1.3019    -2.5858    -2.5289
C      2.0386    -2.9580     0.9374
C      2.0619    -3.6714     2.0885
C      3.2866    -3.9487     2.7326
C      4.5162    -3.5145     2.1818
C      4.4566    -2.7605     1.0152
C      3.2194    -2.4902     0.4019
C     -0.9778    -3.1320     0.7811
C     -2.1226    -2.2984     0.1455
C     -3.4259    -2.7730     0.1264
C     -4.3257    -2.2384    -0.7719
C     -3.7341    -1.7210    -1.9425
C     -2.4287    -1.2013    -1.8779
C     -1.7970    -0.4528    -2.9760
P     -3.0467     0.1395    -4.2869
C     -1.8708     0.5355    -5.6383
C     -0.6881     1.2574    -5.4714
C      0.2093     1.4209    -6.5599
C     -0.0457     0.7591    -7.7781
C     -1.1855    -0.0191    -7.9045
C     -2.1236    -0.0860    -6.8601
C     -3.6701     1.6742    -3.5090
C     -2.9443     2.9000    -3.4821
C     -3.4902     4.0205    -2.8614
C     -4.7646     3.9802    -2.3399
C     -5.4884     2.7617    -2.3786
C     -4.9231     1.6207    -2.9281
N     -1.8165    -1.1984    -0.6442
H      0.4361    -0.8825     5.2180
H      1.4967    -1.5095     3.9818
H      0.0844    -2.5086     4.4776
H     -0.0991    -5.2638    -0.9896
H     -0.0828    -6.1106    -3.3199
H      0.7252    -4.6541    -5.2081
H      1.6104    -2.4075    -4.6629
H      1.7056    -1.6050    -2.3929
H      1.1544    -4.0344     2.6073
H      3.3368    -4.4765     3.6798
H      5.4563    -3.7457     2.6321
H      5.3667    -2.4257     0.5353
H      3.2416    -1.8921    -0.5030
H     -1.0437    -4.1921     0.6007
H     -1.0254    -2.9256     1.9171
H     -3.7975    -3.2805     0.9889
H     -5.3821    -2.4903    -0.7534
H     -4.3166    -1.5847    -2.8191
H     -1.1116    -1.1402    -3.4840
H     -1.2772     0.4447    -2.6919
H     -0.3667     1.6412    -4.5187
H      1.0948     1.9970    -6.4421
H      0.6509     0.8618    -8.6061
H     -1.3585    -0.6065    -8.8007
H     -2.9947    -0.6915    -6.9820
H     -1.9577     2.9655    -3.8615
H     -2.8988     4.9189    -2.7771
H     -5.2230     4.8484    -1.9191
H     -6.4744     2.7259    -1.9688
H     -5.4651     0.6929    -2.8985
73
{"conf": 1, "E": 148.65, "rms": -1.0, "geom": "OH", "total_charge": 0, "CA_charge": 1, "smiles": "C[C:1]#[5N:2]->[Mn+:3]1(<-[3H-:4])(<-[4C-:5]#[O+:6])(<-[6C-:7]#[O+:8])<-[1P:9]([c:10]2[cH:11][cH:12][cH:13][cH:14][cH:15]2)([c:16]2[cH:17][cH:18][cH:19][cH:20][cH:21]2)[CH2:22][c:23]2[cH:24][cH:25][cH:26][c:27]([CH2:28][P:29]([c:30]3[cH:31][cH:32][cH:33][cH:34][cH:35]3)[c:36]3[cH:37][cH:38][cH:39][cH:40][cH:41]3)[2n:42]->12", "smiles3D": "C([C:1]#[5N:2]->[Mn+:3]1(<-[3H-:4])(<-[4C-:5]#[O+:6])(<-[6C-:7]#[O+:8])<-[1P:9]([c:10]2[c:11]([H:46])[c:12]([H:47])[c:13]([H:48])[c:14]([H:49])[c:15]2[H:50])([c:16]2[c:17]([H:51])[c:18]([H:52])[c:19]([H:53])[c:20]([H:54])[c:21]2[H:55])[C:22]([H:56])([H:57])[c:23]2[c:24]([H:58])[c:25]([H:59])[c:26]([H:60])[c:27]([C:28]([P:29]([c:30]3[c:31]([H:63])[c:32]([H:64])[c:33]([H:65])[c:34]([H:66])[c:35]3[H:67])[c:36]3[c:37]([H:68])[c:38]([H:69])[c:39]([H:70])[c:40]([H:71])[c:41]3[H:72])([H:61])[H:62])[2n:42]->12)([H:43])([H:44])[H:45]", "smiles3Dx": "C([C:1]#[5N:2]->[Mn+:3]1(<-[3H-:4])(<-[4C-:5]#[O+:6])(<-[6C-:7]#[O+:8])<-[1P:9]([c:10]2[c:11]([H:46])[c:12]([H:47])[c:13]([H:48])[c:14]([H:49])[c:15]2[H:50])([c:16]2[c:17]([H:51])[c:18]([H:52])[c:19]([H:53])[c:20]([H:54])[c:21]2[H:55])[C:22]([H:56])([H:57])[c:23]2[c:24]([H:58])[c:25]([H:59])[c:26]([H:60])[c:27]([C:28]([P:29]([c:30]3[c:31]([H:63])[c:32]([H:64])[c:33]([H:65])[c:34]([H:66])[c:35]3[H:67])[c:36]3[c:37]([H:68])[c:38]([H:69])[c:39]([H:70])[c:40]([H:71])[c:41]3[H:72])([H:61])[H:62])[2n:42]->12)([H:43])([H:44])[H:45]", "dummies": []}
C     -0.7487     4.9250    -0.1064
C     -0.5411     3.4767    -0.0672
N     -0.3605     2.2607    -0.0294
Mn     0.0000     0.0000     0.0000
H      0.2785    -1.8143    -0.0344
C      1.1763     0.1975    -1.9516
O      1.8069     0.3012    -2.9769
C     -1.9441    -0.3993    -1.1481
O     -2.9633    -0.6074    -1.7606
P      2.1158     0.1988     1.4951
C      3.6106    -0.5449     0.8566
C      3.5860    -1.8639     0.3767
C      4.7341    -2.4357    -0.1778
C      5.9206    -1.6955    -0.2621
C      5.9435    -0.3777     0.1991
C      4.7997     0.1988     0.7596
C      2.5448     1.8169     2.1385
C      2.4519     2.9345     1.3002
C      2.7748     4.2036     1.7791
C      3.2503     4.3601     3.0842
C      3.4296     3.2450     3.8995
C      3.0851     1.9741     3.4308
C      1.5722    -0.8397     2.8567
C      0.0715    -0.6715     3.1232
C     -0.4183    -1.0626     4.3797
C     -1.7707    -0.9517     4.6671
C     -2.6184    -0.3778     3.7289
C     -2.1017     0.0770     2.5031
C     -2.9116     1.0668     1.7055
P     -2.7548     2.8210     2.3993
C     -4.4492     3.4711     2.7479
C     -5.5411     2.6263     3.0442
C     -6.7913     3.1756     3.3484
C     -6.9461     4.5639     3.4200
C     -5.8603     5.4046     3.1616
C     -4.6171     4.8623     2.8151
C     -1.9973     2.6566     4.0739
C     -0.5956     2.6923     4.1871
C      0.0195     2.5266     5.4319
C     -0.7615     2.3396     6.5770
C     -2.1542     2.3211     6.4778
C     -2.7735     2.4821     5.2326
N     -0.8069    -0.2145     2.1639
H     -1.5338     5.1693    -0.8563
H      0.2030     5.4210    -0.3907
H     -1.0686     5.2803     0.9012
H      2.6750    -2.4481     0.4107
H      4.7118    -3.4472    -0.5442
H      6.8055    -2.1285    -0.7138
H      6.8503     0.2081     0.1138
H      4.8522     1.2259     1.0946
H      2.1331     2.8184     0.2758
H      2.6849     5.0649     1.1279
H      3.5261     5.3408     3.4420
H      3.8305     3.3648     4.9040
H      3.2855     1.1307     4.0744
H      1.7550    -1.9027     2.5963
H      2.1360    -0.6028     3.7713
H      0.2593    -1.4513     5.1329
H     -2.1469    -1.2568     5.6409
H     -3.6468    -0.1817     3.9983
H     -3.9665     0.7260     1.6717
H     -2.5638     1.1098     0.6743
H     -5.4284     1.5465     3.0683
H     -7.6357     2.5234     3.5667
H     -7.9032     4.9889     3.6815
H     -5.9763     6.4835     3.2191
H     -3.7753     5.5132     2.6275
H      0.0131     2.8253     3.3067
H      1.0989     2.5386     5.5156
H     -0.2824     2.2223     7.5481
H     -2.7574     2.1527     7.3648
H     -3.8520     2.4256     5.1708
73
{"conf": 2, "E": 250.8, "rms": -1.0, "geom": "OH", "total_charge": 0, "CA_charge": 1, "smiles": "C[C:1]#[5N:2]->[Mn+:3]1(<-[3H-:4])(<-[4C-:5]#[O+:6])(<-[6C-:7]#[O+:8])<-[1P:9]([c:10]2[cH:11][cH:12][cH:13][cH:14][cH:15]2)([c:16]2[cH:17][cH:18][cH:19][cH:20][cH:21]2)[CH2:22][c:23]2[cH:24][cH:25][cH:26][c:27]([CH2:28][P:29]([c:30]3[cH:31][cH:32][cH:33][cH:34][cH:35]3)[c:36]3[cH:37][cH:38][cH:39][cH:40][cH:41]3)[2n:42]->12", "smiles3D": "C([C:1]#[5N:2]->[Mn+:3]1(<-[3H-:4])(<-[4C-:5]#[O+:6])(<-[6C-:7]#[O+:8])<-[1P:9]([c:10]2[c:11]([H:46])[c:12]([H:47])[c:13]([H:48])[c:14]([H:49])[c:15]2[H:50])([c:16]2[c:17]([H:51])[c:18]([H:52])[c:19]([H:53])[c:20]([H:54])[c:21]2[H:55])[C:22]([H:56])([H:57])[c:23]2[c:24]([H:58])[c:25]([H:59])[c:26]([H:60])[c:27]([C:28]([P:29]([c:30]3[c:31]([H:63])[c:32]([H:64])[c:33]([H:65])[c:34]([H:66])[c:35]3[H:67])[c:36]3[c:37]([H:68])[c:38]([H:69])[c:39]([H:70])[c:40]([H:71])[c:41]3[H:72])([H:61])[H:62])[2n:42]->12)([H:43])([H:44])[H:45]", "smiles3Dx": "C([C:1]#[5N:2]->[Mn+:3]1(<-[3H-:4])(<-[4C-:5]#[O+:6])(<-[6C-:7]#[O+:8])<-[1P:9]([c:10]2[c:11]([H:46])[c:12]([H:47])[c:13]([H:48])[c:14]([H:49])[c:15]2[H:50])([c:16]2[c:17]([H:51])[c:18]([H:52])[c:19]([H:53])[c:20]([H:54])[c:21]2[H:55])[C:22]([H:56])([H:57])[c:23]2[c:24]([H:58])[c:25]([H:59])[c:26]([H:60])[c:27]([C:28]([P:29]([c:30]3[c:31]([H:63])[c:32]([H:64])[c:33]([H:65])[c:34]([H:66])[c:35]3[H:67])[c:36]3[c:37]([H:68])[c:38]([H:69])[c:39]([H:70])[c:40]([H:71])[c:41]3[H:72])([H:61])[H:62])[2n:42]->12)([H:43])([H:44])[H:45]", "dummies": []}
C      4.4778     1.2878     0.1016
C      3.2873     0.7494    -0.4848
N      2.1407     0.3446    -0.6350
Mn     0.0000     0.0000     0.0000
H     -1.7251    -0.1858     0.6283
C     -0.3265    -1.6501    -1.4122
O     -0.5898    -2.6645    -2.0590
C     -0.6626     1.5939    -1.4305
O     -1.0347     2.5172    -2.0685
P      0.9380    -1.7345     1.6433
C      2.6884    -1.9440     1.8984
C      3.5154    -2.1270     0.7572
C      4.8893    -2.3432     0.9020
C      5.4626    -2.4829     2.1812
C      4.6548    -2.3861     3.3179
C      3.2997    -2.0686     3.2024
C      0.1627    -3.2901     1.5774
C      0.8623    -4.3174     0.8662
C      0.1583    -5.4480     0.4407
C     -1.1973    -5.6034     0.7341
C     -1.8765    -4.6109     1.4714
C     -1.2124    -3.4346     1.8192
C      0.3900    -0.7943     3.0728
C      0.9646     0.5816     2.9177
C      1.8814     1.0825     3.8537
C      2.0835     2.4529     3.8778
C      1.3774     3.2406     3.0211
C      0.9302     2.6799     1.8428
C      1.0153     3.5254     0.5199
P      1.9654     5.1919     0.6861
C      3.5298     5.0026     1.7153
C      3.5384     5.4894     3.0383
C      4.6004     5.2167     3.9050
C      5.7076     4.5279     3.4225
C      5.7856     4.1442     2.0692
C      4.6896     4.3944     1.2173
C      2.7690     5.5659    -0.9327
C      3.6198     6.6846    -0.9919
C      4.5671     6.7622    -2.0160
C      4.6552     5.7501    -2.9683
C      3.6973     4.7357    -2.9955
C      2.6964     4.6810    -2.0188
N      0.6041     1.3202     1.8297
H      4.1800     1.7169     1.0587
H      4.8416     2.0158    -0.5749
H      5.2208     0.5299     0.2855
H      3.0948    -2.1531    -0.2445
H      5.5289    -2.4579     0.0536
H      6.5060    -2.6273     2.3117
H      5.0532    -2.4672     4.2837
H      2.6551    -2.0695     4.0459
H      1.8924    -4.1989     0.6220
H      0.6494    -6.1497    -0.2136
H     -1.7248    -6.4715     0.4035
H     -2.9168    -4.7069     1.6480
H     -1.7637    -2.6061     2.2494
H     -0.7276    -0.7221     3.0870
H      0.7485    -1.2500     4.0051
H      2.3720     0.4200     4.5719
H      2.6961     2.8483     4.6105
H      1.3665     4.2987     3.1827
H      1.5347     2.8817    -0.2176
H     -0.0362     3.7643     0.2110
H      2.7181     6.0783     3.3979
H      4.5377     5.4836     4.9428
H      6.4899     4.2175     4.1116
H      6.7030     3.6803     1.6984
H      4.8050     4.2053     0.1684
H      3.6597     7.3767    -0.1586
H      5.2572     7.5694    -2.0335
H      5.4499     5.7587    -3.7090
H      3.7711     3.9430    -3.7262
H      1.9475     3.8990    -2.0579
73
{"conf": 3, "E": 273.7, "rms": -1.0, "geom": "OH", "total_charge": 0, "CA_charge": 1, "smiles": "C[C:1]#[5N:2]->[Mn+:3]1(<-[3H-:4])(<-[4C-:5]#[O+:6])(<-[6C-:7]#[O+:8])<-[1P:9]([c:10]2[cH:11][cH:12][cH:13][cH:14][cH:15]2)([c:16]2[cH:17][cH:18][cH:19][cH:20][cH:21]2)[CH2:22][c:23]2[cH:24][cH:25][cH:26][c:27]([CH2:28][P:29]([c:30]3[cH:31][cH:32][cH:33][cH:34][cH:35]3)[c:36]3[cH:37][cH:38][cH:39][cH:40][cH:41]3)[2n:42]->12", "smiles3D": "C([C:1]#[5N:2]->[Mn+:3]1(<-[3H-:4])(<-[4C-:5]#[O+:6])(<-[6C-:7]#[O+:8])<-[1P:9]([c:10]2[c:11]([H:46])[c:12]([H:47])[c:13]([H:48])[c:14]([H:49])[c:15]2[H:50])([c:16]2[c:17]([H:51])[c:18]([H:52])[c:19]([H:53])[c:20]([H:54])[c:21]2[H:55])[C:22]([H:56])([H:57])[c:23]2[c:24]([H:58])[c:25]([H:59])[c:26]([H:60])[c:27]([C:28]([P:29]([c:30]3[c:31]([H:63])[c:32]([H:64])[c:33]([H:65])[c:34]([H:66])[c:35]3[H:67])[c:36]3[c:37]([H:68])[c:38]([H:69])[c:39]([H:70])[c:40]([H:71])[c:41]3[H:72])([H:61])[H:62])[2n:42]->12)([H:43])([H:44])[H:45]", "smiles3Dx": "C([C:1]#[5N:2]->[Mn+:3]1(<-[3H-:4])(<-[4C-:5]#[O+:6])(<-[6C-:7]#[O+:8])<-[1P:9]([c:10]2[c:11]([H:46])[c:12]([H:47])[c:13]([H:48])[c:14]([H:49])[c:15]2[H:50])([c:16]2[c:17]([H:51])[c:18]([H:52])[c:19]([H:53])[c:20]([H:54])[c:21]2[H:55])[C:22]([H:56])([H:57])[c:23]2[c:24]([H:58])[c:25]([H:59])[c:26]([H:60])[c:27]([C:28]([P:29]([c:30]3[c:31]([H:63])[c:32]([H:64])[c:33]([H:65])[c:34]([H:66])[c:35]3[H:67])[c:36]3[c:37]([H:68])[c:38]([H:69])[c:39]([H:70])[c:40]([H:71])[c:41]3[H:72])([H:61])[H:62])[2n:42]->12)([H:43])([H:44])[H:45]", "dummies": []}
C     -1.6131    -4.2344    -0.6672
C     -1.5321    -2.8269    -1.0099
N     -1.1346    -1.6452    -0.9749
Mn     0.0000     0.0000     0.0000
H      1.1955     1.2458     0.7317
C      0.1863     0.9100    -1.9896
O      0.1688     1.4369    -3.0953
C      1.6277    -1.4559    -0.4544
O      2.6242    -2.1964    -0.5891
P     -2.0789     1.1599     0.7892
C     -2.8434     2.2538    -0.3771
C     -4.0547     1.9944    -1.0410
C     -4.5238     2.8795    -2.0018
C     -3.8111     4.0629    -2.3234
C     -2.5470     4.2250    -1.7501
C     -2.0638     3.3632    -0.8107
C     -1.7506     2.1275     2.2397
C     -0.5334     2.7778     2.3792
C     -0.1032     3.3130     3.5543
C     -0.9907     3.3681     4.6862
C     -2.2748     2.8592     4.5239
C     -2.6606     2.1757     3.3796
C     -3.0341    -0.2527     1.2614
C     -2.0993    -1.2352     2.0018
C     -2.5456    -2.3166     2.6832
C     -1.6678    -2.9277     3.5588
C     -0.4694    -2.3303     3.8383
C      0.0415    -1.3490     2.9706
C      1.2784    -0.5527     3.2801
P      2.2950    -1.2955     4.6269
C      3.5532    -2.3198     3.7524
C      4.0843    -2.0092     2.4821
C      5.3285    -2.5255     2.1099
C      6.0166    -3.3747     2.9663
C      5.4500    -3.7378     4.1850
C      4.1980    -3.2544     4.5459
C      3.2511     0.2027     5.1070
C      2.5590     1.2314     5.7270
C      3.0911     2.5287     5.7076
C      4.3381     2.7572     5.1428
C      5.0967     1.6950     4.6848
C      4.5725     0.3954     4.7128
N     -0.7198    -1.0535     1.8987
H     -0.7121    -4.4373    -0.0837
H     -2.5064    -4.4901    -0.1555
H     -1.5170    -4.7313    -1.5789
H     -4.5838     1.0405    -0.8733
H     -5.4714     2.7428    -2.4684
H     -4.1867     4.7753    -3.0214
H     -1.9540     5.0836    -2.0241
H     -1.0840     3.5251    -0.3685
H      0.0931     2.8757     1.4844
H      0.8631     3.7093     3.6723
H     -0.6658     3.9082     5.5774
H     -2.9687     2.9827     5.3804
H     -3.6546     1.7757     3.3044
H     -3.4760    -0.8243     0.3939
H     -3.8729     0.1176     1.9353
H     -3.4881    -2.7749     2.4806
H     -1.9494    -3.8671     4.0654
H      0.0398    -2.6060     4.6653
H      1.8612    -0.4740     2.3242
H      0.9679     0.4861     3.5817
H      3.6209    -1.3218     1.8012
H      5.7518    -2.2837     1.1475
H      7.0042    -3.7301     2.7053
H      5.9662    -4.3855     4.8635
H      3.7914    -3.4866     5.5183
H      1.5635     1.0582     6.1096
H      2.5172     3.3384     6.0992
H      4.7198     3.7671     5.0468
H      6.0708     1.8539     4.2763
H      5.1761    -0.4267     4.3860
73
{"conf": 4, "E": 142.69, "rms": -1.0, "geom": "OH", "total_charge": 0, "CA_charge": 1, "smiles": "C[C:1]#[5N:2]->[Mn+:3]1(<-[3H-:4])(<-[4C-:5]#[O+:6])(<-[6C-:7]#[O+:8])<-[1P:9]([c:10]2[cH:11][cH:12][cH:13][cH:14][cH:15]2)([c:16]2[cH:17][cH:18][cH:19][cH:20][cH:21]2)[CH2:22][c:23]2[cH:24][cH:25][cH:26][c:27]([CH2:28][P:29]([c:30]3[cH:31][cH:32][cH:33][cH:34][cH:35]3)[c:36]3[cH:37][cH:38][cH:39][cH:40][cH:41]3)[2n:42]->12", "smiles3D": "C([C:1]#[5N:2]->[Mn+:3]1(<-[3H-:4])(<-[4C-:5]#[O+:6])(<-[6C-:7]#[O+:8])<-[1P:9]([c:10]2[c:11]([H:46])[c:12]([H:47])[c:13]([H:48])[c:14]([H:49])[c:15]2[H:50])([c:16]2[c:17]([H:51])[c:18]([H:52])[c:19]([H:53])[c:20]([H:54])[c:21]2[H:55])[C:22]([H:56])([H:57])[c:23]2[c:24]([H:58])[c:25]([H:59])[c:26]([H:60])[c:27]([C:28]([P:29]([c:30]3[c:31]([H:63])[c:32]([H:64])[c:33]([H:65])[c:34]([H:66])[c:35]3[H:67])[c:36]3[c:37]([H:68])[c:38]([H:69])[c:39]([H:70])[c:40]([H:71])[c:41]3[H:72])([H:61])[H:62])[2n:42]->12)([H:43])([H:44])[H:45]", "smiles3Dx": "C([C:1]#[5N:2]->[Mn+:3]1(<-[3H-:4])(<-[4C-:5]#[O+:6])(<-[6C-:7]#[O+:8])<-[1P:9]([c:10]2[c:11]([H:46])[c:12]([H:47])[c:13]([H:48])[c:14]([H:49])[c:15]2[H:50])([c:16]2[c:17]([H:51])[c:18]([H:52])[c:19]([H:53])[c:20]([H:54])[c:21]2[H:55])[C:22]([H:56])([H:57])[c:23]2[c:24]([H:58])[c:25]([H:59])[c:26]([H:60])[c:27]([C:28]([P:29]([c:30]3[c:31]([H:63])[c:32]([H:64])[c:33]([H:65])[c:34]([H:66])[c:35]3[H:67])[c:36]3[c:37]([H:68])[c:38]([H:69])[c:39]([H:70])[c:40]([H:71])[c:41]3[H:72])([H:61])[H:62])[2n:42]->12)([H:43])([H:44])[H:45]", "dummies": []}
C     -2.6057    -4.0700    -1.2095
C     -1.8548    -2.8636    -0.8596
N     -1.2137    -1.8561    -0.5697
Mn     0.0000     0.0000     0.0000
H      0.9881     1.4600     0.5275
C     -1.4275     0.3257     1.7548
O     -2.1881     0.4941     2.6758
C     -1.3718     1.3929    -1.1983
O     -2.0940     2.1307    -1.8203
P      1.5769    -1.5565     1.3493
C      1.9961    -1.1757     3.0472
C      0.9961    -0.7856     3.9527
C      1.3098    -0.5330     5.2924
C      2.6237    -0.6816     5.7407
C      3.6210    -1.0948     4.8561
C      3.3122    -1.3484     3.5155
C      1.1584    -3.2941     1.2975
C      1.5107    -4.0863     0.1877
C      1.0876    -5.4167     0.1120
C      0.3021    -5.9632     1.1299
C     -0.0623    -5.1808     2.2286
C      0.3573    -3.8498     2.3110
C      3.0809    -1.3447     0.4101
C      2.8026    -1.1635    -1.0860
C      3.8069    -1.5934    -1.9679
C      3.6586    -1.4363    -3.3311
C      2.5242    -0.8238    -3.8195
C      1.5220    -0.3712    -2.9388
C      0.3183     0.2866    -3.5413
P     -1.2005    -0.8201    -3.5242
C     -0.6927    -2.3800    -4.3901
C      0.2643    -3.2132    -3.7839
C      0.6298    -4.4225    -4.3813
C      0.0113    -4.8324    -5.5666
C     -0.9854    -4.0406    -6.1455
C     -1.3458    -2.8257    -5.5548
C     -2.2980     0.0724    -4.7137
C     -1.8628     0.4163    -6.0051
C     -2.7114     1.1130    -6.8715
C     -3.9964     1.4689    -6.4568
C     -4.4384     1.1199    -5.1777
C     -3.5923     0.4236    -4.3079
N      1.6662    -0.5401    -1.5776
H     -2.0594    -4.9597    -0.8371
H     -2.7130    -4.1315    -2.3137
H     -3.6113    -4.0341    -0.7388
H     -0.0325    -0.7211     3.6447
H      0.5312    -0.2393     5.9854
H      2.8663    -0.4948     6.7793
H      4.6336    -1.2300     5.2126
H      4.1020    -1.6983     2.8656
H      2.0980    -3.6905    -0.6303
H      1.3556    -6.0199    -0.7460
H     -0.0327    -6.9907     1.0644
H     -0.6846    -5.6030     3.0089
H      0.0355    -3.2565     3.1545
H      3.6130    -0.4445     0.7821
H      3.7291    -2.2331     0.5641
H      4.7073    -2.0639    -1.5924
H      4.4304    -1.7748    -4.0080
H      2.4250    -0.7043    -4.8926
H      0.5318     0.5447    -4.5966
H      0.1600     1.2680    -3.0720
H      0.7101    -2.9414    -2.8355
H      1.3773    -5.0531    -3.9148
H      0.2839    -5.7755    -6.0224
H     -1.4924    -4.3778    -7.0417
H     -2.1494    -2.2582    -5.9976
H     -0.8816     0.1267    -6.3538
H     -2.3750     1.3667    -7.8679
H     -4.6508     2.0118    -7.1260
H     -5.4356     1.3944    -4.8617
H     -3.9423     0.1598    -3.3168
73
{"conf": 5, "E": 150.38, "rms": -1.0, "geom": "OH", "total_charge": 0, "CA_charge": 1, "smiles": "C[C:1]#[5N:2]->[Mn+:3]1(<-[3H-:4])(<-[4C-:5]#[O+:6])(<-[6C-:7]#[O+:8])<-[1P:9]([c:10]2[cH:11][cH:12][cH:13][cH:14][cH:15]2)([c:16]2[cH:17][cH:18][cH:19][cH:20][cH:21]2)[CH2:22][c:23]2[cH:24][cH:25][cH:26][c:27]([CH2:28][P:29]([c:30]3[cH:31][cH:32][cH:33][cH:34][cH:35]3)[c:36]3[cH:37][cH:38][cH:39][cH:40][cH:41]3)[2n:42]->12", "smiles3D": "C([C:1]#[5N:2]->[Mn+:3]1(<-[3H-:4])(<-[4C-:5]#[O+:6])(<-[6C-:7]#[O+:8])<-[1P:9]([c:10]2[c:11]([H:46])[c:12]([H:47])[c:13]([H:48])[c:14]([H:49])[c:15]2[H:50])([c:16]2[c:17]([H:51])[c:18]([H:52])[c:19]([H:53])[c:20]([H:54])[c:21]2[H:55])[C:22]([H:56])([H:57])[c:23]2[c:24]([H:58])[c:25]([H:59])[c:26]([H:60])[c:27]([C:28]([P:29]([c:30]3[c:31]([H:63])[c:32]([H:64])[c:33]([H:65])[c:34]([H:66])[c:35]3[H:67])[c:36]3[c:37]([H:68])[c:38]([H:69])[c:39]([H:70])[c:40]([H:71])[c:41]3[H:72])([H:61])[H:62])[2n:42]->12)([H:43])([H:44])[H:45]", "smiles3Dx": "C([C:1]#[5N:2]->[Mn+:3]1(<-[3H-:4])(<-[4C-:5]#[O+:6])(<-[6C-:7]#[O+:8])<-[1P:9]([c:10]2[c:11]([H:46])[c:12]([H:47])[c:13]([H:48])[c:14]([H:49])[c:15]2[H:50])([c:16]2[c:17]([H:51])[c:18]([H:52])[c:19]([H:53])[c:20]([H:54])[c:21]2[H:55])[C:22]([H:56])([H:57])[c:23]2[c:24]([H:58])[c:25]([H:59])[c:26]([H:60])[c:27]([C:28]([P:29]([c:30]3[c:31]([H:63])[c:32]([H:64])[c:33]([H:65])[c:34]([H:66])[c:35]3[H:67])[c:36]3[c:37]([H:68])[c:38]([H:69])[c:39]([H:70])[c:40]([H:71])[c:41]3[H:72])([H:61])[H:62])[2n:42]->12)([H:43])([H:44])[H:45]", "dummies": []}
C     -3.6038     1.7232     2.9726
C     -2.5624     1.2350     2.0667
N     -1.6813     0.8127     1.3218
Mn     0.0000     0.0000     0.0000
H      1.3800    -0.6450    -1.0227
C      1.0560    -0.7682     1.8822
O      1.6045    -1.1737     2.8790
C      1.1342     1.9884     0.1445
O      1.7358     3.0320     0.2203
P     -1.2681    -2.2451    -0.3483
C     -2.3838    -2.7336     0.9613
C     -3.5232    -1.9639     1.2411
C     -4.3791    -2.3218     2.2892
C     -4.0987    -3.4470     3.0688
C     -2.9604    -4.2149     2.8066
C     -2.1000    -3.8580     1.7609
C     -0.2726    -3.6707    -0.7629
C      1.1179    -3.6240    -0.5928
C      1.9087    -4.7214    -0.9518
C      1.3115    -5.8738    -1.4667
C     -0.0790    -5.9404    -1.6074
C     -0.8722    -4.8412    -1.2577
C     -2.2706    -1.9156    -1.7999
C     -1.7195    -0.7243    -2.5869
C     -1.8535    -0.7264    -3.9838
C     -1.4275     0.3782    -4.7156
C     -1.0246     1.5277    -4.0462
C     -1.0607     1.5532    -2.6457
C     -0.9790     2.8689    -1.9165
P     -2.3420     4.1084    -2.3457
C     -3.0927     3.7016    -3.9883
C     -3.9770     2.6209    -4.1493
C     -4.4971     2.3173    -5.4139
C     -4.1313     3.0841    -6.5236
C     -3.2482     4.1569    -6.3697
C     -2.7352     4.4686    -5.1053
C     -3.7203     3.7830    -1.1599
C     -4.5201     4.8618    -0.7488
C     -5.6212     4.6415     0.0837
C     -5.9446     3.3436     0.4945
C     -5.1571     2.2640     0.0775
C     -4.0407     2.4801    -0.7371
N     -1.1967     0.3814    -1.9572
H     -3.8245     2.7895     2.7589
H     -3.2539     1.6221     4.0203
H     -4.5280     1.1246     2.8350
H     -3.7472    -1.0760     0.6701
H     -5.2598    -1.7268     2.5016
H     -4.7665    -3.7242     3.8769
H     -2.7414    -5.0890     3.4145
H     -1.2117    -4.4511     1.5991
H      1.5934    -2.7498    -0.1752
H      2.9811    -4.6850    -0.8127
H      1.9222    -6.7196    -1.7476
H     -0.5441    -6.8406    -1.9870
H     -1.9447    -4.9029    -1.3653
H     -3.3113    -1.6852    -1.4959
H     -2.2842    -2.8137    -2.4482
H     -2.2559    -1.5883    -4.5034
H     -1.4734     0.3691    -5.7959
H     -0.7629     2.4111    -4.6093
H     -1.0592     2.7014    -0.8237
H     -0.0000     3.3448    -2.1368
H     -4.2589     1.9949    -3.3152
H     -5.1748     1.4821    -5.5354
H     -4.5292     2.8419    -7.5037
H     -2.9696     4.7522    -7.2293
H     -2.0406     5.2920    -4.9979
H     -4.2939     5.8652    -1.0883
H     -6.2285     5.4795     0.4010
H     -6.8020     3.1755     1.1368
H     -5.4135     1.2577     0.3831
H     -3.4522     1.6286    -1.0559
73
{"conf": 6, "E": 257.81, "rms": -1.0, "geom": "OH", "total_charge": 0, "CA_charge": 1, "smiles": "C[C:1]#[5N:2]->[Mn+:3]1(<-[3H-:4])(<-[4C-:5]#[O+:6])(<-[6C-:7]#[O+:8])<-[1P:9]([c:10]2[cH:11][cH:12][cH:13][cH:14][cH:15]2)([c:16]2[cH:17][cH:18][cH:19][cH:20][cH:21]2)[CH2:22][c:23]2[cH:24][cH:25][cH:26][c:27]([CH2:28][P:29]([c:30]3[cH:31][cH:32][cH:33][cH:34][cH:35]3)[c:36]3[cH:37][cH:38][cH:39][cH:40][cH:41]3)[2n:42]->12", "smiles3D": "C([C:1]#[5N:2]->[Mn+:3]1(<-[3H-:4])(<-[4C-:5]#[O+:6])(<-[6C-:7]#[O+:8])<-[1P:9]([c:10]2[c:11]([H:46])[c:12]([H:47])[c:13]([H:48])[c:14]([H:49])[c:15]2[H:50])([c:16]2[c:17]([H:51])[c:18]([H:52])[c:19]([H:53])[c:20]([H:54])[c:21]2[H:55])[C:22]([H:56])([H:57])[c:23]2[c:24]([H:58])[c:25]([H:59])[c:26]([H:60])[c:27]([C:28]([P:29]([c:30]3[c:31]([H:63])[c:32]([H:64])[c:33]([H:65])[c:34]([H:66])[c:35]3[H:67])[c:36]3[c:37]([H:68])[c:38]([H:69])[c:39]([H:70])[c:40]([H:71])[c:41]3[H:72])([H:61])[H:62])[2n:42]->12)([H:43])([H:44])[H:45]", "smiles3Dx": "C([C:1]#[5N:2]->[Mn+:3]1(<-[3H-:4])(<-[4C-:5]#[O+:6])(<-[6C-:7]#[O+:8])<-[1P:9]([c:10]2[c:11]([H:46])[c:12]([H:47])[c:13]([H:48])[c:14]([H:49])[c:15]2[H:50])([c:16]2[c:17]([H:51])[c:18]([H:52])[c:19]([H:53])[c:20]([H:54])[c:21]2[H:55])[C:22]([H:56])([H:57])[c:23]2[c:24]([H:58])[c:25]([H:59])[c:26]([H:60])[c:27]([C:28]([P:29]([c:30]3[c:31]([H:63])[c:32]([H:64])[c:33]([H:65])[c:34]([H:66])[c:35]3[H:67])[c:36]3[c:37]([H:68])[c:38]([H:69])[c:39]([H:70])[c:40]([H:71])[c:41]3[H:72])([H:61])[H:62])[2n:42]->12)([H:43])([H:44])[H:45]", "dummies": []}
C      3.1886    -2.5924    -1.8277
C      1.9353    -1.8538    -1.9229
N      1.0296    -1.1023    -1.5969
Mn     0.0000     0.0000     0.0000
H     -0.5844     1.0131     1.3823
C     -1.3931     0.9789    -1.4081
O     -2.1451     1.4981    -2.1618
C      1.6238     1.4559    -0.4009
O      2.5650     2.2364    -0.6368
P     -1.6099    -1.9765     0.2637
C     -2.5032    -2.0083     1.8416
C     -2.7510    -0.8237     2.4963
C     -3.4325    -0.8354     3.7078
C     -3.9165    -2.0354     4.2614
C     -3.6755    -3.2379     3.6062
C     -2.9634    -3.2323     2.3839
C     -2.8307    -2.2722    -1.0133
C     -3.8952    -1.3913    -1.1716
C     -4.6138    -1.3556    -2.3363
C     -4.4429    -2.3340    -3.3172
C     -3.4837    -3.3021    -3.1118
C     -2.6355    -3.2724    -2.0139
C     -0.4149    -3.2321     0.3982
C      0.5506    -2.7587     1.4363
C      0.7935    -3.5745     2.5743
C      1.9111    -3.3421     3.3491
C      2.6762    -2.2385     3.0663
C      2.1829    -1.2064     2.2130
C      2.6381     0.1789     2.4738
P      4.4882     0.4664     2.3707
C      5.1581    -0.6026     1.0208
C      5.3784    -0.1627    -0.3009
C      6.0954    -0.9500    -1.1913
C      6.4431    -2.2606    -0.8688
C      6.1770    -2.7124     0.4208
C      5.6138    -1.8743     1.3563
C      4.7680     2.2452     1.9057
C      5.7586     2.6101     0.9814
C      5.7484     3.8652     0.3865
C      4.8571     4.8388     0.8400
C      4.0739     4.5652     1.9578
C      4.0169     3.2794     2.4984
N      1.1538    -1.5289     1.4053
H      3.4897    -2.5879    -0.7391
H      3.1363    -3.6194    -2.1424
H      3.9109    -2.0394    -2.4059
H     -2.5172     0.1082     2.0107
H     -3.5155     0.0920     4.2618
H     -4.5225    -1.9893     5.1800
H     -4.1346    -4.1674     3.9885
H     -2.7368    -4.1836     1.9455
H     -4.0471    -0.6188    -0.4058
H     -5.3195    -0.5776    -2.4830
H     -4.9934    -2.2648    -4.2315
H     -3.3477    -4.0665    -3.8814
H     -1.8519    -3.9985    -1.9215
H     -0.9413    -4.1531     0.7230
H      0.1210    -3.4426    -0.5934
H      0.1694    -4.3895     2.8589
H      2.1241    -3.9571     4.2555
H      3.5013    -2.0478     3.7107
H      2.3358     0.3882     3.5224
H      2.0537     0.8858     1.8585
H      4.9832     0.7831    -0.6371
H      6.2974    -0.5895    -2.1883
H      6.9100    -2.9166    -1.5840
H      6.4608    -3.7072     0.6981
H      5.5840    -2.1971     2.3842
H      6.4988     1.9001     0.6495
H      6.3773     4.0758    -0.4630
H      4.8156     5.8054     0.3424
H      3.4862     5.3617     2.3813
H      3.3663     3.0906     3.3445
73
{"conf": 7, "E": 237.57, "rms": -1.0, "geom": "OH", "total_charge": 0, "CA_charge": 1, "smiles": "C[C:1]#[5N:2]->[Mn+:3]1(<-[3H-:4])(<-[4C-:5]#[O+:6])(<-[6C-:7]#[O+:8])<-[1P:9]([c:10]2[cH:11][cH:12][cH:13][cH:14][cH:15]2)([c:16]2[cH:17][cH:18][cH:19][cH:20][cH:21]2)[CH2:22][c:23]2[cH:24][cH:25][cH:26][c:27]([CH2:28][P:29]([c:30]3[cH:31][cH:32][cH:33][cH:34][cH:35]3)[c:36]3[cH:37][cH:38][cH:39][cH:40][cH:41]3)[2n:42]->12", "smiles3D": "C([C:1]#[5N:2]->[Mn+:3]1(<-[3H-:4])(<-[4C-:5]#[O+:6])(<-[6C-:7]#[O+:8])<-[1P:9]([c:10]2[c:11]([H:46])[c:12]([H:47])[c:13]([H:48])[c:14]([H:49])[c:15]2[H:50])([c:16]2[c:17]([H:51])[c:18]([H:52])[c:19]([H:53])[c:20]([H:54])[c:21]2[H:55])[C:22]([H:56])([H:57])[c:23]2[c:24]([H:58])[c:25]([H:59])[c:26]([H:60])[c:27]([C:28]([P:29]([c:30]3[c:31]([H:63])[c:32]([H:64])[c:33]([H:65])[c:34]([H:66])[c:35]3[H:67])[c:36]3[c:37]([H:68])[c:38]([H:69])[c:39]([H:70])[c:40]([H:71])[c:41]3[H:72])([H:61])[H:62])[2n:42]->12)([H:43])([H:44])[H:45]", "smiles3Dx": "C([C:1]#[5N:2]->[Mn+:3]1(<-[3H-:4])(<-[4C-:5]#[O+:6])(<-[6C-:7]#[O+:8])<-[1P:9]([c:10]2[c:11]([H:46])[c:12]([H:47])[c:13]([H:48])[c:14]([H:49])[c:15]2[H:50])([c:16]2[c:17]([H:51])[c:18]([H:52])[c:19]([H:53])[c:20]([H:54])[c:21]2[H:55])[C:22]([H:56])([H:57])[c:23]2[c:24]([H:58])[c:25]([H:59])[c:26]([H:60])[c:27]([C:28]([P:29]([c:30]3[c:31]([H:63])[c:32]([H:64])[c:33]([H:65])[c:34]([H:66])[c:35]3[H:67])[c:36]3[c:37]([H:68])[c:38]([H:69])[c:39]([H:70])[c:40]([H:71])[c:41]3[H:72])([H:61])[H:62])[2n:42]->12)([H:43])([H:44])[H:45]", "dummies": []}
C     -1.1326    -3.4331    -3.0769
C     -0.4106    -2.6201    -2.0902
N     -0.0189    -1.8241    -1.3010
Mn     0.0000     0.0000     0.0000
H     -0.2687     1.4757     1.0694
C      0.8163    -1.1930     1.7098
O      1.2565    -1.8204     2.6649
C     -2.0818    -0.8238     0.5717
O     -3.1690    -1.3403     0.7358
P      2.2630     0.8507    -0.9538
C      3.4376     1.3040     0.3778
C      3.9124     0.2403     1.1422
C      4.5613     0.5160     2.3484
C      4.7713     1.8596     2.7680
C      4.3658     2.8985     1.9076
C      3.6790     2.6388     0.7036
C      3.2373     0.0884    -2.2234
C      4.5058     0.6382    -2.5808
C      5.1829     0.1142    -3.6775
C      4.6472    -0.8730    -4.4698
C      3.3208    -1.3312    -4.2023
C      2.6237    -0.8322    -3.1175
C      1.6439     2.2893    -1.7281
C      0.4718     1.7922    -2.5823
C      0.6415     1.6444    -3.9623
C     -0.3296     0.9093    -4.6741
C     -1.4975     0.5320    -4.0577
C     -1.6574     0.7408    -2.6617
C     -3.0188     0.8984    -2.0925
P     -3.9310     2.3535    -2.8374
C     -4.0823     3.6320    -1.5113
C     -5.3627     4.0775    -1.1827
C     -5.5333     5.2968    -0.5343
C     -4.4166     6.0513    -0.1666
C     -3.1249     5.5497    -0.3774
C     -2.9620     4.2893    -0.9694
C     -2.9565     3.1467    -4.2244
C     -1.8145     3.9770    -4.0256
C     -1.0296     4.3939    -5.1156
C     -1.3568     3.9761    -6.4048
C     -2.4876     3.1863    -6.6282
C     -3.2899     2.7874    -5.5456
N     -0.5819     1.2264    -1.9171
H     -2.0247    -2.7416    -3.2705
H     -1.4128    -4.3953    -2.6264
H     -0.4835    -3.4736    -3.9680
H      3.7401    -0.7615     0.8629
H      4.8672    -0.3012     3.0066
H      5.2196     2.0627     3.7171
H      4.5079     3.9471     2.2424
H      3.3393     3.4563     0.1079
H      4.9435     1.4328    -1.9878
H      6.2016     0.4769    -3.9211
H      5.1768    -1.3047    -5.2860
H      2.8675    -2.0515    -4.8731
H      1.5967    -1.0926    -2.9874
H      2.4173     2.7747    -2.3938
H      1.2641     3.0042    -1.0178
H      1.5823     1.9418    -4.4687
H     -0.1739     0.7426    -5.7367
H     -2.3326     0.1032    -4.6760
H     -2.9465     1.0814    -0.9966
H     -3.5746    -0.0187    -2.2612
H     -6.2209     3.5158    -1.5454
H     -6.5321     5.6636    -0.3673
H     -4.5563     7.0471     0.2277
H     -2.2645     6.1474    -0.1141
H     -1.9516     3.8951    -1.0889
H     -1.5023     4.3228    -3.0660
H     -0.1503     5.0040    -4.9539
H     -0.7040     4.2232    -7.2388
H     -2.7397     2.8548    -7.6224
H     -4.1647     2.1808    -5.7139
73
{"conf": 8, "E": 148.95, "rms": -1.0, "geom": "OH", "total_charge": 0, "CA_charge": 1, "smiles": "C[C:1]#[5N:2]->[Mn+:3]1(<-[3H-:4])(<-[4C-:5]#[O+:6])(<-[6C-:7]#[O+:8])<-[1P:9]([c:10]2[cH:11][cH:12][cH:13][cH:14][cH:15]2)([c:16]2[cH:17][cH:18][cH:19][cH:20][cH:21]2)[CH2:22][c:23]2[cH:24][cH:25][cH:26][c:27]([CH2:28][P:29]([c:30]3[cH:31][cH:32][cH:33][cH:34][cH:35]3)[c:36]3[cH:37][cH:38][cH:39][cH:40][cH:41]3)[2n:42]->12", "smiles3D": "C([C:1]#[5N:2]->[Mn+:3]1(<-[3H-:4])(<-[4C-:5]#[O+:6])(<-[6C-:7]#[O+:8])<-[1P:9]([c:10]2[c:11]([H:46])[c:12]([H:47])[c:13]([H:48])[c:14]([H:49])[c:15]2[H:50])([c:16]2[c:17]([H:51])[c:18]([H:52])[c:19]([H:53])[c:20]([H:54])[c:21]2[H:55])[C:22]([H:56])([H:57])[c:23]2[c:24]([H:58])[c:25]([H:59])[c:26]([H:60])[c:27]([C:28]([P:29]([c:30]3[c:31]([H:63])[c:32]([H:64])[c:33]([H:65])[c:34]([H:66])[c:35]3[H:67])[c:36]3[c:37]([H:68])[c:38]([H:69])[c:39]([H:70])[c:40]([H:71])[c:41]3[H:72])([H:61])[H:62])[2n:42]->12)([H:43])([H:44])[H:45]", "smiles3Dx": "C([C:1]#[5N:2]->[Mn+:3]1(<-[3H-:4])(<-[4C-:5]#[O+:6])(<-[6C-:7]#[O+:8])<-[1P:9]([c:10]2[c:11]([H:46])[c:12]([H:47])[c:13]([H:48])[c:14]([H:49])[c:15]2[H:50])([c:16]2[c:17]([H:51])[c:18]([H:52])[c:19]([H:53])[c:20]([H:54])[c:21]2[H:55])[C:22]([H:56])([H:57])[c:23]2[c:24]([H:58])[c:25]([H:59])[c:26]([H:60])[c:27]([C:28]([P:29]([c:30]3[c:31]([H:63])[c:32]([H:64])[c:33]([H:65])[c:34]([H:66])[c:35]3[H:67])[c:36]3[c:37]([H:68])[c:38]([H:69])[c:39]([H:70])[c:40]([H:71])[c:41]3[H:72])([H:61])[H:62])[2n:42]->12)([H:43])([H:44])[H:45]", "dummies": []}
C     -3.0195     2.7719    -2.8274
C     -2.1417     1.9637    -1.9806
N     -1.3979     1.2823    -1.2815
Mn     0.0000     0.0000     0.0000
H      1.1082    -1.0435     1.0416
C      1.4409    -0.2254    -1.7646
O      2.2001    -0.3394    -2.6910
C     -1.1711    -1.8384    -0.7230
O     -1.7910    -2.7989    -1.1085
P      1.1561     2.1643     0.8339
C      1.1993     3.5712    -0.2696
C      1.4338     4.8611     0.2361
C      1.4347     5.9616    -0.6253
C      1.2308     5.7776    -1.9987
C      1.0382     4.4958    -2.5088
C      1.0255     3.3939    -1.6481
C      2.8170     1.9203     1.4475
C      3.0332     1.0200     2.5014
C      4.3315     0.7915     2.9746
C      5.4160     1.4428     2.3802
C      5.2125     2.3193     1.3107
C      3.9183     2.5565     0.8428
C      0.1642     2.6626     2.2467
C     -1.1195     1.8274     2.3859
C     -2.1116     2.3130     3.2490
C     -3.1852     1.5035     3.5939
C     -3.2014     0.1771     3.1817
C     -2.1500    -0.3183     2.4007
C     -1.9999    -1.8002     2.1877
P     -2.0756    -2.8551     3.7516
C     -3.8490    -3.1237     4.2240
C     -4.1449    -3.5797     5.5143
C     -5.4667    -3.8545     5.8782
C     -6.4970    -3.7210     4.9476
C     -6.2081    -3.3032     3.6471
C     -4.8865    -3.0169     3.2801
C     -1.3174    -1.7769     5.0536
C     -2.1086    -1.0171     5.9277
C     -1.5071    -0.1884     6.8770
C     -0.1165    -0.1092     6.9609
C      0.6787    -0.8506     6.0845
C      0.0826    -1.6776     5.1274
N     -1.2328     0.5502     1.8791
H     -4.0283     2.3171    -2.8398
H     -3.0893     3.8083    -2.4283
H     -2.6125     2.7926    -3.8538
H      1.6257     5.0111     1.2892
H      1.6054     6.9599    -0.2396
H      1.2364     6.6280    -2.6680
H      0.8884     4.3558    -3.5754
H      0.8792     2.4071    -2.0610
H      2.2013     0.5093     2.9703
H      4.4942     0.1244     3.8140
H      6.4160     1.2685     2.7469
H      6.0484     2.8087     0.8367
H      3.7962     3.2251     0.0029
H      0.7715     2.5450     3.1756
H     -0.1221     3.7342     2.1471
H     -2.0477     3.3165     3.6578
H     -3.9623     1.8849     4.2384
H     -3.9942    -0.4630     3.5224
H     -0.9818    -1.9853     1.8028
H     -2.7320    -2.1536     1.4391
H     -3.3499    -3.7210     6.2431
H     -5.6807    -4.2161     6.8796
H     -7.5160    -3.9600     5.2283
H     -7.0106    -3.2079     2.9186
H     -4.6895    -2.7014     2.2635
H     -3.1880    -1.0448     5.8669
H     -2.1159     0.4050     7.5362
H      0.3423     0.5421     7.6920
H      1.7554    -0.7889     6.1567
H      0.7102    -2.2465     4.4576
73
{"conf": 9, "E": 303.56, "rms": -1.0, "geom": "OH", "total_charge": 0, "CA_charge": 1, "smiles": "C[C:1]#[5N:2]->[Mn+:3]1(<-[3H-:4])(<-[4C-:5]#[O+:6])(<-[6C-:7]#[O+:8])<-[1P:9]([c:10]2[cH:11][cH:12][cH:13][cH:14][cH:15]2)([c:16]2[cH:17][cH:18][cH:19][cH:20][cH:21]2)[CH2:22][c:23]2[cH:24][cH:25][cH:26][c:27]([CH2:28][P:29]([c:30]3[cH:31][cH:32][cH:33][cH:34][cH:35]3)[c:36]3[cH:37][cH:38][cH:39][cH:40][cH:41]3)[2n:42]->12", "smiles3D": "C([C:1]#[5N:2]->[Mn+:3]1(<-[3H-:4])(<-[4C-:5]#[O+:6])(<-[6C-:7]#[O+:8])<-[1P:9]([c:10]2[c:11]([H:46])[c:12]([H:47])[c:13]([H:48])[c:14]([H:49])[c:15]2[H:50])([c:16]2[c:17]([H:51])[c:18]([H:52])[c:19]([H:53])[c:20]([H:54])[c:21]2[H:55])[C:22]([H:56])([H:57])[c:23]2[c:24]([H:58])[c:25]([H:59])[c:26]([H:60])[c:27]([C:28]([P:29]([c:30]3[c:31]([H:63])[c:32]([H:64])[c:33]([H:65])[c:34]([H:66])[c:35]3[H:67])[c:36]3[c:37]([H:68])[c:38]([H:69])[c:39]([H:70])[c:40]([H:71])[c:41]3[H:72])([H:61])[H:62])[2n:42]->12)([H:43])([H:44])[H:45]", "smiles3Dx": "C([C:1]#[5N:2]->[Mn+:3]1(<-[3H-:4])(<-[4C-:5]#[O+:6])(<-[6C-:7]#[O+:8])<-[1P:9]([c:10]2[c:11]([H:46])[c:12]([H:47])[c:13]([H:48])[c:14]([H:49])[c:15]2[H:50])([c:16]2[c:17]([H:51])[c:18]([H:52])[c:19]([H:53])[c:20]([H:54])[c:21]2[H:55])[C:22]([H:56])([H:57])[c:23]2[c:24]([H:58])[c:25]([H:59])[c:26]([H:60])[c:27]([C:28]([P:29]([c:30]3[c:31]([H:63])[c:32]([H:64])[c:33]([H:65])[c:34]([H:66])[c:35]3[H:67])[c:36]3[c:37]([H:68])[c:38]([H:69])[c:39]([H:70])[c:40]([H:71])[c:41]3[H:72])([H:61])[H:62])[2n:42]->12)([H:43])([H:44])[H:45]", "dummies": []}
C     -3.0788    -3.1525     1.4516
C     -2.5739    -1.8381     1.1471
N     -1.9177    -0.8433     0.7802
Mn     0.0000     0.0000     0.0000
H      1.7835     0.3172    -0.3981
C      0.7320    -1.9547     0.6065
O      1.0428    -3.0804     0.8677
C      0.3845     0.9036     1.9895
O      0.5622     1.5795     2.9478
P     -0.6582    -0.6860    -2.3337
C     -0.1059    -2.3500    -2.7670
C     -0.8656    -3.4261    -2.2087
C     -0.5862    -4.7223    -2.6380
C      0.5411    -5.0039    -3.4204
C      1.3849    -3.9156    -3.7869
C      1.0077    -2.5958    -3.5366
C     -2.4197    -0.3716    -2.7825
C     -2.8201     0.9072    -3.1976
C     -4.1849     1.2371    -3.2709
C     -5.1613     0.3284    -2.8028
C     -4.7429    -0.9747    -2.4385
C     -3.3993    -1.3366    -2.4722
C      0.3515     0.6389    -3.0558
C      0.0643     1.9434    -2.2461
C      0.5052     3.1884    -2.6209
C     -0.0885     4.2626    -1.9650
C     -1.0767     4.1013    -1.0425
C     -1.4245     2.8089    -0.6592
C     -2.7980     2.4664    -0.1358
P     -2.8711     2.5589     1.7257
C     -2.9300     4.3050     2.3396
C     -3.9197     5.1962     1.9554
C     -4.1258     6.3643     2.7551
C     -3.2819     6.6138     3.8261
C     -2.2425     5.7633     4.1375
C     -2.0290     4.6096     3.3451
C     -4.4764     1.7364     2.2231
C     -5.1557     0.9342     1.2924
C     -5.9154    -0.1666     1.7438
C     -6.0726    -0.3832     3.1049
C     -5.5375     0.5125     4.0252
C     -4.7625     1.6027     3.5738
N     -0.6273     1.8102    -1.1040
H     -2.1884    -3.6064     1.6777
H     -3.6640    -3.1201     2.3286
H     -3.5340    -3.6990     0.5977
H     -1.6187    -3.2864    -1.4584
H     -1.1494    -5.5391    -2.2118
H      0.8258    -5.9864    -3.6239
H      2.2525    -4.1259    -4.3139
H      1.6285    -1.7694    -3.8462
H     -2.1250     1.6677    -3.5028
H     -4.4955     2.2005    -3.5688
H     -6.1995     0.5957    -2.7956
H     -5.4723    -1.6843    -2.1246
H     -3.1624    -2.3498    -2.2955
H     -0.0214     0.7967    -4.0796
H      1.4105     0.3760    -3.0124
H      1.2088     3.3426    -3.4149
H      0.3232     5.2437    -2.1306
H     -1.6423     4.9193    -0.6929
H     -3.0185     1.3770    -0.3959
H     -3.5824     3.0978    -0.6219
H     -4.5910     4.9896     1.1394
H     -4.8998     7.0527     2.5067
H     -3.4784     7.4716     4.4854
H     -1.5696     5.9652     4.9423
H     -1.2419     3.9299     3.6021
H     -5.0751     1.1010     0.2264
H     -6.3488    -0.8336     1.0190
H     -6.5761    -1.2858     3.4492
H     -5.6643     0.3662     5.0724
H     -4.2399     2.2172     4.2808
73
{"conf": 10, "E": 139.03, "rms": -1.0, "geom": "OH", "total_charge": 0, "CA_charge": 1, "smiles": "C[C:1]#[5N:2]->[Mn+:3]1(<-[3H-:4])(<-[4C-:5]#[O+:6])(<-[6C-:7]#[O+:8])<-[1P:9]([c:10]2[cH:11][cH:12][cH:13][cH:14][cH:15]2)([c:16]2[cH:17][cH:18][cH:19][cH:20][cH:21]2)[CH2:22][c:23]2[cH:24][cH:25][cH:26][c:27]([CH2:28][P:29]([c:30]3[cH:31][cH:32][cH:33][cH:34][cH:35]3)[c:36]3[cH:37][cH:38][cH:39][cH:40][cH:41]3)[2n:42]->12", "smiles3D": "C([C:1]#[5N:2]->[Mn+:3]1(<-[3H-:4])(<-[4C-:5]#[O+:6])(<-[6C-:7]#[O+:8])<-[1P:9]([c:10]2[c:11]([H:46])[c:12]([H:47])[c:13]([H:48])[c:14]([H:49])[c:15]2[H:50])([c:16]2[c:17]([H:51])[c:18]([H:52])[c:19]([H:53])[c:20]([H:54])[c:21]2[H:55])[C:22]([H:56])([H:57])[c:23]2[c:24]([H:58])[c:25]([H:59])[c:26]([H:60])[c:27]([C:28]([P:29]([c:30]3[c:31]([H:63])[c:32]([H:64])[c:33]([H:65])[c:34]([H:66])[c:35]3[H:67])[c:36]3[c:37]([H:68])[c:38]([H:69])[c:39]([H:70])[c:40]([H:71])[c:41]3[H:72])([H:61])[H:62])[2n:42]->12)([H:43])([H:44])[H:45]", "smiles3Dx": "C([C:1]#[5N:2]->[Mn+:3]1(<-[3H-:4])(<-[4C-:5]#[O+:6])(<-[6C-:7]#[O+:8])<-[1P:9]([c:10]2[c:11]([H:46])[c:12]([H:47])[c:13]([H:48])[c:14]([H:49])[c:15]2[H:50])([c:16]2[c:17]([H:51])[c:18]([H:52])[c:19]([H:53])[c:20]([H:54])[c:21]2[H:55])[C:22]([H:56])([H:57])[c:23]2[c:24]([H:58])[c:25]([H:59])[c:26]([H:60])[c:27]([C:28]([P:29]([c:30]3[c:31]([H:63])[c:32]([H:64])[c:33]([H:65])[c:34]([H:66])[c:35]3[H:67])[c:36]3[c:37]([H:68])[c:38]([H:69])[c:39]([H:70])[c:40]([H:71])[c:41]3[H:72])([H:61])[H:62])[2n:42]->12)([H:43])([H:44])[H:45]", "dummies": []}
C      3.6164    -0.2961     3.4042
C      2.5751    -0.2015     2.3853
N      1.6852    -0.1316     1.5430
Mn     0.0000     0.0000     0.0000
H     -1.3892     0.0743    -1.2025
C     -1.4333    -0.8851     1.5498
O     -2.1932    -1.3461     2.3641
C      0.6191    -2.0842    -0.7363
O      0.9386    -3.1790    -1.1204
P     -0.3362     2.4738     0.7031
C     -0.7785     2.8590     2.3885
C     -0.0369     3.7853     3.1421
C     -0.4299     4.0957     4.4466
C     -1.5602     3.4979     5.0041
C     -2.3069     2.5869     4.2575
C     -1.9231     2.2737     2.9487
C     -1.4386     3.3910    -0.3598
C     -2.5972     2.7649    -0.8402
C     -3.4253     3.4163    -1.7583
C     -3.1107     4.7045    -2.1881
C     -1.9768     5.3496    -1.6942
C     -1.1455     4.7014    -0.7739
C      1.3440     3.0275     0.3943
C      1.8436     2.4425    -0.9262
C      2.7696     3.1635    -1.6840
C      3.0771     2.7501    -2.9733
C      2.4021     1.6652    -3.5178
C      1.4889     0.9417    -2.7302
C      0.4653     0.0957    -3.4156
P     -1.0269     1.1646    -3.7978
C     -0.4613     2.0068    -5.3400
C     -0.1912     1.2899    -6.5170
C      0.2516     1.9668    -7.6600
C      0.4478     3.3506    -7.6232
C      0.1840     4.0661    -6.4516
C     -0.2574     3.3930    -5.3068
C     -2.3078     0.0123    -4.4611
C     -3.6134     0.4990    -4.6034
C     -4.6292    -0.3299    -5.0883
C     -4.3418    -1.6518    -5.4347
C     -3.0389    -2.1397    -5.3140
C     -2.0222    -1.3119    -4.8351
N      1.3518     1.2512    -1.4061
H      4.5799    -0.5918     2.9297
H      3.3139    -1.0502     4.1663
H      3.7309     0.6898     3.8926
H      0.8273     4.2809     2.7277
H      0.1287     4.8135     5.0179
H     -1.8629     3.7353     6.0169
H     -3.1911     2.1260     4.6838
H     -2.5278     1.5838     2.3658
H     -2.8538     1.7687    -0.5100
H     -4.3139     2.9234    -2.1356
H     -3.7506     5.2110    -2.8937
H     -1.7423     6.3561    -2.0249
H     -0.2933     5.2397    -0.4010
H      1.3897     4.1341     0.3615
H      1.9943     2.6644     1.2160
H      3.2031     4.0740    -1.2943
H      3.7668     3.3317    -3.5722
H      2.5289     1.4396    -4.5667
H      0.1516    -0.7342    -2.7748
H      0.8825    -0.3534    -4.3434
H     -0.3161     0.2166    -6.5535
H      0.4697     1.4190    -8.5607
H      0.8027     3.8708    -8.5023
H      0.3444     5.1361    -6.4146
H     -0.4456     3.9468    -4.3932
H     -3.8466     1.5249    -4.3288
H     -5.6413     0.0515    -5.1864
H     -5.1287    -2.2894    -5.8031
H     -2.8231    -3.1610    -5.5812
H     -1.0263    -1.7110    -4.7458
73
{"conf": 11, "E": 131.94, "rms": -1.0, "geom": "OH", "total_charge": 0, "CA_charge": 1, "smiles": "C[C:1]#[5N:2]->[Mn+:3]1(<-[3H-:4])(<-[4C-:5]#[O+:6])(<-[6C-:7]#[O+:8])<-[1P:9]([c:10]2[cH:11][cH:12][cH:13][cH:14][cH:15]2)([c:16]2[cH:17][cH:18][cH:19][cH:20][cH:21]2)[CH2:22][c:23]2[cH:24][cH:25][cH:26][c:27]([CH2:28][P:29]([c:30]3[cH:31][cH:32][cH:33][cH:34][cH:35]3)[c:36]3[cH:37][cH:38][cH:39][cH:40][cH:41]3)[2n:42]->12", "smiles3D": "C([C:1]#[5N:2]->[Mn+:3]1(<-[3H-:4])(<-[4C-:5]#[O+:6])(<-[6C-:7]#[O+:8])<-[1P:9]([c:10]2[c:11]([H:46])[c:12]([H:47])[c:13]([H:48])[c:14]([H:49])[c:15]2[H:50])([c:16]2[c:17]([H:51])[c:18]([H:52])[c:19]([H:53])[c:20]([H:54])[c:21]2[H:55])[C:22]([H:56])([H:57])[c:23]2[c:24]([H:58])[c:25]([H:59])[c:26]([H:60])[c:27]([C:28]([P:29]([c:30]3[c:31]([H:63])[c:32]([H:64])[c:33]([H:65])[c:34]([H:66])[c:35]3[H:67])[c:36]3[c:37]([H:68])[c:38]([H:69])[c:39]([H:70])[c:40]([H:71])[c:41]3[H:72])([H:61])[H:62])[2n:42]->12)([H:43])([H:44])[H:45]", "smiles3Dx": "C([C:1]#[5N:2]->[Mn+:3]1(<-[3H-:4])(<-[4C-:5]#[O+:6])(<-[6C-:7]#[O+:8])<-[1P:9]([c:10]2[c:11]([H:46])[c:12]([H:47])[c:13]([H:48])[c:14]([H:49])[c:15]2[H:50])([c:16]2[c:17]([H:51])[c:18]([H:52])[c:19]([H:53])[c:20]([H:54])[c:21]2[H:55])[C:22]([H:56])([H:57])[c:23]2[c:24]([H:58])[c:25]([H:59])[c:26]([H:60])[c:27]([C:28]([P:29]([c:30]3[c:31]([H:63])[c:32]([H:64])[c:33]([H:65])[c:34]([H:66])[c:35]3[H:67])[c:36]3[c:37]([H:68])[c:38]([H:69])[c:39]([H:70])[c:40]([H:71])[c:41]3[H:72])([H:61])[H:62])[2n:42]->12)([H:43])([H:44])[H:45]", "dummies": []}
C      2.8238     0.9551    -3.9860
C      1.9871     0.6687    -2.8216
N      1.2913     0.4319    -1.8378
Mn     0.0000     0.0000     0.0000
H     -1.0553    -0.3400     1.4675
C      0.3850    -2.2409    -0.2588
O      0.5895    -3.4213    -0.3946
C     -1.8025    -0.1243    -1.4183
O     -2.7487    -0.1899    -2.1627
P      2.1147     0.3199     1.4638
C      2.1340    -0.4679     3.0642
C      1.1507    -1.4089     3.3986
C      1.1681    -2.0251     4.6546
C      2.1772    -1.7197     5.5718
C      3.1654    -0.7877     5.2382
C      3.1453    -0.1621     3.9879
C      3.6650    -0.0813     0.6704
C      4.3257    -1.2864     0.9689
C      5.5207    -1.6131     0.3190
C      6.0519    -0.7522    -0.6455
C      5.3858     0.4346    -0.9662
C      4.1956     0.7702    -0.3133
C      2.1514     2.0812     1.7991
C      1.1067     2.8535     0.9783
C      1.2313     4.2499     0.9245
C      0.1781     5.0237     0.4520
C     -1.0306     4.4153     0.1399
C     -1.1494     3.0206     0.2407
C     -2.5041     2.3813     0.1489
P     -3.7571     3.2379     1.2544
C     -5.2751     2.4663     0.5435
C     -5.4517     1.0717     0.5421
C     -6.6083     0.5119    -0.0104
C     -7.5887     1.3365    -0.5696
C     -7.4103     2.7239    -0.5807
C     -6.2569     3.2873    -0.0256
C     -3.6266     2.3100     2.8545
C     -2.3896     1.8323     3.3217
C     -2.3111     1.1481     4.5390
C     -3.4595     0.9599     5.3121
C     -4.6860     1.4667     4.8738
C     -4.7681     2.1487     3.6556
N     -0.0410     2.2622     0.4957
H      3.1092     2.0270    -3.9791
H      3.7401     0.3312    -3.9453
H      2.2599     0.7264    -4.9149
H      0.3760    -1.6712     2.6935
H      0.4008    -2.7429     4.9152
H      2.1913    -2.1994     6.5416
H      3.9459    -0.5495     5.9487
H      3.9141     0.5584     3.7411
H      3.9175    -1.9793     1.6922
H      6.0239    -2.5429     0.5504
H      6.9733    -1.0089    -1.1535
H      5.7891     1.0940    -1.7240
H      3.6870     1.6846    -0.5893
H      1.9403     2.2447     2.8766
H      3.1631     2.4783     1.5767
H      2.1285     4.7377     1.2849
H      0.2728     6.1006     0.4049
H     -1.8798     5.0286    -0.1346
H     -2.4521     1.3312     0.4870
H     -2.8535     2.4285    -0.9040
H     -4.7016     0.4197     0.9744
H     -6.7474    -0.5622    -0.0017
H     -8.4852     0.9037    -0.9967
H     -8.1671     3.3616    -1.0178
H     -6.1294     4.3619    -0.0370
H     -1.4846     1.9874     2.7558
H     -1.3568     0.7705     4.8853
H     -3.3974     0.4308     6.2544
H     -5.5746     1.3290     5.4776
H     -5.7234     2.5476     3.3359
73
{"conf": 12, "E": 256.06, "rms": -1.0, "geom": "OH", "total_charge": 0, "CA_charge": 1, "smiles": "C[C:1]#[5N:2]->[Mn+:3]1(<-[3H-:4])(<-[4C-:5]#[O+:6])(<-[6C-:7]#[O+:8])<-[1P:9]([c:10]2[cH:11][cH:12][cH:13][cH:14][cH:15]2)([c:16]2[cH:17][cH:18][cH:19][cH:20][cH:21]2)[CH2:22][c:23]2[cH:24][cH:25][cH:26][c:27]([CH2:28][P:29]([c:30]3[cH:31][cH:32][cH:33][cH:34][cH:35]3)[c:36]3[cH:37][cH:38][cH:39][cH:40][cH:41]3)[2n:42]->12", "smiles3D": "C([C:1]#[5N:2]->[Mn+:3]1(<-[3H-:4])(<-[4C-:5]#[O+:6])(<-[6C-:7]#[O+:8])<-[1P:9]([c:10]2[c:11]([H:46])[c:12]([H:47])[c:13]([H:48])[c:14]([H:49])[c:15]2[H:50])([c:16]2[c:17]([H:51])[c:18]([H:52])[c:19]([H:53])[c:20]([H:54])[c:21]2[H:55])[C:22]([H:56])([H:57])[c:23]2[c:24]([H:58])[c:25]([H:59])[c:26]([H:60])[c:27]([C:28]([P:29]([c:30]3[c:31]([H:63])[c:32]([H:64])[c:33]([H:65])[c:34]([H:66])[c:35]3[H:67])[c:36]3[c:37]([H:68])[c:38]([H:69])[c:39]([H:70])[c:40]([H:71])[c:41]3[H:72])([H:61])[H:62])[2n:42]->12)([H:43])([H:44])[H:45]", "smiles3Dx": "C([C:1]#[5N:2]->[Mn+:3]1(<-[3H-:4])(<-[4C-:5]#[O+:6])(<-[6C-:7]#[O+:8])<-[1P:9]([c:10]2[c:11]([H:46])[c:12]([H:47])[c:13]([H:48])[c:14]([H:49])[c:15]2[H:50])([c:16]2[c:17]([H:51])[c:18]([H:52])[c:19]([H:53])[c:20]([H:54])[c:21]2[H:55])[C:22]([H:56])([H:57])[c:23]2[c:24]([H:58])[c:25]([H:59])[c:26]([H:60])[c:27]([C:28]([P:29]([c:30]3[c:31]([H:63])[c:32]([H:64])[c:33]([H:65])[c:34]([H:66])[c:35]3[H:67])[c:36]3[c:37]([H:68])[c:38]([H:69])[c:39]([H:70])[c:40]([H:71])[c:41]3[H:72])([H:61])[H:62])[2n:42]->12)([H:43])([H:44])[H:45]", "dummies": []}
C     -3.2132     1.0452     2.9779
C     -2.0714     0.3356     2.5456
N     -1.0886     0.1031     1.8732
Mn     0.0000     0.0000     0.0000
H      0.7764     0.1192    -1.6551
C      1.9884    -0.5537     0.9441
O      3.0052    -0.9287     1.4887
C      0.1897     2.1613     0.3242
O      0.0697     3.3798     0.5526
P     -0.5706    -2.5227    -0.2167
C      0.7484    -3.4152    -1.0207
C      1.4241    -4.5366    -0.4670
C      2.6115    -5.0181    -1.0403
C      3.1688    -4.3619    -2.1110
C      2.5973    -3.2255    -2.5904
C      1.3576    -2.8075    -2.1012
C     -1.0474    -3.2612     1.3574
C     -2.3683    -3.1818     1.8344
C     -2.7604    -3.7503     3.0515
C     -1.8456    -4.4212     3.8306
C     -0.4973    -4.4107     3.4728
C     -0.1101    -3.7869     2.2763
C     -1.9440    -2.5417    -1.3263
C     -2.7507    -1.3123    -1.0058
C     -4.1241    -1.3337    -0.7411
C     -4.8329    -0.1550    -0.5371
C     -4.2010     1.0260    -0.9264
C     -2.8058     1.0654    -1.1219
C     -2.1936     2.0661    -1.9696
P     -2.9297     1.9141    -3.6845
C     -3.7979     3.5030    -3.8040
C     -5.0714     3.5038    -4.3479
C     -5.7894     4.6806    -4.3843
C     -5.2358     5.8542    -3.8623
C     -3.9410     5.8672    -3.3499
C     -3.2109     4.6933    -3.3505
C     -1.5896     1.9059    -4.9357
C     -1.1719     0.6992    -5.4941
C     -0.2047     0.6688    -6.5068
C      0.4117     1.8447    -6.9176
C      0.0365     3.0510    -6.3342
C     -0.9823     3.0809    -5.3692
N     -2.1089    -0.0924    -0.8928
H     -3.5021     1.7093     2.0581
H     -4.1269     0.4733     3.2095
H     -3.0364     1.8098     3.7494
H      0.9916    -5.1021     0.3800
H      3.1208    -5.8287    -0.5863
H      4.1422    -4.6897    -2.5280
H      3.0229    -2.6744    -3.4128
H      0.9063    -1.8921    -2.5299
H     -3.1346    -2.5633     1.3313
H     -3.8051    -3.6857     3.4036
H     -2.1576    -4.9651     4.7355
H      0.2466    -4.8202     4.1363
H      0.9527    -3.6710     2.0835
H     -1.6228    -2.5365    -2.4020
H     -2.5609    -3.4777    -1.1436
H     -4.6542    -2.2224    -0.5140
H     -5.9056    -0.1366    -0.2495
H     -4.7715     1.8922    -1.0190
H     -2.3391     3.0707    -1.5049
H     -1.0890     1.8887    -2.0659
H     -5.5179     2.5812    -4.6983
H     -6.7801     4.6994    -4.8209
H     -5.7767     6.7775    -3.9216
H     -3.5049     6.7671    -2.9319
H     -2.2107     4.6962    -2.9425
H     -1.6299    -0.2286    -5.2037
H      0.0455    -0.2678    -6.9988
H      1.2076     1.8230    -7.6555
H      0.5058     3.9691    -6.6445
H     -1.3136     4.0437    -5.0250
73
{"conf": 13, "E": 140.36, "rms": -1.0, "geom": "OH", "total_charge": 0, "CA_charge": 1, "smiles": "C[C:1]#[5N:2]->[Mn+:3]1(<-[3H-:4])(<-[4C-:5]#[O+:6])(<-[6C-:7]#[O+:8])<-[1P:9]([c:10]2[cH:11][cH:12][cH:13][cH:14][cH:15]2)([c:16]2[cH:17][cH:18][cH:19][cH:20][cH:21]2)[CH2:22][c:23]2[cH:24][cH:25][cH:26][c:27]([CH2:28][P:29]([c:30]3[cH:31][cH:32][cH:33][cH:34][cH:35]3)[c:36]3[cH:37][cH:38][cH:39][cH:40][cH:41]3)[2n:42]->12", "smiles3D": "C([C:1]#[5N:2]->[Mn+:3]1(<-[3H-:4])(<-[4C-:5]#[O+:6])(<-[6C-:7]#[O+:8])<-[1P:9]([c:10]2[c:11]([H:46])[c:12]([H:47])[c:13]([H:48])[c:14]([H:49])[c:15]2[H:50])([c:16]2[c:17]([H:51])[c:18]([H:52])[c:19]([H:53])[c:20]([H:54])[c:21]2[H:55])[C:22]([H:56])([H:57])[c:23]2[c:24]([H:58])[c:25]([H:59])[c:26]([H:60])[c:27]([C:28]([P:29]([c:30]3[c:31]([H:63])[c:32]([H:64])[c:33]([H:65])[c:34]([H:66])[c:35]3[H:67])[c:36]3[c:37]([H:68])[c:38]([H:69])[c:39]([H:70])[c:40]([H:71])[c:41]3[H:72])([H:61])[H:62])[2n:42]->12)([H:43])([H:44])[H:45]", "smiles3Dx": "C([C:1]#[5N:2]->[Mn+:3]1(<-[3H-:4])(<-[4C-:5]#[O+:6])(<-[6C-:7]#[O+:8])<-[1P:9]([c:10]2[c:11]([H:46])[c:12]([H:47])[c:13]([H:48])[c:14]([H:49])[c:15]2[H:50])([c:16]2[c:17]([H:51])[c:18]([H:52])[c:19]([H:53])[c:20]([H:54])[c:21]2[H:55])[C:22]([H:56])([H:57])[c:23]2[c:24]([H:58])[c:25]([H:59])[c:26]([H:60])[c:27]([C:28]([P:29]([c:30]3[c:31]([H:63])[c:32]([H:64])[c:33]([H:65])[c:34]([H:66])[c:35]3[H:67])[c:36]3[c:37]([H:68])[c:38]([H:69])[c:39]([H:70])[c:40]([H:71])[c:41]3[H:72])([H:61])[H:62])[2n:42]->12)([H:43])([H:44])[H:45]", "dummies": []}
C     -0.7655     3.2014     3.7346
C     -0.5688     2.2639     2.6331
N     -0.3878     1.4736     1.7100
Mn     0.0000     0.0000     0.0000
H      0.3657    -1.1539    -1.3735
C      2.1347     0.8060    -0.1458
O      3.2590     1.2341    -0.2228
C     -0.7791     1.6009    -1.4484
O     -1.1925     2.4402    -2.2099
P      0.5282    -1.8029     1.7898
C      1.8765    -1.5476     2.9325
C      1.6797    -1.6512     4.3222
C      2.7600    -1.4729     5.1952
C      4.0348    -1.2027     4.6884
C      4.2365    -1.1068     3.3087
C      3.1609    -1.2940     2.4333
C      0.6755    -3.4669     1.1557
C      0.1265    -4.5649     1.8416
C      0.1613    -5.8375     1.2632
C      0.7638    -6.0256     0.0177
C      1.3545    -4.9468    -0.6442
C      1.3123    -3.6708    -0.0771
C     -1.0194    -1.6830     2.6888
C     -2.1785    -1.6086     1.6950
C     -3.4099    -2.1682     2.0519
C     -4.4071    -2.3052     1.0942
C     -4.1401    -1.9530    -0.2245
C     -2.9086    -1.3692    -0.5555
C     -2.4875    -1.3517    -1.9926
P     -1.5215    -2.9129    -2.3551
C     -0.7492    -2.6207    -4.0082
C     -1.1987    -1.6144    -4.8799
C     -0.5631    -1.4129    -6.1086
C      0.5137    -2.2201    -6.4819
C      0.9557    -3.2314    -5.6239
C      0.3215    -3.4350    -4.3971
C     -2.8509    -4.1315    -2.7329
C     -3.6263    -4.0439    -3.8996
C     -4.6073    -5.0046    -4.1619
C     -4.8314    -6.0453    -3.2556
C     -4.0760    -6.1241    -2.0808
C     -3.0897    -5.1682    -1.8201
N     -2.0100    -1.0782     0.4357
H     -0.6565     2.6658     4.6977
H     -1.7770     3.6519     3.6704
H     -0.0048     4.0060     3.6773
H      0.7098    -1.8766     4.7434
H      2.6099    -1.5592     6.2662
H      4.8688    -1.0644     5.3663
H      5.2268    -0.9068     2.9171
H      3.3352    -1.2453     1.3679
H     -0.3299    -4.4602     2.8121
H     -0.2804    -6.6811     1.7778
H      0.7915    -7.0075    -0.4291
H      1.8400    -5.0966    -1.6010
H      1.7733    -2.8400    -0.5986
H     -1.1455    -2.5534     3.3606
H     -1.0117    -0.7564     3.3035
H     -3.5756    -2.5413     3.0535
H     -5.3466    -2.7790     1.3514
H     -4.8677    -2.1957    -0.9895
H     -1.8445    -0.4888    -2.1961
H     -3.3679    -1.2766    -2.6615
H     -2.0331    -0.9839    -4.6196
H     -0.9089    -0.6343    -6.7728
H      1.0068    -2.0636    -7.4325
H      1.7897    -3.8605    -5.9114
H      0.6764    -4.2240    -3.7376
H     -3.4671    -3.2440    -4.6062
H     -5.1930    -4.9406    -5.0669
H     -5.5886    -6.7891    -3.4603
H     -4.2513    -6.9265    -1.3728
H     -2.5043    -5.2390    -0.9096
73
{"conf": 14, "E": 328.25, "rms": -1.0, "geom": "OH", "total_charge": 0, "CA_charge": 1, "smiles": "C[C:1]#[5N:2]->[Mn+:3]1(<-[3H-:4])(<-[4C-:5]#[O+:6])(<-[6C-:7]#[O+:8])<-[1P:9]([c:10]2[cH:11][cH:12][cH:13][cH:14][cH:15]2)([c:16]2[cH:17][cH:18][cH:19][cH:20][cH:21]2)[CH2:22][c:23]2[cH:24][cH:25][cH:26][c:27]([CH2:28][P:29]([c:30]3[cH:31][cH:32][cH:33][cH:34][cH:35]3)[c:36]3[cH:37][cH:38][cH:39][cH:40][cH:41]3)[2n:42]->12", "smiles3D": "C([C:1]#[5N:2]->[Mn+:3]1(<-[3H-:4])(<-[4C-:5]#[O+:6])(<-[6C-:7]#[O+:8])<-[1P:9]([c:10]2[c:11]([H:46])[c:12]([H:47])[c:13]([H:48])[c:14]([H:49])[c:15]2[H:50])([c:16]2[c:17]([H:51])[c:18]([H:52])[c:19]([H:53])[c:20]([H:54])[c:21]2[H:55])[C:22]([H:56])([H:57])[c:23]2[c:24]([H:58])[c:25]([H:59])[c:26]([H:60])[c:27]([C:28]([P:29]([c:30]3[c:31]([H:63])[c:32]([H:64])[c:33]([H:65])[c:34]([H:66])[c:35]3[H:67])[c:36]3[c:37]([H:68])[c:38]([H:69])[c:39]([H:70])[c:40]([H:71])[c:41]3[H:72])([H:61])[H:62])[2n:42]->12)([H:43])([H:44])[H:45]", "smiles3Dx": "C([C:1]#[5N:2]->[Mn+:3]1(<-[3H-:4])(<-[4C-:5]#[O+:6])(<-[6C-:7]#[O+:8])<-[1P:9]([c:10]2[c:11]([H:46])[c:12]([H:47])[c:13]([H:48])[c:14]([H:49])[c:15]2[H:50])([c:16]2[c:17]([H:51])[c:18]([H:52])[c:19]([H:53])[c:20]([H:54])[c:21]2[H:55])[C:22]([H:56])([H:57])[c:23]2[c:24]([H:58])[c:25]([H:59])[c:26]([H:60])[c:27]([C:28]([P:29]([c:30]3[c:31]([H:63])[c:32]([H:64])[c:33]([H:65])[c:34]([H:66])[c:35]3[H:67])[c:36]3[c:37]([H:68])[c:38]([H:69])[c:39]([H:70])[c:40]([H:71])[c:41]3[H:72])([H:61])[H:62])[2n:42]->12)([H:43])([H:44])[H:45]", "dummies": []}
C     -4.8191     0.7283     1.0212
C     -3.3992     0.5303     0.7295
N     -2.2069     0.3678     0.4800
Mn     0.0000     0.0000     0.0000
H      1.7532    -0.3557    -0.4236
C     -0.8543    -0.5055    -2.0624
O     -1.3081    -0.7733    -3.1468
C      0.5936     1.5411    -1.5893
O      0.9339     2.2965    -2.4667
P     -0.0084     2.6409     0.4439
C     -1.2379     3.6942    -0.3395
C     -2.5668     3.7193     0.1223
C     -3.5170     4.5342    -0.5001
C     -3.1553     5.3312    -1.5873
C     -1.8389     5.3210    -2.0512
C     -0.8817     4.5135    -1.4285
C      1.5630     3.5026     0.3790
C      2.7586     2.7726     0.2823
C      3.9906     3.4311     0.3139
C      4.0403     4.8187     0.4704
C      2.8557     5.5488     0.6026
C      1.6199     4.8944     0.5675
C     -0.3489     2.6837     2.1898
C      0.4861     1.6192     2.8293
C      0.9276     1.7943     4.1488
C      1.6863     0.8027     4.7597
C      1.9784    -0.3643     4.0637
C      1.5125    -0.5247     2.7509
C      1.8063    -1.7906     2.0053
P      3.5658    -1.7484     1.3635
C      3.6761    -3.1587     0.1719
C      4.7994    -3.2375    -0.6627
C      4.9338    -4.2930    -1.5698
C      3.9472    -5.2797    -1.6473
C      2.8297    -5.2158    -0.8110
C      2.6925    -4.1614     0.0978
C      4.4804    -2.4436     2.8076
C      5.4025    -1.6351     3.4886
C      6.0901    -2.1346     4.6005
C      5.8559    -3.4422     5.0392
C      4.9306    -4.2492     4.3697
C      4.2412    -3.7525     3.2583
N      0.7969     0.4689     2.1462
H     -5.4089    -0.0918     0.5606
H     -5.1470     1.7013     0.6014
H     -4.9750     0.7269     2.1196
H     -2.8907     3.1240     0.9566
H     -4.5382     4.5435    -0.1416
H     -3.8955     5.9583    -2.0683
H     -1.5540     5.9506    -2.8840
H      0.1342     4.5484    -1.7932
H      2.7437     1.6955     0.1996
H      4.9084     2.8614     0.2335
H      4.9958     5.3258     0.5028
H      2.8937     6.6205     0.7434
H      0.7148     5.4703     0.7084
H     -0.0897     3.6833     2.6014
H     -1.4146     2.4660     2.3832
H      0.6867     2.6954     4.6987
H      2.0366     0.9336     5.7753
H      2.5525    -1.1434     4.5479
H      1.0997    -1.8912     1.1560
H      1.6568    -2.6665     2.6712
H      5.5730    -2.4809    -0.6086
H      5.8026    -4.3458    -2.2129
H      4.0506    -6.0949    -2.3522
H      2.0686    -5.9846    -0.8663
H      1.8261    -4.1457     0.7417
H      5.5863    -0.6190     3.1594
H      6.8038    -1.5087     5.1221
H      6.3883    -3.8288     5.8995
H      4.7473    -5.2599     4.7126
H      3.5214    -4.3868     2.7601
73
{"conf": 15, "E": 145.65, "rms": -1.0, "geom": "OH", "total_charge": 0, "CA_charge": 1, "smiles": "C[C:1]#[5N:2]->[Mn+:3]1(<-[3H-:4])(<-[4C-:5]#[O+:6])(<-[6C-:7]#[O+:8])<-[1P:9]([c:10]2[cH:11][cH:12][cH:13][cH:14][cH:15]2)([c:16]2[cH:17][cH:18][cH:19][cH:20][cH:21]2)[CH2:22][c:23]2[cH:24][cH:25][cH:26][c:27]([CH2:28][P:29]([c:30]3[cH:31][cH:32][cH:33][cH:34][cH:35]3)[c:36]3[cH:37][cH:38][cH:39][cH:40][cH:41]3)[2n:42]->12", "smiles3D": "C([C:1]#[5N:2]->[Mn+:3]1(<-[3H-:4])(<-[4C-:5]#[O+:6])(<-[6C-:7]#[O+:8])<-[1P:9]([c:10]2[c:11]([H:46])[c:12]([H:47])[c:13]([H:48])[c:14]([H:49])[c:15]2[H:50])([c:16]2[c:17]([H:51])[c:18]([H:52])[c:19]([H:53])[c:20]([H:54])[c:21]2[H:55])[C:22]([H:56])([H:57])[c:23]2[c:24]([H:58])[c:25]([H:59])[c:26]([H:60])[c:27]([C:28]([P:29]([c:30]3[c:31]([H:63])[c:32]([H:64])[c:33]([H:65])[c:34]([H:66])[c:35]3[H:67])[c:36]3[c:37]([H:68])[c:38]([H:69])[c:39]([H:70])[c:40]([H:71])[c:41]3[H:72])([H:61])[H:62])[2n:42]->12)([H:43])([H:44])[H:45]", "smiles3Dx": "C([C:1]#[5N:2]->[Mn+:3]1(<-[3H-:4])(<-[4C-:5]#[O+:6])(<-[6C-:7]#[O+:8])<-[1P:9]([c:10]2[c:11]([H:46])[c:12]([H:47])[c:13]([H:48])[c:14]([H:49])[c:15]2[H:50])([c:16]2[c:17]([H:51])[c:18]([H:52])[c:19]([H:53])[c:20]([H:54])[c:21]2[H:55])[C:22]([H:56])([H:57])[c:23]2[c:24]([H:58])[c:25]([H:59])[c:26]([H:60])[c:27]([C:28]([P:29]([c:30]3[c:31]([H:63])[c:32]([H:64])[c:33]([H:65])[c:34]([H:66])[c:35]3[H:67])[c:36]3[c:37]([H:68])[c:38]([H:69])[c:39]([H:70])[c:40]([H:71])[c:41]3[H:72])([H:61])[H:62])[2n:42]->12)([H:43])([H:44])[H:45]", "dummies": []}
C     -0.6716    -0.8389    -4.8582
C     -0.4379    -0.5849    -3.4378
N     -0.2637    -0.3747    -2.2419
Mn     0.0000     0.0000     0.0000
H      0.1849     0.3434     1.7985
C      1.2345     1.8682    -0.4859
O      1.8769     2.8557    -0.7370
C      1.9113    -1.2582     0.1154
O      2.9233    -1.9078     0.1832
P     -2.2324     1.2884     0.0225
C     -3.0579     1.3510    -1.5601
C     -2.7158     2.3592    -2.4751
C     -3.2645     2.3653    -3.7596
C     -4.1467     1.3589    -4.1441
C     -4.4816     0.3423    -3.2463
C     -3.9322     0.3281    -1.9628
C     -2.2793     2.9284     0.7237
C     -3.3913     3.7594     0.5055
C     -3.4435     5.0341     1.0828
C     -2.3922     5.4761     1.8926
C     -1.2869     4.6446     2.1220
C     -1.2316     3.3718     1.5416
C     -3.1948     0.2696     1.1282
C     -2.7990    -1.2111     1.0186
C     -3.7283    -2.1595     1.4638
C     -3.4820    -3.5098     1.2897
C     -2.3394    -3.9086     0.6187
C     -1.3876    -2.9580     0.2131
C     -0.3063    -3.3931    -0.7342
P      0.9980    -4.5217     0.0273
C      0.3307    -5.1671     1.6301
C     -0.0090    -6.5188     1.8053
C     -0.4965    -6.9667     3.0389
C     -0.6291    -6.0762     4.1093
C     -0.2604    -4.7368     3.9483
C      0.2200    -4.2847     2.7155
C      1.0223    -5.9615    -1.1356
C      2.2541    -6.4558    -1.5833
C      2.3037    -7.5432    -2.4646
C      1.1182    -8.1486    -2.8928
C     -0.1140    -7.6659    -2.4466
C     -0.1649    -6.5717    -1.5763
N     -1.5863    -1.6307     0.5028
H     -0.2459    -0.0129    -5.4622
H     -1.7624    -0.9098    -5.0487
H     -0.1888    -1.7949    -5.1433
H     -2.0156     3.1390    -2.2062
H     -2.9985     3.1474    -4.4618
H     -4.5654     1.3538    -5.1393
H     -5.1499    -0.4506    -3.5558
H     -4.1761    -0.4971    -1.3114
H     -4.2268     3.4199    -0.0881
H     -4.2977     5.6767     0.9057
H     -2.4205     6.4640     2.3267
H     -0.4737     4.9836     2.7526
H     -0.3796     2.7343     1.7423
H     -4.2733     0.3882     0.8837
H     -3.0224     0.6140     2.1731
H     -4.6565    -1.8429     1.9224
H     -4.2084    -4.2444     1.6133
H     -2.2079    -4.9566     0.3914
H     -0.7893    -3.9056    -1.5939
H      0.2052    -2.5308    -1.1744
H      0.0954    -7.2389     1.0065
H     -0.7743    -8.0074     3.1643
H     -0.9941    -6.4240     5.0680
H     -0.3522    -4.0466     4.7764
H      0.5074    -3.2459     2.6017
H      3.1746    -5.9998    -1.2495
H      3.2615    -7.9232    -2.8013
H      1.1495    -8.9915    -3.5695
H     -1.0315    -8.1386    -2.7810
H     -1.1272    -6.2225    -1.2323
73
{"conf": 16, "E": 138.5, "rms": -1.0, "geom": "OH", "total_charge": 0, "CA_charge": 1, "smiles": "C[C:1]#[5N:2]->[Mn+:3]1(<-[3H-:4])(<-[4C-:5]#[O+:6])(<-[6C-:7]#[O+:8])<-[1P:9]([c:10]2[cH:11][cH:12][cH:13][cH:14][cH:15]2)([c:16]2[cH:17][cH:18][cH:19][cH:20][cH:21]2)[CH2:22][c:23]2[cH:24][cH:25][cH:26][c:27]([CH2:28][P:29]([c:30]3[cH:31][cH:32][cH:33][cH:34][cH:35]3)[c:36]3[cH:37][cH:38][cH:39][cH:40][cH:41]3)[2n:42]->12", "smiles3D": "C([C:1]#[5N:2]->[Mn+:3]1(<-[3H-:4])(<-[4C-:5]#[O+:6])(<-[6C-:7]#[O+:8])<-[1P:9]([c:10]2[c:11]([H:46])[c:12]([H:47])[c:13]([H:48])[c:14]([H:49])[c:15]2[H:50])([c:16]2[c:17]([H:51])[c:18]([H:52])[c:19]([H:53])[c:20]([H:54])[c:21]2[H:55])[C:22]([H:56])([H:57])[c:23]2[c:24]([H:58])[c:25]([H:59])[c:26]([H:60])[c:27]([C:28]([P:29]([c:30]3[c:31]([H:63])[c:32]([H:64])[c:33]([H:65])[c:34]([H:66])[c:35]3[H:67])[c:36]3[c:37]([H:68])[c:38]([H:69])[c:39]([H:70])[c:40]([H:71])[c:41]3[H:72])([H:61])[H:62])[2n:42]->12)([H:43])([H:44])[H:45]", "smiles3Dx": "C([C:1]#[5N:2]->[Mn+:3]1(<-[3H-:4])(<-[4C-:5]#[O+:6])(<-[6C-:7]#[O+:8])<-[1P:9]([c:10]2[c:11]([H:46])[c:12]([H:47])[c:13]([H:48])[c:14]([H:49])[c:15]2[H:50])([c:16]2[c:17]([H:51])[c:18]([H:52])[c:19]([H:53])[c:20]([H:54])[c:21]2[H:55])[C:22]([H:56])([H:57])[c:23]2[c:24]([H:58])[c:25]([H:59])[c:26]([H:60])[c:27]([C:28]([P:29]([c:30]3[c:31]([H:63])[c:32]([H:64])[c:33]([H:65])[c:34]([H:66])[c:35]3[H:67])[c:36]3[c:37]([H:68])[c:38]([H:69])[c:39]([H:70])[c:40]([H:71])[c:41]3[H:72])([H:61])[H:62])[2n:42]->12)([H:43])([H:44])[H:45]", "dummies": []}
C      3.2931    -2.2608    -2.9662
C      2.3237    -1.6013    -2.0939
N      1.5108    -1.0437    -1.3620
Mn     0.0000     0.0000     0.0000
H     -1.2407     0.8207     1.0844
C     -1.4922     0.0749    -1.7315
O     -2.2755     0.1194    -2.6469
C      0.8736     2.0020    -0.7006
O      1.3253     3.0506    -1.0891
P     -0.7308    -2.3421     0.8338
C     -1.9410    -2.3529     2.1510
C     -1.5597    -2.5172     3.4973
C     -2.5231    -2.4599     4.5098
C     -3.8645    -2.2213     4.1942
C     -4.2462    -2.0380     2.8638
C     -3.2882    -2.1015     1.8454
C     -1.2421    -3.5766    -0.3558
C     -2.1864    -3.2507    -1.3394
C     -2.5972    -4.2099    -2.2690
C     -2.0752    -5.5052    -2.2189
C     -1.1505    -5.8458    -1.2280
C     -0.7409    -4.8901    -0.2926
C      0.8400    -2.8859     1.5035
C      1.5636    -1.7297     2.1990
C      2.4516    -2.0407     3.2380
C      3.0526    -1.0231     3.9617
C      2.7376     0.2948     3.6766
C      1.8695     0.5957     2.6155
C      1.3839     2.0073     2.4617
P      2.7561     3.1331     1.8463
C      1.9113     4.7377     1.4750
C      2.5820     5.6750     0.6745
C      1.9806     6.8993     0.3633
C      0.7083     7.2000     0.8556
C      0.0379     6.2782     1.6666
C      0.6358     5.0520     1.9790
C      3.6404     3.5819     3.4021
C      5.0129     3.3196     3.5022
C      5.7036     3.6170     4.6803
C      5.0243     4.1749     5.7657
C      3.6554     4.4450     5.6716
C      2.9648     4.1511     4.4927
N      1.3743    -0.4133     1.8309
H      3.2682    -1.7872    -3.9676
H      3.0296    -3.3352    -3.0635
H      4.3097    -2.1610    -2.5322
H     -0.5296    -2.6664     3.7861
H     -2.2286    -2.5863     5.5436
H     -4.6077    -2.1729     4.9839
H     -5.2824    -1.8328     2.6194
H     -3.5997    -1.9316     0.8232
H     -2.6302    -2.2658    -1.3724
H     -3.3232    -3.9486    -3.0269
H     -2.3877    -6.2465    -2.9439
H     -0.7548    -6.8531    -1.1807
H     -0.0444    -5.1910     0.4782
H      1.4771    -3.2507     0.6725
H      0.6712    -3.7184     2.2173
H      2.6507    -3.0705     3.5075
H      3.7169    -1.2576     4.7829
H      3.1316     1.0769     4.3112
H      1.0187     2.3638     3.4475
H      0.5156     2.0487     1.7858
H      3.5664     5.4483     0.2801
H      2.4962     7.6091    -0.2687
H      0.2411     8.1452     0.6099
H     -0.9440     6.5149     2.0547
H      0.0984     4.3637     2.6129
H      5.5418     2.8731     2.6719
H      6.7615     3.4021     4.7549
H      5.5574     4.4019     6.6774
H      3.1316     4.8765     6.5120
H      1.9079     4.3653     4.4376
73
{"conf": 17, "E": 299.27, "rms": -1.0, "geom": "OH", "total_charge": 0, "CA_charge": 1, "smiles": "C[C:1]#[5N:2]->[Mn+:3]1(<-[3H-:4])(<-[4C-:5]#[O+:6])(<-[6C-:7]#[O+:8])<-[1P:9]([c:10]2[cH:11][cH:12][cH:13][cH:14][cH:15]2)([c:16]2[cH:17][cH:18][cH:19][cH:20][cH:21]2)[CH2:22][c:23]2[cH:24][cH:25][cH:26][c:27]([CH2:28][P:29]([c:30]3[cH:31][cH:32][cH:33][cH:34][cH:35]3)[c:36]3[cH:37][cH:38][cH:39][cH:40][cH:41]3)[2n:42]->12", "smiles3D": "C([C:1]#[5N:2]->[Mn+:3]1(<-[3H-:4])(<-[4C-:5]#[O+:6])(<-[6C-:7]#[O+:8])<-[1P:9]([c:10]2[c:11]([H:46])[c:12]([H:47])[c:13]([H:48])[c:14]([H:49])[c:15]2[H:50])([c:16]2[c:17]([H:51])[c:18]([H:52])[c:19]([H:53])[c:20]([H:54])[c:21]2[H:55])[C:22]([H:56])([H:57])[c:23]2[c:24]([H:58])[c:25]([H:59])[c:26]([H:60])[c:27]([C:28]([P:29]([c:30]3[c:31]([H:63])[c:32]([H:64])[c:33]([H:65])[c:34]([H:66])[c:35]3[H:67])[c:36]3[c:37]([H:68])[c:38]([H:69])[c:39]([H:70])[c:40]([H:71])[c:41]3[H:72])([H:61])[H:62])[2n:42]->12)([H:43])([H:44])[H:45]", "smiles3Dx": "C([C:1]#[5N:2]->[Mn+:3]1(<-[3H-:4])(<-[4C-:5]#[O+:6])(<-[6C-:7]#[O+:8])<-[1P:9]([c:10]2[c:11]([H:46])[c:12]([H:47])[c:13]([H:48])[c:14]([H:49])[c:15]2[H:50])([c:16]2[c:17]([H:51])[c:18]([H:52])[c:19]([H:53])[c:20]([H:54])[c:21]2[H:55])[C:22]([H:56])([H:57])[c:23]2[c:24]([H:58])[c:25]([H:59])[c:26]([H:60])[c:27]([C:28]([P:29]([c:30]3[c:31]([H:63])[c:32]([H:64])[c:33]([H:65])[c:34]([H:66])[c:35]3[H:67])[c:36]3[c:37]([H:68])[c:38]([H:69])[c:39]([H:70])[c:40]([H:71])[c:41]3[H:72])([H:61])[H:62])[2n:42]->12)([H:43])([H:44])[H:45]", "dummies": []}
C      2.6849    -2.3553     2.5951
C      2.0129    -2.1876     1.3301
N      1.3946    -1.5445     0.5714
Mn     0.0000     0.0000     0.0000
H     -1.3167     1.2849    -0.2440
C      0.8437     0.2443    -2.1824
O      1.1672     0.2856    -3.3499
C      1.5382     1.3765     1.0300
O      2.3223     1.8077     1.8234
P     -1.6889    -1.8148    -0.8853
C     -2.5866    -1.2808    -2.3235
C     -2.4214     0.0641    -2.7379
C     -2.8274     0.4235    -3.9980
C     -3.4384    -0.5231    -4.8772
C     -3.8185    -1.7690    -4.3252
C     -3.4055    -2.1528    -3.0504
C     -1.0996    -3.4812    -1.0840
C     -0.6215    -4.2193     0.0654
C     -0.4199    -5.6011    -0.0566
C     -0.7063    -6.2752    -1.2507
C     -0.8180    -5.4975    -2.4149
C     -1.0037    -4.1061    -2.3221
C     -2.9264    -1.8113     0.4056
C     -2.1546    -1.7475     1.6937
C     -2.2595    -2.8157     2.6583
C     -1.4392    -2.8208     3.8000
C     -0.9321    -1.5994     4.1199
C     -0.9484    -0.4878     3.1681
C     -0.6832     0.9082     3.5839
P     -1.4173     2.0685     2.3773
C     -0.5519     3.6244     2.6544
C      0.0008     4.3370     1.5747
C      0.8511     5.4148     1.8268
C      1.2301     5.6849     3.1485
C      0.5657     5.0692     4.2013
C     -0.2722     4.0008     3.9581
C     -3.1454     2.5019     2.7947
C     -3.6755     2.2017     4.0500
C     -4.9981     2.4836     4.3198
C     -5.7623     3.2000     3.4210
C     -5.2069     3.6572     2.2179
C     -3.9013     3.2719     1.8753
N     -1.1537    -0.8453     1.8723
H      2.3586    -3.2835     3.1847
H      3.8492    -2.1519     2.6161
H      2.2542    -1.4156     3.1818
H     -1.8666     0.7777    -2.1894
H     -2.5793     1.4011    -4.3644
H     -3.7160    -0.1967    -5.8485
H     -4.4118    -2.4275    -4.9375
H     -3.6997    -3.1117    -2.6817
H     -0.4481    -3.7572     0.9863
H     -0.2159    -6.1875     0.8590
H     -0.6156    -7.3364    -1.2945
H     -0.7689    -5.9859    -3.3916
H     -1.0380    -3.5369    -3.2091
H     -3.6045    -0.9232     0.3747
H     -3.6453    -2.7327     0.3541
H     -2.7400    -3.7870     2.3939
H     -1.4437    -3.6853     4.5325
H     -0.5088    -1.4415     5.1729
H     -1.1374     1.0355     4.6185
H      0.4253     1.1172     3.7435
H     -0.2855     4.1194     0.5421
H      1.3411     5.9037     0.9966
H      1.9604     6.4602     3.3529
H      0.7798     5.3319     5.2201
H     -0.7354     3.4572     4.7670
H     -3.0681     1.8128     4.8371
H     -5.4071     2.1456     5.2582
H     -6.7582     3.4734     3.7078
H     -5.7673     4.3319     1.5819
H     -3.5449     3.4895     0.8761
73
{"conf": 18, "E": 143.66, "rms": -1.0, "geom": "OH", "total_charge": 0, "CA_charge": 1, "smiles": "C[C:1]#[5N:2]->[Mn+:3]1(<-[3H-:4])(<-[4C-:5]#[O+:6])(<-[6C-:7]#[O+:8])<-[1P:9]([c:10]2[cH:11][cH:12][cH:13][cH:14][cH:15]2)([c:16]2[cH:17][cH:18][cH:19][cH:20][cH:21]2)[CH2:22][c:23]2[cH:24][cH:25][cH:26][c:27]([CH2:28][P:29]([c:30]3[cH:31][cH:32][cH:33][cH:34][cH:35]3)[c:36]3[cH:37][cH:38][cH:39][cH:40][cH:41]3)[2n:42]->12", "smiles3D": "C([C:1]#[5N:2]->[Mn+:3]1(<-[3H-:4])(<-[4C-:5]#[O+:6])(<-[6C-:7]#[O+:8])<-[1P:9]([c:10]2[c:11]([H:46])[c:12]([H:47])[c:13]([H:48])[c:14]([H:49])[c:15]2[H:50])([c:16]2[c:17]([H:51])[c:18]([H:52])[c:19]([H:53])[c:20]([H:54])[c:21]2[H:55])[C:22]([H:56])([H:57])[c:23]2[c:24]([H:58])[c:25]([H:59])[c:26]([H:60])[c:27]([C:28]([P:29]([c:30]3[c:31]([H:63])[c:32]([H:64])[c:33]([H:65])[c:34]([H:66])[c:35]3[H:67])[c:36]3[c:37]([H:68])[c:38]([H:69])[c:39]([H:70])[c:40]([H:71])[c:41]3[H:72])([H:61])[H:62])[2n:42]->12)([H:43])([H:44])[H:45]", "smiles3Dx": "C([C:1]#[5N:2]->[Mn+:3]1(<-[3H-:4])(<-[4C-:5]#[O+:6])(<-[6C-:7]#[O+:8])<-[1P:9]([c:10]2[c:11]([H:46])[c:12]([H:47])[c:13]([H:48])[c:14]([H:49])[c:15]2[H:50])([c:16]2[c:17]([H:51])[c:18]([H:52])[c:19]([H:53])[c:20]([H:54])[c:21]2[H:55])[C:22]([H:56])([H:57])[c:23]2[c:24]([H:58])[c:25]([H:59])[c:26]([H:60])[c:27]([C:28]([P:29]([c:30]3[c:31]([H:63])[c:32]([H:64])[c:33]([H:65])[c:34]([H:66])[c:35]3[H:67])[c:36]3[c:37]([H:68])[c:38]([H:69])[c:39]([H:70])[c:40]([H:71])[c:41]3[H:72])([H:61])[H:62])[2n:42]->12)([H:43])([H:44])[H:45]", "dummies": []}
C      4.7791    -0.9960    -1.0034
C      3.3783    -0.6965    -0.7080
N      2.1994    -0.4509    -0.4629
Mn     0.0000     0.0000     0.0000
H     -1.7597     0.3870     0.3816
C      0.1310     1.8950    -1.2754
O      0.1983     2.8957    -1.9468
C      0.5465     1.2088     1.8719
O      0.8274     1.8611     2.8458
P     -0.8598    -1.4214    -1.9854
C      0.3781    -2.3171    -2.9173
C      0.1919    -3.6575    -3.3085
C      1.1724    -4.3084    -4.0669
C      2.3324    -3.6272    -4.4509
C      2.5072    -2.2901    -4.0909
C      1.5299    -1.6363    -3.3357
C     -1.9566    -0.6141    -3.1404
C     -2.9797     0.2163    -2.6588
C     -3.8241     0.8857    -3.5503
C     -3.6445     0.7378    -4.9283
C     -2.6266    -0.0868    -5.4178
C     -1.7857    -0.7659    -4.5300
C     -1.8702    -2.5703    -1.0531
C     -1.1918    -2.9567     0.2666
C     -1.5314    -4.1890     0.8361
C     -0.8712    -4.6304     1.9679
C      0.1696    -3.8774     2.4880
C      0.4730    -2.6137     1.9423
C      1.7972    -1.9646     2.2777
P      2.4955    -2.3839     3.9797
C      3.9207    -1.2152     4.1596
C      4.6864    -0.8334     3.0455
C      5.7917     0.0081     3.2043
C      6.1525     0.4589     4.4763
C      5.4166     0.0556     5.5940
C      4.3149    -0.7915     5.4390
C      1.2050    -1.6264     5.0594
C      0.3061    -2.4619     5.7391
C     -0.6966    -1.9094     6.5424
C     -0.8115    -0.5212     6.6645
C      0.0763     0.3150     5.9808
C      1.0838    -0.2346     5.1830
N     -0.2933    -2.1272     0.9103
H      5.1206    -1.8348    -0.3606
H      5.4029    -0.1024    -0.8029
H      4.8762    -1.2855    -2.0715
H     -0.6996    -4.2094    -3.0663
H      1.0307    -5.3419    -4.3611
H      3.0884    -4.1321    -5.0383
H      3.3967    -1.7575    -4.4037
H      1.6641    -0.5906    -3.0976
H     -3.1257     0.3483    -1.5941
H     -4.6161     1.5202    -3.1720
H     -4.2949     1.2611    -5.6179
H     -2.4873    -0.1983    -6.4863
H     -1.0080    -1.3976    -4.9362
H     -2.0740    -3.4719    -1.6524
H     -2.8373    -2.0839    -0.8175
H     -2.2893    -4.8173     0.3854
H     -1.1092    -5.5941     2.3969
H      0.7526    -4.3151     3.2838
H      1.7374    -0.8773     2.1926
H      2.5253    -2.3281     1.5257
H      4.4410    -1.1855     2.0550
H      6.3686     0.3109     2.3376
H      7.0086     1.1103     4.5981
H      5.7078     0.3882     6.5824
H      3.7620    -1.1062     6.3135
H      0.3872    -3.5390     5.6533
H     -1.3868    -2.5565     7.0687
H     -1.5864    -0.0923     7.2873
H     -0.0106     1.3889     6.0758
H      1.7762     0.4210     4.6727
73
{"conf": 19, "E": 155.93, "rms": -1.0, "geom": "OH", "total_charge": 0, "CA_charge": 1, "smiles": "C[C:1]#[5N:2]->[Mn+:3]1(<-[3H-:4])(<-[4C-:5]#[O+:6])(<-[6C-:7]#[O+:8])<-[1P:9]([c:10]2[cH:11][cH:12][cH:13][cH:14][cH:15]2)([c:16]2[cH:17][cH:18][cH:19][cH:20][cH:21]2)[CH2:22][c:23]2[cH:24][cH:25][cH:26][c:27]([CH2:28][P:29]([c:30]3[cH:31][cH:32][cH:33][cH:34][cH:35]3)[c:36]3[cH:37][cH:38][cH:39][cH:40][cH:41]3)[2n:42]->12", "smiles3D": "C([C:1]#[5N:2]->[Mn+:3]1(<-[3H-:4])(<-[4C-:5]#[O+:6])(<-[6C-:7]#[O+:8])<-[1P:9]([c:10]2[c:11]([H:46])[c:12]([H:47])[c:13]([H:48])[c:14]([H:49])[c:15]2[H:50])([c:16]2[c:17]([H:51])[c:18]([H:52])[c:19]([H:53])[c:20]([H:54])[c:21]2[H:55])[C:22]([H:56])([H:57])[c:23]2[c:24]([H:58])[c:25]([H:59])[c:26]([H:60])[c:27]([C:28]([P:29]([c:30]3[c:31]([H:63])[c:32]([H:64])[c:33]([H:65])[c:34]([H:66])[c:35]3[H:67])[c:36]3[c:37]([H:68])[c:38]([H:69])[c:39]([H:70])[c:40]([H:71])[c:41]3[H:72])([H:61])[H:62])[2n:42]->12)([H:43])([H:44])[H:45]", "smiles3Dx": "C([C:1]#[5N:2]->[Mn+:3]1(<-[3H-:4])(<-[4C-:5]#[O+:6])(<-[6C-:7]#[O+:8])<-[1P:9]([c:10]2[c:11]([H:46])[c:12]([H:47])[c:13]([H:48])[c:14]([H:49])[c:15]2[H:50])([c:16]2[c:17]([H:51])[c:18]([H:52])[c:19]([H:53])[c:20]([H:54])[c:21]2[H:55])[C:22]([H:56])([H:57])[c:23]2[c:24]([H:58])[c:25]([H:59])[c:26]([H:60])[c:27]([C:28]([P:29]([c:30]3[c:31]([H:63])[c:32]([H:64])[c:33]([H:65])[c:34]([H:66])[c:35]3[H:67])[c:36]3[c:37]([H:68])[c:38]([H:69])[c:39]([H:70])[c:40]([H:71])[c:41]3[H:72])([H:61])[H:62])[2n:42]->12)([H:43])([H:44])[H:45]", "dummies": []}
C     -1.6606    -4.5853     0.9897
C     -1.1780    -3.2386     0.6882
N     -0.7720    -2.1049     0.4472
Mn     0.0000     0.0000     0.0000
H      0.6378     1.6721    -0.4292
C     -1.8438     0.9289     0.9847
O     -2.8179     1.4169     1.4995
C     -1.1349    -0.1000    -1.9911
O     -1.7392    -0.1509    -3.0346
P      1.3296     0.0637     2.2402
C      1.4183     1.6567     3.0465
C      0.8767     1.8412     4.3333
C      0.8992     3.1032     4.9311
C      1.4453     4.1922     4.2510
C      1.9724     4.0232     2.9666
C      1.9495     2.7619     2.3604
C      0.9438    -1.1459     3.4990
C      1.8862    -1.4723     4.4895
C      1.5800    -2.4345     5.4582
C      0.3318    -3.0581     5.4567
C     -0.6278    -2.6945     4.5098
C     -0.3332    -1.7211     3.5505
C      2.9807    -0.3243     1.6596
C      2.9138    -1.2125     0.4143
C      3.8528    -2.2471     0.2754
C      3.8529    -3.0293    -0.8723
C      3.0195    -2.6915    -1.9301
C      2.1898    -1.5637    -1.8248
C      1.5603    -0.9639    -3.0565
P      2.7208    -0.7347    -4.5305
C      2.4683    -2.1649    -5.6846
C      1.7544    -3.3187    -5.3147
C      1.6030    -4.3705    -6.2253
C      2.1617    -4.2819    -7.5024
C      2.8767    -3.1398    -7.8721
C      3.0281    -2.0850    -6.9685
C      4.4416    -0.9098    -3.8665
C      5.2446    -2.0196    -4.1865
C      6.4851    -2.1890    -3.5673
C      6.9389    -1.2548    -2.6339
C      6.1515    -0.1397    -2.3262
C      4.9079     0.0336    -2.9376
N      2.0249    -0.9631    -0.6065
H     -1.1867    -4.9451     1.9267
H     -2.7614    -4.5642     1.1151
H     -1.3918    -5.2689     0.1574
H      0.4205     1.0213     4.8729
H      0.4762     3.2392     5.9188
H      1.4533     5.1696     4.7159
H      2.3818     4.8724     2.4330
H      2.3315     2.6560     1.3546
H      2.8426    -0.9737     4.5379
H      2.3139    -2.6938     6.2104
H      0.1023    -3.8091     6.2011
H     -1.6065    -3.1559     4.5276
H     -1.1066    -1.4036     2.8663
H      3.5119     0.6137     1.3997
H      3.5492    -0.8436     2.4543
H      4.5624    -2.4642     1.0624
H      4.5492    -3.8543    -0.9694
H      3.0948    -3.2519    -2.8489
H      1.2498     0.0701    -2.8047
H      0.6597    -1.5371    -3.3515
H      1.3135    -3.4213    -4.3354
H      1.0504    -5.2568    -5.9384
H      2.0437    -5.0980    -8.2016
H      3.3143    -3.0714    -8.8602
H      3.5853    -1.2049    -7.2640
H      4.9024    -2.7751    -4.8793
H      7.0856    -3.0607    -3.7959
H      7.8919    -1.3979    -2.1452
H      6.5005     0.5806    -1.5933
H      4.2952     0.8842    -2.6685
73
{"conf": 20, "E": 134.95, "rms": -1.0, "geom": "OH", "total_charge": 0, "CA_charge": 1, "smiles": "C[C:1]#[5N:2]->[Mn+:3]1(<-[3H-:4])(<-[4C-:5]#[O+:6])(<-[6C-:7]#[O+:8])<-[1P:9]([c:10]2[cH:11][cH:12][cH:13][cH:14][cH:15]2)([c:16]2[cH:17][cH:18][cH:19][cH:20][cH:21]2)[CH2:22][c:23]2[cH:24][cH:25][cH:26][c:27]([CH2:28][P:29]([c:30]3[cH:31][cH:32][cH:33][cH:34][cH:35]3)[c:36]3[cH:37][cH:38][cH:39][cH:40][cH:41]3)[2n:42]->12", "smiles3D": "C([C:1]#[5N:2]->[Mn+:3]1(<-[3H-:4])(<-[4C-:5]#[O+:6])(<-[6C-:7]#[O+:8])<-[1P:9]([c:10]2[c:11]([H:46])[c:12]([H:47])[c:13]([H:48])[c:14]([H:49])[c:15]2[H:50])([c:16]2[c:17]([H:51])[c:18]([H:52])[c:19]([H:53])[c:20]([H:54])[c:21]2[H:55])[C:22]([H:56])([H:57])[c:23]2[c:24]([H:58])[c:25]([H:59])[c:26]([H:60])[c:27]([C:28]([P:29]([c:30]3[c:31]([H:63])[c:32]([H:64])[c:33]([H:65])[c:34]([H:66])[c:35]3[H:67])[c:36]3[c:37]([H:68])[c:38]([H:69])[c:39]([H:70])[c:40]([H:71])[c:41]3[H:72])([H:61])[H:62])[2n:42]->12)([H:43])([H:44])[H:45]", "smiles3Dx": "C([C:1]#[5N:2]->[Mn+:3]1(<-[3H-:4])(<-[4C-:5]#[O+:6])(<-[6C-:7]#[O+:8])<-[1P:9]([c:10]2[c:11]([H:46])[c:12]([H:47])[c:13]([H:48])[c:14]([H:49])[c:15]2[H:50])([c:16]2[c:17]([H:51])[c:18]([H:52])[c:19]([H:53])[c:20]([H:54])[c:21]2[H:55])[C:22]([H:56])([H:57])[c:23]2[c:24]([H:58])[c:25]([H:59])[c:26]([H:60])[c:27]([C:28]([P:29]([c:30]3[c:31]([H:63])[c:32]([H:64])[c:33]([H:65])[c:34]([H:66])[c:35]3[H:67])[c:36]3[c:37]([H:68])[c:38]([H:69])[c:39]([H:70])[c:40]([H:71])[c:41]3[H:72])([H:61])[H:62])[2n:42]->12)([H:43])([H:44])[H:45]", "dummies": []}
C     -4.5661     1.1508     1.6203
C     -3.2236     0.8191     1.1462
N     -2.0974     0.5348     0.7477
Mn     0.0000     0.0000     0.0000
H      1.6838    -0.4275    -0.6055
C      0.5008    -0.9374     2.0266
O      0.7642    -1.4332     3.0939
C      0.8539     2.0025     0.7291
O      1.3020     3.0527     1.1158
P     -0.8233    -2.2573    -0.9693
C     -2.2621    -3.0155    -0.2332
C     -2.9899    -3.9861    -0.9418
C     -4.1174    -4.5790    -0.3640
C     -4.5128    -4.2177     0.9270
C     -3.7758    -3.2708     1.6451
C     -2.6478    -2.6765     1.0707
C      0.4264    -3.5282    -1.0828
C      0.4232    -4.6112    -0.1876
C      1.4226    -5.5864    -0.2622
C      2.4344    -5.4835    -1.2203
C      2.4572    -4.3941    -2.0952
C      1.4640    -3.4124    -2.0204
C     -1.2921    -1.8553    -2.6515
C     -0.8296    -0.4507    -3.0726
C     -0.8453    -0.1561    -4.4436
C     -0.7276     1.1571    -4.8746
C     -0.6909     2.1816    -3.9406
C     -0.6992     1.8748    -2.5695
C     -0.8496     2.9756    -1.5577
P     -2.2035     4.1982    -2.0164
C     -1.3080     5.7689    -2.4300
C     -1.9771     6.9941    -2.2698
C     -1.3546     8.1946    -2.6254
C     -0.0644     8.1805    -3.1598
C      0.6013     6.9653    -3.3446
C     -0.0186     5.7622    -2.9909
C     -2.7653     4.6203    -0.3093
C     -4.1134     4.4545     0.0326
C     -4.5475     4.7356     1.3309
C     -3.6350     5.1778     2.2948
C     -2.2893     5.3494     1.9571
C     -1.8534     5.0722     0.6588
N     -0.6259     0.5685    -2.1654
H     -5.1506     1.5982     0.7901
H     -5.0711     0.2276     1.9720
H     -4.4935     1.8748     2.4573
H     -2.6867    -4.2840    -1.9385
H     -4.6821    -5.3207    -0.9147
H     -5.3855    -4.6761     1.3739
H     -4.0763    -2.9998     2.6493
H     -2.0788    -1.9621     1.6482
H     -0.3396    -4.7036     0.5729
H      1.4170    -6.4208     0.4262
H      3.2060    -6.2408    -1.2775
H      3.2493    -4.3071    -2.8275
H      1.5104    -2.5648    -2.6920
H     -0.8576    -2.6099    -3.3412
H     -2.3984    -1.8972    -2.7362
H     -0.9940    -0.9418    -5.1744
H     -0.7440     1.3862    -5.9321
H     -0.7005     3.2040    -4.2906
H      0.1167     3.4898    -1.3913
H     -1.1846     2.5162    -0.6136
H     -2.9841     7.0196    -1.8741
H     -1.8764     9.1347    -2.4965
H      0.4144     9.1097    -3.4397
H      1.5963     6.9539    -3.7702
H      0.5146     4.8385    -3.1662
H     -4.8244     4.0993    -0.7040
H     -5.5892     4.6021     1.5931
H     -3.9713     5.3877     3.3014
H     -1.5823     5.6930     2.7028
H     -0.8076     5.2024     0.4096
73
{"conf": 21, "E": 149.94, "rms": -1.0, "geom": "OH", "total_charge": 0, "CA_charge": 1, "smiles": "C[C:1]#[5N:2]->[Mn+:3]1(<-[3H-:4])(<-[4C-:5]#[O+:6])(<-[6C-:7]#[O+:8])<-[1P:9]([c:10]2[cH:11][cH:12][cH:13][cH:14][cH:15]2)([c:16]2[cH:17][cH:18][cH:19][cH:20][cH:21]2)[CH2:22][c:23]2[cH:24][cH:25][cH:26][c:27]([CH2:28][P:29]([c:30]3[cH:31][cH:32][cH:33][cH:34][cH:35]3)[c:36]3[cH:37][cH:38][cH:39][cH:40][cH:41]3)[2n:42]->12", "smiles3D": "C([C:1]#[5N:2]->[Mn+:3]1(<-[3H-:4])(<-[4C-:5]#[O+:6])(<-[6C-:7]#[O+:8])<-[1P:9]([c:10]2[c:11]([H:46])[c:12]([H:47])[c:13]([H:48])[c:14]([H:49])[c:15]2[H:50])([c:16]2[c:17]([H:51])[c:18]([H:52])[c:19]([H:53])[c:20]([H:54])[c:21]2[H:55])[C:22]([H:56])([H:57])[c:23]2[c:24]([H:58])[c:25]([H:59])[c:26]([H:60])[c:27]([C:28]([P:29]([c:30]3[c:31]([H:63])[c:32]([H:64])[c:33]([H:65])[c:34]([H:66])[c:35]3[H:67])[c:36]3[c:37]([H:68])[c:38]([H:69])[c:39]([H:70])[c:40]([H:71])[c:41]3[H:72])([H:61])[H:62])[2n:42]->12)([H:43])([H:44])[H:45]", "smiles3Dx": "C([C:1]#[5N:2]->[Mn+:3]1(<-[3H-:4])(<-[4C-:5]#[O+:6])(<-[6C-:7]#[O+:8])<-[1P:9]([c:10]2[c:11]([H:46])[c:12]([H:47])[c:13]([H:48])[c:14]([H:49])[c:15]2[H:50])([c:16]2[c:17]([H:51])[c:18]([H:52])[c:19]([H:53])[c:20]([H:54])[c:21]2[H:55])[C:22]([H:56])([H:57])[c:23]2[c:24]([H:58])[c:25]([H:59])[c:26]([H:60])[c:27]([C:28]([P:29]([c:30]3[c:31]([H:63])[c:32]([H:64])[c:33]([H:65])[c:34]([H:66])[c:35]3[H:67])[c:36]3[c:37]([H:68])[c:38]([H:69])[c:39]([H:70])[c:40]([H:71])[c:41]3[H:72])([H:61])[H:62])[2n:42]->12)([H:43])([H:44])[H:45]", "dummies": []}
C     -3.6838     3.2815    -0.7267
C     -2.6067     2.3166    -0.4982
N     -1.7030     1.5034    -0.3186
Mn     0.0000     0.0000     0.0000
H      1.3863    -1.1913     0.2262
C      1.5113     1.6228    -0.5593
O      2.3032     2.4885    -0.8405
C     -0.1271    -0.7232    -2.1773
O     -0.1857    -1.1005    -3.3201
P      0.1589     0.5178     2.5405
C      1.7859     0.9231     3.1601
C      1.9964     2.0765     3.9384
C      3.2856     2.4051     4.3690
C      4.3685     1.5908     4.0289
C      4.1666     0.4425     3.2587
C      2.8819     0.1185     2.8057
C     -0.9872     1.7280     3.2038
C     -1.5534     1.5839     4.4848
C     -2.4399     2.5442     4.9660
C     -2.7339     3.6715     4.2003
C     -2.1340     3.8495     2.9532
C     -1.2509     2.8877     2.4654
C     -0.2359    -1.1089     3.1961
C     -1.2230    -1.8680     2.2946
C     -1.8864    -2.9752     2.8442
C     -2.7885    -3.6963     2.0751
C     -3.0939    -3.2561     0.7967
C     -2.4759    -2.1090     0.2851
C     -3.1068    -1.4180    -0.8944
P     -4.6130    -0.4039    -0.3819
C     -6.1288    -1.0094    -1.2516
C     -7.2846    -0.2185    -1.1722
C     -8.4777    -0.6386    -1.7622
C     -8.5245    -1.8533    -2.4517
C     -7.3800    -2.6557    -2.5333
C     -6.1867    -2.2301    -1.9389
C     -4.9577    -0.8217     1.3852
C     -4.3219    -0.0944     2.3935
C     -4.5036    -0.4365     3.7383
C     -5.3332    -1.5075     4.0791
C     -5.9931    -2.2283     3.0786
C     -5.8054    -1.8885     1.7354
N     -1.4404    -1.5318     0.9749
H     -4.6614     2.7852    -0.5543
H     -3.6311     3.6431    -1.7737
H     -3.5684     4.1365    -0.0230
H      1.1810     2.7296     4.2062
H      3.4400     3.2931     4.9686
H      5.3637     1.8464     4.3696
H      5.0132    -0.1746     2.9889
H      2.7488    -0.7715     2.2085
H     -1.3223     0.7497     5.1275
H     -2.8740     2.4355     5.9475
H     -3.4153     4.4145     4.5712
H     -2.3339     4.7394     2.3752
H     -0.7428     3.0615     1.5254
H      0.7028    -1.7070     3.2644
H     -0.6680    -1.0177     4.2098
H     -1.6967    -3.2765     3.8731
H     -3.3041    -4.5553     2.4963
H     -3.8834    -3.7459     0.2434
H     -3.3401    -2.1567    -1.6800
H     -2.4145    -0.7017    -1.3403
H     -7.2595     0.7310    -0.6472
H     -9.3714    -0.0285    -1.6856
H     -9.4501    -2.1856    -2.9049
H     -7.4205    -3.6067    -3.0503
H     -5.3409    -2.9049    -1.9708
H     -3.6489     0.7092     2.1378
H     -3.9919     0.1094     4.5207
H     -5.4762    -1.7712     5.1198
H     -6.6297    -3.0679     3.3438
H     -6.2902    -2.4840     0.9803
73
{"conf": 22, "E": 142.48, "rms": -1.0, "geom": "OH", "total_charge": 0, "CA_charge": 1, "smiles": "C[C:1]#[5N:2]->[Mn+:3]1(<-[3H-:4])(<-[4C-:5]#[O+:6])(<-[6C-:7]#[O+:8])<-[1P:9]([c:10]2[cH:11][cH:12][cH:13][cH:14][cH:15]2)([c:16]2[cH:17][cH:18][cH:19][cH:20][cH:21]2)[CH2:22][c:23]2[cH:24][cH:25][cH:26][c:27]([CH2:28][P:29]([c:30]3[cH:31][cH:32][cH:33][cH:34][cH:35]3)[c:36]3[cH:37][cH:38][cH:39][cH:40][cH:41]3)[2n:42]->12", "smiles3D": "C([C:1]#[5N:2]->[Mn+:3]1(<-[3H-:4])(<-[4C-:5]#[O+:6])(<-[6C-:7]#[O+:8])<-[1P:9]([c:10]2[c:11]([H:46])[c:12]([H:47])[c:13]([H:48])[c:14]([H:49])[c:15]2[H:50])([c:16]2[c:17]([H:51])[c:18]([H:52])[c:19]([H:53])[c:20]([H:54])[c:21]2[H:55])[C:22]([H:56])([H:57])[c:23]2[c:24]([H:58])[c:25]([H:59])[c:26]([H:60])[c:27]([C:28]([P:29]([c:30]3[c:31]([H:63])[c:32]([H:64])[c:33]([H:65])[c:34]([H:66])[c:35]3[H:67])[c:36]3[c:37]([H:68])[c:38]([H:69])[c:39]([H:70])[c:40]([H:71])[c:41]3[H:72])([H:61])[H:62])[2n:42]->12)([H:43])([H:44])[H:45]", "smiles3Dx": "C([C:1]#[5N:2]->[Mn+:3]1(<-[3H-:4])(<-[4C-:5]#[O+:6])(<-[6C-:7]#[O+:8])<-[1P:9]([c:10]2[c:11]([H:46])[c:12]([H:47])[c:13]([H:48])[c:14]([H:49])[c:15]2[H:50])([c:16]2[c:17]([H:51])[c:18]([H:52])[c:19]([H:53])[c:20]([H:54])[c:21]2[H:55])[C:22]([H:56])([H:57])[c:23]2[c:24]([H:58])[c:25]([H:59])[c:26]([H:60])[c:27]([C:28]([P:29]([c:30]3[c:31]([H:63])[c:32]([H:64])[c:33]([H:65])[c:34]([H:66])[c:35]3[H:67])[c:36]3[c:37]([H:68])[c:38]([H:69])[c:39]([H:70])[c:40]([H:71])[c:41]3[H:72])([H:61])[H:62])[2n:42]->12)([H:43])([H:44])[H:45]", "dummies": []}
C      2.7174    -2.9397    -2.9669
C      1.9142    -2.0745    -2.1033
N      1.2429    -1.3476    -1.3761
Mn     0.0000     0.0000     0.0000
H     -0.9788     1.0900     1.1117
C      1.3618     1.7660    -0.5199
O      2.0824     2.6938    -0.7953
C      1.3223    -0.4949     1.8120
O      2.0287    -0.7470     2.7556
P     -1.6714     0.5848    -1.8853
C     -1.9252     2.3061    -2.2820
C     -2.1220     2.7198    -3.6123
C     -2.3054     4.0741    -3.9026
C     -2.3193     5.0215    -2.8757
C     -2.1367     4.6128    -1.5521
C     -1.9301     3.2609    -1.2544
C     -1.4655    -0.3196    -3.4168
C     -0.2183    -0.2814    -4.0602
C     -0.0221    -0.9575    -5.2655
C     -1.0743    -1.6667    -5.8503
C     -2.3234    -1.6947    -5.2274
C     -2.5278    -1.0225    -4.0177
C     -3.1611     0.0381    -1.0573
C     -2.9126    -1.2924    -0.3435
C     -3.9863    -2.1807    -0.2158
C     -3.7733    -3.4480     0.2905
C     -2.4863    -3.8426     0.6219
C     -1.4238    -2.9243     0.5582
C     -0.0075    -3.4319     0.6588
P      0.2575    -4.8830     1.8346
C     -0.6863    -4.3552     3.3326
C     -0.4644    -3.1087     3.9319
C     -1.1832    -2.7379     5.0721
C     -2.1309    -3.6105     5.6142
C     -2.3605    -4.8532     5.0154
C     -1.6349    -5.2275     3.8825
C      2.0076    -4.6135     2.3729
C      2.4002    -4.9393     3.6818
C      3.7302    -4.7704     4.0793
C      4.6805    -4.2960     3.1708
C      4.3042    -4.0140     1.8572
C      2.9752    -4.1764     1.4530
N     -1.6724    -1.6316     0.1650
H      2.2451    -3.9430    -3.0280
H      3.7431    -3.0369    -2.5425
H      2.7696    -2.4952    -3.9825
H     -2.1229     2.0117    -4.4307
H     -2.4611     4.3888    -4.9281
H     -2.4723     6.0700    -3.1069
H     -2.1437     5.3441    -0.7549
H     -1.7916     2.9612    -0.2251
H      0.6017     0.2786    -3.6290
H      0.9437    -0.9283    -5.7486
H     -0.9197    -2.1905    -6.7874
H     -3.1365    -2.2418    -5.6862
H     -3.5158    -1.0740    -3.5825
H     -3.9903    -0.0526    -1.7859
H     -3.4462     0.7940    -0.2985
H     -4.9790    -1.9052    -0.5600
H     -4.5936    -4.1501     0.3498
H     -2.3225    -4.8769     0.8853
H      0.3121    -3.7609    -0.3511
H      0.6563    -2.6239     0.9530
H      0.2747    -2.4356     3.5328
H     -1.0034    -1.7777     5.5385
H     -2.6891    -3.3254     6.4933
H     -3.0910    -5.5314     5.4368
H     -1.8130    -6.1913     3.4251
H      1.6786    -5.3180     4.3952
H      4.0265    -5.0108     5.0907
H      5.7125    -4.1721     3.4780
H      5.0381    -3.6539     1.1482
H      2.7072    -3.9757     0.4239
73
{"conf": 23, "E": 137.7, "rms": -1.0, "geom": "OH", "total_charge": 0, "CA_charge": 1, "smiles": "C[C:1]#[5N:2]->[Mn+:3]1(<-[3H-:4])(<-[4C-:5]#[O+:6])(<-[6C-:7]#[O+:8])<-[1P:9]([c:10]2[cH:11][cH:12][cH:13][cH:14][cH:15]2)([c:16]2[cH:17][cH:18][cH:19][cH:20][cH:21]2)[CH2:22][c:23]2[cH:24][cH:25][cH:26][c:27]([CH2:28][P:29]([c:30]3[cH:31][cH:32][cH:33][cH:34][cH:35]3)[c:36]3[cH:37][cH:38][cH:39][cH:40][cH:41]3)[2n:42]->12", "smiles3D": "C([C:1]#[5N:2]->[Mn+:3]1(<-[3H-:4])(<-[4C-:5]#[O+:6])(<-[6C-:7]#[O+:8])<-[1P:9]([c:10]2[c:11]([H:46])[c:12]([H:47])[c:13]([H:48])[c:14]([H:49])[c:15]2[H:50])([c:16]2[c:17]([H:51])[c:18]([H:52])[c:19]([H:53])[c:20]([H:54])[c:21]2[H:55])[C:22]([H:56])([H:57])[c:23]2[c:24]([H:58])[c:25]([H:59])[c:26]([H:60])[c:27]([C:28]([P:29]([c:30]3[c:31]([H:63])[c:32]([H:64])[c:33]([H:65])[c:34]([H:66])[c:35]3[H:67])[c:36]3[c:37]([H:68])[c:38]([H:69])[c:39]([H:70])[c:40]([H:71])[c:41]3[H:72])([H:61])[H:62])[2n:42]->12)([H:43])([H:44])[H:45]", "smiles3Dx": "C([C:1]#[5N:2]->[Mn+:3]1(<-[3H-:4])(<-[4C-:5]#[O+:6])(<-[6C-:7]#[O+:8])<-[1P:9]([c:10]2[c:11]([H:46])[c:12]([H:47])[c:13]([H:48])[c:14]([H:49])[c:15]2[H:50])([c:16]2[c:17]([H:51])[c:18]([H:52])[c:19]([H:53])[c:20]([H:54])[c:21]2[H:55])[C:22]([H:56])([H:57])[c:23]2[c:24]([H:58])[c:25]([H:59])[c:26]([H:60])[c:27]([C:28]([P:29]([c:30]3[c:31]([H:63])[c:32]([H:64])[c:33]([H:65])[c:34]([H:66])[c:35]3[H:67])[c:36]3[c:37]([H:68])[c:38]([H:69])[c:39]([H:70])[c:40]([H:71])[c:41]3[H:72])([H:61])[H:62])[2n:42]->12)([H:43])([H:44])[H:45]", "dummies": []}
C     -1.0466     0.6855    -4.8185
C     -0.7354     0.4837    -3.4040
N     -0.4733     0.3154    -2.2157
Mn     0.0000     0.0000     0.0000
H      0.3408    -0.2706     1.7848
C      1.2730    -1.8270    -0.5278
O      1.9445    -2.7892    -0.8056
C     -1.8711    -1.3233     0.0868
O     -2.8436    -2.0365     0.1201
P      2.0096     1.6187    -0.2600
C      3.2012     1.2661    -1.5467
C      4.5112     0.8793    -1.2113
C      5.4340     0.5696    -2.2153
C      5.0538     0.6284    -3.5582
C      3.7488     0.9923    -3.8996
C      2.8227     1.3040    -2.8994
C      2.9304     2.0438     1.2119
C      3.6947     3.2233     1.2632
C      4.4343     3.5317     2.4093
C      4.4347     2.6570     3.4998
C      3.7082     1.4647     3.4378
C      2.9671     1.1533     2.2942
C      1.1122     3.0936    -0.7422
C     -0.2114     3.2020     0.0244
C     -0.7375     4.4850     0.2338
C     -1.8964     4.6486     0.9749
C     -2.5093     3.5393     1.5328
C     -1.9909     2.2552     1.2983
C     -2.5720     1.1010     2.0588
P     -4.2509     0.6284     1.3648
C     -5.4111     1.8343     2.1399
C     -6.3299     2.5093     1.3234
C     -7.2603     3.3886     1.8862
C     -7.2835     3.5913     3.2680
C     -6.3731     2.9170     4.0888
C     -5.4415     2.0366     3.5288
C     -4.7374    -0.8962     2.2911
C     -4.1585    -1.2420     3.5240
C     -4.5734    -2.3963     4.1963
C     -5.5746    -3.2049     3.6502
C     -6.1666    -2.8556     2.4332
C     -5.7505    -1.7049     1.7572
N     -0.9039     2.0941     0.4756
H     -0.1609     1.1074    -5.3355
H     -1.3155    -0.2873    -5.2785
H     -1.9007     1.3873    -4.9111
H      4.8263     0.8039    -0.1797
H      6.4424     0.2747    -1.9520
H      5.7692     0.3837    -4.3321
H      3.4510     1.0230    -4.9395
H      1.8177     1.5611    -3.1926
H      3.7459     3.8931     0.4161
H      5.0179     4.4431     2.4464
H      5.0113     2.8931     4.3849
H      3.7276     0.7752     4.2716
H      2.4524     0.2060     2.2484
H      1.7325     3.9891    -0.5436
H      0.8877     3.0523    -1.8244
H     -0.2327     5.3597    -0.1580
H     -2.2922     5.6401     1.1567
H     -3.3628     3.6854     2.1810
H     -1.8858     0.2397     2.0470
H     -2.6723     1.3958     3.1232
H     -6.3300     2.3472     0.2529
H     -7.9707     3.9037     1.2514
H     -8.0077     4.2678     3.7039
H     -6.3969     3.0670     5.1600
H     -4.7587     1.5101     4.1810
H     -3.3901    -0.6316     3.9730
H     -4.1182    -2.6627     5.1425
H     -5.8940    -4.0989     4.1712
H     -6.9452    -3.4797     2.0118
H     -6.2153    -1.4448     0.8146
73
{"conf": 24, "E": 146.55, "rms": -1.0, "geom": "OH", "total_charge": 0, "CA_charge": 1, "smiles": "C[C:1]#[5N:2]->[Mn+:3]1(<-[3H-:4])(<-[4C-:5]#[O+:6])(<-[6C-:7]#[O+:8])<-[1P:9]([c:10]2[cH:11][cH:12][cH:13][cH:14][cH:15]2)([c:16]2[cH:17][cH:18][cH:19][cH:20][cH:21]2)[CH2:22][c:23]2[cH:24][cH:25][cH:26][c:27]([CH2:28][P:29]([c:30]3[cH:31][cH:32][cH:33][cH:34][cH:35]3)[c:36]3[cH:37][cH:38][cH:39][cH:40][cH:41]3)[2n:42]->12", "smiles3D": "C([C:1]#[5N:2]->[Mn+:3]1(<-[3H-:4])(<-[4C-:5]#[O+:6])(<-[6C-:7]#[O+:8])<-[1P:9]([c:10]2[c:11]([H:46])[c:12]([H:47])[c:13]([H:48])[c:14]([H:49])[c:15]2[H:50])([c:16]2[c:17]([H:51])[c:18]([H:52])[c:19]([H:53])[c:20]([H:54])[c:21]2[H:55])[C:22]([H:56])([H:57])[c:23]2[c:24]([H:58])[c:25]([H:59])[c:26]([H:60])[c:27]([C:28]([P:29]([c:30]3[c:31]([H:63])[c:32]([H:64])[c:33]([H:65])[c:34]([H:66])[c:35]3[H:67])[c:36]3[c:37]([H:68])[c:38]([H:69])[c:39]([H:70])[c:40]([H:71])[c:41]3[H:72])([H:61])[H:62])[2n:42]->12)([H:43])([H:44])[H:45]", "smiles3Dx": "C([C:1]#[5N:2]->[Mn+:3]1(<-[3H-:4])(<-[4C-:5]#[O+:6])(<-[6C-:7]#[O+:8])<-[1P:9]([c:10]2[c:11]([H:46])[c:12]([H:47])[c:13]([H:48])[c:14]([H:49])[c:15]2[H:50])([c:16]2[c:17]([H:51])[c:18]([H:52])[c:19]([H:53])[c:20]([H:54])[c:21]2[H:55])[C:22]([H:56])([H:57])[c:23]2[c:24]([H:58])[c:25]([H:59])[c:26]([H:60])[c:27]([C:28]([P:29]([c:30]3[c:31]([H:63])[c:32]([H:64])[c:33]([H:65])[c:34]([H:66])[c:35]3[H:67])[c:36]3[c:37]([H:68])[c:38]([H:69])[c:39]([H:70])[c:40]([H:71])[c:41]3[H:72])([H:61])[H:62])[2n:42]->12)([H:43])([H:44])[H:45]", "dummies": []}
C      0.3654    -4.6011     1.8654
C      0.2529    -3.2545     1.3101
N      0.1665    -2.1176     0.8507
Mn     0.0000     0.0000     0.0000
H     -0.1831     1.6861    -0.7065
C     -1.0205     0.6923     1.9279
O     -1.5572     1.0547     2.9448
C     -2.0266    -0.6647    -0.8535
O     -3.0912    -1.0111    -1.3001
P      2.3777     0.4582     0.9400
C      3.2112     1.9717     0.4774
C      2.4674     3.0867     0.0686
C      3.1092     4.2769    -0.2814
C      4.4990     4.3632    -0.2022
C      5.2470     3.2670     0.2361
C      4.6068     2.0754     0.5839
C      2.6659     0.2067     2.6866
C      2.5201    -1.0696     3.2547
C      2.7189    -1.2539     4.6255
C      3.0716    -0.1733     5.4380
C      3.2026     1.1021     4.8832
C      2.9911     1.2962     3.5140
C      3.2295    -0.8543     0.0646
C      2.7289    -0.9351    -1.3811
C      3.6295    -1.3663    -2.3631
C      3.2880    -1.2720    -3.7002
C      2.0671    -0.7186    -4.0549
C      1.1325    -0.3675    -3.0581
C     -0.1066     0.4173    -3.4292
P     -0.6628     0.2926    -5.2262
C     -2.4413     0.7775    -5.1006
C     -2.8424     2.0188    -5.6092
C     -4.1765     2.4260    -5.5095
C     -5.1184     1.5907    -4.9038
C     -4.7266     0.3515    -4.3916
C     -3.3900    -0.0512    -4.4802
C     -0.7581    -1.5194    -5.5980
C     -0.9131    -2.4874    -4.5920
C     -0.9458    -3.8471    -4.9192
C     -0.8326    -4.2500    -6.2525
C     -0.6879    -3.2929    -7.2585
C     -0.6522    -1.9326    -6.9323
N      1.4456    -0.5727    -1.7363
H      1.3873    -4.7561     2.2741
H      0.1682    -5.3527     1.0699
H     -0.3810    -4.7205     2.6792
H      1.3903     3.0462     0.0313
H      2.5294     5.1377    -0.5955
H      5.0012     5.2874    -0.4565
H      6.3248     3.3486     0.3267
H      5.1978     1.2482     0.9507
H      2.2418    -1.9218     2.6554
H      2.6003    -2.2378     5.0577
H      3.2332    -0.3243     6.4978
H      3.4523     1.9413     5.5198
H      3.0771     2.2981     3.1133
H      4.3193    -0.6618     0.0749
H      3.0351    -1.8239     0.5622
H      4.6149    -1.7211    -2.0893
H      4.0031    -1.5573    -4.4636
H      1.8872    -0.5492    -5.1043
H      0.0736     1.4887    -3.2045
H     -0.9437     0.0918    -2.8221
H     -2.1181     2.6718    -6.0754
H     -4.4820     3.3835    -5.9116
H     -6.1510     1.9023    -4.8336
H     -5.4550    -0.2924    -3.9144
H     -3.1092    -1.0092    -4.0731
H     -0.9959    -2.2028    -3.5543
H     -1.0582    -4.5896    -4.1420
H     -0.8586    -5.3022    -6.5067
H     -0.5974    -3.6005    -8.2920
H     -0.5366    -1.2017    -7.7195
73
{"conf": 25, "E": 291.09, "rms": -1.0, "geom": "OH", "total_charge": 0, "CA_charge": 1, "smiles": "C[C:1]#[5N:2]->[Mn+:3]1(<-[3H-:4])(<-[4C-:5]#[O+:6])(<-[6C-:7]#[O+:8])<-[1P:9]([c:10]2[cH:11][cH:12][cH:13][cH:14][cH:15]2)([c:16]2[cH:17][cH:18][cH:19][cH:20][cH:21]2)[CH2:22][c:23]2[cH:24][cH:25][cH:26][c:27]([CH2:28][P:29]([c:30]3[cH:31][cH:32][cH:33][cH:34][cH:35]3)[c:36]3[cH:37][cH:38][cH:39][cH:40][cH:41]3)[2n:42]->12", "smiles3D": "C([C:1]#[5N:2]->[Mn+:3]1(<-[3H-:4])(<-[4C-:5]#[O+:6])(<-[6C-:7]#[O+:8])<-[1P:9]([c:10]2[c:11]([H:46])[c:12]([H:47])[c:13]([H:48])[c:14]([H:49])[c:15]2[H:50])([c:16]2[c:17]([H:51])[c:18]([H:52])[c:19]([H:53])[c:20]([H:54])[c:21]2[H:55])[C:22]([H:56])([H:57])[c:23]2[c:24]([H:58])[c:25]([H:59])[c:26]([H:60])[c:27]([C:28]([P:29]([c:30]3[c:31]([H:63])[c:32]([H:64])[c:33]([H:65])[c:34]([H:66])[c:35]3[H:67])[c:36]3[c:37]([H:68])[c:38]([H:69])[c:39]([H:70])[c:40]([H:71])[c:41]3[H:72])([H:61])[H:62])[2n:42]->12)([H:43])([H:44])[H:45]", "smiles3Dx": "C([C:1]#[5N:2]->[Mn+:3]1(<-[3H-:4])(<-[4C-:5]#[O+:6])(<-[6C-:7]#[O+:8])<-[1P:9]([c:10]2[c:11]([H:46])[c:12]([H:47])[c:13]([H:48])[c:14]([H:49])[c:15]2[H:50])([c:16]2[c:17]([H:51])[c:18]([H:52])[c:19]([H:53])[c:20]([H:54])[c:21]2[H:55])[C:22]([H:56])([H:57])[c:23]2[c:24]([H:58])[c:25]([H:59])[c:26]([H:60])[c:27]([C:28]([P:29]([c:30]3[c:31]([H:63])[c:32]([H:64])[c:33]([H:65])[c:34]([H:66])[c:35]3[H:67])[c:36]3[c:37]([H:68])[c:38]([H:69])[c:39]([H:70])[c:40]([H:71])[c:41]3[H:72])([H:61])[H:62])[2n:42]->12)([H:43])([H:44])[H:45]", "dummies": []}
C      1.3930     4.2561    -0.7970
C      1.5295     2.8709    -0.7013
N      1.2467     1.7266    -0.5706
Mn     0.0000     0.0000     0.0000
H     -1.1209    -1.2856     0.6241
C      1.2643    -1.5837    -1.1224
O      1.9524    -2.4046    -1.6857
C     -1.2128     0.5667    -1.7983
O     -1.8123     1.0153    -2.7093
P      1.5389    -0.2705     2.1122
C      3.1231     0.6642     2.0867
C      4.0546     0.3784     1.1058
C      5.2562     1.0982     1.0433
C      5.4595     2.1785     1.8951
C      4.4809     2.5410     2.8131
C      3.3477     1.7397     2.9272
C      1.7935    -1.9816     2.4136
C      3.0382    -2.6062     2.1826
C      3.1477    -4.0035     2.0902
C      2.0114    -4.7529     2.0854
C      0.7514    -4.1967     2.1659
C      0.6842    -2.8099     2.3843
C      0.5162     0.4276     3.4019
C     -0.1408     1.6739     2.7252
C      0.0900     3.0097     3.2154
C     -0.4923     4.0914     2.6016
C     -1.5736     3.8166     1.7166
C     -1.7800     2.4545     1.2999
C     -3.1025     2.0719     0.7475
P     -3.4530     0.3081     1.1439
C     -4.2078     0.0077     2.7711
C     -3.5055     0.2900     3.9469
C     -4.0131    -0.1424     5.1844
C     -5.2227    -0.8284     5.2269
C     -5.9393    -1.0799     4.0600
C     -5.4275    -0.6578     2.8287
C     -3.9812    -0.8533    -0.1676
C     -4.0874    -2.2236     0.1176
C     -4.1634    -3.1584    -0.9367
C     -4.0683    -2.7042    -2.2500
C     -4.0703    -1.3435    -2.5297
C     -4.1089    -0.4164    -1.4757
N     -0.8478     1.5348     1.5737
H      0.2550     4.4354    -0.6652
H      1.8931     4.8331     0.0565
H      1.6143     4.7629    -1.7684
H      3.8463    -0.3417     0.3259
H      6.0647     0.7588     0.3872
H      6.3843     2.7516     1.8472
H      4.5685     3.4634     3.3822
H      2.6791     2.0057     3.7554
H      3.9341    -2.0260     1.9881
H      4.1201    -4.4546     1.9664
H      2.0806    -5.8749     1.9530
H     -0.1381    -4.7602     2.0635
H     -0.3312    -2.3803     2.4886
H      1.0775     0.7062     4.3127
H     -0.3170    -0.2835     3.6855
H      0.8023     3.2112     3.9993
H     -0.2775     5.1236     2.8922
H     -2.1735     4.6362     1.3792
H     -3.9511     2.6864     1.2062
H     -3.1566     2.2616    -0.3515
H     -2.5671     0.8112     3.9223
H     -3.4524     0.0264     6.0787
H     -5.5807    -1.2342     6.1660
H     -6.8919    -1.5604     4.0865
H     -5.9833    -0.8357     1.9251
H     -4.0537    -2.5796     1.1267
H     -4.1891    -4.1959    -0.7110
H     -4.0533    -3.4221    -3.0625
H     -4.0398    -0.9914    -3.5400
H     -4.0779     0.6366    -1.7059
73
{"conf": 26, "E": 257.18, "rms": -1.0, "geom": "OH", "total_charge": 0, "CA_charge": 1, "smiles": "C[C:1]#[5N:2]->[Mn+:3]1(<-[3H-:4])(<-[4C-:5]#[O+:6])(<-[6C-:7]#[O+:8])<-[1P:9]([c:10]2[cH:11][cH:12][cH:13][cH:14][cH:15]2)([c:16]2[cH:17][cH:18][cH:19][cH:20][cH:21]2)[CH2:22][c:23]2[cH:24][cH:25][cH:26][c:27]([CH2:28][P:29]([c:30]3[cH:31][cH:32][cH:33][cH:34][cH:35]3)[c:36]3[cH:37][cH:38][cH:39][cH:40][cH:41]3)[2n:42]->12", "smiles3D": "C([C:1]#[5N:2]->[Mn+:3]1(<-[3H-:4])(<-[4C-:5]#[O+:6])(<-[6C-:7]#[O+:8])<-[1P:9]([c:10]2[c:11]([H:46])[c:12]([H:47])[c:13]([H:48])[c:14]([H:49])[c:15]2[H:50])([c:16]2[c:17]([H:51])[c:18]([H:52])[c:19]([H:53])[c:20]([H:54])[c:21]2[H:55])[C:22]([H:56])([H:57])[c:23]2[c:24]([H:58])[c:25]([H:59])[c:26]([H:60])[c:27]([C:28]([P:29]([c:30]3[c:31]([H:63])[c:32]([H:64])[c:33]([H:65])[c:34]([H:66])[c:35]3[H:67])[c:36]3[c:37]([H:68])[c:38]([H:69])[c:39]([H:70])[c:40]([H:71])[c:41]3[H:72])([H:61])[H:62])[2n:42]->12)([H:43])([H:44])[H:45]", "smiles3Dx": "C([C:1]#[5N:2]->[Mn+:3]1(<-[3H-:4])(<-[4C-:5]#[O+:6])(<-[6C-:7]#[O+:8])<-[1P:9]([c:10]2[c:11]([H:46])[c:12]([H:47])[c:13]([H:48])[c:14]([H:49])[c:15]2[H:50])([c:16]2[c:17]([H:51])[c:18]([H:52])[c:19]([H:53])[c:20]([H:54])[c:21]2[H:55])[C:22]([H:56])([H:57])[c:23]2[c:24]([H:58])[c:25]([H:59])[c:26]([H:60])[c:27]([C:28]([P:29]([c:30]3[c:31]([H:63])[c:32]([H:64])[c:33]([H:65])[c:34]([H:66])[c:35]3[H:67])[c:36]3[c:37]([H:68])[c:38]([H:69])[c:39]([H:70])[c:40]([H:71])[c:41]3[H:72])([H:61])[H:62])[2n:42]->12)([H:43])([H:44])[H:45]", "dummies": []}
C      2.5714     1.8605    -3.4871
C      1.8768     0.8492    -2.7494
N      1.1356     0.2707    -1.9279
Mn     0.0000     0.0000     0.0000
H     -0.6188     0.1004     1.7599
C      1.8017     1.1552     0.6667
O      2.7922     1.7277     1.0161
C      0.9717    -1.9982     0.3279
O      1.4187    -3.0895     0.5134
P     -1.2657     2.0306    -0.8268
C     -2.7504     2.3598     0.0621
C     -2.7717     2.1346     1.4390
C     -3.9213     2.3451     2.2027
C     -5.0660     2.8669     1.6066
C     -5.1087     3.0905     0.2288
C     -3.9953     2.8079    -0.5415
C     -0.3543     3.5854    -0.8502
C      0.1987     4.1330    -2.0350
C      1.1055     5.2167    -1.9346
C      1.4958     5.6902    -0.6884
C      0.9446     5.1642     0.4782
C     -0.0040     4.1344     0.3686
C     -1.7344     1.3908    -2.4144
C     -2.1332    -0.0543    -2.2563
C     -2.9140    -0.7319    -3.1851
C     -3.5792    -1.8776    -2.8044
C     -3.5105    -2.3409    -1.4865
C     -2.6677    -1.6938    -0.5631
C     -2.5800    -2.0744     0.8511
P     -4.1820    -2.0926     1.8607
C     -5.7404    -2.1993     0.9081
C     -6.6014    -3.2650     1.1799
C     -7.7957    -3.3995     0.4997
C     -8.1495    -2.4638    -0.4794
C     -7.3159    -1.3652    -0.7273
C     -6.1292    -1.2093    -0.0167
C     -4.3447    -0.8447     3.2140
C     -3.2477    -0.5374     4.0317
C     -3.4184     0.2496     5.1757
C     -4.6838     0.7447     5.5037
C     -5.7784     0.4450     4.6947
C     -5.6160    -0.3554     3.5661
N     -1.8848    -0.6833    -1.0400
H      2.7613     2.6281    -2.7556
H      1.9290     2.3377    -4.2994
H      3.4960     1.4466    -3.8570
H     -1.8033     1.8637     1.9565
H     -3.8923     2.2542     3.2713
H     -5.9618     3.0376     2.1938
H     -5.9975     3.4327    -0.2419
H     -3.9796     3.0842    -1.5895
H     -0.0717     3.7305    -3.0148
H      1.5997     5.5741    -2.8182
H      2.2608     6.4566    -0.6002
H      1.2289     5.5229     1.4332
H     -0.4122     3.7144     1.3137
H     -2.5786     1.9697    -2.8045
H     -0.8814     1.4689    -3.1651
H     -3.0276    -0.3732    -4.2016
H     -4.0562    -2.4919    -3.5318
H     -4.1152    -3.1493    -1.1700
H     -2.1614    -3.0966     0.8657
H     -1.9198    -1.3914     1.4284
H     -6.3438    -3.9728     1.9554
H     -8.4537    -4.2225     0.7257
H     -9.0277    -2.6367    -1.0799
H     -7.5696    -0.6792    -1.5227
H     -5.5088    -0.3249    -0.1658
H     -2.2520    -0.9222     3.7950
H     -2.5721     0.5365     5.7697
H     -4.8078     1.4143     6.3501
H     -6.7566     0.7953     4.9624
H     -6.4947    -0.6640     3.0242
73
{"conf": 27, "E": 136.76, "rms": -1.0, "geom": "OH", "total_charge": 0, "CA_charge": 1, "smiles": "C[C:1]#[5N:2]->[Mn+:3]1(<-[3H-:4])(<-[4C-:5]#[O+:6])(<-[6C-:7]#[O+:8])<-[1P:9]([c:10]2[cH:11][cH:12][cH:13][cH:14][cH:15]2)([c:16]2[cH:17][cH:18][cH:19][cH:20][cH:21]2)[CH2:22][c:23]2[cH:24][cH:25][cH:26][c:27]([CH2:28][P:29]([c:30]3[cH:31][cH:32][cH:33][cH:34][cH:35]3)[c:36]3[cH:37][cH:38][cH:39][cH:40][cH:41]3)[2n:42]->12", "smiles3D": "C([C:1]#[5N:2]->[Mn+:3]1(<-[3H-:4])(<-[4C-:5]#[O+:6])(<-[6C-:7]#[O+:8])<-[1P:9]([c:10]2[c:11]([H:46])[c:12]([H:47])[c:13]([H:48])[c:14]([H:49])[c:15]2[H:50])([c:16]2[c:17]([H:51])[c:18]([H:52])[c:19]([H:53])[c:20]([H:54])[c:21]2[H:55])[C:22]([H:56])([H:57])[c:23]2[c:24]([H:58])[c:25]([H:59])[c:26]([H:60])[c:27]([C:28]([P:29]([c:30]3[c:31]([H:63])[c:32]([H:64])[c:33]([H:65])[c:34]([H:66])[c:35]3[H:67])[c:36]3[c:37]([H:68])[c:38]([H:69])[c:39]([H:70])[c:40]([H:71])[c:41]3[H:72])([H:61])[H:62])[2n:42]->12)([H:43])([H:44])[H:45]", "smiles3Dx": "C([C:1]#[5N:2]->[Mn+:3]1(<-[3H-:4])(<-[4C-:5]#[O+:6])(<-[6C-:7]#[O+:8])<-[1P:9]([c:10]2[c:11]([H:46])[c:12]([H:47])[c:13]([H:48])[c:14]([H:49])[c:15]2[H:50])([c:16]2[c:17]([H:51])[c:18]([H:52])[c:19]([H:53])[c:20]([H:54])[c:21]2[H:55])[C:22]([H:56])([H:57])[c:23]2[c:24]([H:58])[c:25]([H:59])[c:26]([H:60])[c:27]([C:28]([P:29]([c:30]3[c:31]([H:63])[c:32]([H:64])[c:33]([H:65])[c:34]([H:66])[c:35]3[H:67])[c:36]3[c:37]([H:68])[c:38]([H:69])[c:39]([H:70])[c:40]([H:71])[c:41]3[H:72])([H:61])[H:62])[2n:42]->12)([H:43])([H:44])[H:45]", "dummies": []}
C     -4.2161    -2.6291    -0.3015
C     -2.9752    -1.8610    -0.2142
N     -1.9340    -1.2137    -0.1406
Mn     0.0000     0.0000     0.0000
H      1.5571     0.9688     0.1019
C     -0.3388     0.7708    -2.1276
O     -0.5174     1.1745    -3.2497
C      1.0933    -1.8231    -0.8599
O      1.6591    -2.7773    -1.3326
P     -1.4153     1.8844     1.0973
C     -2.8616     2.4660     0.2248
C     -2.7195     2.9942    -1.0660
C     -3.8354     3.4711    -1.7602
C     -5.0977     3.4402    -1.1621
C     -5.2433     2.9431     0.1357
C     -4.1302     2.4637     0.8336
C     -0.5896     3.3404     1.7152
C      0.6687     3.7016     1.2148
C      1.3095     4.8516     1.6867
C      0.6887     5.6562     2.6460
C     -0.5805     5.3195     3.1239
C     -1.2240     4.1705     2.6542
C     -1.9746     0.9667     2.5305
C     -0.8501     0.0898     3.0867
C     -0.8472    -0.1748     4.4637
C      0.1899    -0.8978     5.0293
C      1.2327    -1.3323     4.2282
C      1.2037    -1.0962     2.8438
C      2.4101    -1.4597     2.0306
P      2.4844    -3.3155     1.7565
C      3.9441    -3.5898     0.6531
C      4.8732    -2.5742     0.3666
C      5.9681    -2.8376    -0.4626
C      6.1463    -4.1123    -1.0064
C      5.2307    -5.1278    -0.7195
C      4.1351    -4.8676     0.1092
C      3.1778    -3.9206     3.3531
C      2.4213    -4.8055     4.1319
C      2.9168    -5.2646     5.3563
C      4.1701    -4.8411     5.8072
C      4.9281    -3.9559     5.0354
C      4.4346    -3.4944     3.8113
N      0.1262    -0.4605     2.2794
H     -4.2951    -3.3045     0.5749
H     -5.0806    -1.9336    -0.3122
H     -4.2133    -3.2300    -1.2335
H     -1.7442     3.0562    -1.5285
H     -3.7197     3.8736    -2.7585
H     -5.9604     3.8128    -1.6992
H     -6.2190     2.9366     0.6045
H     -4.2722     2.1114     1.8445
H      1.1468     3.1146     0.4470
H      2.2833     5.1245     1.3014
H      1.1845     6.5474     3.0082
H     -1.0692     5.9534     3.8523
H     -2.2183     3.9432     3.0142
H     -2.3218     1.6722     3.3121
H     -2.8197     0.3112     2.2350
H     -1.6355     0.2057     5.1018
H      0.2088    -1.0813     6.0961
H      2.0790    -1.8197     4.6930
H      2.4109    -0.9169     1.0725
H      3.3207    -1.1287     2.5726
H      4.7659    -1.5820     0.7768
H      6.6797    -2.0523    -0.6831
H      6.9945    -4.3141    -1.6478
H      5.3694    -6.1160    -1.1399
H      3.4328    -5.6619     0.3259
H      1.4476    -5.1347     3.7927
H      2.3287    -5.9476     5.9555
H      4.5528    -5.1968     6.7552
H      5.8971    -3.6257     5.3864
H      5.0300    -2.8053     3.2282
73
{"conf": 28, "E": 146.0, "rms": -1.0, "geom": "OH", "total_charge": 0, "CA_charge": 1, "smiles": "C[C:1]#[5N:2]->[Mn+:3]1(<-[3H-:4])(<-[4C-:5]#[O+:6])(<-[6C-:7]#[O+:8])<-[1P:9]([c:10]2[cH:11][cH:12][cH:13][cH:14][cH:15]2)([c:16]2[cH:17][cH:18][cH:19][cH:20][cH:21]2)[CH2:22][c:23]2[cH:24][cH:25][cH:26][c:27]([CH2:28][P:29]([c:30]3[cH:31][cH:32][cH:33][cH:34][cH:35]3)[c:36]3[cH:37][cH:38][cH:39][cH:40][cH:41]3)[2n:42]->12", "smiles3D": "C([C:1]#[5N:2]->[Mn+:3]1(<-[3H-:4])(<-[4C-:5]#[O+:6])(<-[6C-:7]#[O+:8])<-[1P:9]([c:10]2[c:11]([H:46])[c:12]([H:47])[c:13]([H:48])[c:14]([H:49])[c:15]2[H:50])([c:16]2[c:17]([H:51])[c:18]([H:52])[c:19]([H:53])[c:20]([H:54])[c:21]2[H:55])[C:22]([H:56])([H:57])[c:23]2[c:24]([H:58])[c:25]([H:59])[c:26]([H:60])[c:27]([C:28]([P:29]([c:30]3[c:31]([H:63])[c:32]([H:64])[c:33]([H:65])[c:34]([H:66])[c:35]3[H:67])[c:36]3[c:37]([H:68])[c:38]([H:69])[c:39]([H:70])[c:40]([H:71])[c:41]3[H:72])([H:61])[H:62])[2n:42]->12)([H:43])([H:44])[H:45]", "smiles3Dx": "C([C:1]#[5N:2]->[Mn+:3]1(<-[3H-:4])(<-[4C-:5]#[O+:6])(<-[6C-:7]#[O+:8])<-[1P:9]([c:10]2[c:11]([H:46])[c:12]([H:47])[c:13]([H:48])[c:14]([H:49])[c:15]2[H:50])([c:16]2[c:17]([H:51])[c:18]([H:52])[c:19]([H:53])[c:20]([H:54])[c:21]2[H:55])[C:22]([H:56])([H:57])[c:23]2[c:24]([H:58])[c:25]([H:59])[c:26]([H:60])[c:27]([C:28]([P:29]([c:30]3[c:31]([H:63])[c:32]([H:64])[c:33]([H:65])[c:34]([H:66])[c:35]3[H:67])[c:36]3[c:37]([H:68])[c:38]([H:69])[c:39]([H:70])[c:40]([H:71])[c:41]3[H:72])([H:61])[H:62])[2n:42]->12)([H:43])([H:44])[H:45]", "dummies": []}
C      1.0962     0.5780    -4.8236
C      0.7533     0.4163    -3.4142
N      0.4799     0.2784    -2.2254
Mn     0.0000     0.0000     0.0000
H     -0.3847    -0.2345     1.7863
C      0.3788    -2.2464    -0.2300
O      0.5806    -3.4280    -0.3511
C     -2.2014    -0.2873    -0.5965
O     -3.3538    -0.4284    -0.9168
P      2.4937     0.5346     0.5134
C      3.1877    -0.1888     1.9863
C      4.3943     0.2974     2.5131
C      4.9634    -0.3097     3.6359
C      4.3455    -1.4168     4.2212
C      3.1526    -1.9159     3.6903
C      2.5686    -1.2977     2.5791
C      3.6546     0.2417    -0.8139
C      4.4881    -0.8897    -0.7901
C      5.3767    -1.1268    -1.8414
C      5.4313    -0.2507    -2.9247
C      4.5865     0.8608    -2.9681
C      3.6922     1.1017    -1.9226
C      2.4829     2.3080     0.7815
C      1.2013     2.9418     0.2232
C      1.2295     4.2918    -0.1634
C      0.0340     4.9600    -0.4330
C     -1.1772     4.3183    -0.1740
C     -1.1712     2.9967     0.3008
C     -2.3947     2.4398     0.9787
P     -2.8598     3.3042     2.6067
C     -1.7467     4.7823     2.7194
C     -0.3672     4.6520     2.9601
C      0.4478     5.7874     3.0052
C     -0.1010     7.0514     2.7978
C     -1.4729     7.1916     2.5655
C     -2.2959     6.0609     2.5297
C     -2.2141     2.2272     3.9783
C     -2.3069     0.8265     3.9096
C     -1.8337     0.0332     4.9606
C     -1.3168     0.6323     6.1107
C     -1.2957     2.0228     6.2272
C     -1.7607     2.8167     5.1739
N     -0.0085     2.2901     0.2964
H      2.1822     0.7998    -4.9122
H      0.5131     1.4117    -5.2534
H      0.8643    -0.3645    -5.3665
H      4.8840     1.1519     2.0624
H      5.8856     0.0719     4.0463
H      4.7883    -1.8978     5.0831
H      2.6734    -2.7709     4.1424
H      1.6477    -1.6966     2.1697
H      4.4535    -1.5845     0.0371
H      6.0277    -1.9870    -1.8120
H      6.1179    -0.4340    -3.7378
H      4.6166     1.5327    -3.8121
H      3.0330     1.9615    -1.9792
H      2.5322     2.5116     1.8785
H      3.3753     2.7609     0.2897
H      2.1723     4.8255    -0.2261
H      0.0580     5.9934    -0.7491
H     -2.0957     4.8757    -0.2508
H     -2.2214     1.3841     1.2097
H     -3.2537     2.5051     0.2812
H      0.0738     3.6702     3.0837
H      1.5069     5.6762     3.1768
H      0.5311     7.9292     2.8349
H     -1.8967     8.1749     2.4069
H     -3.3583     6.1777     2.3336
H     -2.7405     0.3391     3.0535
H     -1.8794    -1.0453     4.8911
H     -0.9608     0.0202     6.9283
H     -0.9237     2.4904     7.1341
H     -1.7618     3.8926     5.2938
73
{"conf": 29, "E": 237.15, "rms": -1.0, "geom": "OH", "total_charge": 0, "CA_charge": 1, "smiles": "C[C:1]#[5N:2]->[Mn+:3]1(<-[3H-:4])(<-[4C-:5]#[O+:6])(<-[6C-:7]#[O+:8])<-[1P:9]([c:10]2[cH:11][cH:12][cH:13][cH:14][cH:15]2)([c:16]2[cH:17][cH:18][cH:19][cH:20][cH:21]2)[CH2:22][c:23]2[cH:24][cH:25][cH:26][c:27]([CH2:28][P:29]([c:30]3[cH:31][cH:32][cH:33][cH:34][cH:35]3)[c:36]3[cH:37][cH:38][cH:39][cH:40][cH:41]3)[2n:42]->12", "smiles3D": "C([C:1]#[5N:2]->[Mn+:3]1(<-[3H-:4])(<-[4C-:5]#[O+:6])(<-[6C-:7]#[O+:8])<-[1P:9]([c:10]2[c:11]([H:46])[c:12]([H:47])[c:13]([H:48])[c:14]([H:49])[c:15]2[H:50])([c:16]2[c:17]([H:51])[c:18]([H:52])[c:19]([H:53])[c:20]([H:54])[c:21]2[H:55])[C:22]([H:56])([H:57])[c:23]2[c:24]([H:58])[c:25]([H:59])[c:26]([H:60])[c:27]([C:28]([P:29]([c:30]3[c:31]([H:63])[c:32]([H:64])[c:33]([H:65])[c:34]([H:66])[c:35]3[H:67])[c:36]3[c:37]([H:68])[c:38]([H:69])[c:39]([H:70])[c:40]([H:71])[c:41]3[H:72])([H:61])[H:62])[2n:42]->12)([H:43])([H:44])[H:45]", "smiles3Dx": "C([C:1]#[5N:2]->[Mn+:3]1(<-[3H-:4])(<-[4C-:5]#[O+:6])(<-[6C-:7]#[O+:8])<-[1P:9]([c:10]2[c:11]([H:46])[c:12]([H:47])[c:13]([H:48])[c:14]([H:49])[c:15]2[H:50])([c:16]2[c:17]([H:51])[c:18]([H:52])[c:19]([H:53])[c:20]([H:54])[c:21]2[H:55])[C:22]([H:56])([H:57])[c:23]2[c:24]([H:58])[c:25]([H:59])[c:26]([H:60])[c:27]([C:28]([P:29]([c:30]3[c:31]([H:63])[c:32]([H:64])[c:33]([H:65])[c:34]([H:66])[c:35]3[H:67])[c:36]3[c:37]([H:68])[c:38]([H:69])[c:39]([H:70])[c:40]([H:71])[c:41]3[H:72])([H:61])[H:62])[2n:42]->12)([H:43])([H:44])[H:45]", "dummies": []}
C     -3.3442     1.5632     3.0048
C     -2.0826     1.4249     2.2621
N     -1.1617     1.0781     1.5299
Mn     0.0000     0.0000     0.0000
H      0.7697    -0.8905    -1.4128
C      1.9532     0.8110     0.6135
O      3.0727     1.2071     0.9942
C     -0.4872     1.7864    -1.3688
O     -0.7267     2.7300    -2.0466
P      0.1441    -1.9193     1.7143
C      1.6421    -2.8548     1.6441
C      1.9233    -3.8650     2.5552
C      3.1709    -4.5000     2.5140
C      4.1283    -4.1473     1.5315
C      3.7670    -3.2005     0.5570
C      2.5374    -2.5443     0.5821
C     -0.1470    -1.4529     3.4349
C      0.4926    -0.3413     3.9942
C      0.2854     0.0247     5.3375
C     -0.5903    -0.7350     6.1385
C     -1.2561    -1.8033     5.5861
C     -1.0864    -2.1946     4.2534
C     -1.2029    -2.9409     1.2016
C     -2.2871    -2.0275     0.7243
C     -3.5829    -2.1155     1.1813
C     -4.5715    -1.4634     0.4488
C     -4.2769    -0.9006    -0.7824
C     -2.9254    -0.7613    -1.1550
C     -2.4905    -0.5986    -2.5932
P     -3.6874    -0.9599    -3.8876
C     -4.5393    -2.5902    -3.6323
C     -4.0844    -3.4899    -2.6468
C     -4.6367    -4.7578    -2.5757
C     -5.5534    -5.1880    -3.5246
C     -5.9414    -4.3272    -4.5567
C     -5.4618    -3.0215    -4.5932
C     -4.7734     0.5329    -4.0017
C     -4.6803     1.5570    -3.0422
C     -5.3230     2.7559    -3.2682
C     -6.0116     2.9830    -4.4559
C     -6.0615     1.9888    -5.4355
C     -5.4766     0.7471    -5.1974
N     -2.0066    -1.1536    -0.2505
H     -3.9937     0.7399     2.6970
H     -3.7771     2.4980     2.7293
H     -3.1551     1.4924     4.0693
H      1.2034    -4.1160     3.2983
H      3.4259    -5.2209     3.2561
H      5.0783    -4.5604     1.5422
H      4.4673    -2.9429    -0.2127
H      2.2914    -1.8456    -0.1688
H      1.1785     0.2369     3.4034
H      0.7950     0.8557     5.7578
H     -0.7374    -0.4707     7.1742
H     -1.9707    -2.3583     6.1834
H     -1.6566    -2.9752     3.9061
H     -1.5538    -3.5905     1.9970
H     -0.8659    -3.6102     0.3378
H     -3.8360    -2.6613     2.0571
H     -5.6213    -1.4729     0.8462
H     -5.0648    -0.5689    -1.4025
H     -1.6263    -1.3292    -2.7546
H     -2.0559     0.4067    -2.7273
H     -3.3024    -3.2319    -1.9451
H     -4.3403    -5.4378    -1.7837
H     -5.9379    -6.1929    -3.5007
H     -6.6003    -4.6799    -5.3304
H     -5.7642    -2.3688    -5.3836
H     -4.1015     1.4519    -2.1433
H     -5.2917     3.5397    -2.5137
H     -6.4544     3.9486    -4.6514
H     -6.5313     2.1767    -6.3759
H     -5.4999    -0.0121    -5.9545
73
{"conf": 30, "E": 1003.31, "rms": -1.0, "geom": "OH", "total_charge": 0, "CA_charge": 1, "smiles": "C[C:1]#[5N:2]->[Mn+:3]1(<-[3H-:4])(<-[4C-:5]#[O+:6])(<-[6C-:7]#[O+:8])<-[1P:9]([c:10]2[cH:11][cH:12][cH:13][cH:14][cH:15]2)([c:16]2[cH:17][cH:18][cH:19][cH:20][cH:21]2)[CH2:22][c:23]2[cH:24][cH:25][cH:26][c:27]([CH2:28][P:29]([c:30]3[cH:31][cH:32][cH:33][cH:34][cH:35]3)[c:36]3[cH:37][cH:38][cH:39][cH:40][cH:41]3)[2n:42]->12", "smiles3D": "C([C:1]#[5N:2]->[Mn+:3]1(<-[3H-:4])(<-[4C-:5]#[O+:6])(<-[6C-:7]#[O+:8])<-[1P:9]([c:10]2[c:11]([H:46])[c:12]([H:47])[c:13]([H:48])[c:14]([H:49])[c:15]2[H:50])([c:16]2[c:17]([H:51])[c:18]([H:52])[c:19]([H:53])[c:20]([H:54])[c:21]2[H:55])[C:22]([H:56])([H:57])[c:23]2[c:24]([H:58])[c:25]([H:59])[c:26]([H:60])[c:27]([C:28]([P:29]([c:30]3[c:31]([H:63])[c:32]([H:64])[c:33]([H:65])[c:34]([H:66])[c:35]3[H:67])[c:36]3[c:37]([H:68])[c:38]([H:69])[c:39]([H:70])[c:40]([H:71])[c:41]3[H:72])([H:61])[H:62])[2n:42]->12)([H:43])([H:44])[H:45]", "smiles3Dx": "C([C:1]#[5N:2]->[Mn+:3]1(<-[3H-:4])(<-[4C-:5]#[O+:6])(<-[6C-:7]#[O+:8])<-[1P:9]([c:10]2[c:11]([H:46])[c:12]([H:47])[c:13]([H:48])[c:14]([H:49])[c:15]2[H:50])([c:16]2[c:17]([H:51])[c:18]([H:52])[c:19]([H:53])[c:20]([H:54])[c:21]2[H:55])[C:22]([H:56])([H:57])[c:23]2[c:24]([H:58])[c:25]([H:59])[c:26]([H:60])[c:27]([C:28]([P:29]([c:30]3[c:31]([H:63])[c:32]([H:64])[c:33]([H:65])[c:34]([H:66])[c:35]3[H:67])[c:36]3[c:37]([H:68])[c:38]([H:69])[c:39]([H:70])[c:40]([H:71])[c:41]3[H:72])([H:61])[H:62])[2n:42]->12)([H:43])([H:44])[H:45]", "dummies": []}
C      1.5863     0.2719     4.6281
C      0.9286    -0.2015     3.3915
N      0.4563    -0.2990     2.2754
Mn     0.0000     0.0000     0.0000
H     -0.6385    -0.9410    -1.4799
C     -1.5604    -1.5528     0.8101
O     -2.3859    -2.2835     1.2956
C      1.8591    -1.4597     0.3571
O      2.7168    -2.2094     0.7704
P     -1.4872     1.2428     1.1182
C      0.4357     1.7289     1.1494
C      1.0401     2.7446     1.9644
C      2.4341     2.9848     1.9117
C      3.1811     2.2892     1.0649
C      2.6831     1.4690     0.1366
C      1.2894     1.2366     0.0985
C     -2.3211     1.1613    -0.5643
C     -3.6645     1.6886    -0.7822
C     -4.0954     1.8976    -2.0935
C     -3.3095     1.5762    -3.1890
C     -2.0653     1.1545    -3.0151
C     -1.5573     0.9679    -1.7940
C     -1.8661     2.9178     1.4325
C     -1.3646     3.6113     0.2958
C     -1.9878     4.8886     0.0290
C     -1.9273     5.4385    -1.2220
C     -1.1425     4.7837    -2.1091
C     -0.3745     3.6334    -1.8057
C      0.8680     3.3418    -2.6342
P      2.0342     4.7533    -2.3789
C      2.1961     6.0031    -1.0051
C      1.3872     6.0159     0.1453
C      1.6227     6.9962     1.1254
C      2.6219     7.9547     0.9713
C      3.3879     7.9881    -0.1940
C      3.1633     7.0129    -1.1901
C      3.7520     4.0699    -2.5450
C      4.6676     4.0157    -1.4742
C      6.0321     3.7338    -1.6996
C      6.4993     3.4911    -2.9967
C      5.5838     3.4974    -4.0563
C      4.2213     3.7631    -3.8262
N     -0.5513     2.9208    -0.6040
H      1.5298     1.3645     4.5899
H      2.6124     0.0419     4.6144
H      1.0783    -0.0205     5.5642
H      0.5092     3.2298     2.7137
H      2.8731     3.6902     2.5727
H      4.2729     2.3049     1.1317
H      3.3253     0.8025    -0.5097
H      1.0015     0.5192    -0.6313
H     -4.3523     1.9246     0.0121
H     -5.0822     2.3225    -2.3220
H     -3.6540     1.6973    -4.1928
H     -1.4256     0.9200    -3.8766
H     -0.4712     1.0731    -1.8308
H     -1.4510     3.3025     2.4396
H     -2.9177     2.9834     1.4866
H     -2.7683     5.1892     0.6903
H     -2.6658     6.2069    -1.5248
H     -0.8128     5.4098    -2.9099
H      0.5742     3.4697    -3.7178
H      1.3887     2.4119    -2.4101
H      0.6457     5.2834     0.3401
H      1.0117     6.9805     2.0024
H      2.7853     8.6818     1.7636
H      4.2084     8.6592    -0.3088
H      3.7756     7.0588    -2.0790
H      4.3344     4.2324    -0.4670
H      6.7077     3.7630    -0.8490
H      7.5719     3.3559    -3.1938
H      5.8927     3.3346    -5.0799
H      3.5341     3.8065    -4.6607
73
{"conf": 31, "E": 325.52, "rms": -1.0, "geom": "OH", "total_charge": 0, "CA_charge": 1, "smiles": "C[C:1]#[5N:2]->[Mn+:3]1(<-[3H-:4])(<-[4C-:5]#[O+:6])(<-[6C-:7]#[O+:8])<-[1P:9]([c:10]2[cH:11][cH:12][cH:13][cH:14][cH:15]2)([c:16]2[cH:17][cH:18][cH:19][cH:20][cH:21]2)[CH2:22][c:23]2[cH:24][cH:25][cH:26][c:27]([CH2:28][P:29]([c:30]3[cH:31][cH:32][cH:33][cH:34][cH:35]3)[c:36]3[cH:37][cH:38][cH:39][cH:40][cH:41]3)[2n:42]->12", "smiles3D": "C([C:1]#[5N:2]->[Mn+:3]1(<-[3H-:4])(<-[4C-:5]#[O+:6])(<-[6C-:7]#[O+:8])<-[1P:9]([c:10]2[c:11]([H:46])[c:12]([H:47])[c:13]([H:48])[c:14]([H:49])[c:15]2[H:50])([c:16]2[c:17]([H:51])[c:18]([H:52])[c:19]([H:53])[c:20]([H:54])[c:21]2[H:55])[C:22]([H:56])([H:57])[c:23]2[c:24]([H:58])[c:25]([H:59])[c:26]([H:60])[c:27]([C:28]([P:29]([c:30]3[c:31]([H:63])[c:32]([H:64])[c:33]([H:65])[c:34]([H:66])[c:35]3[H:67])[c:36]3[c:37]([H:68])[c:38]([H:69])[c:39]([H:70])[c:40]([H:71])[c:41]3[H:72])([H:61])[H:62])[2n:42]->12)([H:43])([H:44])[H:45]", "smiles3Dx": "C([C:1]#[5N:2]->[Mn+:3]1(<-[3H-:4])(<-[4C-:5]#[O+:6])(<-[6C-:7]#[O+:8])<-[1P:9]([c:10]2[c:11]([H:46])[c:12]([H:47])[c:13]([H:48])[c:14]([H:49])[c:15]2[H:50])([c:16]2[c:17]([H:51])[c:18]([H:52])[c:19]([H:53])[c:20]([H:54])[c:21]2[H:55])[C:22]([H:56])([H:57])[c:23]2[c:24]([H:58])[c:25]([H:59])[c:26]([H:60])[c:27]([C:28]([P:29]([c:30]3[c:31]([H:63])[c:32]([H:64])[c:33]([H:65])[c:34]([H:66])[c:35]3[H:67])[c:36]3[c:37]([H:68])[c:38]([H:69])[c:39]([H:70])[c:40]([H:71])[c:41]3[H:72])([H:61])[H:62])[2n:42]->12)([H:43])([H:44])[H:45]", "dummies": []}
C     -3.8436    -2.0029     0.6168
C     -2.5784    -2.0033    -0.0710
N     -1.4992    -1.5296    -0.1538
Mn     0.0000     0.0000     0.0000
H      1.1835     1.4716     0.1340
C      1.6218    -1.5150     0.6957
O      2.4807    -2.3498     0.9562
C     -0.9418     0.2413     2.0591
O     -1.7737     0.2853     2.9629
P      0.8008    -0.3318    -2.4807
C      2.5525    -0.6917    -2.5462
C      2.9714    -1.9897    -2.7903
C      4.3220    -2.3235    -2.6025
C      5.2532    -1.3516    -2.1757
C      4.7625    -0.1126    -1.7500
C      3.4053     0.2110    -1.8694
C     -0.0751    -1.2698    -3.7276
C     -1.3919    -1.6891    -3.5084
C     -2.0841    -2.4145    -4.4852
C     -1.4886    -2.6497    -5.7554
C     -0.2560    -2.0689    -6.0397
C      0.4394    -1.3614    -5.0444
C      0.5041     1.3329    -3.0257
C     -0.9462     1.5613    -2.6707
C     -1.9736     1.4729    -3.6829
C     -3.3357     1.3945    -3.3462
C     -3.6154     1.7087    -2.0575
C     -2.5726     1.8137    -1.0458
C     -2.8302     2.3559     0.2799
P     -3.5679     4.0330    -0.0148
C     -3.5307     5.0908     1.4119
C     -2.3949     5.2355     2.2013
C     -2.5255     5.7336     3.5016
C     -3.7867     6.1309     3.9789
C     -4.9017     6.0557     3.1363
C     -4.7554     5.5519     1.8512
C     -3.0653     4.8709    -1.5631
C     -1.7361     5.1479    -1.9046
C     -1.4512     5.7711    -3.1310
C     -2.4712     6.0195    -4.0557
C     -3.7905     5.7463    -3.6979
C     -4.0813     5.2069    -2.4475
N     -1.3502     1.3128    -1.3993
H     -4.7649    -2.5384     0.1701
H     -4.0690    -0.8598     0.6339
H     -3.6977    -2.2767     1.7687
H      2.2638    -2.7664    -2.9490
H      4.6577    -3.3126    -2.7943
H      6.3052    -1.5850    -2.0869
H      5.4256     0.5634    -1.2458
H      3.0671     1.1397    -1.4758
H     -1.8738    -1.4779    -2.6000
H     -3.0593    -2.8076    -4.2559
H     -2.0274    -3.2199    -6.4715
H      0.1272    -2.1026    -7.0567
H      1.3225    -0.8232    -5.3460
H      1.1053     2.0974    -2.4938
H      0.7177     1.5091    -4.1626
H     -1.7377     1.2894    -4.7419
H     -4.1540     1.3476    -4.1236
H     -4.6960     1.8637    -1.7555
H     -1.9056     2.4720     0.7543
H     -3.5031     1.7336     0.9764
H     -1.4260     4.9396     1.8475
H     -1.6424     5.8182     4.1337
H     -3.9060     6.4125     5.0013
H     -5.8834     6.3752     3.4719
H     -5.6230     5.4179     1.2362
H     -0.9170     4.8748    -1.2530
H     -0.4311     6.0486    -3.3688
H     -2.2531     6.5252    -4.9735
H     -4.5982     5.9609    -4.3771
H     -5.1005     4.9673    -2.1920
73
{"conf": 32, "E": 137.15, "rms": -1.0, "geom": "OH", "total_charge": 0, "CA_charge": 1, "smiles": "C[C:1]#[5N:2]->[Mn+:3]1(<-[3H-:4])(<-[4C-:5]#[O+:6])(<-[6C-:7]#[O+:8])<-[1P:9]([c:10]2[cH:11][cH:12][cH:13][cH:14][cH:15]2)([c:16]2[cH:17][cH:18][cH:19][cH:20][cH:21]2)[CH2:22][c:23]2[cH:24][cH:25][cH:26][c:27]([CH2:28][P:29]([c:30]3[cH:31][cH:32][cH:33][cH:34][cH:35]3)[c:36]3[cH:37][cH:38][cH:39][cH:40][cH:41]3)[2n:42]->12", "smiles3D": "C([C:1]#[5N:2]->[Mn+:3]1(<-[3H-:4])(<-[4C-:5]#[O+:6])(<-[6C-:7]#[O+:8])<-[1P:9]([c:10]2[c:11]([H:46])[c:12]([H:47])[c:13]([H:48])[c:14]([H:49])[c:15]2[H:50])([c:16]2[c:17]([H:51])[c:18]([H:52])[c:19]([H:53])[c:20]([H:54])[c:21]2[H:55])[C:22]([H:56])([H:57])[c:23]2[c:24]([H:58])[c:25]([H:59])[c:26]([H:60])[c:27]([C:28]([P:29]([c:30]3[c:31]([H:63])[c:32]([H:64])[c:33]([H:65])[c:34]([H:66])[c:35]3[H:67])[c:36]3[c:37]([H:68])[c:38]([H:69])[c:39]([H:70])[c:40]([H:71])[c:41]3[H:72])([H:61])[H:62])[2n:42]->12)([H:43])([H:44])[H:45]", "smiles3Dx": "C([C:1]#[5N:2]->[Mn+:3]1(<-[3H-:4])(<-[4C-:5]#[O+:6])(<-[6C-:7]#[O+:8])<-[1P:9]([c:10]2[c:11]([H:46])[c:12]([H:47])[c:13]([H:48])[c:14]([H:49])[c:15]2[H:50])([c:16]2[c:17]([H:51])[c:18]([H:52])[c:19]([H:53])[c:20]([H:54])[c:21]2[H:55])[C:22]([H:56])([H:57])[c:23]2[c:24]([H:58])[c:25]([H:59])[c:26]([H:60])[c:27]([C:28]([P:29]([c:30]3[c:31]([H:63])[c:32]([H:64])[c:33]([H:65])[c:34]([H:66])[c:35]3[H:67])[c:36]3[c:37]([H:68])[c:38]([H:69])[c:39]([H:70])[c:40]([H:71])[c:41]3[H:72])([H:61])[H:62])[2n:42]->12)([H:43])([H:44])[H:45]", "dummies": []}
C      4.7444    -0.9106    -1.2112
C      3.3495    -0.6546    -0.8589
N      2.1789    -0.4325    -0.5611
Mn     0.0000     0.0000     0.0000
H     -1.7503     0.3476     0.4452
C     -0.2220    -2.1252     0.8180
O     -0.3381    -3.2453     1.2497
C     -0.7683    -0.6819    -2.0547
O     -1.1747    -1.0386    -3.1333
P      0.6580     0.9772     2.3133
C     -0.5885     0.8215     3.5839
C     -1.8157     1.4885     3.4398
C     -2.8033     1.3630     4.4217
C     -2.5747     0.5680     5.5478
C     -1.3614    -0.1095     5.6913
C     -0.3737     0.0046     4.7076
C      2.2101     0.4623     3.0288
C      2.8085    -0.7363     2.6187
C      4.0328    -1.1345     3.1667
C      4.6462    -0.3532     4.1498
C      4.0341     0.8240     4.5907
C      2.8158     1.2305     4.0362
C      0.8172     2.7356     2.0010
C      0.3177     3.1251     0.6003
C      0.0784     4.4849     0.3516
C     -0.0542     4.9385    -0.9556
C      0.1711     4.0605    -2.0078
C      0.4379     2.7097    -1.7394
C      1.1008     1.8814    -2.8006
P      2.9259     2.2969    -2.8668
C      3.6490     1.1537    -4.1278
C      5.0431     1.1196    -4.2695
C      5.6373     0.2824    -5.2183
C      4.8414    -0.5214    -6.0386
C      3.4504    -0.4900    -5.9092
C      2.8526     0.3443    -4.9583
C      2.9160     3.8838    -3.7999
C      2.4223     3.9575    -5.1115
C      2.3893     5.1867    -5.7795
C      2.8491     6.3434    -5.1406
C      3.3404     6.2723    -3.8336
C      3.3725     5.0457    -3.1640
N      0.3384     2.2437    -0.4567
H      5.2883     0.0527    -1.2877
H      5.2097    -1.5387    -0.4254
H      4.7897    -1.4352    -2.1877
H     -2.0106     2.1033     2.5685
H     -3.7459     1.8838     4.3102
H     -3.3373     0.4786     6.3120
H     -1.1863    -0.7237     6.5665
H      0.5479    -0.5476     4.8292
H      2.3315    -1.3676     1.8845
H      4.4968    -2.0552     2.8388
H      5.5848    -0.6696     4.5854
H      4.4983     1.4156     5.3671
H      2.3452     2.1358     4.3975
H      1.8875     3.0221     2.0834
H      0.2410     3.2970     2.7676
H      0.0402     5.1969     1.1668
H     -0.2279     5.9873    -1.1525
H      0.2085     4.4423    -3.0201
H      1.0538     0.8174    -2.5566
H      0.6157     2.0551    -3.7846
H      5.6714     1.7402    -3.6420
H      6.7151     0.2582    -5.3201
H      5.3025    -1.1668    -6.7743
H      2.8343    -1.1102    -6.5489
H      1.7758     0.3519    -4.8860
H      2.0570     3.0713    -5.6142
H      2.0093     5.2421    -6.7912
H      2.8241     7.2949    -5.6571
H      3.6915     7.1681    -3.3377
H      3.7431     5.0010    -2.1470
73
{"conf": 33, "E": 143.29, "rms": -1.0, "geom": "OH", "total_charge": 0, "CA_charge": 1, "smiles": "C[C:1]#[5N:2]->[Mn+:3]1(<-[3H-:4])(<-[4C-:5]#[O+:6])(<-[6C-:7]#[O+:8])<-[1P:9]([c:10]2[cH:11][cH:12][cH:13][cH:14][cH:15]2)([c:16]2[cH:17][cH:18][cH:19][cH:20][cH:21]2)[CH2:22][c:23]2[cH:24][cH:25][cH:26][c:27]([CH2:28][P:29]([c:30]3[cH:31][cH:32][cH:33][cH:34][cH:35]3)[c:36]3[cH:37][cH:38][cH:39][cH:40][cH:41]3)[2n:42]->12", "smiles3D": "C([C:1]#[5N:2]->[Mn+:3]1(<-[3H-:4])(<-[4C-:5]#[O+:6])(<-[6C-:7]#[O+:8])<-[1P:9]([c:10]2[c:11]([H:46])[c:12]([H:47])[c:13]([H:48])[c:14]([H:49])[c:15]2[H:50])([c:16]2[c:17]([H:51])[c:18]([H:52])[c:19]([H:53])[c:20]([H:54])[c:21]2[H:55])[C:22]([H:56])([H:57])[c:23]2[c:24]([H:58])[c:25]([H:59])[c:26]([H:60])[c:27]([C:28]([P:29]([c:30]3[c:31]([H:63])[c:32]([H:64])[c:33]([H:65])[c:34]([H:66])[c:35]3[H:67])[c:36]3[c:37]([H:68])[c:38]([H:69])[c:39]([H:70])[c:40]([H:71])[c:41]3[H:72])([H:61])[H:62])[2n:42]->12)([H:43])([H:44])[H:45]", "smiles3Dx": "C([C:1]#[5N:2]->[Mn+:3]1(<-[3H-:4])(<-[4C-:5]#[O+:6])(<-[6C-:7]#[O+:8])<-[1P:9]([c:10]2[c:11]([H:46])[c:12]([H:47])[c:13]([H:48])[c:14]([H:49])[c:15]2[H:50])([c:16]2[c:17]([H:51])[c:18]([H:52])[c:19]([H:53])[c:20]([H:54])[c:21]2[H:55])[C:22]([H:56])([H:57])[c:23]2[c:24]([H:58])[c:25]([H:59])[c:26]([H:60])[c:27]([C:28]([P:29]([c:30]3[c:31]([H:63])[c:32]([H:64])[c:33]([H:65])[c:34]([H:66])[c:35]3[H:67])[c:36]3[c:37]([H:68])[c:38]([H:69])[c:39]([H:70])[c:40]([H:71])[c:41]3[H:72])([H:61])[H:62])[2n:42]->12)([H:43])([H:44])[H:45]", "dummies": []}
C      0.0211    -3.0350    -3.9471
C      0.0170    -2.1267    -2.8029
N      0.0153    -1.3778    -1.8296
Mn     0.0000     0.0000     0.0000
H     -0.0319     1.1247     1.4578
C     -1.6491    -1.2755     0.9454
O     -2.5181    -1.9441     1.4475
C     -1.5518     1.2654    -1.1245
O     -2.3753     1.9248    -1.7094
P      1.9149    -1.4025     1.0382
C      1.6795    -3.1439     1.3605
C      1.0067    -3.9422     0.4253
C      0.8343    -5.3091     0.6626
C      1.3289    -5.8867     1.8361
C      1.9980    -5.0975     2.7747
C      2.1770    -3.7309     2.5384
C      2.6432    -0.6517     2.4905
C      1.8229    -0.3972     3.6014
C      2.3493     0.2205     4.7419
C      3.6918     0.6039     4.7745
C      4.5108     0.3697     3.6672
C      3.9940    -0.2564     2.5262
C      3.0645    -1.2697    -0.3238
C      3.0802     0.1702    -0.8428
C      4.2692     0.6753    -1.3706
C      4.3756     2.0276    -1.6575
C      3.3173     2.8745    -1.3621
C      2.1004     2.3421    -0.8907
C      1.0834     3.2626    -0.2617
P      0.9584     4.9554    -1.0728
C     -0.0948     4.7193    -2.5811
C     -0.7931     5.8215    -3.1019
C     -1.5466     5.6975    -4.2750
C     -1.6043     4.4688    -4.9403
C     -0.8830     3.3735    -4.4503
C     -0.1227     3.5016    -3.2811
C     -0.2785     5.7143     0.0662
C     -1.5540     5.1538     0.2359
C     -2.4609     5.7305     1.1303
C     -2.0985     6.8692     1.8564
C     -0.8289     7.4307     1.6900
C      0.0793     6.8535     0.7984
N      1.9718     0.9854    -0.7496
H     -0.9761    -3.5163    -4.0471
H      0.2584    -2.4694    -4.8727
H      0.7933    -3.8172    -3.7843
H      0.6299    -3.5180    -0.4879
H      0.3141    -5.9201    -0.0664
H      1.1885    -6.9439     2.0224
H      2.3842    -5.5437     3.6844
H      2.7133    -3.1484     3.2741
H      0.7770    -0.6797     3.5904
H      1.7135     0.4178     5.5973
H      4.1007     1.0899     5.6549
H      5.5520     0.6779     3.6873
H      4.6527    -0.3962     1.6894
H      2.7293    -1.9423    -1.1430
H      4.0795    -1.5765    -0.0006
H      5.1303     0.0340    -1.4979
H      5.3112     2.4347    -2.0226
H      3.4737     3.9410    -1.4596
H      1.3871     3.4239     0.7943
H      0.0928     2.8027    -0.2385
H     -0.7610     6.7746    -2.5963
H     -2.0826     6.5560    -4.6683
H     -2.1881     4.3729    -5.8491
H     -0.9160     2.4258    -4.9796
H      0.4350     2.6464    -2.9377
H     -1.8461     4.2737    -0.3166
H     -3.4437     5.2954     1.2617
H     -2.8009     7.3159     2.5479
H     -0.5491     8.3118     2.2531
H      1.0621     7.2906     0.6799
73
{"conf": 34, "E": 136.17, "rms": -1.0, "geom": "OH", "total_charge": 0, "CA_charge": 1, "smiles": "C[C:1]#[5N:2]->[Mn+:3]1(<-[3H-:4])(<-[4C-:5]#[O+:6])(<-[6C-:7]#[O+:8])<-[1P:9]([c:10]2[cH:11][cH:12][cH:13][cH:14][cH:15]2)([c:16]2[cH:17][cH:18][cH:19][cH:20][cH:21]2)[CH2:22][c:23]2[cH:24][cH:25][cH:26][c:27]([CH2:28][P:29]([c:30]3[cH:31][cH:32][cH:33][cH:34][cH:35]3)[c:36]3[cH:37][cH:38][cH:39][cH:40][cH:41]3)[2n:42]->12", "smiles3D": "C([C:1]#[5N:2]->[Mn+:3]1(<-[3H-:4])(<-[4C-:5]#[O+:6])(<-[6C-:7]#[O+:8])<-[1P:9]([c:10]2[c:11]([H:46])[c:12]([H:47])[c:13]([H:48])[c:14]([H:49])[c:15]2[H:50])([c:16]2[c:17]([H:51])[c:18]([H:52])[c:19]([H:53])[c:20]([H:54])[c:21]2[H:55])[C:22]([H:56])([H:57])[c:23]2[c:24]([H:58])[c:25]([H:59])[c:26]([H:60])[c:27]([C:28]([P:29]([c:30]3[c:31]([H:63])[c:32]([H:64])[c:33]([H:65])[c:34]([H:66])[c:35]3[H:67])[c:36]3[c:37]([H:68])[c:38]([H:69])[c:39]([H:70])[c:40]([H:71])[c:41]3[H:72])([H:61])[H:62])[2n:42]->12)([H:43])([H:44])[H:45]", "smiles3Dx": "C([C:1]#[5N:2]->[Mn+:3]1(<-[3H-:4])(<-[4C-:5]#[O+:6])(<-[6C-:7]#[O+:8])<-[1P:9]([c:10]2[c:11]([H:46])[c:12]([H:47])[c:13]([H:48])[c:14]([H:49])[c:15]2[H:50])([c:16]2[c:17]([H:51])[c:18]([H:52])[c:19]([H:53])[c:20]([H:54])[c:21]2[H:55])[C:22]([H:56])([H:57])[c:23]2[c:24]([H:58])[c:25]([H:59])[c:26]([H:60])[c:27]([C:28]([P:29]([c:30]3[c:31]([H:63])[c:32]([H:64])[c:33]([H:65])[c:34]([H:66])[c:35]3[H:67])[c:36]3[c:37]([H:68])[c:38]([H:69])[c:39]([H:70])[c:40]([H:71])[c:41]3[H:72])([H:61])[H:62])[2n:42]->12)([H:43])([H:44])[H:45]", "dummies": []}
C     -2.1012    -4.4011     0.9922
C     -1.4689    -3.1155     0.7019
N     -0.9485    -2.0301     0.4581
Mn     0.0000     0.0000     0.0000
H      0.7656     1.6337    -0.3595
C     -0.2911    -0.3798    -2.2385
O     -0.4452    -0.5776    -3.4180
C      2.0360    -1.0499    -0.1384
O      3.1054    -1.6023    -0.2189
P     -2.3512     1.0607     0.2072
C     -2.7396     2.4504    -0.8401
C     -3.9550     3.1320    -0.6803
C     -4.2701     4.2092    -1.5140
C     -3.3746     4.6070    -2.5115
C     -2.1585     3.9352    -2.6679
C     -1.8406     2.8575    -1.8346
C     -3.7160    -0.0853     0.0813
C     -4.4022    -0.2327    -1.1350
C     -5.4295    -1.1744    -1.2513
C     -5.7697    -1.9810    -0.1621
C     -5.0739    -1.8563     1.0425
C     -4.0460    -0.9162     1.1644
C     -2.3662     1.7036     1.8741
C     -1.3163     1.0189     2.7603
C     -1.5287     1.0518     4.1462
C     -0.5205     0.6680     5.0149
C      0.7274     0.3421     4.5084
C      0.9441     0.3494     3.1180
C      2.3317     0.1534     2.5708
P      3.6921     0.8977     3.6382
C      4.4287    -0.5412     4.5499
C      3.6946    -1.7096     4.8229
C      4.2825    -2.7626     5.5315
C      5.5993    -2.6547     5.9841
C      6.3283    -1.4896     5.7356
C      5.7434    -0.4343     5.0292
C      4.9735     1.0854     2.3230
C      5.4757     2.3603     2.0289
C      6.4287     2.5241     1.0187
C      6.8808     1.4152     0.2971
C      6.3820     0.1410     0.5861
C      5.4293    -0.0253     1.5952
N     -0.1103     0.5594     2.2668
H     -1.3204    -5.1527     1.2273
H     -2.7831    -4.2871     1.8590
H     -2.6817    -4.7334     0.1067
H     -4.6596     2.8262     0.0830
H     -5.2078     4.7352    -1.3881
H     -3.6191     5.4412    -3.1572
H     -1.4616     4.2525    -3.4317
H     -0.8957     2.3506    -1.9655
H     -4.1424     0.3711    -1.9948
H     -5.9636    -1.2789    -2.1883
H     -6.5649    -2.7092    -0.2551
H     -5.3247    -2.4957     1.8790
H     -3.4989    -0.8583     2.0959
H     -3.3773     1.5606     2.3106
H     -2.1469     2.7913     1.8408
H     -2.4696     1.4033     4.5522
H     -0.6873     0.6856     6.0852
H      1.5195     0.1206     5.2088
H      2.5258    -0.9231     2.4017
H      2.3813     0.7084     1.6129
H      2.6720    -1.8198     4.4962
H      3.7157    -3.6631     5.7302
H      6.0524    -3.4710     6.5315
H      7.3459    -1.4024     6.0934
H      6.3183     0.4656     4.8503
H      5.1262     3.2245     2.5796
H      6.8147     3.5104     0.7923
H      7.6181     1.5433    -0.4847
H      6.7323    -0.7175     0.0265
H      5.0482    -1.0171     1.8072
73
{"conf": 35, "E": 134.69, "rms": -1.0, "geom": "OH", "total_charge": 0, "CA_charge": 1, "smiles": "C[C:1]#[5N:2]->[Mn+:3]1(<-[3H-:4])(<-[4C-:5]#[O+:6])(<-[6C-:7]#[O+:8])<-[1P:9]([c:10]2[cH:11][cH:12][cH:13][cH:14][cH:15]2)([c:16]2[cH:17][cH:18][cH:19][cH:20][cH:21]2)[CH2:22][c:23]2[cH:24][cH:25][cH:26][c:27]([CH2:28][P:29]([c:30]3[cH:31][cH:32][cH:33][cH:34][cH:35]3)[c:36]3[cH:37][cH:38][cH:39][cH:40][cH:41]3)[2n:42]->12", "smiles3D": "C([C:1]#[5N:2]->[Mn+:3]1(<-[3H-:4])(<-[4C-:5]#[O+:6])(<-[6C-:7]#[O+:8])<-[1P:9]([c:10]2[c:11]([H:46])[c:12]([H:47])[c:13]([H:48])[c:14]([H:49])[c:15]2[H:50])([c:16]2[c:17]([H:51])[c:18]([H:52])[c:19]([H:53])[c:20]([H:54])[c:21]2[H:55])[C:22]([H:56])([H:57])[c:23]2[c:24]([H:58])[c:25]([H:59])[c:26]([H:60])[c:27]([C:28]([P:29]([c:30]3[c:31]([H:63])[c:32]([H:64])[c:33]([H:65])[c:34]([H:66])[c:35]3[H:67])[c:36]3[c:37]([H:68])[c:38]([H:69])[c:39]([H:70])[c:40]([H:71])[c:41]3[H:72])([H:61])[H:62])[2n:42]->12)([H:43])([H:44])[H:45]", "smiles3Dx": "C([C:1]#[5N:2]->[Mn+:3]1(<-[3H-:4])(<-[4C-:5]#[O+:6])(<-[6C-:7]#[O+:8])<-[1P:9]([c:10]2[c:11]([H:46])[c:12]([H:47])[c:13]([H:48])[c:14]([H:49])[c:15]2[H:50])([c:16]2[c:17]([H:51])[c:18]([H:52])[c:19]([H:53])[c:20]([H:54])[c:21]2[H:55])[C:22]([H:56])([H:57])[c:23]2[c:24]([H:58])[c:25]([H:59])[c:26]([H:60])[c:27]([C:28]([P:29]([c:30]3[c:31]([H:63])[c:32]([H:64])[c:33]([H:65])[c:34]([H:66])[c:35]3[H:67])[c:36]3[c:37]([H:68])[c:38]([H:69])[c:39]([H:70])[c:40]([H:71])[c:41]3[H:72])([H:61])[H:62])[2n:42]->12)([H:43])([H:44])[H:45]", "dummies": []}
C      1.0370    -1.4820    -4.6423
C      0.7546    -1.0519    -3.2736
N      0.5008    -0.6880    -2.1281
Mn     0.0000     0.0000     0.0000
H     -0.4309     0.5943     1.6868
C     -0.0487     2.1595    -0.7547
O     -0.0688     3.2972    -1.1547
C      2.2142     0.2570     0.5522
O      3.3766     0.3949     0.8421
P     -2.5259    -0.4294    -0.4214
C     -2.9693    -1.2487    -1.9468
C     -4.0539    -0.8002    -2.7223
C     -4.3816    -1.4551    -3.9136
C     -3.6358    -2.5593    -4.3365
C     -2.5622    -3.0131    -3.5672
C     -2.2315    -2.3633    -2.3756
C     -3.6712     0.9205    -0.1665
C     -3.4681     2.1344    -0.8397
C     -4.3717     3.1892    -0.6810
C     -5.4947     3.0322     0.1357
C     -5.7205     1.8167     0.7878
C     -4.8170     0.7599     0.6346
C     -2.8235    -1.6355     0.8662
C     -1.6206    -2.5708     1.0381
C     -1.8552    -3.8393     1.5848
C     -0.8052    -4.7278     1.7534
C      0.4677    -4.3700     1.3376
C      0.6896    -3.1035     0.7667
C      2.0479    -2.7579     0.2180
P      2.8800    -4.1858    -0.6832
C      3.9935    -3.2025    -1.7783
C      4.8475    -2.2223    -1.2473
C      5.6759    -1.4789    -2.0936
C      5.6591    -1.7128    -3.4717
C      4.8169    -2.6946    -4.0037
C      3.9868    -3.4395    -3.1586
C      4.1664    -4.8254     0.4908
C      4.0707    -4.6457     1.8824
C      5.0569    -5.1624     2.7284
C      6.1315    -5.8811     2.1983
C      6.2223    -6.0841     0.8196
C      5.2418    -5.5641    -0.0296
N     -0.3318    -2.1890     0.7223
H      0.1194    -1.9218    -5.0854
H      1.8430    -2.2427    -4.6378
H      1.3570    -0.6075    -5.2459
H     -4.6538     0.0454    -2.4195
H     -5.2176    -1.1090    -4.5083
H     -3.8915    -3.0640    -5.2590
H     -1.9866    -3.8699    -3.8940
H     -1.3984    -2.7314    -1.7933
H     -2.6327     2.2548    -1.5141
H     -4.2102     4.1225    -1.2044
H     -6.1985     3.8462     0.2507
H     -6.6010     1.6900     1.4042
H     -5.0355    -0.1757     1.1269
H     -3.0016    -1.1079     1.8262
H     -3.7255    -2.2302     0.6046
H     -2.8540    -4.1378     1.8797
H     -0.9835    -5.7062     2.1808
H      1.2631    -5.0949     1.4392
H      1.9130    -1.9783    -0.5465
H      2.6990    -2.3603     1.0205
H      4.8727    -2.0355    -0.1816
H      6.3303    -0.7215    -1.6812
H      6.3000    -1.1358    -4.1264
H      4.8051    -2.8759    -5.0709
H      3.3357    -4.1966    -3.5788
H      3.2422    -4.1163     2.3263
H      4.9824    -5.0150     3.7980
H      6.8907    -6.2843     2.8556
H      7.0505    -6.6479     0.4096
H      5.3212    -5.7346    -1.0959
73
{"conf": 36, "E": 147.22, "rms": -1.0, "geom": "OH", "total_charge": 0, "CA_charge": 1, "smiles": "C[C:1]#[5N:2]->[Mn+:3]1(<-[3H-:4])(<-[4C-:5]#[O+:6])(<-[6C-:7]#[O+:8])<-[1P:9]([c:10]2[cH:11][cH:12][cH:13][cH:14][cH:15]2)([c:16]2[cH:17][cH:18][cH:19][cH:20][cH:21]2)[CH2:22][c:23]2[cH:24][cH:25][cH:26][c:27]([CH2:28][P:29]([c:30]3[cH:31][cH:32][cH:33][cH:34][cH:35]3)[c:36]3[cH:37][cH:38][cH:39][cH:40][cH:41]3)[2n:42]->12", "smiles3D": "C([C:1]#[5N:2]->[Mn+:3]1(<-[3H-:4])(<-[4C-:5]#[O+:6])(<-[6C-:7]#[O+:8])<-[1P:9]([c:10]2[c:11]([H:46])[c:12]([H:47])[c:13]([H:48])[c:14]([H:49])[c:15]2[H:50])([c:16]2[c:17]([H:51])[c:18]([H:52])[c:19]([H:53])[c:20]([H:54])[c:21]2[H:55])[C:22]([H:56])([H:57])[c:23]2[c:24]([H:58])[c:25]([H:59])[c:26]([H:60])[c:27]([C:28]([P:29]([c:30]3[c:31]([H:63])[c:32]([H:64])[c:33]([H:65])[c:34]([H:66])[c:35]3[H:67])[c:36]3[c:37]([H:68])[c:38]([H:69])[c:39]([H:70])[c:40]([H:71])[c:41]3[H:72])([H:61])[H:62])[2n:42]->12)([H:43])([H:44])[H:45]", "smiles3Dx": "C([C:1]#[5N:2]->[Mn+:3]1(<-[3H-:4])(<-[4C-:5]#[O+:6])(<-[6C-:7]#[O+:8])<-[1P:9]([c:10]2[c:11]([H:46])[c:12]([H:47])[c:13]([H:48])[c:14]([H:49])[c:15]2[H:50])([c:16]2[c:17]([H:51])[c:18]([H:52])[c:19]([H:53])[c:20]([H:54])[c:21]2[H:55])[C:22]([H:56])([H:57])[c:23]2[c:24]([H:58])[c:25]([H:59])[c:26]([H:60])[c:27]([C:28]([P:29]([c:30]3[c:31]([H:63])[c:32]([H:64])[c:33]([H:65])[c:34]([H:66])[c:35]3[H:67])[c:36]3[c:37]([H:68])[c:38]([H:69])[c:39]([H:70])[c:40]([H:71])[c:41]3[H:72])([H:61])[H:62])[2n:42]->12)([H:43])([H:44])[H:45]", "dummies": []}
C      4.1954     1.9608    -1.8240
C      2.9576     1.4121    -1.2766
N      1.9215     0.9324    -0.8249
Mn     0.0000     0.0000     0.0000
H     -1.5286    -0.7850     0.6365
C     -0.2515    -1.1847    -1.9412
O     -0.3938    -1.8067    -2.9642
C     -1.1650     1.7896    -0.8434
O     -1.7742     2.7346    -1.2785
P      1.4311    -1.7902     1.1869
C      0.4960    -2.8911     2.2423
C     -0.2677    -3.9153     1.6564
C     -1.0355    -4.7660     2.4545
C     -1.0445    -4.6069     3.8408
C     -0.2971    -3.5873     4.4318
C      0.4546    -2.7171     3.6382
C      2.5460    -2.7934     0.2204
C      2.8908    -2.4035    -1.0818
C      3.7508    -3.1955    -1.8486
C      4.2644    -4.3842    -1.3208
C      3.9282    -4.7725    -0.0204
C      3.0762    -3.9777     0.7538
C      2.4597    -0.7425     2.2132
C      1.6657     0.4816     2.6948
C      2.1659     1.2266     3.7701
C      1.4461     2.3240     4.2413
C      0.1873     2.6047     3.7111
C     -0.3249     1.7832     2.6986
C     -1.7602     1.9125     2.2775
P     -3.0455     1.6330     3.6465
C     -2.4787     0.3286     4.8630
C     -3.2439    -0.8307     5.1125
C     -2.8599    -1.7437     6.0987
C     -1.7326    -1.4949     6.8819
C     -1.0111    -0.3157     6.7019
C     -1.4024     0.5990     5.7225
C     -4.2924     0.7282     2.6138
C     -3.9946    -0.5284     2.0563
C     -4.9220    -1.1785     1.2397
C     -6.1533    -0.5771     0.9650
C     -6.4543     0.6782     1.5038
C     -5.5231     1.3285     2.3240
N      0.4970     0.8804     2.0849
H      5.0538     1.3325    -1.4940
H      4.1453     1.9636    -2.9322
H      4.3344     3.0019    -1.4579
H     -0.2799    -4.0424     0.5817
H     -1.6237    -5.5531     1.9974
H     -1.6354    -5.2731     4.4608
H     -0.3092    -3.4704     5.5072
H      0.9823    -1.9182     4.1306
H      2.4940    -1.4954    -1.5064
H      4.0116    -2.8917    -2.8556
H      4.9288    -5.0001    -1.9191
H      4.3304    -5.6926     0.3892
H      2.8264    -4.2929     1.7606
H      2.8360    -1.3227     3.0845
H      3.3282    -0.3951     1.6126
H      3.1086     0.9623     4.2331
H      1.8294     2.9121     5.0615
H     -0.4147     3.3963     4.1381
H     -1.9282     2.9251     1.8558
H     -1.9603     1.1837     1.4778
H     -4.1663    -1.0181     4.5909
H     -3.4474    -2.6425     6.2661
H     -1.4422    -2.1958     7.6525
H     -0.1721    -0.0898     7.3481
H     -0.9047     1.5466     5.6953
H     -3.0543    -1.0156     2.2762
H     -4.6919    -2.1539     0.8296
H     -6.8795    -1.0904     0.3425
H     -7.4126     1.1416     1.2908
H     -5.7614     2.2993     2.7292
73
{"conf": 37, "E": 157.69, "rms": -1.0, "geom": "OH", "total_charge": 0, "CA_charge": 1, "smiles": "C[C:1]#[5N:2]->[Mn+:3]1(<-[3H-:4])(<-[4C-:5]#[O+:6])(<-[6C-:7]#[O+:8])<-[1P:9]([c:10]2[cH:11][cH:12][cH:13][cH:14][cH:15]2)([c:16]2[cH:17][cH:18][cH:19][cH:20][cH:21]2)[CH2:22][c:23]2[cH:24][cH:25][cH:26][c:27]([CH2:28][P:29]([c:30]3[cH:31][cH:32][cH:33][cH:34][cH:35]3)[c:36]3[cH:37][cH:38][cH:39][cH:40][cH:41]3)[2n:42]->12", "smiles3D": "C([C:1]#[5N:2]->[Mn+:3]1(<-[3H-:4])(<-[4C-:5]#[O+:6])(<-[6C-:7]#[O+:8])<-[1P:9]([c:10]2[c:11]([H:46])[c:12]([H:47])[c:13]([H:48])[c:14]([H:49])[c:15]2[H:50])([c:16]2[c:17]([H:51])[c:18]([H:52])[c:19]([H:53])[c:20]([H:54])[c:21]2[H:55])[C:22]([H:56])([H:57])[c:23]2[c:24]([H:58])[c:25]([H:59])[c:26]([H:60])[c:27]([C:28]([P:29]([c:30]3[c:31]([H:63])[c:32]([H:64])[c:33]([H:65])[c:34]([H:66])[c:35]3[H:67])[c:36]3[c:37]([H:68])[c:38]([H:69])[c:39]([H:70])[c:40]([H:71])[c:41]3[H:72])([H:61])[H:62])[2n:42]->12)([H:43])([H:44])[H:45]", "smiles3Dx": "C([C:1]#[5N:2]->[Mn+:3]1(<-[3H-:4])(<-[4C-:5]#[O+:6])(<-[6C-:7]#[O+:8])<-[1P:9]([c:10]2[c:11]([H:46])[c:12]([H:47])[c:13]([H:48])[c:14]([H:49])[c:15]2[H:50])([c:16]2[c:17]([H:51])[c:18]([H:52])[c:19]([H:53])[c:20]([H:54])[c:21]2[H:55])[C:22]([H:56])([H:57])[c:23]2[c:24]([H:58])[c:25]([H:59])[c:26]([H:60])[c:27]([C:28]([P:29]([c:30]3[c:31]([H:63])[c:32]([H:64])[c:33]([H:65])[c:34]([H:66])[c:35]3[H:67])[c:36]3[c:37]([H:68])[c:38]([H:69])[c:39]([H:70])[c:40]([H:71])[c:41]3[H:72])([H:61])[H:62])[2n:42]->12)([H:43])([H:44])[H:45]", "dummies": []}
C     -3.9012     2.8483     1.2197
C     -2.7617     1.9907     0.8899
N     -1.8015     1.2837     0.5939
Mn     0.0000     0.0000     0.0000
H      1.4529    -1.0043    -0.5232
C     -0.3270     0.6309    -2.1787
O     -0.4902     0.9597    -3.3295
C     -1.2944    -1.8691    -0.3061
O     -1.9721    -2.8542    -0.4689
P      1.5913     1.9712     0.5175
C      0.7509     3.5050     0.8722
C      0.6584     4.5040    -0.1151
C     -0.1067     5.6556     0.1130
C     -0.8053     5.8020     1.3158
C     -0.7375     4.8011     2.2925
C      0.0326     3.6511     2.0693
C      2.8932     2.3288    -0.6488
C      3.0690     1.5212    -1.7807
C      4.0721     1.8171    -2.7049
C      4.9072     2.9199    -2.5024
C      4.7585     3.7131    -1.3600
C      3.7555     3.4167    -0.4309
C      2.4318     1.4559     2.0169
C      1.7932     0.2002     2.6434
C      2.4350    -0.3894     3.7411
C      1.8316    -1.4567     4.4074
C      0.5343    -1.8290     4.0707
C     -0.1132    -1.1761     3.0125
C     -1.5922    -1.3293     2.8363
P     -2.6225    -0.4509     4.1497
C     -2.8099    -1.5585     5.6131
C     -1.8351    -1.6545     6.6185
C     -2.0439    -2.4933     7.7220
C     -3.2222    -3.2365     7.8256
C     -4.1911    -3.1446     6.8297
C     -3.9834    -2.3185     5.7186
C     -1.9370     1.1653     4.7268
C     -0.6155     1.3113     5.1687
C     -0.1616     2.5279     5.6746
C     -1.0310     3.6138     5.7715
C     -2.3564     3.4836     5.3473
C     -2.8092     2.2605     4.8275
N      0.5949    -0.3249     2.2099
H     -3.8150     3.2119     2.2639
H     -3.9014     3.7170     0.5380
H     -4.8410     2.2652     1.0999
H      1.1468     4.3836    -1.0734
H     -0.1824     6.4187    -0.6510
H     -1.4150     6.6838     1.4881
H     -1.3010     4.9153     3.2124
H      0.0348     2.8717     2.8128
H      2.4235     0.6737    -1.9490
H      4.1818     1.2046    -3.5915
H      5.6827     3.1491    -3.2231
H      5.4241     4.5489    -1.1865
H      3.6448     4.0385     0.4526
H      3.4960     1.2335     1.7703
H      2.4008     2.2790     2.7608
H      3.4002    -0.0281     4.0757
H      2.3370    -1.9378     5.2373
H      0.0185    -2.5791     4.6606
H     -1.8523    -2.4042     2.8428
H     -1.9139    -0.9118     1.8803
H     -0.9309    -1.0725     6.5587
H     -1.2930    -2.5508     8.4913
H     -3.3811    -3.8737     8.6893
H     -5.1025    -3.7231     6.9139
H     -4.7503    -2.2687     4.9478
H      0.0565     0.4937     5.1585
H      0.8616     2.6286     6.0037
H     -0.6779     4.5605     6.1681
H     -3.0367     4.3297     5.4330
H     -3.8415     2.1738     4.5207
73
{"conf": 38, "E": 334.51, "rms": -1.0, "geom": "OH", "total_charge": 0, "CA_charge": 1, "smiles": "C[C:1]#[5N:2]->[Mn+:3]1(<-[3H-:4])(<-[4C-:5]#[O+:6])(<-[6C-:7]#[O+:8])<-[1P:9]([c:10]2[cH:11][cH:12][cH:13][cH:14][cH:15]2)([c:16]2[cH:17][cH:18][cH:19][cH:20][cH:21]2)[CH2:22][c:23]2[cH:24][cH:25][cH:26][c:27]([CH2:28][P:29]([c:30]3[cH:31][cH:32][cH:33][cH:34][cH:35]3)[c:36]3[cH:37][cH:38][cH:39][cH:40][cH:41]3)[2n:42]->12", "smiles3D": "C([C:1]#[5N:2]->[Mn+:3]1(<-[3H-:4])(<-[4C-:5]#[O+:6])(<-[6C-:7]#[O+:8])<-[1P:9]([c:10]2[c:11]([H:46])[c:12]([H:47])[c:13]([H:48])[c:14]([H:49])[c:15]2[H:50])([c:16]2[c:17]([H:51])[c:18]([H:52])[c:19]([H:53])[c:20]([H:54])[c:21]2[H:55])[C:22]([H:56])([H:57])[c:23]2[c:24]([H:58])[c:25]([H:59])[c:26]([H:60])[c:27]([C:28]([P:29]([c:30]3[c:31]([H:63])[c:32]([H:64])[c:33]([H:65])[c:34]([H:66])[c:35]3[H:67])[c:36]3[c:37]([H:68])[c:38]([H:69])[c:39]([H:70])[c:40]([H:71])[c:41]3[H:72])([H:61])[H:62])[2n:42]->12)([H:43])([H:44])[H:45]", "smiles3Dx": "C([C:1]#[5N:2]->[Mn+:3]1(<-[3H-:4])(<-[4C-:5]#[O+:6])(<-[6C-:7]#[O+:8])<-[1P:9]([c:10]2[c:11]([H:46])[c:12]([H:47])[c:13]([H:48])[c:14]([H:49])[c:15]2[H:50])([c:16]2[c:17]([H:51])[c:18]([H:52])[c:19]([H:53])[c:20]([H:54])[c:21]2[H:55])[C:22]([H:56])([H:57])[c:23]2[c:24]([H:58])[c:25]([H:59])[c:26]([H:60])[c:27]([C:28]([P:29]([c:30]3[c:31]([H:63])[c:32]([H:64])[c:33]([H:65])[c:34]([H:66])[c:35]3[H:67])[c:36]3[c:37]([H:68])[c:38]([H:69])[c:39]([H:70])[c:40]([H:71])[c:41]3[H:72])([H:61])[H:62])[2n:42]->12)([H:43])([H:44])[H:45]", "dummies": []}
C     -1.9760     1.8607    -4.1769
C     -1.3940     1.3265    -2.9445
N     -0.9058     0.8799    -1.9082
Mn     0.0000     0.0000     0.0000
H      0.7594    -0.7519     1.4965
C      1.7648    -0.4274    -1.3907
O      2.6922    -0.6596    -2.1260
C      1.8319     1.2948     0.4721
O      2.8392     1.9158     0.7154
P     -0.1405     2.5908     0.6884
C      0.4260     3.0694     2.3216
C      0.4221     4.4222     2.7068
C      0.8256     4.7883     3.9949
C      1.2025     3.8074     4.9167
C      1.1666     2.4587     4.5556
C      0.7667     2.0875     3.2674
C      0.4129     3.8560    -0.4635
C     -0.3543     4.1903    -1.5956
C      0.0914     5.1677    -2.4904
C      1.3031     5.8235    -2.2690
C      2.0721     5.5054    -1.1474
C      1.6290     4.5349    -0.2463
C     -1.8957     2.8178     0.8621
C     -2.4497     1.6009     1.5349
C     -3.6260     1.7237     2.2879
C     -4.2540     0.5869     2.7763
C     -3.7240    -0.6637     2.4923
C     -2.5210    -0.7659     1.7714
C     -2.0021    -2.1174     1.3430
P     -2.2538    -3.4805     2.6150
C     -1.6828    -2.8039     4.2377
C     -2.1926    -3.3733     5.4123
C     -1.7924    -2.8902     6.6614
C     -0.8729    -1.8402     6.7450
C     -0.3534    -1.2737     5.5785
C     -0.7546    -1.7540     4.3281
C     -0.9019    -4.6613     2.1954
C     -1.2346    -5.9773     1.8477
C     -0.2321    -6.8918     1.5072
C      1.1093    -6.4972     1.5155
C      1.4472    -5.1872     1.8630
C      0.4463    -4.2696     2.2041
N     -1.8933     0.3624     1.3225
H     -2.1326     1.0290    -4.8982
H     -2.9507     2.3375    -3.9450
H     -1.2890     2.6145    -4.6169
H      0.0960     5.1956     2.0194
H      0.8332     5.8320     4.2816
H      1.5121     4.0927     5.9136
H      1.4396     1.7008     5.2792
H      0.7078     1.0387     3.0208
H     -1.2965     3.7154    -1.8045
H     -0.5059     5.4185    -3.3576
H      1.6453     6.5796    -2.9633
H      3.0073     6.0215    -0.9711
H      2.2383     4.3290     0.6223
H     -2.3727     2.9255    -0.1265
H     -2.0981     3.7247     1.4737
H     -4.0748     2.6945     2.4609
H     -5.1756     0.6739     3.3359
H     -4.2652    -1.5437     2.8167
H     -2.5284    -2.4149     0.4143
H     -0.9299    -2.0516     1.0899
H     -2.9024    -4.1903     5.3572
H     -2.1925    -3.3326     7.5650
H     -0.5593    -1.4703     7.7114
H      0.3610    -0.4633     5.6426
H     -0.3422    -1.3019     3.4416
H     -2.2710    -6.2920     1.8341
H     -0.4947    -7.9036     1.2331
H      1.8871    -7.2049     1.2490
H      2.4850    -4.8830     1.8666
H      0.7276    -3.2589     2.4647
73
{"conf": 39, "E": 306.48, "rms": -1.0, "geom": "OH", "total_charge": 0, "CA_charge": 1, "smiles": "C[C:1]#[5N:2]->[Mn+:3]1(<-[3H-:4])(<-[4C-:5]#[O+:6])(<-[6C-:7]#[O+:8])<-[1P:9]([c:10]2[cH:11][cH:12][cH:13][cH:14][cH:15]2)([c:16]2[cH:17][cH:18][cH:19][cH:20][cH:21]2)[CH2:22][c:23]2[cH:24][cH:25][cH:26][c:27]([CH2:28][P:29]([c:30]3[cH:31][cH:32][cH:33][cH:34][cH:35]3)[c:36]3[cH:37][cH:38][cH:39][cH:40][cH:41]3)[2n:42]->12", "smiles3D": "C([C:1]#[5N:2]->[Mn+:3]1(<-[3H-:4])(<-[4C-:5]#[O+:6])(<-[6C-:7]#[O+:8])<-[1P:9]([c:10]2[c:11]([H:46])[c:12]([H:47])[c:13]([H:48])[c:14]([H:49])[c:15]2[H:50])([c:16]2[c:17]([H:51])[c:18]([H:52])[c:19]([H:53])[c:20]([H:54])[c:21]2[H:55])[C:22]([H:56])([H:57])[c:23]2[c:24]([H:58])[c:25]([H:59])[c:26]([H:60])[c:27]([C:28]([P:29]([c:30]3[c:31]([H:63])[c:32]([H:64])[c:33]([H:65])[c:34]([H:66])[c:35]3[H:67])[c:36]3[c:37]([H:68])[c:38]([H:69])[c:39]([H:70])[c:40]([H:71])[c:41]3[H:72])([H:61])[H:62])[2n:42]->12)([H:43])([H:44])[H:45]", "smiles3Dx": "C([C:1]#[5N:2]->[Mn+:3]1(<-[3H-:4])(<-[4C-:5]#[O+:6])(<-[6C-:7]#[O+:8])<-[1P:9]([c:10]2[c:11]([H:46])[c:12]([H:47])[c:13]([H:48])[c:14]([H:49])[c:15]2[H:50])([c:16]2[c:17]([H:51])[c:18]([H:52])[c:19]([H:53])[c:20]([H:54])[c:21]2[H:55])[C:22]([H:56])([H:57])[c:23]2[c:24]([H:58])[c:25]([H:59])[c:26]([H:60])[c:27]([C:28]([P:29]([c:30]3[c:31]([H:63])[c:32]([H:64])[c:33]([H:65])[c:34]([H:66])[c:35]3[H:67])[c:36]3[c:37]([H:68])[c:38]([H:69])[c:39]([H:70])[c:40]([H:71])[c:41]3[H:72])([H:61])[H:62])[2n:42]->12)([H:43])([H:44])[H:45]", "dummies": []}
C      1.4748     4.3175     0.6115
C      1.6422     2.9414     0.2393
N      1.2532     1.7779     0.1596
Mn     0.0000     0.0000     0.0000
H     -1.2151    -1.4103     0.2806
C     -0.1530     0.6106     2.1418
O     -0.3028     0.9739     3.3043
C      1.8033    -1.3724     0.4802
O      2.7959    -2.1107     0.6778
P     -1.6875     1.6347    -1.0296
C     -2.3347     2.8734     0.0895
C     -2.9147     2.4758     1.2821
C     -3.4567     3.3765     2.1435
C     -3.4836     4.7192     1.8225
C     -2.9910     5.1423     0.5979
C     -2.4430     4.2351    -0.2955
C     -3.0821     0.8157    -1.7028
C     -3.7492     1.3327    -2.8688
C     -5.0502     0.9787    -3.1086
C     -5.6844    -0.0004    -2.3264
C     -4.9644    -0.5924    -1.2777
C     -3.6928    -0.2277    -1.0225
C     -0.6787     2.2599    -2.3393
C      0.0856     1.0863    -2.9556
C      0.7221     1.1773    -4.2066
C      1.0887     0.0127    -4.8695
C      0.7076    -1.1891    -4.3240
C      0.1286    -1.2598    -3.0005
C     -0.1180    -2.5876    -2.4008
P     -1.4999    -3.4212    -3.2335
C     -1.1428    -5.0413    -3.8783
C     -1.2454    -6.1571    -3.0563
C     -1.3715    -7.4234    -3.6164
C     -1.3361    -7.5796    -4.9980
C     -1.1418    -6.4666    -5.8150
C     -1.0056    -5.2011    -5.2495
C     -2.9481    -2.6521    -4.0081
C     -4.2204    -2.9849    -3.5475
C     -5.3624    -2.5929    -4.2456
C     -5.2453    -1.7672    -5.3567
C     -3.9795    -1.4541    -5.8404
C     -2.8358    -1.8846    -5.1637
N      0.2568    -0.0849    -2.2855
H      0.5145     4.3234     1.2772
H      2.2182     4.6783     1.2520
H      1.2495     5.0084    -0.2058
H     -2.9363     1.4043     1.5135
H     -3.8392     3.0325     3.0886
H     -3.9243     5.4541     2.5507
H     -3.0638     6.2092     0.3395
H     -1.9950     4.6111    -1.2200
H     -3.3174     2.1169    -3.4898
H     -5.6073     1.4105    -3.9435
H     -6.7835    -0.2279    -2.4437
H     -5.4258    -1.3382    -0.6698
H     -3.1822    -0.6104    -0.1145
H     -1.3640     2.7526    -3.0866
H      0.0765     3.0448    -1.9941
H      1.0452     2.1240    -4.5733
H      1.6313     0.0414    -5.7680
H      0.6912    -2.0531    -4.9229
H      0.7952    -3.2281    -2.2505
H     -0.4672    -2.3845    -1.3683
H     -1.3458    -6.0274    -1.9828
H     -1.5309    -8.2740    -2.9706
H     -1.5055    -8.5541    -5.4399
H     -1.1185    -6.5765    -6.8948
H     -0.9075    -4.3326    -5.9005
H     -4.3508    -3.6022    -2.6679
H     -6.3535    -2.8767    -3.8864
H     -6.1274    -1.4307    -5.8844
H     -3.8707    -0.8426    -6.7231
H     -1.8623    -1.6841    -5.5883
73
{"conf": 40, "E": 145.86, "rms": -1.0, "geom": "OH", "total_charge": 0, "CA_charge": 1, "smiles": "C[C:1]#[5N:2]->[Mn+:3]1(<-[3H-:4])(<-[4C-:5]#[O+:6])(<-[6C-:7]#[O+:8])<-[1P:9]([c:10]2[cH:11][cH:12][cH:13][cH:14][cH:15]2)([c:16]2[cH:17][cH:18][cH:19][cH:20][cH:21]2)[CH2:22][c:23]2[cH:24][cH:25][cH:26][c:27]([CH2:28][P:29]([c:30]3[cH:31][cH:32][cH:33][cH:34][cH:35]3)[c:36]3[cH:37][cH:38][cH:39][cH:40][cH:41]3)[2n:42]->12", "smiles3D": "C([C:1]#[5N:2]->[Mn+:3]1(<-[3H-:4])(<-[4C-:5]#[O+:6])(<-[6C-:7]#[O+:8])<-[1P:9]([c:10]2[c:11]([H:46])[c:12]([H:47])[c:13]([H:48])[c:14]([H:49])[c:15]2[H:50])([c:16]2[c:17]([H:51])[c:18]([H:52])[c:19]([H:53])[c:20]([H:54])[c:21]2[H:55])[C:22]([H:56])([H:57])[c:23]2[c:24]([H:58])[c:25]([H:59])[c:26]([H:60])[c:27]([C:28]([P:29]([c:30]3[c:31]([H:63])[c:32]([H:64])[c:33]([H:65])[c:34]([H:66])[c:35]3[H:67])[c:36]3[c:37]([H:68])[c:38]([H:69])[c:39]([H:70])[c:40]([H:71])[c:41]3[H:72])([H:61])[H:62])[2n:42]->12)([H:43])([H:44])[H:45]", "smiles3Dx": "C([C:1]#[5N:2]->[Mn+:3]1(<-[3H-:4])(<-[4C-:5]#[O+:6])(<-[6C-:7]#[O+:8])<-[1P:9]([c:10]2[c:11]([H:46])[c:12]([H:47])[c:13]([H:48])[c:14]([H:49])[c:15]2[H:50])([c:16]2[c:17]([H:51])[c:18]([H:52])[c:19]([H:53])[c:20]([H:54])[c:21]2[H:55])[C:22]([H:56])([H:57])[c:23]2[c:24]([H:58])[c:25]([H:59])[c:26]([H:60])[c:27]([C:28]([P:29]([c:30]3[c:31]([H:63])[c:32]([H:64])[c:33]([H:65])[c:34]([H:66])[c:35]3[H:67])[c:36]3[c:37]([H:68])[c:38]([H:69])[c:39]([H:70])[c:40]([H:71])[c:41]3[H:72])([H:61])[H:62])[2n:42]->12)([H:43])([H:44])[H:45]", "dummies": []}
C     -1.1242     3.3447    -3.5105
C     -0.8059     2.3708    -2.4684
N     -0.5262     1.5468    -1.6015
Mn     0.0000     0.0000     0.0000
H      0.3968    -1.2282     1.3051
C     -1.9493    -1.1128    -0.4540
O     -2.9722    -1.7059    -0.6861
C     -1.1436     1.1740     1.6069
O     -1.7539     1.7823     2.4520
P      1.3323    -1.4954    -1.6472
C      1.6929    -0.8941    -3.2885
C      1.9083    -1.7906    -4.3483
C      2.1951    -1.3060    -5.6299
C      2.2840     0.0625    -5.8642
C      2.1177     0.9525    -4.8012
C      1.8503     0.4764    -3.5113
C      0.8019    -3.1971    -1.7963
C      1.5915    -4.2608    -1.3105
C      1.1305    -5.5765    -1.4186
C     -0.1011    -5.8409    -2.0186
C     -0.8671    -4.7969    -2.5386
C     -0.4246    -3.4768    -2.4167
C      2.8938    -1.4515    -0.7797
C      3.1948    -0.0244    -0.3189
C      4.5307     0.3992    -0.3480
C      4.8455     1.7078    -0.0374
C      3.8430     2.5821     0.3238
C      2.5154     2.1355     0.4306
C      1.4810     3.1184     0.8998
P      1.9265     3.7786     2.6185
C      0.2839     3.9628     3.4404
C     -0.7342     4.6802     2.7993
C     -1.9556     4.9044     3.4428
C     -2.1681     4.4122     4.7323
C     -1.1531     3.7124     5.3881
C      0.0699     3.4965     4.7454
C      2.6733     2.2946     3.4422
C      2.0229     1.0493     3.4766
C      2.6443    -0.0589     4.0638
C      3.9249     0.0700     4.6154
C      4.5704     1.3099     4.6008
C      3.9522     2.4136     4.0000
N      2.2007     0.8291     0.1329
H     -2.2046     3.6018    -3.4673
H     -0.5169     4.2590    -3.3561
H     -0.8837     2.9179    -4.4983
H      1.8635    -2.8595    -4.1991
H      2.3401    -2.0020    -6.4405
H      2.4985     0.4365    -6.8637
H      2.2037     2.0101    -4.9758
H      1.7756     1.1878    -2.7014
H      2.5588    -4.0985    -0.8589
H      1.7284    -6.3871    -1.0251
H     -0.4503    -6.8643    -2.0993
H     -1.8119    -5.0053    -3.0159
H     -1.0273    -2.6776    -2.8204
H      3.7049    -1.8204    -1.4449
H      2.8297    -2.1022     0.1128
H      5.3208    -0.2753    -0.6591
H      5.8740     2.0454    -0.0773
H      4.1036     3.6075     0.5540
H      1.4835     3.9924     0.2072
H      0.4782     2.6985     0.8350
H     -0.5718     5.0800     1.8170
H     -2.7437     5.4492     2.9340
H     -3.1148     4.5842     5.2248
H     -1.3110     3.3531     6.4018
H      0.8414     2.9773     5.2856
H      1.0409     0.9361     3.0529
H      2.1428    -1.0202     4.0705
H      4.4062    -0.7877     5.0687
H      5.5647     1.4096     5.0262
H      4.4662     3.3634     3.9759
73
{"conf": 41, "E": 150.11, "rms": -1.0, "geom": "OH", "total_charge": 0, "CA_charge": 1, "smiles": "C[C:1]#[5N:2]->[Mn+:3]1(<-[3H-:4])(<-[4C-:5]#[O+:6])(<-[6C-:7]#[O+:8])<-[1P:9]([c:10]2[cH:11][cH:12][cH:13][cH:14][cH:15]2)([c:16]2[cH:17][cH:18][cH:19][cH:20][cH:21]2)[CH2:22][c:23]2[cH:24][cH:25][cH:26][c:27]([CH2:28][P:29]([c:30]3[cH:31][cH:32][cH:33][cH:34][cH:35]3)[c:36]3[cH:37][cH:38][cH:39][cH:40][cH:41]3)[2n:42]->12", "smiles3D": "C([C:1]#[5N:2]->[Mn+:3]1(<-[3H-:4])(<-[4C-:5]#[O+:6])(<-[6C-:7]#[O+:8])<-[1P:9]([c:10]2[c:11]([H:46])[c:12]([H:47])[c:13]([H:48])[c:14]([H:49])[c:15]2[H:50])([c:16]2[c:17]([H:51])[c:18]([H:52])[c:19]([H:53])[c:20]([H:54])[c:21]2[H:55])[C:22]([H:56])([H:57])[c:23]2[c:24]([H:58])[c:25]([H:59])[c:26]([H:60])[c:27]([C:28]([P:29]([c:30]3[c:31]([H:63])[c:32]([H:64])[c:33]([H:65])[c:34]([H:66])[c:35]3[H:67])[c:36]3[c:37]([H:68])[c:38]([H:69])[c:39]([H:70])[c:40]([H:71])[c:41]3[H:72])([H:61])[H:62])[2n:42]->12)([H:43])([H:44])[H:45]", "smiles3Dx": "C([C:1]#[5N:2]->[Mn+:3]1(<-[3H-:4])(<-[4C-:5]#[O+:6])(<-[6C-:7]#[O+:8])<-[1P:9]([c:10]2[c:11]([H:46])[c:12]([H:47])[c:13]([H:48])[c:14]([H:49])[c:15]2[H:50])([c:16]2[c:17]([H:51])[c:18]([H:52])[c:19]([H:53])[c:20]([H:54])[c:21]2[H:55])[C:22]([H:56])([H:57])[c:23]2[c:24]([H:58])[c:25]([H:59])[c:26]([H:60])[c:27]([C:28]([P:29]([c:30]3[c:31]([H:63])[c:32]([H:64])[c:33]([H:65])[c:34]([H:66])[c:35]3[H:67])[c:36]3[c:37]([H:68])[c:38]([H:69])[c:39]([H:70])[c:40]([H:71])[c:41]3[H:72])([H:61])[H:62])[2n:42]->12)([H:43])([H:44])[H:45]", "dummies": []}
C     -4.1305     2.7707     0.0046
C     -2.9280     1.9421    -0.0191
N     -1.9104     1.2544    -0.0223
Mn     0.0000     0.0000     0.0000
H      1.5543    -0.9763     0.0004
C     -0.1316    -0.1773     2.2777
O     -0.1996    -0.2782     3.4779
C      1.2714     1.8781     0.3277
O      1.9312     2.8679     0.5235
P     -1.2937    -2.2310    -0.3217
C     -0.4089    -3.6961     0.1991
C     -0.7109    -4.9635    -0.3328
C     -0.0038    -6.0916     0.0955
C      0.9869    -5.9703     1.0689
C      1.2761    -4.7218     1.6184
C      0.5846    -3.5873     1.1796
C     -2.9355    -2.3632     0.3703
C     -3.3574    -1.4513     1.3499
C     -4.6309    -1.5688     1.9202
C     -5.4853    -2.6012     1.5195
C     -5.0696    -3.5140     0.5459
C     -3.8050    -3.3895    -0.0406
C     -1.4838    -2.3169    -2.0985
C     -0.4821    -1.4132    -2.8328
C     -0.1838    -1.7484    -4.1577
C      0.3966    -0.8166    -4.9978
C      0.5768     0.4770    -4.5469
C      0.3091     0.8076    -3.2020
C      0.1311     2.2643    -2.8281
P      1.1106     3.4974    -3.8747
C      1.1872     4.9563    -2.7415
C      2.3979     5.6370    -2.5118
C      2.4240     6.7709    -1.6930
C      1.2388     7.2476    -1.1228
C      0.0261     6.5993    -1.3806
C     -0.0002     5.4601    -2.1874
C      2.8341     2.8280    -3.8559
C      3.5560     2.7890    -5.0578
C      4.8806     2.3387    -5.0690
C      5.4843     1.9230    -3.8766
C      4.7720     1.9646    -2.6757
C      3.4502     2.4174    -2.6657
N     -0.0880    -0.1850    -2.3366
H     -4.5364     2.8816    -1.0215
H     -3.8754     3.7713     0.4042
H     -4.8934     2.3019     0.6592
H     -1.4789    -5.0956    -1.0762
H     -0.2326    -7.0609    -0.3232
H      1.5234    -6.8443     1.4059
H      2.0392    -4.6276     2.3772
H      0.8214    -2.6306     1.6148
H     -2.7103    -0.6515     1.6728
H     -4.9557    -0.8603     2.6687
H     -6.4654    -2.6950     1.9652
H     -5.7330    -4.3134     0.2389
H     -3.5125    -4.0920    -0.8046
H     -1.3467    -3.3608    -2.4349
H     -2.5138    -1.9921    -2.3671
H     -0.4626    -2.7162    -4.5561
H      0.6006    -1.0714    -6.0308
H      0.8691     1.2193    -5.2722
H     -0.9454     2.5083    -2.9504
H      0.3597     2.4367    -1.7824
H      3.3187     5.2994    -2.9620
H      3.3583     7.2808    -1.5012
H      1.2593     8.1281    -0.4944
H     -0.8919     6.9851    -0.9541
H     -0.9475     4.9770    -2.3907
H      3.0951     3.1137    -5.9802
H      5.4361     2.3136    -6.0002
H      6.5104     1.5832    -3.8817
H      5.2443     1.6516    -1.7513
H      2.9182     2.4676    -1.7344
