# Supplementary material for: MACE: Automated Assessment of Stereochemistry of Transition Metal Complexes and Its Applications in Computational Catalysis
Source: J Chem Theory Comput. 2024 Feb 16;20(5):2313–20. doi: 10.1021/acs.jctc.3c01313 (PMC10938507; doi:10.1021/acs.jctc.3c01313)
Supplement: Supplementary file 3 — ct3c01313_si_003.zip [file ct3c01313_si_003.zip › structures/screening/mace_MeCN/Mn_PNpyP_Ph_bi_2.xyz]

73
{"conf": 0, "E": 146.26, "rms": -1.0, "geom": "OH", "total_charge": 0, "CA_charge": 1, "smiles": "C[C:1]#[4N:2]->[Mn+:3]1(<-[3H-:4])(<-[5C-:5]#[O+:6])(<-[6C-:7]#[O+:8])<-[1P:9]([c:10]2[cH:11][cH:12][cH:13][cH:14][cH:15]2)([c:16]2[cH:17][cH:18][cH:19][cH:20][cH:21]2)[CH2:22][c:23]2[cH:24][cH:25][cH:26][c:27]([CH2:28][P:29]([c:30]3[cH:31][cH:32][cH:33][cH:34][cH:35]3)[c:36]3[cH:37][cH:38][cH:39][cH:40][cH:41]3)[2n:42]->12", "smiles3D": "C([C:1]#[4N:2]->[Mn+:3]1(<-[3H-:4])(<-[5C-:5]#[O+:6])(<-[6C-:7]#[O+:8])<-[1P:9]([c:10]2[c:11]([H:46])[c:12]([H:47])[c:13]([H:48])[c:14]([H:49])[c:15]2[H:50])([c:16]2[c:17]([H:51])[c:18]([H:52])[c:19]([H:53])[c:20]([H:54])[c:21]2[H:55])[C:22]([H:56])([H:57])[c:23]2[c:24]([H:58])[c:25]([H:59])[c:26]([H:60])[c:27]([C:28]([P:29]([c:30]3[c:31]([H:63])[c:32]([H:64])[c:33]([H:65])[c:34]([H:66])[c:35]3[H:67])[c:36]3[c:37]([H:68])[c:38]([H:69])[c:39]([H:70])[c:40]([H:71])[c:41]3[H:72])([H:61])[H:62])[2n:42]->12)([H:43])([H:44])[H:45]", "smiles3Dx": "C([C:1]#[4N:2]->[Mn+:3]1(<-[3H-:4])(<-[5C-:5]#[O+:6])(<-[6C-:7]#[O+:8])<-[1P:9]([c:10]2[c:11]([H:46])[c:12]([H:47])[c:13]([H:48])[c:14]([H:49])[c:15]2[H:50])([c:16]2[c:17]([H:51])[c:18]([H:52])[c:19]([H:53])[c:20]([H:54])[c:21]2[H:55])[C:22]([H:56])([H:57])[c:23]2[c:24]([H:58])[c:25]([H:59])[c:26]([H:60])[c:27]([C:28]([P:29]([c:30]3[c:31]([H:63])[c:32]([H:64])[c:33]([H:65])[c:34]([H:66])[c:35]3[H:67])[c:36]3[c:37]([H:68])[c:38]([H:69])[c:39]([H:70])[c:40]([H:71])[c:41]3[H:72])([H:61])[H:62])[2n:42]->12)([H:43])([H:44])[H:45]", "dummies": []}
C     -2.5123    -3.1328     2.9566
C     -1.7464    -2.2149     2.1152
N     -1.1254    -1.4328     1.3982
Mn     0.0000     0.0000     0.0000
H      1.6096    -0.5712     0.6743
C     -1.9987     0.7669    -0.7886
O     -3.0545     1.1836    -1.1978
C     -0.1185     1.6619     1.5808
O     -0.1826     2.5101     2.4332
P      0.0497    -1.7272    -1.9390
C     -1.2725    -2.9262    -2.0276
C     -1.0040    -4.2860    -1.7966
C     -2.0470    -5.2155    -1.7634
C     -3.3578    -4.7962    -1.9710
C     -3.6379    -3.4483    -2.1850
C     -2.6030    -2.5108    -2.1987
C      1.5805    -2.5724    -2.3005
C      1.7787    -3.1426    -3.5689
C      3.0048    -3.7304    -3.8850
C      4.0180    -3.8075    -2.9245
C      3.8082    -3.2800    -1.6457
C      2.5901    -2.6722    -1.3289
C     -0.1660    -0.5591    -3.2795
C      0.7381     0.6504    -3.0434
C      1.2859     1.2938    -4.1571
C      2.2343     2.2846    -3.9976
C      2.6638     2.6086    -2.7182
C      2.0543     2.0161    -1.5963
C      2.6248     2.3046    -0.2323
P      2.7467     4.1612     0.0818
C      0.9873     4.6510     0.4173
C      0.6171     5.2756     1.6205
C     -0.7097     5.6556     1.8392
C     -1.6675     5.4510     0.8434
C     -1.3002     4.8758    -0.3753
C      0.0254     4.4876    -0.5942
C      3.5970     4.3019     1.7192
C      4.1749     5.5374     2.0557
C      4.8215     5.7011     3.2846
C      4.9043     4.6275     4.1763
C      4.3328     3.3955     3.8487
C      3.6764     3.2298     2.6289
N      1.0539     1.0932    -1.7725
H     -3.4229    -3.4486     2.4043
H     -1.8953    -4.0248     3.1997
H     -2.8158    -2.6181     3.8946
H      0.0019    -4.6331    -1.6282
H     -1.8364    -6.2559    -1.5841
H     -4.1672    -5.5104    -1.9486
H     -4.6603    -3.1162    -2.3189
H     -2.8467    -1.4639    -2.3336
H      1.0028    -3.1025    -4.3250
H      3.1838    -4.1215    -4.8791
H      4.9725    -4.2543    -3.1679
H      4.5870    -3.3315    -0.8997
H      2.4353    -2.2949    -0.3287
H      0.0898    -1.0436    -4.2447
H     -1.2224    -0.2188    -3.3208
H      1.0141     0.9859    -5.1493
H      2.6989     2.7389    -4.8632
H      3.4841     3.3089    -2.5995
H      2.0575     1.7910     0.5501
H      3.6563     1.8863    -0.1848
H      1.3444     5.4501     2.3995
H     -0.9910     6.1153     2.7718
H     -2.6879     5.7599     1.0038
H     -2.0378     4.7262    -1.1536
H      0.2985     4.0653    -1.5589
H      4.1119     6.3829     1.3792
H      5.2671     6.6511     3.5534
H      5.3997     4.7416     5.1286
H      4.3923     2.5582     4.5313
H      3.2386     2.2745     2.3962
73
{"conf": 1, "E": 272.49, "rms": -1.0, "geom": "OH", "total_charge": 0, "CA_charge": 1, "smiles": "C[C:1]#[4N:2]->[Mn+:3]1(<-[3H-:4])(<-[5C-:5]#[O+:6])(<-[6C-:7]#[O+:8])<-[1P:9]([c:10]2[cH:11][cH:12][cH:13][cH:14][cH:15]2)([c:16]2[cH:17][cH:18][cH:19][cH:20][cH:21]2)[CH2:22][c:23]2[cH:24][cH:25][cH:26][c:27]([CH2:28][P:29]([c:30]3[cH:31][cH:32][cH:33][cH:34][cH:35]3)[c:36]3[cH:37][cH:38][cH:39][cH:40][cH:41]3)[2n:42]->12", "smiles3D": "C([C:1]#[4N:2]->[Mn+:3]1(<-[3H-:4])(<-[5C-:5]#[O+:6])(<-[6C-:7]#[O+:8])<-[1P:9]([c:10]2[c:11]([H:46])[c:12]([H:47])[c:13]([H:48])[c:14]([H:49])[c:15]2[H:50])([c:16]2[c:17]([H:51])[c:18]([H:52])[c:19]([H:53])[c:20]([H:54])[c:21]2[H:55])[C:22]([H:56])([H:57])[c:23]2[c:24]([H:58])[c:25]([H:59])[c:26]([H:60])[c:27]([C:28]([P:29]([c:30]3[c:31]([H:63])[c:32]([H:64])[c:33]([H:65])[c:34]([H:66])[c:35]3[H:67])[c:36]3[c:37]([H:68])[c:38]([H:69])[c:39]([H:70])[c:40]([H:71])[c:41]3[H:72])([H:61])[H:62])[2n:42]->12)([H:43])([H:44])[H:45]", "smiles3Dx": "C([C:1]#[4N:2]->[Mn+:3]1(<-[3H-:4])(<-[5C-:5]#[O+:6])(<-[6C-:7]#[O+:8])<-[1P:9]([c:10]2[c:11]([H:46])[c:12]([H:47])[c:13]([H:48])[c:14]([H:49])[c:15]2[H:50])([c:16]2[c:17]([H:51])[c:18]([H:52])[c:19]([H:53])[c:20]([H:54])[c:21]2[H:55])[C:22]([H:56])([H:57])[c:23]2[c:24]([H:58])[c:25]([H:59])[c:26]([H:60])[c:27]([C:28]([P:29]([c:30]3[c:31]([H:63])[c:32]([H:64])[c:33]([H:65])[c:34]([H:66])[c:35]3[H:67])[c:36]3[c:37]([H:68])[c:38]([H:69])[c:39]([H:70])[c:40]([H:71])[c:41]3[H:72])([H:61])[H:62])[2n:42]->12)([H:43])([H:44])[H:45]", "dummies": []}
C     -3.3048    -2.6914     1.8165
C     -2.0034    -2.3825     1.2515
N     -1.0326    -1.7163     0.8849
Mn     0.0000     0.0000     0.0000
H      1.5004    -0.9950    -0.2074
C     -1.8218     1.1274     0.7378
O     -2.7067     1.6625     1.3749
C      0.6938     0.5102     2.0909
O      1.0124     0.7976     3.2080
P     -0.9738    -0.4441    -2.2943
C      0.0447    -1.6857    -3.0815
C      0.0701    -2.9988    -2.6092
C      1.1502    -3.8385    -2.8991
C      2.1670    -3.4039    -3.7565
C      2.0985    -2.1567    -4.2966
C      1.0049    -1.2990    -4.0823
C     -2.6996    -0.8913    -2.6113
C     -3.1844    -1.1428    -3.8946
C     -4.5223    -1.4807    -4.0928
C     -5.3839    -1.5753    -2.9970
C     -4.9051    -1.3007    -1.7480
C     -3.6188    -0.9601    -1.4849
C     -0.6543     1.1523    -3.0013
C      0.6151     1.6656    -2.4834
C      1.6967     2.0586    -3.2897
C      2.7153     2.8612    -2.6921
C      2.5330     3.2751    -1.3735
C      1.5602     2.7399    -0.6242
C      0.9540     3.5481     0.5432
P      2.1765     4.1494     1.7955
C      3.4584     2.8803     2.1965
C      3.4436     2.1408     3.3908
C      4.3848     1.1170     3.5794
C      5.2453     0.7674     2.5376
C      5.3667     1.5937     1.4328
C      4.4580     2.6307     1.2523
C      1.2454     4.4975     3.3476
C     -0.0820     4.0688     3.6193
C     -0.7407     4.5551     4.7373
C     -0.1492     5.5017     5.5753
C      1.1814     5.8657     5.3326
C      1.8535     5.3545     4.2510
N      0.7502     1.7871    -1.1348
H     -3.7476    -1.7200     2.0648
H     -3.9975    -3.1243     1.1305
H     -3.3020    -3.2542     2.7503
H     -0.6950    -3.3391    -1.9064
H      1.1725    -4.8277    -2.4843
H      3.0471    -4.0164    -3.8466
H      2.9079    -1.7760    -4.8881
H      0.9627    -0.3438    -4.5275
H     -2.4758    -1.0355    -4.6877
H     -4.8355    -1.7176    -5.0658
H     -6.3745    -1.9102    -3.1777
H     -5.6085    -1.3451    -0.9058
H     -3.2688    -0.6400    -0.5104
H     -1.5176     1.8340    -2.7688
H     -0.6144     0.9606    -4.1032
H      1.6862     1.9089    -4.3170
H      3.5478     3.0586    -3.2380
H      3.1781     4.0544    -1.0430
H      0.1696     2.9274     1.0562
H      0.4344     4.4295     0.0791
H      2.7775     2.4035     4.1870
H      4.3155     0.4857     4.4503
H      5.9244    -0.0648     2.6567
H      6.1164     1.4051     0.6721
H      4.6454     3.3246     0.4292
H     -0.5870     3.3921     2.9459
H     -1.7711     4.2640     4.9427
H     -0.6786     5.9364     6.4142
H      1.6689     6.5657     5.9916
H      2.8937     5.6250     4.0917
73
{"conf": 2, "E": 133.99, "rms": -1.0, "geom": "OH", "total_charge": 0, "CA_charge": 1, "smiles": "C[C:1]#[4N:2]->[Mn+:3]1(<-[3H-:4])(<-[5C-:5]#[O+:6])(<-[6C-:7]#[O+:8])<-[1P:9]([c:10]2[cH:11][cH:12][cH:13][cH:14][cH:15]2)([c:16]2[cH:17][cH:18][cH:19][cH:20][cH:21]2)[CH2:22][c:23]2[cH:24][cH:25][cH:26][c:27]([CH2:28][P:29]([c:30]3[cH:31][cH:32][cH:33][cH:34][cH:35]3)[c:36]3[cH:37][cH:38][cH:39][cH:40][cH:41]3)[2n:42]->12", "smiles3D": "C([C:1]#[4N:2]->[Mn+:3]1(<-[3H-:4])(<-[5C-:5]#[O+:6])(<-[6C-:7]#[O+:8])<-[1P:9]([c:10]2[c:11]([H:46])[c:12]([H:47])[c:13]([H:48])[c:14]([H:49])[c:15]2[H:50])([c:16]2[c:17]([H:51])[c:18]([H:52])[c:19]([H:53])[c:20]([H:54])[c:21]2[H:55])[C:22]([H:56])([H:57])[c:23]2[c:24]([H:58])[c:25]([H:59])[c:26]([H:60])[c:27]([C:28]([P:29]([c:30]3[c:31]([H:63])[c:32]([H:64])[c:33]([H:65])[c:34]([H:66])[c:35]3[H:67])[c:36]3[c:37]([H:68])[c:38]([H:69])[c:39]([H:70])[c:40]([H:71])[c:41]3[H:72])([H:61])[H:62])[2n:42]->12)([H:43])([H:44])[H:45]", "smiles3Dx": "C([C:1]#[4N:2]->[Mn+:3]1(<-[3H-:4])(<-[5C-:5]#[O+:6])(<-[6C-:7]#[O+:8])<-[1P:9]([c:10]2[c:11]([H:46])[c:12]([H:47])[c:13]([H:48])[c:14]([H:49])[c:15]2[H:50])([c:16]2[c:17]([H:51])[c:18]([H:52])[c:19]([H:53])[c:20]([H:54])[c:21]2[H:55])[C:22]([H:56])([H:57])[c:23]2[c:24]([H:58])[c:25]([H:59])[c:26]([H:60])[c:27]([C:28]([P:29]([c:30]3[c:31]([H:63])[c:32]([H:64])[c:33]([H:65])[c:34]([H:66])[c:35]3[H:67])[c:36]3[c:37]([H:68])[c:38]([H:69])[c:39]([H:70])[c:40]([H:71])[c:41]3[H:72])([H:61])[H:62])[2n:42]->12)([H:43])([H:44])[H:45]", "dummies": []}
C     -4.6599    -1.7334     0.2566
C     -3.2940    -1.2168     0.1845
N     -2.1448    -0.7870     0.1227
Mn     0.0000     0.0000     0.0000
H      0.4259    -0.8996     1.5467
C     -0.5349     1.1157    -1.9250
O     -0.8161     1.7024    -2.9399
C     -0.6663     1.8355     1.2003
O     -1.0263     2.7980     1.8325
P      0.7208    -2.0418    -1.4120
C      0.1125    -2.0879    -3.0911
C      0.7088    -1.2961    -4.0856
C      0.2096    -1.3160    -5.3918
C     -0.8958    -2.1106    -5.7084
C     -1.5122    -2.8769    -4.7158
C     -1.0147    -2.8630    -3.4089
C      0.4474    -3.6605    -0.7171
C      0.9759    -4.7967    -1.3483
C      0.7484    -6.0668    -0.8095
C     -0.0063    -6.2067     0.3593
C     -0.5378    -5.0764     0.9879
C     -0.3087    -3.8047     0.4533
C      2.4951    -1.8617    -1.4989
C      2.9332    -0.4094    -1.2660
C      4.1699    -0.0262    -1.8054
C      4.7471     1.1769    -1.4423
C      4.1326     1.9618    -0.4845
C      2.9045     1.5659     0.0694
C      2.4032     2.3045     1.2763
P      2.1343     1.1265     2.7127
C      3.8136     0.3568     2.7476
C      3.9512    -0.9911     2.3889
C      5.2198    -1.5758     2.3246
C      6.3569    -0.8158     2.6160
C      6.2268     0.5330     2.9608
C      4.9597     1.1220     3.0195
C      2.2020     2.2531     4.1790
C      2.7091     1.7796     5.3993
C      2.7249     2.6078     6.5258
C      2.2142     3.9066     6.4464
C      1.6740     4.3721     5.2450
C      1.6567     3.5458     4.1169
N      2.2683     0.4428    -0.4022
H     -5.3781    -0.9065     0.0787
H     -4.7991    -2.5181    -0.5160
H     -4.8379    -2.1693     1.2613
H      1.5510    -0.6567    -3.8564
H      0.6750    -0.7093    -6.1568
H     -1.2834    -2.1228    -6.7191
H     -2.3769    -3.4816    -4.9585
H     -1.5155    -3.4502    -2.6490
H      1.5576    -4.6995    -2.2566
H      1.1578    -6.9423    -1.2970
H     -0.1809    -7.1898     0.7771
H     -1.1167    -5.1840     1.8966
H     -0.7275    -2.9397     0.9494
H      2.8471    -2.2060    -2.4946
H      2.9599    -2.5010    -0.7185
H      4.7054    -0.6832    -2.4793
H      5.7085     1.4652    -1.8481
H      4.6383     2.8543    -0.1377
H      1.5169     2.8998     1.0116
H      3.1559     3.0522     1.6087
H      3.0775    -1.5835     2.1430
H      5.3223    -2.6175     2.0446
H      7.3390    -1.2692     2.5659
H      7.1083     1.1241     3.1748
H      4.8750     2.1732     3.2641
H      3.0925     0.7697     5.4787
H      3.1222     2.2396     7.4629
H      2.2232     4.5459     7.3200
H      1.2612     5.3714     5.1893
H      1.2188     3.9182     3.2018
73
{"conf": 3, "E": 135.43, "rms": -1.0, "geom": "OH", "total_charge": 0, "CA_charge": 1, "smiles": "C[C:1]#[4N:2]->[Mn+:3]1(<-[3H-:4])(<-[5C-:5]#[O+:6])(<-[6C-:7]#[O+:8])<-[1P:9]([c:10]2[cH:11][cH:12][cH:13][cH:14][cH:15]2)([c:16]2[cH:17][cH:18][cH:19][cH:20][cH:21]2)[CH2:22][c:23]2[cH:24][cH:25][cH:26][c:27]([CH2:28][P:29]([c:30]3[cH:31][cH:32][cH:33][cH:34][cH:35]3)[c:36]3[cH:37][cH:38][cH:39][cH:40][cH:41]3)[2n:42]->12", "smiles3D": "C([C:1]#[4N:2]->[Mn+:3]1(<-[3H-:4])(<-[5C-:5]#[O+:6])(<-[6C-:7]#[O+:8])<-[1P:9]([c:10]2[c:11]([H:46])[c:12]([H:47])[c:13]([H:48])[c:14]([H:49])[c:15]2[H:50])([c:16]2[c:17]([H:51])[c:18]([H:52])[c:19]([H:53])[c:20]([H:54])[c:21]2[H:55])[C:22]([H:56])([H:57])[c:23]2[c:24]([H:58])[c:25]([H:59])[c:26]([H:60])[c:27]([C:28]([P:29]([c:30]3[c:31]([H:63])[c:32]([H:64])[c:33]([H:65])[c:34]([H:66])[c:35]3[H:67])[c:36]3[c:37]([H:68])[c:38]([H:69])[c:39]([H:70])[c:40]([H:71])[c:41]3[H:72])([H:61])[H:62])[2n:42]->12)([H:43])([H:44])[H:45]", "smiles3Dx": "C([C:1]#[4N:2]->[Mn+:3]1(<-[3H-:4])(<-[5C-:5]#[O+:6])(<-[6C-:7]#[O+:8])<-[1P:9]([c:10]2[c:11]([H:46])[c:12]([H:47])[c:13]([H:48])[c:14]([H:49])[c:15]2[H:50])([c:16]2[c:17]([H:51])[c:18]([H:52])[c:19]([H:53])[c:20]([H:54])[c:21]2[H:55])[C:22]([H:56])([H:57])[c:23]2[c:24]([H:58])[c:25]([H:59])[c:26]([H:60])[c:27]([C:28]([P:29]([c:30]3[c:31]([H:63])[c:32]([H:64])[c:33]([H:65])[c:34]([H:66])[c:35]3[H:67])[c:36]3[c:37]([H:68])[c:38]([H:69])[c:39]([H:70])[c:40]([H:71])[c:41]3[H:72])([H:61])[H:62])[2n:42]->12)([H:43])([H:44])[H:45]", "dummies": []}
C      3.6447     0.0498    -3.3970
C      2.5777     0.0396    -2.3928
N      1.6824     0.0294    -1.5536
Mn     0.0000     0.0000     0.0000
H     -0.8903    -1.2725    -0.9819
C      1.0888     1.6113     1.2066
O      1.6680     2.4640     1.8352
C     -1.1265     1.6028    -1.1905
O     -1.7150     2.4510    -1.8130
P      1.1419    -1.8963     1.3542
C      2.7859    -1.5838     1.9952
C      3.8888    -2.3109     1.5177
C      5.1613    -2.0773     2.0382
C      5.3491    -1.1077     3.0283
C      4.2659    -0.3586     3.4855
C      2.9878    -0.5851     2.9652
C      1.1815    -3.5058     0.5808
C      0.9868    -3.6235    -0.8029
C      1.0174    -4.8812    -1.4093
C      1.2642    -6.0230    -0.6452
C      1.4953    -5.9097     0.7284
C      1.4581    -4.6537     1.3419
C      0.0555    -2.0726     2.7713
C     -1.3268    -1.4756     2.5041
C     -2.4151    -2.0001     3.2199
C     -3.6608    -1.3944     3.1452
C     -3.7903    -0.1971     2.4557
C     -2.6683     0.3718     1.8273
C     -2.7189     1.8049     1.3685
P     -3.4891     2.9104     2.6791
C     -2.3335     2.5382     4.0754
C     -2.8174     1.8343     5.1863
C     -1.9526     1.4612     6.2176
C     -0.5961     1.7935     6.1422
C     -0.1062     2.5031     5.0456
C     -0.9734     2.8729     4.0136
C     -2.9547     4.6080     2.1832
C     -2.7376     5.5842     3.1693
C     -2.3998     6.8926     2.8064
C     -2.3012     7.2424     1.4560
C     -2.5468     6.2814     0.4694
C     -2.8810     4.9716     0.8299
N     -1.5065    -0.3434     1.7366
H      3.3759     0.7526    -4.2119
H      4.5953     0.3784    -2.9295
H      3.7741    -0.9717    -3.8146
H      3.7763    -3.0522     0.7422
H      6.0036    -2.6590     1.6861
H      6.3320    -0.9360     3.4326
H      4.4169     0.4052     4.2427
H      2.1626     0.0139     3.3183
H      0.8183    -2.7487    -1.4133
H      0.8548    -4.9710    -2.4743
H      1.2917    -6.9950    -1.1201
H      1.7107    -6.7882     1.3212
H      1.6696    -4.5782     2.3990
H     -0.0513    -3.1498     3.0184
H      0.4986    -1.5535     3.6466
H     -2.2908    -2.8702     3.8463
H     -4.5038    -1.8218     3.6760
H     -4.7452     0.3106     2.4633
H     -3.3167     1.8721     0.4367
H     -1.6904     2.1779     1.1995
H     -3.8553     1.5515     5.2335
H     -2.3264     0.8989     7.0609
H      0.0690     1.5096     6.9424
H      0.9488     2.7561     4.9894
H     -0.5721     3.3990     3.1607
H     -2.8348     5.3329     4.2189
H     -2.2244     7.6415     3.5702
H     -2.0391     8.2550     1.1721
H     -2.4896     6.5557    -0.5759
H     -3.1018     4.2483     0.0562
73
{"conf": 4, "E": 326.9, "rms": -1.0, "geom": "OH", "total_charge": 0, "CA_charge": 1, "smiles": "C[C:1]#[4N:2]->[Mn+:3]1(<-[3H-:4])(<-[5C-:5]#[O+:6])(<-[6C-:7]#[O+:8])<-[1P:9]([c:10]2[cH:11][cH:12][cH:13][cH:14][cH:15]2)([c:16]2[cH:17][cH:18][cH:19][cH:20][cH:21]2)[CH2:22][c:23]2[cH:24][cH:25][cH:26][c:27]([CH2:28][P:29]([c:30]3[cH:31][cH:32][cH:33][cH:34][cH:35]3)[c:36]3[cH:37][cH:38][cH:39][cH:40][cH:41]3)[2n:42]->12", "smiles3D": "C([C:1]#[4N:2]->[Mn+:3]1(<-[3H-:4])(<-[5C-:5]#[O+:6])(<-[6C-:7]#[O+:8])<-[1P:9]([c:10]2[c:11]([H:46])[c:12]([H:47])[c:13]([H:48])[c:14]([H:49])[c:15]2[H:50])([c:16]2[c:17]([H:51])[c:18]([H:52])[c:19]([H:53])[c:20]([H:54])[c:21]2[H:55])[C:22]([H:56])([H:57])[c:23]2[c:24]([H:58])[c:25]([H:59])[c:26]([H:60])[c:27]([C:28]([P:29]([c:30]3[c:31]([H:63])[c:32]([H:64])[c:33]([H:65])[c:34]([H:66])[c:35]3[H:67])[c:36]3[c:37]([H:68])[c:38]([H:69])[c:39]([H:70])[c:40]([H:71])[c:41]3[H:72])([H:61])[H:62])[2n:42]->12)([H:43])([H:44])[H:45]", "smiles3Dx": "C([C:1]#[4N:2]->[Mn+:3]1(<-[3H-:4])(<-[5C-:5]#[O+:6])(<-[6C-:7]#[O+:8])<-[1P:9]([c:10]2[c:11]([H:46])[c:12]([H:47])[c:13]([H:48])[c:14]([H:49])[c:15]2[H:50])([c:16]2[c:17]([H:51])[c:18]([H:52])[c:19]([H:53])[c:20]([H:54])[c:21]2[H:55])[C:22]([H:56])([H:57])[c:23]2[c:24]([H:58])[c:25]([H:59])[c:26]([H:60])[c:27]([C:28]([P:29]([c:30]3[c:31]([H:63])[c:32]([H:64])[c:33]([H:65])[c:34]([H:66])[c:35]3[H:67])[c:36]3[c:37]([H:68])[c:38]([H:69])[c:39]([H:70])[c:40]([H:71])[c:41]3[H:72])([H:61])[H:62])[2n:42]->12)([H:43])([H:44])[H:45]", "dummies": []}
C      0.3098    -4.0470     2.8825
C      0.2198    -2.8538     2.0418
N      0.1428    -1.8542     1.3326
Mn     0.0000     0.0000     0.0000
H     -1.5275    -0.8367    -0.5994
C      1.8615     1.0488     0.8340
O      2.8413     1.5992     1.2749
C     -0.4093     0.5080     2.2007
O     -0.5901     0.7379     3.3708
P     -1.9862     1.6040     0.7785
C     -3.4797     0.8270     1.3806
C     -3.4657    -0.5203     1.7684
C     -4.6349    -1.1308     2.2353
C     -5.8260    -0.4032     2.2996
C     -5.8532     0.9330     1.8904
C     -4.6875     1.5460     1.4239
C     -1.6248     3.0254     1.8157
C     -0.5666     3.8812     1.4711
C     -0.2682     4.9904     2.2676
C     -1.0147     5.2456     3.4197
C     -2.0541     4.3865     3.7830
C     -2.3571     3.2766     2.9898
C     -2.4870     2.3546    -0.7530
C     -1.2677     2.6012    -1.5891
C     -1.2932     3.6359    -2.5363
C     -0.2084     3.8259    -3.3812
C      0.8725     2.9576    -3.3131
C      0.8643     1.9115    -2.3830
C      1.9900     0.9143    -2.3788
P      1.3430    -0.8115    -2.0355
C      2.8478    -1.8657    -1.8141
C      4.1358    -1.4285    -2.1743
C      5.2411    -2.2641    -1.9820
C      5.0686    -3.5375    -1.4309
C      3.7895    -3.9803    -1.0771
C      2.6827    -3.1484    -1.2711
C      0.7798    -1.2839    -3.7244
C     -0.5933    -1.3961    -3.9775
C     -1.0487    -1.7039    -5.2618
C     -0.1331    -1.8927    -6.3001
C      1.2365    -1.7735    -6.0566
C      1.6941    -1.4668    -4.7738
N     -0.1630     1.7910    -1.4893
H      1.2614    -4.5757     2.6727
H      0.2828    -3.7474     3.9507
H     -0.5453    -4.7193     2.6644
H     -2.5588    -1.1040     1.7091
H     -4.6149    -2.1675     2.5422
H     -6.7274    -0.8752     2.6622
H     -6.7773     1.4930     1.9384
H     -4.7234     2.5835     1.1132
H      0.0334     3.6901     0.5930
H      0.5443     5.6498     1.9912
H     -0.7828     6.1051     4.0353
H     -2.6237     4.5806     4.6834
H     -3.1459     2.6157     3.3158
H     -3.0073     3.3136    -0.5419
H     -3.1734     1.6723    -1.2938
H     -2.1536     4.2871    -2.6252
H     -0.2210     4.6231    -4.1122
H      1.6984     3.0810    -4.0023
H      2.5104     0.9156    -3.3590
H      2.7346     1.2043    -1.6134
H      4.2956    -0.4525    -2.6062
H      6.2311    -1.9231    -2.2598
H      5.9257    -4.1808    -1.2781
H      3.6565    -4.9676    -0.6508
H      1.6960    -3.4999    -0.9912
H     -1.3088    -1.2397    -3.1818
H     -2.1087    -1.7935    -5.4537
H     -0.4847    -2.1282    -7.2946
H      1.9448    -1.9154    -6.8618
H      2.7554    -1.3687    -4.6059
73
{"conf": 5, "E": 307.44, "rms": -1.0, "geom": "OH", "total_charge": 0, "CA_charge": 1, "smiles": "C[C:1]#[4N:2]->[Mn+:3]1(<-[3H-:4])(<-[5C-:5]#[O+:6])(<-[6C-:7]#[O+:8])<-[1P:9]([c:10]2[cH:11][cH:12][cH:13][cH:14][cH:15]2)([c:16]2[cH:17][cH:18][cH:19][cH:20][cH:21]2)[CH2:22][c:23]2[cH:24][cH:25][cH:26][c:27]([CH2:28][P:29]([c:30]3[cH:31][cH:32][cH:33][cH:34][cH:35]3)[c:36]3[cH:37][cH:38][cH:39][cH:40][cH:41]3)[2n:42]->12", "smiles3D": "C([C:1]#[4N:2]->[Mn+:3]1(<-[3H-:4])(<-[5C-:5]#[O+:6])(<-[6C-:7]#[O+:8])<-[1P:9]([c:10]2[c:11]([H:46])[c:12]([H:47])[c:13]([H:48])[c:14]([H:49])[c:15]2[H:50])([c:16]2[c:17]([H:51])[c:18]([H:52])[c:19]([H:53])[c:20]([H:54])[c:21]2[H:55])[C:22]([H:56])([H:57])[c:23]2[c:24]([H:58])[c:25]([H:59])[c:26]([H:60])[c:27]([C:28]([P:29]([c:30]3[c:31]([H:63])[c:32]([H:64])[c:33]([H:65])[c:34]([H:66])[c:35]3[H:67])[c:36]3[c:37]([H:68])[c:38]([H:69])[c:39]([H:70])[c:40]([H:71])[c:41]3[H:72])([H:61])[H:62])[2n:42]->12)([H:43])([H:44])[H:45]", "smiles3Dx": "C([C:1]#[4N:2]->[Mn+:3]1(<-[3H-:4])(<-[5C-:5]#[O+:6])(<-[6C-:7]#[O+:8])<-[1P:9]([c:10]2[c:11]([H:46])[c:12]([H:47])[c:13]([H:48])[c:14]([H:49])[c:15]2[H:50])([c:16]2[c:17]([H:51])[c:18]([H:52])[c:19]([H:53])[c:20]([H:54])[c:21]2[H:55])[C:22]([H:56])([H:57])[c:23]2[c:24]([H:58])[c:25]([H:59])[c:26]([H:60])[c:27]([C:28]([P:29]([c:30]3[c:31]([H:63])[c:32]([H:64])[c:33]([H:65])[c:34]([H:66])[c:35]3[H:67])[c:36]3[c:37]([H:68])[c:38]([H:69])[c:39]([H:70])[c:40]([H:71])[c:41]3[H:72])([H:61])[H:62])[2n:42]->12)([H:43])([H:44])[H:45]", "dummies": []}
C     -3.0585     3.4965     0.0546
C     -2.5205     2.0397    -0.2419
N     -1.8367     1.0618    -0.2521
Mn     0.0000     0.0000     0.0000
H     -0.4093    -0.6764    -1.5871
C     -0.0133     1.0627     1.8240
O      0.0859     1.6993     2.8149
C     -0.6892    -1.8680     0.9016
O     -0.9717    -2.9274     1.4066
P      1.3269     1.9223    -1.0873
C      0.5137     3.3961    -1.4672
C     -0.4411     3.3262    -2.4745
C     -1.1128     4.4898    -2.9755
C     -0.8491     5.7329    -2.4416
C      0.1815     5.8154    -1.4878
C      0.8558     4.6205    -1.0402
C      2.2435     1.3815    -2.4961
C      1.6309     0.6873    -3.4516
C      2.2622     0.3858    -4.7222
C      3.5684     0.7327    -4.9381
C      4.1850     1.5925    -4.0290
C      3.4732     1.9356    -2.8339
C      2.5465     2.0786     0.2453
C      2.9266     0.6120     0.6268
C      4.1456     0.3115     1.2196
C      4.5269    -0.9701     1.3889
C      4.0073    -1.8434     0.4760
C      2.7091    -1.6023    -0.1177
C      2.0138    -2.7052    -0.7551
P      3.0947    -3.5155    -2.0430
C      2.4971    -3.0243    -3.7576
C      1.1459    -2.8271    -4.1229
C      0.7655    -2.6935    -5.4735
C      1.7224    -2.8189    -6.4829
C      3.0387    -3.0747    -6.1503
C      3.4148    -3.1615    -4.8028
C      2.5352    -5.2773    -2.1219
C      3.0701    -6.0325    -3.1368
C      2.4510    -7.2159    -3.5912
C      1.2094    -7.5583    -3.1107
C      0.6831    -6.8688    -2.0291
C      1.3352    -5.7166    -1.5577
N      2.1249    -0.4516     0.2145
H     -2.3768     3.9197     0.7606
H     -4.0098     3.6024     0.5316
H     -3.0331     4.2665    -0.7356
H     -0.7717     2.4353    -2.9087
H     -1.9682     4.3692    -3.6499
H     -1.3589     6.6147    -2.8181
H      0.4570     6.8115    -1.1562
H      1.6141     4.8158    -0.2723
H      0.5839     0.4337    -3.3974
H      1.7053    -0.1706    -5.4346
H      4.0230     0.5150    -5.9306
H      5.2075     1.9368    -4.2340
H      4.0832     2.6231    -2.1514
H      2.1324     2.5741     1.1704
H      3.4043     2.6172    -0.1529
H      4.5777     1.0415     1.8610
H      5.4604    -1.2268     1.9064
H      4.4353    -2.8235     0.3242
H      1.1012    -2.3941    -1.2697
H      1.6665    -3.4432    -0.0119
H      0.3600    -2.7801    -3.3952
H     -0.2202    -2.3367    -5.7315
H      1.4468    -2.6530    -7.5169
H      3.7628    -3.2878    -6.9295
H      4.4374    -3.4287    -4.5865
H      4.0032    -5.7331    -3.5743
H      2.8701    -7.6937    -4.4669
H      0.6552    -8.3711    -3.5502
H     -0.1907    -7.1944    -1.5528
H      0.8869    -5.2056    -0.7438
73
{"conf": 6, "E": 144.09, "rms": -1.0, "geom": "OH", "total_charge": 0, "CA_charge": 1, "smiles": "C[C:1]#[4N:2]->[Mn+:3]1(<-[3H-:4])(<-[5C-:5]#[O+:6])(<-[6C-:7]#[O+:8])<-[1P:9]([c:10]2[cH:11][cH:12][cH:13][cH:14][cH:15]2)([c:16]2[cH:17][cH:18][cH:19][cH:20][cH:21]2)[CH2:22][c:23]2[cH:24][cH:25][cH:26][c:27]([CH2:28][P:29]([c:30]3[cH:31][cH:32][cH:33][cH:34][cH:35]3)[c:36]3[cH:37][cH:38][cH:39][cH:40][cH:41]3)[2n:42]->12", "smiles3D": "C([C:1]#[4N:2]->[Mn+:3]1(<-[3H-:4])(<-[5C-:5]#[O+:6])(<-[6C-:7]#[O+:8])<-[1P:9]([c:10]2[c:11]([H:46])[c:12]([H:47])[c:13]([H:48])[c:14]([H:49])[c:15]2[H:50])([c:16]2[c:17]([H:51])[c:18]([H:52])[c:19]([H:53])[c:20]([H:54])[c:21]2[H:55])[C:22]([H:56])([H:57])[c:23]2[c:24]([H:58])[c:25]([H:59])[c:26]([H:60])[c:27]([C:28]([P:29]([c:30]3[c:31]([H:63])[c:32]([H:64])[c:33]([H:65])[c:34]([H:66])[c:35]3[H:67])[c:36]3[c:37]([H:68])[c:38]([H:69])[c:39]([H:70])[c:40]([H:71])[c:41]3[H:72])([H:61])[H:62])[2n:42]->12)([H:43])([H:44])[H:45]", "smiles3Dx": "C([C:1]#[4N:2]->[Mn+:3]1(<-[3H-:4])(<-[5C-:5]#[O+:6])(<-[6C-:7]#[O+:8])<-[1P:9]([c:10]2[c:11]([H:46])[c:12]([H:47])[c:13]([H:48])[c:14]([H:49])[c:15]2[H:50])([c:16]2[c:17]([H:51])[c:18]([H:52])[c:19]([H:53])[c:20]([H:54])[c:21]2[H:55])[C:22]([H:56])([H:57])[c:23]2[c:24]([H:58])[c:25]([H:59])[c:26]([H:60])[c:27]([C:28]([P:29]([c:30]3[c:31]([H:63])[c:32]([H:64])[c:33]([H:65])[c:34]([H:66])[c:35]3[H:67])[c:36]3[c:37]([H:68])[c:38]([H:69])[c:39]([H:70])[c:40]([H:71])[c:41]3[H:72])([H:61])[H:62])[2n:42]->12)([H:43])([H:44])[H:45]", "dummies": []}
C      4.9307     0.5218     0.4733
C      3.4841     0.3646     0.3373
N      2.2690     0.2389     0.2161
Mn     0.0000     0.0000     0.0000
H     -0.2521     0.9364     1.5607
C      0.3295    -1.2027    -1.9244
O      0.5045    -1.8393    -2.9337
C      0.0772    -2.0041     1.1131
O      0.1204    -3.0554     1.6999
P     -0.2984     2.0962    -1.5074
C     -0.7747     3.6302    -0.7375
C     -0.4777     3.8539     0.6133
C     -0.8006     5.0765     1.2085
C     -1.4095     6.0814     0.4538
C     -1.6772     5.8747    -0.9025
C     -1.3532     4.6569    -1.5019
C      1.0127     2.5054    -2.6458
C      0.7541     2.7306    -4.0097
C      1.7948     3.0786    -4.8742
C      3.0949     3.2230    -4.3860
C      3.3586     3.0244    -3.0276
C      2.3158     2.6852    -2.1577
C     -1.7108     1.5297    -2.4632
C     -2.6808     0.7360    -1.5848
C     -4.0221     0.6583    -1.9805
C     -4.9567     0.0820    -1.1328
C     -4.5680    -0.3531     0.1305
C     -3.2060    -0.2933     0.5009
C     -2.7914    -0.4359     1.9511
P     -4.1304    -0.9047     3.1792
C     -3.0811    -1.0855     4.6865
C     -3.2772    -0.2112     5.7643
C     -2.4645    -0.3002     6.8994
C     -1.4510    -1.2629     6.9617
C     -1.2464    -2.1338     5.8868
C     -2.0596    -2.0490     4.7529
C     -4.5403    -2.6762     2.8412
C     -5.5939    -3.2607     3.5594
C     -5.9412    -4.5973     3.3464
C     -5.2266    -5.3660     2.4221
C     -4.1686    -4.7944     1.7096
C     -3.8229    -3.4561     1.9170
N     -2.2794     0.1025    -0.4300
H      5.3917    -0.4609     0.6994
H      5.3500     0.9153    -0.4762
H      5.1438     1.2322     1.2974
H      0.0313     3.1021     1.1935
H     -0.5714     5.2476     2.2504
H     -1.6649     7.0260     0.9108
H     -2.1254     6.6607    -1.4948
H     -1.5308     4.5308    -2.5646
H     -0.2411     2.6575    -4.4180
H      1.5973     3.2328    -5.9221
H      3.8987     3.4912    -5.0569
H      4.3659     3.1482    -2.6451
H      2.5224     2.5764    -1.1002
H     -1.3542     0.8690    -3.2808
H     -2.2372     2.3984    -2.9030
H     -4.3461     1.0752    -2.9256
H     -6.0004     0.0379    -1.4246
H     -5.3421    -0.6943     0.8018
H     -1.9772    -1.1548     2.0608
H     -2.4115     0.5506     2.2836
H     -4.0580     0.5390     5.7214
H     -2.6223     0.3732     7.7352
H     -0.8263    -1.3320     7.8433
H     -0.4622    -2.8780     5.9368
H     -1.8851    -2.7268     3.9283
H     -6.1461    -2.6751     4.2841
H     -6.7626    -5.0349     3.9007
H     -5.4925    -6.4045     2.2652
H     -3.6160    -5.3952     0.9984
H     -3.0032    -3.0494     1.3468
73
{"conf": 7, "E": 256.12, "rms": -1.0, "geom": "OH", "total_charge": 0, "CA_charge": 1, "smiles": "C[C:1]#[4N:2]->[Mn+:3]1(<-[3H-:4])(<-[5C-:5]#[O+:6])(<-[6C-:7]#[O+:8])<-[1P:9]([c:10]2[cH:11][cH:12][cH:13][cH:14][cH:15]2)([c:16]2[cH:17][cH:18][cH:19][cH:20][cH:21]2)[CH2:22][c:23]2[cH:24][cH:25][cH:26][c:27]([CH2:28][P:29]([c:30]3[cH:31][cH:32][cH:33][cH:34][cH:35]3)[c:36]3[cH:37][cH:38][cH:39][cH:40][cH:41]3)[2n:42]->12", "smiles3D": "C([C:1]#[4N:2]->[Mn+:3]1(<-[3H-:4])(<-[5C-:5]#[O+:6])(<-[6C-:7]#[O+:8])<-[1P:9]([c:10]2[c:11]([H:46])[c:12]([H:47])[c:13]([H:48])[c:14]([H:49])[c:15]2[H:50])([c:16]2[c:17]([H:51])[c:18]([H:52])[c:19]([H:53])[c:20]([H:54])[c:21]2[H:55])[C:22]([H:56])([H:57])[c:23]2[c:24]([H:58])[c:25]([H:59])[c:26]([H:60])[c:27]([C:28]([P:29]([c:30]3[c:31]([H:63])[c:32]([H:64])[c:33]([H:65])[c:34]([H:66])[c:35]3[H:67])[c:36]3[c:37]([H:68])[c:38]([H:69])[c:39]([H:70])[c:40]([H:71])[c:41]3[H:72])([H:61])[H:62])[2n:42]->12)([H:43])([H:44])[H:45]", "smiles3Dx": "C([C:1]#[4N:2]->[Mn+:3]1(<-[3H-:4])(<-[5C-:5]#[O+:6])(<-[6C-:7]#[O+:8])<-[1P:9]([c:10]2[c:11]([H:46])[c:12]([H:47])[c:13]([H:48])[c:14]([H:49])[c:15]2[H:50])([c:16]2[c:17]([H:51])[c:18]([H:52])[c:19]([H:53])[c:20]([H:54])[c:21]2[H:55])[C:22]([H:56])([H:57])[c:23]2[c:24]([H:58])[c:25]([H:59])[c:26]([H:60])[c:27]([C:28]([P:29]([c:30]3[c:31]([H:63])[c:32]([H:64])[c:33]([H:65])[c:34]([H:66])[c:35]3[H:67])[c:36]3[c:37]([H:68])[c:38]([H:69])[c:39]([H:70])[c:40]([H:71])[c:41]3[H:72])([H:61])[H:62])[2n:42]->12)([H:43])([H:44])[H:45]", "dummies": []}
C     -4.3859    -0.3188    -1.8139
C     -3.0596    -0.7630    -1.3741
N     -1.9585    -0.7490    -0.7861
Mn     0.0000     0.0000     0.0000
H      0.9689    -0.7885    -1.2701
C     -1.3054     0.8310     1.6395
O     -2.1053     1.3227     2.3973
C      0.4036    -1.6482     1.4731
O      0.9428    -2.4367     2.2811
P     -0.3592     2.1726    -1.4460
C     -1.7891     2.3555    -2.5006
C     -2.8867     3.2382    -2.2290
C     -3.9765     3.2795    -3.0714
C     -4.0360     2.4869    -4.2144
C     -2.9595     1.6773    -4.5157
C     -1.8823     1.5896    -3.6976
C      1.0344     2.4528    -2.5406
C      1.5770     3.7733    -2.7908
C      2.7051     3.9076    -3.5981
C      3.3480     2.7890    -4.1289
C      2.7350     1.5285    -3.9580
C      1.6022     1.3891    -3.2276
C     -0.2235     3.3429    -0.1270
C      0.9361     2.8772     0.7499
C      1.5001     3.6595     1.7451
C      2.7316     3.2515     2.2965
C      3.4496     2.2210     1.6740
C      2.7638     1.3773     0.7679
C      3.4933     0.2356     0.0776
P      5.3168     0.5756    -0.1766
C      5.9923    -0.9668     0.5354
C      5.7746    -1.1838     1.8924
C      5.9427    -2.4503     2.4297
C      6.3079    -3.5175     1.6097
C      6.5845    -3.2896     0.2631
C      6.4866    -2.0082    -0.2560
C      5.6466     0.3930    -1.9842
C      5.1215    -0.6226    -2.8105
C      5.6730    -0.8258    -4.0847
C      6.6813     0.0169    -4.5538
C      7.1907     1.0172    -3.7339
C      6.6775     1.1932    -2.4587
N      1.4688     1.6078     0.6323
H     -5.2346    -0.8165    -1.3762
H     -4.5252    -0.2692    -2.8354
H     -4.5364     0.7233    -1.4305
H     -2.8209     3.9161    -1.3660
H     -4.8252     3.8960    -2.8301
H     -4.9062     2.5004    -4.8699
H     -2.9739     1.0653    -5.4002
H     -1.0417     0.9224    -3.9349
H      1.1143     4.6467    -2.3774
H      3.1128     4.9211    -3.7978
H      4.2201     2.9033    -4.7939
H      3.2040     0.6859    -4.4134
H      1.0861     0.4202    -3.2075
H     -0.0417     4.3590    -0.5765
H     -1.1486     3.3820     0.4983
H      0.9050     4.4047     2.2209
H      3.1431     3.8125     3.1502
H      4.4443     2.0854     1.9302
H      3.2774    -0.6859     0.6540
H      3.0609     0.1158    -0.9375
H      5.4474    -0.3668     2.5265
H      5.7647    -2.6071     3.4817
H      6.3064    -4.5269     1.9923
H      6.8839    -4.0980    -0.3840
H      6.7688    -1.8448    -1.2789
H      4.3596    -1.3064    -2.4468
H      5.3300    -1.6529    -4.7008
H      7.0822    -0.1176    -5.5412
H      7.9889     1.6577    -4.0767
H      7.1340     1.9251    -1.7977
73
{"conf": 8, "E": 138.59, "rms": -1.0, "geom": "OH", "total_charge": 0, "CA_charge": 1, "smiles": "C[C:1]#[4N:2]->[Mn+:3]1(<-[3H-:4])(<-[5C-:5]#[O+:6])(<-[6C-:7]#[O+:8])<-[1P:9]([c:10]2[cH:11][cH:12][cH:13][cH:14][cH:15]2)([c:16]2[cH:17][cH:18][cH:19][cH:20][cH:21]2)[CH2:22][c:23]2[cH:24][cH:25][cH:26][c:27]([CH2:28][P:29]([c:30]3[cH:31][cH:32][cH:33][cH:34][cH:35]3)[c:36]3[cH:37][cH:38][cH:39][cH:40][cH:41]3)[2n:42]->12", "smiles3D": "C([C:1]#[4N:2]->[Mn+:3]1(<-[3H-:4])(<-[5C-:5]#[O+:6])(<-[6C-:7]#[O+:8])<-[1P:9]([c:10]2[c:11]([H:46])[c:12]([H:47])[c:13]([H:48])[c:14]([H:49])[c:15]2[H:50])([c:16]2[c:17]([H:51])[c:18]([H:52])[c:19]([H:53])[c:20]([H:54])[c:21]2[H:55])[C:22]([H:56])([H:57])[c:23]2[c:24]([H:58])[c:25]([H:59])[c:26]([H:60])[c:27]([C:28]([P:29]([c:30]3[c:31]([H:63])[c:32]([H:64])[c:33]([H:65])[c:34]([H:66])[c:35]3[H:67])[c:36]3[c:37]([H:68])[c:38]([H:69])[c:39]([H:70])[c:40]([H:71])[c:41]3[H:72])([H:61])[H:62])[2n:42]->12)([H:43])([H:44])[H:45]", "smiles3Dx": "C([C:1]#[4N:2]->[Mn+:3]1(<-[3H-:4])(<-[5C-:5]#[O+:6])(<-[6C-:7]#[O+:8])<-[1P:9]([c:10]2[c:11]([H:46])[c:12]([H:47])[c:13]([H:48])[c:14]([H:49])[c:15]2[H:50])([c:16]2[c:17]([H:51])[c:18]([H:52])[c:19]([H:53])[c:20]([H:54])[c:21]2[H:55])[C:22]([H:56])([H:57])[c:23]2[c:24]([H:58])[c:25]([H:59])[c:26]([H:60])[c:27]([C:28]([P:29]([c:30]3[c:31]([H:63])[c:32]([H:64])[c:33]([H:65])[c:34]([H:66])[c:35]3[H:67])[c:36]3[c:37]([H:68])[c:38]([H:69])[c:39]([H:70])[c:40]([H:71])[c:41]3[H:72])([H:61])[H:62])[2n:42]->12)([H:43])([H:44])[H:45]", "dummies": []}
C      4.1575    -2.7325     0.1934
C      2.9348    -1.9321     0.1426
N      1.9079    -1.2585     0.0974
Mn     0.0000     0.0000     0.0000
H      0.6637     1.1153     1.3041
C     -0.7818    -1.3923    -1.6475
O     -1.1971    -2.1197    -2.5150
C     -0.9147    -1.2637     1.6843
O     -1.3795    -1.9348     2.5714
P      0.9901     1.6105    -1.7540
C      0.7167     1.1629    -3.4623
C     -0.5278     1.4015    -4.0718
C     -0.7546     0.9945    -5.3901
C      0.2490     0.3317    -6.1003
C      1.4792     0.0693    -5.4912
C      1.7121     0.4744    -4.1740
C      2.6950     2.1063    -1.5898
C      3.2985     2.9013    -2.5770
C      4.6313     3.2980    -2.4389
C      5.3604     2.9220    -1.3071
C      4.7555     2.1510    -0.3096
C      3.4235     1.7466    -0.4479
C      0.0455     3.0912    -1.4241
C     -1.3677     2.7633    -0.9188
C     -2.3341     3.7711    -1.0210
C     -3.6610     3.4925    -0.7470
C     -4.0280     2.1979    -0.4226
C     -3.0467     1.2009    -0.2668
C     -3.4857    -0.2393    -0.2226
P     -5.0135    -0.5410     0.8330
C     -4.3552    -0.6374     2.5601
C     -3.4958     0.3607     3.0455
C     -3.0410     0.3187     4.3673
C     -3.4663    -0.7018     5.2222
C     -4.3617    -1.6704     4.7626
C     -4.8166    -1.6307     3.4411
C     -5.2813    -2.3088     0.3733
C     -4.3201    -3.2923     0.6613
C     -4.5316    -4.6173     0.2704
C     -5.6934    -4.9650    -0.4264
C     -6.6449    -3.9858    -0.7329
C     -6.4392    -2.6610    -0.3351
N     -1.7200     1.5250    -0.4144
H      5.0299    -2.0652     0.3513
H      4.0889    -3.4612     1.0262
H      4.2792    -3.2788    -0.7641
H     -1.3332     1.8811    -3.5346
H     -1.7155     1.1805    -5.8573
H      0.0690     0.0084    -7.1175
H      2.2466    -0.4637    -6.0360
H      2.6628     0.2394    -3.7103
H      2.7420     3.2136    -3.4519
H      5.0973     3.9012    -3.2070
H      6.3908     3.2339    -1.1992
H      5.3175     1.8708     0.5723
H      2.9624     1.1688     0.3396
H     -0.0220     3.6915    -2.3570
H      0.5711     3.6900    -0.6511
H     -2.0613     4.7608    -1.3646
H     -4.4144     4.2623    -0.8647
H     -5.0820     1.9709    -0.3397
H     -3.7315    -0.5391    -1.2627
H     -2.6868    -0.9024     0.1049
H     -3.1726     1.1691     2.4063
H     -2.3646     1.0831     4.7289
H     -3.1165    -0.7328     6.2441
H     -4.7140    -2.4441     5.4332
H     -5.5345    -2.3700     3.1113
H     -3.4142    -3.0368     1.1913
H     -3.7955    -5.3748     0.5053
H     -5.8533    -5.9906    -0.7331
H     -7.5380    -4.2535    -1.2814
H     -7.1757    -1.9084    -0.5857
73
{"conf": 9, "E": 149.72, "rms": -1.0, "geom": "OH", "total_charge": 0, "CA_charge": 1, "smiles": "C[C:1]#[4N:2]->[Mn+:3]1(<-[3H-:4])(<-[5C-:5]#[O+:6])(<-[6C-:7]#[O+:8])<-[1P:9]([c:10]2[cH:11][cH:12][cH:13][cH:14][cH:15]2)([c:16]2[cH:17][cH:18][cH:19][cH:20][cH:21]2)[CH2:22][c:23]2[cH:24][cH:25][cH:26][c:27]([CH2:28][P:29]([c:30]3[cH:31][cH:32][cH:33][cH:34][cH:35]3)[c:36]3[cH:37][cH:38][cH:39][cH:40][cH:41]3)[2n:42]->12", "smiles3D": "C([C:1]#[4N:2]->[Mn+:3]1(<-[3H-:4])(<-[5C-:5]#[O+:6])(<-[6C-:7]#[O+:8])<-[1P:9]([c:10]2[c:11]([H:46])[c:12]([H:47])[c:13]([H:48])[c:14]([H:49])[c:15]2[H:50])([c:16]2[c:17]([H:51])[c:18]([H:52])[c:19]([H:53])[c:20]([H:54])[c:21]2[H:55])[C:22]([H:56])([H:57])[c:23]2[c:24]([H:58])[c:25]([H:59])[c:26]([H:60])[c:27]([C:28]([P:29]([c:30]3[c:31]([H:63])[c:32]([H:64])[c:33]([H:65])[c:34]([H:66])[c:35]3[H:67])[c:36]3[c:37]([H:68])[c:38]([H:69])[c:39]([H:70])[c:40]([H:71])[c:41]3[H:72])([H:61])[H:62])[2n:42]->12)([H:43])([H:44])[H:45]", "smiles3Dx": "C([C:1]#[4N:2]->[Mn+:3]1(<-[3H-:4])(<-[5C-:5]#[O+:6])(<-[6C-:7]#[O+:8])<-[1P:9]([c:10]2[c:11]([H:46])[c:12]([H:47])[c:13]([H:48])[c:14]([H:49])[c:15]2[H:50])([c:16]2[c:17]([H:51])[c:18]([H:52])[c:19]([H:53])[c:20]([H:54])[c:21]2[H:55])[C:22]([H:56])([H:57])[c:23]2[c:24]([H:58])[c:25]([H:59])[c:26]([H:60])[c:27]([C:28]([P:29]([c:30]3[c:31]([H:63])[c:32]([H:64])[c:33]([H:65])[c:34]([H:66])[c:35]3[H:67])[c:36]3[c:37]([H:68])[c:38]([H:69])[c:39]([H:70])[c:40]([H:71])[c:41]3[H:72])([H:61])[H:62])[2n:42]->12)([H:43])([H:44])[H:45]", "dummies": []}
C     -1.9290     0.5024     4.5651
C     -1.3667     0.3476     3.2233
N     -0.8900     0.2261     2.0978
Mn     0.0000     0.0000     0.0000
H     -1.4167     0.9229    -0.7245
C      1.7612    -1.1674     0.8848
O      2.6892    -1.7849     1.3417
C     -1.0924    -2.0043    -0.2519
O     -1.6689    -3.0552    -0.3812
P      1.3910     2.1847     0.2248
C      2.7765     2.1330     1.3503
C      2.7022     2.7759     2.5985
C      3.7979     2.7464     3.4706
C      4.9640     2.0641     3.1111
C      5.0318     1.4003     1.8831
C      3.9419     1.4269     1.0093
C      0.5206     3.7066     0.5416
C     -0.7946     3.6765     1.0223
C     -1.4499     4.8706     1.3391
C     -0.7968     6.0944     1.1707
C      0.5141     6.1285     0.6864
C      1.1742     4.9376     0.3749
C      2.0907     2.3641    -1.4108
C      2.1567     1.0094    -2.1182
C      3.2279     0.7559    -2.9874
C      3.2502    -0.4202    -3.7290
C      2.1411    -1.2563    -3.7180
C      1.0245    -0.9093    -2.9459
C     -0.3092    -1.5541    -3.2214
P     -1.0197    -1.1783    -4.9304
C     -1.1970     0.6640    -4.9465
C     -0.0950     1.5232    -4.8083
C     -0.2845     2.9061    -4.7382
C     -1.5730     3.4429    -4.8166
C     -2.6732     2.5928    -4.9641
C     -2.4860     1.2084    -5.0254
C      0.2557    -1.6815    -6.1727
C      0.6293    -3.0325    -6.2403
C      1.6379    -3.4464    -7.1153
C      2.2569    -2.5152    -7.9531
C      1.8523    -1.1785    -7.9345
C      0.8440    -0.7628    -7.0578
N      1.1311     0.0953    -2.0257
H     -1.1057     0.6423     5.2930
H     -2.5095    -0.4047     4.8317
H     -2.5951     1.3881     4.5851
H      1.8081     3.3030     2.9001
H      3.7415     3.2542     4.4262
H      5.8078     2.0443     3.7867
H      5.9321     0.8633     1.6087
H      4.0143     0.9026     0.0665
H     -1.3076     2.7364     1.1610
H     -2.4614     4.8455     1.7230
H     -1.3047     7.0181     1.4282
H      1.0202     7.0787     0.5654
H      2.1956     4.9745     0.0177
H      3.1070     2.8023    -1.3289
H      1.4535     3.0456    -2.0057
H      4.0537     1.4524    -3.0701
H      4.0993    -0.6528    -4.3581
H      2.1496    -2.1436    -4.3296
H     -0.2399    -2.6533    -3.0818
H     -1.0656    -1.1373    -2.5381
H      0.9078     1.1303    -4.7655
H      0.5678     3.5646    -4.6272
H     -1.7203     4.5131    -4.7620
H     -3.6725     3.0074    -5.0270
H     -3.3470     0.5598    -5.1249
H      0.1674    -3.7595    -5.5807
H      1.9470    -4.4820    -7.1332
H      3.0460    -2.8319    -8.6227
H      2.3187    -0.4624    -8.5981
H      0.5354     0.2716    -7.0748
73
{"conf": 10, "E": 143.98, "rms": -1.0, "geom": "OH", "total_charge": 0, "CA_charge": 1, "smiles": "C[C:1]#[4N:2]->[Mn+:3]1(<-[3H-:4])(<-[5C-:5]#[O+:6])(<-[6C-:7]#[O+:8])<-[1P:9]([c:10]2[cH:11][cH:12][cH:13][cH:14][cH:15]2)([c:16]2[cH:17][cH:18][cH:19][cH:20][cH:21]2)[CH2:22][c:23]2[cH:24][cH:25][cH:26][c:27]([CH2:28][P:29]([c:30]3[cH:31][cH:32][cH:33][cH:34][cH:35]3)[c:36]3[cH:37][cH:38][cH:39][cH:40][cH:41]3)[2n:42]->12", "smiles3D": "C([C:1]#[4N:2]->[Mn+:3]1(<-[3H-:4])(<-[5C-:5]#[O+:6])(<-[6C-:7]#[O+:8])<-[1P:9]([c:10]2[c:11]([H:46])[c:12]([H:47])[c:13]([H:48])[c:14]([H:49])[c:15]2[H:50])([c:16]2[c:17]([H:51])[c:18]([H:52])[c:19]([H:53])[c:20]([H:54])[c:21]2[H:55])[C:22]([H:56])([H:57])[c:23]2[c:24]([H:58])[c:25]([H:59])[c:26]([H:60])[c:27]([C:28]([P:29]([c:30]3[c:31]([H:63])[c:32]([H:64])[c:33]([H:65])[c:34]([H:66])[c:35]3[H:67])[c:36]3[c:37]([H:68])[c:38]([H:69])[c:39]([H:70])[c:40]([H:71])[c:41]3[H:72])([H:61])[H:62])[2n:42]->12)([H:43])([H:44])[H:45]", "smiles3Dx": "C([C:1]#[4N:2]->[Mn+:3]1(<-[3H-:4])(<-[5C-:5]#[O+:6])(<-[6C-:7]#[O+:8])<-[1P:9]([c:10]2[c:11]([H:46])[c:12]([H:47])[c:13]([H:48])[c:14]([H:49])[c:15]2[H:50])([c:16]2[c:17]([H:51])[c:18]([H:52])[c:19]([H:53])[c:20]([H:54])[c:21]2[H:55])[C:22]([H:56])([H:57])[c:23]2[c:24]([H:58])[c:25]([H:59])[c:26]([H:60])[c:27]([C:28]([P:29]([c:30]3[c:31]([H:63])[c:32]([H:64])[c:33]([H:65])[c:34]([H:66])[c:35]3[H:67])[c:36]3[c:37]([H:68])[c:38]([H:69])[c:39]([H:70])[c:40]([H:71])[c:41]3[H:72])([H:61])[H:62])[2n:42]->12)([H:43])([H:44])[H:45]", "dummies": []}
C     -2.6460    -0.5343     4.1766
C     -1.8403    -0.3576     2.9674
N     -1.1841    -0.2137     1.9401
Mn     0.0000     0.0000     0.0000
H      1.5156     0.3639     0.9505
C     -1.9316    -0.4266    -1.1657
O     -2.9476    -0.6400    -1.7799
C     -0.5048     2.2347    -0.1834
O     -0.7721     3.4050    -0.2868
P      0.5238    -2.5385    -0.1095
C     -0.6967    -3.6250     0.6198
C     -1.9544    -3.8044     0.0145
C     -2.9425    -4.5583     0.6604
C     -2.7110    -5.0883     1.9368
C     -1.4868    -4.8623     2.5685
C     -0.4756    -4.1453     1.9109
C      2.1330    -3.1387     0.3878
C      2.4235    -4.5123     0.3221
C      3.7003    -4.9790     0.6526
C      4.6973    -4.0833     1.0441
C      4.4199    -2.7144     1.1008
C      3.1409    -2.2512     0.7710
C      0.5094    -2.7563    -1.8881
C      1.1397    -1.5337    -2.5709
C      1.6652    -1.6869    -3.8563
C      2.3285    -0.6246    -4.4578
C      2.5118     0.5605    -3.7640
C      1.9889     0.6915    -2.4711
C      2.5776     1.7273    -1.5648
P      4.1000     0.9793    -0.7629
C      4.6317     2.2330     0.4834
C      4.7841     1.8298     1.8121
C      5.2192     2.7359     2.7833
C      5.5241     4.0512     2.4231
C      5.3686     4.4647     1.0921
C      4.9042     3.5653     0.1297
C      5.4523     1.0459    -2.0232
C      6.4130     0.0268    -2.0156
C      7.4584     0.0328    -2.9427
C      7.5579     1.0648    -3.8746
C      6.6154     2.0938    -3.8789
C      5.5694     2.0934    -2.9512
N      1.1971    -0.2997    -1.9564
H     -1.9831    -0.5718     5.0749
H     -3.3408     0.3286     4.2834
H     -3.2387    -1.4690     4.1048
H     -2.1883    -3.3709    -0.9461
H     -3.9111    -4.6927     0.1922
H     -3.4983    -5.6359     2.4454
H     -1.3030    -5.2697     3.5626
H      0.4542    -3.9590     2.4364
H      1.6731    -5.2195     0.0046
H      3.9186    -6.0364     0.5968
H      5.6828    -4.4460     1.3004
H      5.1927    -2.0098     1.3895
H      2.9554    -1.2006     0.8168
H     -0.5254    -2.8689    -2.2565
H      1.0796    -3.6757    -2.1400
H      1.5777    -2.6305    -4.3891
H      2.7687    -0.7531    -5.4441
H      3.1456     1.3263    -4.1937
H      2.8024     2.6697    -2.1140
H      1.8810     1.9887    -0.7600
H      4.5649     0.8120     2.0991
H      5.3323     2.4103     3.8122
H      5.8928     4.7444     3.1711
H      5.6139     5.4848     0.8151
H      4.7784     3.9110    -0.8817
H      6.3289    -0.7879    -1.3031
H      8.1868    -0.7693    -2.9355
H      8.3712     1.0710    -4.5880
H      6.7028     2.8992    -4.5898
H      4.8596     2.9068    -2.9744
73
{"conf": 11, "E": 138.88, "rms": -1.0, "geom": "OH", "total_charge": 0, "CA_charge": 1, "smiles": "C[C:1]#[4N:2]->[Mn+:3]1(<-[3H-:4])(<-[5C-:5]#[O+:6])(<-[6C-:7]#[O+:8])<-[1P:9]([c:10]2[cH:11][cH:12][cH:13][cH:14][cH:15]2)([c:16]2[cH:17][cH:18][cH:19][cH:20][cH:21]2)[CH2:22][c:23]2[cH:24][cH:25][cH:26][c:27]([CH2:28][P:29]([c:30]3[cH:31][cH:32][cH:33][cH:34][cH:35]3)[c:36]3[cH:37][cH:38][cH:39][cH:40][cH:41]3)[2n:42]->12", "smiles3D": "C([C:1]#[4N:2]->[Mn+:3]1(<-[3H-:4])(<-[5C-:5]#[O+:6])(<-[6C-:7]#[O+:8])<-[1P:9]([c:10]2[c:11]([H:46])[c:12]([H:47])[c:13]([H:48])[c:14]([H:49])[c:15]2[H:50])([c:16]2[c:17]([H:51])[c:18]([H:52])[c:19]([H:53])[c:20]([H:54])[c:21]2[H:55])[C:22]([H:56])([H:57])[c:23]2[c:24]([H:58])[c:25]([H:59])[c:26]([H:60])[c:27]([C:28]([P:29]([c:30]3[c:31]([H:63])[c:32]([H:64])[c:33]([H:65])[c:34]([H:66])[c:35]3[H:67])[c:36]3[c:37]([H:68])[c:38]([H:69])[c:39]([H:70])[c:40]([H:71])[c:41]3[H:72])([H:61])[H:62])[2n:42]->12)([H:43])([H:44])[H:45]", "smiles3Dx": "C([C:1]#[4N:2]->[Mn+:3]1(<-[3H-:4])(<-[5C-:5]#[O+:6])(<-[6C-:7]#[O+:8])<-[1P:9]([c:10]2[c:11]([H:46])[c:12]([H:47])[c:13]([H:48])[c:14]([H:49])[c:15]2[H:50])([c:16]2[c:17]([H:51])[c:18]([H:52])[c:19]([H:53])[c:20]([H:54])[c:21]2[H:55])[C:22]([H:56])([H:57])[c:23]2[c:24]([H:58])[c:25]([H:59])[c:26]([H:60])[c:27]([C:28]([P:29]([c:30]3[c:31]([H:63])[c:32]([H:64])[c:33]([H:65])[c:34]([H:66])[c:35]3[H:67])[c:36]3[c:37]([H:68])[c:38]([H:69])[c:39]([H:70])[c:40]([H:71])[c:41]3[H:72])([H:61])[H:62])[2n:42]->12)([H:43])([H:44])[H:45]", "dummies": []}
C     -4.6762    -1.1554    -1.2574
C     -3.3037    -0.8061    -0.8952
N     -2.1496    -0.5219    -0.5851
Mn     0.0000     0.0000     0.0000
H     -0.5892     0.5055     1.6533
C      0.7002    -0.6098    -2.0915
O      1.0703    -0.9358    -3.1922
C     -0.2489     2.1311    -0.8078
O     -0.3812     3.2523    -1.2315
P      0.6100    -2.4028     0.7873
C      0.5122    -2.7729     2.5305
C      1.2082    -3.8695     3.0655
C      1.1239    -4.1524     4.4321
C      0.3312    -3.3589     5.2666
C     -0.3924    -2.2907     4.7317
C     -0.3117    -2.0060     3.3658
C     -0.1498    -3.7815    -0.0550
C      0.6256    -4.8336    -0.5746
C      0.0050    -5.9087    -1.2169
C     -1.3871    -5.9499    -1.3341
C     -2.1625    -4.9217    -0.7937
C     -1.5459    -3.8472    -0.1458
C      2.3534    -2.3869     0.3615
C      2.9698    -1.0068     0.6196
C      4.3608    -0.9189     0.7731
C      4.9421     0.2995     1.1046
C      4.1296     1.3942     1.3788
C      2.7380     1.2772     1.2430
C      1.8557     2.3076     1.8910
P      1.1404     1.6515     3.4993
C      2.2540     2.3748     4.7951
C      1.7346     3.1175     5.8716
C      2.5855     3.6048     6.8697
C      3.9547     3.3323     6.8202
C      4.4716     2.5562     5.7799
C      3.6226     2.0661     4.7817
C     -0.3518     2.7375     3.5973
C     -1.6027     2.1566     3.8405
C     -2.7465     2.9573     3.9161
C     -2.6436     4.3418     3.7628
C     -1.3977     4.9282     3.5254
C     -0.2536     4.1291     3.4391
N      2.2053     0.1373     0.6998
H     -5.1820    -0.2699    -1.6944
H     -4.6639    -1.9835    -1.9975
H     -5.2222    -1.4825    -0.3501
H      1.8018    -4.5145     2.4314
H      1.6655    -4.9930     4.8447
H      0.2653    -3.5819     6.3238
H     -1.0259    -1.6902     5.3727
H     -0.9132    -1.2075     2.9653
H      1.7013    -4.8433    -0.4784
H      0.6029    -6.7138    -1.6223
H     -1.8646    -6.7838    -1.8343
H     -3.2416    -4.9620    -0.8681
H     -2.1590    -3.0781     0.3017
H      2.4673    -2.6283    -0.7152
H      2.8903    -3.1494     0.9598
H      4.9860    -1.7943     0.6538
H      6.0145     0.3740     1.2296
H      4.5776     2.3078     1.7510
H      1.0305     2.5737     1.2230
H      2.4169     3.2452     2.0918
H      0.6745     3.3151     5.9558
H      2.1811     4.1866     7.6891
H      4.6111     3.7058     7.5963
H      5.5275     2.3170     5.7571
H      4.0310     1.4201     4.0194
H     -1.6920     1.0848     3.9689
H     -3.7115     2.5039     4.1008
H     -3.5290     4.9604     3.8329
H     -1.3161     6.0012     3.4156
H      0.7056     4.5965     3.2629
73
{"conf": 12, "E": 140.31, "rms": -1.0, "geom": "OH", "total_charge": 0, "CA_charge": 1, "smiles": "C[C:1]#[4N:2]->[Mn+:3]1(<-[3H-:4])(<-[5C-:5]#[O+:6])(<-[6C-:7]#[O+:8])<-[1P:9]([c:10]2[cH:11][cH:12][cH:13][cH:14][cH:15]2)([c:16]2[cH:17][cH:18][cH:19][cH:20][cH:21]2)[CH2:22][c:23]2[cH:24][cH:25][cH:26][c:27]([CH2:28][P:29]([c:30]3[cH:31][cH:32][cH:33][cH:34][cH:35]3)[c:36]3[cH:37][cH:38][cH:39][cH:40][cH:41]3)[2n:42]->12", "smiles3D": "C([C:1]#[4N:2]->[Mn+:3]1(<-[3H-:4])(<-[5C-:5]#[O+:6])(<-[6C-:7]#[O+:8])<-[1P:9]([c:10]2[c:11]([H:46])[c:12]([H:47])[c:13]([H:48])[c:14]([H:49])[c:15]2[H:50])([c:16]2[c:17]([H:51])[c:18]([H:52])[c:19]([H:53])[c:20]([H:54])[c:21]2[H:55])[C:22]([H:56])([H:57])[c:23]2[c:24]([H:58])[c:25]([H:59])[c:26]([H:60])[c:27]([C:28]([P:29]([c:30]3[c:31]([H:63])[c:32]([H:64])[c:33]([H:65])[c:34]([H:66])[c:35]3[H:67])[c:36]3[c:37]([H:68])[c:38]([H:69])[c:39]([H:70])[c:40]([H:71])[c:41]3[H:72])([H:61])[H:62])[2n:42]->12)([H:43])([H:44])[H:45]", "smiles3Dx": "C([C:1]#[4N:2]->[Mn+:3]1(<-[3H-:4])(<-[5C-:5]#[O+:6])(<-[6C-:7]#[O+:8])<-[1P:9]([c:10]2[c:11]([H:46])[c:12]([H:47])[c:13]([H:48])[c:14]([H:49])[c:15]2[H:50])([c:16]2[c:17]([H:51])[c:18]([H:52])[c:19]([H:53])[c:20]([H:54])[c:21]2[H:55])[C:22]([H:56])([H:57])[c:23]2[c:24]([H:58])[c:25]([H:59])[c:26]([H:60])[c:27]([C:28]([P:29]([c:30]3[c:31]([H:63])[c:32]([H:64])[c:33]([H:65])[c:34]([H:66])[c:35]3[H:67])[c:36]3[c:37]([H:68])[c:38]([H:69])[c:39]([H:70])[c:40]([H:71])[c:41]3[H:72])([H:61])[H:62])[2n:42]->12)([H:43])([H:44])[H:45]", "dummies": []}
C     -1.8536     4.2242     1.8521
C     -1.2942     2.9777     1.3302
N     -0.8348     1.9380     0.8705
Mn     0.0000     0.0000     0.0000
H     -1.1396     0.1630    -1.4271
C      1.4006    -0.1771     1.8049
O      2.1392    -0.2592     2.7525
C     -1.5220    -1.2635     1.1601
O     -2.3237    -1.9275     1.7633
P      1.9420     1.1154    -1.3138
C      1.6179     1.3790    -3.0486
C      2.6413     1.2715    -4.0108
C      2.3341     1.4081    -5.3707
C      1.0279     1.6836    -5.7791
C      0.0217     1.8348    -4.8219
C      0.3170     1.6952    -3.4648
C      2.6582     2.6207    -0.6738
C      1.8217     3.7111    -0.3865
C      2.3671     4.9072     0.0879
C      3.7465     5.0225     0.2773
C      4.5872     3.9470    -0.0166
C      4.0491     2.7503    -0.5029
C      3.1520    -0.2048    -1.1706
C      2.4625    -1.5636    -1.3122
C      3.2130    -2.6588    -1.7702
C      2.5674    -3.8522    -2.0886
C      1.1740    -3.9117    -2.0335
C      0.4494    -2.8035    -1.5614
C     -0.9873    -2.6550    -1.9602
P     -1.0117    -1.6988    -3.5775
C     -2.7691    -1.2470    -3.9388
C     -3.0749    -0.7451    -5.2085
C     -4.3723    -0.3216    -5.5064
C     -5.3724    -0.3951    -4.5353
C     -5.0709    -0.8794    -3.2621
C     -3.7723    -1.3066    -2.9612
C     -0.7587    -3.0813    -4.7756
C     -1.7391    -4.0725    -4.9556
C     -1.5454    -5.1017    -5.8852
C     -0.3616    -5.1538    -6.6278
C      0.6247    -4.1801    -6.4446
C      0.4223    -3.1458    -5.5259
N      1.1211    -1.7251    -1.0549
H     -1.5442     4.3557     2.9071
H     -2.9604     4.1926     1.7892
H     -1.4666     5.0715     1.2481
H      3.6702     1.0953    -3.7269
H      3.1114     1.2936    -6.1100
H      0.7983     1.7895    -6.8360
H     -0.9876     2.0574    -5.1313
H     -0.4685     1.8558    -2.7397
H      0.7536     3.6466    -0.5724
H      1.7226     5.7495     0.3122
H      4.1623     5.9506     0.6475
H      5.6570     4.0421     0.1189
H      4.7174     1.9367    -0.7422
H      3.9314    -0.1011    -1.9518
H      3.6301    -0.1428    -0.1708
H      4.2841    -2.5767    -1.8983
H      3.1427    -4.6914    -2.4674
H      0.6578    -4.7739    -2.4360
H     -1.4769    -3.6445    -2.0850
H     -1.5271    -2.0925    -1.1819
H     -2.3082    -0.6803    -5.9667
H     -4.5975     0.0568    -6.4911
H     -6.3775    -0.0673    -4.7666
H     -5.8487    -0.9361    -2.5109
H     -3.5688    -1.6760    -1.9702
H     -2.6555    -4.0629    -4.3835
H     -2.3062    -5.8657    -6.0333
H     -0.2071    -5.9414    -7.3534
H      1.5358    -4.2075    -7.0349
H      1.1812    -2.3929    -5.3951
73
{"conf": 13, "E": 263.4, "rms": -1.0, "geom": "OH", "total_charge": 0, "CA_charge": 1, "smiles": "C[C:1]#[4N:2]->[Mn+:3]1(<-[3H-:4])(<-[5C-:5]#[O+:6])(<-[6C-:7]#[O+:8])<-[1P:9]([c:10]2[cH:11][cH:12][cH:13][cH:14][cH:15]2)([c:16]2[cH:17][cH:18][cH:19][cH:20][cH:21]2)[CH2:22][c:23]2[cH:24][cH:25][cH:26][c:27]([CH2:28][P:29]([c:30]3[cH:31][cH:32][cH:33][cH:34][cH:35]3)[c:36]3[cH:37][cH:38][cH:39][cH:40][cH:41]3)[2n:42]->12", "smiles3D": "C([C:1]#[4N:2]->[Mn+:3]1(<-[3H-:4])(<-[5C-:5]#[O+:6])(<-[6C-:7]#[O+:8])<-[1P:9]([c:10]2[c:11]([H:46])[c:12]([H:47])[c:13]([H:48])[c:14]([H:49])[c:15]2[H:50])([c:16]2[c:17]([H:51])[c:18]([H:52])[c:19]([H:53])[c:20]([H:54])[c:21]2[H:55])[C:22]([H:56])([H:57])[c:23]2[c:24]([H:58])[c:25]([H:59])[c:26]([H:60])[c:27]([C:28]([P:29]([c:30]3[c:31]([H:63])[c:32]([H:64])[c:33]([H:65])[c:34]([H:66])[c:35]3[H:67])[c:36]3[c:37]([H:68])[c:38]([H:69])[c:39]([H:70])[c:40]([H:71])[c:41]3[H:72])([H:61])[H:62])[2n:42]->12)([H:43])([H:44])[H:45]", "smiles3Dx": "C([C:1]#[4N:2]->[Mn+:3]1(<-[3H-:4])(<-[5C-:5]#[O+:6])(<-[6C-:7]#[O+:8])<-[1P:9]([c:10]2[c:11]([H:46])[c:12]([H:47])[c:13]([H:48])[c:14]([H:49])[c:15]2[H:50])([c:16]2[c:17]([H:51])[c:18]([H:52])[c:19]([H:53])[c:20]([H:54])[c:21]2[H:55])[C:22]([H:56])([H:57])[c:23]2[c:24]([H:58])[c:25]([H:59])[c:26]([H:60])[c:27]([C:28]([P:29]([c:30]3[c:31]([H:63])[c:32]([H:64])[c:33]([H:65])[c:34]([H:66])[c:35]3[H:67])[c:36]3[c:37]([H:68])[c:38]([H:69])[c:39]([H:70])[c:40]([H:71])[c:41]3[H:72])([H:61])[H:62])[2n:42]->12)([H:43])([H:44])[H:45]", "dummies": []}
C     -4.4737    -0.6834    -1.3238
C     -3.2502    -0.1926    -0.5791
N     -2.1353     0.0652    -0.2033
Mn     0.0000     0.0000     0.0000
H     -0.1652    -0.3648     1.7379
C      0.1216     0.6258    -2.0938
O      0.4346     0.8286    -3.2598
C      0.1661     2.1955     0.4275
O      0.2976     3.4045     0.5680
P     -0.3437    -2.5608    -0.6403
C     -1.8495    -3.3536    -0.1865
C     -2.2467    -3.4917     1.1592
C     -3.4039    -4.2103     1.5062
C     -4.2725    -4.6820     0.5502
C     -4.0063    -4.4014    -0.7787
C     -2.7917    -3.8115    -1.1573
C      0.1175    -3.0543    -2.2770
C      0.7247    -4.3013    -2.5183
C      1.2667    -4.6097    -3.7693
C      1.1612    -3.6724    -4.8057
C      0.2863    -2.6104    -4.6467
C     -0.2837    -2.3409    -3.4147
C      0.9967    -3.0758     0.3969
C      2.1206    -2.2706    -0.0956
C      3.1565    -2.8221    -0.8799
C      4.0537    -2.0486    -1.5761
C      4.1965    -0.7468    -1.1683
C      3.1477    -0.1118    -0.4282
C      3.1466     1.2859    -0.0159
P      4.8545     2.0247     0.3015
C      5.7842     0.7417     1.2653
C      7.1489     0.9411     1.4864
C      7.9053    -0.0723     2.0584
C      7.2957    -1.2305     2.5180
C      5.9207    -1.3552     2.4763
C      5.1552    -0.3634     1.8823
C      5.5350     2.2454    -1.4175
C      6.8907     2.0672    -1.6991
C      7.3436     2.0744    -3.0138
C      6.4434     2.1526    -4.0636
C      5.1000     2.3561    -3.8045
C      4.6727     2.5384    -2.4924
N      2.0781    -0.8804    -0.0634
H     -5.1387    -1.3646    -0.8258
H     -5.0721     0.0578    -1.7922
H     -4.0871    -1.2363    -2.1631
H     -1.6166    -3.0709     1.9363
H     -3.6449    -4.3274     2.5403
H     -5.1855    -5.2080     0.8214
H     -4.6939    -4.6738    -1.5278
H     -2.6487    -3.5841    -2.2148
H      0.9217    -5.0238    -1.7261
H      1.9039    -5.5014    -3.9351
H      1.6177    -3.8663    -5.7925
H      0.1320    -1.9095    -5.4549
H     -0.9921    -1.5362    -3.3183
H      1.1390    -4.1483     0.2159
H      0.7476    -2.9085     1.5099
H      3.1590    -3.8602    -1.1186
H      4.7174    -2.4863    -2.3426
H      4.8764    -0.0992    -1.7250
H      2.6148     1.9179    -0.7316
H      2.6225     1.4590     0.9529
H      7.6606     1.8470     1.1902
H      8.9716     0.0235     2.1471
H      7.8711    -2.0005     2.9807
H      5.4390    -2.2110     2.9031
H      4.0881    -0.5031     1.8921
H      7.6157     1.9237    -0.9308
H      8.3916     1.9643    -3.2183
H      6.7900     2.0860    -5.0729
H      4.4050     2.4406    -4.6158
H      3.6396     2.7648    -2.3290
73
{"conf": 14, "E": 132.08, "rms": -1.0, "geom": "OH", "total_charge": 0, "CA_charge": 1, "smiles": "C[C:1]#[4N:2]->[Mn+:3]1(<-[3H-:4])(<-[5C-:5]#[O+:6])(<-[6C-:7]#[O+:8])<-[1P:9]([c:10]2[cH:11][cH:12][cH:13][cH:14][cH:15]2)([c:16]2[cH:17][cH:18][cH:19][cH:20][cH:21]2)[CH2:22][c:23]2[cH:24][cH:25][cH:26][c:27]([CH2:28][P:29]([c:30]3[cH:31][cH:32][cH:33][cH:34][cH:35]3)[c:36]3[cH:37][cH:38][cH:39][cH:40][cH:41]3)[2n:42]->12", "smiles3D": "C([C:1]#[4N:2]->[Mn+:3]1(<-[3H-:4])(<-[5C-:5]#[O+:6])(<-[6C-:7]#[O+:8])<-[1P:9]([c:10]2[c:11]([H:46])[c:12]([H:47])[c:13]([H:48])[c:14]([H:49])[c:15]2[H:50])([c:16]2[c:17]([H:51])[c:18]([H:52])[c:19]([H:53])[c:20]([H:54])[c:21]2[H:55])[C:22]([H:56])([H:57])[c:23]2[c:24]([H:58])[c:25]([H:59])[c:26]([H:60])[c:27]([C:28]([P:29]([c:30]3[c:31]([H:63])[c:32]([H:64])[c:33]([H:65])[c:34]([H:66])[c:35]3[H:67])[c:36]3[c:37]([H:68])[c:38]([H:69])[c:39]([H:70])[c:40]([H:71])[c:41]3[H:72])([H:61])[H:62])[2n:42]->12)([H:43])([H:44])[H:45]", "smiles3Dx": "C([C:1]#[4N:2]->[Mn+:3]1(<-[3H-:4])(<-[5C-:5]#[O+:6])(<-[6C-:7]#[O+:8])<-[1P:9]([c:10]2[c:11]([H:46])[c:12]([H:47])[c:13]([H:48])[c:14]([H:49])[c:15]2[H:50])([c:16]2[c:17]([H:51])[c:18]([H:52])[c:19]([H:53])[c:20]([H:54])[c:21]2[H:55])[C:22]([H:56])([H:57])[c:23]2[c:24]([H:58])[c:25]([H:59])[c:26]([H:60])[c:27]([C:28]([P:29]([c:30]3[c:31]([H:63])[c:32]([H:64])[c:33]([H:65])[c:34]([H:66])[c:35]3[H:67])[c:36]3[c:37]([H:68])[c:38]([H:69])[c:39]([H:70])[c:40]([H:71])[c:41]3[H:72])([H:61])[H:62])[2n:42]->12)([H:43])([H:44])[H:45]", "dummies": []}
C      2.8442     3.4987    -2.1117
C      2.0094     2.4684    -1.4945
N      1.3080     1.6043    -0.9750
Mn     0.0000     0.0000     0.0000
H      1.4848    -1.0499     0.2729
C     -1.8227     1.3556    -0.3217
O     -2.7795     2.0698    -0.4903
C     -0.2605    -1.0328    -2.0359
O     -0.3989    -1.5718    -3.1060
P      0.3219     0.9756     2.3662
C     -0.7841     2.3062     2.8097
C     -0.3980     3.6370     2.5827
C     -1.2856     4.6850     2.8505
C     -2.5659     4.4096     3.3355
C     -2.9614     3.0858     3.5521
C     -2.0819     2.0338     3.2736
C      1.9657     1.4782     2.8395
C      3.0415     1.2706     1.9663
C      4.3318     1.6581     2.3388
C      4.5529     2.2452     3.5877
C      3.4843     2.4399     4.4695
C      2.1933     2.0531     4.0993
C     -0.0547    -0.4240     3.4145
C     -0.9852    -1.4354     2.7235
C     -1.5612    -2.4289     3.5290
C     -2.3976    -3.3829     2.9701
C     -2.7195    -3.3030     1.6245
C     -2.1924    -2.2638     0.8417
C     -2.6994    -2.0651    -0.5567
P     -4.5700    -2.1806    -0.6959
C     -4.7509    -1.9266    -2.5197
C     -4.1074    -0.8712    -3.1906
C     -4.2425    -0.7326    -4.5757
C     -5.0168    -1.6430    -5.2995
C     -5.6585    -2.6940    -4.6375
C     -5.5252    -2.8352    -3.2526
C     -5.0981    -0.5774     0.0765
C     -5.7589     0.4245    -0.6564
C     -6.1537     1.6131    -0.0317
C     -5.9268     1.7960     1.3347
C     -5.3181     0.7856     2.0795
C     -4.9054    -0.3942     1.4550
N     -1.2341    -1.4328     1.3636
H      2.2388     4.4117    -2.2883
H      3.2391     3.1239    -3.0781
H      3.6902     3.7420    -1.4362
H      0.5828     3.8664     2.1856
H     -0.9822     5.7104     2.6745
H     -3.2535     5.2213     3.5438
H     -3.9554     2.8786     3.9226
H     -2.4271     1.0167     3.4050
H      2.8881     0.8034     1.0039
H      5.1603     1.4991     1.6614
H      5.5515     2.5422     3.8756
H      3.6575     2.8886     5.4387
H      1.3745     2.2013     4.7910
H     -0.5302    -0.0612     4.3501
H      0.8936    -0.9384     3.6780
H     -1.3445    -2.4719     4.5894
H     -2.8246    -4.1626     3.5879
H     -3.4144    -4.0197     1.2063
H     -2.4362    -1.0544    -0.8842
H     -2.2405    -2.8217    -1.2267
H     -3.5183    -0.1443    -2.6495
H     -3.7523     0.0850    -5.0863
H     -5.1219    -1.5331    -6.3703
H     -6.2559    -3.4007    -5.1986
H     -6.0189    -3.6565    -2.7520
H     -5.9886     0.2951    -1.7028
H     -6.6454     2.3879    -0.6046
H     -6.2394     2.7121     1.8196
H     -5.1727     0.9089     3.1444
H     -4.4520    -1.1694     2.0551
73
{"conf": 15, "E": 136.09, "rms": -1.0, "geom": "OH", "total_charge": 0, "CA_charge": 1, "smiles": "C[C:1]#[4N:2]->[Mn+:3]1(<-[3H-:4])(<-[5C-:5]#[O+:6])(<-[6C-:7]#[O+:8])<-[1P:9]([c:10]2[cH:11][cH:12][cH:13][cH:14][cH:15]2)([c:16]2[cH:17][cH:18][cH:19][cH:20][cH:21]2)[CH2:22][c:23]2[cH:24][cH:25][cH:26][c:27]([CH2:28][P:29]([c:30]3[cH:31][cH:32][cH:33][cH:34][cH:35]3)[c:36]3[cH:37][cH:38][cH:39][cH:40][cH:41]3)[2n:42]->12", "smiles3D": "C([C:1]#[4N:2]->[Mn+:3]1(<-[3H-:4])(<-[5C-:5]#[O+:6])(<-[6C-:7]#[O+:8])<-[1P:9]([c:10]2[c:11]([H:46])[c:12]([H:47])[c:13]([H:48])[c:14]([H:49])[c:15]2[H:50])([c:16]2[c:17]([H:51])[c:18]([H:52])[c:19]([H:53])[c:20]([H:54])[c:21]2[H:55])[C:22]([H:56])([H:57])[c:23]2[c:24]([H:58])[c:25]([H:59])[c:26]([H:60])[c:27]([C:28]([P:29]([c:30]3[c:31]([H:63])[c:32]([H:64])[c:33]([H:65])[c:34]([H:66])[c:35]3[H:67])[c:36]3[c:37]([H:68])[c:38]([H:69])[c:39]([H:70])[c:40]([H:71])[c:41]3[H:72])([H:61])[H:62])[2n:42]->12)([H:43])([H:44])[H:45]", "smiles3Dx": "C([C:1]#[4N:2]->[Mn+:3]1(<-[3H-:4])(<-[5C-:5]#[O+:6])(<-[6C-:7]#[O+:8])<-[1P:9]([c:10]2[c:11]([H:46])[c:12]([H:47])[c:13]([H:48])[c:14]([H:49])[c:15]2[H:50])([c:16]2[c:17]([H:51])[c:18]([H:52])[c:19]([H:53])[c:20]([H:54])[c:21]2[H:55])[C:22]([H:56])([H:57])[c:23]2[c:24]([H:58])[c:25]([H:59])[c:26]([H:60])[c:27]([C:28]([P:29]([c:30]3[c:31]([H:63])[c:32]([H:64])[c:33]([H:65])[c:34]([H:66])[c:35]3[H:67])[c:36]3[c:37]([H:68])[c:38]([H:69])[c:39]([H:70])[c:40]([H:71])[c:41]3[H:72])([H:61])[H:62])[2n:42]->12)([H:43])([H:44])[H:45]", "dummies": []}
C     -3.9438    -2.2604    -2.0182
C     -2.7839    -1.5950    -1.4343
N     -1.8097    -1.0364    -0.9402
Mn     0.0000     0.0000     0.0000
H     -1.0673     1.4185     0.4843
C      1.3278    -1.7467    -0.6450
O      2.0253    -2.6667    -0.9911
C      0.5469     0.9960    -1.9974
O      0.8361     1.5217    -3.0436
P     -0.3300    -1.1524     2.2967
C     -1.4379    -0.3548     3.4521
C     -1.3884    -0.6631     4.8245
C     -2.2658    -0.0352     5.7158
C     -3.2077     0.8836     5.2425
C     -3.2925     1.1532     3.8746
C     -2.4244     0.5211     2.9806
C     -0.7868    -2.8818     2.2582
C     -2.0749    -3.2847     2.6541
C     -2.4516    -4.6295     2.5684
C     -1.5561    -5.5782     2.0749
C     -0.2818    -5.1829     1.6666
C      0.1039    -3.8412     1.7545
C      1.3165    -1.0449     3.0107
C      2.1373     0.1077     2.4047
C      3.3387     0.4585     3.0387
C      4.0626     1.5619     2.5960
C      3.5421     2.3629     1.5877
C      2.3166     2.0186     0.9980
C      1.5697     3.0464     0.1978
P      1.1123     4.5882     1.1948
C      1.2842     4.0294     2.9538
C      2.2413     4.6457     3.7707
C      2.4326     4.2072     5.0857
C      1.6697     3.1511     5.5911
C      0.7113     2.5345     4.7814
C      0.5168     2.9693     3.4663
C     -0.7349     4.6653     1.0108
C     -1.3344     4.4226    -0.2362
C     -2.7252     4.4485    -0.3716
C     -3.5294     4.7541     0.7303
C     -2.9410     5.0628     1.9584
C     -1.5497     5.0349     2.0966
N      1.7288     0.8209     1.2989
H     -4.0602    -1.9374    -3.0723
H     -4.8518    -1.9914    -1.4419
H     -3.7955    -3.3576    -1.9796
H     -0.6839    -1.3919     5.2072
H     -2.2193    -0.2605     6.7733
H     -3.8942     1.3608     5.9345
H     -4.0403     1.8422     3.5043
H     -2.5366     0.7040     1.9229
H     -2.8007    -2.5687     3.0117
H     -3.4445    -4.9315     2.8753
H     -1.8508    -6.6200     2.0031
H      0.4094    -5.9155     1.2733
H      1.0910    -3.5661     1.4112
H      1.2291    -0.8847     4.1039
H      1.8578    -1.9956     2.8391
H      3.7024    -0.1145     3.8825
H      4.9847     1.8418     3.0890
H      4.0445     3.2881     1.3221
H      0.6365     2.6023    -0.1523
H      2.1724     3.3477    -0.6860
H      2.8431     5.4586     3.3852
H      3.1787     4.6795     5.7108
H      1.8135     2.8155     6.6135
H      0.1240     1.7180     5.1748
H     -0.2175     2.4721     2.8466
H     -0.7278     4.2070    -1.1047
H     -3.1796     4.2378    -1.3314
H     -4.6081     4.7643     0.6271
H     -3.5618     5.3178     2.8078
H     -1.1149     5.2950     3.0535
73
{"conf": 16, "E": 1357.7, "rms": -1.0, "geom": "OH", "total_charge": 0, "CA_charge": 1, "smiles": "C[C:1]#[4N:2]->[Mn+:3]1(<-[3H-:4])(<-[5C-:5]#[O+:6])(<-[6C-:7]#[O+:8])<-[1P:9]([c:10]2[cH:11][cH:12][cH:13][cH:14][cH:15]2)([c:16]2[cH:17][cH:18][cH:19][cH:20][cH:21]2)[CH2:22][c:23]2[cH:24][cH:25][cH:26][c:27]([CH2:28][P:29]([c:30]3[cH:31][cH:32][cH:33][cH:34][cH:35]3)[c:36]3[cH:37][cH:38][cH:39][cH:40][cH:41]3)[2n:42]->12", "smiles3D": "C([C:1]#[4N:2]->[Mn+:3]1(<-[3H-:4])(<-[5C-:5]#[O+:6])(<-[6C-:7]#[O+:8])<-[1P:9]([c:10]2[c:11]([H:46])[c:12]([H:47])[c:13]([H:48])[c:14]([H:49])[c:15]2[H:50])([c:16]2[c:17]([H:51])[c:18]([H:52])[c:19]([H:53])[c:20]([H:54])[c:21]2[H:55])[C:22]([H:56])([H:57])[c:23]2[c:24]([H:58])[c:25]([H:59])[c:26]([H:60])[c:27]([C:28]([P:29]([c:30]3[c:31]([H:63])[c:32]([H:64])[c:33]([H:65])[c:34]([H:66])[c:35]3[H:67])[c:36]3[c:37]([H:68])[c:38]([H:69])[c:39]([H:70])[c:40]([H:71])[c:41]3[H:72])([H:61])[H:62])[2n:42]->12)([H:43])([H:44])[H:45]", "smiles3Dx": "C([C:1]#[4N:2]->[Mn+:3]1(<-[3H-:4])(<-[5C-:5]#[O+:6])(<-[6C-:7]#[O+:8])<-[1P:9]([c:10]2[c:11]([H:46])[c:12]([H:47])[c:13]([H:48])[c:14]([H:49])[c:15]2[H:50])([c:16]2[c:17]([H:51])[c:18]([H:52])[c:19]([H:53])[c:20]([H:54])[c:21]2[H:55])[C:22]([H:56])([H:57])[c:23]2[c:24]([H:58])[c:25]([H:59])[c:26]([H:60])[c:27]([C:28]([P:29]([c:30]3[c:31]([H:63])[c:32]([H:64])[c:33]([H:65])[c:34]([H:66])[c:35]3[H:67])[c:36]3[c:37]([H:68])[c:38]([H:69])[c:39]([H:70])[c:40]([H:71])[c:41]3[H:72])([H:61])[H:62])[2n:42]->12)([H:43])([H:44])[H:45]", "dummies": []}
C     -3.2036     3.4595    -1.3102
C     -2.0850     2.5694    -0.8931
N     -1.2379     1.7537    -0.5668
Mn     0.0000     0.0000     0.0000
H      0.6700     0.0367     1.6948
C      0.1429     0.6277    -2.0959
O      0.2076     1.0120    -3.2268
C      2.1026     0.3604    -0.7854
O      3.1538     0.5976    -1.3181
P      0.2341    -2.1270    -0.7566
C      0.8429    -3.0330     0.9747
C      1.2307    -4.4329     1.0070
C      0.8092    -5.2648     2.0711
C      0.1399    -4.7304     3.1697
C     -0.0885    -3.3603     3.2376
C      0.3192    -2.5132     2.2430
C     -1.2935    -1.6341    -2.1426
C     -2.7353    -1.8066    -1.9049
C     -3.7277    -1.4273    -2.7994
C     -3.3977    -0.8550    -4.0072
C     -2.0724    -0.9365    -4.4136
C     -1.0281    -1.3342    -3.5360
C      0.5164    -3.4559    -1.7708
C     -0.7591    -3.6987    -0.8730
C     -1.3045    -4.9261    -0.7642
C     -2.2503    -5.1373     0.2155
C     -2.6842    -4.1020     1.0239
C     -2.2119    -2.7418     0.8637
C     -3.1033    -1.6904     1.4367
P     -2.7840     0.0377     2.1690
C     -2.0867     0.0695     3.9138
C     -0.7610     0.4927     4.1065
C     -0.1725     0.5775     5.3669
C     -0.9454     0.3765     6.5009
C     -2.3047     0.0917     6.3374
C     -2.8779    -0.0884     5.0644
C     -4.5619     0.5355     2.5238
C     -4.8823     1.8988     2.6567
C     -6.1517     2.2936     3.1178
C     -7.1281     1.3426     3.4265
C     -6.8479    -0.0075     3.2379
C     -5.5905    -0.4138     2.7865
N     -1.2165    -2.5173    -0.0366
H     -3.9984     2.8096    -1.6573
H     -3.5648     4.1078    -0.4805
H     -2.8638     4.0827    -2.1429
H      1.5020    -5.0275     0.1545
H      0.8358    -6.3382     1.9683
H     -0.2059    -5.4022     3.9621
H     -0.5747    -3.0270     4.1093
H     -0.2307    -1.5873     2.2998
H     -3.0935    -2.5556    -1.2940
H     -4.7475    -1.4889    -2.5000
H     -4.1701    -0.4640    -4.6388
H     -1.8347    -0.7261    -5.4483
H     -0.0157    -1.3745    -3.9296
H      1.4546    -3.9050    -1.5265
H      0.3985    -3.2373    -2.8202
H     -1.0035    -5.6692    -1.4453
H     -2.6440    -6.1386     0.2799
H     -3.3899    -4.4056     1.7834
H     -3.6709    -2.2085     2.2626
H     -3.8191    -1.4775     0.6407
H     -0.2014     0.8953     3.3190
H      0.8708     0.8395     5.4591
H     -0.5048     0.4829     7.4878
H     -2.9127     0.0366     7.2154
H     -3.9290    -0.2844     5.0022
H     -4.1363     2.6576     2.4513
H     -6.3809     3.3404     3.2289
H     -8.0936     1.6488     3.8160
H     -7.6068    -0.7354     3.4536
H     -5.4877    -1.4809     2.6946
73
{"conf": 17, "E": 134.76, "rms": -1.0, "geom": "OH", "total_charge": 0, "CA_charge": 1, "smiles": "C[C:1]#[4N:2]->[Mn+:3]1(<-[3H-:4])(<-[5C-:5]#[O+:6])(<-[6C-:7]#[O+:8])<-[1P:9]([c:10]2[cH:11][cH:12][cH:13][cH:14][cH:15]2)([c:16]2[cH:17][cH:18][cH:19][cH:20][cH:21]2)[CH2:22][c:23]2[cH:24][cH:25][cH:26][c:27]([CH2:28][P:29]([c:30]3[cH:31][cH:32][cH:33][cH:34][cH:35]3)[c:36]3[cH:37][cH:38][cH:39][cH:40][cH:41]3)[2n:42]->12", "smiles3D": "C([C:1]#[4N:2]->[Mn+:3]1(<-[3H-:4])(<-[5C-:5]#[O+:6])(<-[6C-:7]#[O+:8])<-[1P:9]([c:10]2[c:11]([H:46])[c:12]([H:47])[c:13]([H:48])[c:14]([H:49])[c:15]2[H:50])([c:16]2[c:17]([H:51])[c:18]([H:52])[c:19]([H:53])[c:20]([H:54])[c:21]2[H:55])[C:22]([H:56])([H:57])[c:23]2[c:24]([H:58])[c:25]([H:59])[c:26]([H:60])[c:27]([C:28]([P:29]([c:30]3[c:31]([H:63])[c:32]([H:64])[c:33]([H:65])[c:34]([H:66])[c:35]3[H:67])[c:36]3[c:37]([H:68])[c:38]([H:69])[c:39]([H:70])[c:40]([H:71])[c:41]3[H:72])([H:61])[H:62])[2n:42]->12)([H:43])([H:44])[H:45]", "smiles3Dx": "C([C:1]#[4N:2]->[Mn+:3]1(<-[3H-:4])(<-[5C-:5]#[O+:6])(<-[6C-:7]#[O+:8])<-[1P:9]([c:10]2[c:11]([H:46])[c:12]([H:47])[c:13]([H:48])[c:14]([H:49])[c:15]2[H:50])([c:16]2[c:17]([H:51])[c:18]([H:52])[c:19]([H:53])[c:20]([H:54])[c:21]2[H:55])[C:22]([H:56])([H:57])[c:23]2[c:24]([H:58])[c:25]([H:59])[c:26]([H:60])[c:27]([C:28]([P:29]([c:30]3[c:31]([H:63])[c:32]([H:64])[c:33]([H:65])[c:34]([H:66])[c:35]3[H:67])[c:36]3[c:37]([H:68])[c:38]([H:69])[c:39]([H:70])[c:40]([H:71])[c:41]3[H:72])([H:61])[H:62])[2n:42]->12)([H:43])([H:44])[H:45]", "dummies": []}
C      2.3040    -3.9441    -1.9815
C      1.6281    -2.7802    -1.4097
N      1.0618    -1.8055    -0.9220
Mn     0.0000     0.0000     0.0000
H     -1.4756    -0.3876    -1.0267
C      1.8384     0.4764     1.2781
O      2.8067     0.7258     1.9527
C      0.8904     1.3512    -1.6289
O      1.3588     2.0591    -2.4856
P     -0.9474    -1.3596     1.9903
C      0.1248    -2.4945     2.8558
C     -0.3139    -3.1056     4.0408
C      0.4994    -4.0348     4.6946
C      1.7544    -4.3557     4.1723
C      2.2026    -3.7361     3.0022
C      1.3921    -2.8043     2.3478
C     -2.4799    -2.2263     1.6917
C     -3.7010    -1.5319     1.6732
C     -4.8954    -2.2220     1.4415
C     -4.8753    -3.5979     1.1969
C     -3.6601    -4.2883     1.1840
C     -2.4649    -3.6061     1.4279
C     -1.2955    -0.0711     3.1822
C     -1.5774     1.2810     2.5098
C     -2.1726     2.2770     3.2974
C     -2.4601     3.5183     2.7522
C     -2.2207     3.7431     1.4059
C     -1.6792     2.7182     0.6104
C     -1.5859     2.9009    -0.8800
P     -3.0541     3.8164    -1.6088
C     -2.8293     3.5297    -3.4171
C     -2.6931     4.6376    -4.2641
C     -2.5048     4.4557    -5.6369
C     -2.4491     3.1657    -6.1722
C     -2.5824     2.0559    -5.3330
C     -2.7692     2.2355    -3.9592
C     -4.5379     2.7915    -1.2029
C     -5.7735     3.4396    -1.0571
C     -6.9269     2.7052    -0.7664
C     -6.8558     1.3167    -0.6286
C     -5.6300     0.6629    -0.7812
C     -4.4715     1.3967    -1.0514
N     -1.2397     1.5612     1.1991
H      3.1066    -4.2806    -1.2922
H      1.5699    -4.7633    -2.1267
H      2.7485    -3.6695    -2.9597
H     -1.2931    -2.8788     4.4445
H      0.1549    -4.5125     5.6028
H      2.3798    -5.0827     4.6736
H      3.1742    -3.9837     2.5969
H      1.7588    -2.3302     1.4531
H     -3.7376    -0.4631     1.8355
H     -5.8366    -1.6876     1.4461
H     -5.8002    -4.1281     1.0090
H     -3.6441    -5.3500     0.9768
H     -1.5313    -4.1548     1.4034
H     -0.4185     0.0435     3.8527
H     -2.1736    -0.3705     3.7946
H     -2.4019     2.0906     4.3396
H     -2.9010     4.2939     3.3639
H     -2.4869     4.7037     0.9842
H     -0.6696     3.4790    -1.1170
H     -1.5413     1.9142    -1.3675
H     -2.7305     5.6416    -3.8607
H     -2.3976     5.3154    -6.2855
H     -2.3009     3.0272    -7.2365
H     -2.5354     1.0559    -5.7463
H     -2.8607     1.3643    -3.3293
H     -5.8429     4.5159    -1.1689
H     -7.8750     3.2128    -0.6480
H     -7.7500     0.7452    -0.4106
H     -5.5761    -0.4125    -0.6858
H     -3.5384     0.8674    -1.1449
73
{"conf": 18, "E": 143.92, "rms": -1.0, "geom": "OH", "total_charge": 0, "CA_charge": 1, "smiles": "C[C:1]#[4N:2]->[Mn+:3]1(<-[3H-:4])(<-[5C-:5]#[O+:6])(<-[6C-:7]#[O+:8])<-[1P:9]([c:10]2[cH:11][cH:12][cH:13][cH:14][cH:15]2)([c:16]2[cH:17][cH:18][cH:19][cH:20][cH:21]2)[CH2:22][c:23]2[cH:24][cH:25][cH:26][c:27]([CH2:28][P:29]([c:30]3[cH:31][cH:32][cH:33][cH:34][cH:35]3)[c:36]3[cH:37][cH:38][cH:39][cH:40][cH:41]3)[2n:42]->12", "smiles3D": "C([C:1]#[4N:2]->[Mn+:3]1(<-[3H-:4])(<-[5C-:5]#[O+:6])(<-[6C-:7]#[O+:8])<-[1P:9]([c:10]2[c:11]([H:46])[c:12]([H:47])[c:13]([H:48])[c:14]([H:49])[c:15]2[H:50])([c:16]2[c:17]([H:51])[c:18]([H:52])[c:19]([H:53])[c:20]([H:54])[c:21]2[H:55])[C:22]([H:56])([H:57])[c:23]2[c:24]([H:58])[c:25]([H:59])[c:26]([H:60])[c:27]([C:28]([P:29]([c:30]3[c:31]([H:63])[c:32]([H:64])[c:33]([H:65])[c:34]([H:66])[c:35]3[H:67])[c:36]3[c:37]([H:68])[c:38]([H:69])[c:39]([H:70])[c:40]([H:71])[c:41]3[H:72])([H:61])[H:62])[2n:42]->12)([H:43])([H:44])[H:45]", "smiles3Dx": "C([C:1]#[4N:2]->[Mn+:3]1(<-[3H-:4])(<-[5C-:5]#[O+:6])(<-[6C-:7]#[O+:8])<-[1P:9]([c:10]2[c:11]([H:46])[c:12]([H:47])[c:13]([H:48])[c:14]([H:49])[c:15]2[H:50])([c:16]2[c:17]([H:51])[c:18]([H:52])[c:19]([H:53])[c:20]([H:54])[c:21]2[H:55])[C:22]([H:56])([H:57])[c:23]2[c:24]([H:58])[c:25]([H:59])[c:26]([H:60])[c:27]([C:28]([P:29]([c:30]3[c:31]([H:63])[c:32]([H:64])[c:33]([H:65])[c:34]([H:66])[c:35]3[H:67])[c:36]3[c:37]([H:68])[c:38]([H:69])[c:39]([H:70])[c:40]([H:71])[c:41]3[H:72])([H:61])[H:62])[2n:42]->12)([H:43])([H:44])[H:45]", "dummies": []}
C     -3.9574    -3.0075     0.2800
C     -2.7959    -2.1226     0.1976
N     -1.8193    -1.3837     0.1313
Mn     0.0000     0.0000     0.0000
H     -0.7877     0.9035    -1.3909
C      0.9026    -1.1331     1.7755
O      1.3724    -1.7232     2.7175
C      0.9944    -1.3890    -1.5326
O      1.5180    -2.1136    -2.3418
P     -0.9766     1.7418     1.6403
C     -0.7073     1.3972     3.3750
C      0.5480     1.6291     3.9534
C      0.7740     1.3112     5.2943
C     -0.2502     0.7503     6.0561
C     -1.4946     0.4861     5.4773
C     -1.7206     0.7989     4.1370
C     -2.6844     2.2081     1.4524
C     -3.2552     3.1456     2.3296
C     -4.5943     3.5128     2.1896
C     -5.3626     2.9504     1.1635
C     -4.7973     2.0287     0.2803
C     -3.4558     1.6643     0.4189
C     -0.0465     3.2235     1.2467
C      1.2723     2.9170     0.5199
C      2.1350     3.9977     0.2823
C      3.3392     3.7949    -0.3805
C      3.7325     2.5030    -0.7006
C      2.9023     1.4193    -0.3661
C      3.4662     0.0219    -0.3886
P      5.1707    -0.1395     0.4183
C      5.3584     1.2426     1.6395
C      4.2899     1.6811     2.4373
C      4.4389     2.7913     3.2750
C      5.6610     3.4666     3.3201
C      6.7293     3.0373     2.5287
C      6.5792     1.9271     1.6967
C      5.0359    -1.6915     1.4123
C      5.4379    -2.8987     0.8283
C      5.3136    -4.1009     1.5321
C      4.7799    -4.1038     2.8175
C      4.3516    -2.9115     3.4017
C      4.4681    -1.7121     2.7002
N      1.6303     1.6543     0.0817
H     -3.9226    -3.7231    -0.5679
H     -4.8853    -2.4043     0.2187
H     -3.9404    -3.5653     1.2403
H      1.3520     2.0508     3.3776
H      1.7432     1.4990     5.7417
H     -0.0822     0.5107     7.0972
H     -2.2927     0.0543     6.0729
H     -2.6829     0.5774     3.6966
H     -2.6667     3.5778     3.1262
H     -5.0332     4.2330     2.8702
H     -6.3987     3.2282     1.0587
H     -5.3915     1.6057    -0.5193
H     -3.0197     0.9615    -0.2781
H      0.1678     3.7756     2.1882
H     -0.6626     3.8753     0.5930
H      1.8556     5.0013     0.5908
H      3.9989     4.6324    -0.5749
H      4.7103     2.3465    -1.1309
H      2.7935    -0.6590     0.1495
H      3.5457    -0.3046    -1.4470
H      3.3358     1.1823     2.4010
H      3.6082     3.1360     3.8827
H      5.7759     4.3295     3.9570
H      7.6759     3.5628     2.5653
H      7.4004     1.6143     1.0744
H      5.8624    -2.9063    -0.1627
H      5.6521    -5.0281     1.0862
H      4.6660    -5.0360     3.3576
H      3.9105    -2.9212     4.3931
H      4.1196    -0.8137     3.1790
73
{"conf": 19, "E": 154.52, "rms": -1.0, "geom": "OH", "total_charge": 0, "CA_charge": 1, "smiles": "C[C:1]#[4N:2]->[Mn+:3]1(<-[3H-:4])(<-[5C-:5]#[O+:6])(<-[6C-:7]#[O+:8])<-[1P:9]([c:10]2[cH:11][cH:12][cH:13][cH:14][cH:15]2)([c:16]2[cH:17][cH:18][cH:19][cH:20][cH:21]2)[CH2:22][c:23]2[cH:24][cH:25][cH:26][c:27]([CH2:28][P:29]([c:30]3[cH:31][cH:32][cH:33][cH:34][cH:35]3)[c:36]3[cH:37][cH:38][cH:39][cH:40][cH:41]3)[2n:42]->12", "smiles3D": "C([C:1]#[4N:2]->[Mn+:3]1(<-[3H-:4])(<-[5C-:5]#[O+:6])(<-[6C-:7]#[O+:8])<-[1P:9]([c:10]2[c:11]([H:46])[c:12]([H:47])[c:13]([H:48])[c:14]([H:49])[c:15]2[H:50])([c:16]2[c:17]([H:51])[c:18]([H:52])[c:19]([H:53])[c:20]([H:54])[c:21]2[H:55])[C:22]([H:56])([H:57])[c:23]2[c:24]([H:58])[c:25]([H:59])[c:26]([H:60])[c:27]([C:28]([P:29]([c:30]3[c:31]([H:63])[c:32]([H:64])[c:33]([H:65])[c:34]([H:66])[c:35]3[H:67])[c:36]3[c:37]([H:68])[c:38]([H:69])[c:39]([H:70])[c:40]([H:71])[c:41]3[H:72])([H:61])[H:62])[2n:42]->12)([H:43])([H:44])[H:45]", "smiles3Dx": "C([C:1]#[4N:2]->[Mn+:3]1(<-[3H-:4])(<-[5C-:5]#[O+:6])(<-[6C-:7]#[O+:8])<-[1P:9]([c:10]2[c:11]([H:46])[c:12]([H:47])[c:13]([H:48])[c:14]([H:49])[c:15]2[H:50])([c:16]2[c:17]([H:51])[c:18]([H:52])[c:19]([H:53])[c:20]([H:54])[c:21]2[H:55])[C:22]([H:56])([H:57])[c:23]2[c:24]([H:58])[c:25]([H:59])[c:26]([H:60])[c:27]([C:28]([P:29]([c:30]3[c:31]([H:63])[c:32]([H:64])[c:33]([H:65])[c:34]([H:66])[c:35]3[H:67])[c:36]3[c:37]([H:68])[c:38]([H:69])[c:39]([H:70])[c:40]([H:71])[c:41]3[H:72])([H:61])[H:62])[2n:42]->12)([H:43])([H:44])[H:45]", "dummies": []}
C      1.2611     0.5698    -4.7902
C      0.9104     0.3724    -3.3768
N      0.6088     0.2260    -2.1957
Mn     0.0000     0.0000     0.0000
H      1.7500    -0.2754     0.4922
C     -2.1808     0.3415    -0.6104
O     -3.3285     0.5219    -0.9314
C     -0.3215    -2.2528    -0.3010
O     -0.4913    -3.4331    -0.4546
P      0.2391     2.5511     0.4061
C      1.8133     3.3005     0.0319
C      2.7860     2.5784    -0.6656
C      3.9778     3.2000    -1.0501
C      4.1988     4.5420    -0.7494
C      3.2316     5.2707    -0.0462
C      2.0367     4.6569     0.3399
C     -1.0162     3.5828    -0.3432
C     -0.7817     4.1745    -1.5931
C     -1.7635     4.9696    -2.1957
C     -2.9922     5.1592    -1.5547
C     -3.2404     4.5617    -0.3156
C     -2.2612     3.7556     0.2865
C      0.0396     2.6660     2.1842
C     -0.8005     1.4952     2.6996
C     -1.7122     1.7278     3.7398
C     -2.4495     0.6652     4.2605
C     -2.1564    -0.6350     3.8571
C     -1.1150    -0.8488     2.9374
C     -0.5087    -2.2171     2.7833
P      0.2200    -2.9570     4.3645
C     -1.1883    -3.2415     5.5323
C     -2.2331    -4.0789     5.1364
C     -3.3059    -4.3303     6.0001
C     -3.3379    -3.7360     7.2688
C     -2.2933    -2.9035     7.6747
C     -1.2091    -2.6668     6.8183
C      1.3717    -1.6938     5.0875
C      0.9437    -0.4116     5.4667
C      1.8567     0.5144     5.9858
C      3.1976     0.1583     6.1514
C      3.6237    -1.1221     5.8025
C      2.7186    -2.0479     5.2750
N     -0.6224     0.2131     2.2300
H      1.1995     1.6531    -5.0408
H      0.5537     0.0075    -5.4338
H      2.2899     0.2163    -4.9652
H      2.6141     1.5468    -0.9277
H      4.7295     2.6319    -1.5994
H      5.1250     5.0209    -1.0492
H      3.4019     6.3192     0.1777
H      1.2853     5.2341     0.8636
H      0.1517     4.0123    -2.1081
H     -1.5758     5.4183    -3.1560
H     -3.7599     5.7682    -2.0229
H     -4.2003     4.7088     0.1840
H     -2.4953     3.2813     1.2321
H      1.0406     2.6249     2.6625
H     -0.4420     3.6324     2.4430
H     -1.8972     2.7293     4.1106
H     -3.2045     0.8338     5.0167
H     -2.6621    -1.4561     4.3297
H      0.3564    -2.1519     2.0907
H     -1.2601    -2.9202     2.3626
H     -2.2260    -4.5405     4.1573
H     -4.1221    -4.9783     5.6856
H     -4.1624    -3.9483     7.9409
H     -2.3244    -2.4456     8.6557
H     -0.4062    -2.0374     7.1638
H     -0.0851    -0.1331     5.3823
H      1.5123     1.4998     6.2520
H      3.8931     0.8780     6.5550
H      4.6574    -1.3956     5.9387
H      3.0721    -3.0411     5.0011
73
{"conf": 20, "E": 134.29, "rms": -1.0, "geom": "OH", "total_charge": 0, "CA_charge": 1, "smiles": "C[C:1]#[4N:2]->[Mn+:3]1(<-[3H-:4])(<-[5C-:5]#[O+:6])(<-[6C-:7]#[O+:8])<-[1P:9]([c:10]2[cH:11][cH:12][cH:13][cH:14][cH:15]2)([c:16]2[cH:17][cH:18][cH:19][cH:20][cH:21]2)[CH2:22][c:23]2[cH:24][cH:25][cH:26][c:27]([CH2:28][P:29]([c:30]3[cH:31][cH:32][cH:33][cH:34][cH:35]3)[c:36]3[cH:37][cH:38][cH:39][cH:40][cH:41]3)[2n:42]->12", "smiles3D": "C([C:1]#[4N:2]->[Mn+:3]1(<-[3H-:4])(<-[5C-:5]#[O+:6])(<-[6C-:7]#[O+:8])<-[1P:9]([c:10]2[c:11]([H:46])[c:12]([H:47])[c:13]([H:48])[c:14]([H:49])[c:15]2[H:50])([c:16]2[c:17]([H:51])[c:18]([H:52])[c:19]([H:53])[c:20]([H:54])[c:21]2[H:55])[C:22]([H:56])([H:57])[c:23]2[c:24]([H:58])[c:25]([H:59])[c:26]([H:60])[c:27]([C:28]([P:29]([c:30]3[c:31]([H:63])[c:32]([H:64])[c:33]([H:65])[c:34]([H:66])[c:35]3[H:67])[c:36]3[c:37]([H:68])[c:38]([H:69])[c:39]([H:70])[c:40]([H:71])[c:41]3[H:72])([H:61])[H:62])[2n:42]->12)([H:43])([H:44])[H:45]", "smiles3Dx": "C([C:1]#[4N:2]->[Mn+:3]1(<-[3H-:4])(<-[5C-:5]#[O+:6])(<-[6C-:7]#[O+:8])<-[1P:9]([c:10]2[c:11]([H:46])[c:12]([H:47])[c:13]([H:48])[c:14]([H:49])[c:15]2[H:50])([c:16]2[c:17]([H:51])[c:18]([H:52])[c:19]([H:53])[c:20]([H:54])[c:21]2[H:55])[C:22]([H:56])([H:57])[c:23]2[c:24]([H:58])[c:25]([H:59])[c:26]([H:60])[c:27]([C:28]([P:29]([c:30]3[c:31]([H:63])[c:32]([H:64])[c:33]([H:65])[c:34]([H:66])[c:35]3[H:67])[c:36]3[c:37]([H:68])[c:38]([H:69])[c:39]([H:70])[c:40]([H:71])[c:41]3[H:72])([H:61])[H:62])[2n:42]->12)([H:43])([H:44])[H:45]", "dummies": []}
C     -0.9951    -0.5637    -4.8461
C     -0.6954    -0.3940    -3.4245
N     -0.4498    -0.2535    -2.2292
Mn     0.0000     0.0000     0.0000
H     -1.7731    -0.2845     0.3955
C      2.2055     0.3448    -0.5024
O      3.3682     0.5263    -0.7668
C     -0.3677     2.2480    -0.2531
O     -0.5632     3.4294    -0.3972
P      0.4782    -2.5274     0.2548
C     -0.8292    -3.6607    -0.1767
C     -0.7721    -4.9965     0.2509
C     -1.7999    -5.8831    -0.0831
C     -2.8837    -5.4420    -0.8485
C     -2.9376    -4.1140    -1.2862
C     -1.9150    -3.2227    -0.9475
C      1.9603    -3.1276    -0.5409
C      3.2182    -2.9261     0.0502
C      4.3761    -3.3704    -0.5952
C      4.2886    -3.9915    -1.8432
C      3.0424    -4.1704    -2.4488
C      1.8807    -3.7381    -1.8028
C      0.7046    -2.7214     2.0160
C      1.0573    -1.3948     2.7037
C      1.7164    -1.4816     3.9383
C      1.8394    -0.3660     4.7446
C      1.2423     0.8189     4.3562
C      0.5740     0.9019     3.1246
C     -0.2380     2.1322     2.8448
P     -2.0269     1.6853     2.4950
C     -2.3861     0.7332     4.0363
C     -2.7021    -0.6283     3.9373
C     -2.9372    -1.3803     5.0922
C     -2.8543    -0.7749     6.3500
C     -2.5328     0.5813     6.4543
C     -2.2944     1.3345     5.3012
C     -2.9273     3.2651     2.8360
C     -4.2507     3.2191     3.3010
C     -4.9586     4.4033     3.5314
C     -4.3603     5.6383     3.2711
C     -3.0537     5.6918     2.7778
C     -2.3422     4.5095     2.5488
N      0.5735    -0.1737     2.2688
H     -2.0657    -0.8311    -4.9640
H     -0.7896     0.3837    -5.3851
H     -0.3625    -1.3745    -5.2637
H      0.0650    -5.3516     0.8389
H     -1.7553    -6.9118     0.2518
H     -3.6782    -6.1292    -1.1068
H     -3.7735    -3.7760    -1.8863
H     -1.9757    -2.1975    -1.2834
H      3.3116    -2.4129     0.9982
H      5.3425    -3.2232    -0.1311
H      5.1867    -4.3286    -2.3440
H      2.9763    -4.6400    -3.4215
H      0.9256    -3.8681    -2.2947
H      1.5091    -3.4645     2.1999
H     -0.2382    -3.1063     2.4574
H      2.1004    -2.4300     4.2939
H      2.3417    -0.4366     5.7016
H      1.2716     1.6644     5.0327
H     -0.2377     2.8018     3.7316
H      0.2410     2.7243     2.0520
H     -2.7526    -1.1074     2.9687
H     -3.1766    -2.4330     5.0135
H     -3.0359    -1.3563     7.2441
H     -2.4610     1.0468     7.4297
H     -2.0341     2.3807     5.3961
H     -4.7290     2.2700     3.5019
H     -5.9730     4.3621     3.9089
H     -4.9091     6.5541     3.4532
H     -2.5937     6.6495     2.5693
H     -1.3394     4.5730     2.1508
73
{"conf": 21, "E": 132.03, "rms": -1.0, "geom": "OH", "total_charge": 0, "CA_charge": 1, "smiles": "C[C:1]#[4N:2]->[Mn+:3]1(<-[3H-:4])(<-[5C-:5]#[O+:6])(<-[6C-:7]#[O+:8])<-[1P:9]([c:10]2[cH:11][cH:12][cH:13][cH:14][cH:15]2)([c:16]2[cH:17][cH:18][cH:19][cH:20][cH:21]2)[CH2:22][c:23]2[cH:24][cH:25][cH:26][c:27]([CH2:28][P:29]([c:30]3[cH:31][cH:32][cH:33][cH:34][cH:35]3)[c:36]3[cH:37][cH:38][cH:39][cH:40][cH:41]3)[2n:42]->12", "smiles3D": "C([C:1]#[4N:2]->[Mn+:3]1(<-[3H-:4])(<-[5C-:5]#[O+:6])(<-[6C-:7]#[O+:8])<-[1P:9]([c:10]2[c:11]([H:46])[c:12]([H:47])[c:13]([H:48])[c:14]([H:49])[c:15]2[H:50])([c:16]2[c:17]([H:51])[c:18]([H:52])[c:19]([H:53])[c:20]([H:54])[c:21]2[H:55])[C:22]([H:56])([H:57])[c:23]2[c:24]([H:58])[c:25]([H:59])[c:26]([H:60])[c:27]([C:28]([P:29]([c:30]3[c:31]([H:63])[c:32]([H:64])[c:33]([H:65])[c:34]([H:66])[c:35]3[H:67])[c:36]3[c:37]([H:68])[c:38]([H:69])[c:39]([H:70])[c:40]([H:71])[c:41]3[H:72])([H:61])[H:62])[2n:42]->12)([H:43])([H:44])[H:45]", "smiles3Dx": "C([C:1]#[4N:2]->[Mn+:3]1(<-[3H-:4])(<-[5C-:5]#[O+:6])(<-[6C-:7]#[O+:8])<-[1P:9]([c:10]2[c:11]([H:46])[c:12]([H:47])[c:13]([H:48])[c:14]([H:49])[c:15]2[H:50])([c:16]2[c:17]([H:51])[c:18]([H:52])[c:19]([H:53])[c:20]([H:54])[c:21]2[H:55])[C:22]([H:56])([H:57])[c:23]2[c:24]([H:58])[c:25]([H:59])[c:26]([H:60])[c:27]([C:28]([P:29]([c:30]3[c:31]([H:63])[c:32]([H:64])[c:33]([H:65])[c:34]([H:66])[c:35]3[H:67])[c:36]3[c:37]([H:68])[c:38]([H:69])[c:39]([H:70])[c:40]([H:71])[c:41]3[H:72])([H:61])[H:62])[2n:42]->12)([H:43])([H:44])[H:45]", "dummies": []}
C     -2.0806     1.3955    -4.2999
C     -1.4616     0.9745    -3.0446
N     -0.9449     0.6277    -1.9866
Mn     0.0000     0.0000     0.0000
H      1.6729     0.3452    -0.6847
C     -2.1111    -0.3890     0.8065
O     -3.2238    -0.5877     1.2268
C      0.2063    -2.1551    -0.7629
O      0.3106    -3.2853    -1.1699
P     -0.0699     2.4040     0.9361
C     -1.6281     2.9129     1.6468
C     -1.9944     2.4904     2.9350
C     -3.2313     2.8649     3.4683
C     -4.1174     3.6372     2.7128
C     -3.7708     4.0347     1.4194
C     -2.5339     3.6673     0.8830
C      0.4793     3.7229    -0.1320
C      0.4460     5.0530     0.3129
C      0.8994     6.0824    -0.5174
C      1.3972     5.7873    -1.7892
C      1.4371     4.4622    -2.2338
C      0.9830     3.4309    -1.4061
C      1.1337     2.3540     2.2587
C      1.4037     0.9247     2.7611
C      2.1959     0.7958     3.9114
C      2.5051    -0.4591     4.4104
C      1.9580    -1.5832     3.8143
C      1.0924    -1.4395     2.7166
C      0.3154    -2.6308     2.2240
P     -0.3279    -3.7512     3.6013
C     -1.9264    -4.3396     2.8770
C     -3.0664    -4.4813     3.6844
C     -4.2638    -4.9524     3.1372
C     -4.3254    -5.3066     1.7869
C     -3.1845    -5.2063     0.9866
C     -1.9846    -4.7390     1.5322
C     -0.9109    -2.5170     4.8466
C     -1.7600    -1.4597     4.4868
C     -2.1552    -0.5194     5.4436
C     -1.7001    -0.6277     6.7615
C     -0.8614    -1.6872     7.1256
C     -0.4670    -2.6282     6.1708
N      0.9435    -0.2122     2.1213
H     -1.5497     2.2878    -4.6928
H     -2.0190     0.5702    -5.0389
H     -3.1436     1.6503    -4.1166
H     -1.3362     1.8640     3.5220
H     -3.5092     2.5490     4.4648
H     -5.0776     3.9173     3.1252
H     -4.4643     4.6212     0.8286
H     -2.2906     3.9646    -0.1306
H      0.0652     5.2941     1.2966
H      0.8663     7.1076    -0.1740
H      1.7489     6.5842    -2.4315
H      1.8240     4.2327    -3.2178
H      1.0326     2.4110    -1.7583
H      0.7723     2.9784     3.1030
H      2.0878     2.7846     1.8884
H      2.5902     1.6739     4.4078
H      3.1376    -0.5579     5.2825
H      2.1673    -2.5552     4.2421
H     -0.5647    -2.2734     1.6659
H      0.9648    -3.2407     1.5624
H     -3.0311    -4.2252     4.7355
H     -5.1440    -5.0454     3.7614
H     -5.2530    -5.6704     1.3644
H     -3.2263    -5.4960    -0.0543
H     -1.1040    -4.6866     0.9037
H     -2.1138    -1.3678     3.4719
H     -2.8115     0.2931     5.1635
H     -2.0014     0.1020     7.5021
H     -0.5128    -1.7738     8.1470
H      0.1879    -3.4411     6.4606
73
{"conf": 22, "E": 341.28, "rms": -1.0, "geom": "OH", "total_charge": 0, "CA_charge": 1, "smiles": "C[C:1]#[4N:2]->[Mn+:3]1(<-[3H-:4])(<-[5C-:5]#[O+:6])(<-[6C-:7]#[O+:8])<-[1P:9]([c:10]2[cH:11][cH:12][cH:13][cH:14][cH:15]2)([c:16]2[cH:17][cH:18][cH:19][cH:20][cH:21]2)[CH2:22][c:23]2[cH:24][cH:25][cH:26][c:27]([CH2:28][P:29]([c:30]3[cH:31][cH:32][cH:33][cH:34][cH:35]3)[c:36]3[cH:37][cH:38][cH:39][cH:40][cH:41]3)[2n:42]->12", "smiles3D": "C([C:1]#[4N:2]->[Mn+:3]1(<-[3H-:4])(<-[5C-:5]#[O+:6])(<-[6C-:7]#[O+:8])<-[1P:9]([c:10]2[c:11]([H:46])[c:12]([H:47])[c:13]([H:48])[c:14]([H:49])[c:15]2[H:50])([c:16]2[c:17]([H:51])[c:18]([H:52])[c:19]([H:53])[c:20]([H:54])[c:21]2[H:55])[C:22]([H:56])([H:57])[c:23]2[c:24]([H:58])[c:25]([H:59])[c:26]([H:60])[c:27]([C:28]([P:29]([c:30]3[c:31]([H:63])[c:32]([H:64])[c:33]([H:65])[c:34]([H:66])[c:35]3[H:67])[c:36]3[c:37]([H:68])[c:38]([H:69])[c:39]([H:70])[c:40]([H:71])[c:41]3[H:72])([H:61])[H:62])[2n:42]->12)([H:43])([H:44])[H:45]", "smiles3Dx": "C([C:1]#[4N:2]->[Mn+:3]1(<-[3H-:4])(<-[5C-:5]#[O+:6])(<-[6C-:7]#[O+:8])<-[1P:9]([c:10]2[c:11]([H:46])[c:12]([H:47])[c:13]([H:48])[c:14]([H:49])[c:15]2[H:50])([c:16]2[c:17]([H:51])[c:18]([H:52])[c:19]([H:53])[c:20]([H:54])[c:21]2[H:55])[C:22]([H:56])([H:57])[c:23]2[c:24]([H:58])[c:25]([H:59])[c:26]([H:60])[c:27]([C:28]([P:29]([c:30]3[c:31]([H:63])[c:32]([H:64])[c:33]([H:65])[c:34]([H:66])[c:35]3[H:67])[c:36]3[c:37]([H:68])[c:38]([H:69])[c:39]([H:70])[c:40]([H:71])[c:41]3[H:72])([H:61])[H:62])[2n:42]->12)([H:43])([H:44])[H:45]", "dummies": []}
C      4.3367    -0.2780    -2.4274
C      3.0732    -0.2088    -1.6984
N      2.0031    -0.1442    -1.0989
Mn     0.0000     0.0000     0.0000
H      0.2813    -0.5917     1.7054
C      1.1915    -1.6606     1.0398
O      1.8185    -2.5321     1.5914
C      0.7949     1.9159     0.9593
O      1.2109     2.9283     1.4598
P     -1.1327    -2.0392    -1.1604
C     -0.5381    -2.5086    -2.7787
C     -0.4508    -1.5412    -3.7956
C      0.0329    -1.8926    -5.0610
C      0.4629    -3.1942    -5.3110
C      0.4176    -4.1497    -4.2921
C     -0.0627    -3.8091    -3.0222
C     -1.6272    -3.4982    -0.2453
C     -2.3917    -4.4891    -0.8804
C     -2.9585    -5.5352    -0.1424
C     -2.7869    -5.5831     1.2399
C     -2.0631    -4.5767     1.8883
C     -1.5040    -3.5275     1.1509
C     -2.6969    -1.2148    -1.4090
C     -3.1312    -0.5981    -0.0843
C     -4.4953    -0.6085     0.2399
C     -4.9141    -0.1292     1.4668
C     -3.9754     0.3161     2.3830
C     -2.6094     0.3221     2.0510
C     -1.6210     0.6789     3.1229
P     -1.0535    -0.8540     4.0452
C     -2.4300    -1.3847     5.1646
C     -2.4925    -2.7368     5.5335
C     -3.4800    -3.1959     6.4080
C     -4.4052    -2.2916     6.9418
C     -4.3368    -0.9344     6.6096
C     -3.3478    -0.4759     5.7294
C      0.1640    -0.1622     5.2394
C      1.4549    -0.7016     5.2729
C      2.4008    -0.2012     6.1754
C      2.0464     0.8146     7.0659
C      0.7661     1.3608     7.0337
C     -0.1796     0.8788     6.1187
N     -2.2107    -0.0674     0.7936
H      5.1792    -0.1892    -1.7185
H      4.4002    -1.2465    -2.9571
H      4.3778     0.5457    -3.1625
H     -0.7622    -0.5198    -3.6154
H      0.0901    -1.1533    -5.8394
H      0.8452    -3.4679    -6.2938
H      0.7584    -5.1533    -4.4775
H     -0.0520    -4.5632    -2.2426
H     -2.5756    -4.4502    -1.9412
H     -3.5459    -6.2998    -0.6456
H     -3.2269    -6.3861     1.8155
H     -1.9569    -4.5970     2.9676
H     -1.0473    -2.7180     1.6812
H     -3.4525    -1.9441    -1.7597
H     -2.5783    -0.4129    -2.1655
H     -5.2311    -0.9893    -0.4605
H     -5.9624    -0.1348     1.7208
H     -4.3204     0.6546     3.3469
H     -0.7512     1.1711     2.6929
H     -2.0472     1.4296     3.8160
H     -1.7794    -3.4341     5.1310
H     -3.5235    -4.2452     6.6773
H     -5.1697    -2.6406     7.6215
H     -5.0540    -0.2372     7.0317
H     -3.3052     0.5798     5.5071
H      1.7294    -1.4907     4.5875
H      3.3955    -0.6221     6.2040
H      2.7843     1.2050     7.7592
H      0.5015     2.1605     7.7107
H     -1.1695     1.3084     6.1198
73
{"conf": 23, "E": 602.5, "rms": -1.0, "geom": "OH", "total_charge": 0, "CA_charge": 1, "smiles": "C[C:1]#[4N:2]->[Mn+:3]1(<-[3H-:4])(<-[5C-:5]#[O+:6])(<-[6C-:7]#[O+:8])<-[1P:9]([c:10]2[cH:11][cH:12][cH:13][cH:14][cH:15]2)([c:16]2[cH:17][cH:18][cH:19][cH:20][cH:21]2)[CH2:22][c:23]2[cH:24][cH:25][cH:26][c:27]([CH2:28][P:29]([c:30]3[cH:31][cH:32][cH:33][cH:34][cH:35]3)[c:36]3[cH:37][cH:38][cH:39][cH:40][cH:41]3)[2n:42]->12", "smiles3D": "C([C:1]#[4N:2]->[Mn+:3]1(<-[3H-:4])(<-[5C-:5]#[O+:6])(<-[6C-:7]#[O+:8])<-[1P:9]([c:10]2[c:11]([H:46])[c:12]([H:47])[c:13]([H:48])[c:14]([H:49])[c:15]2[H:50])([c:16]2[c:17]([H:51])[c:18]([H:52])[c:19]([H:53])[c:20]([H:54])[c:21]2[H:55])[C:22]([H:56])([H:57])[c:23]2[c:24]([H:58])[c:25]([H:59])[c:26]([H:60])[c:27]([C:28]([P:29]([c:30]3[c:31]([H:63])[c:32]([H:64])[c:33]([H:65])[c:34]([H:66])[c:35]3[H:67])[c:36]3[c:37]([H:68])[c:38]([H:69])[c:39]([H:70])[c:40]([H:71])[c:41]3[H:72])([H:61])[H:62])[2n:42]->12)([H:43])([H:44])[H:45]", "smiles3Dx": "C([C:1]#[4N:2]->[Mn+:3]1(<-[3H-:4])(<-[5C-:5]#[O+:6])(<-[6C-:7]#[O+:8])<-[1P:9]([c:10]2[c:11]([H:46])[c:12]([H:47])[c:13]([H:48])[c:14]([H:49])[c:15]2[H:50])([c:16]2[c:17]([H:51])[c:18]([H:52])[c:19]([H:53])[c:20]([H:54])[c:21]2[H:55])[C:22]([H:56])([H:57])[c:23]2[c:24]([H:58])[c:25]([H:59])[c:26]([H:60])[c:27]([C:28]([P:29]([c:30]3[c:31]([H:63])[c:32]([H:64])[c:33]([H:65])[c:34]([H:66])[c:35]3[H:67])[c:36]3[c:37]([H:68])[c:38]([H:69])[c:39]([H:70])[c:40]([H:71])[c:41]3[H:72])([H:61])[H:62])[2n:42]->12)([H:43])([H:44])[H:45]", "dummies": []}
C      2.1460    -3.2057    -2.6819
C      1.9299    -2.3631    -1.5462
N      1.4262    -1.5596    -0.7687
Mn     0.0000     0.0000     0.0000
H     -1.1293    -0.3567    -1.4321
C      1.4087     0.5947     1.6218
O      2.3462     0.8310     2.3838
C     -0.0032     1.8097    -1.2776
O      0.0867     2.8360    -1.9603
P     -1.6285     0.6362     1.9671
C     -1.3976     2.3625     2.1665
C     -1.8556     3.2842     1.1832
C     -1.4006     4.6333     1.2354
C     -0.4071     4.9915     2.1250
C      0.0509     4.1036     3.0768
C     -0.4791     2.7837     3.1161
C     -1.7360    -0.1855     3.5090
C     -0.5816    -0.5451     4.1687
C     -0.6749    -1.2252     5.4280
C     -1.8945    -1.3437     6.0078
C     -3.0603    -1.0097     5.3725
C     -2.9567    -0.3436     4.1392
C     -3.1530     0.3354     1.0496
C     -2.9766    -1.0674     0.7041
C     -4.0625    -1.9199     0.5377
C     -3.7963    -3.2863     0.8140
C     -2.4548    -3.7507     1.0741
C     -1.4264    -2.8005     1.0835
C     -0.1563    -3.1343     1.8195
P      0.1884    -4.9750     2.2705
C      0.1500    -6.0166     0.7274
C     -0.1921    -7.3785     0.7481
C     -0.3211    -8.0803    -0.4654
C     -0.0037    -7.4504    -1.6565
C      0.5595    -6.1700    -1.6582
C      0.6226    -5.4611    -0.4456
C     -0.9451    -5.5684     3.6102
C     -0.7919    -5.0307     4.8968
C     -1.7215    -5.2737     5.8821
C     -2.7557    -6.2111     5.6524
C     -2.8730    -6.8166     4.3878
C     -2.0254    -6.4465     3.3656
N     -1.7117    -1.4880     0.7426
H      2.5077    -2.6054    -3.6244
H      2.8204    -3.9779    -2.5209
H      1.1529    -3.6319    -2.8973
H     -2.4736     2.9820     0.3896
H     -1.7126     5.3259     0.4352
H      0.0069     6.0103     2.0856
H      0.8686     4.4245     3.7505
H     -0.0168     2.0899     3.8072
H      0.4108    -0.3637     3.7652
H      0.2409    -1.4942     5.9610
H     -1.9547    -1.9162     6.9518
H     -4.0353    -1.1207     5.8702
H     -3.8748     0.0505     3.7341
H     -3.2145     0.9448     0.1737
H     -4.0616     0.4583     1.6662
H     -5.1042    -1.6028     0.4027
H     -4.5770    -4.0141     0.5386
H     -2.3591    -4.7930     1.3316
H     -0.1663    -2.6848     2.8304
H      0.6677    -2.8407     1.1967
H     -0.3437    -7.9206     1.6579
H     -0.7186    -9.1096    -0.4478
H     -0.1566    -7.9645    -2.6032
H      0.8226    -5.7026    -2.5943
H      1.0606    -4.4790    -0.4376
H      0.0600    -4.3640     5.0901
H     -1.6102    -4.8517     6.8935
H     -3.5095    -6.3593     6.3936
H     -3.7548    -7.4495     4.1602
H     -2.1597    -6.8884     2.3886
73
{"conf": 24, "E": 140.32, "rms": -1.0, "geom": "OH", "total_charge": 0, "CA_charge": 1, "smiles": "C[C:1]#[4N:2]->[Mn+:3]1(<-[3H-:4])(<-[5C-:5]#[O+:6])(<-[6C-:7]#[O+:8])<-[1P:9]([c:10]2[cH:11][cH:12][cH:13][cH:14][cH:15]2)([c:16]2[cH:17][cH:18][cH:19][cH:20][cH:21]2)[CH2:22][c:23]2[cH:24][cH:25][cH:26][c:27]([CH2:28][P:29]([c:30]3[cH:31][cH:32][cH:33][cH:34][cH:35]3)[c:36]3[cH:37][cH:38][cH:39][cH:40][cH:41]3)[2n:42]->12", "smiles3D": "C([C:1]#[4N:2]->[Mn+:3]1(<-[3H-:4])(<-[5C-:5]#[O+:6])(<-[6C-:7]#[O+:8])<-[1P:9]([c:10]2[c:11]([H:46])[c:12]([H:47])[c:13]([H:48])[c:14]([H:49])[c:15]2[H:50])([c:16]2[c:17]([H:51])[c:18]([H:52])[c:19]([H:53])[c:20]([H:54])[c:21]2[H:55])[C:22]([H:56])([H:57])[c:23]2[c:24]([H:58])[c:25]([H:59])[c:26]([H:60])[c:27]([C:28]([P:29]([c:30]3[c:31]([H:63])[c:32]([H:64])[c:33]([H:65])[c:34]([H:66])[c:35]3[H:67])[c:36]3[c:37]([H:68])[c:38]([H:69])[c:39]([H:70])[c:40]([H:71])[c:41]3[H:72])([H:61])[H:62])[2n:42]->12)([H:43])([H:44])[H:45]", "smiles3Dx": "C([C:1]#[4N:2]->[Mn+:3]1(<-[3H-:4])(<-[5C-:5]#[O+:6])(<-[6C-:7]#[O+:8])<-[1P:9]([c:10]2[c:11]([H:46])[c:12]([H:47])[c:13]([H:48])[c:14]([H:49])[c:15]2[H:50])([c:16]2[c:17]([H:51])[c:18]([H:52])[c:19]([H:53])[c:20]([H:54])[c:21]2[H:55])[C:22]([H:56])([H:57])[c:23]2[c:24]([H:58])[c:25]([H:59])[c:26]([H:60])[c:27]([C:28]([P:29]([c:30]3[c:31]([H:63])[c:32]([H:64])[c:33]([H:65])[c:34]([H:66])[c:35]3[H:67])[c:36]3[c:37]([H:68])[c:38]([H:69])[c:39]([H:70])[c:40]([H:71])[c:41]3[H:72])([H:61])[H:62])[2n:42]->12)([H:43])([H:44])[H:45]", "dummies": []}
C      1.6626    -0.0944    -4.6914
C      1.1858    -0.0686    -3.3091
N      0.7774    -0.0445    -2.1510
Mn     0.0000     0.0000     0.0000
H     -1.4154    -1.0634    -0.4985
C      1.7795     1.3119     0.5972
O      2.7175     2.0074     0.9012
C     -1.2995     1.8142    -0.5312
O     -1.9718     2.7659    -0.8365
P      1.3007    -2.1352     0.6293
C      1.4880    -3.3950    -0.6206
C      2.5316    -4.3366    -0.5375
C      2.7031    -5.2859    -1.5521
C      1.8312    -5.3062    -2.6444
C      0.7735    -4.3899    -2.7157
C      0.6032    -3.4364    -1.7049
C      2.8946    -1.8736     1.3971
C      3.9833    -1.4885     0.5973
C      5.2309    -1.2384     1.1754
C      5.3986    -1.3621     2.5579
C      4.3147    -1.7229     3.3660
C      3.0617    -1.9680     2.7934
C      0.1716    -2.8043     1.8415
C     -0.4216    -1.6802     2.7015
C     -0.8323    -2.0059     4.0001
C     -1.2704    -1.0124     4.8585
C     -1.2602     0.3063     4.4358
C     -0.8965     0.6227     3.1143
C     -0.6956     2.0687     2.7586
P     -2.1490     3.1443     3.2796
C     -1.4401     4.8154     2.9408
C     -0.8553     5.1267     1.7030
C     -0.3169     6.3974     1.4796
C     -0.3576     7.3623     2.4902
C     -0.9367     7.0570     3.7250
C     -1.4774     5.7866     3.9499
C     -3.3867     2.8938     1.9266
C     -3.8057     1.5917     1.5981
C     -4.7622     1.3888     0.5994
C     -5.3245     2.4836    -0.0666
C     -4.9417     3.7818     0.2814
C     -3.9901     3.9916     1.2860
N     -0.5584    -0.3821     2.2403
H      2.7681    -0.1849    -4.7012
H      1.2177    -0.9627    -5.2199
H      1.3671     0.8458    -5.2006
H      3.2179    -4.3381     0.2992
H      3.5134    -6.0037    -1.4908
H      1.9676    -6.0351    -3.4328
H      0.0955    -4.4097    -3.5609
H     -0.2092    -2.7278    -1.7768
H      3.8634    -1.3705    -0.4729
H      6.0639    -0.9330     0.5522
H      6.3658    -1.1692     3.0039
H      4.4441    -1.8025     4.4384
H      2.2413    -2.2143     3.4532
H      0.7050    -3.5397     2.4808
H     -0.6562    -3.3247     1.3135
H     -0.7728    -3.0275     4.3578
H     -1.5574    -1.2566     5.8722
H     -1.5033     1.0831     5.1502
H      0.2003     2.4300     3.3072
H     -0.4786     2.2012     1.7005
H     -0.8189     4.3958     0.9096
H      0.1265     6.6357     0.5223
H      0.0588     8.3465     2.3154
H     -0.9674     7.8041     4.5071
H     -1.9186     5.5570     4.9100
H     -3.3965     0.7359     2.1156
H     -5.0717     0.3828     0.3463
H     -6.0651     2.3274    -0.8391
H     -5.3827     4.6277    -0.2254
H     -3.7285     5.0082     1.5559
73
{"conf": 25, "E": 252.0, "rms": -1.0, "geom": "OH", "total_charge": 0, "CA_charge": 1, "smiles": "C[C:1]#[4N:2]->[Mn+:3]1(<-[3H-:4])(<-[5C-:5]#[O+:6])(<-[6C-:7]#[O+:8])<-[1P:9]([c:10]2[cH:11][cH:12][cH:13][cH:14][cH:15]2)([c:16]2[cH:17][cH:18][cH:19][cH:20][cH:21]2)[CH2:22][c:23]2[cH:24][cH:25][cH:26][c:27]([CH2:28][P:29]([c:30]3[cH:31][cH:32][cH:33][cH:34][cH:35]3)[c:36]3[cH:37][cH:38][cH:39][cH:40][cH:41]3)[2n:42]->12", "smiles3D": "C([C:1]#[4N:2]->[Mn+:3]1(<-[3H-:4])(<-[5C-:5]#[O+:6])(<-[6C-:7]#[O+:8])<-[1P:9]([c:10]2[c:11]([H:46])[c:12]([H:47])[c:13]([H:48])[c:14]([H:49])[c:15]2[H:50])([c:16]2[c:17]([H:51])[c:18]([H:52])[c:19]([H:53])[c:20]([H:54])[c:21]2[H:55])[C:22]([H:56])([H:57])[c:23]2[c:24]([H:58])[c:25]([H:59])[c:26]([H:60])[c:27]([C:28]([P:29]([c:30]3[c:31]([H:63])[c:32]([H:64])[c:33]([H:65])[c:34]([H:66])[c:35]3[H:67])[c:36]3[c:37]([H:68])[c:38]([H:69])[c:39]([H:70])[c:40]([H:71])[c:41]3[H:72])([H:61])[H:62])[2n:42]->12)([H:43])([H:44])[H:45]", "smiles3Dx": "C([C:1]#[4N:2]->[Mn+:3]1(<-[3H-:4])(<-[5C-:5]#[O+:6])(<-[6C-:7]#[O+:8])<-[1P:9]([c:10]2[c:11]([H:46])[c:12]([H:47])[c:13]([H:48])[c:14]([H:49])[c:15]2[H:50])([c:16]2[c:17]([H:51])[c:18]([H:52])[c:19]([H:53])[c:20]([H:54])[c:21]2[H:55])[C:22]([H:56])([H:57])[c:23]2[c:24]([H:58])[c:25]([H:59])[c:26]([H:60])[c:27]([C:28]([P:29]([c:30]3[c:31]([H:63])[c:32]([H:64])[c:33]([H:65])[c:34]([H:66])[c:35]3[H:67])[c:36]3[c:37]([H:68])[c:38]([H:69])[c:39]([H:70])[c:40]([H:71])[c:41]3[H:72])([H:61])[H:62])[2n:42]->12)([H:43])([H:44])[H:45]", "dummies": []}
C     -0.6274     3.8139    -2.6263
C     -0.3630     3.0480    -1.4698
N     -0.0872     2.1212    -0.7161
Mn     0.0000     0.0000     0.0000
H     -1.5176     0.1727     0.9588
C      2.0612    -0.1650    -0.8926
O      3.1566    -0.3101    -1.3870
C      1.1523     0.4472     1.8562
O      1.7852     0.6801     2.9004
P     -1.1541    -0.5704    -2.2718
C     -0.0854    -0.7434    -3.6745
C     -0.1107    -1.8765    -4.5336
C      0.7470    -1.9813    -5.6242
C      1.7374    -1.0129    -5.8645
C      1.8134     0.0856    -4.9972
C      0.9147     0.2413    -3.9319
C     -2.6138     0.2995    -2.6794
C     -3.3207    -0.0161    -3.8672
C     -4.5768     0.5581    -4.0816
C     -5.0703     1.5487    -3.2325
C     -4.3657     1.8284    -2.0390
C     -3.1629     1.2021    -1.7742
C     -1.6526    -2.2189    -1.8131
C     -0.4777    -2.8420    -1.0744
C      0.1984    -3.9449    -1.5586
C      1.1987    -4.4710    -0.7818
C      1.4557    -3.9648     0.4844
C      0.7422    -2.8686     0.9496
C      0.5155    -2.5911     2.4104
P     -0.4578    -3.9610     3.2113
C     -2.2510    -3.5594     3.3762
C     -2.6390    -3.0539     4.6092
C     -3.9738    -2.7402     4.8472
C     -4.9171    -2.8704     3.8367
C     -4.5241    -3.3124     2.5738
C     -3.1863    -3.6870     2.3367
C     -0.0430    -5.6317     2.5648
C      1.0169    -6.2569     3.2102
C      1.6542    -7.3431     2.6245
C      1.2599    -7.7860     1.3696
C      0.1627    -7.1977     0.7292
C     -0.5036    -6.1126     1.3306
N     -0.1259    -2.2565     0.0876
H     -0.9773     4.8471    -2.4527
H     -1.3437     3.3714    -3.3056
H      0.3088     3.9814    -3.2642
H     -0.8085    -2.6584    -4.3934
H      0.6742    -2.8175    -6.2841
H      2.4286    -1.1394    -6.6873
H      2.6398     0.7717    -5.1310
H      1.0129     1.1135    -3.3086
H     -2.9595    -0.7893    -4.5090
H     -5.1533     0.3348    -4.9787
H     -5.9690     2.0626    -3.4515
H     -4.7632     2.5602    -1.3862
H     -2.6840     1.3695    -0.8145
H     -2.5874    -2.1944    -1.1449
H     -1.8982    -2.8054    -2.6829
H     -0.0506    -4.3741    -2.5133
H      1.8546    -5.1827    -1.1896
H      2.1875    -4.4331     1.1197
H      1.4720    -2.4053     2.8957
H     -0.1575    -1.6895     2.4980
H     -1.9084    -2.8563     5.3776
H     -4.2654    -2.3978     5.8196
H     -5.9636    -2.6598     4.0498
H     -5.2661    -3.4358     1.8159
H     -2.9014    -4.0349     1.3623
H      1.3211    -5.9238     4.1838
H      2.4778    -7.8081     3.1457
H      1.8505    -8.5483     0.8714
H     -0.0874    -7.5067    -0.2629
H     -1.2772    -5.6086     0.7855
73
{"conf": 26, "E": 162.96, "rms": -1.0, "geom": "OH", "total_charge": 0, "CA_charge": 1, "smiles": "C[C:1]#[4N:2]->[Mn+:3]1(<-[3H-:4])(<-[5C-:5]#[O+:6])(<-[6C-:7]#[O+:8])<-[1P:9]([c:10]2[cH:11][cH:12][cH:13][cH:14][cH:15]2)([c:16]2[cH:17][cH:18][cH:19][cH:20][cH:21]2)[CH2:22][c:23]2[cH:24][cH:25][cH:26][c:27]([CH2:28][P:29]([c:30]3[cH:31][cH:32][cH:33][cH:34][cH:35]3)[c:36]3[cH:37][cH:38][cH:39][cH:40][cH:41]3)[2n:42]->12", "smiles3D": "C([C:1]#[4N:2]->[Mn+:3]1(<-[3H-:4])(<-[5C-:5]#[O+:6])(<-[6C-:7]#[O+:8])<-[1P:9]([c:10]2[c:11]([H:46])[c:12]([H:47])[c:13]([H:48])[c:14]([H:49])[c:15]2[H:50])([c:16]2[c:17]([H:51])[c:18]([H:52])[c:19]([H:53])[c:20]([H:54])[c:21]2[H:55])[C:22]([H:56])([H:57])[c:23]2[c:24]([H:58])[c:25]([H:59])[c:26]([H:60])[c:27]([C:28]([P:29]([c:30]3[c:31]([H:63])[c:32]([H:64])[c:33]([H:65])[c:34]([H:66])[c:35]3[H:67])[c:36]3[c:37]([H:68])[c:38]([H:69])[c:39]([H:70])[c:40]([H:71])[c:41]3[H:72])([H:61])[H:62])[2n:42]->12)([H:43])([H:44])[H:45]", "smiles3Dx": "C([C:1]#[4N:2]->[Mn+:3]1(<-[3H-:4])(<-[5C-:5]#[O+:6])(<-[6C-:7]#[O+:8])<-[1P:9]([c:10]2[c:11]([H:46])[c:12]([H:47])[c:13]([H:48])[c:14]([H:49])[c:15]2[H:50])([c:16]2[c:17]([H:51])[c:18]([H:52])[c:19]([H:53])[c:20]([H:54])[c:21]2[H:55])[C:22]([H:56])([H:57])[c:23]2[c:24]([H:58])[c:25]([H:59])[c:26]([H:60])[c:27]([C:28]([P:29]([c:30]3[c:31]([H:63])[c:32]([H:64])[c:33]([H:65])[c:34]([H:66])[c:35]3[H:67])[c:36]3[c:37]([H:68])[c:38]([H:69])[c:39]([H:70])[c:40]([H:71])[c:41]3[H:72])([H:61])[H:62])[2n:42]->12)([H:43])([H:44])[H:45]", "dummies": []}
C      4.4165     1.5009     1.7497
C      3.1173     1.0682     1.2342
N      2.0283     0.7009     0.7984
Mn     0.0000     0.0000     0.0000
H      0.5364    -1.7478     0.2172
C     -0.6044     2.1883    -0.3078
O     -0.9219     3.3404    -0.4732
C      0.8611    -0.0511    -2.1292
O      1.3206    -0.0813    -3.2456
P     -1.0132    -0.0957     2.3899
C     -2.1037     1.1983     2.9690
C     -2.3620     1.3499     4.3438
C     -3.2844     2.3072     4.7841
C     -3.9743     3.0961     3.8591
C     -3.7637     2.9077     2.4898
C     -2.8495     1.9482     2.0465
C      0.1231    -0.5202     3.7054
C      0.5074    -1.8537     3.9331
C      1.4459    -2.1518     4.9276
C      2.0216    -1.1301     5.6840
C      1.6741     0.1985     5.4365
C      0.7436     0.5057     4.4384
C     -2.1243    -1.4598     2.0962
C     -2.8597    -1.2055     0.7824
C     -4.2463    -1.3904     0.7449
C     -4.9606    -0.9933    -0.3764
C     -4.2841    -0.5111    -1.4802
C     -2.8791    -0.5029    -1.4974
C     -2.1235    -0.2275    -2.7743
P     -2.9999    -0.5058    -4.4259
C     -4.2976     0.7995    -4.6411
C     -4.2079     2.0250    -3.9581
C     -5.1799     3.0103    -4.1522
C     -6.2365     2.7848    -5.0357
C     -6.3111     1.5871    -5.7495
C     -5.3295     0.6070    -5.5691
C     -3.8265    -2.1537    -4.2221
C     -3.0257    -3.3064    -4.2584
C     -3.5967    -4.5690    -4.0644
C     -4.9699    -4.6890    -3.8222
C     -5.7707    -3.5462    -3.7861
C     -5.2089    -2.2851    -3.9887
N     -2.1922    -0.7453    -0.3369
H      4.3694     2.5728     2.0307
H      5.1879     1.3602     0.9636
H      4.6802     0.8919     2.6369
H     -1.8831     0.7182     5.0784
H     -3.4801     2.4227     5.8433
H     -4.6932     3.8294     4.2041
H     -4.3318     3.4899     1.7752
H     -2.7758     1.7619     0.9899
H      0.1110    -2.6703     3.3484
H      1.7366    -3.1824     5.1051
H      2.7407    -1.3663     6.4545
H      2.1266     0.9925     6.0177
H      0.5030     1.5449     4.2453
H     -1.5581    -2.4034     2.0011
H     -2.8435    -1.5423     2.9401
H     -4.7809    -1.7615     1.6113
H     -6.0415    -1.0609    -0.3792
H     -4.8660    -0.1687    -2.3134
H     -1.6780     0.7845    -2.7453
H     -1.3186    -0.9821    -2.8021
H     -3.3922     2.2219    -3.2744
H     -5.1091     3.9511    -3.6183
H     -6.9935     3.5472    -5.1787
H     -7.1232     1.4186    -6.4415
H     -5.3873    -0.3115    -6.1411
H     -1.9590    -3.2256    -4.4333
H     -2.9740    -5.4555    -4.0937
H     -5.4076    -5.6666    -3.6610
H     -6.8347    -3.6385    -3.5887
H     -5.8551    -1.4216    -3.9458
73
{"conf": 27, "E": 152.33, "rms": -1.0, "geom": "OH", "total_charge": 0, "CA_charge": 1, "smiles": "C[C:1]#[4N:2]->[Mn+:3]1(<-[3H-:4])(<-[5C-:5]#[O+:6])(<-[6C-:7]#[O+:8])<-[1P:9]([c:10]2[cH:11][cH:12][cH:13][cH:14][cH:15]2)([c:16]2[cH:17][cH:18][cH:19][cH:20][cH:21]2)[CH2:22][c:23]2[cH:24][cH:25][cH:26][c:27]([CH2:28][P:29]([c:30]3[cH:31][cH:32][cH:33][cH:34][cH:35]3)[c:36]3[cH:37][cH:38][cH:39][cH:40][cH:41]3)[2n:42]->12", "smiles3D": "C([C:1]#[4N:2]->[Mn+:3]1(<-[3H-:4])(<-[5C-:5]#[O+:6])(<-[6C-:7]#[O+:8])<-[1P:9]([c:10]2[c:11]([H:46])[c:12]([H:47])[c:13]([H:48])[c:14]([H:49])[c:15]2[H:50])([c:16]2[c:17]([H:51])[c:18]([H:52])[c:19]([H:53])[c:20]([H:54])[c:21]2[H:55])[C:22]([H:56])([H:57])[c:23]2[c:24]([H:58])[c:25]([H:59])[c:26]([H:60])[c:27]([C:28]([P:29]([c:30]3[c:31]([H:63])[c:32]([H:64])[c:33]([H:65])[c:34]([H:66])[c:35]3[H:67])[c:36]3[c:37]([H:68])[c:38]([H:69])[c:39]([H:70])[c:40]([H:71])[c:41]3[H:72])([H:61])[H:62])[2n:42]->12)([H:43])([H:44])[H:45]", "smiles3Dx": "C([C:1]#[4N:2]->[Mn+:3]1(<-[3H-:4])(<-[5C-:5]#[O+:6])(<-[6C-:7]#[O+:8])<-[1P:9]([c:10]2[c:11]([H:46])[c:12]([H:47])[c:13]([H:48])[c:14]([H:49])[c:15]2[H:50])([c:16]2[c:17]([H:51])[c:18]([H:52])[c:19]([H:53])[c:20]([H:54])[c:21]2[H:55])[C:22]([H:56])([H:57])[c:23]2[c:24]([H:58])[c:25]([H:59])[c:26]([H:60])[c:27]([C:28]([P:29]([c:30]3[c:31]([H:63])[c:32]([H:64])[c:33]([H:65])[c:34]([H:66])[c:35]3[H:67])[c:36]3[c:37]([H:68])[c:38]([H:69])[c:39]([H:70])[c:40]([H:71])[c:41]3[H:72])([H:61])[H:62])[2n:42]->12)([H:43])([H:44])[H:45]", "dummies": []}
C     -0.2147     4.9059     0.8324
C     -0.1521     3.4670     0.5813
N     -0.0968     2.2571     0.3700
Mn     0.0000     0.0000     0.0000
H     -1.2941    -0.2683     1.2751
C      1.6331     0.3265    -1.5665
O      2.5004     0.5147    -2.3867
C      1.5795    -0.1569     1.6500
O      2.4116    -0.2111     2.5178
P     -1.8571     0.1360    -1.8106
C     -1.5148     1.1747    -3.2276
C     -0.4969     0.8268    -4.1305
C     -0.2247     1.6455    -5.2318
C     -0.9542     2.8221    -5.4320
C     -1.9496     3.1854    -4.5213
C     -2.2267     2.3695    -3.4217
C     -3.4974     0.5513    -1.2336
C     -3.6674     1.1351     0.0284
C     -4.9480     1.4884     0.4750
C     -6.0592     1.2807    -0.3481
C     -5.8919     0.7165    -1.6169
C     -4.6152     0.3551    -2.0604
C     -1.9596    -1.5516    -2.4056
C     -1.3407    -2.5431    -1.4075
C     -1.7904    -3.8717    -1.4619
C     -1.0709    -4.8742    -0.8242
C      0.1368    -4.5650    -0.2173
C      0.5683    -3.2309    -0.1475
C      1.9961    -2.9584     0.2281
P      2.4402    -3.2831     2.0382
C      3.8855    -4.4181     1.8673
C      5.1203    -4.0330     2.4073
C      6.2338    -4.8755     2.2972
C      6.1185    -6.1051     1.6454
C      4.8877    -6.4977     1.1055
C      3.7757    -5.6574     1.2134
C      1.0979    -4.2752     2.8442
C      1.3911    -5.4419     3.5604
C      0.3855    -6.1184     4.2585
C     -0.9202    -5.6239     4.2662
C     -1.2142    -4.4443     3.5862
C     -0.2069    -3.7607     2.8962
N     -0.2300    -2.2313    -0.6449
H     -1.2666     5.2145     1.0060
H      0.4074     5.1499     1.7204
H      0.1709     5.4436    -0.0554
H      0.0951    -0.0681    -3.9818
H      0.5577     1.3714    -5.9263
H     -0.7402     3.4536    -6.2817
H     -2.5018     4.1046    -4.6674
H     -2.9899     2.6793    -2.7268
H     -2.8144     1.3404     0.6570
H     -5.0759     1.9369     1.4520
H     -7.0497     1.5590    -0.0039
H     -6.7512     0.5572    -2.2578
H     -4.4998    -0.0624    -3.0506
H     -3.0274    -1.8166    -2.5772
H     -1.4127    -1.6422    -3.3720
H     -2.6542    -4.1413    -2.0612
H     -1.4001    -5.9057    -0.8839
H      0.7521    -5.3648     0.1711
H      2.6333    -3.6010    -0.4129
H      2.2765    -1.9273    -0.0480
H      5.2176    -3.0838     2.9186
H      7.1843    -4.5751     2.7156
H      6.9771    -6.7579     1.5734
H      4.7998    -7.4506     0.6012
H      2.8325    -5.9845     0.8093
H      2.3984    -5.8264     3.6027
H      0.6206    -7.0166     4.8122
H     -1.6935    -6.1485     4.8175
H     -2.2158    -4.0438     3.6159
H     -0.4421    -2.8249     2.4130
73
{"conf": 28, "E": 139.89, "rms": -1.0, "geom": "OH", "total_charge": 0, "CA_charge": 1, "smiles": "C[C:1]#[4N:2]->[Mn+:3]1(<-[3H-:4])(<-[5C-:5]#[O+:6])(<-[6C-:7]#[O+:8])<-[1P:9]([c:10]2[cH:11][cH:12][cH:13][cH:14][cH:15]2)([c:16]2[cH:17][cH:18][cH:19][cH:20][cH:21]2)[CH2:22][c:23]2[cH:24][cH:25][cH:26][c:27]([CH2:28][P:29]([c:30]3[cH:31][cH:32][cH:33][cH:34][cH:35]3)[c:36]3[cH:37][cH:38][cH:39][cH:40][cH:41]3)[2n:42]->12", "smiles3D": "C([C:1]#[4N:2]->[Mn+:3]1(<-[3H-:4])(<-[5C-:5]#[O+:6])(<-[6C-:7]#[O+:8])<-[1P:9]([c:10]2[c:11]([H:46])[c:12]([H:47])[c:13]([H:48])[c:14]([H:49])[c:15]2[H:50])([c:16]2[c:17]([H:51])[c:18]([H:52])[c:19]([H:53])[c:20]([H:54])[c:21]2[H:55])[C:22]([H:56])([H:57])[c:23]2[c:24]([H:58])[c:25]([H:59])[c:26]([H:60])[c:27]([C:28]([P:29]([c:30]3[c:31]([H:63])[c:32]([H:64])[c:33]([H:65])[c:34]([H:66])[c:35]3[H:67])[c:36]3[c:37]([H:68])[c:38]([H:69])[c:39]([H:70])[c:40]([H:71])[c:41]3[H:72])([H:61])[H:62])[2n:42]->12)([H:43])([H:44])[H:45]", "smiles3Dx": "C([C:1]#[4N:2]->[Mn+:3]1(<-[3H-:4])(<-[5C-:5]#[O+:6])(<-[6C-:7]#[O+:8])<-[1P:9]([c:10]2[c:11]([H:46])[c:12]([H:47])[c:13]([H:48])[c:14]([H:49])[c:15]2[H:50])([c:16]2[c:17]([H:51])[c:18]([H:52])[c:19]([H:53])[c:20]([H:54])[c:21]2[H:55])[C:22]([H:56])([H:57])[c:23]2[c:24]([H:58])[c:25]([H:59])[c:26]([H:60])[c:27]([C:28]([P:29]([c:30]3[c:31]([H:63])[c:32]([H:64])[c:33]([H:65])[c:34]([H:66])[c:35]3[H:67])[c:36]3[c:37]([H:68])[c:38]([H:69])[c:39]([H:70])[c:40]([H:71])[c:41]3[H:72])([H:61])[H:62])[2n:42]->12)([H:43])([H:44])[H:45]", "dummies": []}
C      4.2860    -1.9185     1.6518
C      3.0311    -1.3623     1.1556
N      1.9745    -0.8879     0.7470
Mn     0.0000     0.0000     0.0000
H     -0.8563    -0.7962     1.4046
C      1.1008     0.9411    -1.7679
O      1.6882     1.4371    -2.6974
C     -0.4058    -1.8260    -1.3290
O     -0.6218    -2.7811    -2.0335
P      0.2761     2.2568     1.2642
C      1.9251     2.8819     1.5314
C      2.2920     4.1704     1.1084
C      3.5834     4.6457     1.3526
C      4.5052     3.8445     2.0326
C      4.1370     2.5744     2.4803
C      2.8499     2.0943     2.2315
C     -0.6008     2.4569     2.8064
C     -0.9513     3.7331     3.2700
C     -1.6832     3.8713     4.4520
C     -2.0427     2.7444     5.1930
C     -1.6582     1.4755     4.7577
C     -0.9383     1.3319     3.5673
C     -0.5420     3.3059     0.0602
C     -1.7782     2.6035    -0.5013
C     -2.8366     3.3913    -0.9781
C     -4.0358     2.7875    -1.3375
C     -4.1960     1.4195    -1.1506
C     -3.1192     0.6485    -0.6821
C     -3.4147    -0.6912    -0.0736
P     -3.5552    -0.4835     1.7852
C     -5.0842     0.5273     1.9625
C     -4.9563     1.8764     2.3156
C     -6.0890     2.6894     2.4215
C     -7.3565     2.1579     2.1658
C     -7.4880     0.8161     1.7897
C     -6.3546     0.0019     1.6789
C     -4.0228    -2.1369     2.4659
C     -4.6508    -3.1230     1.6861
C     -4.9771    -4.3638     2.2471
C     -4.6753    -4.6268     3.5865
C     -4.0620    -3.6463     4.3682
C     -3.7438    -2.4033     3.8134
N     -1.8914     1.2322    -0.5170
H      5.0966    -1.1758     1.5188
H      4.5295    -2.8396     1.0867
H      4.1790    -2.1627     2.7280
H      1.5930     4.8162     0.6004
H      3.8668     5.6380     1.0242
H      5.4983     4.2163     2.2271
H      4.8493     1.9593     3.0203
H      2.5655     1.1212     2.6058
H     -0.6600     4.6202     2.7291
H     -1.9527     4.8553     4.8038
H     -2.6067     2.8568     6.1093
H     -1.9219     0.5996     5.3351
H     -0.6117     0.3470     3.2758
H      0.1572     3.5160    -0.7741
H     -0.8403     4.2603     0.5305
H     -2.7483     4.4704    -1.0334
H     -4.8681     3.3852    -1.6867
H     -5.1758     0.9738    -1.2982
H     -4.3603    -1.1044    -0.4949
H     -2.6162    -1.4146    -0.2804
H     -3.9790     2.2970     2.5161
H     -5.9838     3.7300     2.7027
H     -8.2352     2.7867     2.2412
H     -8.4680     0.4067     1.5804
H     -6.4733    -1.0300     1.3723
H     -4.8954    -2.9508     0.6486
H     -5.4558    -5.1265     1.6418
H     -4.9216    -5.5859     4.0205
H     -3.8356    -3.8439     5.4083
H     -3.2617    -1.6517     4.4219
73
{"conf": 29, "E": 339.1, "rms": -1.0, "geom": "OH", "total_charge": 0, "CA_charge": 1, "smiles": "C[C:1]#[4N:2]->[Mn+:3]1(<-[3H-:4])(<-[5C-:5]#[O+:6])(<-[6C-:7]#[O+:8])<-[1P:9]([c:10]2[cH:11][cH:12][cH:13][cH:14][cH:15]2)([c:16]2[cH:17][cH:18][cH:19][cH:20][cH:21]2)[CH2:22][c:23]2[cH:24][cH:25][cH:26][c:27]([CH2:28][P:29]([c:30]3[cH:31][cH:32][cH:33][cH:34][cH:35]3)[c:36]3[cH:37][cH:38][cH:39][cH:40][cH:41]3)[2n:42]->12", "smiles3D": "C([C:1]#[4N:2]->[Mn+:3]1(<-[3H-:4])(<-[5C-:5]#[O+:6])(<-[6C-:7]#[O+:8])<-[1P:9]([c:10]2[c:11]([H:46])[c:12]([H:47])[c:13]([H:48])[c:14]([H:49])[c:15]2[H:50])([c:16]2[c:17]([H:51])[c:18]([H:52])[c:19]([H:53])[c:20]([H:54])[c:21]2[H:55])[C:22]([H:56])([H:57])[c:23]2[c:24]([H:58])[c:25]([H:59])[c:26]([H:60])[c:27]([C:28]([P:29]([c:30]3[c:31]([H:63])[c:32]([H:64])[c:33]([H:65])[c:34]([H:66])[c:35]3[H:67])[c:36]3[c:37]([H:68])[c:38]([H:69])[c:39]([H:70])[c:40]([H:71])[c:41]3[H:72])([H:61])[H:62])[2n:42]->12)([H:43])([H:44])[H:45]", "smiles3Dx": "C([C:1]#[4N:2]->[Mn+:3]1(<-[3H-:4])(<-[5C-:5]#[O+:6])(<-[6C-:7]#[O+:8])<-[1P:9]([c:10]2[c:11]([H:46])[c:12]([H:47])[c:13]([H:48])[c:14]([H:49])[c:15]2[H:50])([c:16]2[c:17]([H:51])[c:18]([H:52])[c:19]([H:53])[c:20]([H:54])[c:21]2[H:55])[C:22]([H:56])([H:57])[c:23]2[c:24]([H:58])[c:25]([H:59])[c:26]([H:60])[c:27]([C:28]([P:29]([c:30]3[c:31]([H:63])[c:32]([H:64])[c:33]([H:65])[c:34]([H:66])[c:35]3[H:67])[c:36]3[c:37]([H:68])[c:38]([H:69])[c:39]([H:70])[c:40]([H:71])[c:41]3[H:72])([H:61])[H:62])[2n:42]->12)([H:43])([H:44])[H:45]", "dummies": []}
C      4.2324    -1.7097    -0.3251
C      3.2234    -0.9150     0.2961
N      2.0959    -0.5211     0.5914
Mn     0.0000     0.0000     0.0000
H      0.1328     1.6625     0.6784
C      0.3681    -2.0062    -1.0549
O      0.6535    -3.0086    -1.6616
C     -1.3364    -0.7481     1.7034
O     -2.1362    -1.0796     2.5397
P      0.7554     0.8798    -2.2810
C      2.4995     0.8500    -2.7848
C      3.4270     1.5753    -2.0022
C      4.8177     1.3858    -2.1170
C      5.3149     0.4936    -3.0611
C      4.4517    -0.3158    -3.8219
C      3.0282    -0.0823    -3.7730
C      0.3135     2.5892    -2.6668
C      0.2163     3.0484    -4.0174
C     -0.0154     4.4499    -4.2465
C      0.2520     5.3542    -3.1870
C      0.4201     4.9165    -1.9102
C      0.5651     3.5519    -1.6734
C     -0.2711    -0.0934    -3.3455
C     -1.6334    -0.0372    -2.6683
C     -2.8207    -0.2137    -3.3979
C     -3.9636     0.5127    -2.9682
C     -3.7532     1.5363    -2.0432
C     -2.6939     1.3893    -1.1385
C     -2.6642     2.2326     0.1167
P     -4.2362     2.1562     1.0486
C     -5.5450     1.1947     0.1730
C     -5.4530    -0.1998    -0.0581
C     -6.5085    -0.8470    -0.6973
C     -7.7285    -0.1809    -0.8307
C     -7.8529     1.1751    -0.4489
C     -6.7549     1.8530     0.0550
C     -4.2067     1.5721     2.7979
C     -4.3740     2.5669     3.7545
C     -4.7829     2.2397     5.0360
C     -4.9343     0.8897     5.4178
C     -4.7806    -0.1183     4.4586
C     -4.5596     0.2476     3.1393
N     -1.7323     0.4797    -1.4390
H      3.7111    -1.9571    -1.3011
H      5.0973    -1.0313    -0.6010
H      4.4700    -2.7572     0.1968
H      3.0737     2.1721    -1.2307
H      5.4869     2.0359    -1.5408
H      6.4097     0.3728    -3.1494
H      4.8412    -0.9666    -4.5930
H      2.4215    -0.6379    -4.3780
H      0.0471     2.4183    -4.8206
H     -0.0136     4.7830    -5.2795
H      0.1547     6.4042    -3.3389
H      0.5624     5.5810    -1.0286
H      0.8472     3.2835    -0.7190
H     -0.3631     0.2951    -4.4713
H      0.1174    -1.0937    -3.4600
H     -2.9081    -0.9570    -4.1968
H     -4.9879     0.3055    -3.3716
H     -4.5740     2.2901    -1.8645
H     -2.3510     3.2553    -0.0907
H     -1.9366     1.8603     0.7847
H     -4.4991    -0.7036     0.0515
H     -6.4427    -1.8938    -0.9355
H     -8.6046    -0.7074    -1.1503
H     -8.7929     1.7049    -0.6031
H     -6.7730     2.9163     0.1776
H     -4.2075     3.5921     3.4743
H     -4.9320     3.0510     5.7494
H     -5.3266     0.6449     6.3853
H     -5.0123    -1.1622     4.6786
H     -4.5316    -0.5179     2.4073
73
{"conf": 30, "E": 262.99, "rms": -1.0, "geom": "OH", "total_charge": 0, "CA_charge": 1, "smiles": "C[C:1]#[4N:2]->[Mn+:3]1(<-[3H-:4])(<-[5C-:5]#[O+:6])(<-[6C-:7]#[O+:8])<-[1P:9]([c:10]2[cH:11][cH:12][cH:13][cH:14][cH:15]2)([c:16]2[cH:17][cH:18][cH:19][cH:20][cH:21]2)[CH2:22][c:23]2[cH:24][cH:25][cH:26][c:27]([CH2:28][P:29]([c:30]3[cH:31][cH:32][cH:33][cH:34][cH:35]3)[c:36]3[cH:37][cH:38][cH:39][cH:40][cH:41]3)[2n:42]->12", "smiles3D": "C([C:1]#[4N:2]->[Mn+:3]1(<-[3H-:4])(<-[5C-:5]#[O+:6])(<-[6C-:7]#[O+:8])<-[1P:9]([c:10]2[c:11]([H:46])[c:12]([H:47])[c:13]([H:48])[c:14]([H:49])[c:15]2[H:50])([c:16]2[c:17]([H:51])[c:18]([H:52])[c:19]([H:53])[c:20]([H:54])[c:21]2[H:55])[C:22]([H:56])([H:57])[c:23]2[c:24]([H:58])[c:25]([H:59])[c:26]([H:60])[c:27]([C:28]([P:29]([c:30]3[c:31]([H:63])[c:32]([H:64])[c:33]([H:65])[c:34]([H:66])[c:35]3[H:67])[c:36]3[c:37]([H:68])[c:38]([H:69])[c:39]([H:70])[c:40]([H:71])[c:41]3[H:72])([H:61])[H:62])[2n:42]->12)([H:43])([H:44])[H:45]", "smiles3Dx": "C([C:1]#[4N:2]->[Mn+:3]1(<-[3H-:4])(<-[5C-:5]#[O+:6])(<-[6C-:7]#[O+:8])<-[1P:9]([c:10]2[c:11]([H:46])[c:12]([H:47])[c:13]([H:48])[c:14]([H:49])[c:15]2[H:50])([c:16]2[c:17]([H:51])[c:18]([H:52])[c:19]([H:53])[c:20]([H:54])[c:21]2[H:55])[C:22]([H:56])([H:57])[c:23]2[c:24]([H:58])[c:25]([H:59])[c:26]([H:60])[c:27]([C:28]([P:29]([c:30]3[c:31]([H:63])[c:32]([H:64])[c:33]([H:65])[c:34]([H:66])[c:35]3[H:67])[c:36]3[c:37]([H:68])[c:38]([H:69])[c:39]([H:70])[c:40]([H:71])[c:41]3[H:72])([H:61])[H:62])[2n:42]->12)([H:43])([H:44])[H:45]", "dummies": []}
C     -3.6042     0.8739     2.8096
C     -2.8987     0.8926     1.5410
N     -2.0040     0.6675     0.6664
Mn     0.0000     0.0000     0.0000
H     -0.0026     0.9298    -1.5220
C     -0.2018    -1.1334     1.9367
O     -0.3082    -1.5987     3.0255
C     -1.0995    -1.7731    -1.1264
O     -1.6545    -2.6856    -1.7362
P      1.0491     1.8906     1.3080
C      0.2405     2.3109     2.8466
C      0.4389     1.5345     4.0236
C     -0.2562     1.8957     5.1781
C     -1.0376     3.0218     5.2507
C     -1.2675     3.7615     4.0826
C     -0.6672     3.3965     2.8887
C      1.2557     3.3536     0.3234
C      0.1875     3.7888    -0.5140
C      0.3609     4.8356    -1.3863
C      1.5675     5.4975    -1.4436
C      2.6088     5.1448    -0.5806
C      2.4563     4.0821     0.3291
C      2.6344     1.0961     1.5208
C      2.9997     0.4580     0.2299
C      3.8944     1.0056    -0.6929
C      4.1184     0.3624    -1.9413
C      3.5591    -0.9205    -2.1078
C      2.6427    -1.3719    -1.2054
C      2.3212    -2.8789    -1.1098
P      1.6454    -3.3298     0.6072
C      0.5131    -4.7783     0.4890
C     -0.1597    -5.0639    -0.6970
C     -1.3691    -5.7441    -0.6542
C     -1.8220    -6.2890     0.5504
C     -1.0074    -6.2305     1.6740
C      0.1267    -5.4389     1.6647
C      2.9851    -3.9100     1.7150
C      3.3430    -5.2521     1.6973
C      4.1969    -5.7581     2.6644
C      4.7951    -4.9021     3.5838
C      4.4592    -3.5493     3.5851
C      3.5264    -3.0480     2.6767
N      2.1718    -0.5788    -0.1965
H     -3.0063     1.3423     3.5922
H     -4.6159     1.2642     2.8702
H     -3.6728    -0.1715     3.1215
H      1.0580     0.6826     4.0031
H     -0.1641     1.2554     6.0488
H     -1.5421     3.3129     6.1653
H     -1.9016     4.6228     4.1094
H     -0.9495     3.9151     1.9863
H     -0.7481     3.2507    -0.4682
H     -0.4599     5.1107    -2.0289
H      1.7021     6.3366    -2.1592
H      3.5500     5.6660    -0.6363
H      3.2645     3.8311     0.9616
H      2.5693     0.3485     2.3228
H      3.3353     1.9058     1.7943
H      4.4178     1.9097    -0.4882
H      4.7381     0.7983    -2.6662
H      3.7766    -1.4412    -3.0290
H      1.5727    -3.0478    -1.8762
H      3.2029    -3.5002    -1.3330
H      0.1755    -4.6564    -1.6413
H     -1.9801    -5.8079    -1.5422
H     -2.7715    -6.7890     0.5879
H     -1.3028    -6.7331     2.5842
H      0.6877    -5.3013     2.5898
H      2.9145    -5.9169     0.9668
H      4.3504    -6.8220     2.7325
H      5.4877    -5.2966     4.3114
H      4.9368    -2.8890     4.2996
H      3.1729    -2.0254     2.7966
73
{"conf": 31, "E": 231.25, "rms": -1.0, "geom": "OH", "total_charge": 0, "CA_charge": 1, "smiles": "C[C:1]#[4N:2]->[Mn+:3]1(<-[3H-:4])(<-[5C-:5]#[O+:6])(<-[6C-:7]#[O+:8])<-[1P:9]([c:10]2[cH:11][cH:12][cH:13][cH:14][cH:15]2)([c:16]2[cH:17][cH:18][cH:19][cH:20][cH:21]2)[CH2:22][c:23]2[cH:24][cH:25][cH:26][c:27]([CH2:28][P:29]([c:30]3[cH:31][cH:32][cH:33][cH:34][cH:35]3)[c:36]3[cH:37][cH:38][cH:39][cH:40][cH:41]3)[2n:42]->12", "smiles3D": "C([C:1]#[4N:2]->[Mn+:3]1(<-[3H-:4])(<-[5C-:5]#[O+:6])(<-[6C-:7]#[O+:8])<-[1P:9]([c:10]2[c:11]([H:46])[c:12]([H:47])[c:13]([H:48])[c:14]([H:49])[c:15]2[H:50])([c:16]2[c:17]([H:51])[c:18]([H:52])[c:19]([H:53])[c:20]([H:54])[c:21]2[H:55])[C:22]([H:56])([H:57])[c:23]2[c:24]([H:58])[c:25]([H:59])[c:26]([H:60])[c:27]([C:28]([P:29]([c:30]3[c:31]([H:63])[c:32]([H:64])[c:33]([H:65])[c:34]([H:66])[c:35]3[H:67])[c:36]3[c:37]([H:68])[c:38]([H:69])[c:39]([H:70])[c:40]([H:71])[c:41]3[H:72])([H:61])[H:62])[2n:42]->12)([H:43])([H:44])[H:45]", "smiles3Dx": "C([C:1]#[4N:2]->[Mn+:3]1(<-[3H-:4])(<-[5C-:5]#[O+:6])(<-[6C-:7]#[O+:8])<-[1P:9]([c:10]2[c:11]([H:46])[c:12]([H:47])[c:13]([H:48])[c:14]([H:49])[c:15]2[H:50])([c:16]2[c:17]([H:51])[c:18]([H:52])[c:19]([H:53])[c:20]([H:54])[c:21]2[H:55])[C:22]([H:56])([H:57])[c:23]2[c:24]([H:58])[c:25]([H:59])[c:26]([H:60])[c:27]([C:28]([P:29]([c:30]3[c:31]([H:63])[c:32]([H:64])[c:33]([H:65])[c:34]([H:66])[c:35]3[H:67])[c:36]3[c:37]([H:68])[c:38]([H:69])[c:39]([H:70])[c:40]([H:71])[c:41]3[H:72])([H:61])[H:62])[2n:42]->12)([H:43])([H:44])[H:45]", "dummies": []}
C     -1.3558     0.8789    -4.4148
C     -0.5276     0.5483    -3.2901
N     -0.0076     0.2642    -2.1786
Mn     0.0000     0.0000     0.0000
H      1.7976    -0.4771    -0.0020
C     -2.2929     0.3790    -0.2308
O     -3.4642     0.5234    -0.4277
C     -0.4587    -2.1836    -0.2722
O     -0.6386    -3.3699    -0.5338
P      0.5484     2.5162     0.2486
C     -0.2982     3.8324    -0.6740
C      0.0600     5.1829    -0.5126
C     -0.5407     6.1725    -1.3043
C     -1.5428     5.7914    -2.2081
C     -1.9611     4.4870    -2.2996
C     -1.3299     3.4992    -1.5210
C      2.2727     2.8258     0.4230
C      3.0337     1.9565     1.2091
C      4.3838     2.1795     1.4219
C      4.9989     3.3054     0.8598
C      4.2551     4.1248    -0.0137
C      2.9128     3.8436    -0.2631
C     -0.0476     2.7042     1.9190
C      0.2923     1.4988     2.7379
C      1.2213     1.5677     3.7602
C      1.4697     0.4267     4.4533
C      0.8124    -0.8140     4.2087
C     -0.0747    -0.8290     3.1072
C     -1.1294    -1.8411     3.0175
P     -2.7499    -1.0409     2.4378
C     -4.0125    -2.3523     2.5891
C     -4.1641    -3.2430     1.5227
C     -4.8260    -4.4614     1.7055
C     -5.3672    -4.7714     2.9669
C     -5.3110    -3.8372     3.9979
C     -4.6491    -2.6154     3.8110
C     -3.1971     0.2882     3.6360
C     -3.7271     1.4995     3.1446
C     -4.0337     2.5525     4.0209
C     -3.7810     2.4011     5.3926
C     -3.2248     1.2147     5.8836
C     -2.9520     0.1545     5.0079
N     -0.1051     0.2498     2.2851
H     -2.2351     1.2553    -3.9183
H     -1.0064     1.6618    -5.1018
H     -1.5877    -0.0403    -4.9812
H      0.8285     5.4432     0.2001
H     -0.2077     7.1897    -1.2713
H     -1.9684     6.5553    -2.8728
H     -2.8073     4.2179    -2.9500
H     -1.7217     2.4817    -1.5774
H      2.6239     1.0195     1.5560
H      4.9921     1.4867     1.9737
H      6.0008     3.5836     1.1743
H      4.7468     5.0370    -0.3749
H      2.4272     4.4515    -1.0373
H      0.3914     3.5581     2.3720
H     -1.1913     2.7938     1.9182
H      1.7308     2.5178     3.9937
H      2.3089     0.4140     5.1073
H      0.9959    -1.6266     4.8204
H     -1.2901    -2.3985     3.9880
H     -0.8311    -2.6047     2.2595
H     -3.7588    -2.9852     0.5553
H     -4.8716    -5.1796     0.8937
H     -5.7461    -5.7669     3.1457
H     -5.7273    -4.0703     4.9800
H     -4.6215    -1.8999     4.6117
H     -3.9295     1.6031     2.0845
H     -4.4219     3.4759     3.6384
H     -4.0118     3.2225     6.0639
H     -3.0799     1.0891     6.9472
H     -2.5108    -0.7628     5.3900
73
{"conf": 32, "E": 153.81, "rms": -1.0, "geom": "OH", "total_charge": 0, "CA_charge": 1, "smiles": "C[C:1]#[4N:2]->[Mn+:3]1(<-[3H-:4])(<-[5C-:5]#[O+:6])(<-[6C-:7]#[O+:8])<-[1P:9]([c:10]2[cH:11][cH:12][cH:13][cH:14][cH:15]2)([c:16]2[cH:17][cH:18][cH:19][cH:20][cH:21]2)[CH2:22][c:23]2[cH:24][cH:25][cH:26][c:27]([CH2:28][P:29]([c:30]3[cH:31][cH:32][cH:33][cH:34][cH:35]3)[c:36]3[cH:37][cH:38][cH:39][cH:40][cH:41]3)[2n:42]->12", "smiles3D": "C([C:1]#[4N:2]->[Mn+:3]1(<-[3H-:4])(<-[5C-:5]#[O+:6])(<-[6C-:7]#[O+:8])<-[1P:9]([c:10]2[c:11]([H:46])[c:12]([H:47])[c:13]([H:48])[c:14]([H:49])[c:15]2[H:50])([c:16]2[c:17]([H:51])[c:18]([H:52])[c:19]([H:53])[c:20]([H:54])[c:21]2[H:55])[C:22]([H:56])([H:57])[c:23]2[c:24]([H:58])[c:25]([H:59])[c:26]([H:60])[c:27]([C:28]([P:29]([c:30]3[c:31]([H:63])[c:32]([H:64])[c:33]([H:65])[c:34]([H:66])[c:35]3[H:67])[c:36]3[c:37]([H:68])[c:38]([H:69])[c:39]([H:70])[c:40]([H:71])[c:41]3[H:72])([H:61])[H:62])[2n:42]->12)([H:43])([H:44])[H:45]", "smiles3Dx": "C([C:1]#[4N:2]->[Mn+:3]1(<-[3H-:4])(<-[5C-:5]#[O+:6])(<-[6C-:7]#[O+:8])<-[1P:9]([c:10]2[c:11]([H:46])[c:12]([H:47])[c:13]([H:48])[c:14]([H:49])[c:15]2[H:50])([c:16]2[c:17]([H:51])[c:18]([H:52])[c:19]([H:53])[c:20]([H:54])[c:21]2[H:55])[C:22]([H:56])([H:57])[c:23]2[c:24]([H:58])[c:25]([H:59])[c:26]([H:60])[c:27]([C:28]([P:29]([c:30]3[c:31]([H:63])[c:32]([H:64])[c:33]([H:65])[c:34]([H:66])[c:35]3[H:67])[c:36]3[c:37]([H:68])[c:38]([H:69])[c:39]([H:70])[c:40]([H:71])[c:41]3[H:72])([H:61])[H:62])[2n:42]->12)([H:43])([H:44])[H:45]", "dummies": []}
C     -0.7599     3.8090    -3.1093
C     -0.5504     2.6793    -2.2081
N     -0.3675     1.7347    -1.4422
Mn     0.0000     0.0000     0.0000
H      1.2623    -0.7037    -1.1393
C     -1.6063     0.8605     1.3889
O     -2.4512     1.3257     2.1136
C     -1.5679    -1.2799    -1.0736
O     -2.3984    -1.9549    -1.6294
P      1.8644     1.3382     1.2316
C      3.4255     1.4665     0.3751
C      3.4828     1.2232    -1.0035
C      4.7112     1.2351    -1.6683
C      5.8860     1.5003    -0.9572
C      5.8268     1.8004     0.4060
C      4.5979     1.7970     1.0699
C      1.4480     2.9690     1.8370
C      2.0179     4.1123     1.2431
C      1.6316     5.3911     1.6594
C      0.6680     5.5403     2.6610
C      0.0875     4.4128     3.2496
C      0.4741     3.1288     2.8407
C      2.1781     0.2915     2.6520
C      1.8633    -1.1624     2.3000
C      2.7267    -2.1749     2.7482
C      2.4197    -3.5075     2.4823
C      1.1839    -3.8286     1.9313
C      0.2768    -2.7991     1.6364
C     -1.1759    -3.1192     1.4131
P     -2.0459    -3.9248     2.8872
C     -2.7157    -2.5455     3.9163
C     -3.8513    -2.7863     4.7027
C     -4.3468    -1.7898     5.5495
C     -3.7040    -0.5520     5.6267
C     -2.5620    -0.3090     4.8563
C     -2.0663    -1.3044     4.0074
C     -0.8009    -4.6950     4.0135
C      0.0425    -3.9170     4.8290
C      0.9810    -4.5341     5.6661
C      1.0702    -5.9307     5.7069
C      0.2378    -6.7091     4.8972
C     -0.6907    -6.0931     4.0505
N      0.7151    -1.5033     1.6238
H      0.1968     4.0693    -3.6007
H     -1.1215     4.6797    -2.5271
H     -1.5130     3.5329    -3.8760
H      2.5838     1.0294    -1.5681
H      4.7557     1.0247    -2.7287
H      6.8360     1.5002    -1.4713
H      6.7360     2.0318     0.9472
H      4.5681     2.0541     2.1201
H      2.7421     4.0252     0.4431
H      2.0700     6.2678     1.1939
H      0.3593     6.5362     2.9686
H     -0.6708     4.5350     4.0126
H     -0.0053     2.2745     3.2938
H      1.5315     0.6021     3.4933
H      3.2375     0.3845     2.9627
H      3.6475    -1.9328     3.2573
H      3.1060    -4.2933     2.7781
H      0.9034    -4.8643     1.8169
H     -1.7387    -2.1914     1.2190
H     -1.2666    -3.7948     0.5330
H     -4.3503    -3.7456     4.6579
H     -5.2215    -1.9856     6.1595
H     -4.0836     0.2159     6.2861
H     -2.0562     0.6446     4.9258
H     -1.1703    -1.1072     3.4418
H      0.0083    -2.8373     4.7961
H      1.6364    -3.9324     6.2821
H      1.7935    -6.4084     6.3607
H      0.3107    -7.7905     4.9267
H     -1.3304    -6.7056     3.4223
73
{"conf": 33, "E": 159.07, "rms": -1.0, "geom": "OH", "total_charge": 0, "CA_charge": 1, "smiles": "C[C:1]#[4N:2]->[Mn+:3]1(<-[3H-:4])(<-[5C-:5]#[O+:6])(<-[6C-:7]#[O+:8])<-[1P:9]([c:10]2[cH:11][cH:12][cH:13][cH:14][cH:15]2)([c:16]2[cH:17][cH:18][cH:19][cH:20][cH:21]2)[CH2:22][c:23]2[cH:24][cH:25][cH:26][c:27]([CH2:28][P:29]([c:30]3[cH:31][cH:32][cH:33][cH:34][cH:35]3)[c:36]3[cH:37][cH:38][cH:39][cH:40][cH:41]3)[2n:42]->12", "smiles3D": "C([C:1]#[4N:2]->[Mn+:3]1(<-[3H-:4])(<-[5C-:5]#[O+:6])(<-[6C-:7]#[O+:8])<-[1P:9]([c:10]2[c:11]([H:46])[c:12]([H:47])[c:13]([H:48])[c:14]([H:49])[c:15]2[H:50])([c:16]2[c:17]([H:51])[c:18]([H:52])[c:19]([H:53])[c:20]([H:54])[c:21]2[H:55])[C:22]([H:56])([H:57])[c:23]2[c:24]([H:58])[c:25]([H:59])[c:26]([H:60])[c:27]([C:28]([P:29]([c:30]3[c:31]([H:63])[c:32]([H:64])[c:33]([H:65])[c:34]([H:66])[c:35]3[H:67])[c:36]3[c:37]([H:68])[c:38]([H:69])[c:39]([H:70])[c:40]([H:71])[c:41]3[H:72])([H:61])[H:62])[2n:42]->12)([H:43])([H:44])[H:45]", "smiles3Dx": "C([C:1]#[4N:2]->[Mn+:3]1(<-[3H-:4])(<-[5C-:5]#[O+:6])(<-[6C-:7]#[O+:8])<-[1P:9]([c:10]2[c:11]([H:46])[c:12]([H:47])[c:13]([H:48])[c:14]([H:49])[c:15]2[H:50])([c:16]2[c:17]([H:51])[c:18]([H:52])[c:19]([H:53])[c:20]([H:54])[c:21]2[H:55])[C:22]([H:56])([H:57])[c:23]2[c:24]([H:58])[c:25]([H:59])[c:26]([H:60])[c:27]([C:28]([P:29]([c:30]3[c:31]([H:63])[c:32]([H:64])[c:33]([H:65])[c:34]([H:66])[c:35]3[H:67])[c:36]3[c:37]([H:68])[c:38]([H:69])[c:39]([H:70])[c:40]([H:71])[c:41]3[H:72])([H:61])[H:62])[2n:42]->12)([H:43])([H:44])[H:45]", "dummies": []}
C      2.9529    -3.7949    -1.2754
C      2.0708    -2.6902    -0.9085
N      1.3397    -1.7547    -0.5956
Mn     0.0000     0.0000     0.0000
H      1.4857     1.0829     0.1081
C     -1.8530    -1.3398    -0.1312
O     -2.8326    -2.0359    -0.1978
C      0.3360    -0.6203     2.1774
O      0.5128    -0.9726     3.3167
P     -0.3420     0.7141    -2.4789
C      1.0520     1.4487    -3.3192
C      0.8698     2.1283    -4.5396
C      1.9737     2.6162    -5.2434
C      3.2622     2.4187    -4.7431
C      3.4475     1.7296    -3.5393
C      2.3483     1.2426    -2.8285
C     -0.9613    -0.5336    -3.5994
C     -0.2769    -1.7554    -3.7072
C     -0.7251    -2.7439    -4.5873
C     -1.8541    -2.5179    -5.3775
C     -2.5202    -1.2890    -5.3065
C     -2.0749    -0.2934    -4.4282
C     -1.5874     1.9871    -2.3141
C     -1.5426     2.6460    -0.9319
C     -1.9850     3.9732    -0.8410
C     -2.3290     4.5054     0.3936
C     -2.2954     3.6956     1.5154
C     -1.7966     2.3854     1.4243
C     -1.9550     1.4780     2.6108
P     -0.8852     1.9299     4.0999
C     -1.4991     3.5474     4.7391
C     -0.6618     4.6738     4.8033
C     -1.1623     5.8843     5.2946
C     -2.4895     5.9834     5.7252
C     -3.3199     4.8627     5.6642
C     -2.8255     3.6470     5.1786
C      0.8959     2.1430     3.6404
C      1.8674     1.6279     4.5122
C      3.2266     1.7336     4.1981
C      3.6233     2.3735     3.0173
C      2.6632     2.9209     2.1597
C      1.3020     2.8234     2.4760
N     -1.3393     1.9095     0.2202
H      2.5143    -4.3598    -2.1252
H      3.0714    -4.4743    -0.4066
H      3.9469    -3.3914    -1.5573
H     -0.1187     2.2536    -4.9567
H      1.8319     3.1400    -6.1785
H      4.1164     2.7918    -5.2920
H      4.4492     1.5610    -3.1718
H      2.5196     0.6827    -1.9162
H      0.6222    -1.9264    -3.1483
H     -0.1927    -3.6790    -4.6734
H     -2.1998    -3.2859    -6.0579
H     -3.3684    -1.0952    -5.9544
H     -2.5863     0.6612    -4.4333
H     -2.5904     1.5329    -2.4420
H     -1.4371     2.7524    -3.1001
H     -2.1440     4.5728    -1.7341
H     -2.7173     5.5136     0.4609
H     -2.6879     4.0869     2.4380
H     -1.8468     0.4242     2.3231
H     -3.0118     1.5378     2.9530
H      0.3735     4.6281     4.4859
H     -0.5214     6.7501     5.3541
H     -2.8673     6.9266     6.1072
H     -4.3457     4.9345     6.0047
H     -3.4730     2.7780     5.1482
H      1.5656     1.1240     5.4239
H      3.9716     1.3171     4.8649
H      4.6756     2.4437     2.7738
H      2.9762     3.4217     1.2492
H      0.5835     3.2755     1.8103
73
{"conf": 34, "E": 159.27, "rms": -1.0, "geom": "OH", "total_charge": 0, "CA_charge": 1, "smiles": "C[C:1]#[4N:2]->[Mn+:3]1(<-[3H-:4])(<-[5C-:5]#[O+:6])(<-[6C-:7]#[O+:8])<-[1P:9]([c:10]2[cH:11][cH:12][cH:13][cH:14][cH:15]2)([c:16]2[cH:17][cH:18][cH:19][cH:20][cH:21]2)[CH2:22][c:23]2[cH:24][cH:25][cH:26][c:27]([CH2:28][P:29]([c:30]3[cH:31][cH:32][cH:33][cH:34][cH:35]3)[c:36]3[cH:37][cH:38][cH:39][cH:40][cH:41]3)[2n:42]->12", "smiles3D": "C([C:1]#[4N:2]->[Mn+:3]1(<-[3H-:4])(<-[5C-:5]#[O+:6])(<-[6C-:7]#[O+:8])<-[1P:9]([c:10]2[c:11]([H:46])[c:12]([H:47])[c:13]([H:48])[c:14]([H:49])[c:15]2[H:50])([c:16]2[c:17]([H:51])[c:18]([H:52])[c:19]([H:53])[c:20]([H:54])[c:21]2[H:55])[C:22]([H:56])([H:57])[c:23]2[c:24]([H:58])[c:25]([H:59])[c:26]([H:60])[c:27]([C:28]([P:29]([c:30]3[c:31]([H:63])[c:32]([H:64])[c:33]([H:65])[c:34]([H:66])[c:35]3[H:67])[c:36]3[c:37]([H:68])[c:38]([H:69])[c:39]([H:70])[c:40]([H:71])[c:41]3[H:72])([H:61])[H:62])[2n:42]->12)([H:43])([H:44])[H:45]", "smiles3Dx": "C([C:1]#[4N:2]->[Mn+:3]1(<-[3H-:4])(<-[5C-:5]#[O+:6])(<-[6C-:7]#[O+:8])<-[1P:9]([c:10]2[c:11]([H:46])[c:12]([H:47])[c:13]([H:48])[c:14]([H:49])[c:15]2[H:50])([c:16]2[c:17]([H:51])[c:18]([H:52])[c:19]([H:53])[c:20]([H:54])[c:21]2[H:55])[C:22]([H:56])([H:57])[c:23]2[c:24]([H:58])[c:25]([H:59])[c:26]([H:60])[c:27]([C:28]([P:29]([c:30]3[c:31]([H:63])[c:32]([H:64])[c:33]([H:65])[c:34]([H:66])[c:35]3[H:67])[c:36]3[c:37]([H:68])[c:38]([H:69])[c:39]([H:70])[c:40]([H:71])[c:41]3[H:72])([H:61])[H:62])[2n:42]->12)([H:43])([H:44])[H:45]", "dummies": []}
C      0.3600     3.6583    -3.3559
C      0.2451     2.5855    -2.3689
N      0.1529     1.6828    -1.5400
Mn     0.0000     0.0000     0.0000
H     -0.4847    -1.1775    -1.3273
C      0.5917     1.4592     1.6626
O      0.9136     2.2092     2.5481
C     -2.2245     0.4783     0.2776
O     -3.3970     0.7283     0.4225
P      2.4871    -0.6808    -0.3524
C      2.8183    -1.8877    -1.6266
C      4.0486    -1.9035    -2.3068
C      4.3115    -2.8978    -3.2576
C      3.3558    -3.8820    -3.5251
C      2.1403    -3.8826    -2.8373
C      1.8757    -2.8966    -1.8839
C      3.6683     0.6501    -0.5361
C      3.6016     1.4597    -1.6814
C      4.4810     2.5328    -1.8406
C      5.4343     2.8064    -0.8566
C      5.5228     1.9942     0.2796
C      4.6496     0.9141     0.4425
C      2.7839    -1.5582     1.1732
C      1.5302    -2.3467     1.5443
C      1.6631    -3.6643     2.0010
C      0.5326    -4.3660     2.4070
C     -0.6862    -3.7060     2.5012
C     -0.7641    -2.3467     2.1643
C     -1.9325    -1.5198     2.6295
P     -2.2250    -1.5128     4.4885
C     -2.5758    -3.2438     5.0254
C     -1.7176    -3.9458     5.8900
C     -2.0197    -5.2612     6.2585
C     -3.1793    -5.8788     5.7794
C     -4.0447    -5.1762     4.9364
C     -3.7444    -3.8644     4.5614
C     -0.6656    -0.9014     5.2703
C      0.5723    -1.5329     5.0685
C      1.7356    -1.0025     5.6355
C      1.6670     0.1531     6.4165
C      0.4364     0.7791     6.6358
C     -0.7262     0.2542     6.0621
N      0.2838    -1.7595     1.5110
H      1.2470     4.2823    -3.1267
H     -0.5509     4.2906    -3.3260
H      0.4680     3.2177    -4.3686
H      4.8132    -1.1670    -2.0970
H      5.2578    -2.9096    -3.7827
H      3.5639    -4.6533    -4.2541
H      1.4108    -4.6564    -3.0327
H      0.9480    -2.9400    -1.3296
H      2.8689     1.2559    -2.4511
H      4.4186     3.1575    -2.7234
H      6.1093     3.6423    -0.9760
H      6.2667     2.2069     1.0371
H      4.7574     0.2984     1.3213
H      3.0000    -0.8364     1.9880
H      3.6500    -2.2418     1.0437
H      2.6295    -4.1532     2.0239
H      0.6157    -5.3969     2.7216
H     -1.5435    -4.2418     2.8714
H     -2.8594    -1.8291     2.0999
H     -1.7048    -0.4616     2.4286
H     -0.8210    -3.4876     6.2765
H     -1.3498    -5.8055     6.9121
H     -3.4101    -6.8945     6.0694
H     -4.9454    -5.6495     4.5699
H     -4.4197    -3.3310     3.9044
H      0.6413    -2.4392     4.4937
H      2.6887    -1.4901     5.4713
H      2.5669     0.5638     6.8569
H      0.3842     1.6715     7.2453
H     -1.6728     0.7500     6.2303
73
{"conf": 35, "E": 152.56, "rms": -1.0, "geom": "OH", "total_charge": 0, "CA_charge": 1, "smiles": "C[C:1]#[4N:2]->[Mn+:3]1(<-[3H-:4])(<-[5C-:5]#[O+:6])(<-[6C-:7]#[O+:8])<-[1P:9]([c:10]2[cH:11][cH:12][cH:13][cH:14][cH:15]2)([c:16]2[cH:17][cH:18][cH:19][cH:20][cH:21]2)[CH2:22][c:23]2[cH:24][cH:25][cH:26][c:27]([CH2:28][P:29]([c:30]3[cH:31][cH:32][cH:33][cH:34][cH:35]3)[c:36]3[cH:37][cH:38][cH:39][cH:40][cH:41]3)[2n:42]->12", "smiles3D": "C([C:1]#[4N:2]->[Mn+:3]1(<-[3H-:4])(<-[5C-:5]#[O+:6])(<-[6C-:7]#[O+:8])<-[1P:9]([c:10]2[c:11]([H:46])[c:12]([H:47])[c:13]([H:48])[c:14]([H:49])[c:15]2[H:50])([c:16]2[c:17]([H:51])[c:18]([H:52])[c:19]([H:53])[c:20]([H:54])[c:21]2[H:55])[C:22]([H:56])([H:57])[c:23]2[c:24]([H:58])[c:25]([H:59])[c:26]([H:60])[c:27]([C:28]([P:29]([c:30]3[c:31]([H:63])[c:32]([H:64])[c:33]([H:65])[c:34]([H:66])[c:35]3[H:67])[c:36]3[c:37]([H:68])[c:38]([H:69])[c:39]([H:70])[c:40]([H:71])[c:41]3[H:72])([H:61])[H:62])[2n:42]->12)([H:43])([H:44])[H:45]", "smiles3Dx": "C([C:1]#[4N:2]->[Mn+:3]1(<-[3H-:4])(<-[5C-:5]#[O+:6])(<-[6C-:7]#[O+:8])<-[1P:9]([c:10]2[c:11]([H:46])[c:12]([H:47])[c:13]([H:48])[c:14]([H:49])[c:15]2[H:50])([c:16]2[c:17]([H:51])[c:18]([H:52])[c:19]([H:53])[c:20]([H:54])[c:21]2[H:55])[C:22]([H:56])([H:57])[c:23]2[c:24]([H:58])[c:25]([H:59])[c:26]([H:60])[c:27]([C:28]([P:29]([c:30]3[c:31]([H:63])[c:32]([H:64])[c:33]([H:65])[c:34]([H:66])[c:35]3[H:67])[c:36]3[c:37]([H:68])[c:38]([H:69])[c:39]([H:70])[c:40]([H:71])[c:41]3[H:72])([H:61])[H:62])[2n:42]->12)([H:43])([H:44])[H:45]", "dummies": []}
C      0.5482     4.3927     2.2761
C      0.3720     3.1038     1.6083
N      0.2323     2.0195     1.0484
Mn     0.0000     0.0000     0.0000
H     -1.6161     0.5233    -0.6947
C      1.9943    -0.6890     0.8778
O      3.0505    -1.0491     1.3360
C     -1.0541    -0.7452     1.9006
O     -1.6229    -1.1161     2.8968
P      1.2538     0.9384    -2.0679
C      3.0306     1.0661    -1.8675
C      3.9310     0.3339    -2.6678
C      5.3089     0.4660    -2.4674
C      5.7999     1.3128    -1.4730
C      4.9131     2.0285    -0.6643
C      3.5349     1.9009    -0.8545
C      0.6630     2.4847    -2.7366
C      1.5638     3.4605    -3.2104
C      1.0828     4.6842    -3.6883
C     -0.2894     4.9351    -3.7113
C     -1.1891     3.9614    -3.2682
C     -0.7142     2.7397    -2.7836
C      0.8562    -0.3073    -3.2833
C      0.7390    -1.6806    -2.6217
C      1.1864    -2.7944    -3.3462
C      0.8531    -4.0707    -2.9329
C     -0.0132    -4.2303    -1.8644
C     -0.4396    -3.1124    -1.1215
C     -1.6389    -3.2717    -0.2290
P     -1.6572    -4.8810     0.7587
C     -0.0269    -4.8279     1.6308
C      0.2007    -3.9696     2.7165
C      1.4499    -3.9452     3.3427
C      2.4743    -4.7794     2.8930
C      2.2498    -5.6451     1.8200
C      1.0027    -5.6684     1.1876
C     -2.8685    -4.5606     2.1253
C     -2.8072    -5.3397     3.2932
C     -3.7385    -5.1515     4.3233
C     -4.7514    -4.1967     4.1809
C     -4.8436    -3.4435     3.0073
C     -3.9121    -3.6310     1.9791
N      0.0346    -1.8626    -1.4464
H     -0.2124     5.1075     1.9036
H      1.5648     4.7802     2.0564
H      0.4299     4.2576     3.3701
H      3.6077    -0.3629    -3.4261
H      5.9953    -0.0898    -3.0905
H      6.8661     1.4120    -1.3267
H      5.2938     2.6803     0.1118
H      2.8557     2.4656    -0.2208
H      2.6303     3.2883    -3.2121
H      1.7707     5.4411    -4.0376
H     -0.6641     5.8770    -4.0828
H     -2.2533     4.1505    -3.2971
H     -1.4220     1.9906    -2.4512
H     -0.1235    -0.0567    -3.7385
H      1.6145    -0.3217    -4.0840
H      1.7621    -2.6674    -4.2542
H      1.1838    -4.9314    -3.5027
H     -0.3890    -5.2239    -1.6596
H     -1.7580    -2.4237     0.4280
H     -2.5396    -3.2742    -0.8783
H     -0.5881    -3.3386     3.0948
H      1.6204    -3.2825     4.1791
H      3.4363    -4.7697     3.3842
H      3.0374    -6.3016     1.4757
H      0.8321    -6.3444     0.3557
H     -2.0335    -6.0905     3.4110
H     -3.6744    -5.7503     5.2298
H     -5.4718    -4.0528     4.9796
H     -5.6393    -2.7140     2.8972
H     -4.0199    -3.0560     1.0754
73
{"conf": 36, "E": 248.27, "rms": -1.0, "geom": "OH", "total_charge": 0, "CA_charge": 1, "smiles": "C[C:1]#[4N:2]->[Mn+:3]1(<-[3H-:4])(<-[5C-:5]#[O+:6])(<-[6C-:7]#[O+:8])<-[1P:9]([c:10]2[cH:11][cH:12][cH:13][cH:14][cH:15]2)([c:16]2[cH:17][cH:18][cH:19][cH:20][cH:21]2)[CH2:22][c:23]2[cH:24][cH:25][cH:26][c:27]([CH2:28][P:29]([c:30]3[cH:31][cH:32][cH:33][cH:34][cH:35]3)[c:36]3[cH:37][cH:38][cH:39][cH:40][cH:41]3)[2n:42]->12", "smiles3D": "C([C:1]#[4N:2]->[Mn+:3]1(<-[3H-:4])(<-[5C-:5]#[O+:6])(<-[6C-:7]#[O+:8])<-[1P:9]([c:10]2[c:11]([H:46])[c:12]([H:47])[c:13]([H:48])[c:14]([H:49])[c:15]2[H:50])([c:16]2[c:17]([H:51])[c:18]([H:52])[c:19]([H:53])[c:20]([H:54])[c:21]2[H:55])[C:22]([H:56])([H:57])[c:23]2[c:24]([H:58])[c:25]([H:59])[c:26]([H:60])[c:27]([C:28]([P:29]([c:30]3[c:31]([H:63])[c:32]([H:64])[c:33]([H:65])[c:34]([H:66])[c:35]3[H:67])[c:36]3[c:37]([H:68])[c:38]([H:69])[c:39]([H:70])[c:40]([H:71])[c:41]3[H:72])([H:61])[H:62])[2n:42]->12)([H:43])([H:44])[H:45]", "smiles3Dx": "C([C:1]#[4N:2]->[Mn+:3]1(<-[3H-:4])(<-[5C-:5]#[O+:6])(<-[6C-:7]#[O+:8])<-[1P:9]([c:10]2[c:11]([H:46])[c:12]([H:47])[c:13]([H:48])[c:14]([H:49])[c:15]2[H:50])([c:16]2[c:17]([H:51])[c:18]([H:52])[c:19]([H:53])[c:20]([H:54])[c:21]2[H:55])[C:22]([H:56])([H:57])[c:23]2[c:24]([H:58])[c:25]([H:59])[c:26]([H:60])[c:27]([C:28]([P:29]([c:30]3[c:31]([H:63])[c:32]([H:64])[c:33]([H:65])[c:34]([H:66])[c:35]3[H:67])[c:36]3[c:37]([H:68])[c:38]([H:69])[c:39]([H:70])[c:40]([H:71])[c:41]3[H:72])([H:61])[H:62])[2n:42]->12)([H:43])([H:44])[H:45]", "dummies": []}
C     -0.5535    -0.5966     4.5985
C     -0.1942     0.0551     3.3800
N      0.0026     0.3164     2.2147
Mn     0.0000     0.0000     0.0000
H      1.6309     0.7971    -0.1341
C     -2.0226    -0.7734     0.4390
O     -3.1538    -1.1467     0.7436
C     -1.0052     1.9341    -0.5394
O     -1.5697     2.9650    -0.8289
P      0.8584    -2.3878     0.5558
C      2.0134    -2.4711     1.8526
C      3.0433    -1.5104     1.9105
C      3.9335    -1.5002     2.9831
C      3.7505    -2.3953     4.0449
C      2.6822    -3.2543     4.0488
C      1.7585    -3.2504     2.9989
C     -0.2531    -3.8474     0.5593
C      0.1902    -5.1094     0.9108
C     -0.6321    -6.2136     0.8059
C     -1.9600    -6.0619     0.3571
C     -2.3536    -4.8309    -0.1006
C     -1.5053    -3.7109    -0.0705
C      1.6731    -2.6817    -1.0102
C      0.7475    -2.2585    -2.0772
C      0.1357    -3.0817    -3.0360
C     -0.5833    -2.5239    -4.0344
C     -0.7076    -1.1062    -4.1851
C     -0.0995    -0.3155    -3.1981
C      0.4371     1.0444    -3.5080
P      1.8350     1.0956    -4.8262
C      3.4189     1.3029    -3.8746
C      4.5768     0.6777    -4.3467
C      5.6898     0.5753    -3.4792
C      5.6729     1.2079    -2.2609
C      4.5921     2.0075    -1.8859
C      3.4780     2.1124    -2.7518
C      2.0399    -0.6588    -5.4468
C      2.5872    -1.6672    -4.6558
C      2.6824    -2.9941    -5.1491
C      2.0925    -3.2871    -6.3772
C      1.4658    -2.3152    -7.1277
C      1.3970    -0.9898    -6.6480
N      0.3065    -0.9476    -2.0312
H     -0.9951    -1.5189     4.2843
H     -1.3019    -0.0507     5.1278
H      0.3006    -0.8467     5.2167
H      3.1318    -0.7807     1.1409
H      4.7172    -0.7744     3.0192
H      4.5179    -2.4454     4.8271
H      2.5168    -3.8946     4.9185
H      0.8599    -3.8207     3.0970
H      1.2411    -5.2191     1.2179
H     -0.2829    -7.1712     1.1271
H     -2.6118    -6.9105     0.3480
H     -3.3600    -4.7333    -0.5703
H     -1.7837    -2.8730    -0.6953
H      2.6481    -2.1150    -1.0761
H      1.8793    -3.7616    -1.1516
H      0.2823    -4.1556    -2.9365
H     -1.2223    -3.1778    -4.6694
H     -1.1286    -0.7219    -5.0744
H     -0.3935     1.7331    -3.8075
H      0.8797     1.4450    -2.5899
H      4.5992     0.1853    -5.2967
H      6.5397    -0.0065    -3.7876
H      6.5008     1.0753    -1.5639
H      4.6061     2.5309    -0.9470
H      2.6527     2.7391    -2.4439
H      3.0579    -1.4555    -3.7058
H      3.1363    -3.7657    -4.5615
H      2.0824    -4.3235    -6.7284
H      0.9933    -2.5535    -8.0716
H      0.9370    -0.2381    -7.2430
73
{"conf": 37, "E": 132.84, "rms": -1.0, "geom": "OH", "total_charge": 0, "CA_charge": 1, "smiles": "C[C:1]#[4N:2]->[Mn+:3]1(<-[3H-:4])(<-[5C-:5]#[O+:6])(<-[6C-:7]#[O+:8])<-[1P:9]([c:10]2[cH:11][cH:12][cH:13][cH:14][cH:15]2)([c:16]2[cH:17][cH:18][cH:19][cH:20][cH:21]2)[CH2:22][c:23]2[cH:24][cH:25][cH:26][c:27]([CH2:28][P:29]([c:30]3[cH:31][cH:32][cH:33][cH:34][cH:35]3)[c:36]3[cH:37][cH:38][cH:39][cH:40][cH:41]3)[2n:42]->12", "smiles3D": "C([C:1]#[4N:2]->[Mn+:3]1(<-[3H-:4])(<-[5C-:5]#[O+:6])(<-[6C-:7]#[O+:8])<-[1P:9]([c:10]2[c:11]([H:46])[c:12]([H:47])[c:13]([H:48])[c:14]([H:49])[c:15]2[H:50])([c:16]2[c:17]([H:51])[c:18]([H:52])[c:19]([H:53])[c:20]([H:54])[c:21]2[H:55])[C:22]([H:56])([H:57])[c:23]2[c:24]([H:58])[c:25]([H:59])[c:26]([H:60])[c:27]([C:28]([P:29]([c:30]3[c:31]([H:63])[c:32]([H:64])[c:33]([H:65])[c:34]([H:66])[c:35]3[H:67])[c:36]3[c:37]([H:68])[c:38]([H:69])[c:39]([H:70])[c:40]([H:71])[c:41]3[H:72])([H:61])[H:62])[2n:42]->12)([H:43])([H:44])[H:45]", "smiles3Dx": "C([C:1]#[4N:2]->[Mn+:3]1(<-[3H-:4])(<-[5C-:5]#[O+:6])(<-[6C-:7]#[O+:8])<-[1P:9]([c:10]2[c:11]([H:46])[c:12]([H:47])[c:13]([H:48])[c:14]([H:49])[c:15]2[H:50])([c:16]2[c:17]([H:51])[c:18]([H:52])[c:19]([H:53])[c:20]([H:54])[c:21]2[H:55])[C:22]([H:56])([H:57])[c:23]2[c:24]([H:58])[c:25]([H:59])[c:26]([H:60])[c:27]([C:28]([P:29]([c:30]3[c:31]([H:63])[c:32]([H:64])[c:33]([H:65])[c:34]([H:66])[c:35]3[H:67])[c:36]3[c:37]([H:68])[c:38]([H:69])[c:39]([H:70])[c:40]([H:71])[c:41]3[H:72])([H:61])[H:62])[2n:42]->12)([H:43])([H:44])[H:45]", "dummies": []}
C      0.1248     4.6323     1.8205
C      0.0859     3.2700     1.2906
N      0.0550     2.1266     0.8427
Mn     0.0000     0.0000     0.0000
H     -1.8322    -0.0034     0.1663
C      2.2803     0.0211    -0.2064
O      3.4809     0.0423    -0.3160
C      0.1310    -0.8356     2.1323
O      0.1987    -1.2692     3.2552
P     -0.2926     0.8494    -2.4326
C     -1.8593     1.6320    -2.7821
C     -1.9332     3.0191    -2.9954
C     -3.1691     3.6261    -3.2404
C     -4.3363     2.8576    -3.2608
C     -4.2708     1.4815    -3.0265
C     -3.0377     0.8699    -2.7804
C      0.9793     1.8940    -3.1235
C      1.8188     2.6322    -2.2787
C      2.8003     3.4678    -2.8202
C      2.9407     3.5769    -4.2069
C      2.0956     2.8550    -5.0543
C      1.1133     2.0182    -4.5159
C     -0.2621    -0.6584    -3.3963
C     -0.5370    -1.8951    -2.5307
C     -1.0444    -3.0362    -3.1696
C     -1.1180    -4.2413    -2.4852
C     -0.5793    -4.3360    -1.2103
C     -0.0023    -3.2029    -0.6136
C      0.8249    -3.3604     0.6324
P      1.9839    -4.8413     0.5394
C      3.2524    -4.4243     1.8210
C      4.5919    -4.7951     1.6295
C      5.5506    -4.5088     2.6071
C      5.1723    -3.8745     3.7932
C      3.8329    -3.5386     4.0085
C      2.8734    -3.8226     3.0317
C      2.8653    -4.4076    -1.0254
C      2.6968    -5.2239    -2.1516
C      3.2980    -4.8803    -3.3659
C      4.0661    -3.7162    -3.4610
C      4.2339    -2.8953    -2.3416
C      3.6339    -3.2381    -1.1269
N     -0.1297    -1.9796    -1.2157
H     -0.8093     4.8374     2.3840
H      0.2163     5.3515     0.9807
H      0.9974     4.7406     2.4975
H     -1.0459     3.6374    -2.9651
H     -3.2231     4.6939    -3.4086
H     -5.2921     3.3299    -3.4482
H     -5.1765     0.8884    -3.0314
H     -3.0060    -0.1949    -2.5870
H      1.7124     2.5716    -1.2055
H      3.4491     4.0342    -2.1647
H      3.6995     4.2259    -4.6242
H      2.1989     2.9471    -6.1278
H      0.4554     1.4766    -5.1836
H      0.7392    -0.7698    -3.8625
H     -1.0238    -0.5898    -4.2023
H     -1.3693    -2.9929    -4.2019
H     -1.5260    -5.1190    -2.9697
H     -0.5621    -5.2991    -0.7157
H      0.1510    -3.4865     1.5046
H      1.4664    -2.4685     0.7583
H      4.8973    -5.3008     0.7221
H      6.5862    -4.7810     2.4461
H      5.9140    -3.6532     4.5495
H      3.5372    -3.0640     4.9350
H      1.8393    -3.5784     3.2270
H      2.0914    -6.1194    -2.0906
H      3.1642    -5.5132    -4.2341
H      4.5295    -3.4489    -4.4015
H      4.8259    -1.9925    -2.4162
H      3.7683    -2.5959    -0.2682
