# Supplementary material for: MACE: Automated Assessment of Stereochemistry of Transition Metal Complexes and Its Applications in Computational Catalysis
Source: J Chem Theory Comput. 2024 Feb 16;20(5):2313–20. doi: 10.1021/acs.jctc.3c01313 (PMC10938507; doi:10.1021/acs.jctc.3c01313)
Supplement: Supplementary file 3 — ct3c01313_si_003.zip [file ct3c01313_si_003.zip › structures/screening/mace_MeCN/Mn_PNpyP_Ph_bi_3.xyz]

73
{"conf": 0, "E": 133.15, "rms": -1.0, "geom": "OH", "total_charge": 0, "CA_charge": 1, "smiles": "C[C:1]#[6N:2]->[Mn+:3]1(<-[3C-:4]#[O+:5])(<-[4H-:6])(<-[5C-:7]#[O+:8])<-[1P:9]([c:10]2[cH:11][cH:12][cH:13][cH:14][cH:15]2)([c:16]2[cH:17][cH:18][cH:19][cH:20][cH:21]2)[CH2:22][c:23]2[cH:24][cH:25][cH:26][c:27]([CH2:28][P:29]([c:30]3[cH:31][cH:32][cH:33][cH:34][cH:35]3)[c:36]3[cH:37][cH:38][cH:39][cH:40][cH:41]3)[2n:42]->12", "smiles3D": "C([C:1]#[6N:2]->[Mn+:3]1(<-[3C-:4]#[O+:5])(<-[4H-:6])(<-[5C-:7]#[O+:8])<-[1P:9]([c:10]2[c:11]([H:46])[c:12]([H:47])[c:13]([H:48])[c:14]([H:49])[c:15]2[H:50])([c:16]2[c:17]([H:51])[c:18]([H:52])[c:19]([H:53])[c:20]([H:54])[c:21]2[H:55])[C:22]([H:56])([H:57])[c:23]2[c:24]([H:58])[c:25]([H:59])[c:26]([H:60])[c:27]([C:28]([P:29]([c:30]3[c:31]([H:63])[c:32]([H:64])[c:33]([H:65])[c:34]([H:66])[c:35]3[H:67])[c:36]3[c:37]([H:68])[c:38]([H:69])[c:39]([H:70])[c:40]([H:71])[c:41]3[H:72])([H:61])[H:62])[2n:42]->12)([H:43])([H:44])[H:45]", "smiles3Dx": "C([C:1]#[6N:2]->[Mn+:3]1(<-[3C-:4]#[O+:5])(<-[4H-:6])(<-[5C-:7]#[O+:8])<-[1P:9]([c:10]2[c:11]([H:46])[c:12]([H:47])[c:13]([H:48])[c:14]([H:49])[c:15]2[H:50])([c:16]2[c:17]([H:51])[c:18]([H:52])[c:19]([H:53])[c:20]([H:54])[c:21]2[H:55])[C:22]([H:56])([H:57])[c:23]2[c:24]([H:58])[c:25]([H:59])[c:26]([H:60])[c:27]([C:28]([P:29]([c:30]3[c:31]([H:63])[c:32]([H:64])[c:33]([H:65])[c:34]([H:66])[c:35]3[H:67])[c:36]3[c:37]([H:68])[c:38]([H:69])[c:39]([H:70])[c:40]([H:71])[c:41]3[H:72])([H:61])[H:62])[2n:42]->12)([H:43])([H:44])[H:45]", "dummies": []}
C     -2.6266    -2.4248    -3.4788
C     -1.8673    -1.7066    -2.4561
N     -1.2205    -1.1085    -1.5998
Mn     0.0000     0.0000     0.0000
C      1.7663     0.3616    -1.4192
O      2.6961     0.5492    -2.1638
H     -0.7166     1.6088    -0.5303
C     -1.7571    -0.3000     1.4348
O     -2.6818    -0.4578     2.1926
P      1.3380     1.0277     1.9580
C      2.9756     1.6200     1.5628
C      3.2295     2.9991     1.4813
C      4.5037     3.4580     1.1304
C      5.5238     2.5461     0.8441
C      5.2699     1.1723     0.8991
C      3.9987     0.7094     1.2534
C      0.5472     2.2751     2.9553
C     -0.6235     2.8981     2.5038
C     -1.2440     3.8755     3.2889
C     -0.6957     4.2353     4.5235
C      0.4772     3.6221     4.9734
C      1.1012     2.6463     4.1894
C      1.5520    -0.3794     3.0446
C      1.4882    -1.7142     2.2842
C      1.8723    -2.8701     2.9782
C      1.8613    -4.1017     2.3382
C      1.5557    -4.1669     0.9864
C      1.2259    -2.9950     0.2912
C      1.1716    -3.0240    -1.2091
P      2.8543    -3.4337    -1.9355
C      2.7007    -3.1512    -3.7594
C      3.7974    -3.4633    -4.5757
C      3.7304    -3.2653    -5.9584
C      2.5672    -2.7492    -6.5355
C      1.4675    -2.4413    -5.7312
C      1.5297    -2.6441    -4.3493
C      2.8218    -5.2768    -1.9301
C      1.8295    -5.9869    -2.6239
C      1.8271    -7.3856    -2.6071
C      2.8109    -8.0795    -1.8960
C      3.7978    -7.3755    -1.2009
C      3.8039    -5.9771    -1.2169
N      1.0602    -1.8198     0.9763
H     -1.9673    -2.6428    -4.3437
H     -3.0050    -3.3782    -3.0571
H     -3.4803    -1.8001    -3.8119
H      2.4469     3.7215     1.6767
H      4.6980     4.5210     1.0780
H      6.5081     2.9013     0.5661
H      6.0570     0.4664     0.6671
H      3.8155    -0.3561     1.2718
H     -1.0573     2.6319     1.5499
H     -2.1490     4.3554     2.9387
H     -1.1779     4.9900     5.1297
H      0.9063     3.9092     5.9241
H      2.0124     2.1830     4.5437
H      0.7481    -0.3665     3.8104
H      2.5335    -0.2954     3.5581
H      2.1689    -2.8160     4.0182
H      2.1328    -5.0004     2.8793
H      1.6097    -5.1194     0.4800
H      0.3965    -3.7358    -1.5594
H      0.9385    -2.0226    -1.5729
H      4.7036    -3.8640    -4.1400
H      4.5797    -3.5110    -6.5816
H      2.5164    -2.5906    -7.6052
H      0.5633    -2.0478    -6.1774
H      0.6583    -2.4076    -3.7607
H      1.0645    -5.4616    -3.1794
H      1.0622    -7.9313    -3.1443
H      2.8074    -9.1615    -1.8846
H      4.5561    -7.9128    -0.6467
H      4.5697    -5.4388    -0.6730
73
{"conf": 1, "E": 132.2, "rms": -1.0, "geom": "OH", "total_charge": 0, "CA_charge": 1, "smiles": "C[C:1]#[6N:2]->[Mn+:3]1(<-[3C-:4]#[O+:5])(<-[4H-:6])(<-[5C-:7]#[O+:8])<-[1P:9]([c:10]2[cH:11][cH:12][cH:13][cH:14][cH:15]2)([c:16]2[cH:17][cH:18][cH:19][cH:20][cH:21]2)[CH2:22][c:23]2[cH:24][cH:25][cH:26][c:27]([CH2:28][P:29]([c:30]3[cH:31][cH:32][cH:33][cH:34][cH:35]3)[c:36]3[cH:37][cH:38][cH:39][cH:40][cH:41]3)[2n:42]->12", "smiles3D": "C([C:1]#[6N:2]->[Mn+:3]1(<-[3C-:4]#[O+:5])(<-[4H-:6])(<-[5C-:7]#[O+:8])<-[1P:9]([c:10]2[c:11]([H:46])[c:12]([H:47])[c:13]([H:48])[c:14]([H:49])[c:15]2[H:50])([c:16]2[c:17]([H:51])[c:18]([H:52])[c:19]([H:53])[c:20]([H:54])[c:21]2[H:55])[C:22]([H:56])([H:57])[c:23]2[c:24]([H:58])[c:25]([H:59])[c:26]([H:60])[c:27]([C:28]([P:29]([c:30]3[c:31]([H:63])[c:32]([H:64])[c:33]([H:65])[c:34]([H:66])[c:35]3[H:67])[c:36]3[c:37]([H:68])[c:38]([H:69])[c:39]([H:70])[c:40]([H:71])[c:41]3[H:72])([H:61])[H:62])[2n:42]->12)([H:43])([H:44])[H:45]", "smiles3Dx": "C([C:1]#[6N:2]->[Mn+:3]1(<-[3C-:4]#[O+:5])(<-[4H-:6])(<-[5C-:7]#[O+:8])<-[1P:9]([c:10]2[c:11]([H:46])[c:12]([H:47])[c:13]([H:48])[c:14]([H:49])[c:15]2[H:50])([c:16]2[c:17]([H:51])[c:18]([H:52])[c:19]([H:53])[c:20]([H:54])[c:21]2[H:55])[C:22]([H:56])([H:57])[c:23]2[c:24]([H:58])[c:25]([H:59])[c:26]([H:60])[c:27]([C:28]([P:29]([c:30]3[c:31]([H:63])[c:32]([H:64])[c:33]([H:65])[c:34]([H:66])[c:35]3[H:67])[c:36]3[c:37]([H:68])[c:38]([H:69])[c:39]([H:70])[c:40]([H:71])[c:41]3[H:72])([H:61])[H:62])[2n:42]->12)([H:43])([H:44])[H:45]", "dummies": []}
C     -0.5879    -3.5238     3.4774
C     -0.3658    -2.4791     2.4756
N     -0.1928    -1.6093     1.6251
Mn     0.0000     0.0000     0.0000
C     -0.2667    -1.6714    -1.5483
O     -0.4077    -2.5511    -2.3636
H     -1.8231     0.2384     0.0618
C      0.2441     1.6888     1.5303
O      0.3756     2.5775     2.3355
P      0.2681     1.6747    -1.9480
C     -0.9416     1.6560    -3.2565
C     -2.1193     0.9099    -3.1176
C     -3.0658     0.8959    -4.1479
C     -2.8410     1.6252    -5.3180
C     -1.6627     2.3650    -5.4638
C     -0.7154     2.3873    -4.4341
C      0.5433     3.3844    -1.5098
C     -0.5145     4.3064    -1.5814
C     -0.3164     5.6384    -1.2048
C      0.9357     6.0571    -0.7477
C      1.9889     5.1414    -0.6538
C      1.7934     3.8066    -1.0248
C      1.7723     1.0708    -2.6945
C      2.7262     0.4784    -1.6470
C      4.0906     0.4445    -1.9708
C      5.0172     0.0235    -1.0376
C      4.5892    -0.3449     0.2260
C      3.2208    -0.3580     0.5342
C      2.8141    -0.6477     1.9480
P      2.9723    -2.4772     2.3488
C      2.5831    -2.5966     4.1579
C      2.8009    -3.8187     4.8091
C      2.4999    -3.9606     6.1675
C      1.9791    -2.8819     6.8853
C      1.7552    -1.6620     6.2444
C      2.0565    -1.5160     4.8876
C      4.7971    -2.6924     2.4617
C      5.5575    -1.9752     3.4021
C      6.9435    -2.1548     3.4645
C      7.5752    -3.0491     2.5964
C      6.8213    -3.7633     1.6599
C      5.4356    -3.5841     1.5896
N      2.2980    -0.0078    -0.4222
H     -0.4116    -3.1120     4.4925
H     -1.6338    -3.8875     3.4043
H      0.1081    -4.3662     3.2915
H     -2.3065     0.3412    -2.2198
H     -3.9759     0.3225    -4.0345
H     -3.5751     1.6125    -6.1153
H     -1.4865     2.9272    -6.3709
H      0.1916     2.9700    -4.5566
H     -1.4951     3.9988    -1.9175
H     -1.1351     6.3463    -1.2625
H      1.0898     7.0896    -0.4601
H      2.9535     5.4663    -0.2825
H      2.6164     3.1127    -0.9214
H      1.5173     0.2806    -3.4327
H      2.2740     1.9066    -3.2278
H      4.4356     0.7824    -2.9426
H      6.0737     0.0308    -1.2756
H      5.3329    -0.5816     0.9708
H      3.4602    -0.0629     2.6372
H      1.7844    -0.3063     2.1249
H      3.2025    -4.6622     4.2627
H      2.6671    -4.9076     6.6613
H      1.7469    -2.9921     7.9367
H      1.3440    -0.8304     6.7988
H      1.8651    -0.5648     4.4209
H      5.0817    -1.2799     4.0841
H      7.5282    -1.6055     4.1905
H      8.6494    -3.1868     2.6478
H      7.3086    -4.4584     0.9903
H      4.8614    -4.1370     0.8535
73
{"conf": 2, "E": 236.52, "rms": -1.0, "geom": "OH", "total_charge": 0, "CA_charge": 1, "smiles": "C[C:1]#[6N:2]->[Mn+:3]1(<-[3C-:4]#[O+:5])(<-[4H-:6])(<-[5C-:7]#[O+:8])<-[1P:9]([c:10]2[cH:11][cH:12][cH:13][cH:14][cH:15]2)([c:16]2[cH:17][cH:18][cH:19][cH:20][cH:21]2)[CH2:22][c:23]2[cH:24][cH:25][cH:26][c:27]([CH2:28][P:29]([c:30]3[cH:31][cH:32][cH:33][cH:34][cH:35]3)[c:36]3[cH:37][cH:38][cH:39][cH:40][cH:41]3)[2n:42]->12", "smiles3D": "C([C:1]#[6N:2]->[Mn+:3]1(<-[3C-:4]#[O+:5])(<-[4H-:6])(<-[5C-:7]#[O+:8])<-[1P:9]([c:10]2[c:11]([H:46])[c:12]([H:47])[c:13]([H:48])[c:14]([H:49])[c:15]2[H:50])([c:16]2[c:17]([H:51])[c:18]([H:52])[c:19]([H:53])[c:20]([H:54])[c:21]2[H:55])[C:22]([H:56])([H:57])[c:23]2[c:24]([H:58])[c:25]([H:59])[c:26]([H:60])[c:27]([C:28]([P:29]([c:30]3[c:31]([H:63])[c:32]([H:64])[c:33]([H:65])[c:34]([H:66])[c:35]3[H:67])[c:36]3[c:37]([H:68])[c:38]([H:69])[c:39]([H:70])[c:40]([H:71])[c:41]3[H:72])([H:61])[H:62])[2n:42]->12)([H:43])([H:44])[H:45]", "smiles3Dx": "C([C:1]#[6N:2]->[Mn+:3]1(<-[3C-:4]#[O+:5])(<-[4H-:6])(<-[5C-:7]#[O+:8])<-[1P:9]([c:10]2[c:11]([H:46])[c:12]([H:47])[c:13]([H:48])[c:14]([H:49])[c:15]2[H:50])([c:16]2[c:17]([H:51])[c:18]([H:52])[c:19]([H:53])[c:20]([H:54])[c:21]2[H:55])[C:22]([H:56])([H:57])[c:23]2[c:24]([H:58])[c:25]([H:59])[c:26]([H:60])[c:27]([C:28]([P:29]([c:30]3[c:31]([H:63])[c:32]([H:64])[c:33]([H:65])[c:34]([H:66])[c:35]3[H:67])[c:36]3[c:37]([H:68])[c:38]([H:69])[c:39]([H:70])[c:40]([H:71])[c:41]3[H:72])([H:61])[H:62])[2n:42]->12)([H:43])([H:44])[H:45]", "dummies": []}
C     -1.8418    -0.0366     4.3759
C     -1.2593    -0.4190     3.1131
N     -0.7755    -0.4686     1.9821
Mn     0.0000     0.0000     0.0000
C      1.6245    -1.5590     0.1915
O      2.4978    -2.3878     0.3020
H     -1.0810    -1.1712    -0.8331
C     -1.6611     1.5670    -0.0426
O     -2.5629     2.3626     0.0393
P      0.9410     1.0476    -2.1348
C     -0.1346     2.2560    -2.9253
C     -1.4672     2.0477    -2.9697
C     -2.4036     3.0784    -3.2698
C     -1.8830     4.2830    -3.7513
C     -0.5111     4.5173    -3.8170
C      0.3871     3.5265    -3.3542
C      1.3445    -0.1497    -3.3971
C      2.5097    -0.0595    -4.1408
C      2.8023    -1.0072    -5.1468
C      1.8342    -2.0446    -5.3728
C      0.6883    -2.1591    -4.5932
C      0.4985    -1.2056    -3.5822
C      2.3664     1.8865    -1.4895
C      1.9094     2.5076    -0.1404
C      1.8062     3.8920    -0.0262
C      1.5069     4.4016     1.2668
C      1.2206     3.5094     2.3460
C      1.3299     2.1084     2.0662
C      1.7976     1.1995     3.1404
P      3.4269     1.8281     3.7505
C      4.8678     0.7889     3.3840
C      4.7918    -0.6113     3.1647
C      5.9326    -1.3239     2.8362
C      7.1747    -0.6858     2.7609
C      7.2770     0.7053     3.0142
C      6.1293     1.4099     3.3254
C      3.2788     1.9717     5.5507
C      3.3288     3.2679     6.1072
C      2.6807     3.5264     7.3128
C      2.0857     2.4756     8.0231
C      2.2409     1.1417     7.5741
C      2.8198     0.9112     6.3291
N      1.4332     1.6378     0.8114
H     -2.9355     0.0312     4.2567
H     -1.4771    -0.7466     5.1474
H     -1.4413     0.9903     4.5416
H     -1.9030     1.0624    -2.6486
H     -3.4360     2.9191    -3.1772
H     -2.5706     5.0825    -4.0147
H     -0.1244     5.4384    -4.1498
H      1.4384     3.7545    -3.3325
H      3.2721     0.6897    -3.9287
H      3.6147    -0.9020    -5.8117
H      2.0144    -2.7525    -6.1750
H      0.0237    -2.9970    -4.7136
H     -0.4841    -1.2497    -3.0646
H      2.7721     2.6110    -2.1371
H      3.1524     1.1207    -1.2286
H      2.1336     4.6025    -0.8071
H      1.4118     5.4606     1.4345
H      1.2303     3.9111     3.3828
H      1.0624     1.1967     3.9944
H      1.8979     0.1752     2.7815
H      3.8313    -1.0866     3.2119
H      5.8693    -2.3884     2.6510
H      8.0599    -1.2338     2.4718
H      8.2239     1.1887     2.9306
H      6.2164     2.4696     3.5369
H      3.7213     4.0854     5.5253
H      2.5908     4.5421     7.6796
H      1.5246     2.6807     8.9253
H      1.7913     0.3366     8.1276
H      2.8504    -0.0951     5.9257
73
{"conf": 3, "E": 252.09, "rms": -1.0, "geom": "OH", "total_charge": 0, "CA_charge": 1, "smiles": "C[C:1]#[6N:2]->[Mn+:3]1(<-[3C-:4]#[O+:5])(<-[4H-:6])(<-[5C-:7]#[O+:8])<-[1P:9]([c:10]2[cH:11][cH:12][cH:13][cH:14][cH:15]2)([c:16]2[cH:17][cH:18][cH:19][cH:20][cH:21]2)[CH2:22][c:23]2[cH:24][cH:25][cH:26][c:27]([CH2:28][P:29]([c:30]3[cH:31][cH:32][cH:33][cH:34][cH:35]3)[c:36]3[cH:37][cH:38][cH:39][cH:40][cH:41]3)[2n:42]->12", "smiles3D": "C([C:1]#[6N:2]->[Mn+:3]1(<-[3C-:4]#[O+:5])(<-[4H-:6])(<-[5C-:7]#[O+:8])<-[1P:9]([c:10]2[c:11]([H:46])[c:12]([H:47])[c:13]([H:48])[c:14]([H:49])[c:15]2[H:50])([c:16]2[c:17]([H:51])[c:18]([H:52])[c:19]([H:53])[c:20]([H:54])[c:21]2[H:55])[C:22]([H:56])([H:57])[c:23]2[c:24]([H:58])[c:25]([H:59])[c:26]([H:60])[c:27]([C:28]([P:29]([c:30]3[c:31]([H:63])[c:32]([H:64])[c:33]([H:65])[c:34]([H:66])[c:35]3[H:67])[c:36]3[c:37]([H:68])[c:38]([H:69])[c:39]([H:70])[c:40]([H:71])[c:41]3[H:72])([H:61])[H:62])[2n:42]->12)([H:43])([H:44])[H:45]", "smiles3Dx": "C([C:1]#[6N:2]->[Mn+:3]1(<-[3C-:4]#[O+:5])(<-[4H-:6])(<-[5C-:7]#[O+:8])<-[1P:9]([c:10]2[c:11]([H:46])[c:12]([H:47])[c:13]([H:48])[c:14]([H:49])[c:15]2[H:50])([c:16]2[c:17]([H:51])[c:18]([H:52])[c:19]([H:53])[c:20]([H:54])[c:21]2[H:55])[C:22]([H:56])([H:57])[c:23]2[c:24]([H:58])[c:25]([H:59])[c:26]([H:60])[c:27]([C:28]([P:29]([c:30]3[c:31]([H:63])[c:32]([H:64])[c:33]([H:65])[c:34]([H:66])[c:35]3[H:67])[c:36]3[c:37]([H:68])[c:38]([H:69])[c:39]([H:70])[c:40]([H:71])[c:41]3[H:72])([H:61])[H:62])[2n:42]->12)([H:43])([H:44])[H:45]", "dummies": []}
C     -2.2563    -2.0346    -3.4279
C     -1.4836    -2.0597    -2.2275
N     -0.8966    -1.6531    -1.2404
Mn     0.0000     0.0000     0.0000
C     -2.1181     0.6400     0.2889
O     -3.2298     1.0767     0.3108
H     -0.1371    -0.8251     1.6518
C      2.1131    -0.6943    -0.0887
O      3.2259    -0.9974    -0.0788
P      0.7729     2.2649     0.6457
C      0.7201     2.5771     2.4111
C      0.1926     3.7725     2.9390
C      0.5583     4.1075     4.2540
C      1.2390     3.1948     5.0525
C      1.6377     1.9611     4.5405
C      1.2640     1.6111     3.2524
C      2.4491     2.6473     0.0991
C      3.5505     2.0383     0.7592
C      4.8345     2.2400     0.2712
C      5.0530     3.0477    -0.8373
C      3.9723     3.6475    -1.4948
C      2.6687     3.3588    -1.0945
C     -0.3870     3.2138    -0.3112
C     -0.5896     2.5247    -1.6649
C     -1.3307     3.0517    -2.6892
C     -1.1816     2.4973    -3.9730
C     -0.2754     1.4818    -4.2065
C      0.3101     0.8330    -3.1207
C      1.4323    -0.1654    -3.3599
P      3.1601     0.6524    -3.4143
C      3.6778     0.9879    -5.1591
C      2.9866     0.4914    -6.2662
C      3.5804     0.5557    -7.5414
C      4.8503     1.1171    -7.6936
C      5.4977     1.6882    -6.6041
C      4.8825     1.6672    -5.3432
C      4.2655    -0.7943    -2.9998
C      5.2806    -0.5930    -2.0828
C      5.7610    -1.6859    -1.3341
C      5.2280    -2.9459    -1.5537
C      4.3307    -3.1788    -2.5842
C      3.8986    -2.0858    -3.3773
N      0.1008     1.3394    -1.8514
H     -3.2363    -2.5089    -3.3719
H     -2.4299    -0.9535    -3.5943
H     -1.6598    -2.3722    -4.2643
H     -0.3832     4.4252     2.3123
H      0.1792     5.0273     4.6566
H      1.5911     3.4986     6.0104
H      2.1475     1.2452     5.1463
H      1.5568     0.6404     2.8482
H      3.3788     1.3688     1.5845
H      5.6446     1.7349     0.7348
H      6.0558     3.2618    -1.1675
H      4.1307     4.1850    -2.4049
H      1.8319     3.7082    -1.7017
H      0.0166     4.2402    -0.4885
H     -1.3487     3.2916     0.2064
H     -1.9580     3.9353    -2.5115
H     -1.7943     2.8875    -4.7685
H     -0.0564     1.1519    -5.2209
H      1.2377    -0.7462    -4.2489
H      1.4160    -0.9064    -2.5167
H      2.0215     0.0302    -6.1779
H      3.0632     0.1689    -8.4074
H      5.3366     1.1324    -8.6756
H      6.4756     2.1428    -6.7166
H      5.3824     2.1231    -4.5037
H      5.6653     0.3916    -1.9147
H      6.4202    -1.4732    -0.5154
H      5.4469    -3.7271    -0.8275
H      3.9394    -4.1683    -2.7560
H      3.1305    -2.2663    -4.1145
73
{"conf": 4, "E": 279.1, "rms": -1.0, "geom": "OH", "total_charge": 0, "CA_charge": 1, "smiles": "C[C:1]#[6N:2]->[Mn+:3]1(<-[3C-:4]#[O+:5])(<-[4H-:6])(<-[5C-:7]#[O+:8])<-[1P:9]([c:10]2[cH:11][cH:12][cH:13][cH:14][cH:15]2)([c:16]2[cH:17][cH:18][cH:19][cH:20][cH:21]2)[CH2:22][c:23]2[cH:24][cH:25][cH:26][c:27]([CH2:28][P:29]([c:30]3[cH:31][cH:32][cH:33][cH:34][cH:35]3)[c:36]3[cH:37][cH:38][cH:39][cH:40][cH:41]3)[2n:42]->12", "smiles3D": "C([C:1]#[6N:2]->[Mn+:3]1(<-[3C-:4]#[O+:5])(<-[4H-:6])(<-[5C-:7]#[O+:8])<-[1P:9]([c:10]2[c:11]([H:46])[c:12]([H:47])[c:13]([H:48])[c:14]([H:49])[c:15]2[H:50])([c:16]2[c:17]([H:51])[c:18]([H:52])[c:19]([H:53])[c:20]([H:54])[c:21]2[H:55])[C:22]([H:56])([H:57])[c:23]2[c:24]([H:58])[c:25]([H:59])[c:26]([H:60])[c:27]([C:28]([P:29]([c:30]3[c:31]([H:63])[c:32]([H:64])[c:33]([H:65])[c:34]([H:66])[c:35]3[H:67])[c:36]3[c:37]([H:68])[c:38]([H:69])[c:39]([H:70])[c:40]([H:71])[c:41]3[H:72])([H:61])[H:62])[2n:42]->12)([H:43])([H:44])[H:45]", "smiles3Dx": "C([C:1]#[6N:2]->[Mn+:3]1(<-[3C-:4]#[O+:5])(<-[4H-:6])(<-[5C-:7]#[O+:8])<-[1P:9]([c:10]2[c:11]([H:46])[c:12]([H:47])[c:13]([H:48])[c:14]([H:49])[c:15]2[H:50])([c:16]2[c:17]([H:51])[c:18]([H:52])[c:19]([H:53])[c:20]([H:54])[c:21]2[H:55])[C:22]([H:56])([H:57])[c:23]2[c:24]([H:58])[c:25]([H:59])[c:26]([H:60])[c:27]([C:28]([P:29]([c:30]3[c:31]([H:63])[c:32]([H:64])[c:33]([H:65])[c:34]([H:66])[c:35]3[H:67])[c:36]3[c:37]([H:68])[c:38]([H:69])[c:39]([H:70])[c:40]([H:71])[c:41]3[H:72])([H:61])[H:62])[2n:42]->12)([H:43])([H:44])[H:45]", "dummies": []}
C     -3.4252     3.1400    -0.0601
C     -2.8392     1.8563     0.1599
N     -2.0191     0.9303     0.1794
Mn     0.0000     0.0000     0.0000
C      0.2303     0.2398     2.2037
O      0.4262     0.4893     3.3160
H     -0.4150    -1.7167     0.2765
C     -0.3967    -0.2492    -2.1092
O     -0.6192    -0.3920    -3.2880
P      2.5602    -0.0470    -0.2480
C      3.1567     0.3143    -1.9210
C      2.5617    -0.3254    -3.0053
C      2.8296     0.0971    -4.3226
C      3.8422     1.0146    -4.5440
C      4.5249     1.6005    -3.4828
C      4.1204     1.3080    -2.1695
C      3.2157    -1.6184     0.2138
C      4.4504    -1.7418     0.8029
C      4.9889    -3.0093     1.0104
C      4.2576    -4.1546     0.6113
C      2.9759    -4.0159     0.0678
C      2.4628    -2.7364    -0.1155
C      2.9627     1.3063     0.8402
C      1.9203     2.3983     0.6027
C      1.9674     3.6421     1.2495
C      1.1785     4.6753     0.7298
C      0.3299     4.4415    -0.3630
C      0.2124     3.1089    -0.8771
C     -0.2270     2.8639    -2.3008
P     -0.3648     4.3882    -3.3587
C     -1.9630     4.6253    -4.1574
C     -2.4304     3.7089    -5.1053
C     -3.3480     4.1427    -6.0635
C     -3.8500     5.4474    -6.0087
C     -3.5171     6.2879    -4.9439
C     -2.5652     5.8776    -4.0152
C      0.9747     4.6577    -4.5692
C      1.5238     5.9433    -4.6860
C      2.5221     6.1919    -5.6408
C      3.0638     5.1479    -6.3799
C      2.5338     3.8633    -6.2457
C      1.4331     3.6263    -5.3942
N      0.8833     2.0909    -0.2604
H     -3.7768     3.1933    -1.1045
H     -2.5359     3.7842     0.0454
H     -4.1590     3.3644     0.7137
H      1.8669    -1.1406    -2.8521
H      2.3070    -0.3757    -5.1405
H      4.0830     1.3054    -5.5333
H      5.2747     2.3283    -3.6542
H      4.5980     1.8361    -1.3410
H      4.9914    -0.8491     1.1364
H      6.0106    -3.1263     1.3898
H      4.7044    -5.1273     0.7164
H      2.4082    -4.8821    -0.1815
H      1.5146    -2.6575    -0.6686
H      2.8778     0.9566     1.8826
H      3.9638     1.6721     0.6653
H      2.6932     3.8194     2.0750
H      1.1641     5.5899     1.1826
H     -0.1301     5.2715    -0.8787
H     -1.1910     2.3230    -2.3220
H      0.5642     2.2240    -2.7848
H     -1.9733     2.7168    -5.1594
H     -3.6605     3.4693    -6.8330
H     -4.5153     5.7873    -6.7754
H     -3.8741     7.3023    -4.9306
H     -2.2284     6.5760    -3.2410
H      1.1210     6.7814    -4.1086
H      2.9646     7.1757    -5.7004
H      3.8955     5.3282    -7.0300
H      2.9035     3.0642    -6.8677
H      1.0165     2.6246    -5.3126
73
{"conf": 5, "E": 131.65, "rms": -1.0, "geom": "OH", "total_charge": 0, "CA_charge": 1, "smiles": "C[C:1]#[6N:2]->[Mn+:3]1(<-[3C-:4]#[O+:5])(<-[4H-:6])(<-[5C-:7]#[O+:8])<-[1P:9]([c:10]2[cH:11][cH:12][cH:13][cH:14][cH:15]2)([c:16]2[cH:17][cH:18][cH:19][cH:20][cH:21]2)[CH2:22][c:23]2[cH:24][cH:25][cH:26][c:27]([CH2:28][P:29]([c:30]3[cH:31][cH:32][cH:33][cH:34][cH:35]3)[c:36]3[cH:37][cH:38][cH:39][cH:40][cH:41]3)[2n:42]->12", "smiles3D": "C([C:1]#[6N:2]->[Mn+:3]1(<-[3C-:4]#[O+:5])(<-[4H-:6])(<-[5C-:7]#[O+:8])<-[1P:9]([c:10]2[c:11]([H:46])[c:12]([H:47])[c:13]([H:48])[c:14]([H:49])[c:15]2[H:50])([c:16]2[c:17]([H:51])[c:18]([H:52])[c:19]([H:53])[c:20]([H:54])[c:21]2[H:55])[C:22]([H:56])([H:57])[c:23]2[c:24]([H:58])[c:25]([H:59])[c:26]([H:60])[c:27]([C:28]([P:29]([c:30]3[c:31]([H:63])[c:32]([H:64])[c:33]([H:65])[c:34]([H:66])[c:35]3[H:67])[c:36]3[c:37]([H:68])[c:38]([H:69])[c:39]([H:70])[c:40]([H:71])[c:41]3[H:72])([H:61])[H:62])[2n:42]->12)([H:43])([H:44])[H:45]", "smiles3Dx": "C([C:1]#[6N:2]->[Mn+:3]1(<-[3C-:4]#[O+:5])(<-[4H-:6])(<-[5C-:7]#[O+:8])<-[1P:9]([c:10]2[c:11]([H:46])[c:12]([H:47])[c:13]([H:48])[c:14]([H:49])[c:15]2[H:50])([c:16]2[c:17]([H:51])[c:18]([H:52])[c:19]([H:53])[c:20]([H:54])[c:21]2[H:55])[C:22]([H:56])([H:57])[c:23]2[c:24]([H:58])[c:25]([H:59])[c:26]([H:60])[c:27]([C:28]([P:29]([c:30]3[c:31]([H:63])[c:32]([H:64])[c:33]([H:65])[c:34]([H:66])[c:35]3[H:67])[c:36]3[c:37]([H:68])[c:38]([H:69])[c:39]([H:70])[c:40]([H:71])[c:41]3[H:72])([H:61])[H:62])[2n:42]->12)([H:43])([H:44])[H:45]", "dummies": []}
C     -4.7456    -0.1207    -1.5188
C     -3.3499    -0.0935    -1.0858
N     -2.1777    -0.0624    -0.7180
Mn     0.0000     0.0000     0.0000
C      0.0720     2.2882    -0.0869
O      0.1101     3.4925    -0.1202
H     -0.5634     0.1254     1.7463
C     -0.0473    -2.2835     0.1555
O     -0.0712    -3.4861     0.2379
P      2.5026    -0.0373     0.6305
C      2.9966    -0.9665     2.0692
C      4.3589    -1.1286     2.3695
C      4.7448    -1.8128     3.5273
C      3.7742    -2.3425     4.3832
C      2.4168    -2.1943     4.0791
C      2.0276    -1.5053     2.9259
C      3.3037     1.5566     0.7306
C      3.4799     2.1757     1.9787
C      4.0653     3.4435     2.0595
C      4.4652     4.1051     0.8948
C      4.2686     3.5059    -0.3517
C      3.6819     2.2393    -0.4377
C      3.2148    -0.8972    -0.7663
C      2.3917    -0.6877    -2.0480
C      2.9939    -1.0402    -3.2638
C      2.3000    -0.8903    -4.4540
C      1.0350    -0.3242    -4.4404
C      0.4651     0.0856    -3.2234
C     -0.8257     0.8566    -3.2327
P     -0.8517     2.1754    -4.5701
C      0.3360     3.4083    -3.8767
C      1.7027     3.2497    -4.1478
C      2.6344     4.1547    -3.6313
C      2.2085     5.2200    -2.8346
C      0.8494     5.3818    -2.5541
C     -0.0866     4.4761    -3.0661
C     -2.5021     3.0014    -4.4288
C     -3.2937     2.9059    -3.2716
C     -4.5245     3.5654    -3.2034
C     -4.9686     4.3331    -4.2827
C     -4.1789     4.4451    -5.4298
C     -2.9488     3.7849    -5.5010
N      1.0923    -0.2160    -2.0421
H     -5.2640    -0.9763    -1.0394
H     -4.7916    -0.2259    -2.6212
H     -5.2399     0.8265    -1.2198
H      5.1186    -0.7099     1.7210
H      5.7958    -1.9175     3.7693
H      4.0716    -2.8688     5.2810
H      1.6655    -2.6037     4.7417
H      0.9752    -1.3870     2.7123
H      3.1581     1.6864     2.8886
H      4.2001     3.9180     3.0247
H      4.9161     5.0864     0.9580
H      4.5666     4.0252    -1.2529
H      3.5171     1.8079    -1.4156
H      4.2506    -0.5326    -0.9285
H      3.2519    -1.9830    -0.5383
H      3.9970    -1.4480    -3.2836
H      2.7551    -1.1845    -5.3912
H      0.5174    -0.1767    -5.3799
H     -0.9380     1.3763    -2.2709
H     -1.6691     0.1553    -3.4021
H      2.0468     2.4287    -4.7639
H      3.6887     4.0298    -3.8464
H      2.9320     5.9177    -2.4350
H      0.5212     6.2042    -1.9331
H     -1.1307     4.6167    -2.8232
H     -2.9646     2.3423    -2.4152
H     -5.1312     3.4869    -2.3100
H     -5.9212     4.8451    -4.2271
H     -4.5186     5.0444    -6.2644
H     -2.3423     3.8867    -6.3913
73
{"conf": 6, "E": 275.42, "rms": -1.0, "geom": "OH", "total_charge": 0, "CA_charge": 1, "smiles": "C[C:1]#[6N:2]->[Mn+:3]1(<-[3C-:4]#[O+:5])(<-[4H-:6])(<-[5C-:7]#[O+:8])<-[1P:9]([c:10]2[cH:11][cH:12][cH:13][cH:14][cH:15]2)([c:16]2[cH:17][cH:18][cH:19][cH:20][cH:21]2)[CH2:22][c:23]2[cH:24][cH:25][cH:26][c:27]([CH2:28][P:29]([c:30]3[cH:31][cH:32][cH:33][cH:34][cH:35]3)[c:36]3[cH:37][cH:38][cH:39][cH:40][cH:41]3)[2n:42]->12", "smiles3D": "C([C:1]#[6N:2]->[Mn+:3]1(<-[3C-:4]#[O+:5])(<-[4H-:6])(<-[5C-:7]#[O+:8])<-[1P:9]([c:10]2[c:11]([H:46])[c:12]([H:47])[c:13]([H:48])[c:14]([H:49])[c:15]2[H:50])([c:16]2[c:17]([H:51])[c:18]([H:52])[c:19]([H:53])[c:20]([H:54])[c:21]2[H:55])[C:22]([H:56])([H:57])[c:23]2[c:24]([H:58])[c:25]([H:59])[c:26]([H:60])[c:27]([C:28]([P:29]([c:30]3[c:31]([H:63])[c:32]([H:64])[c:33]([H:65])[c:34]([H:66])[c:35]3[H:67])[c:36]3[c:37]([H:68])[c:38]([H:69])[c:39]([H:70])[c:40]([H:71])[c:41]3[H:72])([H:61])[H:62])[2n:42]->12)([H:43])([H:44])[H:45]", "smiles3Dx": "C([C:1]#[6N:2]->[Mn+:3]1(<-[3C-:4]#[O+:5])(<-[4H-:6])(<-[5C-:7]#[O+:8])<-[1P:9]([c:10]2[c:11]([H:46])[c:12]([H:47])[c:13]([H:48])[c:14]([H:49])[c:15]2[H:50])([c:16]2[c:17]([H:51])[c:18]([H:52])[c:19]([H:53])[c:20]([H:54])[c:21]2[H:55])[C:22]([H:56])([H:57])[c:23]2[c:24]([H:58])[c:25]([H:59])[c:26]([H:60])[c:27]([C:28]([P:29]([c:30]3[c:31]([H:63])[c:32]([H:64])[c:33]([H:65])[c:34]([H:66])[c:35]3[H:67])[c:36]3[c:37]([H:68])[c:38]([H:69])[c:39]([H:70])[c:40]([H:71])[c:41]3[H:72])([H:61])[H:62])[2n:42]->12)([H:43])([H:44])[H:45]", "dummies": []}
C     -1.9698    -3.5058    -2.2362
C     -1.4394    -2.2288    -2.1398
N     -0.8774    -1.2278    -1.6535
Mn     0.0000     0.0000     0.0000
C      1.5168    -1.5856     0.0949
O      2.3371    -2.4363     0.1828
H      1.0437     0.9228    -1.1185
C     -1.5252     1.4764    -0.1572
O     -2.3387     2.4060    -0.2201
P      0.8917     0.8982     2.1435
C      0.3265     2.5591     2.4187
C      0.2462     3.4489     1.2995
C     -0.2983     4.6707     1.4255
C     -0.7550     5.1126     2.6197
C     -0.6699     4.3230     3.7567
C     -0.1537     3.0237     3.6761
C      2.6800     0.9386     2.2206
C      3.3886     2.0258     1.7124
C      4.7790     2.0959     1.8736
C      5.4666     1.0088     2.4024
C      4.8114    -0.1132     2.7253
C      3.4151    -0.2367     2.6262
C      0.2429    -0.2799     3.3547
C     -0.3239    -1.4558     2.6199
C     -0.3703    -2.7186     3.2157
C     -1.3215    -3.6453     2.6605
C     -2.2892    -3.2444     1.7392
C     -2.2107    -2.0370     1.2240
C     -3.4655    -1.3959     0.6266
P     -4.7709    -1.0230     1.9384
C     -4.2999    -1.6469     3.6031
C     -4.6943    -2.9288     3.9892
C     -4.2182    -3.4701     5.1870
C     -3.3183    -2.7382     5.9680
C     -3.0143    -1.4200     5.6377
C     -3.5443    -0.8545     4.4773
C     -5.2020     0.7353     2.0061
C     -6.5266     1.0949     1.7311
C     -6.8395     2.3959     1.4305
C     -5.8609     3.3917     1.4558
C     -4.5813     3.0499     1.9337
C     -4.2604     1.7457     2.1951
N     -1.1854    -1.1694     1.6125
H     -3.0603    -3.4943    -2.3211
H     -1.7489    -4.0090    -1.2848
H     -1.5364    -4.1404    -3.0083
H      0.6369     3.0910     0.3433
H     -0.3755     5.3044     0.5237
H     -1.1570     6.1335     2.7219
H     -1.0434     4.6493     4.7055
H     -0.1633     2.3427     4.5048
H      2.8594     2.7984     1.2105
H      5.2598     2.9823     1.5677
H      6.5238     1.1250     2.5841
H      5.3440    -1.0109     3.0323
H      2.9044    -1.1565     2.8034
H      1.0567    -0.6197     3.9609
H     -0.5325     0.2508     3.9709
H      0.2528    -2.9722     3.9724
H     -1.3029    -4.6607     3.0869
H     -3.0457    -3.9299     1.5007
H     -3.2102    -0.3896     0.0817
H     -3.8541    -2.0559    -0.1177
H     -5.3359    -3.5102     3.3719
H     -4.5024    -4.4644     5.4804
H     -2.8600    -3.2005     6.8395
H     -2.3110    -0.8581     6.2393
H     -3.3381     0.1777     4.2796
H     -7.3190     0.3357     1.7169
H     -7.8398     2.6647     1.1161
H     -6.0674     4.3817     1.0775
H     -3.8248     3.8344     1.9487
H     -3.2422     1.4931     2.4345
73
{"conf": 7, "E": 134.56, "rms": -1.0, "geom": "OH", "total_charge": 0, "CA_charge": 1, "smiles": "C[C:1]#[6N:2]->[Mn+:3]1(<-[3C-:4]#[O+:5])(<-[4H-:6])(<-[5C-:7]#[O+:8])<-[1P:9]([c:10]2[cH:11][cH:12][cH:13][cH:14][cH:15]2)([c:16]2[cH:17][cH:18][cH:19][cH:20][cH:21]2)[CH2:22][c:23]2[cH:24][cH:25][cH:26][c:27]([CH2:28][P:29]([c:30]3[cH:31][cH:32][cH:33][cH:34][cH:35]3)[c:36]3[cH:37][cH:38][cH:39][cH:40][cH:41]3)[2n:42]->12", "smiles3D": "C([C:1]#[6N:2]->[Mn+:3]1(<-[3C-:4]#[O+:5])(<-[4H-:6])(<-[5C-:7]#[O+:8])<-[1P:9]([c:10]2[c:11]([H:46])[c:12]([H:47])[c:13]([H:48])[c:14]([H:49])[c:15]2[H:50])([c:16]2[c:17]([H:51])[c:18]([H:52])[c:19]([H:53])[c:20]([H:54])[c:21]2[H:55])[C:22]([H:56])([H:57])[c:23]2[c:24]([H:58])[c:25]([H:59])[c:26]([H:60])[c:27]([C:28]([P:29]([c:30]3[c:31]([H:63])[c:32]([H:64])[c:33]([H:65])[c:34]([H:66])[c:35]3[H:67])[c:36]3[c:37]([H:68])[c:38]([H:69])[c:39]([H:70])[c:40]([H:71])[c:41]3[H:72])([H:61])[H:62])[2n:42]->12)([H:43])([H:44])[H:45]", "smiles3Dx": "C([C:1]#[6N:2]->[Mn+:3]1(<-[3C-:4]#[O+:5])(<-[4H-:6])(<-[5C-:7]#[O+:8])<-[1P:9]([c:10]2[c:11]([H:46])[c:12]([H:47])[c:13]([H:48])[c:14]([H:49])[c:15]2[H:50])([c:16]2[c:17]([H:51])[c:18]([H:52])[c:19]([H:53])[c:20]([H:54])[c:21]2[H:55])[C:22]([H:56])([H:57])[c:23]2[c:24]([H:58])[c:25]([H:59])[c:26]([H:60])[c:27]([C:28]([P:29]([c:30]3[c:31]([H:63])[c:32]([H:64])[c:33]([H:65])[c:34]([H:66])[c:35]3[H:67])[c:36]3[c:37]([H:68])[c:38]([H:69])[c:39]([H:70])[c:40]([H:71])[c:41]3[H:72])([H:61])[H:62])[2n:42]->12)([H:43])([H:44])[H:45]", "dummies": []}
C      3.8986     2.3329    -2.0415
C      2.7519     1.6394    -1.4564
N      1.7924     1.0605    -0.9538
Mn     0.0000     0.0000     0.0000
C      0.2393    -1.6459    -1.5705
O      0.3629    -2.5118    -2.4025
H      1.1124    -0.9280     1.1345
C     -0.2220     1.6361     1.5851
O     -0.3481     2.4858     2.4326
P     -2.1497    -1.1975     0.8282
C     -2.1019    -2.9720     1.0085
C     -3.2988    -3.7039     1.1370
C     -3.2543    -5.0955     1.2677
C     -2.0263    -5.7647     1.2557
C     -0.8357    -5.0393     1.1390
C     -0.8731    -3.6467     1.0214
C     -2.8753    -0.5384     2.3204
C     -3.4212     0.7552     2.3208
C     -3.9455     1.2999     3.4985
C     -3.8977     0.5693     4.6875
C     -3.3327    -0.7081     4.7013
C     -2.8175    -1.2645     3.5256
C     -3.3240    -0.8936    -0.4842
C     -2.8501     0.1924    -1.4690
C     -3.6857     0.4919    -2.5551
C     -3.3595     1.5254    -3.4204
C     -2.2710     2.3368    -3.1282
C     -1.4907     2.0782    -1.9935
C     -0.6042     3.1655    -1.4543
P     -1.5781     4.3354    -0.3533
C     -0.4650     5.8180    -0.2790
C     -1.0201     7.0993    -0.1474
C     -0.1984     8.2246    -0.0886
C      1.1876     8.0778    -0.1343
C      1.7523     6.8041    -0.2206
C      0.9330     5.6751    -0.2810
C     -2.8799     4.9216    -1.5242
C     -4.2089     4.5379    -1.3088
C     -5.2029     4.9051    -2.2235
C     -4.8749     5.6759    -3.3415
C     -3.5502     6.0626    -3.5619
C     -2.5519     5.6864    -2.6561
N     -1.6916     0.9198    -1.2897
H      3.8524     2.2525    -3.1441
H      4.8340     1.8646    -1.6782
H      3.8742     3.3978    -1.7379
H     -4.2625    -3.1996     1.1370
H     -4.1729    -5.6600     1.3854
H     -1.9999    -6.8426     1.3307
H      0.1143    -5.5584     1.1439
H      0.0553    -3.0983     0.9307
H     -3.4410     1.3418     1.4103
H     -4.3846     2.2884     3.4882
H     -4.2919     1.0021     5.5988
H     -3.3025    -1.2776     5.6247
H     -2.3543    -2.2437     3.5603
H     -3.4906    -1.8361    -1.0503
H     -4.2935    -0.5746    -0.0394
H     -4.6016    -0.0663    -2.7198
H     -3.9819     1.7395    -4.2766
H     -2.0745     3.1957    -3.7498
H     -0.1289     3.7290    -2.2855
H      0.1744     2.7334    -0.8124
H     -2.0939     7.2226    -0.0966
H     -0.6388     9.2084     0.0021
H      1.8152     8.9558    -0.0940
H      2.8225     6.6970    -0.2288
H      1.3930     4.6989    -0.3376
H     -4.4677     3.9346    -0.4486
H     -6.2252     4.5886    -2.0636
H     -5.6441     5.9572    -4.0481
H     -3.2955     6.6382    -4.4442
H     -1.5269     5.9779    -2.8505
73
{"conf": 8, "E": 126.78, "rms": -1.0, "geom": "OH", "total_charge": 0, "CA_charge": 1, "smiles": "C[C:1]#[6N:2]->[Mn+:3]1(<-[3C-:4]#[O+:5])(<-[4H-:6])(<-[5C-:7]#[O+:8])<-[1P:9]([c:10]2[cH:11][cH:12][cH:13][cH:14][cH:15]2)([c:16]2[cH:17][cH:18][cH:19][cH:20][cH:21]2)[CH2:22][c:23]2[cH:24][cH:25][cH:26][c:27]([CH2:28][P:29]([c:30]3[cH:31][cH:32][cH:33][cH:34][cH:35]3)[c:36]3[cH:37][cH:38][cH:39][cH:40][cH:41]3)[2n:42]->12", "smiles3D": "C([C:1]#[6N:2]->[Mn+:3]1(<-[3C-:4]#[O+:5])(<-[4H-:6])(<-[5C-:7]#[O+:8])<-[1P:9]([c:10]2[c:11]([H:46])[c:12]([H:47])[c:13]([H:48])[c:14]([H:49])[c:15]2[H:50])([c:16]2[c:17]([H:51])[c:18]([H:52])[c:19]([H:53])[c:20]([H:54])[c:21]2[H:55])[C:22]([H:56])([H:57])[c:23]2[c:24]([H:58])[c:25]([H:59])[c:26]([H:60])[c:27]([C:28]([P:29]([c:30]3[c:31]([H:63])[c:32]([H:64])[c:33]([H:65])[c:34]([H:66])[c:35]3[H:67])[c:36]3[c:37]([H:68])[c:38]([H:69])[c:39]([H:70])[c:40]([H:71])[c:41]3[H:72])([H:61])[H:62])[2n:42]->12)([H:43])([H:44])[H:45]", "smiles3Dx": "C([C:1]#[6N:2]->[Mn+:3]1(<-[3C-:4]#[O+:5])(<-[4H-:6])(<-[5C-:7]#[O+:8])<-[1P:9]([c:10]2[c:11]([H:46])[c:12]([H:47])[c:13]([H:48])[c:14]([H:49])[c:15]2[H:50])([c:16]2[c:17]([H:51])[c:18]([H:52])[c:19]([H:53])[c:20]([H:54])[c:21]2[H:55])[C:22]([H:56])([H:57])[c:23]2[c:24]([H:58])[c:25]([H:59])[c:26]([H:60])[c:27]([C:28]([P:29]([c:30]3[c:31]([H:63])[c:32]([H:64])[c:33]([H:65])[c:34]([H:66])[c:35]3[H:67])[c:36]3[c:37]([H:68])[c:38]([H:69])[c:39]([H:70])[c:40]([H:71])[c:41]3[H:72])([H:61])[H:62])[2n:42]->12)([H:43])([H:44])[H:45]", "dummies": []}
C     -4.6342    -1.8323    -0.2055
C     -3.2735    -1.2989    -0.1513
N     -2.1328    -0.8447    -0.0981
Mn     0.0000     0.0000     0.0000
C      0.5277    -1.2898     1.8203
O      0.8072    -1.9704     2.7753
H      0.5948    -1.3520    -1.0957
C     -0.4883     1.2717    -1.8399
O     -0.7429     1.9444    -2.8078
P      2.3185     1.1349     0.1191
C      3.2803     1.2413    -1.3782
C      2.8799     0.5425    -2.5246
C      3.6374     0.6269    -3.6972
C      4.7999     1.4023    -3.7262
C      5.2028     2.1005    -2.5842
C      4.4447     2.0228    -1.4120
C      3.4174     0.5729     1.4104
C      4.4615    -0.3163     1.1091
C      5.3176    -0.7635     2.1202
C      5.1318    -0.3344     3.4364
C      4.0830     0.5354     3.7460
C      3.2197     0.9804     2.7401
C      1.8729     2.8220     0.5109
C      0.5581     2.8999     1.3022
C      0.2796     4.1020     1.9674
C     -0.9001     4.2481     2.6799
C     -1.7753     3.1783     2.7783
C     -1.4613     1.9586     2.1552
C     -2.3450     0.7642     2.3714
P     -3.0358     0.6222     4.1140
C     -4.1212    -0.8408     3.8061
C     -5.5083    -0.7053     3.9466
C     -6.3511    -1.7910     3.6881
C     -5.8117    -3.0157     3.2839
C     -4.4288    -3.1561     3.1374
C     -3.5842    -2.0717     3.3925
C     -1.6619    -0.1555     5.0851
C     -1.9671    -1.0666     6.1100
C     -0.9477    -1.6287     6.8837
C      0.3824    -1.2673     6.6572
C      0.6915    -0.3308     5.6685
C     -0.3261     0.2341     4.8933
N     -0.3647     1.8715     1.3371
H     -4.6102    -2.9265    -0.0244
H     -5.2527    -1.3423     0.5745
H     -5.0716    -1.6300    -1.2043
H      1.9857    -0.0635    -2.5165
H      3.3242     0.0897    -4.5828
H      5.3868     1.4645    -4.6335
H      6.1033     2.7001    -2.6065
H      4.7671     2.5663    -0.5326
H      4.6154    -0.6673     0.0968
H      6.1258    -1.4433     1.8825
H      5.7986    -0.6774     4.2170
H      3.9427     0.8687     4.7654
H      2.4039     1.6382     3.0059
H      1.7532     3.3906    -0.4351
H      2.6906     3.2851     1.1036
H      0.9743     4.9317     1.9181
H     -1.1256     5.1842     3.1745
H     -2.6813     3.2987     3.3576
H     -1.7675    -0.1535     2.1894
H     -3.1977     0.8316     1.6657
H     -5.9354     0.2414     4.2521
H     -7.4224    -1.6814     3.7960
H     -6.4651    -3.8543     3.0810
H     -4.0117    -4.1028     2.8198
H     -2.5162    -2.1938     3.2688
H     -2.9943    -1.3422     6.3121
H     -1.1898    -2.3400     7.6629
H      1.1717    -1.7026     7.2559
H      1.7202    -0.0395     5.5050
H     -0.0617     0.9714     4.1518
73
{"conf": 9, "E": 142.57, "rms": -1.0, "geom": "OH", "total_charge": 0, "CA_charge": 1, "smiles": "C[C:1]#[6N:2]->[Mn+:3]1(<-[3C-:4]#[O+:5])(<-[4H-:6])(<-[5C-:7]#[O+:8])<-[1P:9]([c:10]2[cH:11][cH:12][cH:13][cH:14][cH:15]2)([c:16]2[cH:17][cH:18][cH:19][cH:20][cH:21]2)[CH2:22][c:23]2[cH:24][cH:25][cH:26][c:27]([CH2:28][P:29]([c:30]3[cH:31][cH:32][cH:33][cH:34][cH:35]3)[c:36]3[cH:37][cH:38][cH:39][cH:40][cH:41]3)[2n:42]->12", "smiles3D": "C([C:1]#[6N:2]->[Mn+:3]1(<-[3C-:4]#[O+:5])(<-[4H-:6])(<-[5C-:7]#[O+:8])<-[1P:9]([c:10]2[c:11]([H:46])[c:12]([H:47])[c:13]([H:48])[c:14]([H:49])[c:15]2[H:50])([c:16]2[c:17]([H:51])[c:18]([H:52])[c:19]([H:53])[c:20]([H:54])[c:21]2[H:55])[C:22]([H:56])([H:57])[c:23]2[c:24]([H:58])[c:25]([H:59])[c:26]([H:60])[c:27]([C:28]([P:29]([c:30]3[c:31]([H:63])[c:32]([H:64])[c:33]([H:65])[c:34]([H:66])[c:35]3[H:67])[c:36]3[c:37]([H:68])[c:38]([H:69])[c:39]([H:70])[c:40]([H:71])[c:41]3[H:72])([H:61])[H:62])[2n:42]->12)([H:43])([H:44])[H:45]", "smiles3Dx": "C([C:1]#[6N:2]->[Mn+:3]1(<-[3C-:4]#[O+:5])(<-[4H-:6])(<-[5C-:7]#[O+:8])<-[1P:9]([c:10]2[c:11]([H:46])[c:12]([H:47])[c:13]([H:48])[c:14]([H:49])[c:15]2[H:50])([c:16]2[c:17]([H:51])[c:18]([H:52])[c:19]([H:53])[c:20]([H:54])[c:21]2[H:55])[C:22]([H:56])([H:57])[c:23]2[c:24]([H:58])[c:25]([H:59])[c:26]([H:60])[c:27]([C:28]([P:29]([c:30]3[c:31]([H:63])[c:32]([H:64])[c:33]([H:65])[c:34]([H:66])[c:35]3[H:67])[c:36]3[c:37]([H:68])[c:38]([H:69])[c:39]([H:70])[c:40]([H:71])[c:41]3[H:72])([H:61])[H:62])[2n:42]->12)([H:43])([H:44])[H:45]", "dummies": []}
C     -2.1220     0.9868     4.4023
C     -1.4954     0.7107     3.1099
N     -0.9687     0.4735     2.0257
Mn     0.0000     0.0000     0.0000
C     -0.4712    -2.1966     0.4403
O     -0.7297    -3.3483     0.6845
H     -1.6222     0.1274    -0.8556
C      0.2993     2.2344    -0.4007
O      0.4428     3.4124    -0.6140
P      1.2809    -0.8251    -2.1303
C      0.3162    -1.8527    -3.2271
C      0.8150    -3.0756    -3.7091
C      0.0450    -3.8507    -4.5823
C     -1.2222    -3.4156    -4.9762
C     -1.7264    -2.2055    -4.4915
C     -0.9581    -1.4243    -3.6223
C      2.3156     0.1954    -3.1775
C      3.0345    -0.3993    -4.2305
C      3.8730     0.3693    -5.0415
C      3.9965     1.7409    -4.8153
C      3.2911     2.3394    -3.7703
C      2.4671     1.5674    -2.9441
C      2.4425    -1.8976    -1.2925
C      2.9435    -1.2496     0.0043
C      4.2014    -1.6383     0.4857
C      4.6674    -1.1423     1.6928
C      3.9029    -0.2257     2.3973
C      2.6723     0.2101     1.8747
C      1.9220     1.3107     2.5777
P      3.0666     2.7141     3.0845
C      3.4443     3.4935     1.4521
C      2.7498     4.6255     0.9915
C      3.1010     5.2175    -0.2244
C      4.1205     4.6658    -1.0052
C      4.7905     3.5196    -0.5705
C      4.4624     2.9414     0.6593
C      2.0074     3.9654     3.9409
C      0.6138     3.8257     4.0399
C     -0.1479     4.8100     4.6769
C      0.4736     5.9438     5.2077
C      1.8604     6.0877     5.1122
C      2.6249     5.1022     4.4818
N      2.1667    -0.3794     0.7441
H     -2.4763     0.0358     4.8497
H     -1.3833     1.4580     5.0834
H     -2.9841     1.6711     4.2583
H      1.7972    -3.4297    -3.4303
H      0.4347    -4.7858    -4.9633
H     -1.8126    -4.0181    -5.6534
H     -2.7138    -1.8723    -4.7867
H     -1.3606    -0.4896    -3.2506
H      2.9576    -1.4599    -4.4234
H      4.4268    -0.0995    -5.8451
H      4.6425     2.3377    -5.4468
H      3.3916     3.4026    -3.5932
H      1.9811     2.0503    -2.1304
H      3.3028    -2.1037    -1.9641
H      1.9409    -2.8557    -1.0433
H      4.8097    -2.3463    -0.0654
H      5.6275    -1.4597     2.0779
H      4.2854     0.1654     3.3317
H      1.4434     0.8897     3.4866
H      1.1549     1.7352     1.9167
H      1.9508     5.0645     1.5708
H      2.5803     6.1043    -0.5619
H      4.3852     5.1217    -1.9503
H      5.5722     3.0852    -1.1813
H      4.9994     2.0633     0.9918
H      0.1062     2.9676     3.6298
H     -1.2219     4.6960     4.7541
H     -0.1192     6.7072     5.6951
H      2.3412     6.9673     5.5212
H      3.6988     5.2268     4.4071
73
{"conf": 10, "E": 331.1, "rms": -1.0, "geom": "OH", "total_charge": 0, "CA_charge": 1, "smiles": "C[C:1]#[6N:2]->[Mn+:3]1(<-[3C-:4]#[O+:5])(<-[4H-:6])(<-[5C-:7]#[O+:8])<-[1P:9]([c:10]2[cH:11][cH:12][cH:13][cH:14][cH:15]2)([c:16]2[cH:17][cH:18][cH:19][cH:20][cH:21]2)[CH2:22][c:23]2[cH:24][cH:25][cH:26][c:27]([CH2:28][P:29]([c:30]3[cH:31][cH:32][cH:33][cH:34][cH:35]3)[c:36]3[cH:37][cH:38][cH:39][cH:40][cH:41]3)[2n:42]->12", "smiles3D": "C([C:1]#[6N:2]->[Mn+:3]1(<-[3C-:4]#[O+:5])(<-[4H-:6])(<-[5C-:7]#[O+:8])<-[1P:9]([c:10]2[c:11]([H:46])[c:12]([H:47])[c:13]([H:48])[c:14]([H:49])[c:15]2[H:50])([c:16]2[c:17]([H:51])[c:18]([H:52])[c:19]([H:53])[c:20]([H:54])[c:21]2[H:55])[C:22]([H:56])([H:57])[c:23]2[c:24]([H:58])[c:25]([H:59])[c:26]([H:60])[c:27]([C:28]([P:29]([c:30]3[c:31]([H:63])[c:32]([H:64])[c:33]([H:65])[c:34]([H:66])[c:35]3[H:67])[c:36]3[c:37]([H:68])[c:38]([H:69])[c:39]([H:70])[c:40]([H:71])[c:41]3[H:72])([H:61])[H:62])[2n:42]->12)([H:43])([H:44])[H:45]", "smiles3Dx": "C([C:1]#[6N:2]->[Mn+:3]1(<-[3C-:4]#[O+:5])(<-[4H-:6])(<-[5C-:7]#[O+:8])<-[1P:9]([c:10]2[c:11]([H:46])[c:12]([H:47])[c:13]([H:48])[c:14]([H:49])[c:15]2[H:50])([c:16]2[c:17]([H:51])[c:18]([H:52])[c:19]([H:53])[c:20]([H:54])[c:21]2[H:55])[C:22]([H:56])([H:57])[c:23]2[c:24]([H:58])[c:25]([H:59])[c:26]([H:60])[c:27]([C:28]([P:29]([c:30]3[c:31]([H:63])[c:32]([H:64])[c:33]([H:65])[c:34]([H:66])[c:35]3[H:67])[c:36]3[c:37]([H:68])[c:38]([H:69])[c:39]([H:70])[c:40]([H:71])[c:41]3[H:72])([H:61])[H:62])[2n:42]->12)([H:43])([H:44])[H:45]", "dummies": []}
C      4.0473    -0.4308     1.9353
C      2.7726    -1.0140     1.5953
N      1.6423    -0.9536     1.1127
Mn     0.0000     0.0000     0.0000
C      1.4780     0.1212    -1.5771
O      2.2929     0.3532    -2.4293
H     -0.4711    -1.5649    -0.8972
C     -1.5106    -0.4969     1.4518
O     -2.4430    -0.7520     2.1065
P     -1.3858     1.7629    -1.0669
C     -2.4528     2.7162    -0.0047
C     -3.0914     3.8773    -0.4571
C     -4.0261     4.5314     0.3559
C     -4.3384     3.9630     1.6051
C     -3.6110     2.9045     2.0736
C     -2.5799     2.3690     1.3672
C     -2.3381     1.1300    -2.4382
C     -2.7901    -0.2105    -2.3887
C     -3.5344    -0.7157    -3.4270
C     -3.9309     0.0851    -4.4535
C     -3.5272     1.4101    -4.5304
C     -2.6491     1.9130    -3.5687
C     -0.0494     2.8339    -1.5541
C      0.9765     2.8872    -0.4664
C      1.9932     3.7960    -0.4331
C      2.7732     3.9228     0.7105
C      2.4653     3.1978     1.8391
C      1.4563     2.3025     1.8258
C      0.9977     1.6293     3.0979
P      0.4749     2.9263     4.3239
C      1.7389     3.9600     5.1185
C      2.3531     3.5171     6.3045
C      3.1930     4.3601     7.0099
C      3.4877     5.6421     6.5357
C      2.9007     6.0649     5.3355
C      1.9908     5.2620     4.6719
C     -1.2457     3.4090     4.5695
C     -1.7063     4.6404     4.1004
C     -2.9728     5.0729     4.4338
C     -3.7810     4.3384     5.3132
C     -3.2929     3.1237     5.8014
C     -2.0576     2.6442     5.4167
N      0.7592     2.0598     0.6410
H      4.8727    -0.8502     1.4041
H      4.0300     0.6526     1.6602
H      4.2910    -0.4338     2.9871
H     -2.8439     4.2441    -1.4383
H     -4.4764     5.4394     0.0248
H     -5.1503     4.4143     2.1883
H     -3.8274     2.5053     3.0671
H     -1.8455     1.7572     1.8375
H     -2.5474    -0.8354    -1.5012
H     -3.8070    -1.7639    -3.4003
H     -4.6506    -0.2744    -5.1749
H     -3.8628     2.0788    -5.2804
H     -2.2091     2.9185    -3.6264
H      0.4077     2.4543    -2.4941
H     -0.4678     3.8357    -1.7029
H      2.1535     4.4107    -1.2648
H      3.6351     4.5105     0.6658
H      2.9905     3.3655     2.7238
H      0.1251     0.8792     2.9080
H      1.8412     1.0436     3.4993
H      2.1553     2.5206     6.6834
H      3.6022     4.0492     7.9795
H      4.1933     6.2718     7.0719
H      3.1953     7.0283     4.9351
H      1.4981     5.6376     3.7918
H     -1.0904     5.2373     3.4351
H     -3.3739     5.9887     4.0109
H     -4.7657     4.6943     5.5892
H     -3.9040     2.5689     6.5184
H     -1.6913     1.7131     5.8355
73
{"conf": 11, "E": 157.08, "rms": -1.0, "geom": "OH", "total_charge": 0, "CA_charge": 1, "smiles": "C[C:1]#[6N:2]->[Mn+:3]1(<-[3C-:4]#[O+:5])(<-[4H-:6])(<-[5C-:7]#[O+:8])<-[1P:9]([c:10]2[cH:11][cH:12][cH:13][cH:14][cH:15]2)([c:16]2[cH:17][cH:18][cH:19][cH:20][cH:21]2)[CH2:22][c:23]2[cH:24][cH:25][cH:26][c:27]([CH2:28][P:29]([c:30]3[cH:31][cH:32][cH:33][cH:34][cH:35]3)[c:36]3[cH:37][cH:38][cH:39][cH:40][cH:41]3)[2n:42]->12", "smiles3D": "C([C:1]#[6N:2]->[Mn+:3]1(<-[3C-:4]#[O+:5])(<-[4H-:6])(<-[5C-:7]#[O+:8])<-[1P:9]([c:10]2[c:11]([H:46])[c:12]([H:47])[c:13]([H:48])[c:14]([H:49])[c:15]2[H:50])([c:16]2[c:17]([H:51])[c:18]([H:52])[c:19]([H:53])[c:20]([H:54])[c:21]2[H:55])[C:22]([H:56])([H:57])[c:23]2[c:24]([H:58])[c:25]([H:59])[c:26]([H:60])[c:27]([C:28]([P:29]([c:30]3[c:31]([H:63])[c:32]([H:64])[c:33]([H:65])[c:34]([H:66])[c:35]3[H:67])[c:36]3[c:37]([H:68])[c:38]([H:69])[c:39]([H:70])[c:40]([H:71])[c:41]3[H:72])([H:61])[H:62])[2n:42]->12)([H:43])([H:44])[H:45]", "smiles3Dx": "C([C:1]#[6N:2]->[Mn+:3]1(<-[3C-:4]#[O+:5])(<-[4H-:6])(<-[5C-:7]#[O+:8])<-[1P:9]([c:10]2[c:11]([H:46])[c:12]([H:47])[c:13]([H:48])[c:14]([H:49])[c:15]2[H:50])([c:16]2[c:17]([H:51])[c:18]([H:52])[c:19]([H:53])[c:20]([H:54])[c:21]2[H:55])[C:22]([H:56])([H:57])[c:23]2[c:24]([H:58])[c:25]([H:59])[c:26]([H:60])[c:27]([C:28]([P:29]([c:30]3[c:31]([H:63])[c:32]([H:64])[c:33]([H:65])[c:34]([H:66])[c:35]3[H:67])[c:36]3[c:37]([H:68])[c:38]([H:69])[c:39]([H:70])[c:40]([H:71])[c:41]3[H:72])([H:61])[H:62])[2n:42]->12)([H:43])([H:44])[H:45]", "dummies": []}
C     -2.4789     4.2423     0.8338
C     -1.7718     2.9904     0.5744
N     -1.1534     1.9483     0.3697
Mn     0.0000     0.0000     0.0000
C      0.5924    -0.1154     2.2150
O      0.9051    -0.1684     3.3791
H     -1.5403    -0.9572     0.3242
C     -0.5801     0.1821    -2.2082
O     -0.8798     0.2844    -3.3739
P      1.3418    -2.1728    -0.5089
C      1.1257    -2.8497    -2.1504
C      2.2167    -3.3253    -2.9031
C      2.0228    -3.8179    -4.1972
C      0.7309    -3.8584    -4.7340
C     -0.3675    -3.4332    -3.9839
C     -0.1691    -2.9320    -2.6913
C      1.1419    -3.5363     0.6196
C      2.2498    -4.2815     1.0573
C      2.0605    -5.3805     1.9002
C      0.7739    -5.7527     2.2976
C     -0.3295    -5.0082     1.8632
C     -0.1459    -3.9105     1.0197
C      3.0140    -1.5471    -0.3404
C      3.0722    -0.1174    -0.8711
C      4.1832     0.2764    -1.6271
C      4.3039     1.6033    -2.0392
C      3.3993     2.5483    -1.5615
C      2.3719     2.1510    -0.6943
C      1.6091     3.1822     0.0953
P      2.6658     4.3341     1.1686
C      2.4155     6.0310     0.4785
C      2.4032     7.1153     1.3634
C      2.2127     8.4173     0.8876
C      2.0418     8.6397    -0.4867
C      2.0627     7.5600    -1.3731
C      2.2474     6.2607    -0.8991
C      4.4358     3.8861     0.8887
C      4.9297     2.6995     1.4424
C      6.2433     2.2889     1.1978
C      7.0881     3.0860     0.4111
C      6.6049     4.2828    -0.1360
C      5.2881     4.6978     0.1107
N      2.1229     0.8188    -0.5126
H     -2.4268     4.8889    -0.0625
H     -2.0168     4.7638     1.6982
H     -3.5401     4.0315     1.0637
H      3.2195    -3.3569    -2.5136
H      2.8643    -4.1751    -4.7903
H      0.5654    -4.2214    -5.7367
H     -1.3762    -3.4673    -4.4073
H     -1.0193    -2.6123    -2.1072
H      3.2542    -4.0359     0.7392
H      2.9082    -5.9511     2.2398
H      0.6249    -6.5951     2.9619
H     -1.3269    -5.3055     2.1508
H     -1.0066    -3.3598     0.6657
H      3.7433    -2.1943    -0.8717
H      3.2803    -1.5333     0.7397
H      4.9351    -0.4515    -1.9205
H      5.1351     1.8959    -2.6707
H      3.5500     3.5858    -1.8143
H      0.9088     3.7379    -0.5634
H      1.0287     2.6302     0.8436
H      2.5252     6.9265     2.4234
H      2.1873     9.2420     1.5840
H      1.8883     9.6448    -0.8509
H      1.9313     7.7335    -2.4271
H      2.2485     5.4481    -1.6041
H      4.2737     2.0735     2.0333
H      6.5988     1.3573     1.6175
H      8.1056     2.7656     0.2124
H      7.2634     4.9099    -0.7391
H      4.9314     5.6254    -0.3323
73
{"conf": 12, "E": 330.68, "rms": -1.0, "geom": "OH", "total_charge": 0, "CA_charge": 1, "smiles": "C[C:1]#[6N:2]->[Mn+:3]1(<-[3C-:4]#[O+:5])(<-[4H-:6])(<-[5C-:7]#[O+:8])<-[1P:9]([c:10]2[cH:11][cH:12][cH:13][cH:14][cH:15]2)([c:16]2[cH:17][cH:18][cH:19][cH:20][cH:21]2)[CH2:22][c:23]2[cH:24][cH:25][cH:26][c:27]([CH2:28][P:29]([c:30]3[cH:31][cH:32][cH:33][cH:34][cH:35]3)[c:36]3[cH:37][cH:38][cH:39][cH:40][cH:41]3)[2n:42]->12", "smiles3D": "C([C:1]#[6N:2]->[Mn+:3]1(<-[3C-:4]#[O+:5])(<-[4H-:6])(<-[5C-:7]#[O+:8])<-[1P:9]([c:10]2[c:11]([H:46])[c:12]([H:47])[c:13]([H:48])[c:14]([H:49])[c:15]2[H:50])([c:16]2[c:17]([H:51])[c:18]([H:52])[c:19]([H:53])[c:20]([H:54])[c:21]2[H:55])[C:22]([H:56])([H:57])[c:23]2[c:24]([H:58])[c:25]([H:59])[c:26]([H:60])[c:27]([C:28]([P:29]([c:30]3[c:31]([H:63])[c:32]([H:64])[c:33]([H:65])[c:34]([H:66])[c:35]3[H:67])[c:36]3[c:37]([H:68])[c:38]([H:69])[c:39]([H:70])[c:40]([H:71])[c:41]3[H:72])([H:61])[H:62])[2n:42]->12)([H:43])([H:44])[H:45]", "smiles3Dx": "C([C:1]#[6N:2]->[Mn+:3]1(<-[3C-:4]#[O+:5])(<-[4H-:6])(<-[5C-:7]#[O+:8])<-[1P:9]([c:10]2[c:11]([H:46])[c:12]([H:47])[c:13]([H:48])[c:14]([H:49])[c:15]2[H:50])([c:16]2[c:17]([H:51])[c:18]([H:52])[c:19]([H:53])[c:20]([H:54])[c:21]2[H:55])[C:22]([H:56])([H:57])[c:23]2[c:24]([H:58])[c:25]([H:59])[c:26]([H:60])[c:27]([C:28]([P:29]([c:30]3[c:31]([H:63])[c:32]([H:64])[c:33]([H:65])[c:34]([H:66])[c:35]3[H:67])[c:36]3[c:37]([H:68])[c:38]([H:69])[c:39]([H:70])[c:40]([H:71])[c:41]3[H:72])([H:61])[H:62])[2n:42]->12)([H:43])([H:44])[H:45]", "dummies": []}
C     -3.9929    -0.5880     1.8416
C     -3.1167    -0.2117     0.7298
N     -2.0951    -0.0202     0.0781
Mn     0.0000     0.0000     0.0000
C      0.1727    -1.0282    -1.9682
O      0.3665    -1.6395    -3.0262
H      0.1426     1.5502    -0.9228
C     -0.1435     1.4390     1.6520
O     -0.2410     2.0939     2.6164
P      2.4710    -0.4089     0.4988
C      3.4212     0.8858    -0.1910
C      3.3926     2.1231     0.3152
C      3.6864     3.2587    -0.4494
C      3.9903     3.0852    -1.8437
C      4.0331     1.8046    -2.3270
C      3.8417     0.7101    -1.5089
C      3.0115    -2.0627     0.1050
C      2.3833    -2.8445    -0.7394
C      2.9245    -4.1175    -1.0797
C      4.1358    -4.5582    -0.4807
C      4.7529    -3.7440     0.4110
C      4.2090    -2.4762     0.7093
C      2.2803    -0.4418     2.2271
C      1.0082    -1.2927     2.5598
C      0.7602    -1.7579     3.8246
C     -0.3651    -2.4813     4.0591
C     -0.9135    -3.1258     2.9719
C     -0.7170    -2.6520     1.6280
C     -1.4282    -3.2025     0.5229
P     -0.8667    -4.9946     0.2872
C     -2.1833    -6.1672     0.8481
C     -3.4330    -6.2088     0.2446
C     -4.2791    -7.3235     0.4105
C     -3.8007    -8.4524     1.0659
C     -2.5949    -8.3795     1.7444
C     -1.7919    -7.2311     1.6427
C     -0.9298    -5.1960    -1.5600
C      0.0597    -5.9235    -2.2148
C      0.3631    -5.6055    -3.5705
C     -0.4556    -4.7580    -4.2929
C     -1.6431    -4.3052    -3.7220
C     -1.8312    -4.4682    -2.3300
N      0.1032    -1.5617     1.5674
H     -3.3883    -0.4646     2.7371
H     -4.9123    -0.0038     2.1095
H     -4.2511    -1.6746     1.9314
H      2.9457     2.3387     1.2907
H      3.6029     4.2580    -0.0765
H      4.1768     3.9545    -2.4631
H      4.1961     1.6616    -3.4145
H      3.7513    -0.2303    -1.9973
H      1.3510    -2.6831    -0.9768
H      2.4655    -4.6757    -1.8445
H      4.5568    -5.5047    -0.8470
H      5.6228    -4.1611     0.9942
H      4.7810    -1.8839     1.4158
H      2.1120     0.5863     2.6895
H      3.1664    -0.9047     2.6795
H      1.1736    -1.2830     4.6418
H     -0.6583    -2.8388     5.0885
H     -1.5686    -3.9289     3.1275
H     -1.1974    -2.6636    -0.3796
H     -2.5737    -3.2723     0.6175
H     -3.7989    -5.3618    -0.2827
H     -5.2099    -7.3585    -0.1120
H     -4.3678    -9.3797     1.0565
H     -2.2596    -9.2208     2.3210
H     -0.8701    -7.2264     2.1887
H      0.7917    -6.5060    -1.6870
H      1.2214    -6.0504    -4.0538
H     -0.2111    -4.4774    -5.3252
H     -2.2847    -3.6394    -4.2381
H     -2.7024    -4.0817    -1.8833
73
{"conf": 13, "E": 132.07, "rms": -1.0, "geom": "OH", "total_charge": 0, "CA_charge": 1, "smiles": "C[C:1]#[6N:2]->[Mn+:3]1(<-[3C-:4]#[O+:5])(<-[4H-:6])(<-[5C-:7]#[O+:8])<-[1P:9]([c:10]2[cH:11][cH:12][cH:13][cH:14][cH:15]2)([c:16]2[cH:17][cH:18][cH:19][cH:20][cH:21]2)[CH2:22][c:23]2[cH:24][cH:25][cH:26][c:27]([CH2:28][P:29]([c:30]3[cH:31][cH:32][cH:33][cH:34][cH:35]3)[c:36]3[cH:37][cH:38][cH:39][cH:40][cH:41]3)[2n:42]->12", "smiles3D": "C([C:1]#[6N:2]->[Mn+:3]1(<-[3C-:4]#[O+:5])(<-[4H-:6])(<-[5C-:7]#[O+:8])<-[1P:9]([c:10]2[c:11]([H:46])[c:12]([H:47])[c:13]([H:48])[c:14]([H:49])[c:15]2[H:50])([c:16]2[c:17]([H:51])[c:18]([H:52])[c:19]([H:53])[c:20]([H:54])[c:21]2[H:55])[C:22]([H:56])([H:57])[c:23]2[c:24]([H:58])[c:25]([H:59])[c:26]([H:60])[c:27]([C:28]([P:29]([c:30]3[c:31]([H:63])[c:32]([H:64])[c:33]([H:65])[c:34]([H:66])[c:35]3[H:67])[c:36]3[c:37]([H:68])[c:38]([H:69])[c:39]([H:70])[c:40]([H:71])[c:41]3[H:72])([H:61])[H:62])[2n:42]->12)([H:43])([H:44])[H:45]", "smiles3Dx": "C([C:1]#[6N:2]->[Mn+:3]1(<-[3C-:4]#[O+:5])(<-[4H-:6])(<-[5C-:7]#[O+:8])<-[1P:9]([c:10]2[c:11]([H:46])[c:12]([H:47])[c:13]([H:48])[c:14]([H:49])[c:15]2[H:50])([c:16]2[c:17]([H:51])[c:18]([H:52])[c:19]([H:53])[c:20]([H:54])[c:21]2[H:55])[C:22]([H:56])([H:57])[c:23]2[c:24]([H:58])[c:25]([H:59])[c:26]([H:60])[c:27]([C:28]([P:29]([c:30]3[c:31]([H:63])[c:32]([H:64])[c:33]([H:65])[c:34]([H:66])[c:35]3[H:67])[c:36]3[c:37]([H:68])[c:38]([H:69])[c:39]([H:70])[c:40]([H:71])[c:41]3[H:72])([H:61])[H:62])[2n:42]->12)([H:43])([H:44])[H:45]", "dummies": []}
C      2.7571    -2.1682     3.5394
C      1.9679    -1.4846     2.5146
N      1.2991    -0.9284     1.6475
Mn     0.0000     0.0000     0.0000
C      1.3946    -0.9744    -1.5311
O      2.1280    -1.4871    -2.3389
H     -1.0433    -1.5140     0.0177
C     -1.4232     0.9662     1.5140
O     -2.1715     1.4781     2.3083
P     -1.3346     1.0257    -1.9572
C     -1.8434    -0.0425    -3.2908
C     -1.6774    -1.4299    -3.1851
C     -2.0768    -2.2651    -4.2333
C     -2.6471    -1.7182    -5.3872
C     -2.8149    -0.3345    -5.4963
C     -2.4106     0.5036    -4.4526
C     -2.7385     2.0421    -1.5248
C     -2.5499     3.3339    -1.0067
C     -3.6517     4.1120    -0.6400
C     -4.9453     3.6030    -0.7753
C     -5.1395     2.3092    -1.2662
C     -4.0405     1.5265    -1.6330
C     -0.1004     2.1037    -2.6670
C      0.8385     2.6714    -1.5924
C      1.4850     3.8797    -1.8861
C      2.2521     4.5104    -0.9253
C      2.3664     3.9429     0.3298
C      1.7727     2.6995     0.6029
C      1.8443     2.1692     2.0050
P      3.5372     1.4439     2.3805
C      4.5931     2.9540     2.4586
C      5.6430     3.1031     1.5426
C      6.4382     4.2532     1.5679
C      6.1864     5.2594     2.5048
C      5.1411     5.1150     3.4225
C      4.3461     3.9653     3.4019
C      3.4885     1.0549     4.1914
C      4.6843     0.6896     4.8277
C      4.6956     0.3802     6.1907
C      3.5107     0.4329     6.9291
C      2.3131     0.7859     6.3030
C      2.2979     1.0926     4.9388
N      1.0610     2.0489    -0.3757
H      2.6457    -3.2653     3.4185
H      2.3987    -1.8704     4.5461
H      3.8247    -1.8925     3.4290
H     -1.2398    -1.8675    -2.2991
H     -1.9455    -3.3364    -4.1508
H     -2.9579    -2.3662    -6.1966
H     -3.2568     0.0885    -6.3896
H     -2.5437     1.5738    -4.5480
H     -1.5580     3.7427    -0.8755
H     -3.5016     5.1091    -0.2464
H     -5.7972     4.2066    -0.4902
H     -6.1420     1.9098    -1.3560
H     -4.2100     0.5202    -1.9937
H      0.5018     1.5294    -3.4025
H     -0.6118     2.9373    -3.1956
H      1.3568     4.3532    -2.8523
H      2.7195     5.4630    -1.1386
H      2.8895     4.4936     1.0972
H      1.6349     2.9958     2.7165
H      1.0612     1.4167     2.1664
H      5.8418     2.3308     0.8088
H      7.2505     4.3639     0.8620
H      6.8028     6.1493     2.5228
H      4.9468     5.8938     4.1493
H      3.5348     3.8703     4.1105
H      5.6091     0.6479     4.2663
H      5.6224     0.1018     6.6744
H      3.5195     0.1955     7.9851
H      1.3940     0.8208     6.8750
H      1.3547     1.3476     4.4831
73
{"conf": 14, "E": 252.65, "rms": -1.0, "geom": "OH", "total_charge": 0, "CA_charge": 1, "smiles": "C[C:1]#[6N:2]->[Mn+:3]1(<-[3C-:4]#[O+:5])(<-[4H-:6])(<-[5C-:7]#[O+:8])<-[1P:9]([c:10]2[cH:11][cH:12][cH:13][cH:14][cH:15]2)([c:16]2[cH:17][cH:18][cH:19][cH:20][cH:21]2)[CH2:22][c:23]2[cH:24][cH:25][cH:26][c:27]([CH2:28][P:29]([c:30]3[cH:31][cH:32][cH:33][cH:34][cH:35]3)[c:36]3[cH:37][cH:38][cH:39][cH:40][cH:41]3)[2n:42]->12", "smiles3D": "C([C:1]#[6N:2]->[Mn+:3]1(<-[3C-:4]#[O+:5])(<-[4H-:6])(<-[5C-:7]#[O+:8])<-[1P:9]([c:10]2[c:11]([H:46])[c:12]([H:47])[c:13]([H:48])[c:14]([H:49])[c:15]2[H:50])([c:16]2[c:17]([H:51])[c:18]([H:52])[c:19]([H:53])[c:20]([H:54])[c:21]2[H:55])[C:22]([H:56])([H:57])[c:23]2[c:24]([H:58])[c:25]([H:59])[c:26]([H:60])[c:27]([C:28]([P:29]([c:30]3[c:31]([H:63])[c:32]([H:64])[c:33]([H:65])[c:34]([H:66])[c:35]3[H:67])[c:36]3[c:37]([H:68])[c:38]([H:69])[c:39]([H:70])[c:40]([H:71])[c:41]3[H:72])([H:61])[H:62])[2n:42]->12)([H:43])([H:44])[H:45]", "smiles3Dx": "C([C:1]#[6N:2]->[Mn+:3]1(<-[3C-:4]#[O+:5])(<-[4H-:6])(<-[5C-:7]#[O+:8])<-[1P:9]([c:10]2[c:11]([H:46])[c:12]([H:47])[c:13]([H:48])[c:14]([H:49])[c:15]2[H:50])([c:16]2[c:17]([H:51])[c:18]([H:52])[c:19]([H:53])[c:20]([H:54])[c:21]2[H:55])[C:22]([H:56])([H:57])[c:23]2[c:24]([H:58])[c:25]([H:59])[c:26]([H:60])[c:27]([C:28]([P:29]([c:30]3[c:31]([H:63])[c:32]([H:64])[c:33]([H:65])[c:34]([H:66])[c:35]3[H:67])[c:36]3[c:37]([H:68])[c:38]([H:69])[c:39]([H:70])[c:40]([H:71])[c:41]3[H:72])([H:61])[H:62])[2n:42]->12)([H:43])([H:44])[H:45]", "dummies": []}
C      4.3751     0.1884     1.7025
C      3.2657     0.4159     0.8418
N      2.1517     0.3529     0.3162
Mn     0.0000     0.0000     0.0000
C     -0.6072     2.1243    -0.2539
O     -0.9041     3.2513    -0.4347
H     -0.0293    -0.2159    -1.8071
C      0.5289    -2.1364     0.2374
O      0.8874    -3.2813     0.3197
P     -2.4137    -0.6863     0.5170
C     -3.1913    -1.7622    -0.6259
C     -2.5786    -2.9688    -0.9784
C     -3.0173    -3.7463    -2.0520
C     -4.1087    -3.3035    -2.8051
C     -4.8214    -2.1501    -2.4148
C     -4.3747    -1.4188    -1.3375
C     -3.4097     0.7725     0.9374
C     -3.8596     1.5534    -0.1347
C     -4.6278     2.7094     0.1134
C     -4.6946     3.1950     1.4287
C     -4.1738     2.4812     2.4918
C     -3.5384     1.2475     2.2317
C     -2.1355    -1.5956     2.1013
C     -0.9005    -1.0716     2.8022
C     -0.4103    -1.7122     3.9833
C      0.5797    -1.1075     4.7490
C      1.0946     0.1226     4.3447
C      0.6429     0.7083     3.0982
C      0.9894     2.1180     2.7830
P      0.5123     3.4792     4.0025
C     -1.2525     3.5747     4.5330
C     -1.9008     2.4881     5.1526
C     -3.0447     2.7017     5.9352
C     -3.5536     3.9970     6.0655
C     -2.9708     5.0701     5.3831
C     -1.8172     4.8585     4.6132
C      1.5245     3.3267     5.5278
C      1.0655     2.5881     6.6478
C      1.7930     2.6124     7.8610
C      3.0139     3.2828     7.9180
C      3.4965     3.9520     6.7809
C      2.7300     3.9989     5.6105
N     -0.3089     0.0906     2.3003
H      4.7556     1.1594     2.0061
H      3.9516    -0.3440     2.6114
H      5.1535    -0.4306     1.2483
H     -1.6680    -3.3046    -0.4416
H     -2.4664    -4.6195    -2.3685
H     -4.4593    -3.8672    -3.6431
H     -5.6587    -1.8130    -2.9913
H     -4.9245    -0.5113    -1.0490
H     -3.6440     1.2917    -1.1865
H     -4.9425     3.3390    -0.7162
H     -5.2535     4.1184     1.6164
H     -4.2105     2.8581     3.4704
H     -2.9902     0.7495     3.0586
H     -3.0002    -1.4993     2.7524
H     -2.0009    -2.6775     1.8288
H     -0.9088    -2.6348     4.3420
H      0.8848    -1.5075     5.6002
H      1.8357     0.6838     4.9216
H      0.6310     2.4275     1.8053
H      2.1210     2.1313     2.7151
H     -1.4914     1.4821     5.0788
H     -3.5261     1.8856     6.4236
H     -4.4453     4.1669     6.6740
H     -3.3617     6.0672     5.5099
H     -1.2832     5.7075     4.2064
H      0.1180     2.0599     6.6441
H      1.4696     1.9870     8.6806
H      3.5963     3.2662     8.8390
H      4.4219     4.5379     6.8597
H      3.1015     4.5472     4.7553
73
{"conf": 15, "E": 327.97, "rms": -1.0, "geom": "OH", "total_charge": 0, "CA_charge": 1, "smiles": "C[C:1]#[6N:2]->[Mn+:3]1(<-[3C-:4]#[O+:5])(<-[4H-:6])(<-[5C-:7]#[O+:8])<-[1P:9]([c:10]2[cH:11][cH:12][cH:13][cH:14][cH:15]2)([c:16]2[cH:17][cH:18][cH:19][cH:20][cH:21]2)[CH2:22][c:23]2[cH:24][cH:25][cH:26][c:27]([CH2:28][P:29]([c:30]3[cH:31][cH:32][cH:33][cH:34][cH:35]3)[c:36]3[cH:37][cH:38][cH:39][cH:40][cH:41]3)[2n:42]->12", "smiles3D": "C([C:1]#[6N:2]->[Mn+:3]1(<-[3C-:4]#[O+:5])(<-[4H-:6])(<-[5C-:7]#[O+:8])<-[1P:9]([c:10]2[c:11]([H:46])[c:12]([H:47])[c:13]([H:48])[c:14]([H:49])[c:15]2[H:50])([c:16]2[c:17]([H:51])[c:18]([H:52])[c:19]([H:53])[c:20]([H:54])[c:21]2[H:55])[C:22]([H:56])([H:57])[c:23]2[c:24]([H:58])[c:25]([H:59])[c:26]([H:60])[c:27]([C:28]([P:29]([c:30]3[c:31]([H:63])[c:32]([H:64])[c:33]([H:65])[c:34]([H:66])[c:35]3[H:67])[c:36]3[c:37]([H:68])[c:38]([H:69])[c:39]([H:70])[c:40]([H:71])[c:41]3[H:72])([H:61])[H:62])[2n:42]->12)([H:43])([H:44])[H:45]", "smiles3Dx": "C([C:1]#[6N:2]->[Mn+:3]1(<-[3C-:4]#[O+:5])(<-[4H-:6])(<-[5C-:7]#[O+:8])<-[1P:9]([c:10]2[c:11]([H:46])[c:12]([H:47])[c:13]([H:48])[c:14]([H:49])[c:15]2[H:50])([c:16]2[c:17]([H:51])[c:18]([H:52])[c:19]([H:53])[c:20]([H:54])[c:21]2[H:55])[C:22]([H:56])([H:57])[c:23]2[c:24]([H:58])[c:25]([H:59])[c:26]([H:60])[c:27]([C:28]([P:29]([c:30]3[c:31]([H:63])[c:32]([H:64])[c:33]([H:65])[c:34]([H:66])[c:35]3[H:67])[c:36]3[c:37]([H:68])[c:38]([H:69])[c:39]([H:70])[c:40]([H:71])[c:41]3[H:72])([H:61])[H:62])[2n:42]->12)([H:43])([H:44])[H:45]", "dummies": []}
C     -1.5683    -3.0843     3.1145
C     -1.5161    -1.7915     2.4404
N     -1.1503    -0.9167     1.6778
Mn     0.0000     0.0000     0.0000
C     -1.7371    -0.4421    -1.3869
O     -2.7283    -0.5438    -2.0784
H     -0.6764     1.6511    -0.2162
C      1.5230     1.1267     1.1705
O      2.2064     2.0647     1.5816
P      1.6375    -0.3519    -1.9571
C      3.3330    -0.9030    -1.6510
C      4.0720    -0.3578    -0.5556
C      5.4182    -0.7513    -0.3635
C      6.0039    -1.6916    -1.1525
C      5.2833    -2.2743    -2.2234
C      3.9703    -1.8604    -2.4566
C      1.7187     1.0720    -3.0557
C      2.6758     2.0434    -2.8352
C      2.6584     3.2477    -3.5179
C      1.6288     3.4791    -4.4549
C      0.5971     2.5802    -4.6251
C      0.6194     1.3533    -3.9167
C      0.7575    -1.7705    -2.6809
C      0.3484    -2.6445    -1.5142
C      0.1030    -3.9797    -1.6497
C      0.2910    -4.8499    -0.5324
C      0.9696    -4.3762     0.5192
C      1.2198    -2.9745     0.6227
C      2.1695    -2.4545     1.6191
P      3.8794    -3.2382     1.4408
C      3.9704    -4.9876     0.7813
C      4.1140    -5.2064    -0.5851
C      4.3582    -6.4695    -1.0822
C      4.3355    -7.5514    -0.2091
C      4.1554    -7.3573     1.1502
C      3.9863    -6.0809     1.6532
C      4.8586    -3.0682     2.9923
C      6.2526    -3.0189     2.9159
C      6.9899    -2.6473     4.0563
C      6.3188    -2.3584     5.2402
C      4.9439    -2.5475     5.3459
C      4.2180    -2.9542     4.2188
N      0.5982    -2.1942    -0.2577
H     -0.7690    -3.0547     3.8652
H     -2.5847    -3.3179     3.5777
H     -1.3232    -3.8578     2.4384
H      3.6433     0.3006     0.1163
H      5.9675    -0.3468     0.4808
H      7.0575    -1.9976    -1.0067
H      5.7321    -3.0398    -2.8202
H      3.4531    -2.3621    -3.2593
H      3.4093     1.9284    -2.0320
H      3.4334     3.9557    -3.3778
H      1.6121     4.4339    -4.9880
H     -0.2291     2.7985    -5.2080
H     -0.2092     0.6988    -3.9982
H     -0.1611    -1.4340    -3.1837
H      1.4071    -2.2572    -3.4225
H     -0.0139    -4.4127    -2.6128
H      0.0418    -5.9283    -0.6349
H      1.2852    -5.0000     1.3064
H      1.7683    -2.6088     2.6781
H      2.2894    -1.3613     1.5017
H      4.0979    -4.3709    -1.2668
H      4.5011    -6.6239    -2.1442
H      4.5376    -8.5621    -0.6093
H      4.1736    -8.2140     1.8105
H      3.8524    -5.9359     2.7155
H      6.7656    -3.1800     1.9975
H      8.0641    -2.5341     3.9917
H      6.8788    -2.0053     6.1116
H      4.4413    -2.3673     6.2710
H      3.1563    -3.0826     4.3089
73
{"conf": 16, "E": 151.43, "rms": -1.0, "geom": "OH", "total_charge": 0, "CA_charge": 1, "smiles": "C[C:1]#[6N:2]->[Mn+:3]1(<-[3C-:4]#[O+:5])(<-[4H-:6])(<-[5C-:7]#[O+:8])<-[1P:9]([c:10]2[cH:11][cH:12][cH:13][cH:14][cH:15]2)([c:16]2[cH:17][cH:18][cH:19][cH:20][cH:21]2)[CH2:22][c:23]2[cH:24][cH:25][cH:26][c:27]([CH2:28][P:29]([c:30]3[cH:31][cH:32][cH:33][cH:34][cH:35]3)[c:36]3[cH:37][cH:38][cH:39][cH:40][cH:41]3)[2n:42]->12", "smiles3D": "C([C:1]#[6N:2]->[Mn+:3]1(<-[3C-:4]#[O+:5])(<-[4H-:6])(<-[5C-:7]#[O+:8])<-[1P:9]([c:10]2[c:11]([H:46])[c:12]([H:47])[c:13]([H:48])[c:14]([H:49])[c:15]2[H:50])([c:16]2[c:17]([H:51])[c:18]([H:52])[c:19]([H:53])[c:20]([H:54])[c:21]2[H:55])[C:22]([H:56])([H:57])[c:23]2[c:24]([H:58])[c:25]([H:59])[c:26]([H:60])[c:27]([C:28]([P:29]([c:30]3[c:31]([H:63])[c:32]([H:64])[c:33]([H:65])[c:34]([H:66])[c:35]3[H:67])[c:36]3[c:37]([H:68])[c:38]([H:69])[c:39]([H:70])[c:40]([H:71])[c:41]3[H:72])([H:61])[H:62])[2n:42]->12)([H:43])([H:44])[H:45]", "smiles3Dx": "C([C:1]#[6N:2]->[Mn+:3]1(<-[3C-:4]#[O+:5])(<-[4H-:6])(<-[5C-:7]#[O+:8])<-[1P:9]([c:10]2[c:11]([H:46])[c:12]([H:47])[c:13]([H:48])[c:14]([H:49])[c:15]2[H:50])([c:16]2[c:17]([H:51])[c:18]([H:52])[c:19]([H:53])[c:20]([H:54])[c:21]2[H:55])[C:22]([H:56])([H:57])[c:23]2[c:24]([H:58])[c:25]([H:59])[c:26]([H:60])[c:27]([C:28]([P:29]([c:30]3[c:31]([H:63])[c:32]([H:64])[c:33]([H:65])[c:34]([H:66])[c:35]3[H:67])[c:36]3[c:37]([H:68])[c:38]([H:69])[c:39]([H:70])[c:40]([H:71])[c:41]3[H:72])([H:61])[H:62])[2n:42]->12)([H:43])([H:44])[H:45]", "dummies": []}
C      3.8962    -2.9398    -1.0130
C      2.7462    -2.0900    -0.7348
N      1.7796    -1.3714    -0.4911
Mn     0.0000     0.0000     0.0000
C      0.8307     0.4352     2.0900
O      1.2639     0.6622     3.1925
H      0.9161     1.4512    -0.6689
C     -0.8352    -0.4320    -2.0878
O     -1.2801    -0.6579    -3.1860
P     -2.1187     1.4148     0.5132
C     -1.9080     2.8216     1.5914
C     -2.9801     3.2991     2.3616
C     -2.8096     4.4138     3.1856
C     -1.5648     5.0505     3.2500
C     -0.5000     4.5896     2.4654
C     -0.6770     3.4806     1.6327
C     -3.0767     1.9682    -0.8882
C     -3.0527     3.3140    -1.2822
C     -3.8082     3.7412    -2.3791
C     -4.5930     2.8286    -3.0898
C     -4.6083     1.4814    -2.7076
C     -3.8527     1.0501    -1.6149
C     -3.1579     0.2546     1.3970
C     -2.7711    -1.1911     1.0629
C     -3.7692    -2.1769     1.1061
C     -3.4181    -3.5137     0.9768
C     -2.0741    -3.8740     0.9720
C     -1.0974    -2.8773     1.0634
C      0.3185    -3.2390     1.4143
P      0.5447    -4.0850     3.0869
C      0.3717    -2.8110     4.4161
C     -0.5824    -1.7881     4.3413
C     -0.6948    -0.8543     5.3741
C      0.1320    -0.9503     6.4987
C      1.0688    -1.9814     6.5890
C      1.1891    -2.9093     5.5511
C     -0.7948    -5.3167     3.3872
C     -0.5813    -6.6473     3.0097
C     -1.5873    -7.6013     3.1720
C     -2.8145    -7.2258     3.7275
C     -3.0380    -5.9013     4.1148
C     -2.0310    -4.9461     3.9368
N     -1.4569    -1.5676     0.9024
H      4.8070    -2.3058    -1.1312
H      3.7079    -3.5186    -1.9333
H      4.0639    -3.6315    -0.1658
H     -3.9504     2.8219     2.3135
H     -3.6306     4.7827     3.7808
H     -1.4296     5.9121     3.8877
H      0.4523     5.1044     2.4896
H      0.1542     3.1373     1.0303
H     -2.4533     4.0397    -0.7523
H     -3.7896     4.7771    -2.6763
H     -5.1799     3.1563    -3.9411
H     -5.1948     0.7733    -3.2672
H     -3.8722     0.0033    -1.3468
H     -3.0352     0.4148     2.4913
H     -4.2193     0.4312     1.1218
H     -4.8157    -1.9150     1.2356
H     -4.1852    -4.2751     0.9642
H     -1.7959    -4.9174     0.9435
H      0.7385    -3.8967     0.6239
H      0.9191    -2.3196     1.4964
H     -1.2442    -1.7074     3.4933
H     -1.4212    -0.0547     5.3015
H      0.0338    -0.2349     7.3072
H      1.7074    -2.0638     7.4634
H      1.9215    -3.6984     5.6265
H      0.3672    -6.9367     2.5777
H     -1.4101    -8.6274     2.8928
H     -3.5885    -7.9648     3.8661
H     -3.9941    -5.6142     4.5292
H     -2.2307    -3.9233     4.2299
73
{"conf": 17, "E": 134.9, "rms": -1.0, "geom": "OH", "total_charge": 0, "CA_charge": 1, "smiles": "C[C:1]#[6N:2]->[Mn+:3]1(<-[3C-:4]#[O+:5])(<-[4H-:6])(<-[5C-:7]#[O+:8])<-[1P:9]([c:10]2[cH:11][cH:12][cH:13][cH:14][cH:15]2)([c:16]2[cH:17][cH:18][cH:19][cH:20][cH:21]2)[CH2:22][c:23]2[cH:24][cH:25][cH:26][c:27]([CH2:28][P:29]([c:30]3[cH:31][cH:32][cH:33][cH:34][cH:35]3)[c:36]3[cH:37][cH:38][cH:39][cH:40][cH:41]3)[2n:42]->12", "smiles3D": "C([C:1]#[6N:2]->[Mn+:3]1(<-[3C-:4]#[O+:5])(<-[4H-:6])(<-[5C-:7]#[O+:8])<-[1P:9]([c:10]2[c:11]([H:46])[c:12]([H:47])[c:13]([H:48])[c:14]([H:49])[c:15]2[H:50])([c:16]2[c:17]([H:51])[c:18]([H:52])[c:19]([H:53])[c:20]([H:54])[c:21]2[H:55])[C:22]([H:56])([H:57])[c:23]2[c:24]([H:58])[c:25]([H:59])[c:26]([H:60])[c:27]([C:28]([P:29]([c:30]3[c:31]([H:63])[c:32]([H:64])[c:33]([H:65])[c:34]([H:66])[c:35]3[H:67])[c:36]3[c:37]([H:68])[c:38]([H:69])[c:39]([H:70])[c:40]([H:71])[c:41]3[H:72])([H:61])[H:62])[2n:42]->12)([H:43])([H:44])[H:45]", "smiles3Dx": "C([C:1]#[6N:2]->[Mn+:3]1(<-[3C-:4]#[O+:5])(<-[4H-:6])(<-[5C-:7]#[O+:8])<-[1P:9]([c:10]2[c:11]([H:46])[c:12]([H:47])[c:13]([H:48])[c:14]([H:49])[c:15]2[H:50])([c:16]2[c:17]([H:51])[c:18]([H:52])[c:19]([H:53])[c:20]([H:54])[c:21]2[H:55])[C:22]([H:56])([H:57])[c:23]2[c:24]([H:58])[c:25]([H:59])[c:26]([H:60])[c:27]([C:28]([P:29]([c:30]3[c:31]([H:63])[c:32]([H:64])[c:33]([H:65])[c:34]([H:66])[c:35]3[H:67])[c:36]3[c:37]([H:68])[c:38]([H:69])[c:39]([H:70])[c:40]([H:71])[c:41]3[H:72])([H:61])[H:62])[2n:42]->12)([H:43])([H:44])[H:45]", "dummies": []}
C      0.3746    -4.9524     0.4714
C      0.2632    -3.5023     0.3197
N      0.1737    -2.2828     0.1914
Mn     0.0000     0.0000     0.0000
C     -2.0997    -0.2082    -0.8883
O     -3.2090    -0.3167    -1.3487
H     -0.7203     0.0137     1.6886
C      2.0920     0.2132     0.9065
O      3.1935     0.3236     1.3856
P     -0.2027     2.5733    -0.1743
C      1.0243     3.5441     0.6880
C      0.6699     4.2947     1.8233
C      1.6448     5.0283     2.5058
C      2.9734     5.0163     2.0702
C      3.3337     4.2512     0.9569
C      2.3631     3.5196     0.2653
C     -1.7927     3.2997     0.1833
C     -2.6957     2.6285     1.0191
C     -3.9426     3.1957     1.3031
C     -4.2868     4.4361     0.7549
C     -3.3834     5.1161    -0.0711
C     -2.1337     4.5542    -0.3498
C      0.0660     2.8502    -1.9193
C      0.9359     1.7526    -2.5460
C      1.6803     2.1059    -3.6855
C      2.3624     1.1423    -4.4033
C      2.2548    -0.1820    -4.0301
C      1.5028    -0.5391    -2.8947
C      1.2967    -1.9953    -2.6240
P     -0.5089    -2.4436    -2.8494
C     -0.7894    -1.9047    -4.5875
C     -1.6952    -0.8608    -4.8382
C     -1.9040    -0.4149    -6.1464
C     -1.2125    -1.0098    -7.2081
C     -0.3010    -2.0422    -6.9597
C     -0.0847    -2.4882    -5.6514
C     -0.5929    -4.2797    -3.0505
C      0.5435    -5.1055    -2.9718
C      0.4190    -6.4884    -3.1443
C     -0.8358    -7.0566    -3.3874
C     -1.9692    -6.2417    -3.4498
C     -1.8491    -4.8582    -3.2826
N      0.8954     0.4292    -2.1319
H      0.2424    -5.2246     1.5368
H     -0.4126    -5.4457    -0.1333
H      1.3735    -5.2804     0.1222
H     -0.3499     4.3128     2.1890
H      1.3722     5.6111     3.3745
H      3.7199     5.5962     2.5961
H      4.3654     4.2268     0.6327
H      2.6633     2.9295    -0.5873
H     -2.4427     1.6707     1.4512
H     -4.6470     2.6747     1.9431
H     -5.2536     4.8765     0.9694
H     -3.6535     6.0814    -0.4903
H     -1.4367     5.0989    -0.9789
H      0.5556     3.8374    -2.0571
H     -0.9160     2.8622    -2.4386
H      1.7181     3.1344    -4.0233
H      2.9432     1.4150    -5.2700
H      2.7412    -0.9349    -4.6396
H      1.8869    -2.5951    -3.3452
H      1.7029    -2.2487    -1.6337
H     -2.2397    -0.3969    -4.0229
H     -2.6032     0.3878    -6.3434
H     -1.3794    -0.6687    -8.2225
H      0.2412    -2.4919    -7.7796
H      0.6285    -3.2845    -5.4665
H      1.5229    -4.7036    -2.7663
H      1.2946    -7.1195    -3.0870
H     -0.9275    -8.1299    -3.5256
H     -2.9407    -6.6812    -3.6263
H     -2.7354    -4.2376    -3.3318
73
{"conf": 18, "E": 139.33, "rms": -1.0, "geom": "OH", "total_charge": 0, "CA_charge": 1, "smiles": "C[C:1]#[6N:2]->[Mn+:3]1(<-[3C-:4]#[O+:5])(<-[4H-:6])(<-[5C-:7]#[O+:8])<-[1P:9]([c:10]2[cH:11][cH:12][cH:13][cH:14][cH:15]2)([c:16]2[cH:17][cH:18][cH:19][cH:20][cH:21]2)[CH2:22][c:23]2[cH:24][cH:25][cH:26][c:27]([CH2:28][P:29]([c:30]3[cH:31][cH:32][cH:33][cH:34][cH:35]3)[c:36]3[cH:37][cH:38][cH:39][cH:40][cH:41]3)[2n:42]->12", "smiles3D": "C([C:1]#[6N:2]->[Mn+:3]1(<-[3C-:4]#[O+:5])(<-[4H-:6])(<-[5C-:7]#[O+:8])<-[1P:9]([c:10]2[c:11]([H:46])[c:12]([H:47])[c:13]([H:48])[c:14]([H:49])[c:15]2[H:50])([c:16]2[c:17]([H:51])[c:18]([H:52])[c:19]([H:53])[c:20]([H:54])[c:21]2[H:55])[C:22]([H:56])([H:57])[c:23]2[c:24]([H:58])[c:25]([H:59])[c:26]([H:60])[c:27]([C:28]([P:29]([c:30]3[c:31]([H:63])[c:32]([H:64])[c:33]([H:65])[c:34]([H:66])[c:35]3[H:67])[c:36]3[c:37]([H:68])[c:38]([H:69])[c:39]([H:70])[c:40]([H:71])[c:41]3[H:72])([H:61])[H:62])[2n:42]->12)([H:43])([H:44])[H:45]", "smiles3Dx": "C([C:1]#[6N:2]->[Mn+:3]1(<-[3C-:4]#[O+:5])(<-[4H-:6])(<-[5C-:7]#[O+:8])<-[1P:9]([c:10]2[c:11]([H:46])[c:12]([H:47])[c:13]([H:48])[c:14]([H:49])[c:15]2[H:50])([c:16]2[c:17]([H:51])[c:18]([H:52])[c:19]([H:53])[c:20]([H:54])[c:21]2[H:55])[C:22]([H:56])([H:57])[c:23]2[c:24]([H:58])[c:25]([H:59])[c:26]([H:60])[c:27]([C:28]([P:29]([c:30]3[c:31]([H:63])[c:32]([H:64])[c:33]([H:65])[c:34]([H:66])[c:35]3[H:67])[c:36]3[c:37]([H:68])[c:38]([H:69])[c:39]([H:70])[c:40]([H:71])[c:41]3[H:72])([H:61])[H:62])[2n:42]->12)([H:43])([H:44])[H:45]", "dummies": []}
C      3.6845    -0.7200    -3.2864
C      2.5938    -0.4904    -2.3363
N      1.6771    -0.3089    -1.5354
Mn     0.0000     0.0000     0.0000
C      0.5816    -1.9925     0.9636
O      0.8881    -3.0410     1.4740
H      1.2131     0.8563     1.0834
C     -0.5456     2.0206    -0.9221
O     -0.8297     3.0886    -1.4046
P     -1.8751     0.2487     1.7692
C     -2.9594     1.6659     1.6568
C     -3.5127     2.0235     0.4172
C     -4.3873     3.1140     0.3241
C     -4.7168     3.8490     1.4668
C     -4.1621     3.5044     2.6984
C     -3.2933     2.4116     2.7996
C     -1.4048     0.0384     3.4803
C     -0.3325     0.7893     3.9938
C      0.0183     0.6810     5.3410
C     -0.6914    -0.1824     6.1809
C     -1.7578    -0.9399     5.6784
C     -2.1288    -0.8188     4.3346
C     -2.8825    -1.1511     1.3135
C     -2.9268    -1.3159    -0.2079
C     -4.1086    -1.8297    -0.7601
C     -4.1921    -2.0793    -2.1159
C     -3.0918    -1.8420    -2.9195
C     -1.8966    -1.3603    -2.3618
C     -0.7004    -1.2543    -3.2573
P     -0.4440     0.5037    -3.8456
C     -1.9777     0.9278    -4.7820
C     -2.5380     0.0576    -5.7317
C     -3.7106     0.4153    -6.4049
C     -4.3235     1.6433    -6.1422
C     -3.7667     2.5148    -5.2022
C     -2.6006     2.1556    -4.5223
C      0.8324     0.3934    -5.1783
C      1.8027     1.4027    -5.2546
C      2.7962     1.3582    -6.2374
C      2.8135     0.3114    -7.1595
C      1.8438    -0.6938    -7.0998
C      0.8512    -0.6551    -6.1163
N     -1.8299    -1.0708    -1.0169
H      3.2755    -1.1575    -4.2213
H      4.1821     0.2467    -3.5117
H      4.4228    -1.4202    -2.8489
H     -3.2876     1.4627    -0.4816
H     -4.8108     3.3870    -0.6344
H     -5.3899     4.6916     1.3964
H     -4.4093     4.0815     3.5825
H     -2.8933     2.1621     3.7685
H      0.2127     1.4692     3.3543
H      0.8353     1.2718     5.7343
H     -0.4151    -0.2620     7.2248
H     -2.3150    -1.5991     6.3368
H     -2.9791    -1.3852     3.9785
H     -2.4532    -2.0723     1.7632
H     -3.9102    -1.0014     1.7062
H     -4.9663    -2.0421    -0.1320
H     -5.1034    -2.4737    -2.5463
H     -3.1544    -2.0893    -3.9698
H     -0.8337    -1.9162    -4.1364
H      0.1767    -1.6724    -2.7432
H     -2.0883    -0.9008    -5.9368
H     -4.1456    -0.2594    -7.1289
H     -5.2293     1.9174    -6.6640
H     -4.2422     3.4650    -4.9980
H     -2.1847     2.8337    -3.7907
H      1.8002     2.2168    -4.5424
H      3.5411     2.1415    -6.2904
H      3.5787     0.2766    -7.9244
H      1.8642    -1.5050    -7.8133
H      0.1131    -1.4430    -6.1019
73
{"conf": 19, "E": 133.71, "rms": -1.0, "geom": "OH", "total_charge": 0, "CA_charge": 1, "smiles": "C[C:1]#[6N:2]->[Mn+:3]1(<-[3C-:4]#[O+:5])(<-[4H-:6])(<-[5C-:7]#[O+:8])<-[1P:9]([c:10]2[cH:11][cH:12][cH:13][cH:14][cH:15]2)([c:16]2[cH:17][cH:18][cH:19][cH:20][cH:21]2)[CH2:22][c:23]2[cH:24][cH:25][cH:26][c:27]([CH2:28][P:29]([c:30]3[cH:31][cH:32][cH:33][cH:34][cH:35]3)[c:36]3[cH:37][cH:38][cH:39][cH:40][cH:41]3)[2n:42]->12", "smiles3D": "C([C:1]#[6N:2]->[Mn+:3]1(<-[3C-:4]#[O+:5])(<-[4H-:6])(<-[5C-:7]#[O+:8])<-[1P:9]([c:10]2[c:11]([H:46])[c:12]([H:47])[c:13]([H:48])[c:14]([H:49])[c:15]2[H:50])([c:16]2[c:17]([H:51])[c:18]([H:52])[c:19]([H:53])[c:20]([H:54])[c:21]2[H:55])[C:22]([H:56])([H:57])[c:23]2[c:24]([H:58])[c:25]([H:59])[c:26]([H:60])[c:27]([C:28]([P:29]([c:30]3[c:31]([H:63])[c:32]([H:64])[c:33]([H:65])[c:34]([H:66])[c:35]3[H:67])[c:36]3[c:37]([H:68])[c:38]([H:69])[c:39]([H:70])[c:40]([H:71])[c:41]3[H:72])([H:61])[H:62])[2n:42]->12)([H:43])([H:44])[H:45]", "smiles3Dx": "C([C:1]#[6N:2]->[Mn+:3]1(<-[3C-:4]#[O+:5])(<-[4H-:6])(<-[5C-:7]#[O+:8])<-[1P:9]([c:10]2[c:11]([H:46])[c:12]([H:47])[c:13]([H:48])[c:14]([H:49])[c:15]2[H:50])([c:16]2[c:17]([H:51])[c:18]([H:52])[c:19]([H:53])[c:20]([H:54])[c:21]2[H:55])[C:22]([H:56])([H:57])[c:23]2[c:24]([H:58])[c:25]([H:59])[c:26]([H:60])[c:27]([C:28]([P:29]([c:30]3[c:31]([H:63])[c:32]([H:64])[c:33]([H:65])[c:34]([H:66])[c:35]3[H:67])[c:36]3[c:37]([H:68])[c:38]([H:69])[c:39]([H:70])[c:40]([H:71])[c:41]3[H:72])([H:61])[H:62])[2n:42]->12)([H:43])([H:44])[H:45]", "dummies": []}
C     -1.3077    -4.7736     0.5610
C     -0.9339    -3.3694     0.4064
N     -0.6094    -2.1932     0.2715
Mn     0.0000     0.0000     0.0000
C      0.0703    -0.2607    -2.2756
O      0.0942    -0.3988    -3.4741
H     -1.7609     0.5130    -0.1327
C     -0.1232     0.2427     2.2725
O     -0.1821     0.3748     3.4680
P      0.9021     2.4309    -0.1873
C      0.6727     3.2485    -1.7586
C     -0.4241     2.9143    -2.5637
C     -0.6056     3.5403    -3.8001
C      0.2932     4.5239    -4.2247
C      1.3650     4.8897    -3.4080
C      1.5520     4.2611    -2.1736
C      0.3678     3.5791     1.0735
C     -0.5496     4.5996     0.7710
C     -0.9626     5.4923     1.7645
C     -0.4721     5.3661     3.0675
C      0.4281     4.3447     3.3799
C      0.8461     3.4525     2.3877
C      2.6748     2.2353     0.0171
C      3.0486     0.8283     0.5027
C      4.3181     0.6480     1.0749
C      4.7976    -0.6361     1.2984
C      4.0775    -1.7314     0.8346
C      2.8470    -1.5247     0.1988
C      2.2580    -2.6149    -0.6487
P      3.4610    -3.2277    -1.9678
C      2.3386    -3.4306    -3.4299
C      2.8104    -3.1624    -4.7266
C      1.9635    -3.3228    -5.8286
C      0.6572    -3.7858    -5.6484
C      0.2039    -4.1156    -4.3679
C      1.0543    -3.9727    -3.2668
C      4.3434    -1.6494    -2.3852
C      5.6988    -1.5157    -2.0594
C      6.3593    -0.2977    -2.2526
C      5.6676     0.7987    -2.7764
C      4.3197     0.6685    -3.1281
C      3.6603    -0.5491    -2.9290
N      2.2886    -0.2761     0.1908
H     -0.6126    -5.4031    -0.0317
H     -2.3465    -4.9193     0.1981
H     -1.2423    -5.0576     1.6309
H     -1.1432     2.1720    -2.2377
H     -1.4463     3.2675    -4.4260
H      0.1524     5.0074    -5.1810
H      2.0469     5.6697    -3.7287
H      2.3754     4.5715    -1.5428
H     -0.9527     4.7097    -0.2255
H     -1.6647     6.2805     1.5258
H     -0.7947     6.0554     3.8356
H      0.7967     4.2387     4.3939
H      1.5349     2.6616     2.6497
H      3.1715     2.4094    -0.9563
H      3.0483     2.9879     0.7401
H      4.9366     1.5017     1.3274
H      5.7761    -0.7719     1.7388
H      4.5105    -2.7204     0.8951
H      1.3766    -2.2160    -1.1725
H      1.9563    -3.4687    -0.0062
H      3.8200    -2.8021    -4.8831
H      2.3196    -3.0806    -6.8221
H      0.0065    -3.9127    -6.5065
H     -0.7987    -4.4996    -4.2307
H      0.6813    -4.2362    -2.2854
H      6.2333    -2.3460    -1.6191
H      7.4028    -0.1974    -1.9737
H      6.1775     1.7422    -2.9176
H      3.7846     1.5246    -3.5273
H      2.6178    -0.6217    -3.1803
73
{"conf": 20, "E": 214.46, "rms": -1.0, "geom": "OH", "total_charge": 0, "CA_charge": 1, "smiles": "C[C:1]#[6N:2]->[Mn+:3]1(<-[3C-:4]#[O+:5])(<-[4H-:6])(<-[5C-:7]#[O+:8])<-[1P:9]([c:10]2[cH:11][cH:12][cH:13][cH:14][cH:15]2)([c:16]2[cH:17][cH:18][cH:19][cH:20][cH:21]2)[CH2:22][c:23]2[cH:24][cH:25][cH:26][c:27]([CH2:28][P:29]([c:30]3[cH:31][cH:32][cH:33][cH:34][cH:35]3)[c:36]3[cH:37][cH:38][cH:39][cH:40][cH:41]3)[2n:42]->12", "smiles3D": "C([C:1]#[6N:2]->[Mn+:3]1(<-[3C-:4]#[O+:5])(<-[4H-:6])(<-[5C-:7]#[O+:8])<-[1P:9]([c:10]2[c:11]([H:46])[c:12]([H:47])[c:13]([H:48])[c:14]([H:49])[c:15]2[H:50])([c:16]2[c:17]([H:51])[c:18]([H:52])[c:19]([H:53])[c:20]([H:54])[c:21]2[H:55])[C:22]([H:56])([H:57])[c:23]2[c:24]([H:58])[c:25]([H:59])[c:26]([H:60])[c:27]([C:28]([P:29]([c:30]3[c:31]([H:63])[c:32]([H:64])[c:33]([H:65])[c:34]([H:66])[c:35]3[H:67])[c:36]3[c:37]([H:68])[c:38]([H:69])[c:39]([H:70])[c:40]([H:71])[c:41]3[H:72])([H:61])[H:62])[2n:42]->12)([H:43])([H:44])[H:45]", "smiles3Dx": "C([C:1]#[6N:2]->[Mn+:3]1(<-[3C-:4]#[O+:5])(<-[4H-:6])(<-[5C-:7]#[O+:8])<-[1P:9]([c:10]2[c:11]([H:46])[c:12]([H:47])[c:13]([H:48])[c:14]([H:49])[c:15]2[H:50])([c:16]2[c:17]([H:51])[c:18]([H:52])[c:19]([H:53])[c:20]([H:54])[c:21]2[H:55])[C:22]([H:56])([H:57])[c:23]2[c:24]([H:58])[c:25]([H:59])[c:26]([H:60])[c:27]([C:28]([P:29]([c:30]3[c:31]([H:63])[c:32]([H:64])[c:33]([H:65])[c:34]([H:66])[c:35]3[H:67])[c:36]3[c:37]([H:68])[c:38]([H:69])[c:39]([H:70])[c:40]([H:71])[c:41]3[H:72])([H:61])[H:62])[2n:42]->12)([H:43])([H:44])[H:45]", "dummies": []}
C     -4.6846    -0.2760     0.9699
C     -3.2198    -0.5110     0.9398
N     -2.0085    -0.5034     0.7745
Mn     0.0000     0.0000     0.0000
C      0.0005     1.8586     1.3722
O      0.0672     2.7467     2.1220
H      1.0609    -0.7489     1.2763
C      0.3316    -1.8963    -1.1360
O      0.5778    -2.9003    -1.7584
P      1.8174     1.2283    -1.3423
C      3.3668     1.4815    -0.4898
C      3.8991     2.7411    -0.2170
C      5.1094     2.8595     0.4542
C      5.8418     1.7044     0.8173
C      5.2718     0.4260     0.5988
C      4.0279     0.3348     0.0022
C      2.1658     0.5192    -2.9633
C      1.5459     1.0301    -4.1199
C      1.7935     0.4225    -5.3818
C      2.5472    -0.7411    -5.4427
C      3.0816    -1.3113    -4.2973
C      2.8734    -0.6739    -3.0428
C      0.9497     2.7985    -1.6132
C     -0.5064     2.5069    -1.8485
C     -1.4292     3.4879    -2.3130
C     -2.6640     3.1012    -2.7746
C     -2.9802     1.7693    -2.8819
C     -2.1518     0.7902    -2.3089
C     -2.3044    -0.6624    -2.6136
P     -1.2475    -1.1753    -4.1004
C     -1.1705    -3.0375    -4.0656
C      0.0171    -3.6556    -4.4663
C      0.2881    -4.9658    -4.0504
C     -0.6878    -5.6767    -3.3421
C     -1.9326    -5.1157    -3.0646
C     -2.1915    -3.7858    -3.4429
C     -2.1443    -0.8343    -5.6872
C     -1.3933    -0.8738    -6.8775
C     -2.0357    -0.6974    -8.1185
C     -3.4194    -0.4703    -8.1740
C     -4.1648    -0.4070    -6.9966
C     -3.5360    -0.6023    -5.7517
N     -0.9498     1.1943    -1.7294
H     -4.8647     0.6930     0.4043
H     -5.0155    -0.1765     2.0601
H     -5.1646    -1.1861     0.5118
H      3.3488     3.6250    -0.4988
H      5.4875     3.8415     0.7032
H      6.7907     1.8144     1.3050
H      5.8114    -0.4429     0.9120
H      3.5916    -0.6570    -0.1006
H      0.9038     1.9001    -4.0890
H      1.3351     0.8701    -6.2588
H      2.7044    -1.1919    -6.4036
H      3.5837    -2.2746    -4.3473
H      3.2534    -1.1792    -2.1751
H      1.0512     3.3721    -0.6914
H      1.4229     3.3381    -2.4521
H     -1.0543     4.5222    -2.4319
H     -3.2249     3.7779    -3.2696
H     -3.8720     1.4222    -3.4795
H     -2.0128    -1.2745    -1.7612
H     -3.3680    -0.9188    -2.8047
H      0.7764    -3.0818    -4.9835
H      1.2656    -5.3851    -4.2649
H     -0.4412    -6.6861    -3.0154
H     -2.6753    -5.7068    -2.5466
H     -3.1468    -3.3558    -3.1742
H     -0.3252    -1.0481    -6.8497
H     -1.4410    -0.7352    -9.0281
H     -3.8903    -0.3408    -9.1385
H     -5.2004    -0.2045    -7.0421
H     -4.1361    -0.5492    -4.8561
73
{"conf": 21, "E": 147.77, "rms": -1.0, "geom": "OH", "total_charge": 0, "CA_charge": 1, "smiles": "C[C:1]#[6N:2]->[Mn+:3]1(<-[3C-:4]#[O+:5])(<-[4H-:6])(<-[5C-:7]#[O+:8])<-[1P:9]([c:10]2[cH:11][cH:12][cH:13][cH:14][cH:15]2)([c:16]2[cH:17][cH:18][cH:19][cH:20][cH:21]2)[CH2:22][c:23]2[cH:24][cH:25][cH:26][c:27]([CH2:28][P:29]([c:30]3[cH:31][cH:32][cH:33][cH:34][cH:35]3)[c:36]3[cH:37][cH:38][cH:39][cH:40][cH:41]3)[2n:42]->12", "smiles3D": "C([C:1]#[6N:2]->[Mn+:3]1(<-[3C-:4]#[O+:5])(<-[4H-:6])(<-[5C-:7]#[O+:8])<-[1P:9]([c:10]2[c:11]([H:46])[c:12]([H:47])[c:13]([H:48])[c:14]([H:49])[c:15]2[H:50])([c:16]2[c:17]([H:51])[c:18]([H:52])[c:19]([H:53])[c:20]([H:54])[c:21]2[H:55])[C:22]([H:56])([H:57])[c:23]2[c:24]([H:58])[c:25]([H:59])[c:26]([H:60])[c:27]([C:28]([P:29]([c:30]3[c:31]([H:63])[c:32]([H:64])[c:33]([H:65])[c:34]([H:66])[c:35]3[H:67])[c:36]3[c:37]([H:68])[c:38]([H:69])[c:39]([H:70])[c:40]([H:71])[c:41]3[H:72])([H:61])[H:62])[2n:42]->12)([H:43])([H:44])[H:45]", "smiles3Dx": "C([C:1]#[6N:2]->[Mn+:3]1(<-[3C-:4]#[O+:5])(<-[4H-:6])(<-[5C-:7]#[O+:8])<-[1P:9]([c:10]2[c:11]([H:46])[c:12]([H:47])[c:13]([H:48])[c:14]([H:49])[c:15]2[H:50])([c:16]2[c:17]([H:51])[c:18]([H:52])[c:19]([H:53])[c:20]([H:54])[c:21]2[H:55])[C:22]([H:56])([H:57])[c:23]2[c:24]([H:58])[c:25]([H:59])[c:26]([H:60])[c:27]([C:28]([P:29]([c:30]3[c:31]([H:63])[c:32]([H:64])[c:33]([H:65])[c:34]([H:66])[c:35]3[H:67])[c:36]3[c:37]([H:68])[c:38]([H:69])[c:39]([H:70])[c:40]([H:71])[c:41]3[H:72])([H:61])[H:62])[2n:42]->12)([H:43])([H:44])[H:45]", "dummies": []}
C      2.9385     3.6186    -1.7682
C      2.0887     2.5672    -1.2115
N      1.3658     1.6761    -0.7712
Mn     0.0000     0.0000     0.0000
C      1.8674    -1.0705     0.7820
O      2.8542    -1.6381     1.1868
H     -0.1872     0.8241     1.6322
C     -1.8804     1.0855    -0.7281
O     -2.8731     1.6574    -1.1031
P     -1.3895    -2.0908     0.6518
C     -1.3167    -2.6879     2.3311
C     -1.4044    -4.0655     2.6002
C     -1.3854    -4.5265     3.9209
C     -1.3036    -3.6137     4.9800
C     -1.2327    -2.2429     4.7182
C     -1.2358    -1.7788     3.3976
C     -3.1254    -2.0168     0.2262
C     -3.7170    -2.9192    -0.6766
C     -5.0701    -2.7937    -1.0079
C     -5.8364    -1.7633    -0.4566
C     -5.2561    -0.8650     0.4407
C     -3.9086    -0.9959     0.7847
C     -0.5579    -3.3165    -0.3597
C     -0.1151    -2.7177    -1.6978
C      0.2059    -3.6054    -2.7367
C      0.6641    -3.1167    -3.9521
C      0.7080    -1.7456    -4.1595
C      0.3159    -0.8678    -3.1349
C     -0.0477     0.5452    -3.5062
P     -1.8394     0.6547    -4.0695
C     -2.2361    -0.9494    -4.8926
C     -2.9637    -1.9040    -4.1707
C     -3.2167    -3.1609    -4.7217
C     -2.7396    -3.4736    -6.0009
C     -2.0105    -2.5255    -6.7220
C     -1.7529    -1.2690    -6.1739
C     -1.9215     1.9207    -5.4151
C     -3.0880     2.6929    -5.5270
C     -3.2125     3.6372    -6.5540
C     -2.1705     3.8134    -7.4713
C     -1.0113     3.0424    -7.3665
C     -0.8881     2.0936    -6.3484
N      0.0614    -1.3611    -1.8844
H      3.3844     4.2201    -0.9476
H      3.7483     3.1611    -2.3764
H      2.3258     4.2770    -2.4177
H     -1.4994    -4.7857     1.7975
H     -1.4454    -5.5882     4.1256
H     -1.2899    -3.9746     6.0005
H     -1.1823    -1.5380     5.5385
H     -1.1942    -0.7114     3.2069
H     -3.1668    -3.7134    -1.1546
H     -5.5258    -3.4862    -1.7049
H     -6.8808    -1.6606    -0.7238
H     -5.8477    -0.0643     0.8667
H     -3.4686    -0.2869     1.4744
H     -1.2124    -4.1912    -0.5265
H      0.3464    -3.6601     0.1826
H      0.1150    -4.6728    -2.5979
H      0.9224    -3.7953    -4.7572
H      0.9576    -1.3660    -5.1459
H      0.0725     1.2334    -2.6694
H      0.6388     0.8931    -4.2980
H     -3.3208    -1.6730    -3.1773
H     -3.7800    -3.8975    -4.1589
H     -2.9291    -4.4506    -6.4228
H     -1.6286    -2.7740    -7.7072
H     -1.1618    -0.5627    -6.7335
H     -3.9018     2.5615    -4.8259
H     -4.1126     4.2331    -6.6362
H     -2.2668     4.5434    -8.2632
H     -0.2076     3.1729    -8.0853
H      0.0087     1.4895    -6.3123
73
{"conf": 22, "E": 660.11, "rms": -1.0, "geom": "OH", "total_charge": 0, "CA_charge": 1, "smiles": "C[C:1]#[6N:2]->[Mn+:3]1(<-[3C-:4]#[O+:5])(<-[4H-:6])(<-[5C-:7]#[O+:8])<-[1P:9]([c:10]2[cH:11][cH:12][cH:13][cH:14][cH:15]2)([c:16]2[cH:17][cH:18][cH:19][cH:20][cH:21]2)[CH2:22][c:23]2[cH:24][cH:25][cH:26][c:27]([CH2:28][P:29]([c:30]3[cH:31][cH:32][cH:33][cH:34][cH:35]3)[c:36]3[cH:37][cH:38][cH:39][cH:40][cH:41]3)[2n:42]->12", "smiles3D": "C([C:1]#[6N:2]->[Mn+:3]1(<-[3C-:4]#[O+:5])(<-[4H-:6])(<-[5C-:7]#[O+:8])<-[1P:9]([c:10]2[c:11]([H:46])[c:12]([H:47])[c:13]([H:48])[c:14]([H:49])[c:15]2[H:50])([c:16]2[c:17]([H:51])[c:18]([H:52])[c:19]([H:53])[c:20]([H:54])[c:21]2[H:55])[C:22]([H:56])([H:57])[c:23]2[c:24]([H:58])[c:25]([H:59])[c:26]([H:60])[c:27]([C:28]([P:29]([c:30]3[c:31]([H:63])[c:32]([H:64])[c:33]([H:65])[c:34]([H:66])[c:35]3[H:67])[c:36]3[c:37]([H:68])[c:38]([H:69])[c:39]([H:70])[c:40]([H:71])[c:41]3[H:72])([H:61])[H:62])[2n:42]->12)([H:43])([H:44])[H:45]", "smiles3Dx": "C([C:1]#[6N:2]->[Mn+:3]1(<-[3C-:4]#[O+:5])(<-[4H-:6])(<-[5C-:7]#[O+:8])<-[1P:9]([c:10]2[c:11]([H:46])[c:12]([H:47])[c:13]([H:48])[c:14]([H:49])[c:15]2[H:50])([c:16]2[c:17]([H:51])[c:18]([H:52])[c:19]([H:53])[c:20]([H:54])[c:21]2[H:55])[C:22]([H:56])([H:57])[c:23]2[c:24]([H:58])[c:25]([H:59])[c:26]([H:60])[c:27]([C:28]([P:29]([c:30]3[c:31]([H:63])[c:32]([H:64])[c:33]([H:65])[c:34]([H:66])[c:35]3[H:67])[c:36]3[c:37]([H:68])[c:38]([H:69])[c:39]([H:70])[c:40]([H:71])[c:41]3[H:72])([H:61])[H:62])[2n:42]->12)([H:43])([H:44])[H:45]", "dummies": []}
C      3.4636     2.3598     1.9982
C      2.1895     1.5120     1.9989
N      1.1540     0.8955     1.5966
Mn     0.0000     0.0000     0.0000
C     -2.3464    -0.1185    -0.5696
O     -3.3407    -0.5846    -1.1267
H     -0.6538     1.6179     0.3135
C     -0.1382    -1.4206     1.6819
O     -0.3917    -2.2618     2.4949
P      1.2195     0.1772    -2.2610
C      0.7425    -0.9425    -3.5812
C      1.7236    -1.4689    -4.4443
C      1.3493    -2.3452    -5.4667
C     -0.0172    -2.5275    -5.8245
C     -0.9959    -1.8406    -5.0122
C     -0.5738    -0.9220    -4.0612
C      1.2426     1.8234    -2.9041
C      2.2316     2.2081    -3.8178
C      2.1515     3.4680    -4.4478
C      1.0742     4.3612    -4.1780
C     -0.0328     3.8553    -3.4287
C      0.0934     2.6252    -2.7957
C      2.8502    -0.2019    -1.6458
C      2.6450    -1.4767    -0.8306
C      3.5865    -2.5076    -1.0336
C      3.1219    -3.7703    -1.3548
C      1.7942    -3.8670    -1.7200
C      0.8680    -2.9631    -1.2117
C     -0.6031    -3.3201    -1.2328
P     -1.0534    -5.1274    -1.3212
C     -0.5313    -6.0236     0.1816
C      0.7879    -6.0528     0.6806
C      1.0531    -6.7495     1.8682
C      0.0344    -7.4306     2.5386
C     -1.2540    -7.4539     1.9977
C     -1.5340    -6.7184     0.8545
C     -0.5205    -6.0457    -2.8202
C      0.4903    -7.0327    -2.7713
C      1.1135    -7.3913    -3.9687
C      0.6260    -6.9343    -5.1924
C     -0.5211    -6.1382    -5.2206
C     -1.1175    -5.7282    -4.0369
N      1.3198    -1.8184    -0.6715
H      3.4392     2.7959     1.0205
H      4.4640     1.7551     1.8761
H      3.6469     3.2219     2.7084
H      2.7855    -1.4933    -4.2438
H      2.0961    -2.8335    -6.1309
H     -0.3542    -3.1849    -6.6239
H     -2.0570    -1.9450    -5.2271
H     -1.2991    -0.4575    -3.4495
H      3.0535     1.6721    -4.1556
H      2.9721     3.8870    -5.1178
H      0.9374     5.3545    -4.7252
H     -0.9004     4.4790    -3.2207
H     -0.6430     2.2840    -2.1810
H      3.5485    -0.3668    -2.5229
H      3.2704     0.5555    -1.0237
H      4.6339    -2.3398    -0.7106
H      3.8419    -4.5483    -1.5384
H      1.5116    -4.6438    -2.4440
H     -1.1725    -2.8929    -0.3732
H     -0.9832    -2.8078    -2.0860
H      1.6170    -5.6457     0.1214
H      2.0440    -6.7117     2.3090
H      0.2491    -7.9580     3.4565
H     -2.0388    -8.0610     2.4354
H     -2.5602    -6.6628     0.5204
H      0.9508    -7.3550    -1.8343
H      1.9210    -8.0995    -3.9711
H      1.1072    -7.2275    -6.1129
H     -0.9401    -5.8352    -6.1561
H     -1.9625    -5.0575    -4.0705
73
{"conf": 23, "E": 132.0, "rms": -1.0, "geom": "OH", "total_charge": 0, "CA_charge": 1, "smiles": "C[C:1]#[6N:2]->[Mn+:3]1(<-[3C-:4]#[O+:5])(<-[4H-:6])(<-[5C-:7]#[O+:8])<-[1P:9]([c:10]2[cH:11][cH:12][cH:13][cH:14][cH:15]2)([c:16]2[cH:17][cH:18][cH:19][cH:20][cH:21]2)[CH2:22][c:23]2[cH:24][cH:25][cH:26][c:27]([CH2:28][P:29]([c:30]3[cH:31][cH:32][cH:33][cH:34][cH:35]3)[c:36]3[cH:37][cH:38][cH:39][cH:40][cH:41]3)[2n:42]->12", "smiles3D": "C([C:1]#[6N:2]->[Mn+:3]1(<-[3C-:4]#[O+:5])(<-[4H-:6])(<-[5C-:7]#[O+:8])<-[1P:9]([c:10]2[c:11]([H:46])[c:12]([H:47])[c:13]([H:48])[c:14]([H:49])[c:15]2[H:50])([c:16]2[c:17]([H:51])[c:18]([H:52])[c:19]([H:53])[c:20]([H:54])[c:21]2[H:55])[C:22]([H:56])([H:57])[c:23]2[c:24]([H:58])[c:25]([H:59])[c:26]([H:60])[c:27]([C:28]([P:29]([c:30]3[c:31]([H:63])[c:32]([H:64])[c:33]([H:65])[c:34]([H:66])[c:35]3[H:67])[c:36]3[c:37]([H:68])[c:38]([H:69])[c:39]([H:70])[c:40]([H:71])[c:41]3[H:72])([H:61])[H:62])[2n:42]->12)([H:43])([H:44])[H:45]", "smiles3Dx": "C([C:1]#[6N:2]->[Mn+:3]1(<-[3C-:4]#[O+:5])(<-[4H-:6])(<-[5C-:7]#[O+:8])<-[1P:9]([c:10]2[c:11]([H:46])[c:12]([H:47])[c:13]([H:48])[c:14]([H:49])[c:15]2[H:50])([c:16]2[c:17]([H:51])[c:18]([H:52])[c:19]([H:53])[c:20]([H:54])[c:21]2[H:55])[C:22]([H:56])([H:57])[c:23]2[c:24]([H:58])[c:25]([H:59])[c:26]([H:60])[c:27]([C:28]([P:29]([c:30]3[c:31]([H:63])[c:32]([H:64])[c:33]([H:65])[c:34]([H:66])[c:35]3[H:67])[c:36]3[c:37]([H:68])[c:38]([H:69])[c:39]([H:70])[c:40]([H:71])[c:41]3[H:72])([H:61])[H:62])[2n:42]->12)([H:43])([H:44])[H:45]", "dummies": []}
C      1.7386    -2.5607    -3.9075
C      1.2620    -1.8389    -2.7270
N      0.8466    -1.2234    -1.7476
Mn     0.0000     0.0000     0.0000
C      1.9678     1.1375     0.2913
O      3.0034     1.7353     0.4456
H     -0.5331     1.2757    -1.2120
C     -1.9799    -1.1119    -0.2892
O     -3.0231    -1.6968    -0.4407
P     -1.0800     1.2748     1.9696
C     -2.6816     2.0190     1.7221
C     -3.2118     2.1384     0.4306
C     -4.4625     2.7338     0.2387
C     -5.1870     3.2112     1.3347
C     -4.6625     3.0920     2.6250
C     -3.4129     2.4960     2.8206
C     -0.0607     2.4758     2.8122
C      0.9853     2.0567     3.6509
C      1.8010     3.0007     4.2816
C      1.5858     4.3652     4.0718
C      0.5600     4.7885     3.2226
C     -0.2567     3.8481     2.5872
C     -1.3623    -0.0693     3.1107
C     -0.2679    -1.1400     3.0023
C     -0.0331    -1.9262     4.1389
C      1.0070    -2.8356     4.1546
C      1.8133    -2.9603     3.0393
C      1.5354    -2.2227     1.8762
C      2.4677    -2.3595     0.7092
P      2.0854    -3.9074    -0.2854
C      2.5094    -5.2462     0.9116
C      1.4933    -6.0836     1.3876
C      1.7874    -7.0923     2.3118
C      3.0988    -7.2651     2.7647
C      4.1169    -6.4309     2.2945
C      3.8256    -5.4215     1.3709
C      3.5264    -4.0781    -1.4389
C      3.7245    -5.3040    -2.0919
C      4.7852    -5.4656    -2.9877
C      5.6499    -4.4000    -3.2471
C      5.4529    -3.1715    -2.6123
C      4.3939    -3.0063    -1.7137
N      0.4710    -1.3535     1.8506
H      1.6601    -3.6531    -3.7320
H      1.1159    -2.2846    -4.7834
H      2.7957    -2.2902    -4.1074
H     -2.6642     1.7750    -0.4262
H     -4.8696     2.8270    -0.7599
H     -6.1536     3.6741     1.1843
H     -5.2229     3.4636     3.4728
H     -3.0143     2.4135     3.8239
H      1.1806     1.0071     3.8169
H      2.6033     2.6737     4.9307
H      2.2195     5.0947     4.5597
H      0.4044     5.8454     3.0482
H     -1.0325     4.1953     1.9173
H     -2.3438    -0.5358     2.8838
H     -1.3888     0.3365     4.1451
H     -0.6342    -1.7998     5.0310
H      1.2136    -3.4146     5.0458
H      2.6706    -3.6162     3.0929
H      3.5135    -2.4190     1.0802
H      2.4161    -1.4631     0.0754
H      0.4737    -5.9530     1.0469
H      0.9988    -7.7365     2.6790
H      3.3257    -8.0454     3.4803
H      5.1323    -6.5637     2.6472
H      4.6222    -4.7761     1.0228
H      3.0566    -6.1354    -1.9051
H      4.9344    -6.4167    -3.4838
H      6.4686    -4.5244    -3.9444
H      6.1156    -2.3421    -2.8238
H      4.2539    -2.0387    -1.2568
73
{"conf": 24, "E": 354.16, "rms": -1.0, "geom": "OH", "total_charge": 0, "CA_charge": 1, "smiles": "C[C:1]#[6N:2]->[Mn+:3]1(<-[3C-:4]#[O+:5])(<-[4H-:6])(<-[5C-:7]#[O+:8])<-[1P:9]([c:10]2[cH:11][cH:12][cH:13][cH:14][cH:15]2)([c:16]2[cH:17][cH:18][cH:19][cH:20][cH:21]2)[CH2:22][c:23]2[cH:24][cH:25][cH:26][c:27]([CH2:28][P:29]([c:30]3[cH:31][cH:32][cH:33][cH:34][cH:35]3)[c:36]3[cH:37][cH:38][cH:39][cH:40][cH:41]3)[2n:42]->12", "smiles3D": "C([C:1]#[6N:2]->[Mn+:3]1(<-[3C-:4]#[O+:5])(<-[4H-:6])(<-[5C-:7]#[O+:8])<-[1P:9]([c:10]2[c:11]([H:46])[c:12]([H:47])[c:13]([H:48])[c:14]([H:49])[c:15]2[H:50])([c:16]2[c:17]([H:51])[c:18]([H:52])[c:19]([H:53])[c:20]([H:54])[c:21]2[H:55])[C:22]([H:56])([H:57])[c:23]2[c:24]([H:58])[c:25]([H:59])[c:26]([H:60])[c:27]([C:28]([P:29]([c:30]3[c:31]([H:63])[c:32]([H:64])[c:33]([H:65])[c:34]([H:66])[c:35]3[H:67])[c:36]3[c:37]([H:68])[c:38]([H:69])[c:39]([H:70])[c:40]([H:71])[c:41]3[H:72])([H:61])[H:62])[2n:42]->12)([H:43])([H:44])[H:45]", "smiles3Dx": "C([C:1]#[6N:2]->[Mn+:3]1(<-[3C-:4]#[O+:5])(<-[4H-:6])(<-[5C-:7]#[O+:8])<-[1P:9]([c:10]2[c:11]([H:46])[c:12]([H:47])[c:13]([H:48])[c:14]([H:49])[c:15]2[H:50])([c:16]2[c:17]([H:51])[c:18]([H:52])[c:19]([H:53])[c:20]([H:54])[c:21]2[H:55])[C:22]([H:56])([H:57])[c:23]2[c:24]([H:58])[c:25]([H:59])[c:26]([H:60])[c:27]([C:28]([P:29]([c:30]3[c:31]([H:63])[c:32]([H:64])[c:33]([H:65])[c:34]([H:66])[c:35]3[H:67])[c:36]3[c:37]([H:68])[c:38]([H:69])[c:39]([H:70])[c:40]([H:71])[c:41]3[H:72])([H:61])[H:62])[2n:42]->12)([H:43])([H:44])[H:45]", "dummies": []}
C      1.6894    -0.2040     4.1638
C      1.8678     0.0452     2.7740
N      1.5293     0.1447     1.5734
Mn     0.0000     0.0000     0.0000
C      0.5513     1.8483    -1.4754
O      0.6135     2.7579    -2.2624
H      0.7541    -1.0602    -1.1006
C     -0.5989    -1.9930     1.3632
O     -0.9904    -2.8395     2.1499
P     -2.3016     0.0825    -0.9049
C     -2.8078     1.7317    -1.3974
C     -2.3940     2.2412    -2.6467
C     -2.5474     3.5983    -2.9590
C     -3.2073     4.4349    -2.0327
C     -3.4557     4.0110    -0.7371
C     -3.2629     2.6752    -0.3960
C     -2.3636    -1.0525    -2.2609
C     -3.1354    -2.2192    -2.1983
C     -2.9686    -3.2189    -3.1663
C     -1.9641    -3.0656    -4.1485
C     -1.1884    -1.9223    -4.1997
C     -1.3641    -0.9354    -3.2484
C     -3.2552    -0.4103     0.4974
C     -2.6524     0.3247     1.7018
C     -3.2592     0.1763     2.9778
C     -2.8209     0.9170     4.0845
C     -1.9262     1.8887     3.8256
C     -1.1629     1.9496     2.6260
C     -0.1205     3.0798     2.5709
P      0.8198     3.4408     1.0335
C      2.5912     3.1162     1.4143
C      3.1084     3.0523     2.7275
C      4.2926     2.3570     2.9422
C      5.0082     1.8206     1.8703
C      4.6137     2.1296     0.5546
C      3.4292     2.8188     0.3395
C      0.6808     5.2408     0.5297
C     -0.6043     5.7889     0.3413
C     -0.8627     6.6204    -0.7446
C      0.1743     7.0375    -1.5887
C      1.4938     6.7072    -1.2356
C      1.7426     5.8379    -0.1765
N     -1.4300     0.9608     1.6137
H      2.3520    -1.0238     4.5583
H      1.5953     0.7593     4.7809
H      0.6292    -0.6028     4.1222
H     -1.8972     1.6476    -3.3568
H     -2.3225     3.9638    -3.9478
H     -3.3258     5.5119    -2.2900
H     -3.8034     4.7046     0.0194
H     -3.4703     2.3983     0.5874
H     -3.8499    -2.3630    -1.4419
H     -3.4814    -4.1758    -3.0497
H     -1.8398    -3.8370    -4.9368
H     -0.4249    -1.7919    -4.9491
H     -0.6132    -0.1826    -3.1548
H     -4.3572    -0.1099     0.3624
H     -3.2426    -1.4877     0.6322
H     -4.0103    -0.6174     3.1429
H     -3.2521     0.7947     5.0740
H     -1.7133     2.6214     4.6061
H      0.5917     2.8424     3.3166
H     -0.5885     3.9977     2.8412
H      2.5563     3.4013     3.5854
H      4.6463     2.2081     3.9502
H      5.8659     1.1654     2.0431
H      5.1475     1.6767    -0.2910
H      3.1356     3.0249    -0.6921
H     -1.4399     5.4458     0.9254
H     -1.8776     6.9575    -0.9470
H     -0.0455     7.6010    -2.5054
H      2.3109     7.0649    -1.8722
H      2.7678     5.5203    -0.0722
73
{"conf": 25, "E": 294.93, "rms": -1.0, "geom": "OH", "total_charge": 0, "CA_charge": 1, "smiles": "C[C:1]#[6N:2]->[Mn+:3]1(<-[3C-:4]#[O+:5])(<-[4H-:6])(<-[5C-:7]#[O+:8])<-[1P:9]([c:10]2[cH:11][cH:12][cH:13][cH:14][cH:15]2)([c:16]2[cH:17][cH:18][cH:19][cH:20][cH:21]2)[CH2:22][c:23]2[cH:24][cH:25][cH:26][c:27]([CH2:28][P:29]([c:30]3[cH:31][cH:32][cH:33][cH:34][cH:35]3)[c:36]3[cH:37][cH:38][cH:39][cH:40][cH:41]3)[2n:42]->12", "smiles3D": "C([C:1]#[6N:2]->[Mn+:3]1(<-[3C-:4]#[O+:5])(<-[4H-:6])(<-[5C-:7]#[O+:8])<-[1P:9]([c:10]2[c:11]([H:46])[c:12]([H:47])[c:13]([H:48])[c:14]([H:49])[c:15]2[H:50])([c:16]2[c:17]([H:51])[c:18]([H:52])[c:19]([H:53])[c:20]([H:54])[c:21]2[H:55])[C:22]([H:56])([H:57])[c:23]2[c:24]([H:58])[c:25]([H:59])[c:26]([H:60])[c:27]([C:28]([P:29]([c:30]3[c:31]([H:63])[c:32]([H:64])[c:33]([H:65])[c:34]([H:66])[c:35]3[H:67])[c:36]3[c:37]([H:68])[c:38]([H:69])[c:39]([H:70])[c:40]([H:71])[c:41]3[H:72])([H:61])[H:62])[2n:42]->12)([H:43])([H:44])[H:45]", "smiles3Dx": "C([C:1]#[6N:2]->[Mn+:3]1(<-[3C-:4]#[O+:5])(<-[4H-:6])(<-[5C-:7]#[O+:8])<-[1P:9]([c:10]2[c:11]([H:46])[c:12]([H:47])[c:13]([H:48])[c:14]([H:49])[c:15]2[H:50])([c:16]2[c:17]([H:51])[c:18]([H:52])[c:19]([H:53])[c:20]([H:54])[c:21]2[H:55])[C:22]([H:56])([H:57])[c:23]2[c:24]([H:58])[c:25]([H:59])[c:26]([H:60])[c:27]([C:28]([P:29]([c:30]3[c:31]([H:63])[c:32]([H:64])[c:33]([H:65])[c:34]([H:66])[c:35]3[H:67])[c:36]3[c:37]([H:68])[c:38]([H:69])[c:39]([H:70])[c:40]([H:71])[c:41]3[H:72])([H:61])[H:62])[2n:42]->12)([H:43])([H:44])[H:45]", "dummies": []}
C      2.5484    -0.3135     3.7751
C      1.4861     0.2589     2.9163
N      0.7705     0.4514     1.9694
Mn     0.0000     0.0000     0.0000
C     -1.6618    -1.2011     1.0686
O     -2.4454    -1.9242     1.5570
H     -1.0921     1.2855    -0.1315
C      1.6516     1.3611    -0.8207
O      2.5564     2.0069    -1.3246
P     -0.4846    -1.2456    -2.1512
C      0.9269    -1.1485    -3.2622
C      1.3956    -2.2924    -3.9475
C      2.5965    -2.2272    -4.6967
C      3.2559    -0.9955    -4.8813
C      2.7101     0.1620    -4.2761
C      1.4905     0.1049    -3.5938
C     -1.9320    -0.7173    -2.9579
C     -3.1448    -0.7643    -2.2453
C     -4.1691     0.1192    -2.5841
C     -3.9926     1.0722    -3.6170
C     -2.8632     0.9110    -4.4603
C     -1.8350     0.0333    -4.1059
C     -0.6040    -2.8859    -1.4352
C      0.5124    -2.9777    -0.3799
C      0.8297    -4.1922     0.2612
C      1.8843    -4.2607     1.1466
C      2.8168    -3.2747     0.9929
C      2.4591    -2.0510     0.3656
C      3.5720    -0.9720     0.0887
P      5.3202    -1.6768     0.2753
C      5.7699    -1.2687     2.0434
C      5.7140    -2.2788     3.0131
C      5.5537    -1.9384     4.3592
C      5.8609    -0.6460     4.7628
C      6.2538     0.3007     3.8134
C      6.2080     0.0067     2.4409
C      6.4735    -0.5867    -0.6129
C      7.8319    -0.9225    -0.5938
C      8.8351     0.0282    -0.8272
C      8.4827     1.3679    -1.0800
C      7.1283     1.6803    -1.2477
C      6.1343     0.7186    -1.0184
N      1.1764    -1.8500     0.0669
H      2.3371    -0.4727     4.8403
H      3.4959     0.2078     3.6124
H      2.7045    -1.3392     3.3538
H      1.0423    -3.3165    -3.7380
H      2.9253    -3.0898    -5.2931
H      4.1186    -0.9106    -5.4375
H      3.2141     1.0879    -4.3403
H      1.0546     0.9658    -3.2166
H     -3.2214    -1.2068    -1.3316
H     -5.0744     0.1935    -1.9943
H     -4.8129     1.7537    -3.9247
H     -2.6677     1.6987    -5.2313
H     -0.9856     0.1012    -4.6881
H     -1.5728    -3.0391    -0.9711
H     -0.4513    -3.6560    -2.2377
H      0.0762    -4.9722     0.2653
H      2.1425    -5.2253     1.5770
H      3.8124    -3.4362     1.4080
H      3.4523    -0.7430    -0.9373
H      3.5100    -0.0577     0.6525
H      5.5154    -3.3115     2.7042
H      5.4054    -2.7221     5.0888
H      5.7866    -0.3931     5.7879
H      6.5123     1.2888     4.1541
H      6.4355     0.7967     1.7562
H      8.1445    -1.9052    -0.3149
H      9.8802    -0.2487    -0.6875
H      9.2737     2.1483    -1.1663
H      6.8510     2.7117    -1.4592
H      5.1343     1.0367    -1.0797
73
{"conf": 26, "E": 132.78, "rms": -1.0, "geom": "OH", "total_charge": 0, "CA_charge": 1, "smiles": "C[C:1]#[6N:2]->[Mn+:3]1(<-[3C-:4]#[O+:5])(<-[4H-:6])(<-[5C-:7]#[O+:8])<-[1P:9]([c:10]2[cH:11][cH:12][cH:13][cH:14][cH:15]2)([c:16]2[cH:17][cH:18][cH:19][cH:20][cH:21]2)[CH2:22][c:23]2[cH:24][cH:25][cH:26][c:27]([CH2:28][P:29]([c:30]3[cH:31][cH:32][cH:33][cH:34][cH:35]3)[c:36]3[cH:37][cH:38][cH:39][cH:40][cH:41]3)[2n:42]->12", "smiles3D": "C([C:1]#[6N:2]->[Mn+:3]1(<-[3C-:4]#[O+:5])(<-[4H-:6])(<-[5C-:7]#[O+:8])<-[1P:9]([c:10]2[c:11]([H:46])[c:12]([H:47])[c:13]([H:48])[c:14]([H:49])[c:15]2[H:50])([c:16]2[c:17]([H:51])[c:18]([H:52])[c:19]([H:53])[c:20]([H:54])[c:21]2[H:55])[C:22]([H:56])([H:57])[c:23]2[c:24]([H:58])[c:25]([H:59])[c:26]([H:60])[c:27]([C:28]([P:29]([c:30]3[c:31]([H:63])[c:32]([H:64])[c:33]([H:65])[c:34]([H:66])[c:35]3[H:67])[c:36]3[c:37]([H:68])[c:38]([H:69])[c:39]([H:70])[c:40]([H:71])[c:41]3[H:72])([H:61])[H:62])[2n:42]->12)([H:43])([H:44])[H:45]", "smiles3Dx": "C([C:1]#[6N:2]->[Mn+:3]1(<-[3C-:4]#[O+:5])(<-[4H-:6])(<-[5C-:7]#[O+:8])<-[1P:9]([c:10]2[c:11]([H:46])[c:12]([H:47])[c:13]([H:48])[c:14]([H:49])[c:15]2[H:50])([c:16]2[c:17]([H:51])[c:18]([H:52])[c:19]([H:53])[c:20]([H:54])[c:21]2[H:55])[C:22]([H:56])([H:57])[c:23]2[c:24]([H:58])[c:25]([H:59])[c:26]([H:60])[c:27]([C:28]([P:29]([c:30]3[c:31]([H:63])[c:32]([H:64])[c:33]([H:65])[c:34]([H:66])[c:35]3[H:67])[c:36]3[c:37]([H:68])[c:38]([H:69])[c:39]([H:70])[c:40]([H:71])[c:41]3[H:72])([H:61])[H:62])[2n:42]->12)([H:43])([H:44])[H:45]", "dummies": []}
C     -1.3516     0.6446     4.7557
C     -0.9579     0.4979     3.3548
N     -0.6315     0.3569     2.1785
Mn     0.0000     0.0000     0.0000
C      1.5329     1.7053     0.0162
O      2.3370     2.6035     0.0213
H      1.3151    -1.1456     0.5824
C     -1.4854    -1.7413    -0.0439
O     -2.2639    -2.6627    -0.0671
P      0.4993    -0.4647    -2.4908
C      1.6747     0.6165    -3.2907
C      1.2693     1.8490    -3.8338
C      2.2114     2.6969    -4.4254
C      3.5590     2.3290    -4.4683
C      3.9704     1.1152    -3.9111
C      3.0338     0.2635    -3.3193
C      0.9114    -2.1262    -2.9841
C      1.0323    -2.4437    -4.3462
C      1.4027    -3.7357    -4.7366
C      1.6686    -4.7088    -3.7689
C      1.5470    -4.3963    -2.4109
C      1.1697    -3.1070    -2.0176
C     -1.1105    -0.1439    -3.1979
C     -1.8304     0.9897    -2.4538
C     -2.8037     1.7082    -3.1613
C     -3.3963     2.8209    -2.5926
C     -3.0075     3.2261    -1.3280
C     -2.0798     2.4668    -0.5961
C     -1.5721     3.0178     0.7059
P     -2.8784     2.9463     2.0574
C     -2.0686     3.7156     3.5367
C     -2.8544     3.9617     4.6730
C     -2.2881     4.5307     5.8179
C     -0.9296     4.8535     5.8387
C     -0.1370     4.6084     4.7154
C     -0.7006     4.0423     3.5670
C     -3.9823     4.3564     1.6176
C     -3.4769     5.6612     1.4888
C     -4.3328     6.7136     1.1501
C     -5.6949     6.4714     0.9450
C     -6.2029     5.1753     1.0801
C     -5.3487     4.1202     1.4161
N     -1.5495     1.3229    -1.1402
H     -0.7470     1.4454     5.2297
H     -2.4297     0.8992     4.8105
H     -1.1776    -0.3133     5.2894
H      0.2380     2.1716    -3.7930
H      1.8989     3.6461    -4.8414
H      4.2857     2.9901    -4.9212
H      5.0163     0.8390    -3.9303
H      3.3713    -0.6632    -2.8768
H      0.8396    -1.6949    -5.1033
H      1.4997    -3.9789    -5.7889
H      1.9658    -5.7040    -4.0711
H      1.7512    -5.1493    -1.6639
H      1.0797    -2.8803    -0.9637
H     -0.9909     0.1251    -4.2696
H     -1.7267    -1.0648    -3.1269
H     -3.0669     1.4297    -4.1739
H     -4.1251     3.3961    -3.1509
H     -3.4039     4.1510    -0.9418
H     -0.6860     2.4590     1.0257
H     -1.2431     4.0685     0.5527
H     -3.9076     3.7131     4.6699
H     -2.9002     4.7197     6.6902
H     -0.4913     5.2919     6.7253
H      0.9159     4.8597     4.7329
H     -0.0596     3.8643     2.7188
H     -2.4246     5.8625     1.6499
H     -3.9394     7.7171     1.0452
H     -6.3573     7.2860     0.6841
H     -7.2582     4.9882     0.9235
H     -5.7504     3.1196     1.5152
73
{"conf": 27, "E": 1043.42, "rms": -1.0, "geom": "OH", "total_charge": 0, "CA_charge": 1, "smiles": "C[C:1]#[6N:2]->[Mn+:3]1(<-[3C-:4]#[O+:5])(<-[4H-:6])(<-[5C-:7]#[O+:8])<-[1P:9]([c:10]2[cH:11][cH:12][cH:13][cH:14][cH:15]2)([c:16]2[cH:17][cH:18][cH:19][cH:20][cH:21]2)[CH2:22][c:23]2[cH:24][cH:25][cH:26][c:27]([CH2:28][P:29]([c:30]3[cH:31][cH:32][cH:33][cH:34][cH:35]3)[c:36]3[cH:37][cH:38][cH:39][cH:40][cH:41]3)[2n:42]->12", "smiles3D": "C([C:1]#[6N:2]->[Mn+:3]1(<-[3C-:4]#[O+:5])(<-[4H-:6])(<-[5C-:7]#[O+:8])<-[1P:9]([c:10]2[c:11]([H:46])[c:12]([H:47])[c:13]([H:48])[c:14]([H:49])[c:15]2[H:50])([c:16]2[c:17]([H:51])[c:18]([H:52])[c:19]([H:53])[c:20]([H:54])[c:21]2[H:55])[C:22]([H:56])([H:57])[c:23]2[c:24]([H:58])[c:25]([H:59])[c:26]([H:60])[c:27]([C:28]([P:29]([c:30]3[c:31]([H:63])[c:32]([H:64])[c:33]([H:65])[c:34]([H:66])[c:35]3[H:67])[c:36]3[c:37]([H:68])[c:38]([H:69])[c:39]([H:70])[c:40]([H:71])[c:41]3[H:72])([H:61])[H:62])[2n:42]->12)([H:43])([H:44])[H:45]", "smiles3Dx": "C([C:1]#[6N:2]->[Mn+:3]1(<-[3C-:4]#[O+:5])(<-[4H-:6])(<-[5C-:7]#[O+:8])<-[1P:9]([c:10]2[c:11]([H:46])[c:12]([H:47])[c:13]([H:48])[c:14]([H:49])[c:15]2[H:50])([c:16]2[c:17]([H:51])[c:18]([H:52])[c:19]([H:53])[c:20]([H:54])[c:21]2[H:55])[C:22]([H:56])([H:57])[c:23]2[c:24]([H:58])[c:25]([H:59])[c:26]([H:60])[c:27]([C:28]([P:29]([c:30]3[c:31]([H:63])[c:32]([H:64])[c:33]([H:65])[c:34]([H:66])[c:35]3[H:67])[c:36]3[c:37]([H:68])[c:38]([H:69])[c:39]([H:70])[c:40]([H:71])[c:41]3[H:72])([H:61])[H:62])[2n:42]->12)([H:43])([H:44])[H:45]", "dummies": []}
C     -2.7519     0.2756    -4.0109
C     -1.8871     0.5775    -2.9098
N     -1.1907     0.5736    -1.9236
Mn     0.0000     0.0000     0.0000
C     -0.1899     2.2483     0.9415
O     -0.2018     3.3433     1.4346
H     -1.6377     0.1042     0.8986
C     -0.8379    -2.1810    -0.1227
O     -1.1899    -3.3222    -0.2398
P      1.1642    -0.0943     1.6075
C      1.1460     0.3656    -0.3761
C      1.8431     1.5886    -0.8610
C      2.7321     1.5484    -1.9246
C      2.8556     0.4180    -2.6423
C      1.9627    -0.5597    -2.5599
C      1.1206    -0.6776    -1.4422
C      1.3662    -1.8372     2.1491
C      2.6640    -2.2222     2.6379
C      2.8583    -3.5461     3.1741
C      1.7814    -4.3659     3.2559
C      0.5196    -4.0039     2.8443
C      0.3025    -2.6899     2.3781
C      2.4580     0.9638     2.1380
C      3.4644     0.4636     1.2785
C      4.8417     0.7772     1.3323
C      5.6113     0.1488     0.3251
C      5.0709    -0.9456    -0.3917
C      3.7424    -1.4086    -0.0341
C      3.1845    -2.6790    -0.6257
P      3.9205    -4.1830     0.0699
C      5.6854    -4.0413    -0.4847
C      6.5646    -3.3847     0.3920
C      7.7350    -2.7996    -0.0898
C      8.0926    -2.9733    -1.4298
C      7.2880    -3.7378    -2.2750
C      6.0863    -4.2773    -1.8126
C      2.9520    -5.4869    -0.8288
C      2.7176    -5.4137    -2.2149
C      1.7047    -6.1861    -2.7922
C      0.9030    -7.0175    -2.0128
C      1.1696    -7.1297    -0.6395
C      2.2127    -6.3927    -0.0635
N      2.9440    -0.5220     0.4964
H     -2.1993     0.4547    -4.8951
H     -3.7204     0.7879    -4.0049
H     -2.9755    -0.7688    -3.8990
H      1.9445     2.4926    -0.2792
H      3.4556     2.3171    -2.0842
H      3.5746     0.3268    -3.4179
H      1.9667    -1.2860    -3.3668
H      0.6912    -1.6100    -1.5914
H      3.5723    -1.6371     2.7892
H      3.8283    -3.8737     3.5348
H      1.9577    -5.4038     3.5295
H     -0.3209    -4.6792     2.9446
H     -0.6713    -2.3443     2.3004
H      2.6866     0.7823     3.2256
H      2.1686     1.9979     1.9290
H      5.2345     1.5301     2.0324
H      6.6140     0.5366     0.0836
H      5.6499    -1.4842    -1.1300
H      2.1012    -2.7792    -0.3410
H      3.2979    -2.6601    -1.7339
H      6.2478    -3.1629     1.4064
H      8.3137    -2.1615     0.5415
H      8.9869    -2.5096    -1.8083
H      7.5506    -3.8415    -3.3236
H      5.4203    -4.7431    -2.5096
H      3.2176    -4.6890    -2.8270
H      1.4990    -6.0981    -3.8464
H      0.0958    -7.6051    -2.4679
H      0.5547    -7.7671    -0.0349
H      2.3448    -6.4515     1.0095
73
{"conf": 28, "E": 273.92, "rms": -1.0, "geom": "OH", "total_charge": 0, "CA_charge": 1, "smiles": "C[C:1]#[6N:2]->[Mn+:3]1(<-[3C-:4]#[O+:5])(<-[4H-:6])(<-[5C-:7]#[O+:8])<-[1P:9]([c:10]2[cH:11][cH:12][cH:13][cH:14][cH:15]2)([c:16]2[cH:17][cH:18][cH:19][cH:20][cH:21]2)[CH2:22][c:23]2[cH:24][cH:25][cH:26][c:27]([CH2:28][P:29]([c:30]3[cH:31][cH:32][cH:33][cH:34][cH:35]3)[c:36]3[cH:37][cH:38][cH:39][cH:40][cH:41]3)[2n:42]->12", "smiles3D": "C([C:1]#[6N:2]->[Mn+:3]1(<-[3C-:4]#[O+:5])(<-[4H-:6])(<-[5C-:7]#[O+:8])<-[1P:9]([c:10]2[c:11]([H:46])[c:12]([H:47])[c:13]([H:48])[c:14]([H:49])[c:15]2[H:50])([c:16]2[c:17]([H:51])[c:18]([H:52])[c:19]([H:53])[c:20]([H:54])[c:21]2[H:55])[C:22]([H:56])([H:57])[c:23]2[c:24]([H:58])[c:25]([H:59])[c:26]([H:60])[c:27]([C:28]([P:29]([c:30]3[c:31]([H:63])[c:32]([H:64])[c:33]([H:65])[c:34]([H:66])[c:35]3[H:67])[c:36]3[c:37]([H:68])[c:38]([H:69])[c:39]([H:70])[c:40]([H:71])[c:41]3[H:72])([H:61])[H:62])[2n:42]->12)([H:43])([H:44])[H:45]", "smiles3Dx": "C([C:1]#[6N:2]->[Mn+:3]1(<-[3C-:4]#[O+:5])(<-[4H-:6])(<-[5C-:7]#[O+:8])<-[1P:9]([c:10]2[c:11]([H:46])[c:12]([H:47])[c:13]([H:48])[c:14]([H:49])[c:15]2[H:50])([c:16]2[c:17]([H:51])[c:18]([H:52])[c:19]([H:53])[c:20]([H:54])[c:21]2[H:55])[C:22]([H:56])([H:57])[c:23]2[c:24]([H:58])[c:25]([H:59])[c:26]([H:60])[c:27]([C:28]([P:29]([c:30]3[c:31]([H:63])[c:32]([H:64])[c:33]([H:65])[c:34]([H:66])[c:35]3[H:67])[c:36]3[c:37]([H:68])[c:38]([H:69])[c:39]([H:70])[c:40]([H:71])[c:41]3[H:72])([H:61])[H:62])[2n:42]->12)([H:43])([H:44])[H:45]", "dummies": []}
C     -4.4131     1.4568    -1.0500
C     -3.1591     0.7412    -1.1014
N     -2.0123     0.4030    -0.9803
Mn     0.0000     0.0000     0.0000
C     -0.1403    -2.1951    -0.0889
O     -0.0061    -3.3826    -0.2129
H      1.0447    -0.0158    -1.5941
C      0.1320     2.1759    -0.2292
O      0.2345     3.3600    -0.2430
P      1.7768     0.0447     1.7907
C      1.8513    -1.2489     3.0037
C      2.5656    -1.1275     4.2417
C      2.5528    -2.1935     5.1525
C      1.8443    -3.3840     4.8752
C      1.0025    -3.4858     3.7388
C      0.9665    -2.3602     2.8811
C      3.4530     0.2052     1.0840
C      3.8202    -0.8569     0.2016
C      4.9036    -0.6337    -0.7050
C      5.5926     0.5788    -0.6857
C      5.1931     1.6118     0.1839
C      4.1525     1.4253     1.1316
C      1.2286     1.5017     2.6774
C     -0.3355     1.3472     2.7753
C     -1.0935     2.2547     3.5048
C     -2.4181     1.9971     3.7396
C     -3.0334     0.9873     3.1005
C     -2.2726     0.1121     2.3025
C     -2.8539    -1.2384     1.8350
P     -3.4561    -2.3889     3.2110
C     -3.6465    -4.0554     2.4371
C     -4.3398    -5.0262     3.1725
C     -4.0941    -6.3834     2.9051
C     -3.2920    -6.7435     1.8244
C     -2.7066    -5.7682     1.0137
C     -2.9466    -4.4240     1.2771
C     -2.1896    -2.6528     4.5709
C     -2.1601    -3.8684     5.2701
C     -1.5775    -3.9606     6.5538
C     -0.9176    -2.8629     7.0946
C     -0.8580    -1.6684     6.3830
C     -1.4322    -1.5830     5.0893
N     -0.9700     0.4012     2.0666
H     -4.4405     2.2914    -1.7763
H     -5.1962     0.7508    -1.2472
H     -4.4885     1.9062    -0.0509
H      3.1637    -0.2739     4.3207
H      3.1583    -2.1242     5.9374
H      1.9018    -4.1861     5.5204
H      0.4146    -4.3268     3.5277
H      0.2235    -2.4137     2.1356
H      3.2553    -1.7668     0.1701
H      5.1140    -1.3960    -1.3971
H      6.3191     0.7547    -1.4064
H      5.7110     2.5402     0.1762
H      3.8088     2.2179     1.7415
H      1.6259     1.4705     3.7111
H      1.5107     2.3815     2.1497
H     -0.5771     3.0784     4.0482
H     -3.0035     2.7442     4.2220
H     -4.0651     0.7420     3.2875
H     -2.0542    -1.7226     1.2272
H     -3.6840    -1.0003     1.1520
H     -4.9040    -4.7443     4.0541
H     -4.4959    -7.1372     3.5584
H     -3.0048    -7.7847     1.6803
H     -2.1447    -6.0528     0.1443
H     -2.5287    -3.6881     0.6098
H     -2.6579    -4.7464     4.9167
H     -1.6369    -4.8954     7.1041
H     -0.5533    -2.9253     8.1088
H     -0.3291    -0.8200     6.8114
H     -1.3877    -0.6310     4.6001
73
{"conf": 29, "E": 590.19, "rms": -1.0, "geom": "OH", "total_charge": 0, "CA_charge": 1, "smiles": "C[C:1]#[6N:2]->[Mn+:3]1(<-[3C-:4]#[O+:5])(<-[4H-:6])(<-[5C-:7]#[O+:8])<-[1P:9]([c:10]2[cH:11][cH:12][cH:13][cH:14][cH:15]2)([c:16]2[cH:17][cH:18][cH:19][cH:20][cH:21]2)[CH2:22][c:23]2[cH:24][cH:25][cH:26][c:27]([CH2:28][P:29]([c:30]3[cH:31][cH:32][cH:33][cH:34][cH:35]3)[c:36]3[cH:37][cH:38][cH:39][cH:40][cH:41]3)[2n:42]->12", "smiles3D": "C([C:1]#[6N:2]->[Mn+:3]1(<-[3C-:4]#[O+:5])(<-[4H-:6])(<-[5C-:7]#[O+:8])<-[1P:9]([c:10]2[c:11]([H:46])[c:12]([H:47])[c:13]([H:48])[c:14]([H:49])[c:15]2[H:50])([c:16]2[c:17]([H:51])[c:18]([H:52])[c:19]([H:53])[c:20]([H:54])[c:21]2[H:55])[C:22]([H:56])([H:57])[c:23]2[c:24]([H:58])[c:25]([H:59])[c:26]([H:60])[c:27]([C:28]([P:29]([c:30]3[c:31]([H:63])[c:32]([H:64])[c:33]([H:65])[c:34]([H:66])[c:35]3[H:67])[c:36]3[c:37]([H:68])[c:38]([H:69])[c:39]([H:70])[c:40]([H:71])[c:41]3[H:72])([H:61])[H:62])[2n:42]->12)([H:43])([H:44])[H:45]", "smiles3Dx": "C([C:1]#[6N:2]->[Mn+:3]1(<-[3C-:4]#[O+:5])(<-[4H-:6])(<-[5C-:7]#[O+:8])<-[1P:9]([c:10]2[c:11]([H:46])[c:12]([H:47])[c:13]([H:48])[c:14]([H:49])[c:15]2[H:50])([c:16]2[c:17]([H:51])[c:18]([H:52])[c:19]([H:53])[c:20]([H:54])[c:21]2[H:55])[C:22]([H:56])([H:57])[c:23]2[c:24]([H:58])[c:25]([H:59])[c:26]([H:60])[c:27]([C:28]([P:29]([c:30]3[c:31]([H:63])[c:32]([H:64])[c:33]([H:65])[c:34]([H:66])[c:35]3[H:67])[c:36]3[c:37]([H:68])[c:38]([H:69])[c:39]([H:70])[c:40]([H:71])[c:41]3[H:72])([H:61])[H:62])[2n:42]->12)([H:43])([H:44])[H:45]", "dummies": []}
C     -0.6297     4.1667     2.5176
C     -0.4756     3.1210     1.4922
N     -0.3343     2.1186     0.7961
Mn     0.0000     0.0000     0.0000
C     -1.2117    -0.3049     1.9194
O     -1.8005    -0.3492     2.9564
H     -1.5977     0.0144    -0.9342
C      0.9545     1.0419    -1.9275
O      1.4178     1.5307    -2.9328
P      0.5562    -2.7803    -0.6058
C      1.8482    -3.0677    -1.8110
C      2.9989    -3.8670    -1.5685
C      4.2462    -3.5808    -2.1700
C      4.3186    -2.4770    -3.0094
C      3.1954    -1.7510    -3.3635
C      1.9625    -2.0894    -2.8038
C      0.8984    -3.9095     0.7398
C      0.5969    -3.4619     2.0098
C      1.0897    -4.1706     3.1157
C      1.8701    -5.3040     2.9420
C      2.0365    -5.8313     1.6280
C      1.3811    -5.2472     0.5479
C      1.3013    -1.3439    -0.0339
C      2.1743    -1.2335     0.9873
C      3.3206    -1.9096     1.0537
C      4.5250    -1.1391     1.0368
C      4.4351     0.2411     1.1192
C      3.1908     0.8762     1.4057
C      3.1479     1.9361     2.5269
P      4.7538     2.3419     3.4594
C      6.0261     2.7486     2.1807
C      5.6126     3.3808     0.9938
C      6.4646     3.4199    -0.1143
C      7.7595     2.9253    -0.0386
C      8.2303     2.4207     1.2123
C      7.3915     2.3485     2.2862
C      5.0823     0.7481     4.3682
C      5.9922    -0.2416     3.9273
C      6.1072    -1.4432     4.6131
C      5.3248    -1.6775     5.7651
C      4.4277    -0.7253     6.1966
C      4.3054     0.4855     5.4907
N      2.0825     0.1005     1.2600
H     -0.3133     3.7041     3.4785
H      0.0325     5.0340     2.3213
H     -1.6820     4.4773     2.6245
H      3.0135    -4.8332    -1.0003
H      5.0946    -4.1719    -1.9097
H      5.2934    -2.2114    -3.3899
H      3.2905    -0.8944    -4.0088
H      1.0737    -1.4773    -2.8444
H     -0.0730    -2.6367     2.0775
H      0.8635    -3.8218     4.1220
H      2.3689    -5.7412     3.7834
H      2.6925    -6.6359     1.4602
H      1.3020    -5.7316    -0.4033
H      0.3881    -0.9038     0.3635
H      1.6328    -0.7706    -0.8373
H      3.3996    -2.9385     0.9207
H      5.4673    -1.6240     0.9558
H      5.3312     0.7895     0.9893
H      2.6415     2.8638     2.2262
H      2.4874     1.4837     3.3444
H      4.5992     3.7453     0.9015
H      6.0947     3.8071    -1.0605
H      8.4001     2.9247    -0.8896
H      9.2526     2.0514     1.2625
H      7.7377     1.9063     3.2205
H      6.5879    -0.0955     3.0368
H      6.7836    -2.2277     4.2617
H      5.4227    -2.6103     6.2917
H      3.8020    -0.9089     7.0673
H      3.5739     1.2109     5.8314
73
{"conf": 30, "E": 387.31, "rms": -1.0, "geom": "OH", "total_charge": 0, "CA_charge": 1, "smiles": "C[C:1]#[6N:2]->[Mn+:3]1(<-[3C-:4]#[O+:5])(<-[4H-:6])(<-[5C-:7]#[O+:8])<-[1P:9]([c:10]2[cH:11][cH:12][cH:13][cH:14][cH:15]2)([c:16]2[cH:17][cH:18][cH:19][cH:20][cH:21]2)[CH2:22][c:23]2[cH:24][cH:25][cH:26][c:27]([CH2:28][P:29]([c:30]3[cH:31][cH:32][cH:33][cH:34][cH:35]3)[c:36]3[cH:37][cH:38][cH:39][cH:40][cH:41]3)[2n:42]->12", "smiles3D": "C([C:1]#[6N:2]->[Mn+:3]1(<-[3C-:4]#[O+:5])(<-[4H-:6])(<-[5C-:7]#[O+:8])<-[1P:9]([c:10]2[c:11]([H:46])[c:12]([H:47])[c:13]([H:48])[c:14]([H:49])[c:15]2[H:50])([c:16]2[c:17]([H:51])[c:18]([H:52])[c:19]([H:53])[c:20]([H:54])[c:21]2[H:55])[C:22]([H:56])([H:57])[c:23]2[c:24]([H:58])[c:25]([H:59])[c:26]([H:60])[c:27]([C:28]([P:29]([c:30]3[c:31]([H:63])[c:32]([H:64])[c:33]([H:65])[c:34]([H:66])[c:35]3[H:67])[c:36]3[c:37]([H:68])[c:38]([H:69])[c:39]([H:70])[c:40]([H:71])[c:41]3[H:72])([H:61])[H:62])[2n:42]->12)([H:43])([H:44])[H:45]", "smiles3Dx": "C([C:1]#[6N:2]->[Mn+:3]1(<-[3C-:4]#[O+:5])(<-[4H-:6])(<-[5C-:7]#[O+:8])<-[1P:9]([c:10]2[c:11]([H:46])[c:12]([H:47])[c:13]([H:48])[c:14]([H:49])[c:15]2[H:50])([c:16]2[c:17]([H:51])[c:18]([H:52])[c:19]([H:53])[c:20]([H:54])[c:21]2[H:55])[C:22]([H:56])([H:57])[c:23]2[c:24]([H:58])[c:25]([H:59])[c:26]([H:60])[c:27]([C:28]([P:29]([c:30]3[c:31]([H:63])[c:32]([H:64])[c:33]([H:65])[c:34]([H:66])[c:35]3[H:67])[c:36]3[c:37]([H:68])[c:38]([H:69])[c:39]([H:70])[c:40]([H:71])[c:41]3[H:72])([H:61])[H:62])[2n:42]->12)([H:43])([H:44])[H:45]", "dummies": []}
C      1.2383     4.1764    -1.0473
C      1.3736     2.9241    -0.3530
N      1.2011     1.8105    -0.0211
Mn     0.0000     0.0000     0.0000
C      1.2507    -0.9019    -1.9626
O      1.7713    -1.1627    -3.0647
H      0.9201    -1.3421     1.2804
C     -1.2721     1.0046     1.9800
O     -1.9727     1.6243     2.7677
P     -2.1464    -1.3601    -0.6311
C     -2.3947    -1.8107    -2.3217
C     -3.5902    -1.5926    -2.9928
C     -3.7022    -1.9761    -4.3111
C     -2.5748    -2.4051    -5.0474
C     -1.3354    -2.4871    -4.4081
C     -1.2837    -2.3142    -3.0389
C     -2.3545    -2.8349     0.3900
C     -2.2375    -2.6682     1.7978
C     -1.8254    -3.7865     2.5619
C     -1.6757    -5.0286     1.9443
C     -1.9648    -5.1952     0.5848
C     -2.1580    -4.0636    -0.2160
C     -3.3562    -0.0926    -0.1499
C     -2.7890     1.2533    -0.6771
C     -3.6275     2.3627    -0.8801
C     -3.4902     3.0216    -2.1141
C     -2.5174     2.5615    -3.0281
C     -1.4002     1.8615    -2.5187
C     -0.2493     1.4756    -3.4281
P      0.0853     2.6263    -4.9821
C     -0.9189     4.1969    -5.0575
C     -0.6287     5.1719    -4.0938
C     -1.4950     6.2468    -3.8382
C     -2.7180     6.3374    -4.5214
C     -2.9562     5.4461    -5.5930
C     -2.0636     4.3846    -5.8574
C     -0.1611     1.6220    -6.5162
C     -0.0981     0.2101    -6.5030
C     -0.0785    -0.5172    -7.7032
C      0.0269     0.1680    -8.9202
C      0.0729     1.5703    -8.9256
C     -0.1064     2.2793    -7.7386
N     -1.5831     1.2126    -1.3295
H      1.6704     5.0017    -0.3704
H      1.6836     3.9138    -2.0553
H      0.1440     4.1734    -1.1552
H     -4.4666    -1.2301    -2.4471
H     -4.6909    -2.0635    -4.7280
H     -2.7010    -2.6214    -6.0993
H     -0.4678    -2.8364    -5.0142
H     -0.3437    -2.6113    -2.5359
H     -2.3668    -1.6984     2.2396
H     -1.6973    -3.6416     3.6261
H     -1.5287    -5.8734     2.5263
H     -2.0331    -6.1378     0.0862
H     -2.0875    -4.1556    -1.3319
H     -4.3903    -0.2631    -0.5385
H     -3.4455    -0.0426     0.9554
H     -4.4247     2.6321    -0.2249
H     -3.9935     4.0193    -2.3221
H     -2.7778     2.6893    -4.0699
H      0.6647     1.5413    -2.8574
H     -0.3907     0.3870    -3.6928
H      0.2231     5.0487    -3.4500
H     -1.2234     7.0150    -3.0781
H     -3.4496     7.1027    -4.2664
H     -3.8322     5.6226    -6.2396
H     -2.3007     3.7516    -6.7188
H      0.1061    -0.3330    -5.5912
H      0.0340    -1.6104    -7.6588
H      0.1691    -0.3979    -9.8225
H      0.3397     2.1104    -9.8218
H     -0.0703     3.3580    -7.7481
73
{"conf": 31, "E": 132.77, "rms": -1.0, "geom": "OH", "total_charge": 0, "CA_charge": 1, "smiles": "C[C:1]#[6N:2]->[Mn+:3]1(<-[3C-:4]#[O+:5])(<-[4H-:6])(<-[5C-:7]#[O+:8])<-[1P:9]([c:10]2[cH:11][cH:12][cH:13][cH:14][cH:15]2)([c:16]2[cH:17][cH:18][cH:19][cH:20][cH:21]2)[CH2:22][c:23]2[cH:24][cH:25][cH:26][c:27]([CH2:28][P:29]([c:30]3[cH:31][cH:32][cH:33][cH:34][cH:35]3)[c:36]3[cH:37][cH:38][cH:39][cH:40][cH:41]3)[2n:42]->12", "smiles3D": "C([C:1]#[6N:2]->[Mn+:3]1(<-[3C-:4]#[O+:5])(<-[4H-:6])(<-[5C-:7]#[O+:8])<-[1P:9]([c:10]2[c:11]([H:46])[c:12]([H:47])[c:13]([H:48])[c:14]([H:49])[c:15]2[H:50])([c:16]2[c:17]([H:51])[c:18]([H:52])[c:19]([H:53])[c:20]([H:54])[c:21]2[H:55])[C:22]([H:56])([H:57])[c:23]2[c:24]([H:58])[c:25]([H:59])[c:26]([H:60])[c:27]([C:28]([P:29]([c:30]3[c:31]([H:63])[c:32]([H:64])[c:33]([H:65])[c:34]([H:66])[c:35]3[H:67])[c:36]3[c:37]([H:68])[c:38]([H:69])[c:39]([H:70])[c:40]([H:71])[c:41]3[H:72])([H:61])[H:62])[2n:42]->12)([H:43])([H:44])[H:45]", "smiles3Dx": "C([C:1]#[6N:2]->[Mn+:3]1(<-[3C-:4]#[O+:5])(<-[4H-:6])(<-[5C-:7]#[O+:8])<-[1P:9]([c:10]2[c:11]([H:46])[c:12]([H:47])[c:13]([H:48])[c:14]([H:49])[c:15]2[H:50])([c:16]2[c:17]([H:51])[c:18]([H:52])[c:19]([H:53])[c:20]([H:54])[c:21]2[H:55])[C:22]([H:56])([H:57])[c:23]2[c:24]([H:58])[c:25]([H:59])[c:26]([H:60])[c:27]([C:28]([P:29]([c:30]3[c:31]([H:63])[c:32]([H:64])[c:33]([H:65])[c:34]([H:66])[c:35]3[H:67])[c:36]3[c:37]([H:68])[c:38]([H:69])[c:39]([H:70])[c:40]([H:71])[c:41]3[H:72])([H:61])[H:62])[2n:42]->12)([H:43])([H:44])[H:45]", "dummies": []}
C      3.1018    -2.3727     3.1096
C      2.1851    -1.6863     2.1991
N      1.4196    -1.1032     1.4335
Mn     0.0000     0.0000     0.0000
C      1.0615    -0.7978    -1.8710
O      1.6218    -1.2153    -2.8537
H     -1.1235    -1.4551    -0.0545
C     -1.1181     0.7816     1.8391
O     -1.7083     1.1901     2.8071
P     -1.5382     1.4701    -1.4671
C     -3.2991     1.3863    -1.1977
C     -3.8484     0.3333    -0.4549
C     -5.2332     0.2595    -0.2608
C     -6.0709     1.2297    -0.8191
C     -5.5266     2.2827    -1.5581
C     -4.1440     2.3637    -1.7460
C     -1.2605     1.4034    -3.2297
C     -0.0829     1.9364    -3.7781
C      0.1456     1.8647    -5.1558
C     -0.7956     1.2623    -5.9928
C     -1.9617     0.7116    -5.4515
C     -2.1907     0.7706    -4.0736
C     -1.0615     3.1121    -0.9387
C      0.3963     3.1608    -0.4546
C      0.9872     4.4249    -0.3111
C      2.3172     4.5305     0.0705
C      3.0719     3.3792     0.2424
C      2.4740     2.1206     0.0677
C      3.3505     0.9067    -0.0016
P      4.4308     0.9539    -1.5302
C      5.1368    -0.7514    -1.6574
C      5.0931    -1.6645    -0.5894
C      5.6427    -2.9424    -0.7348
C      6.2472    -3.3128    -1.9381
C      6.3089    -2.4044    -2.9976
C      5.7561    -1.1269    -2.8575
C      5.9060     1.8827    -0.9352
C      6.6607     1.4362     0.1608
C      7.7676     2.1703     0.5970
C      8.1222     3.3563    -0.0542
C      7.3737     3.8032    -1.1464
C      6.2674     3.0701    -1.5849
N      1.1252     2.0294    -0.1488
H      3.5003    -3.2832     2.6192
H      2.5592    -2.6562     4.0319
H      3.9404    -1.6980     3.3674
H     -3.2157    -0.4291    -0.0272
H     -5.6578    -0.5551     0.3164
H     -7.1412     1.1603    -0.6813
H     -6.1771     3.0337    -1.9875
H     -3.7360     3.1804    -2.3259
H      0.6625     2.4031    -3.1477
H      1.0521     2.2859    -5.5736
H     -0.6210     1.2084    -7.0594
H     -2.6849     0.2381    -6.1022
H     -3.0911     0.3260    -3.6742
H     -1.7245     3.4298    -0.1061
H     -1.1903     3.8155    -1.7877
H      0.4163     5.3253    -0.5022
H      2.7744     5.5044     0.1882
H      4.1259     3.4689     0.4721
H      2.7368     0.0139    -0.1188
H      3.9594     0.8202     0.9193
H      4.6460    -1.4013     0.3578
H      5.6005    -3.6444     0.0875
H      6.6740    -4.3028    -2.0448
H      6.7854    -2.6873    -3.9278
H      5.8083    -0.4308    -3.6838
H      6.3935     0.5255     0.6809
H      8.3470     1.8209     1.4408
H      8.9748     3.9277     0.2894
H      7.6550     4.7166    -1.6549
H      5.6924     3.4249    -2.4287
73
{"conf": 32, "E": 373.29, "rms": -1.0, "geom": "OH", "total_charge": 0, "CA_charge": 1, "smiles": "C[C:1]#[6N:2]->[Mn+:3]1(<-[3C-:4]#[O+:5])(<-[4H-:6])(<-[5C-:7]#[O+:8])<-[1P:9]([c:10]2[cH:11][cH:12][cH:13][cH:14][cH:15]2)([c:16]2[cH:17][cH:18][cH:19][cH:20][cH:21]2)[CH2:22][c:23]2[cH:24][cH:25][cH:26][c:27]([CH2:28][P:29]([c:30]3[cH:31][cH:32][cH:33][cH:34][cH:35]3)[c:36]3[cH:37][cH:38][cH:39][cH:40][cH:41]3)[2n:42]->12", "smiles3D": "C([C:1]#[6N:2]->[Mn+:3]1(<-[3C-:4]#[O+:5])(<-[4H-:6])(<-[5C-:7]#[O+:8])<-[1P:9]([c:10]2[c:11]([H:46])[c:12]([H:47])[c:13]([H:48])[c:14]([H:49])[c:15]2[H:50])([c:16]2[c:17]([H:51])[c:18]([H:52])[c:19]([H:53])[c:20]([H:54])[c:21]2[H:55])[C:22]([H:56])([H:57])[c:23]2[c:24]([H:58])[c:25]([H:59])[c:26]([H:60])[c:27]([C:28]([P:29]([c:30]3[c:31]([H:63])[c:32]([H:64])[c:33]([H:65])[c:34]([H:66])[c:35]3[H:67])[c:36]3[c:37]([H:68])[c:38]([H:69])[c:39]([H:70])[c:40]([H:71])[c:41]3[H:72])([H:61])[H:62])[2n:42]->12)([H:43])([H:44])[H:45]", "smiles3Dx": "C([C:1]#[6N:2]->[Mn+:3]1(<-[3C-:4]#[O+:5])(<-[4H-:6])(<-[5C-:7]#[O+:8])<-[1P:9]([c:10]2[c:11]([H:46])[c:12]([H:47])[c:13]([H:48])[c:14]([H:49])[c:15]2[H:50])([c:16]2[c:17]([H:51])[c:18]([H:52])[c:19]([H:53])[c:20]([H:54])[c:21]2[H:55])[C:22]([H:56])([H:57])[c:23]2[c:24]([H:58])[c:25]([H:59])[c:26]([H:60])[c:27]([C:28]([P:29]([c:30]3[c:31]([H:63])[c:32]([H:64])[c:33]([H:65])[c:34]([H:66])[c:35]3[H:67])[c:36]3[c:37]([H:68])[c:38]([H:69])[c:39]([H:70])[c:40]([H:71])[c:41]3[H:72])([H:61])[H:62])[2n:42]->12)([H:43])([H:44])[H:45]", "dummies": []}
C      3.8660    -3.0951     0.6561
C      2.7308    -2.1791     0.5461
N      1.7733    -1.4075     0.4401
Mn     0.0000     0.0000     0.0000
C     -0.7331    -2.0819    -0.5827
O     -1.0591    -3.1925    -0.9198
H      1.2871    -0.0043    -1.3091
C      0.8606     2.0920     0.3528
O      1.2876     3.2061     0.5299
P      1.0061    -0.4775     2.4620
C      0.5323    -2.0017     3.2975
C      0.1789    -3.1417     2.5575
C     -0.1568    -4.3311     3.2018
C     -0.1396    -4.4059     4.5948
C      0.2401    -3.2905     5.3476
C      0.5818    -2.0972     4.7022
C      2.7425    -0.2037     2.8369
C      3.5155    -1.2119     3.4521
C      4.8655    -0.9993     3.7257
C      5.4626     0.2100     3.3845
C      4.7054     1.2149     2.7748
C      3.3525     1.0139     2.5090
C      0.1868     0.7965     3.3909
C     -1.2007     0.9792     2.8586
C     -2.0220     1.9110     3.5147
C     -3.2378     2.2618     2.9607
C     -3.6882     1.5870     1.8387
C     -2.9264     0.5428     1.2928
C     -3.5822    -0.3522     0.2743
P     -5.0206    -1.3791     0.9814
C     -5.5622    -0.5935     2.5682
C     -6.8017     0.0568     2.6117
C     -7.2169     0.7028     3.7807
C     -6.4025     0.6994     4.9156
C     -5.1695     0.0452     4.8856
C     -4.7389    -0.5860     3.7081
C     -4.3142    -3.0196     1.4816
C     -4.6276    -3.6238     2.7143
C     -4.0662    -4.8656     3.0467
C     -3.2676    -5.5435     2.1327
C     -3.0210    -4.9876     0.8730
C     -3.5805    -3.7472     0.5439
N     -1.6217     0.3648     1.6948
H      4.1054    -3.5075    -0.3499
H      3.6204    -3.9305     1.3501
H      4.7439    -2.5433     1.0465
H      0.1957    -3.1349     1.4906
H     -0.4144    -5.2023     2.6168
H     -0.3787    -5.3394     5.0910
H      0.2998    -3.3591     6.4310
H      0.9487    -1.2796     5.3109
H      3.1046    -2.1876     3.6735
H      5.4647    -1.7848     4.1748
H      6.5144     0.3705     3.5875
H      5.1657     2.1683     2.5264
H      2.7922     1.8150     2.0647
H      0.7483     1.7527     3.2784
H      0.1384     0.5240     4.4632
H     -1.6888     2.4071     4.4171
H     -3.8556     3.0166     3.4250
H     -4.6748     1.8156     1.4529
H     -3.9969     0.2886    -0.5230
H     -2.8724    -1.0060    -0.2220
H     -7.4415     0.0858     1.7363
H     -8.1797     1.1972     3.8197
H     -6.7343     1.1894     5.8260
H     -4.5306     0.0515     5.7586
H     -3.7659    -1.0608     3.6896
H     -5.2954    -3.1485     3.4181
H     -4.2904    -5.3122     4.0024
H     -2.8217    -6.5003     2.3971
H     -2.4245    -5.5304     0.1506
H     -3.4544    -3.3540    -0.4499
73
{"conf": 33, "E": 131.25, "rms": -1.0, "geom": "OH", "total_charge": 0, "CA_charge": 1, "smiles": "C[C:1]#[6N:2]->[Mn+:3]1(<-[3C-:4]#[O+:5])(<-[4H-:6])(<-[5C-:7]#[O+:8])<-[1P:9]([c:10]2[cH:11][cH:12][cH:13][cH:14][cH:15]2)([c:16]2[cH:17][cH:18][cH:19][cH:20][cH:21]2)[CH2:22][c:23]2[cH:24][cH:25][cH:26][c:27]([CH2:28][P:29]([c:30]3[cH:31][cH:32][cH:33][cH:34][cH:35]3)[c:36]3[cH:37][cH:38][cH:39][cH:40][cH:41]3)[2n:42]->12", "smiles3D": "C([C:1]#[6N:2]->[Mn+:3]1(<-[3C-:4]#[O+:5])(<-[4H-:6])(<-[5C-:7]#[O+:8])<-[1P:9]([c:10]2[c:11]([H:46])[c:12]([H:47])[c:13]([H:48])[c:14]([H:49])[c:15]2[H:50])([c:16]2[c:17]([H:51])[c:18]([H:52])[c:19]([H:53])[c:20]([H:54])[c:21]2[H:55])[C:22]([H:56])([H:57])[c:23]2[c:24]([H:58])[c:25]([H:59])[c:26]([H:60])[c:27]([C:28]([P:29]([c:30]3[c:31]([H:63])[c:32]([H:64])[c:33]([H:65])[c:34]([H:66])[c:35]3[H:67])[c:36]3[c:37]([H:68])[c:38]([H:69])[c:39]([H:70])[c:40]([H:71])[c:41]3[H:72])([H:61])[H:62])[2n:42]->12)([H:43])([H:44])[H:45]", "smiles3Dx": "C([C:1]#[6N:2]->[Mn+:3]1(<-[3C-:4]#[O+:5])(<-[4H-:6])(<-[5C-:7]#[O+:8])<-[1P:9]([c:10]2[c:11]([H:46])[c:12]([H:47])[c:13]([H:48])[c:14]([H:49])[c:15]2[H:50])([c:16]2[c:17]([H:51])[c:18]([H:52])[c:19]([H:53])[c:20]([H:54])[c:21]2[H:55])[C:22]([H:56])([H:57])[c:23]2[c:24]([H:58])[c:25]([H:59])[c:26]([H:60])[c:27]([C:28]([P:29]([c:30]3[c:31]([H:63])[c:32]([H:64])[c:33]([H:65])[c:34]([H:66])[c:35]3[H:67])[c:36]3[c:37]([H:68])[c:38]([H:69])[c:39]([H:70])[c:40]([H:71])[c:41]3[H:72])([H:61])[H:62])[2n:42]->12)([H:43])([H:44])[H:45]", "dummies": []}
C      2.8324     2.0385     3.5662
C      1.9825     1.4469     2.5332
N      1.2849     0.9450     1.6540
Mn     0.0000     0.0000     0.0000
C     -0.4552    -1.7197     1.4401
O     -0.6989    -2.6268     2.1966
H     -1.4735     0.9083     0.6204
C      0.4071     1.7258    -1.4557
O      0.6223     2.6319    -2.2220
P     -1.3425    -1.2534    -1.8197
C     -1.5509    -0.4158    -3.3836
C     -2.8069     0.0908    -3.7581
C     -2.9622     0.7457    -4.9832
C     -1.8652     0.9113    -5.8337
C     -0.6073     0.4376    -5.4528
C     -0.4483    -0.2206    -4.2294
C     -2.9290    -1.9259    -1.3597
C     -3.5468    -2.8944    -2.1659
C     -4.7918    -3.4182    -1.8033
C     -5.4270    -2.9706    -0.6411
C     -4.8177    -1.9993     0.1594
C     -3.5714    -1.4768    -0.1988
C     -0.3001    -2.6731    -2.1357
C      1.1785    -2.3923    -1.8225
C      2.1229    -3.3004    -2.3214
C      3.4724    -3.1139    -2.0668
C      3.8878    -1.9893    -1.3712
C      2.9382    -1.0589    -0.9186
C      3.3971     0.2127    -0.2683
P      4.8810     0.9942    -1.1288
C      6.0324     1.2620     0.2995
C      6.3002     0.2108     1.1911
C      7.1794     0.3983     2.2619
C      7.8173     1.6291     2.4385
C      7.5980     2.6629     1.5258
C      6.7224     2.4770     0.4512
C      4.2019     2.6960    -1.3807
C      4.1871     3.2439    -2.6697
C      3.6544     4.5193    -2.8847
C      3.1303     5.2496    -1.8126
C      3.1422     4.7078    -0.5247
C      3.6780     3.4357    -0.3066
N      1.6002    -1.3297    -1.0464
H      2.6558     3.1335     3.6093
H      3.8982     1.8474     3.3211
H      2.5900     1.5834     4.5489
H     -3.6661    -0.0148    -3.1105
H     -3.9341     1.1276    -5.2712
H     -1.9875     1.4207    -6.7819
H      0.2447     0.5792    -6.1060
H      0.5337    -0.5738    -3.9460
H     -3.0703    -3.2395    -3.0737
H     -5.2689    -4.1619    -2.4290
H     -6.3935    -3.3710    -0.3639
H     -5.3128    -1.6481     1.0560
H     -3.1151    -0.7256     0.4283
H     -0.3996    -2.9629    -3.2028
H     -0.6437    -3.5182    -1.5029
H      1.8065    -4.1654    -2.8936
H      4.1992    -3.8271    -2.4331
H      4.9459    -1.8392    -1.2022
H      2.5777     0.9396    -0.3470
H      3.6146     0.0186     0.8001
H      5.8323    -0.7561     1.0581
H      7.3708    -0.4132     2.9530
H      8.4928     1.7758     3.2720
H      8.1070     3.6105     1.6533
H      6.5840     3.2834    -0.2572
H      4.5846     2.6811    -3.5044
H      3.6434     4.9400    -3.8816
H      2.7172     6.2356    -1.9797
H      2.7355     5.2719     0.3044
H      3.6850     3.0286     0.6960
73
{"conf": 34, "E": 153.34, "rms": -1.0, "geom": "OH", "total_charge": 0, "CA_charge": 1, "smiles": "C[C:1]#[6N:2]->[Mn+:3]1(<-[3C-:4]#[O+:5])(<-[4H-:6])(<-[5C-:7]#[O+:8])<-[1P:9]([c:10]2[cH:11][cH:12][cH:13][cH:14][cH:15]2)([c:16]2[cH:17][cH:18][cH:19][cH:20][cH:21]2)[CH2:22][c:23]2[cH:24][cH:25][cH:26][c:27]([CH2:28][P:29]([c:30]3[cH:31][cH:32][cH:33][cH:34][cH:35]3)[c:36]3[cH:37][cH:38][cH:39][cH:40][cH:41]3)[2n:42]->12", "smiles3D": "C([C:1]#[6N:2]->[Mn+:3]1(<-[3C-:4]#[O+:5])(<-[4H-:6])(<-[5C-:7]#[O+:8])<-[1P:9]([c:10]2[c:11]([H:46])[c:12]([H:47])[c:13]([H:48])[c:14]([H:49])[c:15]2[H:50])([c:16]2[c:17]([H:51])[c:18]([H:52])[c:19]([H:53])[c:20]([H:54])[c:21]2[H:55])[C:22]([H:56])([H:57])[c:23]2[c:24]([H:58])[c:25]([H:59])[c:26]([H:60])[c:27]([C:28]([P:29]([c:30]3[c:31]([H:63])[c:32]([H:64])[c:33]([H:65])[c:34]([H:66])[c:35]3[H:67])[c:36]3[c:37]([H:68])[c:38]([H:69])[c:39]([H:70])[c:40]([H:71])[c:41]3[H:72])([H:61])[H:62])[2n:42]->12)([H:43])([H:44])[H:45]", "smiles3Dx": "C([C:1]#[6N:2]->[Mn+:3]1(<-[3C-:4]#[O+:5])(<-[4H-:6])(<-[5C-:7]#[O+:8])<-[1P:9]([c:10]2[c:11]([H:46])[c:12]([H:47])[c:13]([H:48])[c:14]([H:49])[c:15]2[H:50])([c:16]2[c:17]([H:51])[c:18]([H:52])[c:19]([H:53])[c:20]([H:54])[c:21]2[H:55])[C:22]([H:56])([H:57])[c:23]2[c:24]([H:58])[c:25]([H:59])[c:26]([H:60])[c:27]([C:28]([P:29]([c:30]3[c:31]([H:63])[c:32]([H:64])[c:33]([H:65])[c:34]([H:66])[c:35]3[H:67])[c:36]3[c:37]([H:68])[c:38]([H:69])[c:39]([H:70])[c:40]([H:71])[c:41]3[H:72])([H:61])[H:62])[2n:42]->12)([H:43])([H:44])[H:45]", "dummies": []}
C     -3.9972    -2.6874     1.3071
C     -2.8176    -1.9096     0.9205
N     -1.8330    -1.2459     0.6067
Mn     0.0000     0.0000     0.0000
C      1.2033    -1.9404    -0.0534
O      1.8306    -2.9689    -0.0820
H     -0.3915    -0.2297    -1.7788
C     -1.2028     1.9451    -0.0617
O     -1.8428     2.9660    -0.1223
P      2.1952     1.2969    -0.4430
C      3.1990     0.8038    -1.8317
C      2.6031     0.2076    -2.9491
C      3.3867    -0.1473    -4.0527
C      4.7652     0.0931    -4.0436
C      5.3616     0.6907    -2.9314
C      4.5786     1.0587    -1.8294
C      2.0901     3.0801    -0.5114
C      1.8244     3.7123    -1.7379
C      1.7444     5.1051    -1.8121
C      1.9248     5.8777    -0.6592
C      2.1770     5.2535     0.5689
C      2.2376     3.8602     0.6503
C      3.1387     0.8559     1.0124
C      2.2282     0.6379     2.2316
C      2.8379     0.5686     3.4937
C      2.0749     0.2721     4.6147
C      0.6974     0.1507     4.4916
C      0.0911     0.3526     3.2436
C     -1.4066     0.3831     3.1462
P     -2.2673     1.6786     4.2160
C     -2.3015     3.2631     3.2814
C     -1.1480     3.8029     2.6922
C     -1.2037     5.0499     2.0563
C     -2.4116     5.7503     1.9840
C     -3.5649     5.2095     2.5616
C     -3.5083     3.9750     3.2153
C     -1.3877     2.0571     5.7974
C     -0.1878     2.7979     5.8222
C      0.4399     3.0753     7.0410
C     -0.1383     2.6485     8.2432
C     -1.3375     1.9299     8.2264
C     -1.9576     1.6343     7.0069
N      0.8681     0.4218     2.1187
H     -3.7630    -3.2750     2.2186
H     -4.8482    -2.0057     1.5189
H     -4.2737    -3.3738     0.4797
H      1.5359     0.0279    -2.9764
H      2.9219    -0.5981    -4.9168
H      5.3685    -0.1810    -4.9006
H      6.4278     0.8851    -2.9315
H      5.0512     1.5426    -0.9821
H      1.6677     3.1281    -2.6322
H      1.5471     5.5875    -2.7614
H      1.8828     6.9618    -0.7151
H      2.3123     5.8551     1.4583
H      2.3925     3.4024     1.6203
H      3.6887    -0.0889     0.8056
H      3.8775     1.6545     1.2334
H      3.9096     0.6958     3.5979
H      2.5482     0.1567     5.5816
H      0.1088    -0.0781     5.3669
H     -1.8026    -0.6148     3.4275
H     -1.7141     0.6163     2.1155
H     -0.2131     3.2626     2.7128
H     -0.3176     5.4745     1.6119
H     -2.4536     6.7084     1.4821
H     -4.4992     5.7510     2.5034
H     -4.4036     3.5659     3.6601
H      0.2830     3.1244     4.9076
H      1.3781     3.6108     7.0545
H      0.3489     2.8641     9.1850
H     -1.7820     1.5953     9.1570
H     -2.8886     1.0932     7.0050
73
{"conf": 35, "E": 283.62, "rms": -1.0, "geom": "OH", "total_charge": 0, "CA_charge": 1, "smiles": "C[C:1]#[6N:2]->[Mn+:3]1(<-[3C-:4]#[O+:5])(<-[4H-:6])(<-[5C-:7]#[O+:8])<-[1P:9]([c:10]2[cH:11][cH:12][cH:13][cH:14][cH:15]2)([c:16]2[cH:17][cH:18][cH:19][cH:20][cH:21]2)[CH2:22][c:23]2[cH:24][cH:25][cH:26][c:27]([CH2:28][P:29]([c:30]3[cH:31][cH:32][cH:33][cH:34][cH:35]3)[c:36]3[cH:37][cH:38][cH:39][cH:40][cH:41]3)[2n:42]->12", "smiles3D": "C([C:1]#[6N:2]->[Mn+:3]1(<-[3C-:4]#[O+:5])(<-[4H-:6])(<-[5C-:7]#[O+:8])<-[1P:9]([c:10]2[c:11]([H:46])[c:12]([H:47])[c:13]([H:48])[c:14]([H:49])[c:15]2[H:50])([c:16]2[c:17]([H:51])[c:18]([H:52])[c:19]([H:53])[c:20]([H:54])[c:21]2[H:55])[C:22]([H:56])([H:57])[c:23]2[c:24]([H:58])[c:25]([H:59])[c:26]([H:60])[c:27]([C:28]([P:29]([c:30]3[c:31]([H:63])[c:32]([H:64])[c:33]([H:65])[c:34]([H:66])[c:35]3[H:67])[c:36]3[c:37]([H:68])[c:38]([H:69])[c:39]([H:70])[c:40]([H:71])[c:41]3[H:72])([H:61])[H:62])[2n:42]->12)([H:43])([H:44])[H:45]", "smiles3Dx": "C([C:1]#[6N:2]->[Mn+:3]1(<-[3C-:4]#[O+:5])(<-[4H-:6])(<-[5C-:7]#[O+:8])<-[1P:9]([c:10]2[c:11]([H:46])[c:12]([H:47])[c:13]([H:48])[c:14]([H:49])[c:15]2[H:50])([c:16]2[c:17]([H:51])[c:18]([H:52])[c:19]([H:53])[c:20]([H:54])[c:21]2[H:55])[C:22]([H:56])([H:57])[c:23]2[c:24]([H:58])[c:25]([H:59])[c:26]([H:60])[c:27]([C:28]([P:29]([c:30]3[c:31]([H:63])[c:32]([H:64])[c:33]([H:65])[c:34]([H:66])[c:35]3[H:67])[c:36]3[c:37]([H:68])[c:38]([H:69])[c:39]([H:70])[c:40]([H:71])[c:41]3[H:72])([H:61])[H:62])[2n:42]->12)([H:43])([H:44])[H:45]", "dummies": []}
C     -0.7779     4.2959     1.5033
C     -0.8423     2.8747     1.5784
N     -0.6775     1.7078     1.2693
Mn     0.0000     0.0000     0.0000
C      1.8355     0.0197     1.1588
O      2.9107     0.0932     1.6967
H     -0.5582    -1.3275     1.0636
C     -1.9409     0.0142    -0.9735
O     -2.9554     0.0486    -1.5449
P      1.2074    -1.2272    -1.8768
C      0.3631    -1.1888    -3.4659
C      1.0037    -0.7713    -4.6490
C      0.2792    -0.7171    -5.8306
C     -1.1177    -0.8349    -5.8102
C     -1.7723    -1.1768    -4.6111
C     -1.0175    -1.4603    -3.4739
C      1.5047    -2.9152    -1.4273
C      2.6807    -3.5830    -1.7717
C      2.8269    -4.9152    -1.3557
C      1.8705    -5.5296    -0.5427
C      0.7294    -4.8086    -0.1480
C      0.5132    -3.5306    -0.6577
C      2.7012    -0.2008    -1.9130
C      2.2580     1.2440    -1.6941
C      3.1664     2.3072    -1.6716
C      2.6381     3.5838    -1.6991
C      1.2719     3.8124    -1.7628
C      0.3952     2.7209    -1.6631
C     -1.0366     2.7690    -2.2007
P     -1.3553     4.2216    -3.2743
C     -0.5165     3.9265    -4.8872
C      0.6527     4.6478    -5.1466
C      1.5822     4.1421    -6.0875
C      1.2853     2.9810    -6.7827
C      0.0495     2.3649    -6.6396
C     -0.8678     2.8450    -5.6786
C     -3.1039     4.7723    -3.3953
C     -3.4539     5.8325    -2.5696
C     -4.5342     6.6703    -2.9667
C     -5.2157     6.3780    -4.1320
C     -4.9867     5.2144    -4.8369
C     -3.9013     4.3730    -4.4594
N      0.9351     1.4808    -1.4808
H     -0.3617     4.7363     2.3904
H     -0.0727     4.4803     0.6714
H     -1.7401     4.6887     1.2249
H      2.0509    -0.5577    -4.6511
H      0.7685    -0.4616    -6.7282
H     -1.7022    -0.6378    -6.6829
H     -2.8256    -1.2832    -4.5895
H     -1.5125    -1.8843    -2.6029
H      3.4236    -3.0670    -2.3626
H      3.6699    -5.4639    -1.7347
H      1.9941    -6.5266    -0.2386
H      0.0257    -5.2468     0.4996
H     -0.4233    -3.0282    -0.4332
H      3.3706    -0.5164    -1.1060
H      3.1767    -0.3165    -2.8807
H      4.2475     2.1200    -1.6842
H      3.2867     4.4189    -1.6274
H      0.8760     4.7731    -1.9709
H     -1.7692     2.7187    -1.3673
H     -1.1933     1.8457    -2.8626
H      0.9091     5.5226    -4.5818
H      2.5476     4.6142    -6.1885
H      2.0381     2.5392    -7.4493
H     -0.2159     1.5415    -7.2577
H     -1.7687     2.2874    -5.5102
H     -2.8528     6.1005    -1.7050
H     -4.7252     7.5527    -2.4047
H     -5.9711     7.0766    -4.4774
H     -5.5411     4.9713    -5.7028
H     -3.6717     3.4991    -5.0379
73
{"conf": 36, "E": 251.59, "rms": -1.0, "geom": "OH", "total_charge": 0, "CA_charge": 1, "smiles": "C[C:1]#[6N:2]->[Mn+:3]1(<-[3C-:4]#[O+:5])(<-[4H-:6])(<-[5C-:7]#[O+:8])<-[1P:9]([c:10]2[cH:11][cH:12][cH:13][cH:14][cH:15]2)([c:16]2[cH:17][cH:18][cH:19][cH:20][cH:21]2)[CH2:22][c:23]2[cH:24][cH:25][cH:26][c:27]([CH2:28][P:29]([c:30]3[cH:31][cH:32][cH:33][cH:34][cH:35]3)[c:36]3[cH:37][cH:38][cH:39][cH:40][cH:41]3)[2n:42]->12", "smiles3D": "C([C:1]#[6N:2]->[Mn+:3]1(<-[3C-:4]#[O+:5])(<-[4H-:6])(<-[5C-:7]#[O+:8])<-[1P:9]([c:10]2[c:11]([H:46])[c:12]([H:47])[c:13]([H:48])[c:14]([H:49])[c:15]2[H:50])([c:16]2[c:17]([H:51])[c:18]([H:52])[c:19]([H:53])[c:20]([H:54])[c:21]2[H:55])[C:22]([H:56])([H:57])[c:23]2[c:24]([H:58])[c:25]([H:59])[c:26]([H:60])[c:27]([C:28]([P:29]([c:30]3[c:31]([H:63])[c:32]([H:64])[c:33]([H:65])[c:34]([H:66])[c:35]3[H:67])[c:36]3[c:37]([H:68])[c:38]([H:69])[c:39]([H:70])[c:40]([H:71])[c:41]3[H:72])([H:61])[H:62])[2n:42]->12)([H:43])([H:44])[H:45]", "smiles3Dx": "C([C:1]#[6N:2]->[Mn+:3]1(<-[3C-:4]#[O+:5])(<-[4H-:6])(<-[5C-:7]#[O+:8])<-[1P:9]([c:10]2[c:11]([H:46])[c:12]([H:47])[c:13]([H:48])[c:14]([H:49])[c:15]2[H:50])([c:16]2[c:17]([H:51])[c:18]([H:52])[c:19]([H:53])[c:20]([H:54])[c:21]2[H:55])[C:22]([H:56])([H:57])[c:23]2[c:24]([H:58])[c:25]([H:59])[c:26]([H:60])[c:27]([C:28]([P:29]([c:30]3[c:31]([H:63])[c:32]([H:64])[c:33]([H:65])[c:34]([H:66])[c:35]3[H:67])[c:36]3[c:37]([H:68])[c:38]([H:69])[c:39]([H:70])[c:40]([H:71])[c:41]3[H:72])([H:61])[H:62])[2n:42]->12)([H:43])([H:44])[H:45]", "dummies": []}
C      1.3571     1.5191    -4.2139
C      0.6553     1.4616    -2.9943
N      0.1933     1.0666    -1.9308
Mn     0.0000     0.0000     0.0000
C     -1.0335     1.6522     1.0051
O     -1.6257     2.4856     1.5810
H     -1.5642    -0.6453    -0.5619
C      1.1061    -1.5936    -0.9192
O      1.7309    -2.4838    -1.3768
P     -0.0006    -1.3554     2.1251
C     -1.0857    -0.7377     3.3840
C     -2.4226    -1.2529     3.4428
C     -3.2295    -0.8297     4.5209
C     -2.8246     0.1504     5.4082
C     -1.5587     0.7450     5.2233
C     -0.7376     0.3539     4.1710
C     -0.3161    -3.1044     1.9157
C     -1.1802    -3.4901     0.8723
C     -1.3808    -4.8463     0.6124
C     -0.7845    -5.8344     1.3969
C      0.0581    -5.4713     2.4454
C      0.3580    -4.0880     2.6933
C      1.6714    -1.0777     2.6353
C      2.1001     0.3511     2.1975
C      2.6189     1.2843     3.0716
C      3.0183     2.4970     2.5196
C      2.9877     2.7442     1.1631
C      2.6407     1.7113     0.3098
C      3.3351     1.5466    -1.0489
P      5.2348     1.6226    -0.9673
C      5.8819     1.9364     0.7460
C      5.6792     1.0250     1.7841
C      6.4068     1.1661     2.9760
C      7.2761     2.2524     3.1412
C      7.4237     3.1983     2.1148
C      6.6940     3.0597     0.9228
C      5.9151    -0.0097    -1.5505
C      5.6577    -0.4081    -2.8635
C      5.9580    -1.7165    -3.2579
C      6.4869    -2.6138    -2.3284
C      6.8883    -2.1649    -1.0768
C      6.6556    -0.8437    -0.7022
N      2.1011     0.5673     0.8733
H      2.1842     0.7546    -4.1146
H      0.7992     1.3094    -5.1653
H      1.8843     2.4868    -4.2676
H     -2.7825    -1.9076     2.6957
H     -4.2091    -1.2850     4.6196
H     -3.3892     0.3550     6.2850
H     -1.2942     1.5891     5.8403
H      0.1371     0.9409     3.9482
H     -1.7174    -2.7702     0.3176
H     -2.0315    -5.1540    -0.1905
H     -0.9641    -6.8609     1.2040
H      0.5393    -6.2264     3.0715
H      1.0287    -3.7954     3.4526
H      1.7247    -1.1432     3.7237
H      2.3591    -1.8570     2.1682
H      2.7126     1.0056     4.1067
H      3.2834     3.2592     3.2178
H      3.4493     3.6926     0.7738
H      3.0795     0.4591    -1.3980
H      2.9337     2.2858    -1.7655
H      5.1003     0.1369     1.6360
H      6.2308     0.5067     3.8065
H      7.7790     2.4255     4.0883
H      8.0889     4.0345     2.2417
H      6.8665     3.7504     0.1255
H      5.2356     0.2871    -3.5916
H      5.7223    -2.0647    -4.2408
H      6.6174    -3.6553    -2.5876
H      7.3323    -2.8514    -0.3770
H      7.0442    -0.4899     0.2288
73
{"conf": 37, "E": 965.58, "rms": -1.0, "geom": "OH", "total_charge": 0, "CA_charge": 1, "smiles": "C[C:1]#[6N:2]->[Mn+:3]1(<-[3C-:4]#[O+:5])(<-[4H-:6])(<-[5C-:7]#[O+:8])<-[1P:9]([c:10]2[cH:11][cH:12][cH:13][cH:14][cH:15]2)([c:16]2[cH:17][cH:18][cH:19][cH:20][cH:21]2)[CH2:22][c:23]2[cH:24][cH:25][cH:26][c:27]([CH2:28][P:29]([c:30]3[cH:31][cH:32][cH:33][cH:34][cH:35]3)[c:36]3[cH:37][cH:38][cH:39][cH:40][cH:41]3)[2n:42]->12", "smiles3D": "C([C:1]#[6N:2]->[Mn+:3]1(<-[3C-:4]#[O+:5])(<-[4H-:6])(<-[5C-:7]#[O+:8])<-[1P:9]([c:10]2[c:11]([H:46])[c:12]([H:47])[c:13]([H:48])[c:14]([H:49])[c:15]2[H:50])([c:16]2[c:17]([H:51])[c:18]([H:52])[c:19]([H:53])[c:20]([H:54])[c:21]2[H:55])[C:22]([H:56])([H:57])[c:23]2[c:24]([H:58])[c:25]([H:59])[c:26]([H:60])[c:27]([C:28]([P:29]([c:30]3[c:31]([H:63])[c:32]([H:64])[c:33]([H:65])[c:34]([H:66])[c:35]3[H:67])[c:36]3[c:37]([H:68])[c:38]([H:69])[c:39]([H:70])[c:40]([H:71])[c:41]3[H:72])([H:61])[H:62])[2n:42]->12)([H:43])([H:44])[H:45]", "smiles3Dx": "C([C:1]#[6N:2]->[Mn+:3]1(<-[3C-:4]#[O+:5])(<-[4H-:6])(<-[5C-:7]#[O+:8])<-[1P:9]([c:10]2[c:11]([H:46])[c:12]([H:47])[c:13]([H:48])[c:14]([H:49])[c:15]2[H:50])([c:16]2[c:17]([H:51])[c:18]([H:52])[c:19]([H:53])[c:20]([H:54])[c:21]2[H:55])[C:22]([H:56])([H:57])[c:23]2[c:24]([H:58])[c:25]([H:59])[c:26]([H:60])[c:27]([C:28]([P:29]([c:30]3[c:31]([H:63])[c:32]([H:64])[c:33]([H:65])[c:34]([H:66])[c:35]3[H:67])[c:36]3[c:37]([H:68])[c:38]([H:69])[c:39]([H:70])[c:40]([H:71])[c:41]3[H:72])([H:61])[H:62])[2n:42]->12)([H:43])([H:44])[H:45]", "dummies": []}
C      5.0250    -0.1283    -0.4141
C      3.5532    -0.1460    -0.6024
N      2.3109    -0.0998    -0.6267
Mn     0.0000     0.0000     0.0000
C     -1.2444    -0.0558    -1.9693
O     -1.8872    -0.1163    -2.9944
H     -0.2312    -1.8764    -0.2352
C      0.7609    -1.1992     1.8853
O      1.2120    -1.7442     2.9058
P     -1.4460     0.4918     1.8693
C      0.3218     1.2474     1.5199
C      1.4137     1.5048     2.4064
C      2.3996     2.4530     1.9679
C      2.2914     3.1613     0.7054
C      1.5514     2.5534    -0.2627
C      0.7007     1.5555     0.0956
C     -1.7743     0.1266     3.5844
C     -0.8692     0.3346     4.5974
C     -1.2562     0.5381     5.9311
C     -2.6267     0.5368     6.2473
C     -3.5610     0.2184     5.2852
C     -3.1470    -0.0768     3.9577
C     -2.9648     0.9102     0.9403
C     -2.6370     2.1986     0.4372
C     -3.4858     3.0918    -0.3017
C     -2.9348     4.4409    -0.2654
C     -1.9143     4.7576     0.7324
C     -1.1294     3.6495     1.1778
C     -1.0082     3.5259     2.8199
P     -0.7068     4.7186     4.3251
C      0.1285     6.3635     4.0967
C      1.2367     6.7925     4.8916
C      1.6599     8.1096     4.8602
C      1.0085     9.0510     4.0638
C     -0.0748     8.6342     3.2694
C     -0.5162     7.3283     3.3217
C      0.4448     3.7809     5.5098
C      0.1556     3.4168     6.8517
C      1.0928     2.6347     7.5923
C      2.2918     2.2436     6.9925
C      2.5929     2.6448     5.6991
C      1.6969     3.4662     4.9958
N     -1.3759     2.4705     0.5064
H      5.5158     0.7297    -0.8983
H      5.5581    -1.1021    -0.6787
H      5.2221     0.0052     0.6820
H      1.6486     1.0221     3.3583
H      3.2095     2.7593     2.6599
H      2.9248     4.0261     0.5330
H      1.4167     3.0847    -1.1642
H      0.1404     1.2346    -0.7175
H      0.1322     0.3794     4.4164
H     -0.5303     0.7344     6.6941
H     -2.9333     0.7787     7.2700
H     -4.6073     0.2190     5.5590
H     -3.9008    -0.3283     3.2578
H     -3.1551     0.2347     0.1484
H     -3.8433     1.0313     1.6263
H     -4.3002     2.7645    -0.9333
H     -3.3834     5.2032    -0.9367
H     -1.7738     5.7871     0.9818
H     -1.9875     3.1097     3.0861
H     -0.4200     2.7241     3.1445
H      1.7520     6.0959     5.5443
H      2.5126     8.4247     5.4738
H      1.3165    10.0741     4.0638
H     -0.5741     9.3554     2.6307
H     -1.4091     7.0504     2.7758
H     -0.7790     3.6719     7.3289
H      0.8871     2.3278     8.5993
H      2.9889     1.6157     7.5231
H      3.5146     2.3542     5.2301
H      1.9613     3.8640     4.0473
73
{"conf": 38, "E": 131.86, "rms": -1.0, "geom": "OH", "total_charge": 0, "CA_charge": 1, "smiles": "C[C:1]#[6N:2]->[Mn+:3]1(<-[3C-:4]#[O+:5])(<-[4H-:6])(<-[5C-:7]#[O+:8])<-[1P:9]([c:10]2[cH:11][cH:12][cH:13][cH:14][cH:15]2)([c:16]2[cH:17][cH:18][cH:19][cH:20][cH:21]2)[CH2:22][c:23]2[cH:24][cH:25][cH:26][c:27]([CH2:28][P:29]([c:30]3[cH:31][cH:32][cH:33][cH:34][cH:35]3)[c:36]3[cH:37][cH:38][cH:39][cH:40][cH:41]3)[2n:42]->12", "smiles3D": "C([C:1]#[6N:2]->[Mn+:3]1(<-[3C-:4]#[O+:5])(<-[4H-:6])(<-[5C-:7]#[O+:8])<-[1P:9]([c:10]2[c:11]([H:46])[c:12]([H:47])[c:13]([H:48])[c:14]([H:49])[c:15]2[H:50])([c:16]2[c:17]([H:51])[c:18]([H:52])[c:19]([H:53])[c:20]([H:54])[c:21]2[H:55])[C:22]([H:56])([H:57])[c:23]2[c:24]([H:58])[c:25]([H:59])[c:26]([H:60])[c:27]([C:28]([P:29]([c:30]3[c:31]([H:63])[c:32]([H:64])[c:33]([H:65])[c:34]([H:66])[c:35]3[H:67])[c:36]3[c:37]([H:68])[c:38]([H:69])[c:39]([H:70])[c:40]([H:71])[c:41]3[H:72])([H:61])[H:62])[2n:42]->12)([H:43])([H:44])[H:45]", "smiles3Dx": "C([C:1]#[6N:2]->[Mn+:3]1(<-[3C-:4]#[O+:5])(<-[4H-:6])(<-[5C-:7]#[O+:8])<-[1P:9]([c:10]2[c:11]([H:46])[c:12]([H:47])[c:13]([H:48])[c:14]([H:49])[c:15]2[H:50])([c:16]2[c:17]([H:51])[c:18]([H:52])[c:19]([H:53])[c:20]([H:54])[c:21]2[H:55])[C:22]([H:56])([H:57])[c:23]2[c:24]([H:58])[c:25]([H:59])[c:26]([H:60])[c:27]([C:28]([P:29]([c:30]3[c:31]([H:63])[c:32]([H:64])[c:33]([H:65])[c:34]([H:66])[c:35]3[H:67])[c:36]3[c:37]([H:68])[c:38]([H:69])[c:39]([H:70])[c:40]([H:71])[c:41]3[H:72])([H:61])[H:62])[2n:42]->12)([H:43])([H:44])[H:45]", "dummies": []}
C     -2.7618     1.1625    -3.9821
C     -1.9793     0.7922    -2.8034
N     -1.3097     0.4908    -1.8178
Mn     0.0000     0.0000     0.0000
C      1.1895    -1.5174    -1.2340
O      1.8205    -2.3134    -1.8838
H      1.1460     1.3230    -0.5634
C     -1.1642     1.5323     1.2386
O     -1.7764     2.3386     1.8936
P      1.5067    -0.5094     2.0364
C      2.8919    -1.6015     1.7558
C      4.1997    -1.0915     1.7109
C      5.2790    -1.9473     1.4707
C      5.0587    -3.3113     1.2593
C      3.7580    -3.8211     1.2826
C      2.6762    -2.9699     1.5248
C      2.0997     0.8627     3.0096
C      2.5776     0.6489     4.3122
C      3.0219     1.7277     5.0831
C      2.9958     3.0215     4.5562
C      2.5349     3.2364     3.2527
C      2.0857     2.1596     2.4803
C      0.3781    -1.3855     3.1042
C     -0.6838    -2.1540     2.3108
C     -1.2631    -3.2594     2.9514
C     -2.3355    -3.9167     2.3834
C     -2.8475    -3.4619     1.1861
C     -2.2599    -2.3662     0.5310
C     -2.8408    -1.9460    -0.7825
P     -1.8395    -2.6336    -2.2129
C     -1.8549    -4.4261    -1.7657
C     -3.0459    -5.1697    -1.7858
C     -3.0504    -6.5013    -1.3582
C     -1.8690    -7.0952    -0.9061
C     -0.6805    -6.3591    -0.8855
C     -0.6742    -5.0268    -1.3092
C     -3.0220    -2.6460    -3.6387
C     -4.1820    -1.8532    -3.6498
C     -5.0521    -1.8945    -4.7438
C     -4.7680    -2.7185    -5.8359
C     -3.6080    -3.4964    -5.8396
C     -2.7344    -3.4553    -4.7487
N     -1.1738    -1.7281     1.0858
H     -3.8275     1.2813    -3.6974
H     -2.3794     2.1190    -4.3932
H     -2.6697     0.3702    -4.7537
H      4.3901    -0.0364     1.8595
H      6.2864    -1.5519     1.4448
H      5.8955    -3.9722     1.0727
H      3.5868    -4.8756     1.1106
H      1.6765    -3.3813     1.5225
H      2.6058    -0.3488     4.7304
H      3.3855     1.5603     6.0890
H      3.3409     3.8558     5.1539
H      2.5210     4.2384     2.8438
H      1.7284     2.3417     1.4765
H      0.9568    -2.0927     3.7362
H     -0.1327    -0.6542     3.7642
H     -0.8952    -3.5950     3.9135
H     -2.7841    -4.7661     2.8827
H     -3.7008    -3.9750     0.7601
H     -2.9614    -0.8536    -0.8014
H     -3.8732    -2.3457    -0.8691
H     -3.9751    -4.7158    -2.1036
H     -3.9718    -7.0691    -1.3673
H     -1.8757    -8.1236    -0.5666
H      0.2323    -6.8171    -0.5272
H      0.2462    -4.4600    -1.2656
H     -4.4225    -1.1984    -2.8253
H     -5.9495    -1.2907    -4.7421
H     -5.4464    -2.7536    -6.6788
H     -3.3889    -4.1368    -6.6851
H     -1.8381    -4.0622    -4.7632
73
{"conf": 39, "E": 158.33, "rms": -1.0, "geom": "OH", "total_charge": 0, "CA_charge": 1, "smiles": "C[C:1]#[6N:2]->[Mn+:3]1(<-[3C-:4]#[O+:5])(<-[4H-:6])(<-[5C-:7]#[O+:8])<-[1P:9]([c:10]2[cH:11][cH:12][cH:13][cH:14][cH:15]2)([c:16]2[cH:17][cH:18][cH:19][cH:20][cH:21]2)[CH2:22][c:23]2[cH:24][cH:25][cH:26][c:27]([CH2:28][P:29]([c:30]3[cH:31][cH:32][cH:33][cH:34][cH:35]3)[c:36]3[cH:37][cH:38][cH:39][cH:40][cH:41]3)[2n:42]->12", "smiles3D": "C([C:1]#[6N:2]->[Mn+:3]1(<-[3C-:4]#[O+:5])(<-[4H-:6])(<-[5C-:7]#[O+:8])<-[1P:9]([c:10]2[c:11]([H:46])[c:12]([H:47])[c:13]([H:48])[c:14]([H:49])[c:15]2[H:50])([c:16]2[c:17]([H:51])[c:18]([H:52])[c:19]([H:53])[c:20]([H:54])[c:21]2[H:55])[C:22]([H:56])([H:57])[c:23]2[c:24]([H:58])[c:25]([H:59])[c:26]([H:60])[c:27]([C:28]([P:29]([c:30]3[c:31]([H:63])[c:32]([H:64])[c:33]([H:65])[c:34]([H:66])[c:35]3[H:67])[c:36]3[c:37]([H:68])[c:38]([H:69])[c:39]([H:70])[c:40]([H:71])[c:41]3[H:72])([H:61])[H:62])[2n:42]->12)([H:43])([H:44])[H:45]", "smiles3Dx": "C([C:1]#[6N:2]->[Mn+:3]1(<-[3C-:4]#[O+:5])(<-[4H-:6])(<-[5C-:7]#[O+:8])<-[1P:9]([c:10]2[c:11]([H:46])[c:12]([H:47])[c:13]([H:48])[c:14]([H:49])[c:15]2[H:50])([c:16]2[c:17]([H:51])[c:18]([H:52])[c:19]([H:53])[c:20]([H:54])[c:21]2[H:55])[C:22]([H:56])([H:57])[c:23]2[c:24]([H:58])[c:25]([H:59])[c:26]([H:60])[c:27]([C:28]([P:29]([c:30]3[c:31]([H:63])[c:32]([H:64])[c:33]([H:65])[c:34]([H:66])[c:35]3[H:67])[c:36]3[c:37]([H:68])[c:38]([H:69])[c:39]([H:70])[c:40]([H:71])[c:41]3[H:72])([H:61])[H:62])[2n:42]->12)([H:43])([H:44])[H:45]", "dummies": []}
C     -3.6890     2.0728    -2.6291
C     -2.5955     1.4719    -1.8620
N     -1.6819     0.9614    -1.2178
Mn     0.0000     0.0000     0.0000
C      0.9576     2.0343     0.3990
O      1.4497     3.0970     0.6670
H     -0.9094     0.2125     1.5828
C     -1.0203    -2.0274    -0.2386
O     -1.5461    -3.1032    -0.3670
P      2.0981    -1.0878     1.0539
C      3.5448    -0.0242     1.0572
C      4.5682    -0.1763     0.1041
C      5.6267     0.7346     0.0523
C      5.6576     1.8228     0.9282
C      4.6433     1.9867     1.8724
C      3.5905     1.0682     1.9407
C      1.9930    -1.9157     2.6338
C      0.8406    -2.6441     2.9716
C      0.7546    -3.2958     4.2064
C      1.8115    -3.2074     5.1221
C      2.9611    -2.4869     4.7960
C      3.0623    -1.8500     3.5533
C      2.3609    -2.3470    -0.1813
C      2.1414    -1.7479    -1.5771
C      2.7529    -2.3761    -2.6695
C      2.6331    -1.8207    -3.9307
C      1.9606    -0.6138    -4.0968
C      1.3708     0.0163    -2.9908
C      0.8433     1.4286    -3.1440
P      2.1517     2.4934    -3.9952
C      3.0070     3.4765    -2.6954
C      4.4061     3.4432    -2.6434
C      5.0930     4.2097    -1.6987
C      4.3838     5.0164    -0.8035
C      2.9882     5.0603    -0.8574
C      2.2993     4.2768    -1.7890
C      1.2393     3.6580    -5.1104
C      0.9743     4.9990    -4.7660
C      0.3274     5.8484    -5.6708
C     -0.0467     5.3744    -6.9314
C      0.2248     4.0488    -7.2873
C      0.8594     3.1976    -6.3800
N      1.3677    -0.6193    -1.7762
H     -3.5357     3.1771    -2.6811
H     -3.6962     1.6532    -3.6557
H     -4.6540     1.8551    -2.1323
H      4.5642    -0.9757    -0.6233
H      6.4089     0.6167    -0.6894
H      6.4651     2.5359     0.8701
H      4.6642     2.8398     2.5411
H      2.7965     1.2262     2.6682
H      0.0106    -2.7068     2.2834
H     -0.1352    -3.8558     4.4622
H      1.7426    -3.6995     6.0838
H      3.7802    -2.4200     5.5031
H      3.9705    -1.3176     3.3113
H      1.6300    -3.1699    -0.0207
H      3.3875    -2.7540    -0.0861
H      3.3188    -3.2913    -2.5380
H      3.0939    -2.3106    -4.7822
H      1.9231    -0.1613    -5.0870
H      0.5787     1.8755    -2.1699
H     -0.0653     1.4038    -3.7809
H      4.9630     2.8352    -3.3471
H      6.1745     4.1758    -1.6565
H      4.9160     5.6123    -0.0677
H      2.4374     5.6865    -0.1678
H      1.2157     4.2958    -1.8076
H      1.2732     5.4082    -3.8174
H      0.1293     6.8737    -5.3943
H     -0.5312     6.0385    -7.6359
H     -0.0560     3.6846    -8.2676
H      1.0760     2.1743    -6.6708
