# Supplementary material for: MACE: Automated Assessment of Stereochemistry of Transition Metal Complexes and Its Applications in Computational Catalysis
Source: J Chem Theory Comput. 2024 Feb 16;20(5):2313–20. doi: 10.1021/acs.jctc.3c01313 (PMC10938507; doi:10.1021/acs.jctc.3c01313)
Supplement: Supplementary file 3 — ct3c01313_si_003.zip [file ct3c01313_si_003.zip › structures/screening/mace_MeCN/Mn_PNpyP_Ph_bi_4.xyz]

73
{"conf": 0, "E": 133.51, "rms": -1.0, "geom": "OH", "total_charge": 0, "CA_charge": 1, "smiles": "C[C:1]#[5N:2]->[Mn+:3]1(<-[3C-:4]#[O+:5])(<-[4H-:6])(<-[6C-:7]#[O+:8])<-[1P:9]([c:10]2[cH:11][cH:12][cH:13][cH:14][cH:15]2)([c:16]2[cH:17][cH:18][cH:19][cH:20][cH:21]2)[CH2:22][c:23]2[cH:24][cH:25][cH:26][c:27]([CH2:28][P:29]([c:30]3[cH:31][cH:32][cH:33][cH:34][cH:35]3)[c:36]3[cH:37][cH:38][cH:39][cH:40][cH:41]3)[2n:42]->12", "smiles3D": "C([C:1]#[5N:2]->[Mn+:3]1(<-[3C-:4]#[O+:5])(<-[4H-:6])(<-[6C-:7]#[O+:8])<-[1P:9]([c:10]2[c:11]([H:46])[c:12]([H:47])[c:13]([H:48])[c:14]([H:49])[c:15]2[H:50])([c:16]2[c:17]([H:51])[c:18]([H:52])[c:19]([H:53])[c:20]([H:54])[c:21]2[H:55])[C:22]([H:56])([H:57])[c:23]2[c:24]([H:58])[c:25]([H:59])[c:26]([H:60])[c:27]([C:28]([P:29]([c:30]3[c:31]([H:63])[c:32]([H:64])[c:33]([H:65])[c:34]([H:66])[c:35]3[H:67])[c:36]3[c:37]([H:68])[c:38]([H:69])[c:39]([H:70])[c:40]([H:71])[c:41]3[H:72])([H:61])[H:62])[2n:42]->12)([H:43])([H:44])[H:45]", "smiles3Dx": "C([C:1]#[5N:2]->[Mn+:3]1(<-[3C-:4]#[O+:5])(<-[4H-:6])(<-[6C-:7]#[O+:8])<-[1P:9]([c:10]2[c:11]([H:46])[c:12]([H:47])[c:13]([H:48])[c:14]([H:49])[c:15]2[H:50])([c:16]2[c:17]([H:51])[c:18]([H:52])[c:19]([H:53])[c:20]([H:54])[c:21]2[H:55])[C:22]([H:56])([H:57])[c:23]2[c:24]([H:58])[c:25]([H:59])[c:26]([H:60])[c:27]([C:28]([P:29]([c:30]3[c:31]([H:63])[c:32]([H:64])[c:33]([H:65])[c:34]([H:66])[c:35]3[H:67])[c:36]3[c:37]([H:68])[c:38]([H:69])[c:39]([H:70])[c:40]([H:71])[c:41]3[H:72])([H:61])[H:62])[2n:42]->12)([H:43])([H:44])[H:45]", "dummies": []}
C     -0.4398     4.9585    -0.1379
C     -0.2980     3.5036    -0.1060
N     -0.1860     2.2809    -0.0742
Mn     0.0000     0.0000     0.0000
C      0.1846    -2.2787     0.1165
O      0.2823    -3.4789     0.1792
H      1.6458     0.1785     0.8008
C      1.0354    -0.1033    -2.0439
O      1.6024    -0.1611    -3.1064
P     -1.2363    -0.0425     2.2639
C     -0.5122    -0.9551     3.6133
C      0.7923    -1.4552     3.5064
C      1.3576    -2.1704     4.5669
C      0.6232    -2.3871     5.7367
C     -0.6793    -1.8912     5.8464
C     -1.2484    -1.1779     4.7870
C     -1.7556     1.5413     2.9064
C     -1.0331     2.1517     3.9447
C     -1.3995     3.4201     4.4051
C     -2.4772     4.0926     3.8236
C     -3.1890     3.4987     2.7779
C     -2.8276     2.2296     2.3148
C     -2.7135    -0.9459     1.8235
C     -3.1267    -0.6839     0.3676
C     -4.4673    -0.9202     0.0327
C     -4.9380    -0.5986    -1.2278
C     -4.0806    -0.0135    -2.1424
C     -2.7290     0.1856    -1.8174
C     -1.8747     0.9559    -2.7794
P     -1.4338    -0.0983    -4.2694
C     -0.2860     0.9454    -5.2778
C      0.4138     0.3370    -6.3291
C      1.2807     1.0869    -7.1291
C      1.4483     2.4529    -6.8890
C      0.7478     3.0701    -5.8491
C     -0.1190     2.3224    -5.0460
C     -2.9530     0.0170    -5.3072
C     -3.6404    -1.1576    -5.6404
C     -4.8007    -1.0965    -6.4186
C     -5.2795     0.1385    -6.8657
C     -4.6008     1.3139    -6.5315
C     -3.4407     1.2559    -5.7533
N     -2.2469    -0.2275    -0.5988
H      0.3286     5.4182     0.5167
H     -1.4503     5.2371     0.2262
H     -0.3074     5.3209    -1.1781
H      1.3726    -1.2951     2.6091
H      2.3651    -2.5572     4.4818
H      1.0630    -2.9394     6.5571
H     -1.2476    -2.0593     6.7520
H     -2.2574    -0.7970     4.8831
H     -0.1798     1.6580     4.3911
H     -0.8418     3.8858     5.2069
H     -2.7550     5.0774     4.1769
H     -4.0148     4.0268     2.3188
H     -3.3759     1.8018     1.4880
H     -2.5236    -2.0323     1.9515
H     -3.5377    -0.6438     2.5051
H     -5.1552    -1.3216     0.7662
H     -5.9801    -0.7526    -1.4773
H     -4.4811     0.3195    -3.0901
H     -2.4367     1.8530    -3.1132
H     -0.9709     1.3348    -2.2836
H      0.2868    -0.7198    -6.5287
H      1.8221     0.6089    -7.9357
H      2.1189     3.0333    -7.5093
H      0.8755     4.1293    -5.6661
H     -0.6515     2.8278    -4.2546
H     -3.2787    -2.1182    -5.2952
H     -5.3280    -2.0061    -6.6755
H     -6.1770     0.1852    -7.4689
H     -4.9742     2.2704    -6.8750
H     -2.9312     2.1747    -5.4976
73
{"conf": 1, "E": 155.44, "rms": -1.0, "geom": "OH", "total_charge": 0, "CA_charge": 1, "smiles": "C[C:1]#[5N:2]->[Mn+:3]1(<-[3C-:4]#[O+:5])(<-[4H-:6])(<-[6C-:7]#[O+:8])<-[1P:9]([c:10]2[cH:11][cH:12][cH:13][cH:14][cH:15]2)([c:16]2[cH:17][cH:18][cH:19][cH:20][cH:21]2)[CH2:22][c:23]2[cH:24][cH:25][cH:26][c:27]([CH2:28][P:29]([c:30]3[cH:31][cH:32][cH:33][cH:34][cH:35]3)[c:36]3[cH:37][cH:38][cH:39][cH:40][cH:41]3)[2n:42]->12", "smiles3D": "C([C:1]#[5N:2]->[Mn+:3]1(<-[3C-:4]#[O+:5])(<-[4H-:6])(<-[6C-:7]#[O+:8])<-[1P:9]([c:10]2[c:11]([H:46])[c:12]([H:47])[c:13]([H:48])[c:14]([H:49])[c:15]2[H:50])([c:16]2[c:17]([H:51])[c:18]([H:52])[c:19]([H:53])[c:20]([H:54])[c:21]2[H:55])[C:22]([H:56])([H:57])[c:23]2[c:24]([H:58])[c:25]([H:59])[c:26]([H:60])[c:27]([C:28]([P:29]([c:30]3[c:31]([H:63])[c:32]([H:64])[c:33]([H:65])[c:34]([H:66])[c:35]3[H:67])[c:36]3[c:37]([H:68])[c:38]([H:69])[c:39]([H:70])[c:40]([H:71])[c:41]3[H:72])([H:61])[H:62])[2n:42]->12)([H:43])([H:44])[H:45]", "smiles3Dx": "C([C:1]#[5N:2]->[Mn+:3]1(<-[3C-:4]#[O+:5])(<-[4H-:6])(<-[6C-:7]#[O+:8])<-[1P:9]([c:10]2[c:11]([H:46])[c:12]([H:47])[c:13]([H:48])[c:14]([H:49])[c:15]2[H:50])([c:16]2[c:17]([H:51])[c:18]([H:52])[c:19]([H:53])[c:20]([H:54])[c:21]2[H:55])[C:22]([H:56])([H:57])[c:23]2[c:24]([H:58])[c:25]([H:59])[c:26]([H:60])[c:27]([C:28]([P:29]([c:30]3[c:31]([H:63])[c:32]([H:64])[c:33]([H:65])[c:34]([H:66])[c:35]3[H:67])[c:36]3[c:37]([H:68])[c:38]([H:69])[c:39]([H:70])[c:40]([H:71])[c:41]3[H:72])([H:61])[H:62])[2n:42]->12)([H:43])([H:44])[H:45]", "dummies": []}
C      1.2663    -2.3771    -4.1825
C      0.9585    -1.7368    -2.9055
N      0.6658    -1.1662    -1.8568
Mn     0.0000     0.0000     0.0000
C     -0.7838     1.2740     1.7320
O     -1.1911     1.9446     2.6457
H     -1.5878     0.3226    -0.8724
C      1.0057     1.8675    -0.8604
O      1.5389     2.8491    -1.3137
P     -0.7998    -2.1333     1.2613
C     -2.5258    -2.2643     1.6818
C     -2.9262    -2.9720     2.8265
C     -4.2852    -3.0851     3.1398
C     -5.2478    -2.5127     2.3012
C     -4.8516    -1.8226     1.1498
C     -3.4937    -1.6990     0.8396
C     -0.3365    -3.7069     0.5402
C     -0.4843    -3.8928    -0.8407
C     -0.0407    -5.0687    -1.4526
C      0.5128    -6.0900    -0.6800
C      0.5857    -5.9522     0.7084
C      0.1448    -4.7740     1.3227
C      0.0893    -1.9020     2.8079
C      1.4175    -1.1709     2.5847
C      2.2867    -1.0199     3.6746
C      3.4760    -0.3165     3.5174
C      3.8523     0.1176     2.2518
C      3.0179    -0.1512     1.1541
C      3.6168    -0.2254    -0.2244
P      5.1636    -1.3221    -0.2340
C      5.0730    -2.4784    -1.6723
C      6.2676    -2.7961    -2.3412
C      6.2901    -3.8018    -3.3106
C      5.1244    -4.5096    -3.6139
C      3.9324    -4.2068    -2.9464
C      3.9022    -3.1829    -1.9930
C      4.9659    -2.5282     1.1600
C      6.0248    -2.6881     2.0663
C      5.8816    -3.5278     3.1752
C      4.6867    -4.2184     3.3815
C      3.6376    -4.0829     2.4710
C      3.7731    -3.2403     1.3645
N      1.7499    -0.6052     1.3758
H      0.4667    -2.1326    -4.9151
H      1.3145    -3.4791    -4.0551
H      2.2390    -1.9918    -4.5603
H     -2.1922    -3.4348     3.4758
H     -4.5930    -3.6299     4.0236
H     -6.2996    -2.6074     2.5404
H     -5.5974    -1.3853     0.4975
H     -3.2012    -1.1770    -0.0631
H     -0.9539    -3.1302    -1.4430
H     -0.1322    -5.1870    -2.5230
H      0.8613    -6.9988    -1.1546
H      0.9769    -6.7659     1.3098
H      0.1752    -4.7442     2.3974
H      0.2831    -2.8670     3.2965
H     -0.5401    -1.2899     3.4861
H      2.0276    -1.4217     4.6442
H      4.1409    -0.1729     4.3585
H      4.8367     0.5454     2.1058
H      2.8891    -0.6244    -0.9489
H      3.9026     0.7924    -0.5533
H      7.1896    -2.2905    -2.0800
H      7.2154    -4.0468    -3.8167
H      5.1422    -5.3030    -4.3498
H      3.0372    -4.7759    -3.1562
H      2.9745    -2.9713    -1.4855
H      6.9496    -2.1412     1.9250
H      6.6940    -3.6277     3.8830
H      4.5702    -4.8523     4.2501
H      2.7071    -4.6065     2.6423
H      2.9268    -3.1107     0.7100
73
{"conf": 2, "E": 266.6, "rms": -1.0, "geom": "OH", "total_charge": 0, "CA_charge": 1, "smiles": "C[C:1]#[5N:2]->[Mn+:3]1(<-[3C-:4]#[O+:5])(<-[4H-:6])(<-[6C-:7]#[O+:8])<-[1P:9]([c:10]2[cH:11][cH:12][cH:13][cH:14][cH:15]2)([c:16]2[cH:17][cH:18][cH:19][cH:20][cH:21]2)[CH2:22][c:23]2[cH:24][cH:25][cH:26][c:27]([CH2:28][P:29]([c:30]3[cH:31][cH:32][cH:33][cH:34][cH:35]3)[c:36]3[cH:37][cH:38][cH:39][cH:40][cH:41]3)[2n:42]->12", "smiles3D": "C([C:1]#[5N:2]->[Mn+:3]1(<-[3C-:4]#[O+:5])(<-[4H-:6])(<-[6C-:7]#[O+:8])<-[1P:9]([c:10]2[c:11]([H:46])[c:12]([H:47])[c:13]([H:48])[c:14]([H:49])[c:15]2[H:50])([c:16]2[c:17]([H:51])[c:18]([H:52])[c:19]([H:53])[c:20]([H:54])[c:21]2[H:55])[C:22]([H:56])([H:57])[c:23]2[c:24]([H:58])[c:25]([H:59])[c:26]([H:60])[c:27]([C:28]([P:29]([c:30]3[c:31]([H:63])[c:32]([H:64])[c:33]([H:65])[c:34]([H:66])[c:35]3[H:67])[c:36]3[c:37]([H:68])[c:38]([H:69])[c:39]([H:70])[c:40]([H:71])[c:41]3[H:72])([H:61])[H:62])[2n:42]->12)([H:43])([H:44])[H:45]", "smiles3Dx": "C([C:1]#[5N:2]->[Mn+:3]1(<-[3C-:4]#[O+:5])(<-[4H-:6])(<-[6C-:7]#[O+:8])<-[1P:9]([c:10]2[c:11]([H:46])[c:12]([H:47])[c:13]([H:48])[c:14]([H:49])[c:15]2[H:50])([c:16]2[c:17]([H:51])[c:18]([H:52])[c:19]([H:53])[c:20]([H:54])[c:21]2[H:55])[C:22]([H:56])([H:57])[c:23]2[c:24]([H:58])[c:25]([H:59])[c:26]([H:60])[c:27]([C:28]([P:29]([c:30]3[c:31]([H:63])[c:32]([H:64])[c:33]([H:65])[c:34]([H:66])[c:35]3[H:67])[c:36]3[c:37]([H:68])[c:38]([H:69])[c:39]([H:70])[c:40]([H:71])[c:41]3[H:72])([H:61])[H:62])[2n:42]->12)([H:43])([H:44])[H:45]", "dummies": []}
C      2.7298    -1.2165     3.6751
C      1.8430    -1.1679     2.5395
N      1.0862    -0.9706     1.6257
Mn     0.0000     0.0000     0.0000
C     -0.7064     1.3388    -1.6129
O     -1.2210     1.9301    -2.4759
H      1.5643     0.2545    -0.9005
C      0.3751     1.8276     1.2261
O      0.6987     2.7701     1.9494
P     -0.9521    -2.0928    -1.1048
C     -1.3140    -3.5620    -0.0948
C     -0.8180    -3.6538     1.2224
C     -0.9887    -4.8824     1.9123
C     -1.7363    -5.9074     1.3966
C     -2.3607    -5.7379     0.1553
C     -2.2227    -4.5256    -0.5466
C     -0.1070    -2.6581    -2.4945
C     -0.7406    -3.3098    -3.5750
C     -0.0054    -3.8524    -4.6267
C      1.4084    -3.8301    -4.5906
C      2.0588    -3.1696    -3.5646
C      1.3374    -2.6701    -2.4749
C     -2.5314    -1.3825    -1.4379
C     -2.9856    -0.4771    -0.2633
C     -4.2178     0.0991    -0.2520
C     -4.6445     0.7065     0.9227
C     -3.8241     0.7413     2.0484
C     -2.5640     0.1303     1.9764
C     -1.7394    -0.0372     3.2499
P     -2.3645    -1.3098     4.4676
C     -3.8259    -2.2213     3.8004
C     -5.0813    -1.6126     3.5652
C     -6.0146    -2.1877     2.7333
C     -5.7494    -3.4221     2.1200
C     -4.6356    -4.1520     2.5656
C     -3.6881    -3.5523     3.3625
C     -2.8697    -0.5875     6.0487
C     -3.8781     0.3953     6.1427
C     -4.5332     0.6034     7.3335
C     -4.1236    -0.0389     8.5042
C     -2.9904    -0.8674     8.4387
C     -2.3608    -1.1319     7.2428
N     -2.1212    -0.2778     0.7812
H      3.3235    -2.0997     3.7188
H      3.4148    -0.3843     3.6123
H      2.2286    -1.1537     4.6498
H     -0.4348    -2.7898     1.7456
H     -0.5938    -4.9845     2.9327
H     -1.7453    -6.8986     1.8621
H     -2.9140    -6.5330    -0.2770
H     -2.6183    -4.3773    -1.4967
H     -1.8317    -3.3107    -3.5927
H     -0.4834    -4.3830    -5.3769
H      1.9670    -4.2729    -5.3933
H      3.1117    -3.1190    -3.5395
H      1.8635    -2.2405    -1.5816
H     -2.4308    -0.7118    -2.3896
H     -3.2303    -2.1704    -1.6260
H     -4.8982    -0.0522    -1.0369
H     -5.5900     1.1118     1.0001
H     -4.1177     1.0632     2.9987
H     -0.7039    -0.4275     2.9625
H     -1.5573     0.8899     3.7768
H     -5.2828    -0.6535     4.0119
H     -6.8613    -1.6093     2.3808
H     -6.3996    -3.8276     1.3662
H     -4.4810    -5.1608     2.1812
H     -2.8580    -4.1180     3.7334
H     -4.1869     0.9047     5.2430
H     -5.3869     1.2514     7.3876
H     -4.7085     0.0098     9.3903
H     -2.6757    -1.3527     9.3474
H     -1.4989    -1.7973     7.1945
73
{"conf": 3, "E": 144.61, "rms": -1.0, "geom": "OH", "total_charge": 0, "CA_charge": 1, "smiles": "C[C:1]#[5N:2]->[Mn+:3]1(<-[3C-:4]#[O+:5])(<-[4H-:6])(<-[6C-:7]#[O+:8])<-[1P:9]([c:10]2[cH:11][cH:12][cH:13][cH:14][cH:15]2)([c:16]2[cH:17][cH:18][cH:19][cH:20][cH:21]2)[CH2:22][c:23]2[cH:24][cH:25][cH:26][c:27]([CH2:28][P:29]([c:30]3[cH:31][cH:32][cH:33][cH:34][cH:35]3)[c:36]3[cH:37][cH:38][cH:39][cH:40][cH:41]3)[2n:42]->12", "smiles3D": "C([C:1]#[5N:2]->[Mn+:3]1(<-[3C-:4]#[O+:5])(<-[4H-:6])(<-[6C-:7]#[O+:8])<-[1P:9]([c:10]2[c:11]([H:46])[c:12]([H:47])[c:13]([H:48])[c:14]([H:49])[c:15]2[H:50])([c:16]2[c:17]([H:51])[c:18]([H:52])[c:19]([H:53])[c:20]([H:54])[c:21]2[H:55])[C:22]([H:56])([H:57])[c:23]2[c:24]([H:58])[c:25]([H:59])[c:26]([H:60])[c:27]([C:28]([P:29]([c:30]3[c:31]([H:63])[c:32]([H:64])[c:33]([H:65])[c:34]([H:66])[c:35]3[H:67])[c:36]3[c:37]([H:68])[c:38]([H:69])[c:39]([H:70])[c:40]([H:71])[c:41]3[H:72])([H:61])[H:62])[2n:42]->12)([H:43])([H:44])[H:45]", "smiles3Dx": "C([C:1]#[5N:2]->[Mn+:3]1(<-[3C-:4]#[O+:5])(<-[4H-:6])(<-[6C-:7]#[O+:8])<-[1P:9]([c:10]2[c:11]([H:46])[c:12]([H:47])[c:13]([H:48])[c:14]([H:49])[c:15]2[H:50])([c:16]2[c:17]([H:51])[c:18]([H:52])[c:19]([H:53])[c:20]([H:54])[c:21]2[H:55])[C:22]([H:56])([H:57])[c:23]2[c:24]([H:58])[c:25]([H:59])[c:26]([H:60])[c:27]([C:28]([P:29]([c:30]3[c:31]([H:63])[c:32]([H:64])[c:33]([H:65])[c:34]([H:66])[c:35]3[H:67])[c:36]3[c:37]([H:68])[c:38]([H:69])[c:39]([H:70])[c:40]([H:71])[c:41]3[H:72])([H:61])[H:62])[2n:42]->12)([H:43])([H:44])[H:45]", "dummies": []}
C     -3.8872     1.9720     2.4069
C     -2.7625     1.3818     1.6811
N     -1.8056     0.8931     1.0861
Mn     0.0000     0.0000     0.0000
C      1.8032    -0.9058    -1.0818
O      2.7562    -1.3833    -1.6469
H      0.3929     1.6567    -0.7005
C     -1.2400    -0.4427    -1.8760
O     -1.8784    -0.6808    -2.8681
P      1.5522     0.3798     2.0448
C      3.1549     1.0855     1.7196
C      4.2413     0.8064     2.5704
C      5.4969     1.3609     2.3029
C      5.6770     2.1996     1.1969
C      4.5896     2.4960     0.3663
C      3.3331     1.9412     0.6249
C      0.8957     1.2768     3.4446
C      0.0474     2.3722     3.2202
C     -0.4648     3.1066     4.2956
C     -0.0998     2.7775     5.6060
C      0.7803     1.7168     5.8344
C      1.2905     0.9786     4.7612
C      1.8482    -1.3254     2.5134
C      0.6191    -2.2032     2.2595
C      0.4895    -3.3605     3.0392
C     -0.5284    -4.2615     2.7876
C     -1.4387    -4.0033     1.7818
C     -1.3399    -2.8125     1.0333
C     -2.3457    -2.5126    -0.0509
P     -3.9491    -3.5052     0.0258
C     -4.4662    -3.5362    -1.7453
C     -4.6585    -2.3548    -2.4818
C     -5.0031    -2.4185    -3.8371
C     -5.1491    -3.6625    -4.4623
C     -4.9619    -4.8403    -3.7322
C     -4.6229    -4.7748    -2.3775
C     -5.2505    -2.4588     0.8240
C     -5.3178    -1.0632     0.6656
C     -6.3662    -0.3355     1.2380
C     -7.3567    -0.9935     1.9635
C     -7.3117    -2.3809     2.1136
C     -6.2694    -3.1087     1.5344
N     -0.2686    -1.9705     1.2255
H     -4.6347     2.3684     1.6891
H     -3.5161     2.7985     3.0478
H     -4.3628     1.2002     3.0476
H      4.1187     0.1657     3.4356
H      6.3330     1.1351     2.9481
H      6.6495     2.6296     0.9910
H      4.7291     3.1470    -0.4836
H      2.5039     2.1774    -0.0287
H     -0.2059     2.6705     2.2112
H     -1.1272     3.9420     4.1129
H     -0.4941     3.3493     6.4381
H      1.0807     1.4786     6.8461
H      2.0131     0.2100     4.9802
H      2.6900    -1.7177     1.9048
H      2.1304    -1.3832     3.5779
H      1.2112    -3.5910     3.8217
H     -0.6030    -5.1691     3.3697
H     -2.2117    -4.7371     1.6026
H     -2.5915    -1.4468    -0.0161
H     -1.8690    -2.7783    -1.0097
H     -4.5181    -1.3872    -2.0235
H     -5.1413    -1.5042    -4.4061
H     -5.4183    -3.7127    -5.5079
H     -5.0679    -5.8039    -4.2191
H     -4.4649    -5.6883    -1.8216
H     -4.5726    -0.5209     0.1069
H     -6.4139     0.7395     1.1106
H     -8.1808    -0.4294     2.3882
H     -8.0861    -2.8944     2.6691
H     -6.2484    -4.1833     1.6393
73
{"conf": 4, "E": 148.12, "rms": -1.0, "geom": "OH", "total_charge": 0, "CA_charge": 1, "smiles": "C[C:1]#[5N:2]->[Mn+:3]1(<-[3C-:4]#[O+:5])(<-[4H-:6])(<-[6C-:7]#[O+:8])<-[1P:9]([c:10]2[cH:11][cH:12][cH:13][cH:14][cH:15]2)([c:16]2[cH:17][cH:18][cH:19][cH:20][cH:21]2)[CH2:22][c:23]2[cH:24][cH:25][cH:26][c:27]([CH2:28][P:29]([c:30]3[cH:31][cH:32][cH:33][cH:34][cH:35]3)[c:36]3[cH:37][cH:38][cH:39][cH:40][cH:41]3)[2n:42]->12", "smiles3D": "C([C:1]#[5N:2]->[Mn+:3]1(<-[3C-:4]#[O+:5])(<-[4H-:6])(<-[6C-:7]#[O+:8])<-[1P:9]([c:10]2[c:11]([H:46])[c:12]([H:47])[c:13]([H:48])[c:14]([H:49])[c:15]2[H:50])([c:16]2[c:17]([H:51])[c:18]([H:52])[c:19]([H:53])[c:20]([H:54])[c:21]2[H:55])[C:22]([H:56])([H:57])[c:23]2[c:24]([H:58])[c:25]([H:59])[c:26]([H:60])[c:27]([C:28]([P:29]([c:30]3[c:31]([H:63])[c:32]([H:64])[c:33]([H:65])[c:34]([H:66])[c:35]3[H:67])[c:36]3[c:37]([H:68])[c:38]([H:69])[c:39]([H:70])[c:40]([H:71])[c:41]3[H:72])([H:61])[H:62])[2n:42]->12)([H:43])([H:44])[H:45]", "smiles3Dx": "C([C:1]#[5N:2]->[Mn+:3]1(<-[3C-:4]#[O+:5])(<-[4H-:6])(<-[6C-:7]#[O+:8])<-[1P:9]([c:10]2[c:11]([H:46])[c:12]([H:47])[c:13]([H:48])[c:14]([H:49])[c:15]2[H:50])([c:16]2[c:17]([H:51])[c:18]([H:52])[c:19]([H:53])[c:20]([H:54])[c:21]2[H:55])[C:22]([H:56])([H:57])[c:23]2[c:24]([H:58])[c:25]([H:59])[c:26]([H:60])[c:27]([C:28]([P:29]([c:30]3[c:31]([H:63])[c:32]([H:64])[c:33]([H:65])[c:34]([H:66])[c:35]3[H:67])[c:36]3[c:37]([H:68])[c:38]([H:69])[c:39]([H:70])[c:40]([H:71])[c:41]3[H:72])([H:61])[H:62])[2n:42]->12)([H:43])([H:44])[H:45]", "dummies": []}
C     -3.6934    -3.1653    -1.0532
C     -2.6141    -2.2338    -0.7325
N     -1.7046    -1.4511    -0.4719
Mn     0.0000     0.0000     0.0000
C      1.7014     1.4575     0.4603
O      2.6070     2.2176     0.6985
H      0.6417    -1.1566     1.2772
C     -1.2387     1.0948     1.5935
O     -1.8789     1.6761     2.4350
P      1.4461    -1.0480    -1.8741
C      3.1980    -1.2112    -1.5587
C      4.0877    -1.4627    -2.6169
C      5.4572    -1.5906    -2.3702
C      5.9438    -1.4937    -1.0610
C      5.0583    -1.2693    -0.0038
C      3.6866    -1.1304    -0.2485
C      0.8807    -2.6327    -2.4784
C      1.5809    -3.8077    -2.1481
C      1.1008    -5.0506    -2.5714
C     -0.0769    -5.1316    -3.3200
C     -0.7884    -3.9696    -3.6315
C     -0.3183    -2.7223    -3.2070
C      1.2957     0.1069    -3.2401
C      0.3568     1.2838    -2.9177
C      0.3341     2.3581    -3.8180
C     -0.5696     3.3967    -3.6348
C     -1.5327     3.2988    -2.6396
C     -1.5717     2.1584    -1.8265
C     -2.7660     1.9022    -0.9437
P     -4.4114     1.7408    -1.8459
C     -4.3272     0.3060    -3.0084
C     -3.2393     0.1030    -3.8730
C     -3.2275    -0.9897    -4.7481
C     -4.2987    -1.8865    -4.7620
C     -5.3876    -1.6853    -3.9121
C     -5.4003    -0.5948    -3.0353
C     -4.6836     3.2725    -2.8391
C     -4.5879     3.2673    -4.2424
C     -4.7150     4.4637    -4.9586
C     -4.9320     5.6665    -4.2847
C     -5.0420     5.6744    -2.8909
C     -4.9236     4.4806    -2.1703
N     -0.5288     1.2736    -1.8597
H     -4.6657    -2.6405    -0.9705
H     -3.5581    -3.5433    -2.0863
H     -3.6775    -4.0170    -0.3459
H      3.7186    -1.5654    -3.6285
H      6.1390    -1.7657    -3.1912
H      7.0051    -1.6003    -0.8683
H      5.4326    -1.2144     1.0085
H      3.0140    -0.9733     0.5868
H      2.4858    -3.7829    -1.5517
H      1.6410    -5.9538    -2.3192
H     -0.4423    -6.0956    -3.6499
H     -1.7063    -4.0391    -4.1965
H     -0.9037    -1.8404    -3.4250
H      2.3022     0.5094    -3.4873
H      0.9037    -0.4283    -4.1319
H      1.0126     2.3958    -4.6601
H     -0.5629     4.2492    -4.3023
H     -2.2426     4.1019    -2.5185
H     -2.8563     2.7094    -0.1895
H     -2.6456     0.9386    -0.4277
H     -2.4159     0.7964    -3.8980
H     -2.3941    -1.1352    -5.4224
H     -4.2931    -2.7336    -5.4360
H     -6.2152    -2.3828    -3.9258
H     -6.2572    -0.4440    -2.3880
H     -4.4106     2.3491    -4.7892
H     -4.6351     4.4608    -6.0418
H     -5.0197     6.5930    -4.8399
H     -5.1998     6.6077    -2.3662
H     -4.9912     4.5018    -1.0879
73
{"conf": 5, "E": 1162.7, "rms": -1.0, "geom": "OH", "total_charge": 0, "CA_charge": 1, "smiles": "C[C:1]#[5N:2]->[Mn+:3]1(<-[3C-:4]#[O+:5])(<-[4H-:6])(<-[6C-:7]#[O+:8])<-[1P:9]([c:10]2[cH:11][cH:12][cH:13][cH:14][cH:15]2)([c:16]2[cH:17][cH:18][cH:19][cH:20][cH:21]2)[CH2:22][c:23]2[cH:24][cH:25][cH:26][c:27]([CH2:28][P:29]([c:30]3[cH:31][cH:32][cH:33][cH:34][cH:35]3)[c:36]3[cH:37][cH:38][cH:39][cH:40][cH:41]3)[2n:42]->12", "smiles3D": "C([C:1]#[5N:2]->[Mn+:3]1(<-[3C-:4]#[O+:5])(<-[4H-:6])(<-[6C-:7]#[O+:8])<-[1P:9]([c:10]2[c:11]([H:46])[c:12]([H:47])[c:13]([H:48])[c:14]([H:49])[c:15]2[H:50])([c:16]2[c:17]([H:51])[c:18]([H:52])[c:19]([H:53])[c:20]([H:54])[c:21]2[H:55])[C:22]([H:56])([H:57])[c:23]2[c:24]([H:58])[c:25]([H:59])[c:26]([H:60])[c:27]([C:28]([P:29]([c:30]3[c:31]([H:63])[c:32]([H:64])[c:33]([H:65])[c:34]([H:66])[c:35]3[H:67])[c:36]3[c:37]([H:68])[c:38]([H:69])[c:39]([H:70])[c:40]([H:71])[c:41]3[H:72])([H:61])[H:62])[2n:42]->12)([H:43])([H:44])[H:45]", "smiles3Dx": "C([C:1]#[5N:2]->[Mn+:3]1(<-[3C-:4]#[O+:5])(<-[4H-:6])(<-[6C-:7]#[O+:8])<-[1P:9]([c:10]2[c:11]([H:46])[c:12]([H:47])[c:13]([H:48])[c:14]([H:49])[c:15]2[H:50])([c:16]2[c:17]([H:51])[c:18]([H:52])[c:19]([H:53])[c:20]([H:54])[c:21]2[H:55])[C:22]([H:56])([H:57])[c:23]2[c:24]([H:58])[c:25]([H:59])[c:26]([H:60])[c:27]([C:28]([P:29]([c:30]3[c:31]([H:63])[c:32]([H:64])[c:33]([H:65])[c:34]([H:66])[c:35]3[H:67])[c:36]3[c:37]([H:68])[c:38]([H:69])[c:39]([H:70])[c:40]([H:71])[c:41]3[H:72])([H:61])[H:62])[2n:42]->12)([H:43])([H:44])[H:45]", "dummies": []}
C      3.1630    -0.4522     3.8211
C      2.4711    -0.4466     2.4654
N      1.7358    -0.2898     1.4988
Mn     0.0000     0.0000     0.0000
C     -1.1097    -2.1922    -0.2448
O     -1.5864    -3.2558    -0.4654
H      1.0029    -1.5506    -0.0106
C      1.6914     0.5311    -1.5833
O      2.6469     0.7596    -2.3332
P     -0.5102     0.1888     1.9793
C     -1.7606    -0.2088     3.1796
C     -2.6748    -1.2930     3.0615
C     -3.5119    -1.5121     4.1172
C     -3.4547    -0.7795     5.3102
C     -2.4596     0.1854     5.4293
C     -1.5891     0.3745     4.4622
C     -1.2435     0.5087     0.1211
C     -2.4042     0.0314    -0.4943
C     -2.8422     0.4268    -1.7835
C     -2.3905     1.6809    -2.2808
C     -1.4631     2.3311    -1.6135
C     -0.6995     1.7383    -0.5977
C      0.3897     1.7148     2.4794
C     -0.5846     2.6396     2.3564
C     -0.7849     3.7193     3.2264
C     -2.0747     4.1660     3.4603
C     -3.1501     3.4892     3.0076
C     -2.8788     2.4263     2.0366
C     -4.0648     1.5229     1.6883
P     -4.7874     1.9780     0.0655
C     -5.6177     3.5611     0.3952
C     -4.8035     4.6536     0.6868
C     -5.3790     5.8569     1.0747
C     -6.7663     5.9793     1.0976
C     -7.5825     4.9030     0.7419
C     -7.0062     3.6725     0.4074
C     -5.9434     0.6060    -0.3792
C     -6.0562     0.2739    -1.7422
C     -6.5244    -0.9813    -2.1334
C     -6.9407    -1.9066    -1.1722
C     -6.9415    -1.5424     0.1829
C     -6.4558    -0.2837     0.5765
N     -1.5554     2.1198     1.6465
H      3.4599    -1.4022     4.2554
H      4.1159     0.0581     3.7677
H      2.7363     0.1052     4.6623
H     -2.7230    -1.8873     2.1670
H     -4.2838    -2.3265     4.0918
H     -4.1521    -0.8821     6.0848
H     -2.4088     0.7723     6.3346
H     -0.7099     1.0217     4.6845
H     -3.0029    -0.7591    -0.0808
H     -3.4754    -0.1285    -2.4587
H     -2.8485     2.0905    -3.1741
H     -1.2759     3.3256    -1.9153
H      0.1324     2.2972    -0.2239
H      1.1887     1.9331     1.7262
H      0.8007     1.6481     3.4889
H      0.0514     4.2453     3.5819
H     -2.1949     4.9388     4.2127
H     -4.1165     3.6722     3.3817
H     -4.9243     1.6630     2.4498
H     -3.7390     0.4879     1.7208
H     -3.7218     4.5590     0.6638
H     -4.7405     6.6798     1.3578
H     -7.1980     6.9381     1.3454
H     -8.6608     5.0272     0.7195
H     -7.6423     2.8301     0.1894
H     -5.6828     0.9362    -2.4965
H     -6.4864    -1.2627    -3.1739
H     -7.2597    -2.9116    -1.4860
H     -7.2936    -2.2522     0.9085
H     -6.4138    -0.0571     1.6236
73
{"conf": 6, "E": 133.59, "rms": -1.0, "geom": "OH", "total_charge": 0, "CA_charge": 1, "smiles": "C[C:1]#[5N:2]->[Mn+:3]1(<-[3C-:4]#[O+:5])(<-[4H-:6])(<-[6C-:7]#[O+:8])<-[1P:9]([c:10]2[cH:11][cH:12][cH:13][cH:14][cH:15]2)([c:16]2[cH:17][cH:18][cH:19][cH:20][cH:21]2)[CH2:22][c:23]2[cH:24][cH:25][cH:26][c:27]([CH2:28][P:29]([c:30]3[cH:31][cH:32][cH:33][cH:34][cH:35]3)[c:36]3[cH:37][cH:38][cH:39][cH:40][cH:41]3)[2n:42]->12", "smiles3D": "C([C:1]#[5N:2]->[Mn+:3]1(<-[3C-:4]#[O+:5])(<-[4H-:6])(<-[6C-:7]#[O+:8])<-[1P:9]([c:10]2[c:11]([H:46])[c:12]([H:47])[c:13]([H:48])[c:14]([H:49])[c:15]2[H:50])([c:16]2[c:17]([H:51])[c:18]([H:52])[c:19]([H:53])[c:20]([H:54])[c:21]2[H:55])[C:22]([H:56])([H:57])[c:23]2[c:24]([H:58])[c:25]([H:59])[c:26]([H:60])[c:27]([C:28]([P:29]([c:30]3[c:31]([H:63])[c:32]([H:64])[c:33]([H:65])[c:34]([H:66])[c:35]3[H:67])[c:36]3[c:37]([H:68])[c:38]([H:69])[c:39]([H:70])[c:40]([H:71])[c:41]3[H:72])([H:61])[H:62])[2n:42]->12)([H:43])([H:44])[H:45]", "smiles3Dx": "C([C:1]#[5N:2]->[Mn+:3]1(<-[3C-:4]#[O+:5])(<-[4H-:6])(<-[6C-:7]#[O+:8])<-[1P:9]([c:10]2[c:11]([H:46])[c:12]([H:47])[c:13]([H:48])[c:14]([H:49])[c:15]2[H:50])([c:16]2[c:17]([H:51])[c:18]([H:52])[c:19]([H:53])[c:20]([H:54])[c:21]2[H:55])[C:22]([H:56])([H:57])[c:23]2[c:24]([H:58])[c:25]([H:59])[c:26]([H:60])[c:27]([C:28]([P:29]([c:30]3[c:31]([H:63])[c:32]([H:64])[c:33]([H:65])[c:34]([H:66])[c:35]3[H:67])[c:36]3[c:37]([H:68])[c:38]([H:69])[c:39]([H:70])[c:40]([H:71])[c:41]3[H:72])([H:61])[H:62])[2n:42]->12)([H:43])([H:44])[H:45]", "dummies": []}
C      1.0187    -0.3653    -4.8615
C      0.7072    -0.2464    -3.4379
N      0.4527    -0.1534    -2.2395
Mn     0.0000     0.0000     0.0000
C     -0.4412     0.1056     2.2435
O     -0.6708     0.1618     3.4257
H     -1.4069    -1.1638    -0.2239
C     -1.4456     1.7552    -0.2864
O     -2.2253     2.6626    -0.4318
P      1.6655    -1.9111     0.4812
C      2.5011    -2.6038    -0.9370
C      3.5564    -1.9096    -1.5528
C      4.1707    -2.4359    -2.6942
C      3.7217    -3.6417    -3.2380
C      2.6565    -4.3232    -2.6439
C      2.0436    -3.8050    -1.4999
C      1.1276    -3.2747     1.4967
C     -0.2276    -3.4187     1.8219
C     -0.6478    -4.4905     2.6170
C      0.2839    -5.4200     3.0899
C      1.6370    -5.2788     2.7683
C      2.0599    -4.2088     1.9729
C      2.8893    -1.0494     1.4572
C      3.0219     0.4214     1.0330
C      4.2213     1.0723     1.3546
C      4.4549     2.3620     0.9122
C      3.5084     2.9905     0.1226
C      2.2913     2.3508    -0.1648
C      1.3557     3.0087    -1.1357
P      0.4742     4.4565    -0.3268
C     -0.7130     5.0762    -1.6032
C     -1.6933     5.9961    -1.2079
C     -2.6032     6.5033    -2.1392
C     -2.5351     6.0988    -3.4741
C     -1.5576     5.1862    -3.8781
C     -0.6469     4.6762    -2.9488
C      1.7423     5.7920    -0.4048
C      2.2762     6.2222    -1.6299
C      3.2415     7.2326    -1.6590
C      3.6774     7.8183    -0.4679
C      3.1505     7.3903     0.7559
C      2.1857     6.3795     0.7867
N      2.0259     1.1086     0.3611
H      2.0834    -0.6562    -4.9812
H      0.8421     0.6055    -5.3662
H      0.3702    -1.1419    -5.3170
H      3.9022    -0.9613    -1.1652
H      4.9887    -1.9040    -3.1631
H      4.1923    -4.0439    -4.1248
H      2.3034    -5.2515    -3.0749
H      1.2104    -4.3384    -1.0603
H     -0.9594    -2.7091     1.4637
H     -1.6966    -4.5982     2.8664
H     -0.0408    -6.2466     3.7085
H      2.3586    -5.9967     3.1363
H      3.1098    -4.1122     1.7272
H      2.5900    -1.0874     2.5253
H      3.8682    -1.5617     1.3411
H      4.9912     0.5623     1.9203
H      5.3919     2.8545     1.1387
H      3.7401     3.9621    -0.2937
H      1.9440     3.3743    -2.0036
H      0.6369     2.2845    -1.5430
H     -1.7520     6.3208    -0.1768
H     -3.3583     7.2137    -1.8278
H     -3.2380     6.4932    -4.1955
H     -1.5034     4.8734    -4.9129
H      0.1012     3.9788    -3.2906
H      1.9527     5.7776    -2.5606
H      3.6500     7.5613    -2.6063
H      4.4226     8.6026    -0.4927
H      3.4897     7.8399     1.6802
H      1.7877     6.0519     1.7376
73
{"conf": 7, "E": 171.46, "rms": -1.0, "geom": "OH", "total_charge": 0, "CA_charge": 1, "smiles": "C[C:1]#[5N:2]->[Mn+:3]1(<-[3C-:4]#[O+:5])(<-[4H-:6])(<-[6C-:7]#[O+:8])<-[1P:9]([c:10]2[cH:11][cH:12][cH:13][cH:14][cH:15]2)([c:16]2[cH:17][cH:18][cH:19][cH:20][cH:21]2)[CH2:22][c:23]2[cH:24][cH:25][cH:26][c:27]([CH2:28][P:29]([c:30]3[cH:31][cH:32][cH:33][cH:34][cH:35]3)[c:36]3[cH:37][cH:38][cH:39][cH:40][cH:41]3)[2n:42]->12", "smiles3D": "C([C:1]#[5N:2]->[Mn+:3]1(<-[3C-:4]#[O+:5])(<-[4H-:6])(<-[6C-:7]#[O+:8])<-[1P:9]([c:10]2[c:11]([H:46])[c:12]([H:47])[c:13]([H:48])[c:14]([H:49])[c:15]2[H:50])([c:16]2[c:17]([H:51])[c:18]([H:52])[c:19]([H:53])[c:20]([H:54])[c:21]2[H:55])[C:22]([H:56])([H:57])[c:23]2[c:24]([H:58])[c:25]([H:59])[c:26]([H:60])[c:27]([C:28]([P:29]([c:30]3[c:31]([H:63])[c:32]([H:64])[c:33]([H:65])[c:34]([H:66])[c:35]3[H:67])[c:36]3[c:37]([H:68])[c:38]([H:69])[c:39]([H:70])[c:40]([H:71])[c:41]3[H:72])([H:61])[H:62])[2n:42]->12)([H:43])([H:44])[H:45]", "smiles3Dx": "C([C:1]#[5N:2]->[Mn+:3]1(<-[3C-:4]#[O+:5])(<-[4H-:6])(<-[6C-:7]#[O+:8])<-[1P:9]([c:10]2[c:11]([H:46])[c:12]([H:47])[c:13]([H:48])[c:14]([H:49])[c:15]2[H:50])([c:16]2[c:17]([H:51])[c:18]([H:52])[c:19]([H:53])[c:20]([H:54])[c:21]2[H:55])[C:22]([H:56])([H:57])[c:23]2[c:24]([H:58])[c:25]([H:59])[c:26]([H:60])[c:27]([C:28]([P:29]([c:30]3[c:31]([H:63])[c:32]([H:64])[c:33]([H:65])[c:34]([H:66])[c:35]3[H:67])[c:36]3[c:37]([H:68])[c:38]([H:69])[c:39]([H:70])[c:40]([H:71])[c:41]3[H:72])([H:61])[H:62])[2n:42]->12)([H:43])([H:44])[H:45]", "dummies": []}
C      1.8189    -4.0438     2.2621
C      1.2833    -2.8760     1.5631
N      0.8283    -1.8785     1.0064
Mn     0.0000     0.0000     0.0000
C     -0.8169     1.8475    -1.0630
O     -1.2846     2.8064    -1.6175
H     -1.6796    -0.3636     0.6548
C     -0.4718    -1.2288    -1.8693
O     -0.7605    -1.8490    -2.8616
P      0.6188     1.4651     2.0794
C      1.0555     0.6268     3.5982
C      1.8692     1.2563     4.5545
C      2.1966     0.5962     5.7427
C      1.6996    -0.6834     5.9962
C      0.8319    -1.2866     5.0792
C      0.4965    -0.6258     3.8936
C     -0.4822     2.8046     2.5256
C     -0.6776     3.8869     1.6513
C     -1.5195     4.9415     2.0210
C     -2.1650     4.9265     3.2592
C     -1.9873     3.8467     4.1259
C     -1.1585     2.7829     3.7586
C      2.1329     2.2071     1.4738
C      2.8566     1.2267     0.5610
C      4.2293     1.0196     0.7456
C      4.9070     0.1473    -0.0944
C      4.2584    -0.3661    -1.2064
C      2.9068    -0.0614    -1.4436
C      2.4216     0.0381    -2.8765
P      2.7929    -1.3573    -4.1050
C      4.6089    -1.6721    -4.2074
C      5.1257    -2.9720    -4.0698
C      6.5098    -3.1750    -4.0326
C      7.3798    -2.0895    -4.1532
C      6.8744    -0.8048    -4.3395
C      5.4917    -0.5953    -4.3825
C      2.0004    -2.9124    -3.5117
C      2.1895    -3.3903    -2.2067
C      1.5850    -4.5852    -1.8062
C      0.7979    -5.3110    -2.7080
C      0.6177    -4.8445    -4.0121
C      1.2229    -3.6516    -4.4138
N      2.1998     0.5838    -0.4642
H      1.2627    -4.1728     3.2095
H      1.6980    -4.9524     1.6358
H      2.8935    -3.8841     2.4884
H      2.2316     2.2628     4.4143
H      2.8369     1.0825     6.4731
H      1.9497    -1.1907     6.9180
H      0.4224    -2.2662     5.2893
H     -0.2121    -1.0831     3.2185
H     -0.1926     3.9229     0.6892
H     -1.6563     5.7778     1.3457
H     -2.8116     5.7483     3.5408
H     -2.5061     3.8271     5.0739
H     -1.0565     1.9511     4.4441
H      1.8918     3.1149     0.8915
H      2.7805     2.4948     2.3171
H      4.7578     1.5057     1.5551
H      5.9623    -0.0474     0.0724
H      4.8502    -0.9477    -1.8778
H      2.8759     0.9498    -3.3075
H      1.3375     0.2339    -2.8909
H      4.4683    -3.8253    -3.9631
H      6.9029    -4.1788    -3.9033
H      8.4446    -2.2518    -4.1152
H      7.5473     0.0334    -4.4257
H      5.1071     0.4076    -4.5047
H      2.8076    -2.8448    -1.5104
H      1.7309    -4.9515    -0.8021
H      0.3296    -6.2328    -2.3942
H      0.0096    -5.4056    -4.7115
H      1.0841    -3.2994    -5.4312
73
{"conf": 8, "E": 225.53, "rms": -1.0, "geom": "OH", "total_charge": 0, "CA_charge": 1, "smiles": "C[C:1]#[5N:2]->[Mn+:3]1(<-[3C-:4]#[O+:5])(<-[4H-:6])(<-[6C-:7]#[O+:8])<-[1P:9]([c:10]2[cH:11][cH:12][cH:13][cH:14][cH:15]2)([c:16]2[cH:17][cH:18][cH:19][cH:20][cH:21]2)[CH2:22][c:23]2[cH:24][cH:25][cH:26][c:27]([CH2:28][P:29]([c:30]3[cH:31][cH:32][cH:33][cH:34][cH:35]3)[c:36]3[cH:37][cH:38][cH:39][cH:40][cH:41]3)[2n:42]->12", "smiles3D": "C([C:1]#[5N:2]->[Mn+:3]1(<-[3C-:4]#[O+:5])(<-[4H-:6])(<-[6C-:7]#[O+:8])<-[1P:9]([c:10]2[c:11]([H:46])[c:12]([H:47])[c:13]([H:48])[c:14]([H:49])[c:15]2[H:50])([c:16]2[c:17]([H:51])[c:18]([H:52])[c:19]([H:53])[c:20]([H:54])[c:21]2[H:55])[C:22]([H:56])([H:57])[c:23]2[c:24]([H:58])[c:25]([H:59])[c:26]([H:60])[c:27]([C:28]([P:29]([c:30]3[c:31]([H:63])[c:32]([H:64])[c:33]([H:65])[c:34]([H:66])[c:35]3[H:67])[c:36]3[c:37]([H:68])[c:38]([H:69])[c:39]([H:70])[c:40]([H:71])[c:41]3[H:72])([H:61])[H:62])[2n:42]->12)([H:43])([H:44])[H:45]", "smiles3Dx": "C([C:1]#[5N:2]->[Mn+:3]1(<-[3C-:4]#[O+:5])(<-[4H-:6])(<-[6C-:7]#[O+:8])<-[1P:9]([c:10]2[c:11]([H:46])[c:12]([H:47])[c:13]([H:48])[c:14]([H:49])[c:15]2[H:50])([c:16]2[c:17]([H:51])[c:18]([H:52])[c:19]([H:53])[c:20]([H:54])[c:21]2[H:55])[C:22]([H:56])([H:57])[c:23]2[c:24]([H:58])[c:25]([H:59])[c:26]([H:60])[c:27]([C:28]([P:29]([c:30]3[c:31]([H:63])[c:32]([H:64])[c:33]([H:65])[c:34]([H:66])[c:35]3[H:67])[c:36]3[c:37]([H:68])[c:38]([H:69])[c:39]([H:70])[c:40]([H:71])[c:41]3[H:72])([H:61])[H:62])[2n:42]->12)([H:43])([H:44])[H:45]", "dummies": []}
C     -1.5677    -3.7049     2.6598
C     -0.8617    -2.6659     1.9930
N     -0.3960    -1.7025     1.3675
Mn     0.0000     0.0000     0.0000
C      0.2257     1.7822    -1.4428
O      0.3974     2.6759    -2.1597
H      1.6069    -0.7080    -0.7055
C      1.2418     1.0883     1.5139
O      1.9501     1.6910     2.3076
P     -1.5404    -1.2776    -1.6182
C     -1.0335    -2.9634    -1.8510
C     -1.6590    -4.0428    -1.1965
C     -0.9984    -5.3009    -1.1442
C      0.2273    -5.4646    -1.8082
C      0.8035    -4.4133    -2.5140
C      0.1396    -3.1763    -2.5514
C     -1.9002    -0.5483    -3.2069
C     -3.1842    -0.5624    -3.7939
C     -3.4196     0.1297    -4.9840
C     -2.4047     0.9483    -5.5217
C     -1.1524     0.9966    -4.9160
C     -0.8868     0.1929    -3.8079
C     -3.0532    -1.1401    -0.6483
C     -3.1453     0.2691    -0.1289
C     -4.0318     1.2099    -0.6967
C     -4.0667     2.4866    -0.1995
C     -3.2399     2.8420     0.8723
C     -2.2834     1.9123     1.3482
C     -1.7816     2.0070     2.7751
P     -1.6294     0.2954     3.4870
C     -0.2503    -0.0237     4.6824
C     -0.0246    -1.3504     5.1011
C      1.2157    -1.7275     5.6080
C      2.2370    -0.7725     5.7123
C      1.9952     0.5645     5.3853
C      0.7501     0.9423     4.8836
C     -3.2431    -0.1824     4.2150
C     -4.2896    -0.4936     3.3388
C     -5.4724    -1.0376     3.8308
C     -5.6186    -1.2437     5.2046
C     -4.6069    -0.8565     6.0906
C     -3.4034    -0.3508     5.5947
N     -2.1061     0.7584     0.6471
H     -1.8857    -4.4808     1.9442
H     -0.9881    -4.2099     3.4581
H     -2.5039    -3.3069     3.1042
H     -2.6004    -3.9430    -0.6837
H     -1.4127    -6.1339    -0.6004
H      0.7920    -6.3882    -1.6768
H      1.7741    -4.5354    -2.9576
H      0.6152    -2.3733    -3.1354
H     -3.9977    -1.1146    -3.3500
H     -4.3865     0.1173    -5.4309
H     -2.6303     1.5535    -6.3790
H     -0.3865     1.6291    -5.3119
H      0.1432     0.1225    -3.4355
H     -3.9077    -1.3867    -1.2534
H     -2.9997    -1.8292     0.2278
H     -4.7712     0.8593    -1.4595
H     -4.6985     3.2176    -0.6265
H     -3.3276     3.8104     1.3636
H     -0.8239     2.5504     2.7884
H     -2.5219     2.5543     3.4054
H     -0.8068    -2.0792     4.9972
H      1.4027    -2.7554     5.8625
H      3.2373    -1.1122     5.9822
H      2.7960     1.2814     5.4362
H      0.5765     1.9717     4.5848
H     -4.1996    -0.2953     2.2818
H     -6.2591    -1.3347     3.1464
H     -6.4943    -1.7602     5.5811
H     -4.7194    -1.0130     7.1550
H     -2.6186    -0.0537     6.2658
73
{"conf": 9, "E": 137.64, "rms": -1.0, "geom": "OH", "total_charge": 0, "CA_charge": 1, "smiles": "C[C:1]#[5N:2]->[Mn+:3]1(<-[3C-:4]#[O+:5])(<-[4H-:6])(<-[6C-:7]#[O+:8])<-[1P:9]([c:10]2[cH:11][cH:12][cH:13][cH:14][cH:15]2)([c:16]2[cH:17][cH:18][cH:19][cH:20][cH:21]2)[CH2:22][c:23]2[cH:24][cH:25][cH:26][c:27]([CH2:28][P:29]([c:30]3[cH:31][cH:32][cH:33][cH:34][cH:35]3)[c:36]3[cH:37][cH:38][cH:39][cH:40][cH:41]3)[2n:42]->12", "smiles3D": "C([C:1]#[5N:2]->[Mn+:3]1(<-[3C-:4]#[O+:5])(<-[4H-:6])(<-[6C-:7]#[O+:8])<-[1P:9]([c:10]2[c:11]([H:46])[c:12]([H:47])[c:13]([H:48])[c:14]([H:49])[c:15]2[H:50])([c:16]2[c:17]([H:51])[c:18]([H:52])[c:19]([H:53])[c:20]([H:54])[c:21]2[H:55])[C:22]([H:56])([H:57])[c:23]2[c:24]([H:58])[c:25]([H:59])[c:26]([H:60])[c:27]([C:28]([P:29]([c:30]3[c:31]([H:63])[c:32]([H:64])[c:33]([H:65])[c:34]([H:66])[c:35]3[H:67])[c:36]3[c:37]([H:68])[c:38]([H:69])[c:39]([H:70])[c:40]([H:71])[c:41]3[H:72])([H:61])[H:62])[2n:42]->12)([H:43])([H:44])[H:45]", "smiles3Dx": "C([C:1]#[5N:2]->[Mn+:3]1(<-[3C-:4]#[O+:5])(<-[4H-:6])(<-[6C-:7]#[O+:8])<-[1P:9]([c:10]2[c:11]([H:46])[c:12]([H:47])[c:13]([H:48])[c:14]([H:49])[c:15]2[H:50])([c:16]2[c:17]([H:51])[c:18]([H:52])[c:19]([H:53])[c:20]([H:54])[c:21]2[H:55])[C:22]([H:56])([H:57])[c:23]2[c:24]([H:58])[c:25]([H:59])[c:26]([H:60])[c:27]([C:28]([P:29]([c:30]3[c:31]([H:63])[c:32]([H:64])[c:33]([H:65])[c:34]([H:66])[c:35]3[H:67])[c:36]3[c:37]([H:68])[c:38]([H:69])[c:39]([H:70])[c:40]([H:71])[c:41]3[H:72])([H:61])[H:62])[2n:42]->12)([H:43])([H:44])[H:45]", "dummies": []}
C     -2.8596     4.0744    -0.2013
C     -2.0147     2.8804    -0.1486
N     -1.3125     1.8726    -0.0984
Mn     0.0000     0.0000     0.0000
C      1.3724    -1.8292     0.0482
O      2.0919    -2.7952     0.0541
H      0.5023     0.2576    -1.7498
C     -1.8078    -1.2502    -0.6595
O     -2.7525    -1.9103    -1.0139
P      1.9210     1.4409     0.9521
C      3.4184     0.5589     1.3562
C      3.6199     0.0173     2.6404
C      4.7718    -0.7333     2.9082
C      5.7114    -0.9654     1.8924
C      5.5044    -0.4506     0.6135
C      4.3561     0.3040     0.3417
C      2.4135     2.8935     0.0431
C      3.0001     3.9860     0.7123
C      3.4057     5.1158    -0.0114
C      3.2498     5.1492    -1.4017
C      2.6801     4.0635    -2.0717
C      2.2652     2.9339    -1.3533
C      1.1817     2.0246     2.4714
C      0.2185     0.9832     3.0649
C     -0.1357     1.1307     4.4103
C     -1.0289     0.2391     4.9912
C     -1.4997    -0.8336     4.2534
C     -1.0863    -1.0056     2.9247
C     -1.4543    -2.2692     2.1835
P     -1.3087    -3.8072     3.2624
C     -1.4308    -5.2427     2.1002
C     -2.0278    -6.4155     2.5722
C     -2.1717    -7.5225     1.7382
C     -1.6925    -7.4719     0.4281
C     -1.0863    -6.3125    -0.0514
C     -0.9580    -5.1964     0.7749
C      0.4677    -3.7478     3.7766
C      1.5186    -4.0773     2.9043
C      2.8476    -3.9368     3.3161
C      3.1459    -3.4566     4.5917
C      2.1062    -3.1281     5.4631
C      0.7750    -3.2678     5.0579
N     -0.3403    -0.0299     2.3110
H     -3.4795     4.1266     0.7187
H     -2.2245     4.9883    -0.2735
H     -3.5280     4.0105    -1.0852
H      2.8955     0.1496     3.4337
H      4.9186    -1.1635     3.8959
H      6.5854    -1.5658     2.1023
H      6.2267    -0.6514    -0.1708
H      4.2030     0.6933    -0.6608
H      3.1256     3.9799     1.7811
H      3.8580     5.9641     0.4976
H      3.5834     6.0174    -1.9638
H      2.5599     4.1003    -3.1524
H      1.8484     2.0955    -1.8908
H      0.6144     2.9549     2.2619
H      1.9809     2.2544     3.2044
H      0.2614     1.9456     4.9961
H     -1.3197     0.3539     6.0263
H     -2.1578    -1.5526     4.7294
H     -2.5034    -2.1824     1.8217
H     -0.7501    -2.4033     1.3530
H     -2.3871    -6.4520     3.5881
H     -2.6411    -8.4233     2.1139
H     -1.7924    -8.3306    -0.2144
H     -0.7136    -6.2877    -1.0672
H     -0.4650    -4.3311     0.3660
H      1.3240    -4.4391     1.9089
H      3.6530    -4.1843     2.6352
H      4.1784    -3.3504     4.9115
H      2.3286    -2.7634     6.4542
H     -0.0157    -2.9953     5.7439
73
{"conf": 10, "E": 240.74, "rms": -1.0, "geom": "OH", "total_charge": 0, "CA_charge": 1, "smiles": "C[C:1]#[5N:2]->[Mn+:3]1(<-[3C-:4]#[O+:5])(<-[4H-:6])(<-[6C-:7]#[O+:8])<-[1P:9]([c:10]2[cH:11][cH:12][cH:13][cH:14][cH:15]2)([c:16]2[cH:17][cH:18][cH:19][cH:20][cH:21]2)[CH2:22][c:23]2[cH:24][cH:25][cH:26][c:27]([CH2:28][P:29]([c:30]3[cH:31][cH:32][cH:33][cH:34][cH:35]3)[c:36]3[cH:37][cH:38][cH:39][cH:40][cH:41]3)[2n:42]->12", "smiles3D": "C([C:1]#[5N:2]->[Mn+:3]1(<-[3C-:4]#[O+:5])(<-[4H-:6])(<-[6C-:7]#[O+:8])<-[1P:9]([c:10]2[c:11]([H:46])[c:12]([H:47])[c:13]([H:48])[c:14]([H:49])[c:15]2[H:50])([c:16]2[c:17]([H:51])[c:18]([H:52])[c:19]([H:53])[c:20]([H:54])[c:21]2[H:55])[C:22]([H:56])([H:57])[c:23]2[c:24]([H:58])[c:25]([H:59])[c:26]([H:60])[c:27]([C:28]([P:29]([c:30]3[c:31]([H:63])[c:32]([H:64])[c:33]([H:65])[c:34]([H:66])[c:35]3[H:67])[c:36]3[c:37]([H:68])[c:38]([H:69])[c:39]([H:70])[c:40]([H:71])[c:41]3[H:72])([H:61])[H:62])[2n:42]->12)([H:43])([H:44])[H:45]", "smiles3Dx": "C([C:1]#[5N:2]->[Mn+:3]1(<-[3C-:4]#[O+:5])(<-[4H-:6])(<-[6C-:7]#[O+:8])<-[1P:9]([c:10]2[c:11]([H:46])[c:12]([H:47])[c:13]([H:48])[c:14]([H:49])[c:15]2[H:50])([c:16]2[c:17]([H:51])[c:18]([H:52])[c:19]([H:53])[c:20]([H:54])[c:21]2[H:55])[C:22]([H:56])([H:57])[c:23]2[c:24]([H:58])[c:25]([H:59])[c:26]([H:60])[c:27]([C:28]([P:29]([c:30]3[c:31]([H:63])[c:32]([H:64])[c:33]([H:65])[c:34]([H:66])[c:35]3[H:67])[c:36]3[c:37]([H:68])[c:38]([H:69])[c:39]([H:70])[c:40]([H:71])[c:41]3[H:72])([H:61])[H:62])[2n:42]->12)([H:43])([H:44])[H:45]", "dummies": []}
C      1.4802     4.3586     1.1973
C      1.2409     3.0862     0.5817
N      0.8998     1.9927     0.1833
Mn     0.0000     0.0000     0.0000
C     -1.0438    -2.0567     0.0248
O     -1.5454    -3.1054     0.0395
H      1.5775    -0.8783    -0.3869
C     -0.3664     0.1434    -2.2015
O     -0.7191     0.1241    -3.3627
P      0.2915    -0.0694     2.5530
C      1.9075     0.4195     3.1228
C      2.9333    -0.5244     2.8874
C      4.2494    -0.0610     2.7390
C      4.5813     1.2768     2.9619
C      3.5641     2.1716     3.3758
C      2.2216     1.7463     3.4595
C     -0.1929    -1.5599     3.4122
C      0.0871    -2.7756     2.7356
C     -0.3863    -3.9807     3.2633
C     -1.0281    -4.0095     4.5124
C     -1.1869    -2.8069     5.2292
C     -0.9175    -1.5686     4.6258
C     -0.9538     1.1673     2.9643
C     -2.1345     0.9183     2.0826
C     -3.3551     0.3718     2.5710
C     -4.3938     0.2377     1.6974
C     -4.2786     0.6235     0.3673
C     -3.0438     1.0900    -0.0852
C     -3.0190     2.0426    -1.3026
P     -1.5369     3.2200    -1.1919
C     -2.0542     4.9617    -0.7777
C     -1.2349     6.0151    -1.1763
C     -1.1899     7.1985    -0.4338
C     -1.9942     7.3128     0.7009
C     -2.9168     6.3267     1.0365
C     -2.9443     5.1327     0.2898
C     -0.6466     3.3183    -2.8224
C     -1.2936     3.0047    -4.0160
C     -0.5495     2.9168    -5.2080
C      0.8116     3.2502    -5.1900
C      1.4347     3.6495    -4.0198
C      0.6940     3.7207    -2.8378
N     -1.9709     1.0960     0.7388
H      1.6840     5.1394     0.4661
H      2.2351     4.4153     1.9542
H      0.5497     4.6967     1.6790
H      2.7134    -1.5632     2.6928
H      5.0175    -0.7413     2.4152
H      5.5210     1.6497     2.6766
H      3.7985     3.2130     3.5164
H      1.4641     2.4365     3.7719
H      0.7035    -2.7830     1.8450
H     -0.2682    -4.8744     2.7102
H     -1.3305    -4.9277     4.9525
H     -1.6619    -2.8048     6.1819
H     -1.1287    -0.6619     5.1308
H     -0.5553     2.1988     2.7371
H     -1.2292     1.1117     4.0119
H     -3.4246     0.1878     3.6598
H     -5.2703    -0.2391     2.0315
H     -5.1693     0.6758    -0.2767
H     -2.9690     1.4428    -2.2252
H     -3.9100     2.6589    -1.2916
H     -0.6068     5.9080    -2.0390
H     -0.4909     7.9753    -0.7123
H     -1.8370     8.1664     1.3595
H     -3.5495     6.4470     1.9028
H     -3.6173     4.3430     0.5790
H     -2.3500     2.7650    -4.0394
H     -1.0244     2.6198    -6.1256
H      1.3965     3.1687    -6.1019
H      2.4730     3.9614    -4.0082
H      1.1775     3.9962    -1.9174
73
{"conf": 11, "E": 146.61, "rms": -1.0, "geom": "OH", "total_charge": 0, "CA_charge": 1, "smiles": "C[C:1]#[5N:2]->[Mn+:3]1(<-[3C-:4]#[O+:5])(<-[4H-:6])(<-[6C-:7]#[O+:8])<-[1P:9]([c:10]2[cH:11][cH:12][cH:13][cH:14][cH:15]2)([c:16]2[cH:17][cH:18][cH:19][cH:20][cH:21]2)[CH2:22][c:23]2[cH:24][cH:25][cH:26][c:27]([CH2:28][P:29]([c:30]3[cH:31][cH:32][cH:33][cH:34][cH:35]3)[c:36]3[cH:37][cH:38][cH:39][cH:40][cH:41]3)[2n:42]->12", "smiles3D": "C([C:1]#[5N:2]->[Mn+:3]1(<-[3C-:4]#[O+:5])(<-[4H-:6])(<-[6C-:7]#[O+:8])<-[1P:9]([c:10]2[c:11]([H:46])[c:12]([H:47])[c:13]([H:48])[c:14]([H:49])[c:15]2[H:50])([c:16]2[c:17]([H:51])[c:18]([H:52])[c:19]([H:53])[c:20]([H:54])[c:21]2[H:55])[C:22]([H:56])([H:57])[c:23]2[c:24]([H:58])[c:25]([H:59])[c:26]([H:60])[c:27]([C:28]([P:29]([c:30]3[c:31]([H:63])[c:32]([H:64])[c:33]([H:65])[c:34]([H:66])[c:35]3[H:67])[c:36]3[c:37]([H:68])[c:38]([H:69])[c:39]([H:70])[c:40]([H:71])[c:41]3[H:72])([H:61])[H:62])[2n:42]->12)([H:43])([H:44])[H:45]", "smiles3Dx": "C([C:1]#[5N:2]->[Mn+:3]1(<-[3C-:4]#[O+:5])(<-[4H-:6])(<-[6C-:7]#[O+:8])<-[1P:9]([c:10]2[c:11]([H:46])[c:12]([H:47])[c:13]([H:48])[c:14]([H:49])[c:15]2[H:50])([c:16]2[c:17]([H:51])[c:18]([H:52])[c:19]([H:53])[c:20]([H:54])[c:21]2[H:55])[C:22]([H:56])([H:57])[c:23]2[c:24]([H:58])[c:25]([H:59])[c:26]([H:60])[c:27]([C:28]([P:29]([c:30]3[c:31]([H:63])[c:32]([H:64])[c:33]([H:65])[c:34]([H:66])[c:35]3[H:67])[c:36]3[c:37]([H:68])[c:38]([H:69])[c:39]([H:70])[c:40]([H:71])[c:41]3[H:72])([H:61])[H:62])[2n:42]->12)([H:43])([H:44])[H:45]", "dummies": []}
C      1.6930     4.5231     1.2244
C      1.1966     3.1936     0.8707
N      0.7763     2.0768     0.5784
Mn     0.0000     0.0000     0.0000
C     -0.7923    -2.0549    -0.6230
O     -1.2067    -3.1382    -0.9505
H     -0.4336     0.6587    -1.6664
C     -2.1168     0.4472     0.7793
O     -3.2308     0.6713     1.1852
P      2.3602    -0.7968    -0.7283
C      3.7084     0.3390    -0.4203
C      4.8891    -0.0583     0.2341
C      5.9165     0.8696     0.4683
C      5.7805     2.1914     0.0352
C      4.6260     2.5833    -0.6509
C      3.6006     1.6590    -0.8917
C      2.5627    -1.3947    -2.3959
C      1.8375    -0.7972    -3.4347
C      2.0315    -1.2214    -4.7514
C      2.9379    -2.2472    -5.0354
C      3.6702    -2.8365    -4.0015
C      3.4922    -2.4074    -2.6838
C      2.4974    -2.2202     0.3508
C      1.8938    -1.9157     1.7217
C      2.3173    -2.6914     2.8109
C      1.7889    -2.4623     4.0755
C      0.9172    -1.4037     4.2640
C      0.5442    -0.5959     3.1760
C     -0.1681     0.7014     3.4466
P      0.9282     2.0801     4.1282
C      0.0925     2.3909     5.7553
C      0.1093     1.4369     6.7855
C     -0.5692     1.6756     7.9802
C     -1.2633     2.8668     8.1634
C     -1.2947     3.8211     7.1439
C     -0.6155     3.5871     5.9441
C      2.6010     1.3792     4.5374
C      3.3564     0.7675     3.5305
C      4.6049     0.2179     3.8187
C      5.1384     0.3137     5.1014
C      4.4369     0.9986     6.0954
C      3.1808     1.5470     5.8122
N      0.9173    -0.9562     1.9065
H      1.9355     5.0892     0.2987
H      0.9101     5.0613     1.7911
H      2.6140     4.4181     1.8427
H      5.0492    -1.0657     0.5593
H      6.8213     0.5624     0.9823
H      6.5724     2.9086     0.2210
H      4.5285     3.6033    -1.0090
H      2.7216     1.9764    -1.4439
H      1.1597     0.0256    -3.2393
H      1.4837    -0.7483    -5.5540
H      3.0847    -2.5793    -6.0559
H      4.3865    -3.6182    -4.2190
H      4.0769    -2.8655    -1.9008
H      3.5500    -2.5236     0.4584
H      1.9368    -3.0592    -0.1083
H      3.0344    -3.4920     2.6806
H      2.0875    -3.0688     4.9245
H      0.5535    -1.1905     5.2508
H     -1.0110     0.5232     4.1477
H     -0.5998     1.1179     2.5342
H      0.6529     0.5162     6.6694
H     -0.5338     0.9439     8.7669
H     -1.7799     3.0539     9.0883
H     -1.8422     4.7424     7.2783
H     -0.6547     4.3317     5.1505
H      2.9737     0.7071     2.5315
H      5.1551    -0.3024     3.0588
H      6.1118    -0.1114     5.3285
H      4.8703     1.1257     7.0840
H      2.6813     2.1210     6.5856
73
{"conf": 12, "E": 157.99, "rms": -1.0, "geom": "OH", "total_charge": 0, "CA_charge": 1, "smiles": "C[C:1]#[5N:2]->[Mn+:3]1(<-[3C-:4]#[O+:5])(<-[4H-:6])(<-[6C-:7]#[O+:8])<-[1P:9]([c:10]2[cH:11][cH:12][cH:13][cH:14][cH:15]2)([c:16]2[cH:17][cH:18][cH:19][cH:20][cH:21]2)[CH2:22][c:23]2[cH:24][cH:25][cH:26][c:27]([CH2:28][P:29]([c:30]3[cH:31][cH:32][cH:33][cH:34][cH:35]3)[c:36]3[cH:37][cH:38][cH:39][cH:40][cH:41]3)[2n:42]->12", "smiles3D": "C([C:1]#[5N:2]->[Mn+:3]1(<-[3C-:4]#[O+:5])(<-[4H-:6])(<-[6C-:7]#[O+:8])<-[1P:9]([c:10]2[c:11]([H:46])[c:12]([H:47])[c:13]([H:48])[c:14]([H:49])[c:15]2[H:50])([c:16]2[c:17]([H:51])[c:18]([H:52])[c:19]([H:53])[c:20]([H:54])[c:21]2[H:55])[C:22]([H:56])([H:57])[c:23]2[c:24]([H:58])[c:25]([H:59])[c:26]([H:60])[c:27]([C:28]([P:29]([c:30]3[c:31]([H:63])[c:32]([H:64])[c:33]([H:65])[c:34]([H:66])[c:35]3[H:67])[c:36]3[c:37]([H:68])[c:38]([H:69])[c:39]([H:70])[c:40]([H:71])[c:41]3[H:72])([H:61])[H:62])[2n:42]->12)([H:43])([H:44])[H:45]", "smiles3Dx": "C([C:1]#[5N:2]->[Mn+:3]1(<-[3C-:4]#[O+:5])(<-[4H-:6])(<-[6C-:7]#[O+:8])<-[1P:9]([c:10]2[c:11]([H:46])[c:12]([H:47])[c:13]([H:48])[c:14]([H:49])[c:15]2[H:50])([c:16]2[c:17]([H:51])[c:18]([H:52])[c:19]([H:53])[c:20]([H:54])[c:21]2[H:55])[C:22]([H:56])([H:57])[c:23]2[c:24]([H:58])[c:25]([H:59])[c:26]([H:60])[c:27]([C:28]([P:29]([c:30]3[c:31]([H:63])[c:32]([H:64])[c:33]([H:65])[c:34]([H:66])[c:35]3[H:67])[c:36]3[c:37]([H:68])[c:38]([H:69])[c:39]([H:70])[c:40]([H:71])[c:41]3[H:72])([H:61])[H:62])[2n:42]->12)([H:43])([H:44])[H:45]", "dummies": []}
C      1.2157    -4.3895    -2.0152
C      0.8712    -3.0942    -1.4325
N      0.5701    -2.0089    -0.9386
Mn     0.0000     0.0000     0.0000
C     -0.5624     1.9979     0.9677
O     -0.8612     3.0506     1.4759
H      1.2157     0.8624    -1.0794
C      1.6426    -0.4108     1.5410
O      2.5232    -0.6307     2.3364
P     -1.8907     0.1687    -1.7788
C     -1.5944    -0.6834    -3.3218
C     -1.2268     0.0354    -4.4708
C     -0.9594    -0.6401    -5.6665
C     -1.0459    -2.0347    -5.7165
C     -1.3935    -2.7570    -4.5732
C     -1.6641    -2.0850    -3.3775
C     -2.4701     1.8037    -2.1952
C     -1.5988     2.8994    -2.0897
C     -2.0383     4.1822    -2.4304
C     -3.3466     4.3722    -2.8959
C     -4.2096     3.2786    -3.0262
C     -3.7731     1.9957    -2.6845
C     -3.2570    -0.6790    -0.9841
C     -2.7670    -1.4982     0.2160
C     -3.4787    -2.6494     0.5815
C     -3.2420    -3.2320     1.8242
C     -2.4498    -2.5611     2.7538
C     -1.7988    -1.3666     2.3838
C     -1.7019    -0.2792     3.4379
P      0.0051     0.1448     4.0684
C      0.3621    -1.1379     5.3651
C      0.2247    -2.5034     5.0687
C      0.5253    -3.4738     6.0348
C      1.0044    -3.0871     7.2903
C      1.2120    -1.7368     7.5688
C      0.9037    -0.7656     6.6085
C     -0.4722     1.6166     5.0767
C      0.0538     2.8670     4.7359
C     -0.3102     4.0032     5.4686
C     -1.2047     3.8940     6.5370
C     -1.7320     2.6463     6.8811
C     -1.3742     1.5090     6.1495
N     -1.7937    -1.0166     1.0581
H      0.9740    -4.3804    -3.0969
H      2.2980    -4.5738    -1.8776
H      0.6338    -5.1909    -1.5088
H     -1.1353     1.1128    -4.4474
H     -0.6822    -0.0854    -6.5551
H     -0.8354    -2.5565    -6.6401
H     -1.4462    -3.8398    -4.6134
H     -1.9101    -2.6611    -2.4954
H     -0.5796     2.7590    -1.7485
H     -1.3646     5.0283    -2.3440
H     -3.6872     5.3649    -3.1652
H     -5.2145     3.4236    -3.4040
H     -4.4483     1.1565    -2.8140
H     -3.9895     0.0710    -0.6231
H     -3.7571    -1.3444    -1.7172
H     -4.2309    -3.0749    -0.0734
H     -3.7903    -4.1202     2.1169
H     -2.4656    -2.8879     3.7855
H     -2.3225    -0.5602     4.3223
H     -2.1647     0.6448     3.0281
H     -0.0925    -2.8237     4.0889
H      0.4028    -4.5244     5.8076
H      1.2317    -3.8335     8.0430
H      1.6128    -1.4390     8.5300
H      1.1003     0.2754     6.8346
H      0.7401     2.9569     3.9008
H      0.0916     4.9696     5.1981
H     -1.4964     4.7753     7.0900
H     -2.4212     2.5599     7.7131
H     -1.7862     0.5456     6.4266
73
{"conf": 13, "E": 136.03, "rms": -1.0, "geom": "OH", "total_charge": 0, "CA_charge": 1, "smiles": "C[C:1]#[5N:2]->[Mn+:3]1(<-[3C-:4]#[O+:5])(<-[4H-:6])(<-[6C-:7]#[O+:8])<-[1P:9]([c:10]2[cH:11][cH:12][cH:13][cH:14][cH:15]2)([c:16]2[cH:17][cH:18][cH:19][cH:20][cH:21]2)[CH2:22][c:23]2[cH:24][cH:25][cH:26][c:27]([CH2:28][P:29]([c:30]3[cH:31][cH:32][cH:33][cH:34][cH:35]3)[c:36]3[cH:37][cH:38][cH:39][cH:40][cH:41]3)[2n:42]->12", "smiles3D": "C([C:1]#[5N:2]->[Mn+:3]1(<-[3C-:4]#[O+:5])(<-[4H-:6])(<-[6C-:7]#[O+:8])<-[1P:9]([c:10]2[c:11]([H:46])[c:12]([H:47])[c:13]([H:48])[c:14]([H:49])[c:15]2[H:50])([c:16]2[c:17]([H:51])[c:18]([H:52])[c:19]([H:53])[c:20]([H:54])[c:21]2[H:55])[C:22]([H:56])([H:57])[c:23]2[c:24]([H:58])[c:25]([H:59])[c:26]([H:60])[c:27]([C:28]([P:29]([c:30]3[c:31]([H:63])[c:32]([H:64])[c:33]([H:65])[c:34]([H:66])[c:35]3[H:67])[c:36]3[c:37]([H:68])[c:38]([H:69])[c:39]([H:70])[c:40]([H:71])[c:41]3[H:72])([H:61])[H:62])[2n:42]->12)([H:43])([H:44])[H:45]", "smiles3Dx": "C([C:1]#[5N:2]->[Mn+:3]1(<-[3C-:4]#[O+:5])(<-[4H-:6])(<-[6C-:7]#[O+:8])<-[1P:9]([c:10]2[c:11]([H:46])[c:12]([H:47])[c:13]([H:48])[c:14]([H:49])[c:15]2[H:50])([c:16]2[c:17]([H:51])[c:18]([H:52])[c:19]([H:53])[c:20]([H:54])[c:21]2[H:55])[C:22]([H:56])([H:57])[c:23]2[c:24]([H:58])[c:25]([H:59])[c:26]([H:60])[c:27]([C:28]([P:29]([c:30]3[c:31]([H:63])[c:32]([H:64])[c:33]([H:65])[c:34]([H:66])[c:35]3[H:67])[c:36]3[c:37]([H:68])[c:38]([H:69])[c:39]([H:70])[c:40]([H:71])[c:41]3[H:72])([H:61])[H:62])[2n:42]->12)([H:43])([H:44])[H:45]", "dummies": []}
C      3.8457     1.8567    -2.5676
C      2.7063     1.3114    -1.8283
N      1.7568     0.8513    -1.1975
Mn     0.0000     0.0000     0.0000
C     -1.7636    -0.8719     1.1714
O     -2.6951    -1.3279     1.7868
H     -0.9725    -0.1300    -1.5548
C     -0.8869     2.0816     0.3985
O     -1.3608     3.1728     0.6030
P      0.9580    -2.3907    -0.1942
C      2.5215    -2.5421    -1.0467
C      3.6590    -1.8989    -0.5363
C      4.8700    -1.9539    -1.2318
C      4.9537    -2.6523    -2.4392
C      3.8235    -3.2845    -2.9608
C      2.6064    -3.2227    -2.2734
C     -0.1133    -3.6946    -0.7712
C     -1.3714    -3.3893    -1.3081
C     -2.2212    -4.4186    -1.7315
C     -1.8140    -5.7518    -1.6264
C     -0.5622    -6.0595    -1.0840
C      0.2849    -5.0353    -0.6498
C      1.2720    -2.7759     1.5251
C      1.5943    -1.5163     2.3415
C      2.2168    -1.6931     3.5822
C      2.7029    -0.5977     4.2763
C      2.6424     0.6584     3.6924
C      1.9764     0.8327     2.4657
C      2.2399     2.0807     1.6658
P      2.4164     3.6586     2.6682
C      0.6739     4.1703     3.0253
C      0.2970     5.5204     2.9141
C     -0.9960     5.9264     3.2615
C     -1.9120     4.9925     3.7515
C     -1.5309     3.6565     3.9111
C     -0.2384     3.2479     3.5618
C      2.8825     4.7573     1.2568
C      4.1458     5.3629     1.2538
C      4.5545     6.1399     0.1654
C      3.7012     6.3119    -0.9286
C      2.4389     5.7068    -0.9336
C      2.0282     4.9318     0.1551
N      1.3511    -0.2379     1.8789
H      4.7882     1.5238    -2.0862
H      3.8201     1.4921    -3.6142
H      3.7999     2.9643    -2.5616
H      3.6108    -1.3413     0.3882
H      5.7452    -1.4542    -0.8368
H      5.8902    -2.6914    -2.9792
H      3.8893    -3.8065    -3.9077
H      1.7405    -3.6962    -2.7134
H     -1.7028    -2.3636    -1.3917
H     -3.1993    -4.1850    -2.1350
H     -2.4751    -6.5473    -1.9494
H     -0.2591    -7.0931    -0.9808
H      1.2427    -5.2899    -0.2162
H      0.3712    -3.2638     1.9556
H      2.1276    -3.4834     1.5885
H      2.3636    -2.6849     3.9920
H      3.2085    -0.7342     5.2237
H      3.1578     1.4732     4.1810
H      3.1989     1.9293     1.1257
H      1.4756     2.2318     0.9063
H      1.0019     6.2615     2.5624
H     -1.2837     6.9675     3.1638
H     -2.9108     5.3081     4.0264
H     -2.2309     2.9403     4.3203
H      0.0480     2.2187     3.7217
H      4.8160     5.2205     2.0900
H      5.5337     6.6014     0.1657
H      4.0190     6.9102    -1.7726
H      1.7779     5.8449    -1.7772
H      1.0499     4.4723     0.1394
73
{"conf": 14, "E": 146.46, "rms": -1.0, "geom": "OH", "total_charge": 0, "CA_charge": 1, "smiles": "C[C:1]#[5N:2]->[Mn+:3]1(<-[3C-:4]#[O+:5])(<-[4H-:6])(<-[6C-:7]#[O+:8])<-[1P:9]([c:10]2[cH:11][cH:12][cH:13][cH:14][cH:15]2)([c:16]2[cH:17][cH:18][cH:19][cH:20][cH:21]2)[CH2:22][c:23]2[cH:24][cH:25][cH:26][c:27]([CH2:28][P:29]([c:30]3[cH:31][cH:32][cH:33][cH:34][cH:35]3)[c:36]3[cH:37][cH:38][cH:39][cH:40][cH:41]3)[2n:42]->12", "smiles3D": "C([C:1]#[5N:2]->[Mn+:3]1(<-[3C-:4]#[O+:5])(<-[4H-:6])(<-[6C-:7]#[O+:8])<-[1P:9]([c:10]2[c:11]([H:46])[c:12]([H:47])[c:13]([H:48])[c:14]([H:49])[c:15]2[H:50])([c:16]2[c:17]([H:51])[c:18]([H:52])[c:19]([H:53])[c:20]([H:54])[c:21]2[H:55])[C:22]([H:56])([H:57])[c:23]2[c:24]([H:58])[c:25]([H:59])[c:26]([H:60])[c:27]([C:28]([P:29]([c:30]3[c:31]([H:63])[c:32]([H:64])[c:33]([H:65])[c:34]([H:66])[c:35]3[H:67])[c:36]3[c:37]([H:68])[c:38]([H:69])[c:39]([H:70])[c:40]([H:71])[c:41]3[H:72])([H:61])[H:62])[2n:42]->12)([H:43])([H:44])[H:45]", "smiles3Dx": "C([C:1]#[5N:2]->[Mn+:3]1(<-[3C-:4]#[O+:5])(<-[4H-:6])(<-[6C-:7]#[O+:8])<-[1P:9]([c:10]2[c:11]([H:46])[c:12]([H:47])[c:13]([H:48])[c:14]([H:49])[c:15]2[H:50])([c:16]2[c:17]([H:51])[c:18]([H:52])[c:19]([H:53])[c:20]([H:54])[c:21]2[H:55])[C:22]([H:56])([H:57])[c:23]2[c:24]([H:58])[c:25]([H:59])[c:26]([H:60])[c:27]([C:28]([P:29]([c:30]3[c:31]([H:63])[c:32]([H:64])[c:33]([H:65])[c:34]([H:66])[c:35]3[H:67])[c:36]3[c:37]([H:68])[c:38]([H:69])[c:39]([H:70])[c:40]([H:71])[c:41]3[H:72])([H:61])[H:62])[2n:42]->12)([H:43])([H:44])[H:45]", "dummies": []}
C      4.9269     0.6499     0.0547
C      3.4744     0.5287     0.0157
N      2.2558     0.3832    -0.0119
Mn     0.0000     0.0000     0.0000
C     -2.2374    -0.4800     0.0904
O     -3.4140    -0.7355     0.1288
H      0.3641    -1.8007     0.0317
C     -0.0972    -0.0592    -2.2905
O     -0.1607    -0.0996    -3.4926
P      0.0175     0.2329     2.5766
C     -0.6468    -1.1007     3.5594
C     -0.7076    -2.3996     3.0353
C     -1.2060    -3.4480     3.8136
C     -1.6484    -3.2045     5.1174
C     -1.5934    -1.9084     5.6418
C     -1.0875    -0.8593     4.8702
C      1.5932     0.6831     3.2905
C      2.4119    -0.2995     3.8786
C      3.6731     0.0440     4.3793
C      4.1277     1.3589     4.2875
C      3.3279     2.3360     3.6856
C      2.0680     2.0006     3.1831
C     -1.0783     1.6246     2.8171
C     -1.0669     2.5781     1.6132
C     -1.6851     3.8245     1.7786
C     -1.7432     4.7096     0.7189
C     -1.1062     4.3999    -0.4717
C     -0.4116     3.1857    -0.5975
C      0.3815     2.9112    -1.8572
P      1.1522     4.4626    -2.5943
C      1.1706     4.0575    -4.3931
C      0.0164     4.3328    -5.1402
C     -0.0501     3.9926    -6.4936
C      1.0379     3.3691    -7.1133
C      2.1883     3.0881    -6.3753
C      2.2533     3.4227    -5.0196
C      2.9206     4.6013    -2.0764
C      3.4526     5.8844    -1.8963
C      4.8125     6.0557    -1.6260
C      5.6544     4.9482    -1.5541
C      5.1315     3.6667    -1.7336
C      3.7649     3.4871    -1.9716
N     -0.5359     2.2352     0.3822
H      5.3129     0.7293    -0.9814
H      5.2097     1.5490     0.6556
H      5.3612    -0.2642     0.5232
H     -0.3618    -2.6053     2.0329
H     -1.2442    -4.4506     3.4097
H     -2.0378    -4.0167     5.7214
H     -1.9293    -1.7180     6.6492
H     -1.0371     0.1376     5.2918
H      2.0804    -1.3324     3.9459
H      4.2986    -0.7137     4.8301
H      5.1077     1.6226     4.6735
H      3.6901     3.3526     3.6068
H      1.4788     2.7644     2.7030
H     -2.1099     1.2436     2.9622
H     -0.7687     2.1778     3.7279
H     -2.1515     4.0855     2.7255
H     -2.2566     5.6559     0.8382
H     -1.1483     5.1222    -1.2774
H      1.1817     2.1737    -1.6513
H     -0.3216     2.5050    -2.6125
H     -0.8347     4.8025    -4.6685
H     -0.9473     4.2091    -7.0598
H      0.9825     3.0961    -8.1604
H      3.0330     2.5970    -6.8523
H      3.1537     3.1866    -4.4791
H      2.8154     6.7553    -1.9869
H      5.2203     7.0500    -1.5013
H      6.7072     5.0777    -1.3698
H      5.8073     2.8224    -1.7159
H      3.3912     2.4925    -2.1423
73
{"conf": 15, "E": 138.99, "rms": -1.0, "geom": "OH", "total_charge": 0, "CA_charge": 1, "smiles": "C[C:1]#[5N:2]->[Mn+:3]1(<-[3C-:4]#[O+:5])(<-[4H-:6])(<-[6C-:7]#[O+:8])<-[1P:9]([c:10]2[cH:11][cH:12][cH:13][cH:14][cH:15]2)([c:16]2[cH:17][cH:18][cH:19][cH:20][cH:21]2)[CH2:22][c:23]2[cH:24][cH:25][cH:26][c:27]([CH2:28][P:29]([c:30]3[cH:31][cH:32][cH:33][cH:34][cH:35]3)[c:36]3[cH:37][cH:38][cH:39][cH:40][cH:41]3)[2n:42]->12", "smiles3D": "C([C:1]#[5N:2]->[Mn+:3]1(<-[3C-:4]#[O+:5])(<-[4H-:6])(<-[6C-:7]#[O+:8])<-[1P:9]([c:10]2[c:11]([H:46])[c:12]([H:47])[c:13]([H:48])[c:14]([H:49])[c:15]2[H:50])([c:16]2[c:17]([H:51])[c:18]([H:52])[c:19]([H:53])[c:20]([H:54])[c:21]2[H:55])[C:22]([H:56])([H:57])[c:23]2[c:24]([H:58])[c:25]([H:59])[c:26]([H:60])[c:27]([C:28]([P:29]([c:30]3[c:31]([H:63])[c:32]([H:64])[c:33]([H:65])[c:34]([H:66])[c:35]3[H:67])[c:36]3[c:37]([H:68])[c:38]([H:69])[c:39]([H:70])[c:40]([H:71])[c:41]3[H:72])([H:61])[H:62])[2n:42]->12)([H:43])([H:44])[H:45]", "smiles3Dx": "C([C:1]#[5N:2]->[Mn+:3]1(<-[3C-:4]#[O+:5])(<-[4H-:6])(<-[6C-:7]#[O+:8])<-[1P:9]([c:10]2[c:11]([H:46])[c:12]([H:47])[c:13]([H:48])[c:14]([H:49])[c:15]2[H:50])([c:16]2[c:17]([H:51])[c:18]([H:52])[c:19]([H:53])[c:20]([H:54])[c:21]2[H:55])[C:22]([H:56])([H:57])[c:23]2[c:24]([H:58])[c:25]([H:59])[c:26]([H:60])[c:27]([C:28]([P:29]([c:30]3[c:31]([H:63])[c:32]([H:64])[c:33]([H:65])[c:34]([H:66])[c:35]3[H:67])[c:36]3[c:37]([H:68])[c:38]([H:69])[c:39]([H:70])[c:40]([H:71])[c:41]3[H:72])([H:61])[H:62])[2n:42]->12)([H:43])([H:44])[H:45]", "dummies": []}
C      0.2445    -4.9384     0.5665
C      0.1752    -3.4894     0.4010
N      0.1163    -2.2708     0.2620
Mn     0.0000     0.0000     0.0000
C     -0.1208     2.2686    -0.2646
O     -0.1831     3.4649    -0.4041
H     -0.7475    -0.2302    -1.6625
C      2.0511     0.0006    -1.0292
O      3.1253     0.0023    -1.5800
P     -2.3444     0.0030     1.0877
C     -3.3118     1.4967     0.9265
C     -4.3698     1.5551     0.0057
C     -5.1163     2.7287    -0.1350
C     -4.7982     3.8550     0.6293
C     -3.7297     3.8125     1.5305
C     -2.9827     2.6389     1.6748
C     -3.4232    -1.3637     0.7037
C     -3.1524    -2.1810    -0.4024
C     -3.9893    -3.2638    -0.6947
C     -5.1020    -3.5279     0.1103
C     -5.3811    -2.7074     1.2082
C     -4.5447    -1.6264     1.5057
C     -1.9514    -0.1765     2.8185
C     -0.5632     0.3871     3.1519
C     -0.3648     0.8393     4.4653
C      0.9002     1.1830     4.9033
C      1.9769     1.0244     4.0525
C      1.7814     0.5639     2.7398
C      2.9915     0.2681     1.9130
P      3.0973    -1.5761     1.5906
C      4.7083    -1.8075     0.7309
C      4.7508    -2.6236    -0.4076
C      5.9648    -2.8532    -1.0618
C      7.1428    -2.2797    -0.5750
C      7.1067    -1.4708     0.5661
C      5.8934    -1.2366     1.2196
C      3.4316    -2.3750     3.2229
C      4.1966    -1.7520     4.2221
C      4.4712    -2.4216     5.4186
C      3.9933    -3.7191     5.6213
C      3.2398    -4.3482     4.6279
C      2.9640    -3.6807     3.4303
N      0.5096     0.3138     2.2771
H      1.1620    -5.3211     0.0729
H      0.2738    -5.1850     1.6481
H     -0.6510    -5.4042     0.1055
H     -4.6162     0.6982    -0.6061
H     -5.9410     2.7666    -0.8373
H     -5.3664     4.7656     0.5101
H     -3.4764     4.6918     2.1116
H     -2.1496     2.6280     2.3638
H     -2.3007    -1.9806    -1.0400
H     -3.7779    -3.8977    -1.5470
H     -5.7446    -4.3686    -0.1184
H     -6.2467    -2.9085     1.8286
H     -4.7706    -0.9978     2.3580
H     -2.7223     0.3513     3.4165
H     -1.9708    -1.2550     3.0857
H     -1.1939     0.9016     5.1625
H      1.0517     1.5332     5.9158
H      2.9707     1.2468     4.4217
H      2.9697     0.8835     1.0038
H      3.9145     0.5967     2.4302
H      3.8436    -3.0813    -0.7885
H      5.9909    -3.4827    -1.9422
H      8.0830    -2.4660    -1.0790
H      8.0200    -1.0316     0.9524
H      5.8887    -0.6203     2.1075
H      4.5905    -0.7583     4.0869
H      5.0581    -1.9377     6.1864
H      4.2125    -4.2362     6.5466
H      2.8879    -5.3583     4.7792
H      2.3948    -4.1839     2.6590
73
{"conf": 16, "E": 136.93, "rms": -1.0, "geom": "OH", "total_charge": 0, "CA_charge": 1, "smiles": "C[C:1]#[5N:2]->[Mn+:3]1(<-[3C-:4]#[O+:5])(<-[4H-:6])(<-[6C-:7]#[O+:8])<-[1P:9]([c:10]2[cH:11][cH:12][cH:13][cH:14][cH:15]2)([c:16]2[cH:17][cH:18][cH:19][cH:20][cH:21]2)[CH2:22][c:23]2[cH:24][cH:25][cH:26][c:27]([CH2:28][P:29]([c:30]3[cH:31][cH:32][cH:33][cH:34][cH:35]3)[c:36]3[cH:37][cH:38][cH:39][cH:40][cH:41]3)[2n:42]->12", "smiles3D": "C([C:1]#[5N:2]->[Mn+:3]1(<-[3C-:4]#[O+:5])(<-[4H-:6])(<-[6C-:7]#[O+:8])<-[1P:9]([c:10]2[c:11]([H:46])[c:12]([H:47])[c:13]([H:48])[c:14]([H:49])[c:15]2[H:50])([c:16]2[c:17]([H:51])[c:18]([H:52])[c:19]([H:53])[c:20]([H:54])[c:21]2[H:55])[C:22]([H:56])([H:57])[c:23]2[c:24]([H:58])[c:25]([H:59])[c:26]([H:60])[c:27]([C:28]([P:29]([c:30]3[c:31]([H:63])[c:32]([H:64])[c:33]([H:65])[c:34]([H:66])[c:35]3[H:67])[c:36]3[c:37]([H:68])[c:38]([H:69])[c:39]([H:70])[c:40]([H:71])[c:41]3[H:72])([H:61])[H:62])[2n:42]->12)([H:43])([H:44])[H:45]", "smiles3Dx": "C([C:1]#[5N:2]->[Mn+:3]1(<-[3C-:4]#[O+:5])(<-[4H-:6])(<-[6C-:7]#[O+:8])<-[1P:9]([c:10]2[c:11]([H:46])[c:12]([H:47])[c:13]([H:48])[c:14]([H:49])[c:15]2[H:50])([c:16]2[c:17]([H:51])[c:18]([H:52])[c:19]([H:53])[c:20]([H:54])[c:21]2[H:55])[C:22]([H:56])([H:57])[c:23]2[c:24]([H:58])[c:25]([H:59])[c:26]([H:60])[c:27]([C:28]([P:29]([c:30]3[c:31]([H:63])[c:32]([H:64])[c:33]([H:65])[c:34]([H:66])[c:35]3[H:67])[c:36]3[c:37]([H:68])[c:38]([H:69])[c:39]([H:70])[c:40]([H:71])[c:41]3[H:72])([H:61])[H:62])[2n:42]->12)([H:43])([H:44])[H:45]", "dummies": []}
C     -4.3615     1.7498     1.6511
C     -3.0850     1.2295     1.1620
N     -2.0099     0.7955     0.7533
Mn     0.0000     0.0000     0.0000
C      1.9764    -0.8166    -0.8272
O      3.0133    -1.2492    -1.2664
H     -0.8866    -1.3202    -0.9204
C      0.0997    -1.3142     1.8792
O      0.1494    -2.0020     2.8696
P     -0.1326     1.7182    -1.9265
C     -1.5998     1.7603    -2.9405
C     -1.9632     2.9421    -3.6047
C     -3.1074     2.9693    -4.4082
C     -3.8765     1.8125    -4.5705
C     -3.5041     0.6282    -3.9286
C     -2.3696     0.6006    -3.1133
C      1.2733     1.7674    -3.0275
C      2.4920     2.3159    -2.5936
C      3.6054     2.3059    -3.4379
C      3.5177     1.7314    -4.7098
C      2.3142     1.1615    -5.1376
C      1.1955     1.1757    -4.2993
C     -0.1254     3.2576    -1.0116
C      0.6372     3.1268     0.3148
C      0.9775     4.3093     0.9870
C      1.7352     4.2546     2.1483
C      2.2258     3.0324     2.5836
C      1.9155     1.8605     1.8774
C      2.7905     0.6572     2.0797
P      4.3343     0.8430     1.0318
C      5.2680     2.1361     1.9541
C      5.4765     3.3775     1.3403
C      6.1025     4.4123     2.0408
C      6.5190     4.2137     3.3609
C      6.3159     2.9749     3.9793
C      5.6856     1.9382     3.2801
C      5.3500    -0.6671     1.3541
C      6.3567    -0.9926     0.4352
C      7.1593    -2.1201     0.6338
C      6.9677    -2.9242     1.7600
C      5.9729    -2.6018     2.6868
C      5.1614    -1.4798     2.4856
N      1.0129     1.9094     0.8468
H     -4.6343     2.6606     1.0763
H     -5.1474     0.9772     1.5206
H     -4.2657     2.0015     2.7282
H     -1.3667     3.8417    -3.5024
H     -3.3913     3.8841    -4.9143
H     -4.7567     1.8335    -5.1982
H     -4.0941    -0.2680    -4.0683
H     -2.0935    -0.3233    -2.6243
H      2.5894     2.7465    -1.6055
H      4.5398     2.7370    -3.0997
H      4.3841     1.7217    -5.3581
H      2.2522     0.7057    -6.1198
H      0.2780     0.7124    -4.6366
H      0.3477     4.0467    -1.6326
H     -1.1748     3.5532    -0.7942
H      0.6602     5.2715     0.6067
H      2.0002     5.1632     2.6732
H      2.9074     3.0090     3.4219
H      2.2931    -0.2630     1.7646
H      3.0547     0.5576     3.1542
H      5.1364     3.5460     0.3236
H      6.2538     5.3732     1.5640
H      6.9986     5.0191     3.9053
H      6.6407     2.8226     5.0035
H      5.5126     0.9920     3.7751
H      6.5135    -0.3737    -0.4393
H      7.9348    -2.3694    -0.0835
H      7.5942    -3.7940     1.9157
H      5.8283    -3.2260     3.5586
H      4.3983    -1.2572     3.2157
73
{"conf": 17, "E": 272.47, "rms": -1.0, "geom": "OH", "total_charge": 0, "CA_charge": 1, "smiles": "C[C:1]#[5N:2]->[Mn+:3]1(<-[3C-:4]#[O+:5])(<-[4H-:6])(<-[6C-:7]#[O+:8])<-[1P:9]([c:10]2[cH:11][cH:12][cH:13][cH:14][cH:15]2)([c:16]2[cH:17][cH:18][cH:19][cH:20][cH:21]2)[CH2:22][c:23]2[cH:24][cH:25][cH:26][c:27]([CH2:28][P:29]([c:30]3[cH:31][cH:32][cH:33][cH:34][cH:35]3)[c:36]3[cH:37][cH:38][cH:39][cH:40][cH:41]3)[2n:42]->12", "smiles3D": "C([C:1]#[5N:2]->[Mn+:3]1(<-[3C-:4]#[O+:5])(<-[4H-:6])(<-[6C-:7]#[O+:8])<-[1P:9]([c:10]2[c:11]([H:46])[c:12]([H:47])[c:13]([H:48])[c:14]([H:49])[c:15]2[H:50])([c:16]2[c:17]([H:51])[c:18]([H:52])[c:19]([H:53])[c:20]([H:54])[c:21]2[H:55])[C:22]([H:56])([H:57])[c:23]2[c:24]([H:58])[c:25]([H:59])[c:26]([H:60])[c:27]([C:28]([P:29]([c:30]3[c:31]([H:63])[c:32]([H:64])[c:33]([H:65])[c:34]([H:66])[c:35]3[H:67])[c:36]3[c:37]([H:68])[c:38]([H:69])[c:39]([H:70])[c:40]([H:71])[c:41]3[H:72])([H:61])[H:62])[2n:42]->12)([H:43])([H:44])[H:45]", "smiles3Dx": "C([C:1]#[5N:2]->[Mn+:3]1(<-[3C-:4]#[O+:5])(<-[4H-:6])(<-[6C-:7]#[O+:8])<-[1P:9]([c:10]2[c:11]([H:46])[c:12]([H:47])[c:13]([H:48])[c:14]([H:49])[c:15]2[H:50])([c:16]2[c:17]([H:51])[c:18]([H:52])[c:19]([H:53])[c:20]([H:54])[c:21]2[H:55])[C:22]([H:56])([H:57])[c:23]2[c:24]([H:58])[c:25]([H:59])[c:26]([H:60])[c:27]([C:28]([P:29]([c:30]3[c:31]([H:63])[c:32]([H:64])[c:33]([H:65])[c:34]([H:66])[c:35]3[H:67])[c:36]3[c:37]([H:68])[c:38]([H:69])[c:39]([H:70])[c:40]([H:71])[c:41]3[H:72])([H:61])[H:62])[2n:42]->12)([H:43])([H:44])[H:45]", "dummies": []}
C      1.4592     2.9449    -3.3903
C      1.0240     1.8316    -2.6148
N      0.6316     0.9682    -1.8277
Mn     0.0000     0.0000     0.0000
C     -0.7325    -1.1997     1.6706
O     -1.0583    -1.9539     2.5405
H     -0.2754    -1.4384    -1.0557
C     -1.9334     0.8741    -0.5834
O     -2.9942     1.2768    -0.9770
P      2.4138    -0.3176     0.7944
C      2.7171    -0.3039     2.5469
C      1.6523    -0.2133     3.4217
C      1.8968    -0.2757     4.7753
C      3.1848    -0.2882     5.2765
C      4.2525    -0.2032     4.3846
C      4.0604    -0.1926     3.0395
C      3.2924    -1.7152     0.0450
C      2.5777    -2.8468    -0.2899
C      3.2354    -3.8894    -0.9886
C      4.5628    -3.8787    -1.2429
C      5.2963    -2.7469    -0.8228
C      4.6833    -1.6339    -0.2626
C      3.0206     1.2583     0.1328
C      1.9915     2.3375     0.3579
C      2.3222     3.6465     0.1971
C      1.3824     4.5833     0.4919
C      0.2206     4.2451     1.0830
C     -0.0010     2.9162     1.4122
C     -1.2144     2.5137     2.2568
P     -0.7254     2.8003     3.9963
C      0.7222     3.9238     4.1872
C      0.7005     5.2998     3.9090
C      1.8895     5.9871     3.7414
C      3.1233     5.3255     3.9275
C      3.1229     4.0064     4.3602
C      1.9396     3.2953     4.4855
C     -2.1125     3.5457     4.9367
C     -2.4562     2.9184     6.1399
C     -3.1447     3.6551     7.1134
C     -3.5213     4.9428     6.8814
C     -3.3220     5.5086     5.6295
C     -2.6395     4.7768     4.6506
N      0.7693     2.0060     0.8525
H      0.6974     3.7018    -3.2560
H      1.4614     2.7466    -4.4552
H      2.4158     3.4227    -3.1323
H      0.6618     0.0482     3.0775
H      1.0417    -0.3132     5.4635
H      3.3660    -0.4660     6.3370
H      5.2666    -0.1734     4.8046
H      4.8546    -0.1718     2.3216
H      1.4955    -2.9158    -0.0410
H      2.6304    -4.7010    -1.3313
H      5.0408    -4.7287    -1.6068
H      6.3486    -2.7724    -0.9068
H      5.2525    -0.6887    -0.0485
H      3.9563     1.4580     0.7606
H      3.3129     1.1398    -0.9209
H      3.2731     3.9615    -0.0909
H      1.4964     5.5646     0.1374
H     -0.5789     4.9349     1.2140
H     -1.4141     1.3934     2.0920
H     -2.1164     3.0890     1.9326
H     -0.2096     5.7464     3.5867
H      1.9023     6.9380     3.2961
H      4.0818     5.8337     3.7410
H      4.0719     3.5241     4.6500
H      1.9831     2.3326     4.8655
H     -2.1105     1.9264     6.3561
H     -3.2889     3.2284     8.1258
H     -3.9175     5.5728     7.7118
H     -3.6761     6.5097     5.4303
H     -2.4846     5.2359     3.6776
73
{"conf": 18, "E": 133.05, "rms": -1.0, "geom": "OH", "total_charge": 0, "CA_charge": 1, "smiles": "C[C:1]#[5N:2]->[Mn+:3]1(<-[3C-:4]#[O+:5])(<-[4H-:6])(<-[6C-:7]#[O+:8])<-[1P:9]([c:10]2[cH:11][cH:12][cH:13][cH:14][cH:15]2)([c:16]2[cH:17][cH:18][cH:19][cH:20][cH:21]2)[CH2:22][c:23]2[cH:24][cH:25][cH:26][c:27]([CH2:28][P:29]([c:30]3[cH:31][cH:32][cH:33][cH:34][cH:35]3)[c:36]3[cH:37][cH:38][cH:39][cH:40][cH:41]3)[2n:42]->12", "smiles3D": "C([C:1]#[5N:2]->[Mn+:3]1(<-[3C-:4]#[O+:5])(<-[4H-:6])(<-[6C-:7]#[O+:8])<-[1P:9]([c:10]2[c:11]([H:46])[c:12]([H:47])[c:13]([H:48])[c:14]([H:49])[c:15]2[H:50])([c:16]2[c:17]([H:51])[c:18]([H:52])[c:19]([H:53])[c:20]([H:54])[c:21]2[H:55])[C:22]([H:56])([H:57])[c:23]2[c:24]([H:58])[c:25]([H:59])[c:26]([H:60])[c:27]([C:28]([P:29]([c:30]3[c:31]([H:63])[c:32]([H:64])[c:33]([H:65])[c:34]([H:66])[c:35]3[H:67])[c:36]3[c:37]([H:68])[c:38]([H:69])[c:39]([H:70])[c:40]([H:71])[c:41]3[H:72])([H:61])[H:62])[2n:42]->12)([H:43])([H:44])[H:45]", "smiles3Dx": "C([C:1]#[5N:2]->[Mn+:3]1(<-[3C-:4]#[O+:5])(<-[4H-:6])(<-[6C-:7]#[O+:8])<-[1P:9]([c:10]2[c:11]([H:46])[c:12]([H:47])[c:13]([H:48])[c:14]([H:49])[c:15]2[H:50])([c:16]2[c:17]([H:51])[c:18]([H:52])[c:19]([H:53])[c:20]([H:54])[c:21]2[H:55])[C:22]([H:56])([H:57])[c:23]2[c:24]([H:58])[c:25]([H:59])[c:26]([H:60])[c:27]([C:28]([P:29]([c:30]3[c:31]([H:63])[c:32]([H:64])[c:33]([H:65])[c:34]([H:66])[c:35]3[H:67])[c:36]3[c:37]([H:68])[c:38]([H:69])[c:39]([H:70])[c:40]([H:71])[c:41]3[H:72])([H:61])[H:62])[2n:42]->12)([H:43])([H:44])[H:45]", "dummies": []}
C     -4.1018     1.9399     2.0478
C     -2.8796     1.3886     1.4654
N     -1.8635     0.9144     0.9646
Mn     0.0000     0.0000     0.0000
C      1.8515    -0.9478    -0.9554
O      2.8276    -1.4462    -1.4573
H      0.7175    -0.2671     1.6730
C      1.0766     2.0213    -0.1107
O      1.6548     3.0774    -0.1540
P     -1.1342    -2.3185    -0.0113
C     -0.2381    -3.7168     0.6379
C     -0.7510    -5.0136     0.4841
C     -0.0511    -6.1100     0.9955
C      1.1722    -5.9178     1.6459
C      1.6866    -4.6271     1.7952
C      0.9842    -3.5274     1.2945
C     -2.7953    -2.3786     0.6478
C     -3.0530    -3.0116     1.8759
C     -4.3394    -2.9854     2.4242
C     -5.3707    -2.3141     1.7627
C     -5.1165    -1.6666     0.5519
C     -3.8345    -1.6949    -0.0037
C     -1.2623    -2.6173    -1.7678
C     -1.4626    -1.3134    -2.5530
C     -2.0599    -1.4165    -3.8166
C     -2.3798    -0.2767    -4.5304
C     -2.1289     0.9648    -3.9745
C     -1.4859     1.0657    -2.7300
C     -1.3623     2.4237    -2.1025
P      0.0243     3.4188    -2.8871
C     -0.7141     3.8757    -4.5136
C     -0.0751     3.4720    -5.6941
C     -0.6256     3.8018    -6.9385
C     -1.8121     4.5359    -7.0071
C     -2.4501     4.9464    -5.8319
C     -1.9019     4.6203    -4.5874
C     -0.0671     5.0788    -2.0701
C      0.6686     6.1372    -2.6225
C      0.5915     7.4187    -2.0665
C     -0.2101     7.6501    -0.9455
C     -0.9297     6.5978    -0.3747
C     -0.8566     5.3142    -0.9287
N     -1.0922    -0.0709    -2.0657
H     -4.0138     3.0442     2.1096
H     -4.2534     1.5200     3.0642
H     -4.9646     1.6752     1.4046
H     -1.7036    -5.1705    -0.0076
H     -0.4674    -7.1065     0.9050
H      1.7100    -6.7659     2.0495
H      2.6264    -4.4736     2.3025
H      1.3947    -2.5350     1.4212
H     -2.2645    -3.5065     2.4256
H     -4.5318    -3.4690     3.3740
H     -6.3633    -2.2844     2.1949
H     -5.9110    -1.1284     0.0502
H     -3.6548    -1.1567    -0.9242
H     -0.3300    -3.1059    -2.1201
H     -2.1179    -3.2997    -1.9539
H     -2.3083    -2.3863    -4.2299
H     -2.8723    -0.3558    -5.4916
H     -2.4764     1.8451    -4.4964
H     -1.2081     2.3211    -1.0222
H     -2.3205     2.9727    -2.2199
H      0.8407     2.8973    -5.6497
H     -0.1338     3.4858    -7.8483
H     -2.2400     4.7844    -7.9684
H     -3.3705     5.5183    -5.8846
H     -2.4065     4.9433    -3.6858
H      1.2861     5.9749    -3.4968
H      1.1536     8.2326    -2.5047
H     -0.2712     8.6453    -0.5150
H     -1.5455     6.7754     0.4981
H     -1.4293     4.5258    -0.4643
73
{"conf": 19, "E": 129.92, "rms": -1.0, "geom": "OH", "total_charge": 0, "CA_charge": 1, "smiles": "C[C:1]#[5N:2]->[Mn+:3]1(<-[3C-:4]#[O+:5])(<-[4H-:6])(<-[6C-:7]#[O+:8])<-[1P:9]([c:10]2[cH:11][cH:12][cH:13][cH:14][cH:15]2)([c:16]2[cH:17][cH:18][cH:19][cH:20][cH:21]2)[CH2:22][c:23]2[cH:24][cH:25][cH:26][c:27]([CH2:28][P:29]([c:30]3[cH:31][cH:32][cH:33][cH:34][cH:35]3)[c:36]3[cH:37][cH:38][cH:39][cH:40][cH:41]3)[2n:42]->12", "smiles3D": "C([C:1]#[5N:2]->[Mn+:3]1(<-[3C-:4]#[O+:5])(<-[4H-:6])(<-[6C-:7]#[O+:8])<-[1P:9]([c:10]2[c:11]([H:46])[c:12]([H:47])[c:13]([H:48])[c:14]([H:49])[c:15]2[H:50])([c:16]2[c:17]([H:51])[c:18]([H:52])[c:19]([H:53])[c:20]([H:54])[c:21]2[H:55])[C:22]([H:56])([H:57])[c:23]2[c:24]([H:58])[c:25]([H:59])[c:26]([H:60])[c:27]([C:28]([P:29]([c:30]3[c:31]([H:63])[c:32]([H:64])[c:33]([H:65])[c:34]([H:66])[c:35]3[H:67])[c:36]3[c:37]([H:68])[c:38]([H:69])[c:39]([H:70])[c:40]([H:71])[c:41]3[H:72])([H:61])[H:62])[2n:42]->12)([H:43])([H:44])[H:45]", "smiles3Dx": "C([C:1]#[5N:2]->[Mn+:3]1(<-[3C-:4]#[O+:5])(<-[4H-:6])(<-[6C-:7]#[O+:8])<-[1P:9]([c:10]2[c:11]([H:46])[c:12]([H:47])[c:13]([H:48])[c:14]([H:49])[c:15]2[H:50])([c:16]2[c:17]([H:51])[c:18]([H:52])[c:19]([H:53])[c:20]([H:54])[c:21]2[H:55])[C:22]([H:56])([H:57])[c:23]2[c:24]([H:58])[c:25]([H:59])[c:26]([H:60])[c:27]([C:28]([P:29]([c:30]3[c:31]([H:63])[c:32]([H:64])[c:33]([H:65])[c:34]([H:66])[c:35]3[H:67])[c:36]3[c:37]([H:68])[c:38]([H:69])[c:39]([H:70])[c:40]([H:71])[c:41]3[H:72])([H:61])[H:62])[2n:42]->12)([H:43])([H:44])[H:45]", "dummies": []}
C     -3.2569    -1.3335     3.5184
C     -2.2938    -0.9553     2.4858
N     -1.4887    -0.6297     1.6174
Mn     0.0000     0.0000     0.0000
C      1.4542     0.6806    -1.6370
O      2.2197     1.0391    -2.4967
H     -1.3577     0.0115    -1.2405
C      0.3667    -2.2270    -0.4315
O      0.5588    -3.3961    -0.6588
P     -0.4265     2.4488     0.6948
C      0.3239     3.7136    -0.3172
C      1.7067     3.9464    -0.2528
C      2.2932     4.9181    -1.0704
C      1.5111     5.6418    -1.9727
C      0.1380     5.3985    -2.0580
C     -0.4545     4.4326    -1.2390
C     -2.1204     2.9349     0.9678
C     -2.4113     4.1172     1.6647
C     -3.7404     4.4883     1.8902
C     -4.7812     3.6854     1.4183
C     -4.4941     2.5095     0.7188
C     -3.1668     2.1340     0.4927
C      0.3484     2.5327     2.3057
C      1.4410     1.4670     2.4931
C      2.2760     1.6024     3.6117
C      3.2732     0.6713     3.8567
C      3.4836    -0.3563     2.9526
C      2.6847    -0.4472     1.8003
C      3.0343    -1.4490     0.7378
P      4.8803    -1.6078     0.4157
C      5.2451    -0.1463    -0.6655
C      4.8533     1.1421    -0.2671
C      5.1874     2.2546    -1.0434
C      5.9275     2.0931    -2.2162
C      6.3541     0.8206    -2.6024
C      6.0319    -0.2924    -1.8215
C      4.7901    -2.9926    -0.8047
C      4.0307    -2.8811    -1.9820
C      3.9624    -3.9524    -2.8785
C      4.6453    -5.1397    -2.6033
C      5.3982    -5.2568    -1.4313
C      5.4694    -4.1865    -0.5330
N      1.6004     0.3810     1.6520
H     -2.7834    -2.0474     4.2243
H     -4.1388    -1.8113     3.0426
H     -3.5811    -0.4264     4.0700
H      2.3330     3.3797     0.4243
H      3.3562     5.1092    -1.0102
H      1.9680     6.3923    -2.6063
H     -0.4664     5.9548    -2.7623
H     -1.5154     4.2449    -1.3350
H     -1.6120     4.7474     2.0337
H     -3.9623     5.3979     2.4320
H     -5.8091     3.9731     1.5934
H     -5.3006     1.8897     0.3515
H     -2.9607     1.2224    -0.0511
H      0.7930     3.5412     2.4409
H     -0.4286     2.3821     3.0840
H      2.1406     2.4260     4.3018
H      3.9024     0.7645     4.7326
H      4.2906    -1.0547     3.1333
H      2.5851    -1.1374    -0.2134
H      2.6462    -2.4408     1.0472
H      4.3076     1.2975     0.6506
H      4.8857     3.2432    -0.7266
H      6.1845     2.9562    -2.8164
H      6.9469     0.6981    -3.4997
H      6.4052    -1.2628    -2.1189
H      3.5016    -1.9666    -2.2132
H      3.3810    -3.8599    -3.7870
H      4.5920    -5.9686    -3.2980
H      5.9263    -6.1770    -1.2190
H      6.0519    -4.2884     0.3746
73
{"conf": 20, "E": 128.49, "rms": -1.0, "geom": "OH", "total_charge": 0, "CA_charge": 1, "smiles": "C[C:1]#[5N:2]->[Mn+:3]1(<-[3C-:4]#[O+:5])(<-[4H-:6])(<-[6C-:7]#[O+:8])<-[1P:9]([c:10]2[cH:11][cH:12][cH:13][cH:14][cH:15]2)([c:16]2[cH:17][cH:18][cH:19][cH:20][cH:21]2)[CH2:22][c:23]2[cH:24][cH:25][cH:26][c:27]([CH2:28][P:29]([c:30]3[cH:31][cH:32][cH:33][cH:34][cH:35]3)[c:36]3[cH:37][cH:38][cH:39][cH:40][cH:41]3)[2n:42]->12", "smiles3D": "C([C:1]#[5N:2]->[Mn+:3]1(<-[3C-:4]#[O+:5])(<-[4H-:6])(<-[6C-:7]#[O+:8])<-[1P:9]([c:10]2[c:11]([H:46])[c:12]([H:47])[c:13]([H:48])[c:14]([H:49])[c:15]2[H:50])([c:16]2[c:17]([H:51])[c:18]([H:52])[c:19]([H:53])[c:20]([H:54])[c:21]2[H:55])[C:22]([H:56])([H:57])[c:23]2[c:24]([H:58])[c:25]([H:59])[c:26]([H:60])[c:27]([C:28]([P:29]([c:30]3[c:31]([H:63])[c:32]([H:64])[c:33]([H:65])[c:34]([H:66])[c:35]3[H:67])[c:36]3[c:37]([H:68])[c:38]([H:69])[c:39]([H:70])[c:40]([H:71])[c:41]3[H:72])([H:61])[H:62])[2n:42]->12)([H:43])([H:44])[H:45]", "smiles3Dx": "C([C:1]#[5N:2]->[Mn+:3]1(<-[3C-:4]#[O+:5])(<-[4H-:6])(<-[6C-:7]#[O+:8])<-[1P:9]([c:10]2[c:11]([H:46])[c:12]([H:47])[c:13]([H:48])[c:14]([H:49])[c:15]2[H:50])([c:16]2[c:17]([H:51])[c:18]([H:52])[c:19]([H:53])[c:20]([H:54])[c:21]2[H:55])[C:22]([H:56])([H:57])[c:23]2[c:24]([H:58])[c:25]([H:59])[c:26]([H:60])[c:27]([C:28]([P:29]([c:30]3[c:31]([H:63])[c:32]([H:64])[c:33]([H:65])[c:34]([H:66])[c:35]3[H:67])[c:36]3[c:37]([H:68])[c:38]([H:69])[c:39]([H:70])[c:40]([H:71])[c:41]3[H:72])([H:61])[H:62])[2n:42]->12)([H:43])([H:44])[H:45]", "dummies": []}
C      0.1700    -4.9286     0.6856
C      0.1350    -3.4802     0.4916
N      0.0967    -2.2643     0.3229
Mn     0.0000     0.0000     0.0000
C     -0.1419     2.2607    -0.3281
O     -0.2198     3.4523    -0.4975
H     -0.9263    -0.2862    -1.5631
C      1.9771     0.0155    -1.1667
O      3.0141     0.0208    -1.7822
P     -2.1485     0.1062     1.4272
C     -2.7707    -1.4608     2.0158
C     -3.8809    -2.0568     1.3957
C     -4.3434    -3.3025     1.8288
C     -3.6951    -3.9665     2.8722
C     -2.5787    -3.3884     3.4806
C     -2.1088    -2.1434     3.0496
C     -3.5384     1.0166     0.7798
C     -3.5291     1.4637    -0.5472
C     -4.6164     2.1830    -1.0521
C     -5.7202     2.4494    -0.2376
C     -5.7366     1.9980     1.0856
C     -4.6464     1.2863     1.5962
C     -1.6077     1.0278     2.8618
C     -0.0915     0.9074     3.0950
C      0.4069     1.3736     4.3195
C      1.7642     1.2997     4.5937
C      2.6126     0.6901     3.6833
C      2.0914     0.1650     2.4890
C      2.9677    -0.6672     1.5974
P      4.1522    -1.7991     2.5209
C      4.9765    -2.5539     1.0506
C      4.2393    -3.2577     0.0835
C      4.8842    -3.8059    -1.0288
C      6.2657    -3.6557    -1.1816
C      7.0034    -2.9559    -0.2222
C      6.3604    -2.4047     0.8907
C      3.1024    -3.2003     3.1312
C      1.8930    -2.9514     3.8010
C      1.1701    -4.0036     4.3694
C      1.6535    -5.3108     4.2890
C      2.8669    -5.5671     3.6464
C      3.5967    -4.5155     3.0848
N      0.7841     0.4033     2.1527
H      0.5664    -5.4158    -0.2281
H      0.8271    -5.1705     1.5427
H     -0.8558    -5.2986     0.8891
H     -4.3860    -1.5688     0.5728
H     -5.2018    -3.7570     1.3510
H     -4.0567    -4.9307     3.2053
H     -2.0794    -3.9075     4.2860
H     -1.2300    -1.7227     3.5190
H     -2.6848     1.2605    -1.1889
H     -4.6051     2.5316    -2.0756
H     -6.5627     3.0042    -0.6311
H     -6.5924     2.2021     1.7160
H     -4.6673     0.9426     2.6227
H     -1.8614     2.0995     2.7160
H     -2.1486     0.6531     3.7571
H     -0.2597     1.8086     5.0542
H      2.1529     1.6807     5.5292
H      3.6623     0.5959     3.9297
H      3.5736     0.0141     0.9663
H      2.3359    -1.3124     0.9681
H      3.1708    -3.3874     0.1906
H      4.3126    -4.3474    -1.7715
H      6.7653    -4.0800    -2.0428
H      8.0728    -2.8399    -0.3421
H      6.9401    -1.8620     1.6269
H      1.5153    -1.9489     3.9140
H      0.2446    -3.8025     4.8916
H      1.0925    -6.1224     4.7321
H      3.2497    -6.5784     3.5962
H      4.5543    -4.7304     2.6284
73
{"conf": 21, "E": 150.81, "rms": -1.0, "geom": "OH", "total_charge": 0, "CA_charge": 1, "smiles": "C[C:1]#[5N:2]->[Mn+:3]1(<-[3C-:4]#[O+:5])(<-[4H-:6])(<-[6C-:7]#[O+:8])<-[1P:9]([c:10]2[cH:11][cH:12][cH:13][cH:14][cH:15]2)([c:16]2[cH:17][cH:18][cH:19][cH:20][cH:21]2)[CH2:22][c:23]2[cH:24][cH:25][cH:26][c:27]([CH2:28][P:29]([c:30]3[cH:31][cH:32][cH:33][cH:34][cH:35]3)[c:36]3[cH:37][cH:38][cH:39][cH:40][cH:41]3)[2n:42]->12", "smiles3D": "C([C:1]#[5N:2]->[Mn+:3]1(<-[3C-:4]#[O+:5])(<-[4H-:6])(<-[6C-:7]#[O+:8])<-[1P:9]([c:10]2[c:11]([H:46])[c:12]([H:47])[c:13]([H:48])[c:14]([H:49])[c:15]2[H:50])([c:16]2[c:17]([H:51])[c:18]([H:52])[c:19]([H:53])[c:20]([H:54])[c:21]2[H:55])[C:22]([H:56])([H:57])[c:23]2[c:24]([H:58])[c:25]([H:59])[c:26]([H:60])[c:27]([C:28]([P:29]([c:30]3[c:31]([H:63])[c:32]([H:64])[c:33]([H:65])[c:34]([H:66])[c:35]3[H:67])[c:36]3[c:37]([H:68])[c:38]([H:69])[c:39]([H:70])[c:40]([H:71])[c:41]3[H:72])([H:61])[H:62])[2n:42]->12)([H:43])([H:44])[H:45]", "smiles3Dx": "C([C:1]#[5N:2]->[Mn+:3]1(<-[3C-:4]#[O+:5])(<-[4H-:6])(<-[6C-:7]#[O+:8])<-[1P:9]([c:10]2[c:11]([H:46])[c:12]([H:47])[c:13]([H:48])[c:14]([H:49])[c:15]2[H:50])([c:16]2[c:17]([H:51])[c:18]([H:52])[c:19]([H:53])[c:20]([H:54])[c:21]2[H:55])[C:22]([H:56])([H:57])[c:23]2[c:24]([H:58])[c:25]([H:59])[c:26]([H:60])[c:27]([C:28]([P:29]([c:30]3[c:31]([H:63])[c:32]([H:64])[c:33]([H:65])[c:34]([H:66])[c:35]3[H:67])[c:36]3[c:37]([H:68])[c:38]([H:69])[c:39]([H:70])[c:40]([H:71])[c:41]3[H:72])([H:61])[H:62])[2n:42]->12)([H:43])([H:44])[H:45]", "dummies": []}
C      0.4615    -3.5099     3.4963
C      0.2926    -2.4755     2.4813
N      0.1792    -1.6128     1.6166
Mn     0.0000     0.0000     0.0000
C     -0.0885     1.5737    -1.6599
O     -0.1314     2.3995    -2.5331
H      1.7488    -0.3277    -0.4587
C      0.6845     1.5086     1.5860
O      1.0429     2.2938     2.4342
P     -0.9429    -1.8126    -1.5843
C     -1.5557    -1.2292    -3.1597
C     -2.9333    -1.0792    -3.4055
C     -3.3777    -0.5883    -4.6389
C     -2.4494    -0.2295    -5.6247
C     -1.0787    -0.3576    -5.3812
C     -0.6335    -0.8559    -4.1556
C      0.0436    -3.2616    -1.9165
C     -0.5648    -4.5187    -2.0742
C      0.2090    -5.6353    -2.4117
C      1.5872    -5.5020    -2.5967
C      2.1973    -4.2518    -2.4409
C      1.4277    -3.1309    -2.1035
C     -2.3277    -2.3289    -0.5766
C     -3.0097    -1.1061     0.0503
C     -4.3821    -1.1737     0.2890
C     -5.0755    -0.0388     0.6778
C     -4.4080     1.1665     0.7821
C     -3.0126     1.2215     0.5765
C     -2.3358     2.5633     0.3879
P     -3.2572     4.0708     1.0543
C     -2.0865     5.5022     0.9364
C     -2.6172     6.7980     1.0282
C     -1.7745     7.9152     0.9864
C     -0.3958     7.7470     0.8624
C      0.1444     6.4620     0.7854
C     -0.6943     5.3423     0.8300
C     -3.3460     3.8684     2.8841
C     -2.3459     3.2036     3.6083
C     -2.4327     3.1167     5.0007
C     -3.5140     3.6933     5.6751
C     -4.4986     4.3739     4.9577
C     -4.4165     4.4617     3.5668
N     -2.3227     0.0639     0.3120
H     -0.0476    -3.2090     4.4329
H      1.5442    -3.6464     3.6980
H      0.0313    -4.4686     3.1330
H     -3.6753    -1.3251    -2.6607
H     -4.4403    -0.4707    -4.8228
H     -2.7994     0.1638    -6.5683
H     -0.3673    -0.0642    -6.1422
H      0.4315    -0.9363    -3.9726
H     -1.6364    -4.6378    -1.9621
H     -0.2626    -6.6004    -2.5356
H      2.1835    -6.3635    -2.8593
H      3.2633    -4.1458    -2.5975
H      1.9061    -2.1629    -2.0163
H     -1.9652    -2.9907     0.2353
H     -3.0466    -2.8921    -1.2015
H     -4.9280    -2.0948     0.1228
H     -6.1513    -0.0783     0.8117
H     -4.9959     2.0538     0.9723
H     -1.3469     2.5260     0.8399
H     -2.2309     2.7324    -0.7038
H     -3.6868     6.9440     1.1296
H     -2.1934     8.9087     1.0544
H      0.2576     8.6106     0.8326
H      1.2124     6.3291     0.6953
H     -0.2410     4.3674     0.7783
H     -1.5029     2.7653     3.1065
H     -1.6633     2.5906     5.5554
H     -3.5772     3.6171     6.7552
H     -5.3245     4.8326     5.4826
H     -5.1825     4.9996     3.0218
73
{"conf": 22, "E": 131.49, "rms": -1.0, "geom": "OH", "total_charge": 0, "CA_charge": 1, "smiles": "C[C:1]#[5N:2]->[Mn+:3]1(<-[3C-:4]#[O+:5])(<-[4H-:6])(<-[6C-:7]#[O+:8])<-[1P:9]([c:10]2[cH:11][cH:12][cH:13][cH:14][cH:15]2)([c:16]2[cH:17][cH:18][cH:19][cH:20][cH:21]2)[CH2:22][c:23]2[cH:24][cH:25][cH:26][c:27]([CH2:28][P:29]([c:30]3[cH:31][cH:32][cH:33][cH:34][cH:35]3)[c:36]3[cH:37][cH:38][cH:39][cH:40][cH:41]3)[2n:42]->12", "smiles3D": "C([C:1]#[5N:2]->[Mn+:3]1(<-[3C-:4]#[O+:5])(<-[4H-:6])(<-[6C-:7]#[O+:8])<-[1P:9]([c:10]2[c:11]([H:46])[c:12]([H:47])[c:13]([H:48])[c:14]([H:49])[c:15]2[H:50])([c:16]2[c:17]([H:51])[c:18]([H:52])[c:19]([H:53])[c:20]([H:54])[c:21]2[H:55])[C:22]([H:56])([H:57])[c:23]2[c:24]([H:58])[c:25]([H:59])[c:26]([H:60])[c:27]([C:28]([P:29]([c:30]3[c:31]([H:63])[c:32]([H:64])[c:33]([H:65])[c:34]([H:66])[c:35]3[H:67])[c:36]3[c:37]([H:68])[c:38]([H:69])[c:39]([H:70])[c:40]([H:71])[c:41]3[H:72])([H:61])[H:62])[2n:42]->12)([H:43])([H:44])[H:45]", "smiles3Dx": "C([C:1]#[5N:2]->[Mn+:3]1(<-[3C-:4]#[O+:5])(<-[4H-:6])(<-[6C-:7]#[O+:8])<-[1P:9]([c:10]2[c:11]([H:46])[c:12]([H:47])[c:13]([H:48])[c:14]([H:49])[c:15]2[H:50])([c:16]2[c:17]([H:51])[c:18]([H:52])[c:19]([H:53])[c:20]([H:54])[c:21]2[H:55])[C:22]([H:56])([H:57])[c:23]2[c:24]([H:58])[c:25]([H:59])[c:26]([H:60])[c:27]([C:28]([P:29]([c:30]3[c:31]([H:63])[c:32]([H:64])[c:33]([H:65])[c:34]([H:66])[c:35]3[H:67])[c:36]3[c:37]([H:68])[c:38]([H:69])[c:39]([H:70])[c:40]([H:71])[c:41]3[H:72])([H:61])[H:62])[2n:42]->12)([H:43])([H:44])[H:45]", "dummies": []}
C     -2.8715    -3.9610    -0.9291
C     -2.0313    -2.7974    -0.6612
N     -1.3214    -1.8193    -0.4405
Mn     0.0000     0.0000     0.0000
C      1.2963     1.8189     0.4975
O      1.9791     2.7771     0.7617
H      0.1968    -0.5929     1.7285
C     -1.8329     1.2421     0.5993
O     -2.7959     1.8930     0.9185
P      2.1286    -1.2420    -0.8251
C      2.0937    -3.0256    -0.7690
C      2.9204    -3.7795    -1.6169
C      2.8706    -5.1775    -1.5839
C      2.0099    -5.8259    -0.6943
C      1.2064    -5.0796     0.1719
C      1.2555    -3.6807     0.1431
C      3.6775    -0.7333    -0.0938
C      4.3212    -1.5495     0.8518
C      5.5331    -1.1457     1.4207
C      6.1002     0.0812     1.0651
C      5.4535     0.9087     0.1429
C      4.2445     0.5053    -0.4339
C      2.2175    -0.8086    -2.5631
C      1.2954     0.3672    -2.9034
C      1.5750     1.1065    -4.0614
C      0.6395     2.0149    -4.5490
C     -0.6146     2.0908    -3.9539
C     -0.8982     1.2876    -2.8398
C     -2.3250     1.0759    -2.4226
P     -3.4271     0.5823    -3.8703
C     -2.3068    -0.5696    -4.7876
C     -1.9633    -0.2836    -6.1156
C     -1.0577    -1.1016    -6.7983
C     -0.4908    -2.2063    -6.1585
C     -0.8339    -2.5000    -4.8357
C     -1.7354    -1.6791    -4.1529
C     -4.6001    -0.5738    -3.0242
C     -5.1801    -0.2072    -1.7998
C     -6.0707    -1.0710    -1.1559
C     -6.4055    -2.2957    -1.7390
C     -5.8645    -2.6493    -2.9774
C     -4.9774    -1.7858    -3.6267
N      0.1038     0.5733    -2.2450
H     -3.8863    -3.7905    -0.5129
H     -2.9439    -4.1223    -2.0235
H     -2.4144    -4.8555    -0.4542
H      3.5989    -3.2888    -2.3030
H      3.5025    -5.7581    -2.2444
H      1.9748    -6.9079    -0.6713
H      0.5495    -5.5853     0.8684
H      0.6459    -3.1137     0.8328
H      3.8979    -2.4993     1.1496
H      6.0316    -1.7843     2.1368
H      7.0372     0.3910     1.5071
H      5.8882     1.8636    -0.1272
H      3.7537     1.1619    -1.1415
H      3.2651    -0.5480    -2.8247
H      1.9064    -1.6851    -3.1705
H      2.5052     0.9607    -4.5966
H      0.8543     2.5966    -5.4364
H     -1.3811     2.7094    -4.4006
H     -2.7231     2.0039    -1.9629
H     -2.3685     0.2470    -1.6936
H     -2.3901     0.5760    -6.6163
H     -0.7936    -0.8767    -7.8243
H      0.2125    -2.8345    -6.6875
H     -0.3933    -3.3535    -4.3356
H     -1.9871    -1.9016    -3.1303
H     -4.9395     0.7436    -1.3407
H     -6.5041    -0.7905    -0.2047
H     -7.0889    -2.9683    -1.2359
H     -6.1368    -3.5919    -3.4366
H     -4.5851    -2.0673    -4.5952
73
{"conf": 23, "E": 149.41, "rms": -1.0, "geom": "OH", "total_charge": 0, "CA_charge": 1, "smiles": "C[C:1]#[5N:2]->[Mn+:3]1(<-[3C-:4]#[O+:5])(<-[4H-:6])(<-[6C-:7]#[O+:8])<-[1P:9]([c:10]2[cH:11][cH:12][cH:13][cH:14][cH:15]2)([c:16]2[cH:17][cH:18][cH:19][cH:20][cH:21]2)[CH2:22][c:23]2[cH:24][cH:25][cH:26][c:27]([CH2:28][P:29]([c:30]3[cH:31][cH:32][cH:33][cH:34][cH:35]3)[c:36]3[cH:37][cH:38][cH:39][cH:40][cH:41]3)[2n:42]->12", "smiles3D": "C([C:1]#[5N:2]->[Mn+:3]1(<-[3C-:4]#[O+:5])(<-[4H-:6])(<-[6C-:7]#[O+:8])<-[1P:9]([c:10]2[c:11]([H:46])[c:12]([H:47])[c:13]([H:48])[c:14]([H:49])[c:15]2[H:50])([c:16]2[c:17]([H:51])[c:18]([H:52])[c:19]([H:53])[c:20]([H:54])[c:21]2[H:55])[C:22]([H:56])([H:57])[c:23]2[c:24]([H:58])[c:25]([H:59])[c:26]([H:60])[c:27]([C:28]([P:29]([c:30]3[c:31]([H:63])[c:32]([H:64])[c:33]([H:65])[c:34]([H:66])[c:35]3[H:67])[c:36]3[c:37]([H:68])[c:38]([H:69])[c:39]([H:70])[c:40]([H:71])[c:41]3[H:72])([H:61])[H:62])[2n:42]->12)([H:43])([H:44])[H:45]", "smiles3Dx": "C([C:1]#[5N:2]->[Mn+:3]1(<-[3C-:4]#[O+:5])(<-[4H-:6])(<-[6C-:7]#[O+:8])<-[1P:9]([c:10]2[c:11]([H:46])[c:12]([H:47])[c:13]([H:48])[c:14]([H:49])[c:15]2[H:50])([c:16]2[c:17]([H:51])[c:18]([H:52])[c:19]([H:53])[c:20]([H:54])[c:21]2[H:55])[C:22]([H:56])([H:57])[c:23]2[c:24]([H:58])[c:25]([H:59])[c:26]([H:60])[c:27]([C:28]([P:29]([c:30]3[c:31]([H:63])[c:32]([H:64])[c:33]([H:65])[c:34]([H:66])[c:35]3[H:67])[c:36]3[c:37]([H:68])[c:38]([H:69])[c:39]([H:70])[c:40]([H:71])[c:41]3[H:72])([H:61])[H:62])[2n:42]->12)([H:43])([H:44])[H:45]", "dummies": []}
C      1.7378    -4.5467    -1.0531
C      1.2257    -3.2111    -0.7462
N      0.7994    -2.0897    -0.4859
Mn     0.0000     0.0000     0.0000
C     -0.8103     2.0851     0.4856
O     -1.2347     3.1834     0.7368
H     -0.2936     0.3114    -1.7866
C      2.0810     0.9318    -0.2775
O      3.1670     1.4294    -0.4344
P     -2.4028    -0.9270     0.2844
C     -3.7078     0.2899     0.1791
C     -4.0971     0.7618    -1.0843
C     -5.0874     1.7413    -1.2025
C     -5.6935     2.2627    -0.0565
C     -5.3039     1.8066     1.2113
C     -4.2954     0.8470     1.3349
C     -2.8913    -2.2711    -0.7801
C     -3.8249    -3.2254    -0.3372
C     -4.2204    -4.2656    -1.1837
C     -3.7090    -4.3384    -2.4857
C     -2.7894    -3.3839    -2.9348
C     -2.3744    -2.3542    -2.0815
C     -2.3587    -1.5974     1.9398
C     -1.3042    -0.8867     2.7935
C     -1.5268    -0.8312     4.1745
C     -0.4790    -0.5664     5.0373
C      0.8008    -0.4485     4.5268
C      1.0114    -0.4416     3.1357
C      2.4177    -0.6171     2.6311
P      3.6859     0.4725     3.5059
C      4.8806     0.8729     2.1584
C      5.3810    -0.1572     1.3459
C      6.3364     0.1189     0.3638
C      6.8110     1.4191     0.2015
C      6.3444     2.4468     1.0230
C      5.3904     2.1747     2.0077
C      2.8196     2.0737     3.8325
C      3.0312     2.7171     5.0576
C      2.4072     3.9383     5.3311
C      1.5713     4.5245     4.3754
C      1.3595     3.8889     3.1498
C      1.9870     2.6703     2.8795
N     -0.0638    -0.5485     2.2863
H      0.9264    -5.1515    -1.5099
H      2.0871    -5.0398    -0.1255
H      2.5800    -4.4604    -1.7680
H     -3.6250     0.3799    -1.9775
H     -5.3717     2.1112    -2.1828
H     -6.4588     3.0201    -0.1499
H     -5.7731     2.2202     2.0964
H     -3.9794     0.5695     2.3300
H     -4.2572    -3.1606     0.6560
H     -4.9313    -5.0076    -0.8380
H     -4.0318    -5.1288    -3.1490
H     -2.4049    -3.4332    -3.9489
H     -1.6711    -1.6107    -2.4433
H     -3.3599    -1.5137     2.4073
H     -2.0922    -2.6734     1.8829
H     -2.4993    -1.0619     4.5868
H     -0.6395    -0.5597     6.1097
H      1.6341    -0.3964     5.2170
H      2.7154    -1.6678     2.8249
H      2.4746    -0.5167     1.5512
H      5.0319    -1.1734     1.4733
H      6.7114    -0.6806    -0.2697
H      7.5528     1.6334    -0.5543
H      6.7254     3.4546     0.9072
H      5.0567     2.9732     2.6509
H      3.6825     2.2743     5.8010
H      2.5738     4.4316     6.2796
H      1.0838     5.4672     4.5860
H      0.7135     4.3407     2.4101
H      1.8066     2.1890     1.9366
73
{"conf": 24, "E": 145.97, "rms": -1.0, "geom": "OH", "total_charge": 0, "CA_charge": 1, "smiles": "C[C:1]#[5N:2]->[Mn+:3]1(<-[3C-:4]#[O+:5])(<-[4H-:6])(<-[6C-:7]#[O+:8])<-[1P:9]([c:10]2[cH:11][cH:12][cH:13][cH:14][cH:15]2)([c:16]2[cH:17][cH:18][cH:19][cH:20][cH:21]2)[CH2:22][c:23]2[cH:24][cH:25][cH:26][c:27]([CH2:28][P:29]([c:30]3[cH:31][cH:32][cH:33][cH:34][cH:35]3)[c:36]3[cH:37][cH:38][cH:39][cH:40][cH:41]3)[2n:42]->12", "smiles3D": "C([C:1]#[5N:2]->[Mn+:3]1(<-[3C-:4]#[O+:5])(<-[4H-:6])(<-[6C-:7]#[O+:8])<-[1P:9]([c:10]2[c:11]([H:46])[c:12]([H:47])[c:13]([H:48])[c:14]([H:49])[c:15]2[H:50])([c:16]2[c:17]([H:51])[c:18]([H:52])[c:19]([H:53])[c:20]([H:54])[c:21]2[H:55])[C:22]([H:56])([H:57])[c:23]2[c:24]([H:58])[c:25]([H:59])[c:26]([H:60])[c:27]([C:28]([P:29]([c:30]3[c:31]([H:63])[c:32]([H:64])[c:33]([H:65])[c:34]([H:66])[c:35]3[H:67])[c:36]3[c:37]([H:68])[c:38]([H:69])[c:39]([H:70])[c:40]([H:71])[c:41]3[H:72])([H:61])[H:62])[2n:42]->12)([H:43])([H:44])[H:45]", "smiles3Dx": "C([C:1]#[5N:2]->[Mn+:3]1(<-[3C-:4]#[O+:5])(<-[4H-:6])(<-[6C-:7]#[O+:8])<-[1P:9]([c:10]2[c:11]([H:46])[c:12]([H:47])[c:13]([H:48])[c:14]([H:49])[c:15]2[H:50])([c:16]2[c:17]([H:51])[c:18]([H:52])[c:19]([H:53])[c:20]([H:54])[c:21]2[H:55])[C:22]([H:56])([H:57])[c:23]2[c:24]([H:58])[c:25]([H:59])[c:26]([H:60])[c:27]([C:28]([P:29]([c:30]3[c:31]([H:63])[c:32]([H:64])[c:33]([H:65])[c:34]([H:66])[c:35]3[H:67])[c:36]3[c:37]([H:68])[c:38]([H:69])[c:39]([H:70])[c:40]([H:71])[c:41]3[H:72])([H:61])[H:62])[2n:42]->12)([H:43])([H:44])[H:45]", "dummies": []}
C      3.2173    -0.3229    -3.7802
C      2.2785    -0.2438    -2.6588
N      1.4803    -0.1605    -1.7275
Mn     0.0000     0.0000     0.0000
C     -1.4607     0.1548     1.7607
O     -2.2245     0.2279     2.6940
H      0.3011     1.8094     0.0973
C      1.7740    -0.2785     1.4334
O      2.6992    -0.3953     2.1990
P     -1.9054     0.3513    -1.7289
C     -3.3620     1.1989    -1.1353
C     -4.1480     0.6201    -0.1229
C     -5.2707     1.2929     0.3651
C     -5.6187     2.5454    -0.1482
C     -4.8409     3.1375    -1.1459
C     -3.7054     2.4739    -1.6305
C     -1.4496     1.1182    -3.2752
C     -2.2684     0.9886    -4.4066
C     -1.8989     1.5932    -5.6117
C     -0.7278     2.3496    -5.6889
C      0.0664     2.5175    -4.5504
C     -0.2989     1.9100    -3.3456
C     -2.4098    -1.3165    -2.1417
C     -1.4779    -2.3894    -1.5571
C     -1.6178    -3.6817    -2.0858
C     -1.0931    -4.7736    -1.4317
C     -0.4761    -4.5798    -0.2082
C     -0.2747    -3.2784     0.2977
C      0.1573    -3.1384     1.7338
P      1.6184    -4.2744     2.1362
C      1.6820    -4.1550     3.9730
C      1.6979    -5.3469     4.7198
C      1.8027    -5.2991     6.1102
C      1.9055    -4.0660     6.7614
C      1.8892    -2.8811     6.0228
C      1.7677    -2.9204     4.6325
C      3.1201    -3.3530     1.5579
C      3.1836    -2.8636     0.2445
C      4.3223    -2.1878    -0.2023
C      5.4258    -2.0395     0.6359
C      5.4035    -2.5825     1.9216
C      4.2522    -3.2310     2.3835
N     -0.6984    -2.1925    -0.4302
H      3.2343    -1.3566    -4.1862
H      2.8936     0.3849    -4.5728
H      4.2391    -0.0463    -3.4363
H     -3.9079    -0.3495     0.2884
H     -5.8734     0.8409     1.1403
H     -6.4961     3.0688     0.2086
H     -5.1210     4.1127    -1.5401
H     -3.0912     2.9533    -2.3732
H     -3.2015     0.4464    -4.3589
H     -2.5244     1.4878    -6.4892
H     -0.4372     2.8112    -6.6281
H      0.9667     3.1158    -4.6074
H      0.3082     2.0754    -2.4697
H     -2.4262    -1.4331    -3.2463
H     -3.4390    -1.4876    -1.7632
H     -2.2143    -3.8456    -2.9765
H     -1.2612    -5.7732    -1.8217
H     -0.1962    -5.4546     0.3640
H      0.3324    -2.1030     2.0446
H     -0.7102    -3.4680     2.3529
H      1.6097    -6.3054     4.2205
H      1.8033    -6.2123     6.6840
H      2.0041    -4.0275     7.8338
H      1.9791    -1.9309     6.5254
H      1.7692    -2.0056     4.0651
H      2.3488    -2.9658    -0.4301
H      4.3587    -1.7858    -1.2018
H      6.3063    -1.5173     0.2845
H      6.2660    -2.4720     2.5698
H      4.2617    -3.6390     3.3844
73
{"conf": 25, "E": 1401.59, "rms": -1.0, "geom": "OH", "total_charge": 0, "CA_charge": 1, "smiles": "C[C:1]#[5N:2]->[Mn+:3]1(<-[3C-:4]#[O+:5])(<-[4H-:6])(<-[6C-:7]#[O+:8])<-[1P:9]([c:10]2[cH:11][cH:12][cH:13][cH:14][cH:15]2)([c:16]2[cH:17][cH:18][cH:19][cH:20][cH:21]2)[CH2:22][c:23]2[cH:24][cH:25][cH:26][c:27]([CH2:28][P:29]([c:30]3[cH:31][cH:32][cH:33][cH:34][cH:35]3)[c:36]3[cH:37][cH:38][cH:39][cH:40][cH:41]3)[2n:42]->12", "smiles3D": "C([C:1]#[5N:2]->[Mn+:3]1(<-[3C-:4]#[O+:5])(<-[4H-:6])(<-[6C-:7]#[O+:8])<-[1P:9]([c:10]2[c:11]([H:46])[c:12]([H:47])[c:13]([H:48])[c:14]([H:49])[c:15]2[H:50])([c:16]2[c:17]([H:51])[c:18]([H:52])[c:19]([H:53])[c:20]([H:54])[c:21]2[H:55])[C:22]([H:56])([H:57])[c:23]2[c:24]([H:58])[c:25]([H:59])[c:26]([H:60])[c:27]([C:28]([P:29]([c:30]3[c:31]([H:63])[c:32]([H:64])[c:33]([H:65])[c:34]([H:66])[c:35]3[H:67])[c:36]3[c:37]([H:68])[c:38]([H:69])[c:39]([H:70])[c:40]([H:71])[c:41]3[H:72])([H:61])[H:62])[2n:42]->12)([H:43])([H:44])[H:45]", "smiles3Dx": "C([C:1]#[5N:2]->[Mn+:3]1(<-[3C-:4]#[O+:5])(<-[4H-:6])(<-[6C-:7]#[O+:8])<-[1P:9]([c:10]2[c:11]([H:46])[c:12]([H:47])[c:13]([H:48])[c:14]([H:49])[c:15]2[H:50])([c:16]2[c:17]([H:51])[c:18]([H:52])[c:19]([H:53])[c:20]([H:54])[c:21]2[H:55])[C:22]([H:56])([H:57])[c:23]2[c:24]([H:58])[c:25]([H:59])[c:26]([H:60])[c:27]([C:28]([P:29]([c:30]3[c:31]([H:63])[c:32]([H:64])[c:33]([H:65])[c:34]([H:66])[c:35]3[H:67])[c:36]3[c:37]([H:68])[c:38]([H:69])[c:39]([H:70])[c:40]([H:71])[c:41]3[H:72])([H:61])[H:62])[2n:42]->12)([H:43])([H:44])[H:45]", "dummies": []}
C      4.6827     1.2099    -1.1688
C      3.2922     0.8134    -0.9572
N      2.1450     0.4798    -0.6948
Mn     0.0000     0.0000     0.0000
C      1.2326    -0.1177     1.9692
O      2.0202    -0.1458     2.8990
H      1.1761    -1.4328     0.0634
C     -0.7268    -1.6809     1.4521
O     -0.9459    -2.4210     2.3426
P      0.3831     1.8419     1.2237
C     -0.6352     1.7446     2.7897
C     -1.8656     1.1096     2.7290
C     -2.6106     0.8179     3.8988
C     -2.0853     1.2396     5.1093
C     -0.7999     1.7105     5.2321
C     -0.0155     1.8890     4.0458
C      1.0971     3.3666     0.4116
C      2.3504     3.9398     0.8094
C      2.6638     5.2282     0.3216
C      1.7661     5.9157    -0.5212
C      0.7851     5.2117    -1.1510
C      0.6414     3.8507    -0.8690
C     -0.6394     1.0761    -0.2712
C     -1.8103     1.8262    -0.8221
C     -3.1524     1.3819    -0.5606
C     -3.8956     2.1908     0.2999
C     -3.2380     3.1809     0.9840
C     -1.8398     3.2843     0.9540
C     -1.1759     4.5068     1.7445
P      0.3116     4.7428     3.0696
C      0.1258     6.4026     3.7658
C      0.0766     6.5559     5.1615
C      0.2460     7.8208     5.7128
C      0.5363     8.9048     4.8867
C      0.6168     8.7425     3.5042
C      0.4165     7.4849     2.9447
C      2.0914     4.4916     3.7303
C      2.4185     3.7050     4.8669
C      3.7585     3.4203     5.2001
C      4.7974     4.0515     4.5147
C      4.4930     5.0266     3.5630
C      3.1478     5.3071     3.2591
N     -1.1511     2.4524     0.0731
H      5.3375     0.7174    -0.4350
H      4.7873     2.2748    -0.9987
H      5.0240     0.9496    -2.1997
H     -2.2554     0.7461     1.8184
H     -3.5668     0.3456     3.8189
H     -2.6763     1.1197     6.0165
H     -0.3039     1.8758     6.1296
H      1.0319     1.9505     4.1170
H      2.9848     3.4103     1.4802
H      3.5826     5.7238     0.5672
H      1.8991     7.0051    -0.7516
H      0.1357     5.6944    -1.8821
H      0.1324     3.2360    -1.6396
H     -1.0523     0.0913     0.0322
H      0.0119     0.8698    -1.1196
H     -3.6244     0.6204    -1.1454
H     -4.9468     1.9828     0.4436
H     -3.8343     3.7681     1.6858
H     -1.9918     4.7926     2.4230
H     -1.1245     5.4042     1.0452
H     -0.0393     5.6909     5.8091
H      0.2319     7.9456     6.7884
H      0.6894     9.8930     5.3201
H      0.8671     9.5761     2.8639
H      0.5839     7.3237     1.8819
H      1.6573     3.2872     5.5065
H      4.0012     2.7352     6.0108
H      5.8301     3.8228     4.7440
H      5.3011     5.5616     3.0649
H      2.9334     6.1527     2.6350
73
{"conf": 26, "E": 147.84, "rms": -1.0, "geom": "OH", "total_charge": 0, "CA_charge": 1, "smiles": "C[C:1]#[5N:2]->[Mn+:3]1(<-[3C-:4]#[O+:5])(<-[4H-:6])(<-[6C-:7]#[O+:8])<-[1P:9]([c:10]2[cH:11][cH:12][cH:13][cH:14][cH:15]2)([c:16]2[cH:17][cH:18][cH:19][cH:20][cH:21]2)[CH2:22][c:23]2[cH:24][cH:25][cH:26][c:27]([CH2:28][P:29]([c:30]3[cH:31][cH:32][cH:33][cH:34][cH:35]3)[c:36]3[cH:37][cH:38][cH:39][cH:40][cH:41]3)[2n:42]->12", "smiles3D": "C([C:1]#[5N:2]->[Mn+:3]1(<-[3C-:4]#[O+:5])(<-[4H-:6])(<-[6C-:7]#[O+:8])<-[1P:9]([c:10]2[c:11]([H:46])[c:12]([H:47])[c:13]([H:48])[c:14]([H:49])[c:15]2[H:50])([c:16]2[c:17]([H:51])[c:18]([H:52])[c:19]([H:53])[c:20]([H:54])[c:21]2[H:55])[C:22]([H:56])([H:57])[c:23]2[c:24]([H:58])[c:25]([H:59])[c:26]([H:60])[c:27]([C:28]([P:29]([c:30]3[c:31]([H:63])[c:32]([H:64])[c:33]([H:65])[c:34]([H:66])[c:35]3[H:67])[c:36]3[c:37]([H:68])[c:38]([H:69])[c:39]([H:70])[c:40]([H:71])[c:41]3[H:72])([H:61])[H:62])[2n:42]->12)([H:43])([H:44])[H:45]", "smiles3Dx": "C([C:1]#[5N:2]->[Mn+:3]1(<-[3C-:4]#[O+:5])(<-[4H-:6])(<-[6C-:7]#[O+:8])<-[1P:9]([c:10]2[c:11]([H:46])[c:12]([H:47])[c:13]([H:48])[c:14]([H:49])[c:15]2[H:50])([c:16]2[c:17]([H:51])[c:18]([H:52])[c:19]([H:53])[c:20]([H:54])[c:21]2[H:55])[C:22]([H:56])([H:57])[c:23]2[c:24]([H:58])[c:25]([H:59])[c:26]([H:60])[c:27]([C:28]([P:29]([c:30]3[c:31]([H:63])[c:32]([H:64])[c:33]([H:65])[c:34]([H:66])[c:35]3[H:67])[c:36]3[c:37]([H:68])[c:38]([H:69])[c:39]([H:70])[c:40]([H:71])[c:41]3[H:72])([H:61])[H:62])[2n:42]->12)([H:43])([H:44])[H:45]", "dummies": []}
C      3.9293    -3.0548    -0.0379
C      2.7713    -2.1618    -0.0280
N      1.7995    -1.4105    -0.0222
Mn     0.0000     0.0000     0.0000
C     -1.7878     1.4284     0.0675
O     -2.7367     2.1741     0.1102
H      0.3009     0.4402    -1.7573
C      1.4502     1.6644     0.6402
O      2.2019     2.5467     0.9734
P     -1.5777    -1.9633    -0.6614
C     -2.9681    -1.5466    -1.6968
C     -4.2165    -2.1659    -1.5154
C     -5.2745    -1.8676    -2.3797
C     -5.0858    -0.9783    -3.4440
C     -3.8388    -0.3789    -3.6414
C     -2.7835    -0.6607    -2.7694
C     -0.8266    -3.3834    -1.4405
C     -1.4571    -4.6365    -1.4110
C     -0.8669    -5.7335    -2.0471
C      0.3353    -5.5787    -2.7412
C      0.9403    -4.3228    -2.8150
C      0.3536    -3.2233    -2.1809
C     -2.2152    -2.4811     0.9313
C     -1.2595    -2.0854     2.0608
C     -1.2062    -2.9087     3.1959
C     -0.4830    -2.5016     4.3081
C      0.0515    -1.2207     4.3471
C     -0.1049    -0.3713     3.2419
C      0.1843     1.0990     3.3799
P     -0.8293     1.9797     4.7021
C     -2.5034     1.2386     4.4438
C     -3.3676     1.8460     3.5274
C     -4.6141     1.2793     3.2421
C     -4.9982     0.0921     3.8695
C     -4.1348    -0.5329     4.7746
C     -2.8872     0.0336     5.0567
C     -0.2204     1.4338     6.3647
C     -1.1068     1.3616     7.4555
C     -0.6355     1.0062     8.7232
C      0.7228     0.7493     8.9186
C      1.6188     0.8865     7.8588
C      1.1527     1.2476     6.5908
N     -0.6018    -0.8744     2.0682
H      4.1624    -3.3443    -1.0838
H      4.8028    -2.5311     0.4030
H      3.7063    -3.9672     0.5556
H     -4.3743    -2.8898    -0.7264
H     -6.2359    -2.3517    -2.2413
H     -5.9013    -0.7668    -4.1276
H     -3.6890     0.2977    -4.4749
H     -1.8148    -0.1992    -2.9389
H     -2.4173    -4.7720    -0.9282
H     -1.3472    -6.7052    -2.0181
H      0.7886    -6.4284    -3.2393
H      1.8635    -4.1980    -3.3726
H      0.8050    -2.2482    -2.2902
H     -3.1940    -1.9896     1.1099
H     -2.3658    -3.5783     0.9400
H     -1.7207    -3.8645     3.2149
H     -0.4135    -3.1484     5.1737
H      0.5501    -0.8928     5.2424
H     -0.1574     1.5930     2.4604
H      1.2687     1.2805     3.5216
H     -3.0699     2.7541     3.0281
H     -5.2776     1.7612     2.5344
H     -5.9623    -0.3482     3.6454
H     -4.4269    -1.4651     5.2442
H     -2.2295    -0.4824     5.7400
H     -2.1577     1.5739     7.3214
H     -1.3281     0.9233     9.5524
H      1.0790     0.4669     9.9006
H      2.6764     0.7081     8.0202
H      1.8693     1.3672     5.7892
73
{"conf": 27, "E": 153.87, "rms": -1.0, "geom": "OH", "total_charge": 0, "CA_charge": 1, "smiles": "C[C:1]#[5N:2]->[Mn+:3]1(<-[3C-:4]#[O+:5])(<-[4H-:6])(<-[6C-:7]#[O+:8])<-[1P:9]([c:10]2[cH:11][cH:12][cH:13][cH:14][cH:15]2)([c:16]2[cH:17][cH:18][cH:19][cH:20][cH:21]2)[CH2:22][c:23]2[cH:24][cH:25][cH:26][c:27]([CH2:28][P:29]([c:30]3[cH:31][cH:32][cH:33][cH:34][cH:35]3)[c:36]3[cH:37][cH:38][cH:39][cH:40][cH:41]3)[2n:42]->12", "smiles3D": "C([C:1]#[5N:2]->[Mn+:3]1(<-[3C-:4]#[O+:5])(<-[4H-:6])(<-[6C-:7]#[O+:8])<-[1P:9]([c:10]2[c:11]([H:46])[c:12]([H:47])[c:13]([H:48])[c:14]([H:49])[c:15]2[H:50])([c:16]2[c:17]([H:51])[c:18]([H:52])[c:19]([H:53])[c:20]([H:54])[c:21]2[H:55])[C:22]([H:56])([H:57])[c:23]2[c:24]([H:58])[c:25]([H:59])[c:26]([H:60])[c:27]([C:28]([P:29]([c:30]3[c:31]([H:63])[c:32]([H:64])[c:33]([H:65])[c:34]([H:66])[c:35]3[H:67])[c:36]3[c:37]([H:68])[c:38]([H:69])[c:39]([H:70])[c:40]([H:71])[c:41]3[H:72])([H:61])[H:62])[2n:42]->12)([H:43])([H:44])[H:45]", "smiles3Dx": "C([C:1]#[5N:2]->[Mn+:3]1(<-[3C-:4]#[O+:5])(<-[4H-:6])(<-[6C-:7]#[O+:8])<-[1P:9]([c:10]2[c:11]([H:46])[c:12]([H:47])[c:13]([H:48])[c:14]([H:49])[c:15]2[H:50])([c:16]2[c:17]([H:51])[c:18]([H:52])[c:19]([H:53])[c:20]([H:54])[c:21]2[H:55])[C:22]([H:56])([H:57])[c:23]2[c:24]([H:58])[c:25]([H:59])[c:26]([H:60])[c:27]([C:28]([P:29]([c:30]3[c:31]([H:63])[c:32]([H:64])[c:33]([H:65])[c:34]([H:66])[c:35]3[H:67])[c:36]3[c:37]([H:68])[c:38]([H:69])[c:39]([H:70])[c:40]([H:71])[c:41]3[H:72])([H:61])[H:62])[2n:42]->12)([H:43])([H:44])[H:45]", "dummies": []}
C     -0.5523    -4.3641    -2.3317
C     -0.4088    -3.0759    -1.6544
N     -0.2762    -1.9989    -1.0818
Mn     0.0000     0.0000     0.0000
C      0.2512     2.0172     1.0628
O      0.3867     3.0877     1.6054
H     -1.3867    -0.4214     1.1352
C     -1.4966     1.0424    -1.3959
O     -2.2837     1.5811    -2.1311
P      1.7425    -1.0793     1.6147
C      1.4205    -2.7432     2.1670
C      2.4664    -3.6808     2.2712
C      2.2028    -4.9765     2.7237
C      0.9052    -5.3357     3.1138
C     -0.1302    -4.3969     3.0353
C      0.1243    -3.1093     2.5523
C      2.2633    -0.1295     3.0366
C      2.1708    -0.6562     4.3424
C      2.5915     0.1048     5.4381
C      3.0924     1.3946     5.2471
C      3.1951     1.9217     3.9504
C      2.7836     1.1606     2.8485
C      3.1757    -1.1656     0.5544
C      3.1616    -0.0085    -0.4438
C      4.3762     0.6268    -0.7526
C      4.4248     1.5692    -1.7680
C      3.3104     1.7582    -2.5713
C      2.1247     1.0594    -2.2994
C      1.1389     0.8698    -3.4221
P      1.5980    -0.5676    -4.5441
C      1.9476     0.1057    -6.2345
C      1.7294    -0.7202    -7.3443
C      2.0438    -0.2803    -8.6310
C      2.5981     0.9852    -8.8271
C      2.8178     1.8175    -7.7288
C      2.4917     1.3831    -6.4375
C      3.2292    -1.2158    -3.9632
C      3.2382    -2.2587    -3.0256
C      4.4501    -2.7175    -2.4913
C      5.6538    -2.1291    -2.8792
C      5.6540    -1.1005    -3.8293
C      4.4468    -0.6482    -4.3735
N      2.0202     0.3358    -1.1385
H     -0.3931    -4.2248    -3.4200
H      0.2027    -5.0782    -1.9410
H     -1.5708    -4.7626    -2.1568
H      3.4880    -3.4233     2.0257
H      2.9966    -5.7032     2.8062
H      0.6987    -6.3344     3.4925
H     -1.1328    -4.6670     3.3432
H     -0.6794    -2.3882     2.4922
H      1.7847    -1.6478     4.5206
H      2.5083    -0.2882     6.4416
H      3.4052     1.9914     6.0982
H      3.5822     2.9250     3.8017
H      2.8936     1.5783     1.8548
H      4.0988    -1.1243     1.1782
H      3.1562    -2.1248    -0.0101
H      5.2779     0.3823    -0.2122
H      5.3561     2.0754    -2.0034
H      3.4001     2.3791    -3.4466
H      1.0178     1.8119    -3.9995
H      0.1633     0.6102    -3.0364
H      1.3107    -1.7113    -7.2138
H      1.8693    -0.9266    -9.4820
H      2.8545     1.3236    -9.8264
H      3.2527     2.7940    -7.8713
H      2.6895     2.0380    -5.6061
H      2.3114    -2.7114    -2.6917
H      4.4536    -3.5236    -1.7620
H      6.5888    -2.4744    -2.4542
H      6.5869    -0.6413    -4.1270
H      4.4699     0.1622    -5.0899
73
{"conf": 28, "E": 138.69, "rms": -1.0, "geom": "OH", "total_charge": 0, "CA_charge": 1, "smiles": "C[C:1]#[5N:2]->[Mn+:3]1(<-[3C-:4]#[O+:5])(<-[4H-:6])(<-[6C-:7]#[O+:8])<-[1P:9]([c:10]2[cH:11][cH:12][cH:13][cH:14][cH:15]2)([c:16]2[cH:17][cH:18][cH:19][cH:20][cH:21]2)[CH2:22][c:23]2[cH:24][cH:25][cH:26][c:27]([CH2:28][P:29]([c:30]3[cH:31][cH:32][cH:33][cH:34][cH:35]3)[c:36]3[cH:37][cH:38][cH:39][cH:40][cH:41]3)[2n:42]->12", "smiles3D": "C([C:1]#[5N:2]->[Mn+:3]1(<-[3C-:4]#[O+:5])(<-[4H-:6])(<-[6C-:7]#[O+:8])<-[1P:9]([c:10]2[c:11]([H:46])[c:12]([H:47])[c:13]([H:48])[c:14]([H:49])[c:15]2[H:50])([c:16]2[c:17]([H:51])[c:18]([H:52])[c:19]([H:53])[c:20]([H:54])[c:21]2[H:55])[C:22]([H:56])([H:57])[c:23]2[c:24]([H:58])[c:25]([H:59])[c:26]([H:60])[c:27]([C:28]([P:29]([c:30]3[c:31]([H:63])[c:32]([H:64])[c:33]([H:65])[c:34]([H:66])[c:35]3[H:67])[c:36]3[c:37]([H:68])[c:38]([H:69])[c:39]([H:70])[c:40]([H:71])[c:41]3[H:72])([H:61])[H:62])[2n:42]->12)([H:43])([H:44])[H:45]", "smiles3Dx": "C([C:1]#[5N:2]->[Mn+:3]1(<-[3C-:4]#[O+:5])(<-[4H-:6])(<-[6C-:7]#[O+:8])<-[1P:9]([c:10]2[c:11]([H:46])[c:12]([H:47])[c:13]([H:48])[c:14]([H:49])[c:15]2[H:50])([c:16]2[c:17]([H:51])[c:18]([H:52])[c:19]([H:53])[c:20]([H:54])[c:21]2[H:55])[C:22]([H:56])([H:57])[c:23]2[c:24]([H:58])[c:25]([H:59])[c:26]([H:60])[c:27]([C:28]([P:29]([c:30]3[c:31]([H:63])[c:32]([H:64])[c:33]([H:65])[c:34]([H:66])[c:35]3[H:67])[c:36]3[c:37]([H:68])[c:38]([H:69])[c:39]([H:70])[c:40]([H:71])[c:41]3[H:72])([H:61])[H:62])[2n:42]->12)([H:43])([H:44])[H:45]", "dummies": []}
C     -0.2632    -1.1257    -4.8413
C     -0.2023    -0.7860    -3.4203
N     -0.1424    -0.5050    -2.2264
Mn     0.0000     0.0000     0.0000
C      0.2374     0.4383     2.2342
O      0.3764     0.6627     3.4108
H      0.6161    -1.7004     0.3163
C     -2.1682    -0.7173     0.2408
O     -3.3069    -1.0942     0.3707
P      2.3547     0.9669    -0.4619
C      3.2049     1.7414     0.9064
C      4.5264     1.3881     1.2298
C      5.1707     1.9987     2.3117
C      4.5035     2.9548     3.0838
C      3.1894     3.3067     2.7651
C      2.5421     2.7075     1.6794
C      3.5136    -0.0870    -1.3166
C      3.5665    -1.4521    -1.0062
C      4.4732    -2.2858    -1.6669
C      5.3311    -1.7596    -2.6370
C      5.2920    -0.3940    -2.9391
C      4.3934     0.4456    -2.2744
C      1.9381     2.2933    -1.5843
C      0.5717     2.9064    -1.2501
C      0.2924     4.1816    -1.7652
C     -0.9306     4.7816    -1.5135
C     -1.8478     4.1414    -0.6941
C     -1.5352     2.8913    -0.1312
C     -2.4773     2.2885     0.8782
P     -2.9956     3.5530     2.1723
C     -2.0879     2.9922     3.6792
C     -2.4692     1.8416     4.3871
C     -1.7788     1.4627     5.5425
C     -0.6825     2.2095     5.9786
C     -0.2739     3.3370     5.2581
C     -0.9772     3.7274     4.1139
C     -4.7565     3.1685     2.5757
C     -5.5546     4.1924     3.1034
C     -6.8901     3.9477     3.4292
C     -7.4376     2.6777     3.2311
C     -6.6480     1.6498     2.7092
C     -5.3075     1.8888     2.3902
N     -0.3920     2.2385    -0.5176
H     -0.8063    -0.3312    -5.3894
H     -0.7872    -2.0937    -4.9695
H      0.7652    -1.2076    -5.2416
H      5.0676     0.6416     0.6618
H      6.1865     1.7259     2.5566
H      5.0061     3.4266     3.9208
H      2.6722     4.0461     3.3601
H      1.5249     2.9949     1.4506
H      2.9137    -1.8695    -0.2515
H      4.5159    -3.3396    -1.4255
H      6.0327    -2.4010    -3.1508
H      5.9624     0.0150    -3.6851
H      4.3899     1.5007    -2.5115
H      2.7187     3.0801    -1.5234
H      1.9086     1.8926    -2.6187
H      1.0221     4.7025    -2.3744
H     -1.1560     5.7556    -1.9301
H     -2.7812     4.6388    -0.4698
H     -3.3674     1.9137     0.3335
H     -1.9948     1.4638     1.4222
H     -3.3052     1.2393     4.0621
H     -2.0876     0.5828     6.0957
H     -0.1413     1.9117     6.8670
H      0.5854     3.9064     5.5887
H     -0.6577     4.6056     3.5694
H     -5.1366     5.1789     3.2694
H     -7.5033     4.7438     3.8279
H     -8.4753     2.4904     3.4786
H     -7.0692     0.6641     2.5694
H     -4.7084     1.0725     2.0074
73
{"conf": 29, "E": 292.0, "rms": -1.0, "geom": "OH", "total_charge": 0, "CA_charge": 1, "smiles": "C[C:1]#[5N:2]->[Mn+:3]1(<-[3C-:4]#[O+:5])(<-[4H-:6])(<-[6C-:7]#[O+:8])<-[1P:9]([c:10]2[cH:11][cH:12][cH:13][cH:14][cH:15]2)([c:16]2[cH:17][cH:18][cH:19][cH:20][cH:21]2)[CH2:22][c:23]2[cH:24][cH:25][cH:26][c:27]([CH2:28][P:29]([c:30]3[cH:31][cH:32][cH:33][cH:34][cH:35]3)[c:36]3[cH:37][cH:38][cH:39][cH:40][cH:41]3)[2n:42]->12", "smiles3D": "C([C:1]#[5N:2]->[Mn+:3]1(<-[3C-:4]#[O+:5])(<-[4H-:6])(<-[6C-:7]#[O+:8])<-[1P:9]([c:10]2[c:11]([H:46])[c:12]([H:47])[c:13]([H:48])[c:14]([H:49])[c:15]2[H:50])([c:16]2[c:17]([H:51])[c:18]([H:52])[c:19]([H:53])[c:20]([H:54])[c:21]2[H:55])[C:22]([H:56])([H:57])[c:23]2[c:24]([H:58])[c:25]([H:59])[c:26]([H:60])[c:27]([C:28]([P:29]([c:30]3[c:31]([H:63])[c:32]([H:64])[c:33]([H:65])[c:34]([H:66])[c:35]3[H:67])[c:36]3[c:37]([H:68])[c:38]([H:69])[c:39]([H:70])[c:40]([H:71])[c:41]3[H:72])([H:61])[H:62])[2n:42]->12)([H:43])([H:44])[H:45]", "smiles3Dx": "C([C:1]#[5N:2]->[Mn+:3]1(<-[3C-:4]#[O+:5])(<-[4H-:6])(<-[6C-:7]#[O+:8])<-[1P:9]([c:10]2[c:11]([H:46])[c:12]([H:47])[c:13]([H:48])[c:14]([H:49])[c:15]2[H:50])([c:16]2[c:17]([H:51])[c:18]([H:52])[c:19]([H:53])[c:20]([H:54])[c:21]2[H:55])[C:22]([H:56])([H:57])[c:23]2[c:24]([H:58])[c:25]([H:59])[c:26]([H:60])[c:27]([C:28]([P:29]([c:30]3[c:31]([H:63])[c:32]([H:64])[c:33]([H:65])[c:34]([H:66])[c:35]3[H:67])[c:36]3[c:37]([H:68])[c:38]([H:69])[c:39]([H:70])[c:40]([H:71])[c:41]3[H:72])([H:61])[H:62])[2n:42]->12)([H:43])([H:44])[H:45]", "dummies": []}
C      4.3970    -1.5697    -0.9294
C      2.9309    -1.1787    -1.1764
N      1.8317    -0.7769    -1.0454
Mn     0.0000     0.0000     0.0000
C     -1.7456     0.7568     1.2980
O     -2.4954     0.9434     2.2164
H     -0.9656    -0.0809    -1.3688
C      0.4976     2.1510    -0.5705
O      0.9152     3.2693    -0.6823
P     -0.2195    -2.4673     0.7184
C     -1.6598    -2.8022     1.7043
C     -1.6612    -3.6328     2.8580
C     -2.8466    -3.7935     3.5871
C     -3.9945    -3.0664     3.2602
C     -4.0159    -2.3343     2.0609
C     -2.8714    -2.2686     1.2776
C      0.0217    -3.7641    -0.5043
C     -0.1962    -3.4129    -1.8372
C     -0.0558    -4.3533    -2.8603
C      0.1146    -5.7063    -2.5280
C      0.4652    -6.0517    -1.2019
C      0.4730    -5.0608    -0.1687
C      1.1880    -2.6089     1.8434
C      1.2658    -1.2223     2.4937
C      1.2619    -1.1377     3.9288
C      1.3878     0.1199     4.5110
C      2.0563     1.0087     3.7220
C      2.0772     0.8670     2.2966
C      3.2021     1.4833     1.5061
P      3.7061     3.1455     2.1042
C      5.0297     3.7228     0.9682
C      4.9529     3.5664    -0.4206
C      5.7520     4.3229    -1.2678
C      6.6617     5.2447    -0.7320
C      6.7768     5.3794     0.6496
C      5.9040     4.6898     1.4752
C      2.3515     4.3972     1.9283
C      2.2319     5.2331     0.8058
C      1.0925     5.9970     0.6181
C      0.1392     6.0751     1.6290
C      0.3498     5.4050     2.8262
C      1.4232     4.5420     2.9694
N      1.2882    -0.0793     1.7854
H      5.2465    -0.9226    -1.3463
H      4.7568    -2.6896    -0.9635
H      4.5018    -1.3399     0.1982
H     -0.8083    -4.0047     3.3472
H     -2.8769    -4.4562     4.4489
H     -4.9651    -3.2571     3.7645
H     -4.8682    -1.6850     1.8287
H     -2.8537    -1.6466     0.4417
H     -0.4641    -2.4335    -2.0731
H     -0.2662    -4.0429    -3.8884
H      0.0975    -6.4601    -3.3492
H      0.6013    -7.1271    -0.9843
H      0.7925    -5.3966     0.7823
H      2.1243    -2.8742     1.3077
H      1.0168    -3.4733     2.5911
H      0.8868    -1.9362     4.5690
H      1.4532     0.2226     5.5651
H      2.5378     1.8545     4.1787
H      4.0024     0.8035     1.6309
H      2.9984     1.5058     0.4712
H      4.3084     2.8256    -0.8376
H      5.6455     4.2136    -2.3493
H      7.2131     5.8904    -1.3741
H      7.4557     6.1119     1.0797
H      5.9659     4.8586     2.5396
H      2.8748     5.1162    -0.0359
H      0.9099     6.5065    -0.3237
H     -0.7179     6.6927     1.5202
H     -0.3267     5.5572     3.6518
H      1.5411     3.9870     3.8871
73
{"conf": 30, "E": 149.57, "rms": -1.0, "geom": "OH", "total_charge": 0, "CA_charge": 1, "smiles": "C[C:1]#[5N:2]->[Mn+:3]1(<-[3C-:4]#[O+:5])(<-[4H-:6])(<-[6C-:7]#[O+:8])<-[1P:9]([c:10]2[cH:11][cH:12][cH:13][cH:14][cH:15]2)([c:16]2[cH:17][cH:18][cH:19][cH:20][cH:21]2)[CH2:22][c:23]2[cH:24][cH:25][cH:26][c:27]([CH2:28][P:29]([c:30]3[cH:31][cH:32][cH:33][cH:34][cH:35]3)[c:36]3[cH:37][cH:38][cH:39][cH:40][cH:41]3)[2n:42]->12", "smiles3D": "C([C:1]#[5N:2]->[Mn+:3]1(<-[3C-:4]#[O+:5])(<-[4H-:6])(<-[6C-:7]#[O+:8])<-[1P:9]([c:10]2[c:11]([H:46])[c:12]([H:47])[c:13]([H:48])[c:14]([H:49])[c:15]2[H:50])([c:16]2[c:17]([H:51])[c:18]([H:52])[c:19]([H:53])[c:20]([H:54])[c:21]2[H:55])[C:22]([H:56])([H:57])[c:23]2[c:24]([H:58])[c:25]([H:59])[c:26]([H:60])[c:27]([C:28]([P:29]([c:30]3[c:31]([H:63])[c:32]([H:64])[c:33]([H:65])[c:34]([H:66])[c:35]3[H:67])[c:36]3[c:37]([H:68])[c:38]([H:69])[c:39]([H:70])[c:40]([H:71])[c:41]3[H:72])([H:61])[H:62])[2n:42]->12)([H:43])([H:44])[H:45]", "smiles3Dx": "C([C:1]#[5N:2]->[Mn+:3]1(<-[3C-:4]#[O+:5])(<-[4H-:6])(<-[6C-:7]#[O+:8])<-[1P:9]([c:10]2[c:11]([H:46])[c:12]([H:47])[c:13]([H:48])[c:14]([H:49])[c:15]2[H:50])([c:16]2[c:17]([H:51])[c:18]([H:52])[c:19]([H:53])[c:20]([H:54])[c:21]2[H:55])[C:22]([H:56])([H:57])[c:23]2[c:24]([H:58])[c:25]([H:59])[c:26]([H:60])[c:27]([C:28]([P:29]([c:30]3[c:31]([H:63])[c:32]([H:64])[c:33]([H:65])[c:34]([H:66])[c:35]3[H:67])[c:36]3[c:37]([H:68])[c:38]([H:69])[c:39]([H:70])[c:40]([H:71])[c:41]3[H:72])([H:61])[H:62])[2n:42]->12)([H:43])([H:44])[H:45]", "dummies": []}
C     -0.3974    -0.1897    -4.9563
C     -0.2624    -0.1482    -3.5033
N     -0.1590    -0.1075    -2.2813
Mn     0.0000     0.0000     0.0000
C      0.1464     0.1433     2.2778
O      0.2197     0.2166     3.4787
H      1.4339     1.1453    -0.1604
C      1.4746    -1.7569     0.0896
O      2.2588    -2.6716     0.1309
P     -1.7075     1.9434     0.0625
C     -1.2563     3.4213     0.9571
C     -2.2365     4.1913     1.6054
C     -1.8790     5.3728     2.2627
C     -0.5430     5.7889     2.2796
C      0.4356     5.0240     1.6366
C      0.0790     3.8489     0.9681
C     -2.4355     2.4385    -1.4933
C     -3.0876     1.4865    -2.2948
C     -3.6342     1.8543    -3.5271
C     -3.5208     3.1717    -3.9734
C     -2.8530     4.1198    -3.1939
C     -2.3037     3.7579    -1.9599
C     -3.0161     1.1633     0.9986
C     -3.1413    -0.3222     0.6361
C     -4.4106    -0.9080     0.7478
C     -4.6177    -2.2122     0.3340
C     -3.5605    -2.9303    -0.1972
C     -2.2805    -2.3554    -0.2665
C     -1.1787    -3.1574    -0.8739
P     -0.5070    -4.4663     0.2976
C     -1.7536    -5.8272     0.2461
C     -1.7997    -6.6383    -0.8971
C     -2.7480    -7.6643    -1.0067
C     -3.6731    -7.8713     0.0221
C     -3.6341    -7.0663     1.1679
C     -2.6773    -6.0472     1.2830
C     -0.3653    -3.8236     2.0326
C      0.8540    -4.0023     2.7015
C      1.0318    -3.5101     3.9985
C     -0.0163    -2.8510     4.6454
C     -1.2461    -2.6962     4.0013
C     -1.4235    -3.1830     2.7021
N     -2.0693    -1.0801     0.1970
H     -1.1181     0.5881    -5.2891
H     -0.7709    -1.1850    -5.2674
H      0.5912    -0.0047    -5.4317
H     -3.2754     3.8884     1.5990
H     -2.6397     5.9703     2.7545
H     -0.2679     6.7090     2.7828
H      1.4667     5.3509     1.6426
H      0.8414     3.2792     0.4543
H     -3.1671     0.4566    -1.9763
H     -4.1369     1.1144    -4.1399
H     -3.9456     3.4592    -4.9283
H     -2.7544     5.1333    -3.5516
H     -1.7719     4.5107    -1.3921
H     -2.7938     1.2527     2.0831
H     -3.9742     1.6839     0.7827
H     -5.2475    -0.3377     1.1301
H     -5.6047    -2.6556     0.4021
H     -3.7401    -3.9352    -0.5582
H     -1.5697    -3.6824    -1.7712
H     -0.3900    -2.5065    -1.2689
H     -1.0972    -6.4754    -1.7055
H     -2.7710    -8.2858    -1.8941
H     -4.4205    -8.6502    -0.0690
H     -4.3558    -7.2253     1.9641
H     -2.6648    -5.4490     2.1798
H      1.6722    -4.5132     2.2131
H      1.9823    -3.6405     4.5008
H      0.1199    -2.4675     5.6504
H     -2.0605    -2.1982     4.5063
H     -2.3913    -3.0742     2.2420
73
{"conf": 31, "E": 259.48, "rms": -1.0, "geom": "OH", "total_charge": 0, "CA_charge": 1, "smiles": "C[C:1]#[5N:2]->[Mn+:3]1(<-[3C-:4]#[O+:5])(<-[4H-:6])(<-[6C-:7]#[O+:8])<-[1P:9]([c:10]2[cH:11][cH:12][cH:13][cH:14][cH:15]2)([c:16]2[cH:17][cH:18][cH:19][cH:20][cH:21]2)[CH2:22][c:23]2[cH:24][cH:25][cH:26][c:27]([CH2:28][P:29]([c:30]3[cH:31][cH:32][cH:33][cH:34][cH:35]3)[c:36]3[cH:37][cH:38][cH:39][cH:40][cH:41]3)[2n:42]->12", "smiles3D": "C([C:1]#[5N:2]->[Mn+:3]1(<-[3C-:4]#[O+:5])(<-[4H-:6])(<-[6C-:7]#[O+:8])<-[1P:9]([c:10]2[c:11]([H:46])[c:12]([H:47])[c:13]([H:48])[c:14]([H:49])[c:15]2[H:50])([c:16]2[c:17]([H:51])[c:18]([H:52])[c:19]([H:53])[c:20]([H:54])[c:21]2[H:55])[C:22]([H:56])([H:57])[c:23]2[c:24]([H:58])[c:25]([H:59])[c:26]([H:60])[c:27]([C:28]([P:29]([c:30]3[c:31]([H:63])[c:32]([H:64])[c:33]([H:65])[c:34]([H:66])[c:35]3[H:67])[c:36]3[c:37]([H:68])[c:38]([H:69])[c:39]([H:70])[c:40]([H:71])[c:41]3[H:72])([H:61])[H:62])[2n:42]->12)([H:43])([H:44])[H:45]", "smiles3Dx": "C([C:1]#[5N:2]->[Mn+:3]1(<-[3C-:4]#[O+:5])(<-[4H-:6])(<-[6C-:7]#[O+:8])<-[1P:9]([c:10]2[c:11]([H:46])[c:12]([H:47])[c:13]([H:48])[c:14]([H:49])[c:15]2[H:50])([c:16]2[c:17]([H:51])[c:18]([H:52])[c:19]([H:53])[c:20]([H:54])[c:21]2[H:55])[C:22]([H:56])([H:57])[c:23]2[c:24]([H:58])[c:25]([H:59])[c:26]([H:60])[c:27]([C:28]([P:29]([c:30]3[c:31]([H:63])[c:32]([H:64])[c:33]([H:65])[c:34]([H:66])[c:35]3[H:67])[c:36]3[c:37]([H:68])[c:38]([H:69])[c:39]([H:70])[c:40]([H:71])[c:41]3[H:72])([H:61])[H:62])[2n:42]->12)([H:43])([H:44])[H:45]", "dummies": []}
C      1.2043     1.5342    -4.4067
C      0.5256     0.9954    -3.1996
N      0.2377     0.5830    -2.1160
Mn     0.0000     0.0000     0.0000
C     -0.4629    -0.7801     2.1295
O     -0.5665    -1.2533     3.2408
H     -1.7902     0.3568    -0.2626
C      0.7242     1.9763     0.6974
O      1.3053     2.9535     1.0161
P     -0.1835    -2.4555    -0.9776
C     -1.7890    -3.0910    -1.0079
C     -2.7763    -2.3038    -1.6291
C     -4.0494    -2.7826    -1.8762
C     -4.3298    -4.1668    -1.6522
C     -3.3263    -4.9495    -1.0285
C     -2.1168    -4.3901    -0.6591
C      0.6565    -2.8138    -2.5280
C      1.6119    -3.8102    -2.6812
C      2.3484    -3.9397    -3.8614
C      2.1274    -3.0614    -4.9353
C      0.9590    -2.2610    -4.8643
C      0.2020    -2.1936    -3.6891
C      0.8271    -3.1925     0.3762
C      1.9388    -2.1731     0.6682
C      2.9602    -2.4690     1.5894
C      3.9891    -1.5652     1.7706
C      4.1897    -0.5944     0.8042
C      3.1516    -0.2479    -0.0469
C      3.4137     0.5449    -1.2860
P      3.8084    -0.6117    -2.6750
C      4.4371     0.2070    -4.1902
C      4.5045     1.5886    -4.3002
C      4.3454     2.1823    -5.5729
C      4.2231     1.3879    -6.7112
C      4.4444     0.0218    -6.6192
C      4.5758    -0.5766    -5.3504
C      5.1232    -1.8151    -2.2610
C      4.7879    -2.9445    -1.5147
C      5.6499    -4.0530    -1.4918
C      6.8497    -4.0171    -2.1828
C      7.2637    -2.8364    -2.8027
C      6.3945    -1.7325    -2.8388
N      1.9730    -0.9006     0.1663
H      1.7400     0.8015    -5.0633
H      1.9579     2.2329    -4.0127
H      0.5322     2.1817    -5.0485
H     -2.5188    -1.3272    -1.9662
H     -4.7872    -2.1442    -2.3372
H     -5.2641    -4.5615    -1.9574
H     -3.5238    -6.0132    -0.8941
H     -1.3959    -5.0410    -0.1457
H      1.9644    -4.4728    -1.8733
H      3.1854    -4.6698    -3.9772
H      2.6326    -3.1717    -5.8698
H      0.7647    -1.5783    -5.6858
H     -0.6093    -1.4827    -3.6666
H      1.1968    -4.1616     0.0746
H      0.1766    -3.2887     1.2780
H      2.8326    -3.2618     2.2878
H      4.8239    -1.7794     2.4890
H      5.1278    -0.0731     0.7437
H      2.6369     1.2145    -1.5756
H      4.3690     1.2287    -1.1595
H      4.5111     2.2229    -3.4300
H      4.2920     3.2531    -5.6417
H      4.0054     1.8390    -7.6705
H      4.4140    -0.6052    -7.4880
H      4.6432    -1.6494    -5.3103
H      3.8200    -3.0389    -1.0719
H      5.3543    -4.9342    -0.9576
H      7.4692    -4.9037    -2.2309
H      8.1856    -2.8000    -3.3513
H      6.7442    -0.8237    -3.3018
73
{"conf": 32, "E": 141.93, "rms": -1.0, "geom": "OH", "total_charge": 0, "CA_charge": 1, "smiles": "C[C:1]#[5N:2]->[Mn+:3]1(<-[3C-:4]#[O+:5])(<-[4H-:6])(<-[6C-:7]#[O+:8])<-[1P:9]([c:10]2[cH:11][cH:12][cH:13][cH:14][cH:15]2)([c:16]2[cH:17][cH:18][cH:19][cH:20][cH:21]2)[CH2:22][c:23]2[cH:24][cH:25][cH:26][c:27]([CH2:28][P:29]([c:30]3[cH:31][cH:32][cH:33][cH:34][cH:35]3)[c:36]3[cH:37][cH:38][cH:39][cH:40][cH:41]3)[2n:42]->12", "smiles3D": "C([C:1]#[5N:2]->[Mn+:3]1(<-[3C-:4]#[O+:5])(<-[4H-:6])(<-[6C-:7]#[O+:8])<-[1P:9]([c:10]2[c:11]([H:46])[c:12]([H:47])[c:13]([H:48])[c:14]([H:49])[c:15]2[H:50])([c:16]2[c:17]([H:51])[c:18]([H:52])[c:19]([H:53])[c:20]([H:54])[c:21]2[H:55])[C:22]([H:56])([H:57])[c:23]2[c:24]([H:58])[c:25]([H:59])[c:26]([H:60])[c:27]([C:28]([P:29]([c:30]3[c:31]([H:63])[c:32]([H:64])[c:33]([H:65])[c:34]([H:66])[c:35]3[H:67])[c:36]3[c:37]([H:68])[c:38]([H:69])[c:39]([H:70])[c:40]([H:71])[c:41]3[H:72])([H:61])[H:62])[2n:42]->12)([H:43])([H:44])[H:45]", "smiles3Dx": "C([C:1]#[5N:2]->[Mn+:3]1(<-[3C-:4]#[O+:5])(<-[4H-:6])(<-[6C-:7]#[O+:8])<-[1P:9]([c:10]2[c:11]([H:46])[c:12]([H:47])[c:13]([H:48])[c:14]([H:49])[c:15]2[H:50])([c:16]2[c:17]([H:51])[c:18]([H:52])[c:19]([H:53])[c:20]([H:54])[c:21]2[H:55])[C:22]([H:56])([H:57])[c:23]2[c:24]([H:58])[c:25]([H:59])[c:26]([H:60])[c:27]([C:28]([P:29]([c:30]3[c:31]([H:63])[c:32]([H:64])[c:33]([H:65])[c:34]([H:66])[c:35]3[H:67])[c:36]3[c:37]([H:68])[c:38]([H:69])[c:39]([H:70])[c:40]([H:71])[c:41]3[H:72])([H:61])[H:62])[2n:42]->12)([H:43])([H:44])[H:45]", "dummies": []}
C     -2.5852    -2.5449    -3.3982
C     -1.8470    -1.7648    -2.4047
N     -1.2171    -1.1318    -1.5667
Mn     0.0000     0.0000     0.0000
C      1.3079     0.9895     1.5966
O      2.0083     1.4859     2.4421
H      0.1583    -1.5676     0.9486
C     -1.9515     0.5300     1.0866
O     -2.9733     0.8121     1.6588
P      2.0695    -0.4368    -1.4873
C      3.5847     0.3579    -0.9634
C      3.8991     1.6653    -1.3860
C      5.0493     2.2958    -0.9053
C      5.8732     1.6507     0.0294
C      5.5444     0.3688     0.4761
C      4.3998    -0.2714    -0.0084
C      2.4778    -2.1191    -1.9256
C      2.2100    -3.1584    -1.0328
C      2.5417    -4.4765    -1.3706
C      3.1478    -4.7510    -2.5955
C      3.4354    -3.7065    -3.4808
C      3.1103    -2.3907    -3.1486
C      1.5201     0.3613    -2.9919
C      0.6731     1.6002    -2.6809
C      0.5092     2.5545    -3.6955
C     -0.1322     3.7540    -3.4203
C     -0.5454     4.0296    -2.1251
C     -0.3702     3.0644    -1.1214
C     -0.4914     3.4985     0.3082
P      1.1497     4.1967     0.8930
C      1.3774     5.7801    -0.0272
C      2.5830     5.9803    -0.7186
C      2.8353     7.1947    -1.3653
C      1.8773     8.2097    -1.3452
C      0.6625     8.0086    -0.6709
C      0.4109     6.7951    -0.0193
C      0.8561     4.7900     2.6121
C     -0.3774     5.3287     3.0157
C     -0.5463     5.7915     4.3248
C      0.5214     5.7345     5.2307
C      1.7512     5.2079     4.8305
C      1.9164     4.7368     3.5222
N      0.1051     1.8193    -1.4451
H     -1.8603    -2.9840    -4.1217
H     -3.1416    -3.3704    -2.8931
H     -3.3110    -1.8916    -3.9216
H      3.2792     2.2039    -2.0793
H      5.2971     3.2955    -1.2428
H      6.7547     2.1510     0.4183
H      6.1732    -0.1209     1.2063
H      4.1510    -1.2585     0.3637
H      1.7434    -2.9562    -0.0752
H      2.3160    -5.2839    -0.6831
H      3.4024    -5.7721    -2.8476
H      3.9236    -3.9053    -4.4227
H      3.3586    -1.5941    -3.8401
H      0.9060    -0.3535    -3.5890
H      2.4073     0.6567    -3.5792
H      0.8835     2.3769    -4.6927
H     -0.2528     4.4958    -4.1992
H     -0.9363     5.0098    -1.8868
H     -0.7331     2.6554     0.9665
H     -1.3066     4.2441     0.4096
H      3.3284     5.2008    -0.7287
H      3.7725     7.3389    -1.8863
H      2.0695     9.1536    -1.8518
H     -0.0803     8.7947    -0.6484
H     -0.5268     6.6661     0.5025
H     -1.2150     5.3896     2.3382
H     -1.5022     6.2026     4.6405
H      0.3980     6.0936     6.2452
H      2.5840     5.1767     5.5278
H      2.8724     4.3396     3.2075
73
{"conf": 33, "E": 158.61, "rms": -1.0, "geom": "OH", "total_charge": 0, "CA_charge": 1, "smiles": "C[C:1]#[5N:2]->[Mn+:3]1(<-[3C-:4]#[O+:5])(<-[4H-:6])(<-[6C-:7]#[O+:8])<-[1P:9]([c:10]2[cH:11][cH:12][cH:13][cH:14][cH:15]2)([c:16]2[cH:17][cH:18][cH:19][cH:20][cH:21]2)[CH2:22][c:23]2[cH:24][cH:25][cH:26][c:27]([CH2:28][P:29]([c:30]3[cH:31][cH:32][cH:33][cH:34][cH:35]3)[c:36]3[cH:37][cH:38][cH:39][cH:40][cH:41]3)[2n:42]->12", "smiles3D": "C([C:1]#[5N:2]->[Mn+:3]1(<-[3C-:4]#[O+:5])(<-[4H-:6])(<-[6C-:7]#[O+:8])<-[1P:9]([c:10]2[c:11]([H:46])[c:12]([H:47])[c:13]([H:48])[c:14]([H:49])[c:15]2[H:50])([c:16]2[c:17]([H:51])[c:18]([H:52])[c:19]([H:53])[c:20]([H:54])[c:21]2[H:55])[C:22]([H:56])([H:57])[c:23]2[c:24]([H:58])[c:25]([H:59])[c:26]([H:60])[c:27]([C:28]([P:29]([c:30]3[c:31]([H:63])[c:32]([H:64])[c:33]([H:65])[c:34]([H:66])[c:35]3[H:67])[c:36]3[c:37]([H:68])[c:38]([H:69])[c:39]([H:70])[c:40]([H:71])[c:41]3[H:72])([H:61])[H:62])[2n:42]->12)([H:43])([H:44])[H:45]", "smiles3Dx": "C([C:1]#[5N:2]->[Mn+:3]1(<-[3C-:4]#[O+:5])(<-[4H-:6])(<-[6C-:7]#[O+:8])<-[1P:9]([c:10]2[c:11]([H:46])[c:12]([H:47])[c:13]([H:48])[c:14]([H:49])[c:15]2[H:50])([c:16]2[c:17]([H:51])[c:18]([H:52])[c:19]([H:53])[c:20]([H:54])[c:21]2[H:55])[C:22]([H:56])([H:57])[c:23]2[c:24]([H:58])[c:25]([H:59])[c:26]([H:60])[c:27]([C:28]([P:29]([c:30]3[c:31]([H:63])[c:32]([H:64])[c:33]([H:65])[c:34]([H:66])[c:35]3[H:67])[c:36]3[c:37]([H:68])[c:38]([H:69])[c:39]([H:70])[c:40]([H:71])[c:41]3[H:72])([H:61])[H:62])[2n:42]->12)([H:43])([H:44])[H:45]", "dummies": []}
C      1.6511     4.4937    -1.3508
C      1.1314     3.1779    -1.0024
N      0.7102     2.0717    -0.6754
Mn     0.0000     0.0000     0.0000
C     -0.5969    -2.0887     0.7377
O     -0.9243    -3.1895     1.1073
H      1.1120     0.1388     1.4613
C      1.6820    -0.8755    -1.2865
O      2.5767    -1.3282    -1.9596
P     -2.0300     1.0823     1.1870
C     -3.1885    -0.1251     1.8174
C     -4.3844    -0.4324     1.1385
C     -5.2252    -1.4422     1.6179
C     -4.8738    -2.1748     2.7563
C     -3.6760    -1.8938     3.4201
C     -2.8353    -0.8815     2.9466
C     -1.7753     2.3096     2.4629
C     -2.6512     2.3950     3.5596
C     -2.4695     3.3887     4.5249
C     -1.4224     4.3125     4.3948
C     -0.5532     4.2361     3.2962
C     -0.7235     3.2343     2.3434
C     -2.7714     1.9568    -0.1906
C     -2.5618     1.1853    -1.5044
C     -3.2407     1.6269    -2.6527
C     -3.1351     0.9096    -3.8384
C     -2.4564    -0.3063    -3.8370
C     -1.7962    -0.7387    -2.6718
C     -1.6177    -2.2177    -2.4845
P      0.0212    -2.8573    -3.0962
C     -0.1329    -3.1034    -4.9195
C     -1.2937    -3.6155    -5.5247
C     -1.3362    -3.8300    -6.9093
C     -0.2140    -3.5461    -7.6924
C      0.9490    -3.0467    -7.0937
C      0.9879    -2.8296    -5.7111
C      0.0562    -4.5770    -2.4394
C      1.2329    -5.0363    -1.8323
C      1.3019    -6.3361    -1.3179
C      0.1927    -7.1811    -1.4062
C     -0.9885    -6.7255    -2.0026
C     -1.0597    -5.4254    -2.5180
N     -1.6974     0.1151    -1.6006
H      1.9018     4.5210    -2.4297
H      2.5546     4.7015    -0.7515
H      0.8772     5.2574    -1.1442
H     -4.6879     0.0834     0.2363
H     -6.1432    -1.6807     1.0860
H     -5.5237    -2.9602     3.1252
H     -3.3856    -2.4682     4.2937
H     -1.9031    -0.6802     3.4671
H     -3.4965     1.7330     3.6697
H     -3.1339     3.4424     5.3889
H     -1.2948     5.0997     5.1236
H      0.2404     4.9640     3.1820
H     -0.0550     3.2082     1.4920
H     -3.8558     2.1048    -0.0089
H     -2.2950     2.9571    -0.2772
H     -3.8624     2.5150    -2.6145
H     -3.6757     1.2419    -4.7198
H     -2.5176    -0.9434    -4.7155
H     -1.7570    -2.4706    -1.4249
H     -2.4507    -2.7458    -2.9970
H     -2.1592    -3.8626    -4.9386
H     -2.2306    -4.2231    -7.3715
H     -0.2357    -3.7152    -8.7630
H      1.8298    -2.8411    -7.6954
H      1.9008    -2.4544    -5.2603
H      2.0983    -4.3834    -1.7549
H      2.2171    -6.6883    -0.8499
H      0.2559    -8.1906    -1.0240
H     -1.8474    -7.3826    -2.0661
H     -1.9807    -5.0855    -2.9707
73
{"conf": 34, "E": 161.89, "rms": -1.0, "geom": "OH", "total_charge": 0, "CA_charge": 1, "smiles": "C[C:1]#[5N:2]->[Mn+:3]1(<-[3C-:4]#[O+:5])(<-[4H-:6])(<-[6C-:7]#[O+:8])<-[1P:9]([c:10]2[cH:11][cH:12][cH:13][cH:14][cH:15]2)([c:16]2[cH:17][cH:18][cH:19][cH:20][cH:21]2)[CH2:22][c:23]2[cH:24][cH:25][cH:26][c:27]([CH2:28][P:29]([c:30]3[cH:31][cH:32][cH:33][cH:34][cH:35]3)[c:36]3[cH:37][cH:38][cH:39][cH:40][cH:41]3)[2n:42]->12", "smiles3D": "C([C:1]#[5N:2]->[Mn+:3]1(<-[3C-:4]#[O+:5])(<-[4H-:6])(<-[6C-:7]#[O+:8])<-[1P:9]([c:10]2[c:11]([H:46])[c:12]([H:47])[c:13]([H:48])[c:14]([H:49])[c:15]2[H:50])([c:16]2[c:17]([H:51])[c:18]([H:52])[c:19]([H:53])[c:20]([H:54])[c:21]2[H:55])[C:22]([H:56])([H:57])[c:23]2[c:24]([H:58])[c:25]([H:59])[c:26]([H:60])[c:27]([C:28]([P:29]([c:30]3[c:31]([H:63])[c:32]([H:64])[c:33]([H:65])[c:34]([H:66])[c:35]3[H:67])[c:36]3[c:37]([H:68])[c:38]([H:69])[c:39]([H:70])[c:40]([H:71])[c:41]3[H:72])([H:61])[H:62])[2n:42]->12)([H:43])([H:44])[H:45]", "smiles3Dx": "C([C:1]#[5N:2]->[Mn+:3]1(<-[3C-:4]#[O+:5])(<-[4H-:6])(<-[6C-:7]#[O+:8])<-[1P:9]([c:10]2[c:11]([H:46])[c:12]([H:47])[c:13]([H:48])[c:14]([H:49])[c:15]2[H:50])([c:16]2[c:17]([H:51])[c:18]([H:52])[c:19]([H:53])[c:20]([H:54])[c:21]2[H:55])[C:22]([H:56])([H:57])[c:23]2[c:24]([H:58])[c:25]([H:59])[c:26]([H:60])[c:27]([C:28]([P:29]([c:30]3[c:31]([H:63])[c:32]([H:64])[c:33]([H:65])[c:34]([H:66])[c:35]3[H:67])[c:36]3[c:37]([H:68])[c:38]([H:69])[c:39]([H:70])[c:40]([H:71])[c:41]3[H:72])([H:61])[H:62])[2n:42]->12)([H:43])([H:44])[H:45]", "dummies": []}
C     -4.2531    -2.1198     1.4289
C     -2.9317    -1.6248     1.0298
N     -1.8609    -1.1306     0.6837
Mn     0.0000     0.0000     0.0000
C      1.7484     1.2868    -0.7204
O      2.6684     1.9690    -1.1032
H     -1.0302     1.5185     0.0435
C     -0.5355    -0.4556    -2.1842
O     -0.8155    -0.6913    -3.3320
P      0.8905     0.1734     2.4330
C      0.0709    -0.9010     3.6088
C      0.7646    -1.9059     4.3197
C      0.0664    -2.7562     5.1794
C     -1.3152    -2.6200     5.3326
C     -2.0069    -1.6208     4.6439
C     -1.3132    -0.7574     3.7944
C      0.9988     1.7822     3.1910
C      1.9255     2.0127     4.2190
C      1.9841     3.2600     4.8421
C      1.0854     4.2664     4.4806
C      0.1430     4.0366     3.4708
C      0.0897     2.7883     2.8410
C      2.5770    -0.3847     2.1576
C      2.6273    -1.4015     1.0124
C      3.8674    -1.9555     0.6610
C      3.9537    -2.8228    -0.4280
C      2.7840    -3.2462    -1.0530
C      1.5436    -2.7593    -0.6040
C      0.2885    -3.5350    -0.9028
P      0.3432    -5.3100    -0.2101
C     -0.8768    -5.4179     1.1858
C     -2.1948    -4.9711     1.0123
C     -3.1446    -5.1600     2.0295
C     -2.7819    -5.7731     3.2333
C     -1.4868    -6.2668     3.3999
C     -0.5511    -6.1237     2.3666
C      1.9526    -5.4760     0.7023
C      2.2322    -4.6965     1.8403
C      3.4642    -4.8178     2.4891
C      4.4217    -5.7077     1.9952
C      4.1525    -6.4774     0.8603
C      2.9185    -6.3665     0.2183
N      1.5165    -1.7103     0.2627
H     -4.9879    -1.2883     1.3617
H     -4.2180    -2.4973     2.4709
H     -4.5819    -2.9257     0.7346
H      1.8309    -2.0699     4.2222
H      0.5974    -3.5290     5.7231
H     -1.8492    -3.2818     5.9954
H     -3.0794    -1.5217     4.7613
H     -1.8533     0.0205     3.2641
H      2.6116     1.2409     4.5251
H      2.6937     3.4390     5.6353
H      1.1174     5.2313     4.9673
H     -0.5601     4.8173     3.1922
H     -0.6618     2.6073     2.0865
H      3.1969     0.4927     1.8789
H      3.0085    -0.8227     3.0684
H      4.7664    -1.6789     1.1908
H      4.9107    -3.2360    -0.7341
H      2.8308    -4.0194    -1.8106
H      0.1891    -3.6214    -2.0012
H     -0.6014    -3.0090    -0.5284
H     -2.4920    -4.4947     0.0899
H     -4.1718    -4.8535     1.8886
H     -3.5138    -5.8946     4.0259
H     -1.2124    -6.7872     4.3165
H      0.4215    -6.5828     2.5017
H      1.4893    -3.9967     2.2157
H      3.6693    -4.2046     3.3632
H      5.3761    -5.7859     2.4932
H      4.9024    -7.1562     0.4862
H      2.7156    -6.9646    -0.6601
73
{"conf": 35, "E": 156.17, "rms": -1.0, "geom": "OH", "total_charge": 0, "CA_charge": 1, "smiles": "C[C:1]#[5N:2]->[Mn+:3]1(<-[3C-:4]#[O+:5])(<-[4H-:6])(<-[6C-:7]#[O+:8])<-[1P:9]([c:10]2[cH:11][cH:12][cH:13][cH:14][cH:15]2)([c:16]2[cH:17][cH:18][cH:19][cH:20][cH:21]2)[CH2:22][c:23]2[cH:24][cH:25][cH:26][c:27]([CH2:28][P:29]([c:30]3[cH:31][cH:32][cH:33][cH:34][cH:35]3)[c:36]3[cH:37][cH:38][cH:39][cH:40][cH:41]3)[2n:42]->12", "smiles3D": "C([C:1]#[5N:2]->[Mn+:3]1(<-[3C-:4]#[O+:5])(<-[4H-:6])(<-[6C-:7]#[O+:8])<-[1P:9]([c:10]2[c:11]([H:46])[c:12]([H:47])[c:13]([H:48])[c:14]([H:49])[c:15]2[H:50])([c:16]2[c:17]([H:51])[c:18]([H:52])[c:19]([H:53])[c:20]([H:54])[c:21]2[H:55])[C:22]([H:56])([H:57])[c:23]2[c:24]([H:58])[c:25]([H:59])[c:26]([H:60])[c:27]([C:28]([P:29]([c:30]3[c:31]([H:63])[c:32]([H:64])[c:33]([H:65])[c:34]([H:66])[c:35]3[H:67])[c:36]3[c:37]([H:68])[c:38]([H:69])[c:39]([H:70])[c:40]([H:71])[c:41]3[H:72])([H:61])[H:62])[2n:42]->12)([H:43])([H:44])[H:45]", "smiles3Dx": "C([C:1]#[5N:2]->[Mn+:3]1(<-[3C-:4]#[O+:5])(<-[4H-:6])(<-[6C-:7]#[O+:8])<-[1P:9]([c:10]2[c:11]([H:46])[c:12]([H:47])[c:13]([H:48])[c:14]([H:49])[c:15]2[H:50])([c:16]2[c:17]([H:51])[c:18]([H:52])[c:19]([H:53])[c:20]([H:54])[c:21]2[H:55])[C:22]([H:56])([H:57])[c:23]2[c:24]([H:58])[c:25]([H:59])[c:26]([H:60])[c:27]([C:28]([P:29]([c:30]3[c:31]([H:63])[c:32]([H:64])[c:33]([H:65])[c:34]([H:66])[c:35]3[H:67])[c:36]3[c:37]([H:68])[c:38]([H:69])[c:39]([H:70])[c:40]([H:71])[c:41]3[H:72])([H:61])[H:62])[2n:42]->12)([H:43])([H:44])[H:45]", "dummies": []}
C      0.9974     4.8785     0.0270
C      0.6914     3.4500     0.0282
N      0.4436     2.2491     0.0252
Mn     0.0000     0.0000     0.0000
C     -0.4532    -2.2435    -0.1219
O     -0.6856    -3.4259    -0.1829
H     -1.4175     0.3327    -1.1206
C     -1.3912     0.1093     1.8283
O     -2.1194     0.1701     2.7897
P      1.6913    -0.3159    -1.9222
C      1.1448    -1.1998    -3.3682
C     -0.2171    -1.2244    -3.6950
C     -0.6535    -1.9013    -4.8477
C      0.2720    -2.5405    -5.6845
C      1.6360    -2.5098    -5.3632
C      2.0772    -1.8246    -4.2158
C      2.5000     1.1657    -2.5038
C      3.5009     1.7741    -1.7319
C      4.0767     2.9769    -2.1532
C      3.6453     3.5922    -3.3315
C      2.6320     2.9986    -4.0905
C      2.0494     1.7954    -3.6778
C      2.9424    -1.3423    -1.1554
C      2.9695    -1.1709     0.3698
C      4.0301    -1.7577     1.0694
C      4.1208    -1.6144     2.4449
C      3.2085    -0.8117     3.1132
C      2.2034    -0.1654     2.3831
C      1.3549     0.8863     3.0601
P      2.3079     2.3404     3.7841
C      3.6189     3.0338     2.6771
C      4.5590     2.2277     2.0127
C      5.5657     2.8119     1.2393
C      5.6335     4.2018     1.1250
C      4.7135     5.0115     1.7934
C      3.7179     4.4269     2.5770
C      3.0438     1.8304     5.3945
C      2.1983     1.7425     6.5120
C      2.7255     1.4154     7.7659
C      4.0937     1.1416     7.9040
C      4.9311     1.1916     6.7820
C      4.4160     1.5567     5.5285
N      1.9997    -0.4849     1.0648
H      1.0963     5.2444    -1.0184
H      1.9502     5.0653     0.5588
H      0.1842     5.4275     0.5540
H     -0.9478    -0.7243    -3.0734
H     -1.7005    -1.8930    -5.1044
H     -0.0569    -3.0249    -6.5947
H      2.3584    -2.9889    -6.0156
H      3.1342    -1.8037    -3.9981
H      3.8370     1.3368    -0.8012
H      4.8595     3.4328    -1.5656
H      4.0897     4.5324    -3.6526
H      2.2866     3.4763    -4.9962
H      1.2434     1.3696    -4.2645
H      2.7339    -2.4043    -1.3880
H      3.9355    -1.0741    -1.5691
H      4.7774    -2.3335     0.5554
H      4.9294    -2.0668     2.9927
H      3.3245    -0.6291     4.1754
H      0.7304     0.4225     3.8650
H      0.6884     1.3532     2.3221
H      4.5406     1.1585     2.0971
H      6.2936     2.1871     0.7278
H      6.4017     4.6501     0.5153
H      4.7758     6.0897     1.7098
H      3.0170     5.0545     3.1038
H      1.1404     1.9749     6.4142
H      2.0619     1.3599     8.6212
H      4.4971     0.8831     8.8776
H      5.9919     0.9794     6.8784
H      5.0798     1.6020     4.6720
73
{"conf": 36, "E": 149.78, "rms": -1.0, "geom": "OH", "total_charge": 0, "CA_charge": 1, "smiles": "C[C:1]#[5N:2]->[Mn+:3]1(<-[3C-:4]#[O+:5])(<-[4H-:6])(<-[6C-:7]#[O+:8])<-[1P:9]([c:10]2[cH:11][cH:12][cH:13][cH:14][cH:15]2)([c:16]2[cH:17][cH:18][cH:19][cH:20][cH:21]2)[CH2:22][c:23]2[cH:24][cH:25][cH:26][c:27]([CH2:28][P:29]([c:30]3[cH:31][cH:32][cH:33][cH:34][cH:35]3)[c:36]3[cH:37][cH:38][cH:39][cH:40][cH:41]3)[2n:42]->12", "smiles3D": "C([C:1]#[5N:2]->[Mn+:3]1(<-[3C-:4]#[O+:5])(<-[4H-:6])(<-[6C-:7]#[O+:8])<-[1P:9]([c:10]2[c:11]([H:46])[c:12]([H:47])[c:13]([H:48])[c:14]([H:49])[c:15]2[H:50])([c:16]2[c:17]([H:51])[c:18]([H:52])[c:19]([H:53])[c:20]([H:54])[c:21]2[H:55])[C:22]([H:56])([H:57])[c:23]2[c:24]([H:58])[c:25]([H:59])[c:26]([H:60])[c:27]([C:28]([P:29]([c:30]3[c:31]([H:63])[c:32]([H:64])[c:33]([H:65])[c:34]([H:66])[c:35]3[H:67])[c:36]3[c:37]([H:68])[c:38]([H:69])[c:39]([H:70])[c:40]([H:71])[c:41]3[H:72])([H:61])[H:62])[2n:42]->12)([H:43])([H:44])[H:45]", "smiles3Dx": "C([C:1]#[5N:2]->[Mn+:3]1(<-[3C-:4]#[O+:5])(<-[4H-:6])(<-[6C-:7]#[O+:8])<-[1P:9]([c:10]2[c:11]([H:46])[c:12]([H:47])[c:13]([H:48])[c:14]([H:49])[c:15]2[H:50])([c:16]2[c:17]([H:51])[c:18]([H:52])[c:19]([H:53])[c:20]([H:54])[c:21]2[H:55])[C:22]([H:56])([H:57])[c:23]2[c:24]([H:58])[c:25]([H:59])[c:26]([H:60])[c:27]([C:28]([P:29]([c:30]3[c:31]([H:63])[c:32]([H:64])[c:33]([H:65])[c:34]([H:66])[c:35]3[H:67])[c:36]3[c:37]([H:68])[c:38]([H:69])[c:39]([H:70])[c:40]([H:71])[c:41]3[H:72])([H:61])[H:62])[2n:42]->12)([H:43])([H:44])[H:45]", "dummies": []}
C     -3.8554     2.9040     1.2167
C     -2.7237     2.0483     0.8684
N     -1.7712     1.3283     0.5758
Mn     0.0000     0.0000     0.0000
C      1.7964    -1.2731    -0.6258
O      2.7470    -1.9409    -0.9508
H      1.1173     1.0485     1.0168
C      0.4343     1.3263    -1.8214
O      0.6601     2.0361    -2.7691
P     -0.3861    -1.6769     1.9541
C     -1.8618    -1.4302     2.9358
C     -2.6627    -2.5120     3.3474
C     -3.8490    -2.2780     4.0524
C     -4.2346    -0.9733     4.3640
C     -3.4133     0.0996     4.0101
C     -2.2211    -0.1316     3.3197
C      0.9577    -2.0721     3.0690
C      0.8760    -1.7268     4.4300
C      1.9039    -2.0823     5.3076
C      3.0231    -2.7727     4.8366
C      3.1235    -3.0989     3.4824
C      2.0988    -2.7439     2.5989
C     -0.6542    -3.1252     0.9346
C     -1.5902    -2.7796    -0.2139
C     -2.5331    -3.7387    -0.6044
C     -3.4722    -3.4297    -1.5758
C     -3.4436    -2.1879    -2.1747
C     -2.4326    -1.2654    -1.8490
C     -2.4046     0.0415    -2.5806
P     -1.6597    -0.1037    -4.3124
C     -2.8534    -1.1853    -5.2325
C     -2.4532    -2.3892    -5.8447
C     -3.3954    -3.1973    -6.4918
C     -4.7325    -2.7976    -6.5660
C     -5.1275    -1.5789    -6.0069
C     -4.1910    -0.7739    -5.3491
C     -0.0846    -1.0668    -4.1476
C      1.1073    -0.4795    -4.5931
C      2.3187    -1.1695    -4.4932
C      2.3468    -2.4616    -3.9634
C      1.1620    -3.0647    -3.5333
C     -0.0494    -2.3732    -3.6253
N     -1.5027    -1.5747    -0.8857
H     -4.6930     2.2795     1.5888
H     -3.5464     3.6184     2.0090
H     -4.1861     3.4681     0.3173
H     -2.3906    -3.5348     3.1499
H     -4.4730    -3.1117     4.3510
H     -5.1603    -0.7944     4.8991
H     -3.7013     1.1112     4.2725
H     -1.5757     0.7042     3.0882
H      0.0224    -1.1878     4.8198
H      1.8327    -1.8239     6.3556
H      3.8143    -3.0536     5.5197
H      3.9909    -3.6309     3.1169
H      2.2102    -3.0030     1.5562
H      0.3084    -3.4559     0.5051
H     -1.0679    -3.9501     1.5409
H     -2.5786    -4.7062    -0.1193
H     -4.2365    -4.1509    -1.8448
H     -4.2044    -1.9455    -2.9032
H     -3.4468     0.4111    -2.6935
H     -1.9116     0.8140    -1.9821
H     -1.4234    -2.7090    -5.8343
H     -3.0851    -4.1321    -6.9406
H     -5.4579    -3.4261    -7.0675
H     -6.1593    -1.2619    -6.0787
H     -4.5127     0.1680    -4.9194
H      1.0967     0.5160    -5.0155
H      3.2355    -0.7016    -4.8251
H      3.2867    -2.9952    -3.8835
H      1.1821    -4.0684    -3.1280
H     -0.9551    -2.8779    -3.3274
73
{"conf": 37, "E": 141.66, "rms": -1.0, "geom": "OH", "total_charge": 0, "CA_charge": 1, "smiles": "C[C:1]#[5N:2]->[Mn+:3]1(<-[3C-:4]#[O+:5])(<-[4H-:6])(<-[6C-:7]#[O+:8])<-[1P:9]([c:10]2[cH:11][cH:12][cH:13][cH:14][cH:15]2)([c:16]2[cH:17][cH:18][cH:19][cH:20][cH:21]2)[CH2:22][c:23]2[cH:24][cH:25][cH:26][c:27]([CH2:28][P:29]([c:30]3[cH:31][cH:32][cH:33][cH:34][cH:35]3)[c:36]3[cH:37][cH:38][cH:39][cH:40][cH:41]3)[2n:42]->12", "smiles3D": "C([C:1]#[5N:2]->[Mn+:3]1(<-[3C-:4]#[O+:5])(<-[4H-:6])(<-[6C-:7]#[O+:8])<-[1P:9]([c:10]2[c:11]([H:46])[c:12]([H:47])[c:13]([H:48])[c:14]([H:49])[c:15]2[H:50])([c:16]2[c:17]([H:51])[c:18]([H:52])[c:19]([H:53])[c:20]([H:54])[c:21]2[H:55])[C:22]([H:56])([H:57])[c:23]2[c:24]([H:58])[c:25]([H:59])[c:26]([H:60])[c:27]([C:28]([P:29]([c:30]3[c:31]([H:63])[c:32]([H:64])[c:33]([H:65])[c:34]([H:66])[c:35]3[H:67])[c:36]3[c:37]([H:68])[c:38]([H:69])[c:39]([H:70])[c:40]([H:71])[c:41]3[H:72])([H:61])[H:62])[2n:42]->12)([H:43])([H:44])[H:45]", "smiles3Dx": "C([C:1]#[5N:2]->[Mn+:3]1(<-[3C-:4]#[O+:5])(<-[4H-:6])(<-[6C-:7]#[O+:8])<-[1P:9]([c:10]2[c:11]([H:46])[c:12]([H:47])[c:13]([H:48])[c:14]([H:49])[c:15]2[H:50])([c:16]2[c:17]([H:51])[c:18]([H:52])[c:19]([H:53])[c:20]([H:54])[c:21]2[H:55])[C:22]([H:56])([H:57])[c:23]2[c:24]([H:58])[c:25]([H:59])[c:26]([H:60])[c:27]([C:28]([P:29]([c:30]3[c:31]([H:63])[c:32]([H:64])[c:33]([H:65])[c:34]([H:66])[c:35]3[H:67])[c:36]3[c:37]([H:68])[c:38]([H:69])[c:39]([H:70])[c:40]([H:71])[c:41]3[H:72])([H:61])[H:62])[2n:42]->12)([H:43])([H:44])[H:45]", "dummies": []}
C      2.0479     4.1027    -1.9475
C      1.4572     2.8984    -1.3634
N      0.9572     1.8881    -0.8753
Mn     0.0000     0.0000     0.0000
C     -0.9540    -1.8932     0.8630
O     -1.4385    -2.9054     1.3171
H     -1.6505     0.6058    -0.5093
C     -0.3093     1.0450     2.0195
O     -0.4832     1.5879     3.0833
P      0.3545    -1.2555    -2.2368
C      1.1741    -0.3412    -3.5381
C      2.5538    -0.4820    -3.7744
C      3.1655     0.2588    -4.7964
C      2.4141     1.1561    -5.5653
C      1.0501     1.3122    -5.3180
C      0.4307     0.5756    -4.3026
C     -1.0456    -2.0666    -2.9928
C     -0.8501    -3.2045    -3.8019
C     -1.9513    -3.8354    -4.3957
C     -3.2390    -3.3424    -4.1775
C     -3.4315    -2.2056    -3.3875
C     -2.3421    -1.5688    -2.7931
C      1.4430    -2.5536    -1.6747
C      2.4193    -2.0245    -0.6191
C      3.6679    -2.6562    -0.5244
C      4.6167    -2.2022     0.3771
C      4.3198    -1.1146     1.1859
C      3.0464    -0.5026     1.1235
C      2.7209     0.6734     2.0118
P      4.1140     1.2900     3.1166
C      4.2600     0.0460     4.4921
C      3.3610    -1.0316     4.6466
C      3.4974    -1.9206     5.7203
C      4.5364    -1.7544     6.6405
C      5.4275    -0.6862     6.5001
C      5.2914     0.2154     5.4364
C      3.2760     2.6898     3.9793
C      2.2135     2.4715     4.8673
C      1.5846     3.5572     5.4879
C      2.0175     4.8595     5.2184
C      3.0700     5.0836     4.3316
C      3.6978     4.0003     3.7067
N      2.0975    -0.9960     0.2528
H      1.2285     4.7786    -2.2726
H      2.6788     4.6214    -1.1923
H      2.6762     3.8250    -2.8279
H      3.1779    -1.1280    -3.1697
H      4.2248     0.1438    -4.9892
H      2.8956     1.7376    -6.3469
H      0.4702     2.0038    -5.9140
H     -0.6283     0.7108    -4.1140
H      0.1449    -3.5926    -3.9886
H     -1.8065    -4.7064    -5.0220
H     -4.0928    -3.8232    -4.6373
H     -4.4332    -1.8175    -3.2186
H     -2.5102    -0.6864    -2.1889
H      0.8266    -3.3625    -1.2182
H      2.0070    -2.9724    -2.5401
H      3.9187    -3.4839    -1.1760
H      5.5850    -2.6870     0.4292
H      5.1059    -0.7742     1.8427
H      1.9159     0.3697     2.6918
H      2.3716     1.5227     1.3932
H      2.5444    -1.2037     3.9520
H      2.8116    -2.7475     5.8261
H      4.6549    -2.4585     7.4655
H      6.2371    -0.5649     7.2098
H      5.9855     1.0447     5.3483
H      1.8632     1.4664     5.0729
H      0.7553     3.3874     6.1671
H      1.5361     5.6941     5.7044
H      3.3958     6.0952     4.1161
H      4.5010     4.1801     3.0084
