# Supplementary material for: MACE: Automated Assessment of Stereochemistry of Transition Metal Complexes and Its Applications in Computational Catalysis
Source: J Chem Theory Comput. 2024 Feb 16;20(5):2313–20. doi: 10.1021/acs.jctc.3c01313 (PMC10938507; doi:10.1021/acs.jctc.3c01313)
Supplement: Supplementary file 3 — ct3c01313_si_003.zip [file ct3c01313_si_003.zip › structures/screening/mace_MeCN/Mn_PNpyP_Ph_bi_5.xyz]

73
{"conf": 0, "E": 135.46, "rms": -1.0, "geom": "OH", "total_charge": 0, "CA_charge": 1, "smiles": "C[C:1]#[5N:2]->[Mn+:3]1(<-[3C-:4]#[O+:5])(<-[4C-:6]#[O+:7])(<-[6H-:8])<-[1P:9]([c:10]2[cH:11][cH:12][cH:13][cH:14][cH:15]2)([c:16]2[cH:17][cH:18][cH:19][cH:20][cH:21]2)[CH2:22][c:23]2[cH:24][cH:25][cH:26][c:27]([CH2:28][P:29]([c:30]3[cH:31][cH:32][cH:33][cH:34][cH:35]3)[c:36]3[cH:37][cH:38][cH:39][cH:40][cH:41]3)[2n:42]->12", "smiles3D": "C([C:1]#[5N:2]->[Mn+:3]1(<-[3C-:4]#[O+:5])(<-[4C-:6]#[O+:7])(<-[6H-:8])<-[1P:9]([c:10]2[c:11]([H:46])[c:12]([H:47])[c:13]([H:48])[c:14]([H:49])[c:15]2[H:50])([c:16]2[c:17]([H:51])[c:18]([H:52])[c:19]([H:53])[c:20]([H:54])[c:21]2[H:55])[C:22]([H:56])([H:57])[c:23]2[c:24]([H:58])[c:25]([H:59])[c:26]([H:60])[c:27]([C:28]([P:29]([c:30]3[c:31]([H:63])[c:32]([H:64])[c:33]([H:65])[c:34]([H:66])[c:35]3[H:67])[c:36]3[c:37]([H:68])[c:38]([H:69])[c:39]([H:70])[c:40]([H:71])[c:41]3[H:72])([H:61])[H:62])[2n:42]->12)([H:43])([H:44])[H:45]", "smiles3Dx": "C([C:1]#[5N:2]->[Mn+:3]1(<-[3C-:4]#[O+:5])(<-[4C-:6]#[O+:7])(<-[6H-:8])<-[1P:9]([c:10]2[c:11]([H:46])[c:12]([H:47])[c:13]([H:48])[c:14]([H:49])[c:15]2[H:50])([c:16]2[c:17]([H:51])[c:18]([H:52])[c:19]([H:53])[c:20]([H:54])[c:21]2[H:55])[C:22]([H:56])([H:57])[c:23]2[c:24]([H:58])[c:25]([H:59])[c:26]([H:60])[c:27]([C:28]([P:29]([c:30]3[c:31]([H:63])[c:32]([H:64])[c:33]([H:65])[c:34]([H:66])[c:35]3[H:67])[c:36]3[c:37]([H:68])[c:38]([H:69])[c:39]([H:70])[c:40]([H:71])[c:41]3[H:72])([H:61])[H:62])[2n:42]->12)([H:43])([H:44])[H:45]", "dummies": []}
C     -0.5302    -3.1167    -3.8463
C     -0.3658    -2.2077    -2.7130
N     -0.2359    -1.4379    -1.7654
Mn     0.0000     0.0000     0.0000
C      0.2451     1.4440     1.7559
O      0.3588     2.2216     2.6700
C      1.1089     1.4886    -1.3383
O      1.6902     2.2743    -2.0464
H      1.5846    -0.7860     0.4967
P     -2.3106     1.0894    -0.4346
C     -2.9121     1.1868    -2.1099
C     -4.2538     1.5194    -2.3545
C     -4.7257     1.6206    -3.6655
C     -3.8626     1.3746    -4.7382
C     -2.5230     1.0442    -4.5024
C     -2.0469     0.9555    -3.1898
C     -2.5334     2.7130     0.2731
C     -2.3761     3.8560    -0.5255
C     -2.4893     5.1306     0.0389
C     -2.7461     5.2696     1.4069
C     -2.8772     4.1353     2.2117
C     -2.7620     2.8605     1.6507
C     -3.4475    -0.0018     0.4172
C     -2.7304    -0.9301     1.4128
C     -3.5157    -1.5462     2.3973
C     -3.0158    -2.6299     3.1100
C     -1.7672    -3.1396     2.7874
C     -0.9771    -2.4948     1.8226
C      0.2519    -3.1928     1.3074
P      1.4864    -3.6001     2.6699
C      2.0900    -1.9507     3.2651
C      1.2007    -1.1137     3.9540
C      1.6476     0.0857     4.5128
C      2.9799     0.4697     4.3722
C      3.8810    -0.3659     3.7135
C      3.4451    -1.5830     3.1797
C      2.8693    -4.3100     1.6645
C      3.4210    -3.6146     0.5746
C      4.4667    -4.1826    -0.1612
C      4.9466    -5.4531     0.1647
C      4.3915    -6.1525     1.2395
C      3.3522    -5.5850     1.9830
N     -1.4266    -1.3417     1.2342
H      0.4611    -3.5128    -4.1474
H     -0.9807    -2.5623    -4.6960
H     -1.1924    -3.9630    -3.5612
H     -4.9291     1.7205    -1.5316
H     -5.7607     1.8875    -3.8501
H     -4.2278     1.4413    -5.7540
H     -1.8508     0.8604    -5.3334
H     -1.0027     0.7341    -3.0213
H     -2.1568     3.7650    -1.5825
H     -2.3710     6.0088    -0.5845
H     -2.8217     6.2592     1.8408
H     -3.0561     4.2464     3.2729
H     -2.8345     1.9996     2.3002
H     -4.2068     0.6049     0.9542
H     -3.9672    -0.6305    -0.3327
H     -4.5391    -1.2346     2.5593
H     -3.6280    -3.1267     3.8530
H     -1.4256    -4.0475     3.2667
H     -0.0709    -4.1603     0.8660
H      0.7148    -2.6467     0.4747
H      0.1713    -1.4024     4.0935
H      0.9513     0.7273     5.0343
H      3.3226     1.4029     4.7955
H      4.9262    -0.0895     3.6363
H      4.1742    -2.2373     2.7226
H      3.0650    -2.6266     0.3159
H      4.8913    -3.6363    -0.9928
H      5.7492    -5.8896    -0.4126
H      4.7657    -7.1356     1.4922
H      2.9307    -6.1364     2.8141
73
{"conf": 1, "E": 141.29, "rms": -1.0, "geom": "OH", "total_charge": 0, "CA_charge": 1, "smiles": "C[C:1]#[5N:2]->[Mn+:3]1(<-[3C-:4]#[O+:5])(<-[4C-:6]#[O+:7])(<-[6H-:8])<-[1P:9]([c:10]2[cH:11][cH:12][cH:13][cH:14][cH:15]2)([c:16]2[cH:17][cH:18][cH:19][cH:20][cH:21]2)[CH2:22][c:23]2[cH:24][cH:25][cH:26][c:27]([CH2:28][P:29]([c:30]3[cH:31][cH:32][cH:33][cH:34][cH:35]3)[c:36]3[cH:37][cH:38][cH:39][cH:40][cH:41]3)[2n:42]->12", "smiles3D": "C([C:1]#[5N:2]->[Mn+:3]1(<-[3C-:4]#[O+:5])(<-[4C-:6]#[O+:7])(<-[6H-:8])<-[1P:9]([c:10]2[c:11]([H:46])[c:12]([H:47])[c:13]([H:48])[c:14]([H:49])[c:15]2[H:50])([c:16]2[c:17]([H:51])[c:18]([H:52])[c:19]([H:53])[c:20]([H:54])[c:21]2[H:55])[C:22]([H:56])([H:57])[c:23]2[c:24]([H:58])[c:25]([H:59])[c:26]([H:60])[c:27]([C:28]([P:29]([c:30]3[c:31]([H:63])[c:32]([H:64])[c:33]([H:65])[c:34]([H:66])[c:35]3[H:67])[c:36]3[c:37]([H:68])[c:38]([H:69])[c:39]([H:70])[c:40]([H:71])[c:41]3[H:72])([H:61])[H:62])[2n:42]->12)([H:43])([H:44])[H:45]", "smiles3Dx": "C([C:1]#[5N:2]->[Mn+:3]1(<-[3C-:4]#[O+:5])(<-[4C-:6]#[O+:7])(<-[6H-:8])<-[1P:9]([c:10]2[c:11]([H:46])[c:12]([H:47])[c:13]([H:48])[c:14]([H:49])[c:15]2[H:50])([c:16]2[c:17]([H:51])[c:18]([H:52])[c:19]([H:53])[c:20]([H:54])[c:21]2[H:55])[C:22]([H:56])([H:57])[c:23]2[c:24]([H:58])[c:25]([H:59])[c:26]([H:60])[c:27]([C:28]([P:29]([c:30]3[c:31]([H:63])[c:32]([H:64])[c:33]([H:65])[c:34]([H:66])[c:35]3[H:67])[c:36]3[c:37]([H:68])[c:38]([H:69])[c:39]([H:70])[c:40]([H:71])[c:41]3[H:72])([H:61])[H:62])[2n:42]->12)([H:43])([H:44])[H:45]", "dummies": []}
C     -4.5416    -0.9382     1.8100
C     -3.1977    -0.6894     1.2922
N     -2.0753    -0.4639     0.8469
Mn     0.0000     0.0000     0.0000
C      2.0671     0.4909    -0.8474
O      3.1547     0.7569    -1.2952
C     -0.7161    -0.5907    -2.0912
O     -1.0914    -0.9067    -3.1925
H      0.5274    -1.7279     0.2784
P     -0.7307     2.4794    -0.2757
C     -2.3202     2.8121    -1.0212
C     -2.5928     2.3314    -2.3100
C     -3.8220     2.6022    -2.9198
C     -4.7826     3.3639    -2.2515
C     -4.5128     3.8624    -0.9724
C     -3.2831     3.5988    -0.3607
C      0.4386     3.5509    -1.1033
C      0.9440     3.1582    -2.3513
C      1.8399     3.9773    -3.0433
C      2.2318     5.2010    -2.4979
C      1.7247     5.6084    -1.2623
C      0.8260     4.7938    -0.5655
C     -0.8374     2.9116     1.4575
C      0.2893     2.2477     2.2482
C      0.8592     2.9676     3.3077
C      1.7501     2.3497     4.1680
C      2.0285     1.0034     4.0070
C      1.4534     0.2840     2.9468
C      1.6766    -1.2014     2.9014
P      3.4848    -1.5845     2.5448
C      3.4152    -2.3966     0.8896
C      2.5464    -3.4694     0.6346
C      2.5504    -4.0921    -0.6180
C      3.4293    -3.6569    -1.6142
C      4.3101    -2.6020    -1.3572
C      4.3071    -1.9780    -0.1057
C      3.8307    -3.0092     3.6825
C      4.4675    -4.1767     3.2189
C      4.7565    -5.2225     4.1020
C      4.4415    -5.1028     5.4569
C      3.8585    -3.9261     5.9362
C      3.5670    -2.8797     5.0553
N      0.6363     0.9258     2.0473
H     -4.8782    -1.9454     1.4912
H     -5.2359    -0.1737     1.4053
H     -4.5301    -0.8805     2.9178
H     -1.8526     1.7647    -2.8540
H     -4.0261     2.2313    -3.9160
H     -5.7330     3.5774    -2.7260
H     -5.2530     4.4657    -0.4634
H     -3.0954     4.0260     0.6136
H      0.6441     2.2155    -2.7922
H      2.2288     3.6647    -4.0037
H      2.9266     5.8349    -3.0328
H      2.0201     6.5624    -0.8466
H      0.4498     5.1619     0.3726
H     -0.8112     4.0076     1.5859
H     -1.8021     2.5362     1.8564
H      0.5917     4.0021     3.4829
H      2.1897     2.9020     4.9878
H      2.6804     0.5106     4.7187
H      1.4210    -1.6020     3.9029
H      0.9806    -1.7200     2.2414
H      1.8778    -3.8288     1.4047
H      1.8767    -4.9162    -0.8134
H      3.4342    -4.1416    -2.5818
H      5.0008    -2.2736    -2.1240
H      5.0008    -1.1691     0.0869
H      4.7524    -4.2834     2.1830
H      5.2337    -6.1227     3.7357
H      4.6718    -5.9107     6.1392
H      3.6390    -3.8239     6.9919
H      3.1398    -1.9678     5.4495
73
{"conf": 2, "E": 136.39, "rms": -1.0, "geom": "OH", "total_charge": 0, "CA_charge": 1, "smiles": "C[C:1]#[5N:2]->[Mn+:3]1(<-[3C-:4]#[O+:5])(<-[4C-:6]#[O+:7])(<-[6H-:8])<-[1P:9]([c:10]2[cH:11][cH:12][cH:13][cH:14][cH:15]2)([c:16]2[cH:17][cH:18][cH:19][cH:20][cH:21]2)[CH2:22][c:23]2[cH:24][cH:25][cH:26][c:27]([CH2:28][P:29]([c:30]3[cH:31][cH:32][cH:33][cH:34][cH:35]3)[c:36]3[cH:37][cH:38][cH:39][cH:40][cH:41]3)[2n:42]->12", "smiles3D": "C([C:1]#[5N:2]->[Mn+:3]1(<-[3C-:4]#[O+:5])(<-[4C-:6]#[O+:7])(<-[6H-:8])<-[1P:9]([c:10]2[c:11]([H:46])[c:12]([H:47])[c:13]([H:48])[c:14]([H:49])[c:15]2[H:50])([c:16]2[c:17]([H:51])[c:18]([H:52])[c:19]([H:53])[c:20]([H:54])[c:21]2[H:55])[C:22]([H:56])([H:57])[c:23]2[c:24]([H:58])[c:25]([H:59])[c:26]([H:60])[c:27]([C:28]([P:29]([c:30]3[c:31]([H:63])[c:32]([H:64])[c:33]([H:65])[c:34]([H:66])[c:35]3[H:67])[c:36]3[c:37]([H:68])[c:38]([H:69])[c:39]([H:70])[c:40]([H:71])[c:41]3[H:72])([H:61])[H:62])[2n:42]->12)([H:43])([H:44])[H:45]", "smiles3Dx": "C([C:1]#[5N:2]->[Mn+:3]1(<-[3C-:4]#[O+:5])(<-[4C-:6]#[O+:7])(<-[6H-:8])<-[1P:9]([c:10]2[c:11]([H:46])[c:12]([H:47])[c:13]([H:48])[c:14]([H:49])[c:15]2[H:50])([c:16]2[c:17]([H:51])[c:18]([H:52])[c:19]([H:53])[c:20]([H:54])[c:21]2[H:55])[C:22]([H:56])([H:57])[c:23]2[c:24]([H:58])[c:25]([H:59])[c:26]([H:60])[c:27]([C:28]([P:29]([c:30]3[c:31]([H:63])[c:32]([H:64])[c:33]([H:65])[c:34]([H:66])[c:35]3[H:67])[c:36]3[c:37]([H:68])[c:38]([H:69])[c:39]([H:70])[c:40]([H:71])[c:41]3[H:72])([H:61])[H:62])[2n:42]->12)([H:43])([H:44])[H:45]", "dummies": []}
C     -4.9274    -0.2718     0.6659
C     -3.4801    -0.1530     0.4735
N     -2.2663    -0.0805     0.3029
Mn     0.0000     0.0000     0.0000
C      2.2649     0.1320    -0.3015
O      3.4594     0.2019    -0.4672
C      0.1702     1.4458     1.7693
O      0.2578     2.2027     2.7020
H     -0.2622     1.4072    -1.1579
P      0.1617    -2.1123     1.4886
C      1.7163    -2.9846     1.6431
C      1.9793    -3.7810     2.7669
C      3.1747    -4.4980     2.8557
C      4.1185    -4.4095     1.8341
C      3.8457    -3.6547     0.6942
C      2.6332    -2.9666     0.5844
C     -0.5372    -1.9595     3.1249
C      0.2217    -1.3460     4.1337
C     -0.3032    -1.1818     5.4194
C     -1.6082    -1.6170     5.6958
C     -2.3805    -2.2072     4.6884
C     -1.8521    -2.3814     3.4090
C     -0.8607    -3.1876     0.4953
C     -0.5188    -3.0065    -0.9828
C     -0.5904    -4.1179    -1.8317
C     -0.2793    -3.9923    -3.1742
C      0.1385    -2.7714    -3.6724
C      0.1829    -1.6506    -2.8254
C      0.7160    -0.3542    -3.3777
P     -0.3115     0.2098    -4.8402
C     -1.9059     0.6111    -3.9802
C     -2.9549    -0.3168    -4.0504
C     -4.1641    -0.0591    -3.3993
C     -4.3313     1.1149    -2.6652
C     -3.2849     2.0303    -2.5681
C     -2.0708     1.7905    -3.2273
C      0.3291     1.8890    -5.2839
C     -0.3451     2.6026    -6.2841
C      0.1170     3.8543    -6.6937
C      1.2520     4.4087    -6.0988
C      1.9345     3.7031    -5.1049
C      1.4843     2.4440    -4.7020
N     -0.1737    -1.7737    -1.5065
H     -5.3706    -0.7934    -0.2117
H     -5.3730     0.7411     0.7926
H     -5.1302    -0.8764     1.5759
H      1.2513    -3.8798     3.5525
H      3.3686    -5.1090     3.7227
H      5.0620    -4.9365     1.9170
H      4.5699    -3.6096    -0.1185
H      2.4171    -2.4363    -0.3310
H      1.2277    -0.9887     3.9189
H      0.3110    -0.7370     6.2035
H     -2.0045    -1.4982     6.6980
H     -3.3904    -2.5333     4.9215
H     -2.4769    -2.8461     2.6743
H     -0.6974    -4.2388     0.8074
H     -1.9155    -2.9181     0.6384
H     -0.8851    -5.0840    -1.4457
H     -0.3069    -4.8604    -3.8233
H      0.4197    -2.6895    -4.7183
H      0.7757     0.4274    -2.6091
H      1.7543    -0.5199    -3.7443
H     -2.8312    -1.2360    -4.6179
H     -4.9695    -0.7725    -3.4669
H     -5.2630     1.3066    -2.1641
H     -3.3991     2.9309    -1.9885
H     -1.2579     2.5017    -3.1476
H     -1.2283     2.1844    -6.7566
H     -0.3883     4.3959    -7.4811
H      1.6182     5.3801    -6.4080
H      2.8261     4.1215    -4.6582
H      2.0354     1.8951    -3.9518
73
{"conf": 3, "E": 125.67, "rms": -1.0, "geom": "OH", "total_charge": 0, "CA_charge": 1, "smiles": "C[C:1]#[5N:2]->[Mn+:3]1(<-[3C-:4]#[O+:5])(<-[4C-:6]#[O+:7])(<-[6H-:8])<-[1P:9]([c:10]2[cH:11][cH:12][cH:13][cH:14][cH:15]2)([c:16]2[cH:17][cH:18][cH:19][cH:20][cH:21]2)[CH2:22][c:23]2[cH:24][cH:25][cH:26][c:27]([CH2:28][P:29]([c:30]3[cH:31][cH:32][cH:33][cH:34][cH:35]3)[c:36]3[cH:37][cH:38][cH:39][cH:40][cH:41]3)[2n:42]->12", "smiles3D": "C([C:1]#[5N:2]->[Mn+:3]1(<-[3C-:4]#[O+:5])(<-[4C-:6]#[O+:7])(<-[6H-:8])<-[1P:9]([c:10]2[c:11]([H:46])[c:12]([H:47])[c:13]([H:48])[c:14]([H:49])[c:15]2[H:50])([c:16]2[c:17]([H:51])[c:18]([H:52])[c:19]([H:53])[c:20]([H:54])[c:21]2[H:55])[C:22]([H:56])([H:57])[c:23]2[c:24]([H:58])[c:25]([H:59])[c:26]([H:60])[c:27]([C:28]([P:29]([c:30]3[c:31]([H:63])[c:32]([H:64])[c:33]([H:65])[c:34]([H:66])[c:35]3[H:67])[c:36]3[c:37]([H:68])[c:38]([H:69])[c:39]([H:70])[c:40]([H:71])[c:41]3[H:72])([H:61])[H:62])[2n:42]->12)([H:43])([H:44])[H:45]", "smiles3Dx": "C([C:1]#[5N:2]->[Mn+:3]1(<-[3C-:4]#[O+:5])(<-[4C-:6]#[O+:7])(<-[6H-:8])<-[1P:9]([c:10]2[c:11]([H:46])[c:12]([H:47])[c:13]([H:48])[c:14]([H:49])[c:15]2[H:50])([c:16]2[c:17]([H:51])[c:18]([H:52])[c:19]([H:53])[c:20]([H:54])[c:21]2[H:55])[C:22]([H:56])([H:57])[c:23]2[c:24]([H:58])[c:25]([H:59])[c:26]([H:60])[c:27]([C:28]([P:29]([c:30]3[c:31]([H:63])[c:32]([H:64])[c:33]([H:65])[c:34]([H:66])[c:35]3[H:67])[c:36]3[c:37]([H:68])[c:38]([H:69])[c:39]([H:70])[c:40]([H:71])[c:41]3[H:72])([H:61])[H:62])[2n:42]->12)([H:43])([H:44])[H:45]", "dummies": []}
C      4.6298    -1.8235     0.2151
C      3.2684    -1.2915     0.1501
N      2.1256    -0.8424     0.0940
Mn     0.0000     0.0000     0.0000
C     -2.1151     0.8765    -0.0812
O     -3.2293     1.3383    -0.1213
C     -0.5084    -1.3562    -1.7738
O     -0.7778    -2.0695    -2.7071
H      0.5873     1.2996    -1.1532
P     -0.7760    -1.7365     1.7554
C     -0.1911    -3.4181     1.6242
C     -0.4852    -4.3425     2.6391
C     -0.0123    -5.6551     2.5520
C      0.7659    -6.0463     1.4585
C      1.0712    -5.1260     0.4528
C      0.5951    -3.8139     0.5352
C     -2.5374    -1.8191     2.0396
C     -3.1815    -0.8225     2.7925
C     -4.5648    -0.8754     2.9877
C     -5.3139    -1.9061     2.4150
C     -4.6821    -2.8866     1.6463
C     -3.2988    -2.8407     1.4511
C     -0.0365    -1.1101     3.2583
C      0.2107     0.4056     3.1969
C      0.3873     1.0717     4.4177
C      0.7153     2.4184     4.4400
C      0.8747     3.1019     3.2461
C      0.6905     2.4326     2.0262
C      0.8993     3.1884     0.7501
P      2.5753     2.7489     0.0363
C      2.7531     3.7778    -1.4914
C      3.8964     3.5989    -2.2836
C      4.0766     4.3513    -3.4487
C      3.1174     5.2931    -3.8272
C      1.9772     5.4856    -3.0385
C      1.7924     4.7306    -1.8766
C      3.6851     3.6576     1.1908
C      4.6004     2.9311     1.9659
C      5.4523     3.5957     2.8550
C      5.3891     4.9881     2.9745
C      4.4735     5.7165     2.2070
C      3.6222     5.0538     1.3171
N      0.3767     1.0975     2.0111
H      5.0931    -1.7802    -0.7931
H      4.5975    -2.8787     0.5598
H      5.2306    -1.2179     0.9238
H     -1.0842    -4.0501     3.4922
H     -0.2460    -6.3649     3.3347
H      1.1322    -7.0610     1.3900
H      1.6796    -5.4261    -0.3905
H      0.8475    -3.1173    -0.2469
H     -2.6208    -0.0027     3.2217
H     -5.0584    -0.1046     3.5652
H     -6.3859    -1.9430     2.5660
H     -5.2662    -3.6820     1.1981
H     -2.8279    -3.6006     0.8420
H      0.9356    -1.6214     3.4197
H     -0.7053    -1.3443     4.1147
H      0.2856     0.5373     5.3549
H      0.8591     2.9290     5.3831
H      1.1456     4.1515     3.2723
H      0.0726     2.9720     0.0476
H      0.8591     4.2826     0.9397
H      4.6449     2.8717    -2.0041
H      4.9586     4.2005    -4.0591
H      3.2542     5.8714    -4.7315
H      1.2303     6.2128    -3.3350
H      0.8986     4.8978    -1.2960
H      4.6540     1.8522     1.8769
H      6.1618     3.0323     3.4496
H      6.0452     5.5038     3.6640
H      4.4256     6.7957     2.3001
H      2.9206     5.6306     0.7285
73
{"conf": 4, "E": 133.27, "rms": -1.0, "geom": "OH", "total_charge": 0, "CA_charge": 1, "smiles": "C[C:1]#[5N:2]->[Mn+:3]1(<-[3C-:4]#[O+:5])(<-[4C-:6]#[O+:7])(<-[6H-:8])<-[1P:9]([c:10]2[cH:11][cH:12][cH:13][cH:14][cH:15]2)([c:16]2[cH:17][cH:18][cH:19][cH:20][cH:21]2)[CH2:22][c:23]2[cH:24][cH:25][cH:26][c:27]([CH2:28][P:29]([c:30]3[cH:31][cH:32][cH:33][cH:34][cH:35]3)[c:36]3[cH:37][cH:38][cH:39][cH:40][cH:41]3)[2n:42]->12", "smiles3D": "C([C:1]#[5N:2]->[Mn+:3]1(<-[3C-:4]#[O+:5])(<-[4C-:6]#[O+:7])(<-[6H-:8])<-[1P:9]([c:10]2[c:11]([H:46])[c:12]([H:47])[c:13]([H:48])[c:14]([H:49])[c:15]2[H:50])([c:16]2[c:17]([H:51])[c:18]([H:52])[c:19]([H:53])[c:20]([H:54])[c:21]2[H:55])[C:22]([H:56])([H:57])[c:23]2[c:24]([H:58])[c:25]([H:59])[c:26]([H:60])[c:27]([C:28]([P:29]([c:30]3[c:31]([H:63])[c:32]([H:64])[c:33]([H:65])[c:34]([H:66])[c:35]3[H:67])[c:36]3[c:37]([H:68])[c:38]([H:69])[c:39]([H:70])[c:40]([H:71])[c:41]3[H:72])([H:61])[H:62])[2n:42]->12)([H:43])([H:44])[H:45]", "smiles3Dx": "C([C:1]#[5N:2]->[Mn+:3]1(<-[3C-:4]#[O+:5])(<-[4C-:6]#[O+:7])(<-[6H-:8])<-[1P:9]([c:10]2[c:11]([H:46])[c:12]([H:47])[c:13]([H:48])[c:14]([H:49])[c:15]2[H:50])([c:16]2[c:17]([H:51])[c:18]([H:52])[c:19]([H:53])[c:20]([H:54])[c:21]2[H:55])[C:22]([H:56])([H:57])[c:23]2[c:24]([H:58])[c:25]([H:59])[c:26]([H:60])[c:27]([C:28]([P:29]([c:30]3[c:31]([H:63])[c:32]([H:64])[c:33]([H:65])[c:34]([H:66])[c:35]3[H:67])[c:36]3[c:37]([H:68])[c:38]([H:69])[c:39]([H:70])[c:40]([H:71])[c:41]3[H:72])([H:61])[H:62])[2n:42]->12)([H:43])([H:44])[H:45]", "dummies": []}
C      4.3570     2.2277    -0.8891
C      3.0809     1.5633    -0.6335
N      2.0081     1.0067    -0.4150
Mn     0.0000     0.0000     0.0000
C     -2.0511    -0.9059     0.4654
O     -3.1295    -1.3824     0.7175
C     -0.3094    -0.3402    -2.2398
O     -0.4877    -0.5275    -3.4194
H     -0.7883     1.6495    -0.1204
P      1.1805    -2.2952     0.3135
C      0.1080    -3.7242     0.4565
C      0.4530    -4.8317     1.2553
C     -0.3964    -5.9388     1.3300
C     -1.5731    -5.9665     0.5787
C     -1.8947    -4.8969    -0.2605
C     -1.0474    -3.7900    -0.3337
C      2.4580    -2.7235    -0.8662
C      2.2992    -3.8272    -1.7243
C      3.2897    -4.1436    -2.6607
C      4.4341    -3.3485    -2.7618
C      4.5910    -2.2393    -1.9262
C      3.6105    -1.9294    -0.9791
C      1.9948    -2.0368     1.8941
C      1.2223    -1.0516     2.7825
C      1.4239    -1.1421     4.1694
C      0.8487    -0.2143     5.0233
C      0.0830     0.8130     4.4961
C     -0.1030     0.9065     3.1094
C     -0.8970     2.0505     2.5622
P      0.2513     3.3334     1.8262
C      0.6785     4.3278     3.3282
C      1.5819     3.7860     4.2544
C      1.9118     4.4873     5.4157
C      1.3521     5.7456     5.6593
C      0.4675     6.3031     4.7311
C      0.1342     5.6033     3.5664
C     -0.9285     4.3824     0.8631
C     -0.5143     4.9027    -0.3694
C     -1.3839     5.6920    -1.1292
C     -2.6725     5.9637    -0.6641
C     -3.0895     5.4544     0.5691
C     -2.2230     4.6658     1.3327
N      0.4634    -0.0176     2.2709
H      4.3366     2.6940    -1.8950
H      4.5255     3.0104    -0.1242
H      5.1741     1.4828    -0.8386
H      1.3783    -4.8794     1.7954
H     -0.1362    -6.7824     1.9582
H     -2.2275    -6.8218     0.6333
H     -2.7913    -4.9349    -0.8695
H     -1.2850    -2.9959    -1.0237
H      1.4175    -4.4476    -1.6864
H      3.1600    -4.9928    -3.3190
H      5.1944    -3.5866    -3.4929
H      5.4794    -1.6244    -2.0048
H      3.7635    -1.0733    -0.3411
H      2.1004    -2.9974     2.4231
H      3.0088    -1.6245     1.7186
H      2.0385    -1.9290     4.5848
H      1.0000    -0.2908     6.0905
H     -0.3511     1.5435     5.1667
H     -1.6280     1.6748     1.8256
H     -1.4975     2.5286     3.3634
H      2.0377     2.8210     4.0703
H      2.6049     4.0588     6.1263
H      1.6121     6.2921     6.5600
H      0.0439     7.2836     4.9098
H     -0.5394     6.0715     2.8627
H      0.4808     4.6943    -0.7395
H     -1.0585     6.0850    -2.0807
H     -3.3451     6.5764    -1.2513
H     -4.0844     5.6694     0.9358
H     -2.5633     4.2930     2.2899
73
{"conf": 5, "E": 147.65, "rms": -1.0, "geom": "OH", "total_charge": 0, "CA_charge": 1, "smiles": "C[C:1]#[5N:2]->[Mn+:3]1(<-[3C-:4]#[O+:5])(<-[4C-:6]#[O+:7])(<-[6H-:8])<-[1P:9]([c:10]2[cH:11][cH:12][cH:13][cH:14][cH:15]2)([c:16]2[cH:17][cH:18][cH:19][cH:20][cH:21]2)[CH2:22][c:23]2[cH:24][cH:25][cH:26][c:27]([CH2:28][P:29]([c:30]3[cH:31][cH:32][cH:33][cH:34][cH:35]3)[c:36]3[cH:37][cH:38][cH:39][cH:40][cH:41]3)[2n:42]->12", "smiles3D": "C([C:1]#[5N:2]->[Mn+:3]1(<-[3C-:4]#[O+:5])(<-[4C-:6]#[O+:7])(<-[6H-:8])<-[1P:9]([c:10]2[c:11]([H:46])[c:12]([H:47])[c:13]([H:48])[c:14]([H:49])[c:15]2[H:50])([c:16]2[c:17]([H:51])[c:18]([H:52])[c:19]([H:53])[c:20]([H:54])[c:21]2[H:55])[C:22]([H:56])([H:57])[c:23]2[c:24]([H:58])[c:25]([H:59])[c:26]([H:60])[c:27]([C:28]([P:29]([c:30]3[c:31]([H:63])[c:32]([H:64])[c:33]([H:65])[c:34]([H:66])[c:35]3[H:67])[c:36]3[c:37]([H:68])[c:38]([H:69])[c:39]([H:70])[c:40]([H:71])[c:41]3[H:72])([H:61])[H:62])[2n:42]->12)([H:43])([H:44])[H:45]", "smiles3Dx": "C([C:1]#[5N:2]->[Mn+:3]1(<-[3C-:4]#[O+:5])(<-[4C-:6]#[O+:7])(<-[6H-:8])<-[1P:9]([c:10]2[c:11]([H:46])[c:12]([H:47])[c:13]([H:48])[c:14]([H:49])[c:15]2[H:50])([c:16]2[c:17]([H:51])[c:18]([H:52])[c:19]([H:53])[c:20]([H:54])[c:21]2[H:55])[C:22]([H:56])([H:57])[c:23]2[c:24]([H:58])[c:25]([H:59])[c:26]([H:60])[c:27]([C:28]([P:29]([c:30]3[c:31]([H:63])[c:32]([H:64])[c:33]([H:65])[c:34]([H:66])[c:35]3[H:67])[c:36]3[c:37]([H:68])[c:38]([H:69])[c:39]([H:70])[c:40]([H:71])[c:41]3[H:72])([H:61])[H:62])[2n:42]->12)([H:43])([H:44])[H:45]", "dummies": []}
C      1.2348    -0.6401    -4.7833
C      0.8657    -0.4582    -3.3800
N      0.5610    -0.3004    -2.1996
Mn     0.0000     0.0000     0.0000
C     -0.5508     0.2853     2.2051
O     -0.8384     0.4331     3.3663
C      2.0150     1.0145     0.3966
O      3.0751     1.5531     0.6016
H      0.7200    -1.6549     0.3515
P     -1.1943     2.2161    -0.6437
C     -0.5284     3.1585    -2.0086
C     -1.3001     4.1626    -2.6194
C     -0.7719     4.9134    -3.6738
C      0.5330     4.6803    -4.1148
C      1.3121     3.6946    -3.4990
C      0.7858     2.9402    -2.4448
C     -1.4504     3.3631     0.7027
C     -0.7358     4.5711     0.7596
C     -0.9044     5.4368     1.8451
C     -1.7722     5.0944     2.8860
C     -2.4728     3.8865     2.8435
C     -2.3104     3.0232     1.7570
C     -2.8238     1.6832    -1.1805
C     -2.9743     0.1496    -1.1940
C     -4.0836    -0.3846    -1.8673
C     -4.3372    -1.7516    -1.8199
C     -3.5544    -2.5632    -1.0117
C     -2.5194    -1.9943    -0.2564
C     -1.8168    -2.8189     0.7881
P     -2.9212    -3.4284     2.1898
C     -3.4221    -1.9999     3.2448
C     -3.8448    -0.7799     2.6960
C     -4.2779     0.2529     3.5338
C     -4.2789     0.0791     4.9172
C     -3.8639    -1.1346     5.4664
C     -3.4437    -2.1730     4.6322
C     -4.4752    -4.1677     1.5163
C     -5.6308    -3.3932     1.2986
C     -6.7799    -3.9808     0.7580
C     -6.7855    -5.3460     0.4368
C     -5.6368    -6.1194     0.6467
C     -4.4838    -5.5329     1.1828
N     -2.1482    -0.6955    -0.4844
H      2.3363    -0.7390    -4.8603
H      0.9036     0.2444    -5.3736
H      0.7571    -1.5609    -5.1784
H     -2.3025     4.3727    -2.2751
H     -1.3713     5.6808    -4.1436
H      0.9396     5.2587    -4.9318
H      2.3260     3.5169    -3.8339
H      1.4085     2.2041    -1.9697
H     -0.0343     4.8431    -0.0154
H     -0.3511     6.3659     1.8845
H     -1.8924     5.7582     3.7310
H     -3.1346     3.6151     3.6558
H     -2.8384     2.0834     1.7495
H     -3.5986     2.1123    -0.5053
H     -3.0050     2.0694    -2.2076
H     -4.7449     0.2570    -2.4361
H     -5.1675    -2.1754    -2.3714
H     -3.7658    -3.6217    -0.9625
H     -1.0496    -2.2125     1.2914
H     -1.3332    -3.6946     0.3064
H     -3.8669    -0.6280     1.6264
H     -4.6205     1.1874     3.1095
H     -4.6175     0.8786     5.5643
H     -3.8833    -1.2796     6.5399
H     -3.1425    -3.1155     5.0681
H     -5.6446    -2.3381     1.5199
H     -7.6645    -3.3782     0.5859
H     -7.6795    -5.7988     0.0222
H     -5.6437    -7.1701     0.3964
H     -3.5974    -6.1382     1.3358
73
{"conf": 6, "E": 224.7, "rms": -1.0, "geom": "OH", "total_charge": 0, "CA_charge": 1, "smiles": "C[C:1]#[5N:2]->[Mn+:3]1(<-[3C-:4]#[O+:5])(<-[4C-:6]#[O+:7])(<-[6H-:8])<-[1P:9]([c:10]2[cH:11][cH:12][cH:13][cH:14][cH:15]2)([c:16]2[cH:17][cH:18][cH:19][cH:20][cH:21]2)[CH2:22][c:23]2[cH:24][cH:25][cH:26][c:27]([CH2:28][P:29]([c:30]3[cH:31][cH:32][cH:33][cH:34][cH:35]3)[c:36]3[cH:37][cH:38][cH:39][cH:40][cH:41]3)[2n:42]->12", "smiles3D": "C([C:1]#[5N:2]->[Mn+:3]1(<-[3C-:4]#[O+:5])(<-[4C-:6]#[O+:7])(<-[6H-:8])<-[1P:9]([c:10]2[c:11]([H:46])[c:12]([H:47])[c:13]([H:48])[c:14]([H:49])[c:15]2[H:50])([c:16]2[c:17]([H:51])[c:18]([H:52])[c:19]([H:53])[c:20]([H:54])[c:21]2[H:55])[C:22]([H:56])([H:57])[c:23]2[c:24]([H:58])[c:25]([H:59])[c:26]([H:60])[c:27]([C:28]([P:29]([c:30]3[c:31]([H:63])[c:32]([H:64])[c:33]([H:65])[c:34]([H:66])[c:35]3[H:67])[c:36]3[c:37]([H:68])[c:38]([H:69])[c:39]([H:70])[c:40]([H:71])[c:41]3[H:72])([H:61])[H:62])[2n:42]->12)([H:43])([H:44])[H:45]", "smiles3Dx": "C([C:1]#[5N:2]->[Mn+:3]1(<-[3C-:4]#[O+:5])(<-[4C-:6]#[O+:7])(<-[6H-:8])<-[1P:9]([c:10]2[c:11]([H:46])[c:12]([H:47])[c:13]([H:48])[c:14]([H:49])[c:15]2[H:50])([c:16]2[c:17]([H:51])[c:18]([H:52])[c:19]([H:53])[c:20]([H:54])[c:21]2[H:55])[C:22]([H:56])([H:57])[c:23]2[c:24]([H:58])[c:25]([H:59])[c:26]([H:60])[c:27]([C:28]([P:29]([c:30]3[c:31]([H:63])[c:32]([H:64])[c:33]([H:65])[c:34]([H:66])[c:35]3[H:67])[c:36]3[c:37]([H:68])[c:38]([H:69])[c:39]([H:70])[c:40]([H:71])[c:41]3[H:72])([H:61])[H:62])[2n:42]->12)([H:43])([H:44])[H:45]", "dummies": []}
C     -1.4375    -4.1292     1.7067
C     -0.5733    -3.1390     1.1611
N     -0.0949    -2.0668     0.7648
Mn     0.0000     0.0000     0.0000
C     -0.2881     2.1533    -0.5252
O     -0.5704     3.2813    -0.6716
C      1.8488    -0.1135    -1.2453
O      2.8226    -0.1986    -1.9087
H      1.0054     0.5468     1.4256
P     -1.2622    -0.8750    -2.0084
C     -1.5235     0.3570    -3.3158
C     -2.4166     1.3763    -3.1046
C     -2.7631     2.2133    -4.1628
C     -2.0736     2.0977    -5.3911
C     -1.0715     1.1524    -5.5256
C     -0.6894     0.3035    -4.4643
C     -0.7273    -2.4112    -2.7507
C     -1.4884    -2.9646    -3.8052
C     -1.1787    -4.2698    -4.2487
C     -0.1510    -5.0018    -3.6661
C      0.5840    -4.4518    -2.5900
C      0.3330    -3.1326    -2.1920
C     -2.8428    -1.1850    -1.3323
C     -3.1088    -0.1752    -0.2176
C     -4.3089     0.4994    -0.1822
C     -4.6511     1.0863     1.0242
C     -3.8510     0.9889     2.1405
C     -2.5869     0.4056     1.9846
C     -1.8456    -0.0170     3.2385
P     -0.4663     1.2042     3.5119
C     -1.1322     2.4861     4.6197
C     -0.3322     2.9684     5.6606
C     -0.7777     4.0402     6.4274
C     -1.9925     4.6533     6.1416
C     -2.7571     4.2118     5.0579
C     -2.3051     3.1600     4.2647
C      0.6017     0.0790     4.5320
C      1.9512    -0.0166     4.2422
C      2.7398    -1.0308     4.8006
C      2.1733    -1.9146     5.7337
C      0.8333    -1.7976     6.0791
C      0.0562    -0.7686     5.5219
N     -2.2109    -0.0342     0.7789
H     -1.5844    -4.9177     1.0120
H     -1.1481    -4.5875     2.6228
H     -2.4146    -3.6988     1.8574
H     -2.8609     1.5541    -2.1428
H     -3.4412     3.0289    -4.0042
H     -2.4013     2.6926    -6.2454
H     -0.5388     1.0451    -6.4645
H      0.0906    -0.3931    -4.5580
H     -2.3586    -2.4564    -4.1361
H     -1.7725    -4.7103    -5.0488
H      0.0599    -5.9909    -3.9781
H      1.3596    -5.0153    -2.1343
H      0.9338    -2.6913    -1.4554
H     -2.8428    -2.2164    -0.9210
H     -3.6105    -1.0935    -2.1096
H     -4.9866     0.4394    -1.0222
H     -5.4994     1.7471     1.0055
H     -4.2482     1.2915     3.0559
H     -1.4032    -1.0687     3.0520
H     -2.5090    -0.1058     4.0888
H      0.6232     2.5261     5.8763
H     -0.1766     4.4227     7.2356
H     -2.3693     5.4653     6.7888
H     -3.6748     4.7255     4.8272
H     -2.8150     2.9661     3.3436
H      2.3732     0.6774     3.5445
H      3.7795    -1.0890     4.5360
H      2.7836    -2.7303     6.1283
H      0.3963    -2.5250     6.7842
H     -1.0081    -0.7646     5.7747
73
{"conf": 7, "E": 295.53, "rms": -1.0, "geom": "OH", "total_charge": 0, "CA_charge": 1, "smiles": "C[C:1]#[5N:2]->[Mn+:3]1(<-[3C-:4]#[O+:5])(<-[4C-:6]#[O+:7])(<-[6H-:8])<-[1P:9]([c:10]2[cH:11][cH:12][cH:13][cH:14][cH:15]2)([c:16]2[cH:17][cH:18][cH:19][cH:20][cH:21]2)[CH2:22][c:23]2[cH:24][cH:25][cH:26][c:27]([CH2:28][P:29]([c:30]3[cH:31][cH:32][cH:33][cH:34][cH:35]3)[c:36]3[cH:37][cH:38][cH:39][cH:40][cH:41]3)[2n:42]->12", "smiles3D": "C([C:1]#[5N:2]->[Mn+:3]1(<-[3C-:4]#[O+:5])(<-[4C-:6]#[O+:7])(<-[6H-:8])<-[1P:9]([c:10]2[c:11]([H:46])[c:12]([H:47])[c:13]([H:48])[c:14]([H:49])[c:15]2[H:50])([c:16]2[c:17]([H:51])[c:18]([H:52])[c:19]([H:53])[c:20]([H:54])[c:21]2[H:55])[C:22]([H:56])([H:57])[c:23]2[c:24]([H:58])[c:25]([H:59])[c:26]([H:60])[c:27]([C:28]([P:29]([c:30]3[c:31]([H:63])[c:32]([H:64])[c:33]([H:65])[c:34]([H:66])[c:35]3[H:67])[c:36]3[c:37]([H:68])[c:38]([H:69])[c:39]([H:70])[c:40]([H:71])[c:41]3[H:72])([H:61])[H:62])[2n:42]->12)([H:43])([H:44])[H:45]", "smiles3Dx": "C([C:1]#[5N:2]->[Mn+:3]1(<-[3C-:4]#[O+:5])(<-[4C-:6]#[O+:7])(<-[6H-:8])<-[1P:9]([c:10]2[c:11]([H:46])[c:12]([H:47])[c:13]([H:48])[c:14]([H:49])[c:15]2[H:50])([c:16]2[c:17]([H:51])[c:18]([H:52])[c:19]([H:53])[c:20]([H:54])[c:21]2[H:55])[C:22]([H:56])([H:57])[c:23]2[c:24]([H:58])[c:25]([H:59])[c:26]([H:60])[c:27]([C:28]([P:29]([c:30]3[c:31]([H:63])[c:32]([H:64])[c:33]([H:65])[c:34]([H:66])[c:35]3[H:67])[c:36]3[c:37]([H:68])[c:38]([H:69])[c:39]([H:70])[c:40]([H:71])[c:41]3[H:72])([H:61])[H:62])[2n:42]->12)([H:43])([H:44])[H:45]", "dummies": []}
C     -1.0902     4.3247     1.3252
C     -0.7612     3.3169     0.4674
N     -0.3956     2.2833    -0.0342
Mn     0.0000     0.0000     0.0000
C      0.2666    -2.5060    -0.0583
O      0.3481    -3.7435    -0.2638
C     -0.1787     0.4034     2.4163
O     -0.4048     0.7401     3.5476
H      1.9118     0.2948    -0.2608
P     -2.5887    -0.2509     0.0043
C     -3.1245    -1.9054     0.3609
C     -4.1206    -2.5297    -0.4611
C     -4.6933    -3.7362    -0.0307
C     -4.3551    -4.2487     1.2343
C     -3.2807    -3.6801     1.9966
C     -2.6287    -2.5620     1.4754
C     -3.4467     0.8156     1.2080
C     -3.8313     2.1544     0.8337
C     -4.2106     3.1057     1.8211
C     -4.1416     2.7889     3.1967
C     -3.8382     1.4254     3.5801
C     -3.5464     0.4903     2.5652
C     -3.0132     0.1888    -1.6234
C     -1.9227    -0.4227    -2.5493
C     -2.2400    -1.3795    -3.5100
C     -1.2129    -1.8068    -4.3906
C      0.0518    -1.2858    -4.2916
C      0.3400    -0.3602    -3.2283
C      1.5287     0.5278    -3.2483
P      1.2033     2.2984    -3.9861
C      1.9080     3.4817    -2.7667
C      1.5395     4.8405    -2.8185
C      1.8176     5.6860    -1.7517
C      2.6059     5.2274    -0.6887
C      3.2106     3.9576    -0.7668
C      2.8837     3.0872    -1.8167
C     -0.6517     2.6808    -3.9502
C     -1.4992     2.1220    -4.9334
C     -2.8323     2.5520    -5.1104
C     -3.3377     3.5857    -4.3019
C     -2.5840     4.0426    -3.2130
C     -1.2707     3.5631    -3.0056
N     -0.6138    -0.0908    -2.2715
H     -0.0626     4.6311     1.7222
H     -1.7707     5.0355     0.7574
H     -1.6044     3.6876     2.0770
H     -4.4535    -2.1289    -1.3979
H     -5.4841    -4.1930    -0.6351
H     -4.8719    -5.1050     1.6072
H     -2.9490    -4.1571     2.8857
H     -1.8129    -2.1272     2.0820
H     -3.8224     2.5194    -0.1912
H     -4.6333     4.0999     1.5253
H     -4.3882     3.4955     3.9212
H     -3.6319     1.2198     4.6331
H     -3.1159    -0.4784     2.9279
H     -2.9236     1.2872    -1.6634
H     -4.0283    -0.0774    -1.9381
H     -3.3150    -1.7966    -3.5403
H     -1.4306    -2.6148    -5.0248
H      0.8172    -1.4104    -5.1119
H      1.8916     0.5515    -2.2045
H      2.3582     0.1035    -3.8749
H      0.9838     5.2087    -3.6825
H      1.3758     6.6825    -1.7425
H      2.7581     5.8480     0.1732
H      3.8945     3.6451     0.0029
H      3.3630     2.0846    -1.8315
H     -1.0870     1.3631    -5.5898
H     -3.4051     2.1862    -5.9825
H     -4.3211     3.9937    -4.4990
H     -3.0217     4.8061    -2.5511
H     -0.7327     4.0450    -2.1841
73
{"conf": 8, "E": 124.57, "rms": -1.0, "geom": "OH", "total_charge": 0, "CA_charge": 1, "smiles": "C[C:1]#[5N:2]->[Mn+:3]1(<-[3C-:4]#[O+:5])(<-[4C-:6]#[O+:7])(<-[6H-:8])<-[1P:9]([c:10]2[cH:11][cH:12][cH:13][cH:14][cH:15]2)([c:16]2[cH:17][cH:18][cH:19][cH:20][cH:21]2)[CH2:22][c:23]2[cH:24][cH:25][cH:26][c:27]([CH2:28][P:29]([c:30]3[cH:31][cH:32][cH:33][cH:34][cH:35]3)[c:36]3[cH:37][cH:38][cH:39][cH:40][cH:41]3)[2n:42]->12", "smiles3D": "C([C:1]#[5N:2]->[Mn+:3]1(<-[3C-:4]#[O+:5])(<-[4C-:6]#[O+:7])(<-[6H-:8])<-[1P:9]([c:10]2[c:11]([H:46])[c:12]([H:47])[c:13]([H:48])[c:14]([H:49])[c:15]2[H:50])([c:16]2[c:17]([H:51])[c:18]([H:52])[c:19]([H:53])[c:20]([H:54])[c:21]2[H:55])[C:22]([H:56])([H:57])[c:23]2[c:24]([H:58])[c:25]([H:59])[c:26]([H:60])[c:27]([C:28]([P:29]([c:30]3[c:31]([H:63])[c:32]([H:64])[c:33]([H:65])[c:34]([H:66])[c:35]3[H:67])[c:36]3[c:37]([H:68])[c:38]([H:69])[c:39]([H:70])[c:40]([H:71])[c:41]3[H:72])([H:61])[H:62])[2n:42]->12)([H:43])([H:44])[H:45]", "smiles3Dx": "C([C:1]#[5N:2]->[Mn+:3]1(<-[3C-:4]#[O+:5])(<-[4C-:6]#[O+:7])(<-[6H-:8])<-[1P:9]([c:10]2[c:11]([H:46])[c:12]([H:47])[c:13]([H:48])[c:14]([H:49])[c:15]2[H:50])([c:16]2[c:17]([H:51])[c:18]([H:52])[c:19]([H:53])[c:20]([H:54])[c:21]2[H:55])[C:22]([H:56])([H:57])[c:23]2[c:24]([H:58])[c:25]([H:59])[c:26]([H:60])[c:27]([C:28]([P:29]([c:30]3[c:31]([H:63])[c:32]([H:64])[c:33]([H:65])[c:34]([H:66])[c:35]3[H:67])[c:36]3[c:37]([H:68])[c:38]([H:69])[c:39]([H:70])[c:40]([H:71])[c:41]3[H:72])([H:61])[H:62])[2n:42]->12)([H:43])([H:44])[H:45]", "dummies": []}
C      4.5348    -1.7613    -1.0340
C      3.2030    -1.2501    -0.7277
N      2.0851    -0.8145    -0.4708
Mn     0.0000     0.0000     0.0000
C     -2.0964     0.7932     0.4706
O     -3.1990     1.2108     0.7137
C      0.8867     2.0010     0.6804
O      1.3508     3.0540     1.0401
H      0.1499    -0.6585     1.7060
P     -0.2486     0.7664    -2.4615
C      1.1408     1.5340    -3.2782
C      1.0758     1.8236    -4.6494
C      2.1595     2.4278    -5.2919
C      3.3161     2.7378    -4.5721
C      3.3893     2.4438    -3.2077
C      2.3037     1.8465    -2.5601
C     -1.6837     1.7665    -2.8259
C     -1.5627     3.1623    -2.9150
C     -2.6903     3.9508    -3.1591
C     -3.9464     3.3526    -3.3006
C     -4.0768     1.9639    -3.1911
C     -2.9515     1.1746    -2.9458
C     -0.4763    -0.7920    -3.3100
C     -1.0929    -1.8633    -2.3989
C     -1.7361    -2.9433    -3.0222
C     -2.2419    -3.9883    -2.2654
C     -2.0980    -3.9657    -0.8896
C     -1.4536    -2.8830    -0.2702
C     -1.2777    -2.9007     1.2157
P      0.4887    -3.3801     1.6195
C      0.4369    -5.1577     1.1340
C      1.2190    -5.5961     0.0579
C      1.1748    -6.9346    -0.3454
C      0.3385    -7.8380     0.3149
C     -0.4502    -7.4045     1.3865
C     -0.4008    -6.0680     1.7972
C      0.5355    -3.5445     3.4619
C      1.6887    -4.0831     4.0539
C      1.7838    -4.1910     5.4450
C      0.7298    -3.7637     6.2532
C     -0.4223    -3.2256     5.6752
C     -0.5218    -3.1136     4.2829
N     -0.9472    -1.8583    -1.0241
H      4.6248    -2.8033    -0.6686
H      4.6938    -1.7301    -2.1338
H      5.2887    -1.1264    -0.5303
H      0.1848     1.5853    -5.2179
H      2.1039     2.6555    -6.3467
H      4.1553     3.2038    -5.0701
H      4.2867     2.6753    -2.6513
H      2.3772     1.6279    -1.5082
H     -0.5992     3.6411    -2.7913
H     -2.5903     5.0254    -3.2283
H     -4.8181     3.9652    -3.4848
H     -5.0479     1.4965    -3.2888
H     -3.0788     0.1068    -2.8424
H      0.5120    -1.1519    -3.6608
H     -1.1301    -0.6316    -4.1913
H     -1.8364    -2.9768    -4.1000
H     -2.7419    -4.8194    -2.7487
H     -2.4868    -4.7933    -0.3114
H     -1.5602    -1.9166     1.6349
H     -1.9665    -3.6330     1.6831
H      1.8531    -4.9005    -0.4736
H      1.7813    -7.2652    -1.1769
H      0.2957    -8.8731    -0.0032
H     -1.1022    -8.0999     1.8991
H     -1.0204    -5.7401     2.6235
H      2.5144    -4.4133     3.4392
H      2.6731    -4.6048     5.8983
H      0.8026    -3.8478     7.3287
H     -1.2344    -2.8900     6.3102
H     -1.4191    -2.6768     3.8665
73
{"conf": 9, "E": 163.09, "rms": -1.0, "geom": "OH", "total_charge": 0, "CA_charge": 1, "smiles": "C[C:1]#[5N:2]->[Mn+:3]1(<-[3C-:4]#[O+:5])(<-[4C-:6]#[O+:7])(<-[6H-:8])<-[1P:9]([c:10]2[cH:11][cH:12][cH:13][cH:14][cH:15]2)([c:16]2[cH:17][cH:18][cH:19][cH:20][cH:21]2)[CH2:22][c:23]2[cH:24][cH:25][cH:26][c:27]([CH2:28][P:29]([c:30]3[cH:31][cH:32][cH:33][cH:34][cH:35]3)[c:36]3[cH:37][cH:38][cH:39][cH:40][cH:41]3)[2n:42]->12", "smiles3D": "C([C:1]#[5N:2]->[Mn+:3]1(<-[3C-:4]#[O+:5])(<-[4C-:6]#[O+:7])(<-[6H-:8])<-[1P:9]([c:10]2[c:11]([H:46])[c:12]([H:47])[c:13]([H:48])[c:14]([H:49])[c:15]2[H:50])([c:16]2[c:17]([H:51])[c:18]([H:52])[c:19]([H:53])[c:20]([H:54])[c:21]2[H:55])[C:22]([H:56])([H:57])[c:23]2[c:24]([H:58])[c:25]([H:59])[c:26]([H:60])[c:27]([C:28]([P:29]([c:30]3[c:31]([H:63])[c:32]([H:64])[c:33]([H:65])[c:34]([H:66])[c:35]3[H:67])[c:36]3[c:37]([H:68])[c:38]([H:69])[c:39]([H:70])[c:40]([H:71])[c:41]3[H:72])([H:61])[H:62])[2n:42]->12)([H:43])([H:44])[H:45]", "smiles3Dx": "C([C:1]#[5N:2]->[Mn+:3]1(<-[3C-:4]#[O+:5])(<-[4C-:6]#[O+:7])(<-[6H-:8])<-[1P:9]([c:10]2[c:11]([H:46])[c:12]([H:47])[c:13]([H:48])[c:14]([H:49])[c:15]2[H:50])([c:16]2[c:17]([H:51])[c:18]([H:52])[c:19]([H:53])[c:20]([H:54])[c:21]2[H:55])[C:22]([H:56])([H:57])[c:23]2[c:24]([H:58])[c:25]([H:59])[c:26]([H:60])[c:27]([C:28]([P:29]([c:30]3[c:31]([H:63])[c:32]([H:64])[c:33]([H:65])[c:34]([H:66])[c:35]3[H:67])[c:36]3[c:37]([H:68])[c:38]([H:69])[c:39]([H:70])[c:40]([H:71])[c:41]3[H:72])([H:61])[H:62])[2n:42]->12)([H:43])([H:44])[H:45]", "dummies": []}
C     -3.4226     3.1825     1.7274
C     -2.4234     2.2614     1.1727
N     -1.5779     1.4815     0.7349
Mn     0.0000     0.0000     0.0000
C      1.5948    -1.4658    -0.7333
O      2.4394    -2.2369    -1.1217
C     -0.0048    -1.0139     2.0603
O      0.0160    -1.5475     3.1390
H      1.3509     1.1250     0.5395
P     -1.8868    -1.5331    -0.9327
C     -1.4378    -3.2383    -1.2248
C     -2.0929    -4.0039    -2.2154
C     -1.7189    -5.3327    -2.4210
C     -0.7473    -5.9278    -1.6125
C     -0.1602    -5.2054    -0.5764
C     -0.5016    -3.8596    -0.3842
C     -3.3917    -1.5931     0.0396
C     -4.5495    -0.8641    -0.3045
C     -5.6904    -0.9284     0.5051
C     -5.6898    -1.7165     1.6555
C     -4.5533    -2.4430     2.0037
C     -3.4101    -2.3845     1.1970
C     -2.1914    -0.7633    -2.5286
C     -0.9350    -0.0434    -3.0220
C     -0.6456    -0.0605    -4.3972
C      0.3827     0.7326    -4.8981
C      1.0291     1.6234    -4.0475
C      0.6709     1.6779    -2.6923
C      1.1106     2.8506    -1.8656
P      0.1039     4.4095    -2.1619
C     -1.6910     4.0126    -2.3319
C     -2.1810     3.1715    -3.3453
C     -3.5514     2.8956    -3.4382
C     -4.4458     3.4632    -2.5287
C     -3.9640     4.3176    -1.5313
C     -2.5933     4.5909    -1.4334
C      0.6734     5.3426    -3.6484
C      0.5146     4.8495    -4.9533
C      0.9411     5.6079    -6.0513
C      1.5078     6.8751    -5.8509
C      1.6525     7.3723    -4.5517
C      1.2520     6.6068    -3.4545
N     -0.1894     0.7450    -2.1801
H     -4.3528     3.1583     1.1230
H     -3.6425     2.9063     2.7818
H     -2.9956     4.2044     1.7057
H     -2.8940    -3.5982    -2.8189
H     -2.2038    -5.9094    -3.2012
H     -0.4709    -6.9631    -1.7719
H      0.5835    -5.6754     0.0628
H     -0.0512    -3.3094     0.4271
H     -4.6144    -0.2375    -1.1726
H     -6.5769    -0.3630     0.2488
H     -6.5727    -1.7647     2.2855
H     -4.5621    -3.0584     2.8963
H     -2.5283    -2.9423     1.4961
H     -2.5080    -1.5199    -3.2672
H     -2.9875    -0.0085    -2.4403
H     -1.2074    -0.6908    -5.0708
H      0.6447     0.6944    -5.9517
H      1.7670     2.3013    -4.4443
H      2.1781     3.0678    -2.0608
H      0.9894     2.6435    -0.7947
H     -1.5298     2.7346    -4.0820
H     -3.9251     2.2408    -4.2189
H     -5.5088     3.2363    -2.5867
H     -4.6535     4.7675    -0.8270
H     -2.2374     5.2424    -0.6437
H      0.0633     3.8906    -5.1425
H      0.8186     5.2240    -7.0598
H      1.8335     7.4687    -6.7005
H      2.0835     8.3495    -4.3866
H      1.3554     6.9971    -2.4515
73
{"conf": 10, "E": 137.36, "rms": -1.0, "geom": "OH", "total_charge": 0, "CA_charge": 1, "smiles": "C[C:1]#[5N:2]->[Mn+:3]1(<-[3C-:4]#[O+:5])(<-[4C-:6]#[O+:7])(<-[6H-:8])<-[1P:9]([c:10]2[cH:11][cH:12][cH:13][cH:14][cH:15]2)([c:16]2[cH:17][cH:18][cH:19][cH:20][cH:21]2)[CH2:22][c:23]2[cH:24][cH:25][cH:26][c:27]([CH2:28][P:29]([c:30]3[cH:31][cH:32][cH:33][cH:34][cH:35]3)[c:36]3[cH:37][cH:38][cH:39][cH:40][cH:41]3)[2n:42]->12", "smiles3D": "C([C:1]#[5N:2]->[Mn+:3]1(<-[3C-:4]#[O+:5])(<-[4C-:6]#[O+:7])(<-[6H-:8])<-[1P:9]([c:10]2[c:11]([H:46])[c:12]([H:47])[c:13]([H:48])[c:14]([H:49])[c:15]2[H:50])([c:16]2[c:17]([H:51])[c:18]([H:52])[c:19]([H:53])[c:20]([H:54])[c:21]2[H:55])[C:22]([H:56])([H:57])[c:23]2[c:24]([H:58])[c:25]([H:59])[c:26]([H:60])[c:27]([C:28]([P:29]([c:30]3[c:31]([H:63])[c:32]([H:64])[c:33]([H:65])[c:34]([H:66])[c:35]3[H:67])[c:36]3[c:37]([H:68])[c:38]([H:69])[c:39]([H:70])[c:40]([H:71])[c:41]3[H:72])([H:61])[H:62])[2n:42]->12)([H:43])([H:44])[H:45]", "smiles3Dx": "C([C:1]#[5N:2]->[Mn+:3]1(<-[3C-:4]#[O+:5])(<-[4C-:6]#[O+:7])(<-[6H-:8])<-[1P:9]([c:10]2[c:11]([H:46])[c:12]([H:47])[c:13]([H:48])[c:14]([H:49])[c:15]2[H:50])([c:16]2[c:17]([H:51])[c:18]([H:52])[c:19]([H:53])[c:20]([H:54])[c:21]2[H:55])[C:22]([H:56])([H:57])[c:23]2[c:24]([H:58])[c:25]([H:59])[c:26]([H:60])[c:27]([C:28]([P:29]([c:30]3[c:31]([H:63])[c:32]([H:64])[c:33]([H:65])[c:34]([H:66])[c:35]3[H:67])[c:36]3[c:37]([H:68])[c:38]([H:69])[c:39]([H:70])[c:40]([H:71])[c:41]3[H:72])([H:61])[H:62])[2n:42]->12)([H:43])([H:44])[H:45]", "dummies": []}
C      3.6002    -3.1369    -1.4015
C      2.5465    -2.1990    -1.0211
N      1.6594    -1.4230    -0.6786
Mn     0.0000     0.0000     0.0000
C     -1.6386     1.4504     0.6705
O     -2.5092     2.2106     1.0228
C      0.5557     1.4455    -1.6929
O      0.8558     2.1975    -2.5848
H      1.1411     0.8735     1.1522
P     -1.8063    -1.2357    -1.3944
C     -2.7813    -0.2350    -2.5091
C     -4.1831    -0.1432    -2.3841
C     -4.9169     0.6440    -3.2798
C     -4.2691     1.3234    -4.3141
C     -2.8816     1.2187    -4.4563
C     -2.1448     0.4378    -3.5631
C     -1.3739    -2.7476    -2.2445
C     -1.9528    -3.0674    -3.4885
C     -1.6396    -4.2802    -4.1103
C     -0.7438    -5.1720    -3.5146
C     -0.1753    -4.8597    -2.2748
C     -0.4956    -3.6583    -1.6386
C     -2.8537    -1.7483    -0.0420
C     -2.0020    -2.2316     1.1268
C     -2.4691    -3.3080     1.8863
C     -1.6905    -3.8415     2.8977
C     -0.4551    -3.2853     3.1689
C     -0.0077    -2.1760     2.4366
C      1.3319    -1.5856     2.7813
P      1.3509    -0.8283     4.5210
C     -0.4460    -0.5183     4.8422
C     -1.1823     0.3708     4.0446
C     -2.5675     0.4750     4.2053
C     -3.2235    -0.3134     5.1577
C     -2.4918    -1.1878     5.9596
C     -1.1065    -1.3024     5.7960
C      2.0082     0.8877     4.2920
C      1.5650     1.9167     5.1442
C      2.0855     3.2086     5.0212
C      3.0928     3.4695     4.0908
C      3.5819     2.4419     3.2850
C      3.0498     1.1516     3.3896
N     -0.7986    -1.6396     1.4476
H      3.8214    -3.7971    -0.5356
H      3.2625    -3.7509    -2.2526
H      4.5075    -2.5764    -1.6932
H     -4.7232    -0.6682    -1.6103
H     -5.9974     0.7136    -3.1777
H     -4.8413     1.9399    -4.9967
H     -2.3806     1.7535    -5.2540
H     -1.0804     0.3486    -3.7031
H     -2.6631    -2.4050    -3.9739
H     -2.0742    -4.5268    -5.0720
H     -0.4917    -6.1056    -4.0062
H      0.5044    -5.5503    -1.8037
H     -0.0872    -3.4452    -0.6587
H     -3.4690    -0.8864     0.3016
H     -3.5183    -2.5684    -0.3985
H     -3.4251    -3.7543     1.6774
H     -2.0504    -4.6878     3.4760
H      0.1673    -3.7126     3.9490
H      1.6622    -0.8825     2.0103
H      2.0832    -2.4065     2.7617
H     -0.6799     0.9622     3.2857
H     -3.1264     1.1533     3.5819
H     -4.2979    -0.2451     5.2630
H     -2.9958    -1.7956     6.6949
H     -0.5547    -2.0168     6.3967
H      0.7977     1.7260     5.8839
H      1.7263     4.0002     5.6675
H      3.5188     4.4595     4.0203
H      4.3810     2.6359     2.5802
H      3.4644     0.3581     2.7861
73
{"conf": 11, "E": 130.23, "rms": -1.0, "geom": "OH", "total_charge": 0, "CA_charge": 1, "smiles": "C[C:1]#[5N:2]->[Mn+:3]1(<-[3C-:4]#[O+:5])(<-[4C-:6]#[O+:7])(<-[6H-:8])<-[1P:9]([c:10]2[cH:11][cH:12][cH:13][cH:14][cH:15]2)([c:16]2[cH:17][cH:18][cH:19][cH:20][cH:21]2)[CH2:22][c:23]2[cH:24][cH:25][cH:26][c:27]([CH2:28][P:29]([c:30]3[cH:31][cH:32][cH:33][cH:34][cH:35]3)[c:36]3[cH:37][cH:38][cH:39][cH:40][cH:41]3)[2n:42]->12", "smiles3D": "C([C:1]#[5N:2]->[Mn+:3]1(<-[3C-:4]#[O+:5])(<-[4C-:6]#[O+:7])(<-[6H-:8])<-[1P:9]([c:10]2[c:11]([H:46])[c:12]([H:47])[c:13]([H:48])[c:14]([H:49])[c:15]2[H:50])([c:16]2[c:17]([H:51])[c:18]([H:52])[c:19]([H:53])[c:20]([H:54])[c:21]2[H:55])[C:22]([H:56])([H:57])[c:23]2[c:24]([H:58])[c:25]([H:59])[c:26]([H:60])[c:27]([C:28]([P:29]([c:30]3[c:31]([H:63])[c:32]([H:64])[c:33]([H:65])[c:34]([H:66])[c:35]3[H:67])[c:36]3[c:37]([H:68])[c:38]([H:69])[c:39]([H:70])[c:40]([H:71])[c:41]3[H:72])([H:61])[H:62])[2n:42]->12)([H:43])([H:44])[H:45]", "smiles3Dx": "C([C:1]#[5N:2]->[Mn+:3]1(<-[3C-:4]#[O+:5])(<-[4C-:6]#[O+:7])(<-[6H-:8])<-[1P:9]([c:10]2[c:11]([H:46])[c:12]([H:47])[c:13]([H:48])[c:14]([H:49])[c:15]2[H:50])([c:16]2[c:17]([H:51])[c:18]([H:52])[c:19]([H:53])[c:20]([H:54])[c:21]2[H:55])[C:22]([H:56])([H:57])[c:23]2[c:24]([H:58])[c:25]([H:59])[c:26]([H:60])[c:27]([C:28]([P:29]([c:30]3[c:31]([H:63])[c:32]([H:64])[c:33]([H:65])[c:34]([H:66])[c:35]3[H:67])[c:36]3[c:37]([H:68])[c:38]([H:69])[c:39]([H:70])[c:40]([H:71])[c:41]3[H:72])([H:61])[H:62])[2n:42]->12)([H:43])([H:44])[H:45]", "dummies": []}
C     -2.8599    -1.7344    -3.6882
C     -2.0447    -1.2307    -2.5872
N     -1.3465    -0.7950    -1.6746
Mn     0.0000     0.0000     0.0000
C      1.3854     0.7601     1.6579
O      2.1184     1.1610     2.5288
C      0.2407    -2.1445     0.7629
O      0.3706    -3.2743     1.1627
H     -1.4309     0.2927     1.1178
P      2.0147    -0.1173    -1.6162
C      3.4959    -0.9958    -1.1493
C      3.6450    -1.4983     0.1503
C      4.8087    -2.1874     0.5073
C      5.8222    -2.3900    -0.4361
C      5.6774    -1.8917    -1.7349
C      4.5250    -1.1844    -2.0881
C      1.5973    -0.6471    -3.2717
C      1.6429    -2.0108    -3.5953
C      1.2774    -2.4466    -4.8711
C      0.8567    -1.5200    -5.8297
C      0.7760    -0.1629    -5.5047
C      1.1412     0.2766    -4.2300
C      2.4964     1.6039    -1.7017
C      1.2905     2.5349    -1.4976
C      1.4406     3.8821    -1.8543
C      0.3708     4.7569    -1.7298
C     -0.8638     4.2721    -1.3237
C     -1.0099     2.9160    -1.0002
C     -2.3948     2.3429    -0.9112
P     -3.0239     1.9831    -2.6398
C     -3.3968     3.6772    -3.2511
C     -4.4236     4.4509    -2.6880
C     -4.6566     5.7509    -3.1548
C     -3.8596     6.2867    -4.1697
C     -2.8276     5.5220    -4.7198
C     -2.5949     4.2225    -4.2584
C     -4.7369     1.3117    -2.4234
C     -5.3152     1.1128    -1.1568
C     -6.6146     0.5993    -1.0501
C     -7.3374     0.2720    -2.1977
C     -6.7674     0.4663    -3.4592
C     -5.4737     0.9842    -3.5718
N      0.0900     2.1005    -0.9717
H     -2.7951    -1.0294    -4.5417
H     -3.9141    -1.8172    -3.3569
H     -2.4896    -2.7338    -3.9949
H      2.8668    -1.3651     0.8846
H      4.9247    -2.5728     1.5092
H      6.7166    -2.9365    -0.1642
H      6.4583    -2.0558    -2.4707
H      4.4283    -0.7978    -3.0947
H      1.9593    -2.7374    -2.8614
H      1.3194    -3.4987    -5.1143
H      0.5724    -1.8547    -6.8163
H      0.4300     0.5520    -6.2434
H      1.0482     1.3294    -4.0001
H      3.2457     1.8081    -0.9076
H      2.9628     1.8055    -2.6886
H      2.3888     4.2496    -2.2245
H      0.4840     5.7979    -2.0020
H     -1.7137     4.9418    -1.3117
H     -3.0754     3.0522    -0.3887
H     -2.3932     1.3978    -0.3598
H     -5.0426     4.0592    -1.8933
H     -5.4487     6.3463    -2.7209
H     -4.0422     7.2911    -4.5299
H     -2.2023     5.9361    -5.4985
H     -1.7862     3.6432    -4.6820
H     -4.7771     1.3437    -0.2503
H     -7.0612     0.4506    -0.0774
H     -8.3430    -0.1245    -2.1143
H     -7.3293     0.2214    -4.3533
H     -5.0441     1.1301    -4.5542
73
{"conf": 12, "E": 135.07, "rms": -1.0, "geom": "OH", "total_charge": 0, "CA_charge": 1, "smiles": "C[C:1]#[5N:2]->[Mn+:3]1(<-[3C-:4]#[O+:5])(<-[4C-:6]#[O+:7])(<-[6H-:8])<-[1P:9]([c:10]2[cH:11][cH:12][cH:13][cH:14][cH:15]2)([c:16]2[cH:17][cH:18][cH:19][cH:20][cH:21]2)[CH2:22][c:23]2[cH:24][cH:25][cH:26][c:27]([CH2:28][P:29]([c:30]3[cH:31][cH:32][cH:33][cH:34][cH:35]3)[c:36]3[cH:37][cH:38][cH:39][cH:40][cH:41]3)[2n:42]->12", "smiles3D": "C([C:1]#[5N:2]->[Mn+:3]1(<-[3C-:4]#[O+:5])(<-[4C-:6]#[O+:7])(<-[6H-:8])<-[1P:9]([c:10]2[c:11]([H:46])[c:12]([H:47])[c:13]([H:48])[c:14]([H:49])[c:15]2[H:50])([c:16]2[c:17]([H:51])[c:18]([H:52])[c:19]([H:53])[c:20]([H:54])[c:21]2[H:55])[C:22]([H:56])([H:57])[c:23]2[c:24]([H:58])[c:25]([H:59])[c:26]([H:60])[c:27]([C:28]([P:29]([c:30]3[c:31]([H:63])[c:32]([H:64])[c:33]([H:65])[c:34]([H:66])[c:35]3[H:67])[c:36]3[c:37]([H:68])[c:38]([H:69])[c:39]([H:70])[c:40]([H:71])[c:41]3[H:72])([H:61])[H:62])[2n:42]->12)([H:43])([H:44])[H:45]", "smiles3Dx": "C([C:1]#[5N:2]->[Mn+:3]1(<-[3C-:4]#[O+:5])(<-[4C-:6]#[O+:7])(<-[6H-:8])<-[1P:9]([c:10]2[c:11]([H:46])[c:12]([H:47])[c:13]([H:48])[c:14]([H:49])[c:15]2[H:50])([c:16]2[c:17]([H:51])[c:18]([H:52])[c:19]([H:53])[c:20]([H:54])[c:21]2[H:55])[C:22]([H:56])([H:57])[c:23]2[c:24]([H:58])[c:25]([H:59])[c:26]([H:60])[c:27]([C:28]([P:29]([c:30]3[c:31]([H:63])[c:32]([H:64])[c:33]([H:65])[c:34]([H:66])[c:35]3[H:67])[c:36]3[c:37]([H:68])[c:38]([H:69])[c:39]([H:70])[c:40]([H:71])[c:41]3[H:72])([H:61])[H:62])[2n:42]->12)([H:43])([H:44])[H:45]", "dummies": []}
C     -1.2858     3.0803     3.6898
C     -0.8998     2.1388     2.6414
N     -0.5818     1.3677     1.7411
Mn     0.0000     0.0000     0.0000
C      0.5721    -1.2745    -1.8126
O      0.8757    -1.9474    -2.7667
C     -1.5136     1.1245    -1.2956
O     -2.3195     1.7120    -1.9715
H     -1.2746    -1.2431     0.4652
P      2.0218     1.5611    -0.4499
C      2.2621     2.2919    -2.0624
C      3.5531     2.4056    -2.6100
C      3.7335     2.9953    -3.8646
C      2.6322     3.4852    -4.5745
C      1.3523     3.4010    -4.0217
C      1.1679     2.8120    -2.7669
C      2.2015     2.8759     0.7471
C      2.9346     2.6785     1.9344
C      2.9441     3.6651     2.9257
C      2.2042     4.8401     2.7539
C      1.4539     5.0334     1.5893
C      1.4568     4.0568     0.5874
C      3.3796     0.4191    -0.2036
C      3.0327    -0.6541     0.8355
C      4.0870    -1.3971     1.3833
C      3.8202    -2.4389     2.2623
C      2.5115    -2.6895     2.6523
C      1.4733    -1.8767     2.1636
C      0.0781    -2.0098     2.7181
P      0.0673    -2.2877     4.5823
C      1.1291    -0.9127     5.2155
C      2.4382    -1.2075     5.6211
C      3.2997    -0.1844     6.0291
C      2.8549     1.1395     6.0440
C      1.5490     1.4402     5.6504
C      0.6896     0.4187     5.2314
C     -1.6413    -1.8853     5.1751
C     -2.1294    -2.5640     6.3018
C     -3.4045    -2.2802     6.8026
C     -4.1969    -1.3030     6.1924
C     -3.7162    -0.6157     5.0759
C     -2.4464    -0.9059     4.5658
N      1.7343    -0.9660     1.1779
H     -1.9272     3.8706     3.2466
H     -1.8512     2.5405     4.4811
H     -0.3774     3.5487     4.1247
H      4.4266     2.0474    -2.0791
H      4.7261     3.0766    -4.2889
H      2.7750     3.9400    -5.5490
H      0.5040     3.8032    -4.5598
H      0.1798     2.7890    -2.3423
H      3.4745     1.7611     2.1230
H      3.5155     3.5112     3.8358
H      2.2008     5.5947     3.5293
H      0.8625     5.9329     1.4676
H      0.8489     4.2069    -0.2982
H      3.6040    -0.0833    -1.1681
H      4.2801     0.9822     0.1230
H      5.1108    -1.1912     1.0976
H      4.6312    -3.0385     2.6592
H      2.3196    -3.4866     3.3574
H     -0.4628    -1.0763     2.5104
H     -0.4422    -2.8548     2.2212
H      2.7953    -2.2302     5.6114
H      4.3139    -0.4175     6.3312
H      3.5213     1.9327     6.3582
H      1.2058     2.4661     5.6649
H     -0.3115     0.6690     4.9295
H     -1.5213    -3.3167     6.7882
H     -3.7753    -2.8167     7.6679
H     -5.1798    -1.0777     6.5863
H     -4.3263     0.1463     4.6095
H     -2.1022    -0.3474     3.7118
73
{"conf": 13, "E": 131.61, "rms": -1.0, "geom": "OH", "total_charge": 0, "CA_charge": 1, "smiles": "C[C:1]#[5N:2]->[Mn+:3]1(<-[3C-:4]#[O+:5])(<-[4C-:6]#[O+:7])(<-[6H-:8])<-[1P:9]([c:10]2[cH:11][cH:12][cH:13][cH:14][cH:15]2)([c:16]2[cH:17][cH:18][cH:19][cH:20][cH:21]2)[CH2:22][c:23]2[cH:24][cH:25][cH:26][c:27]([CH2:28][P:29]([c:30]3[cH:31][cH:32][cH:33][cH:34][cH:35]3)[c:36]3[cH:37][cH:38][cH:39][cH:40][cH:41]3)[2n:42]->12", "smiles3D": "C([C:1]#[5N:2]->[Mn+:3]1(<-[3C-:4]#[O+:5])(<-[4C-:6]#[O+:7])(<-[6H-:8])<-[1P:9]([c:10]2[c:11]([H:46])[c:12]([H:47])[c:13]([H:48])[c:14]([H:49])[c:15]2[H:50])([c:16]2[c:17]([H:51])[c:18]([H:52])[c:19]([H:53])[c:20]([H:54])[c:21]2[H:55])[C:22]([H:56])([H:57])[c:23]2[c:24]([H:58])[c:25]([H:59])[c:26]([H:60])[c:27]([C:28]([P:29]([c:30]3[c:31]([H:63])[c:32]([H:64])[c:33]([H:65])[c:34]([H:66])[c:35]3[H:67])[c:36]3[c:37]([H:68])[c:38]([H:69])[c:39]([H:70])[c:40]([H:71])[c:41]3[H:72])([H:61])[H:62])[2n:42]->12)([H:43])([H:44])[H:45]", "smiles3Dx": "C([C:1]#[5N:2]->[Mn+:3]1(<-[3C-:4]#[O+:5])(<-[4C-:6]#[O+:7])(<-[6H-:8])<-[1P:9]([c:10]2[c:11]([H:46])[c:12]([H:47])[c:13]([H:48])[c:14]([H:49])[c:15]2[H:50])([c:16]2[c:17]([H:51])[c:18]([H:52])[c:19]([H:53])[c:20]([H:54])[c:21]2[H:55])[C:22]([H:56])([H:57])[c:23]2[c:24]([H:58])[c:25]([H:59])[c:26]([H:60])[c:27]([C:28]([P:29]([c:30]3[c:31]([H:63])[c:32]([H:64])[c:33]([H:65])[c:34]([H:66])[c:35]3[H:67])[c:36]3[c:37]([H:68])[c:38]([H:69])[c:39]([H:70])[c:40]([H:71])[c:41]3[H:72])([H:61])[H:62])[2n:42]->12)([H:43])([H:44])[H:45]", "dummies": []}
C     -0.8861     2.7760    -4.0376
C     -0.6200     1.9644    -2.8532
N     -0.3976     1.2823    -1.8554
Mn     0.0000     0.0000     0.0000
C      0.4434    -1.3108     1.8236
O      0.6891    -2.0048     2.7778
C     -0.0566     1.8659     1.3239
O     -0.0848     2.8504     2.0181
H      1.8112     0.1639    -0.2564
P     -2.5513    -0.4275     0.1970
C     -3.4947     0.3785    -1.0938
C     -3.6026     1.7776    -1.0833
C     -4.2861     2.4437    -2.1026
C     -4.8628     1.7184    -3.1474
C     -4.7432     0.3271    -3.1828
C     -4.0468    -0.3438    -2.1717
C     -3.3904    -0.1446     1.7531
C     -4.6515     0.4770     1.7892
C     -5.2966     0.6985     3.0132
C     -4.6868     0.3032     4.2070
C     -3.4389    -0.3303     4.1768
C     -2.7942    -0.5543     2.9559
C     -2.5931    -2.1948    -0.0778
C     -1.5287    -2.6083    -1.1023
C     -1.7485    -3.7761    -1.8469
C     -0.7756    -4.2289    -2.7265
C      0.4074    -3.5130    -2.8767
C      0.5977    -2.3188    -2.1574
C      1.8386    -1.4785    -2.3568
P      2.8238    -1.8026    -3.9264
C      4.0965    -0.4884    -3.6858
C      5.4140    -0.8543    -3.3771
C      6.3818     0.1281    -3.1458
C      6.0374     1.4818    -3.2182
C      4.7261     1.8536    -3.5261
C      3.7543     0.8730    -3.7484
C      1.8431    -1.0536    -5.3088
C      0.4962    -0.6782    -5.1666
C     -0.2079    -0.1563    -6.2577
C      0.4263    -0.0062    -7.4932
C      1.7640    -0.3822    -7.6427
C      2.4666    -0.9156    -6.5576
N     -0.3394    -1.9231    -1.2422
H     -1.5107     2.1958    -4.7440
H     -1.4289     3.6979    -3.7404
H      0.0736     3.0458    -4.5292
H     -3.1481     2.3481    -0.2856
H     -4.3683     3.5235    -2.0832
H     -5.3942     2.2391    -3.9297
H     -5.1721    -0.2271    -4.0115
H     -3.9451    -1.4115    -2.2656
H     -5.1662     0.7762     0.8890
H     -6.2598     1.1880     3.0392
H     -5.1784     0.4791     5.1558
H     -2.9742    -0.6564     5.0966
H     -1.8474    -1.0651     2.9546
H     -3.6028    -2.5026    -0.4212
H     -2.3751    -2.7062     0.8808
H     -2.6681    -4.3416    -1.7276
H     -0.9408    -5.1408    -3.2892
H      1.1484    -3.8914    -3.5649
H      2.5153    -1.6596    -1.4964
H      1.5446    -0.4111    -2.3638
H      5.6826    -1.8992    -3.3095
H      7.3928    -0.1635    -2.9005
H      6.7870     2.2363    -3.0307
H      4.4615     2.9005    -3.5791
H      2.7380     1.1836    -3.9576
H     -0.0206    -0.7896    -4.2280
H     -1.2498     0.1119    -6.1471
H     -0.1238     0.3923    -8.3352
H      2.2524    -0.2746    -8.6025
H      3.5002    -1.2064    -6.6881
73
{"conf": 14, "E": 135.17, "rms": -1.0, "geom": "OH", "total_charge": 0, "CA_charge": 1, "smiles": "C[C:1]#[5N:2]->[Mn+:3]1(<-[3C-:4]#[O+:5])(<-[4C-:6]#[O+:7])(<-[6H-:8])<-[1P:9]([c:10]2[cH:11][cH:12][cH:13][cH:14][cH:15]2)([c:16]2[cH:17][cH:18][cH:19][cH:20][cH:21]2)[CH2:22][c:23]2[cH:24][cH:25][cH:26][c:27]([CH2:28][P:29]([c:30]3[cH:31][cH:32][cH:33][cH:34][cH:35]3)[c:36]3[cH:37][cH:38][cH:39][cH:40][cH:41]3)[2n:42]->12", "smiles3D": "C([C:1]#[5N:2]->[Mn+:3]1(<-[3C-:4]#[O+:5])(<-[4C-:6]#[O+:7])(<-[6H-:8])<-[1P:9]([c:10]2[c:11]([H:46])[c:12]([H:47])[c:13]([H:48])[c:14]([H:49])[c:15]2[H:50])([c:16]2[c:17]([H:51])[c:18]([H:52])[c:19]([H:53])[c:20]([H:54])[c:21]2[H:55])[C:22]([H:56])([H:57])[c:23]2[c:24]([H:58])[c:25]([H:59])[c:26]([H:60])[c:27]([C:28]([P:29]([c:30]3[c:31]([H:63])[c:32]([H:64])[c:33]([H:65])[c:34]([H:66])[c:35]3[H:67])[c:36]3[c:37]([H:68])[c:38]([H:69])[c:39]([H:70])[c:40]([H:71])[c:41]3[H:72])([H:61])[H:62])[2n:42]->12)([H:43])([H:44])[H:45]", "smiles3Dx": "C([C:1]#[5N:2]->[Mn+:3]1(<-[3C-:4]#[O+:5])(<-[4C-:6]#[O+:7])(<-[6H-:8])<-[1P:9]([c:10]2[c:11]([H:46])[c:12]([H:47])[c:13]([H:48])[c:14]([H:49])[c:15]2[H:50])([c:16]2[c:17]([H:51])[c:18]([H:52])[c:19]([H:53])[c:20]([H:54])[c:21]2[H:55])[C:22]([H:56])([H:57])[c:23]2[c:24]([H:58])[c:25]([H:59])[c:26]([H:60])[c:27]([C:28]([P:29]([c:30]3[c:31]([H:63])[c:32]([H:64])[c:33]([H:65])[c:34]([H:66])[c:35]3[H:67])[c:36]3[c:37]([H:68])[c:38]([H:69])[c:39]([H:70])[c:40]([H:71])[c:41]3[H:72])([H:61])[H:62])[2n:42]->12)([H:43])([H:44])[H:45]", "dummies": []}
C      2.1409     4.0595     1.9151
C      1.5116     2.8557     1.3793
N      0.9827     1.8509     0.9124
Mn     0.0000     0.0000     0.0000
C     -0.9871    -1.8152    -0.9929
O     -1.5047    -2.7753    -1.5084
C     -1.6451     1.3211    -0.8839
O     -2.5098     2.0209    -1.3491
H     -0.9765    -0.2079     1.5422
P      1.6521     0.2302    -1.9923
C      1.8747     1.8257    -2.7714
C      0.7656     2.6422    -3.0341
C      0.9301     3.8760    -3.6758
C      2.2011     4.2942    -4.0775
C      3.3077     3.4710    -3.8453
C      3.1480     2.2390    -3.2017
C      1.5140    -0.9871    -3.2927
C      1.1673    -0.6063    -4.6001
C      1.0417    -1.5706    -5.6051
C      1.2490    -2.9191    -5.3088
C      1.5787    -3.3037    -4.0085
C      1.7085    -2.3454    -3.0018
C      3.1978    -0.1173    -1.1567
C      3.0163    -1.1051     0.0025
C      4.1486    -1.8111     0.4325
C      4.0403    -2.7403     1.4545
C      2.7992    -2.9977     2.0190
C      1.6746    -2.2783     1.5899
C      0.3257    -2.6747     2.1144
P      0.1762    -2.1926     3.9273
C     -0.1982    -3.7965     4.7743
C     -1.0651    -4.7523     4.2135
C     -1.3651    -5.9292     4.9092
C     -0.8084    -6.1569     6.1709
C      0.0355    -5.2032     6.7485
C      0.3380    -4.0314     6.0474
C     -1.4749    -1.3800     4.0868
C     -2.5891    -1.7983     3.3386
C     -3.8308    -1.1828     3.5279
C     -3.9734    -0.1618     4.4731
C     -2.8697     0.2499     5.2261
C     -1.6252    -0.3583     5.0314
N      1.8090    -1.2890     0.6496
H      2.5849     4.6443     1.0793
H      2.9431     3.7793     2.6280
H      1.3813     4.6811     2.4337
H     -0.2288     2.3172    -2.7828
H      0.0691     4.4944    -3.8848
H      2.3263     5.2462    -4.5850
H      4.2899     3.7903    -4.1671
H      4.0199     1.6148    -3.0573
H      0.9911     0.4271    -4.8534
H      0.7752    -1.2714    -6.6103
H      1.1406    -3.6666    -6.0810
H      1.7302    -4.3465    -3.7771
H      1.9512    -2.6704    -1.9981
H      3.9199    -0.5387    -1.8924
H      3.6095     0.8321    -0.7506
H      5.1136    -1.6416    -0.0288
H      4.9114    -3.2874     1.7860
H      2.7086    -3.7722     2.7713
H     -0.4825    -2.2391     1.5135
H      0.2314    -3.7769     2.0015
H     -1.5237    -4.5942     3.2474
H     -2.0293    -6.6684     4.4711
H     -1.0472    -7.0615     6.7098
H      0.4632    -5.3728     7.7348
H      0.9912    -3.2965     6.4983
H     -2.5088    -2.5903     2.6061
H     -4.6858    -1.4980     2.9438
H     -4.9316     0.3154     4.6145
H     -2.9757     1.0382     5.9593
H     -0.7808    -0.0492     5.6328
73
{"conf": 15, "E": 141.25, "rms": -1.0, "geom": "OH", "total_charge": 0, "CA_charge": 1, "smiles": "C[C:1]#[5N:2]->[Mn+:3]1(<-[3C-:4]#[O+:5])(<-[4C-:6]#[O+:7])(<-[6H-:8])<-[1P:9]([c:10]2[cH:11][cH:12][cH:13][cH:14][cH:15]2)([c:16]2[cH:17][cH:18][cH:19][cH:20][cH:21]2)[CH2:22][c:23]2[cH:24][cH:25][cH:26][c:27]([CH2:28][P:29]([c:30]3[cH:31][cH:32][cH:33][cH:34][cH:35]3)[c:36]3[cH:37][cH:38][cH:39][cH:40][cH:41]3)[2n:42]->12", "smiles3D": "C([C:1]#[5N:2]->[Mn+:3]1(<-[3C-:4]#[O+:5])(<-[4C-:6]#[O+:7])(<-[6H-:8])<-[1P:9]([c:10]2[c:11]([H:46])[c:12]([H:47])[c:13]([H:48])[c:14]([H:49])[c:15]2[H:50])([c:16]2[c:17]([H:51])[c:18]([H:52])[c:19]([H:53])[c:20]([H:54])[c:21]2[H:55])[C:22]([H:56])([H:57])[c:23]2[c:24]([H:58])[c:25]([H:59])[c:26]([H:60])[c:27]([C:28]([P:29]([c:30]3[c:31]([H:63])[c:32]([H:64])[c:33]([H:65])[c:34]([H:66])[c:35]3[H:67])[c:36]3[c:37]([H:68])[c:38]([H:69])[c:39]([H:70])[c:40]([H:71])[c:41]3[H:72])([H:61])[H:62])[2n:42]->12)([H:43])([H:44])[H:45]", "smiles3Dx": "C([C:1]#[5N:2]->[Mn+:3]1(<-[3C-:4]#[O+:5])(<-[4C-:6]#[O+:7])(<-[6H-:8])<-[1P:9]([c:10]2[c:11]([H:46])[c:12]([H:47])[c:13]([H:48])[c:14]([H:49])[c:15]2[H:50])([c:16]2[c:17]([H:51])[c:18]([H:52])[c:19]([H:53])[c:20]([H:54])[c:21]2[H:55])[C:22]([H:56])([H:57])[c:23]2[c:24]([H:58])[c:25]([H:59])[c:26]([H:60])[c:27]([C:28]([P:29]([c:30]3[c:31]([H:63])[c:32]([H:64])[c:33]([H:65])[c:34]([H:66])[c:35]3[H:67])[c:36]3[c:37]([H:68])[c:38]([H:69])[c:39]([H:70])[c:40]([H:71])[c:41]3[H:72])([H:61])[H:62])[2n:42]->12)([H:43])([H:44])[H:45]", "dummies": []}
C      1.9552    -4.4268    -1.1687
C      1.3511    -3.1471    -0.8009
N      0.8621    -2.0596    -0.5070
Mn     0.0000     0.0000     0.0000
C     -0.8290     2.0823     0.4707
O     -1.2667     3.1788     0.7173
C      2.1356     0.8259     0.0223
O      3.2603     1.2613     0.0360
H      0.0663    -0.3429     1.8073
P     -0.3883     0.4213    -2.5225
C      0.1502     1.9534    -3.2630
C      0.8298     2.9128    -2.5002
C      1.2548     4.1067    -3.0925
C      1.0064     4.3454    -4.4474
C      0.3191     3.3972    -5.2107
C     -0.1127     2.2052    -4.6192
C      0.1767    -0.8967    -3.5875
C      1.4235    -0.7972    -4.2250
C      1.8994    -1.8529    -5.0075
C      1.1436    -3.0205    -5.1431
C     -0.0849    -3.1363    -4.4898
C     -0.5653    -2.0837    -3.7049
C     -2.1759     0.4554    -2.6385
C     -2.8513    -0.2829    -1.4697
C     -4.2434    -0.4440    -1.5231
C     -4.9146    -1.0404    -0.4633
C     -4.1905    -1.5668     0.5977
C     -2.7891    -1.5015     0.5799
C     -1.9859    -2.2479     1.6137
P     -2.2805    -4.1108     1.6655
C     -2.1139    -4.7595    -0.0582
C     -1.1322    -5.7243    -0.3159
C     -0.9895    -6.2628    -1.5980
C     -1.8268    -5.8384    -2.6320
C     -2.8125    -4.8805    -2.3818
C     -2.9609    -4.3468    -1.0983
C     -4.0128    -4.4020     2.2361
C     -4.8905    -5.2378     1.5257
C     -6.1913    -5.4508     1.9939
C     -6.6147    -4.8511     3.1844
C     -5.7355    -4.0454     3.9121
C     -4.4365    -3.8279     3.4440
N     -2.1617    -0.7325    -0.3619
H      1.8069    -5.1587    -0.3492
H      1.4829    -4.8024    -2.0984
H      3.0407    -4.2824    -1.3463
H      1.0357     2.7448    -1.4552
H      1.7919     4.8402    -2.5051
H      1.3542     5.2619    -4.9052
H      0.1236     3.5834    -6.2598
H     -0.6389     1.4752    -5.2216
H      2.0336     0.0900    -4.1133
H      2.8588    -1.7704    -5.5006
H      1.5120    -3.8366    -5.7485
H     -0.6646    -4.0432    -4.5929
H     -1.5032    -2.2082    -3.1821
H     -2.5135     1.5143    -2.6312
H     -2.4882    -0.0088    -3.5990
H     -4.8103    -0.0663    -2.3652
H     -5.9944    -1.1178    -0.4754
H     -4.7234    -2.0398     1.4050
H     -0.9164    -2.1545     1.3746
H     -2.1626    -1.8099     2.6178
H     -0.4815    -6.0620     0.4798
H     -0.2286    -7.0066    -1.7904
H     -1.7122    -6.2516    -3.6265
H     -3.4678    -4.5568    -3.1805
H     -3.7574    -3.6461    -0.9183
H     -4.5764    -5.7302     0.6170
H     -6.8679    -6.0880     1.4386
H     -7.6201    -5.0193     3.5495
H     -6.0580    -3.5919     4.8400
H     -3.7631    -3.2051     4.0187
73
{"conf": 16, "E": 285.73, "rms": -1.0, "geom": "OH", "total_charge": 0, "CA_charge": 1, "smiles": "C[C:1]#[5N:2]->[Mn+:3]1(<-[3C-:4]#[O+:5])(<-[4C-:6]#[O+:7])(<-[6H-:8])<-[1P:9]([c:10]2[cH:11][cH:12][cH:13][cH:14][cH:15]2)([c:16]2[cH:17][cH:18][cH:19][cH:20][cH:21]2)[CH2:22][c:23]2[cH:24][cH:25][cH:26][c:27]([CH2:28][P:29]([c:30]3[cH:31][cH:32][cH:33][cH:34][cH:35]3)[c:36]3[cH:37][cH:38][cH:39][cH:40][cH:41]3)[2n:42]->12", "smiles3D": "C([C:1]#[5N:2]->[Mn+:3]1(<-[3C-:4]#[O+:5])(<-[4C-:6]#[O+:7])(<-[6H-:8])<-[1P:9]([c:10]2[c:11]([H:46])[c:12]([H:47])[c:13]([H:48])[c:14]([H:49])[c:15]2[H:50])([c:16]2[c:17]([H:51])[c:18]([H:52])[c:19]([H:53])[c:20]([H:54])[c:21]2[H:55])[C:22]([H:56])([H:57])[c:23]2[c:24]([H:58])[c:25]([H:59])[c:26]([H:60])[c:27]([C:28]([P:29]([c:30]3[c:31]([H:63])[c:32]([H:64])[c:33]([H:65])[c:34]([H:66])[c:35]3[H:67])[c:36]3[c:37]([H:68])[c:38]([H:69])[c:39]([H:70])[c:40]([H:71])[c:41]3[H:72])([H:61])[H:62])[2n:42]->12)([H:43])([H:44])[H:45]", "smiles3Dx": "C([C:1]#[5N:2]->[Mn+:3]1(<-[3C-:4]#[O+:5])(<-[4C-:6]#[O+:7])(<-[6H-:8])<-[1P:9]([c:10]2[c:11]([H:46])[c:12]([H:47])[c:13]([H:48])[c:14]([H:49])[c:15]2[H:50])([c:16]2[c:17]([H:51])[c:18]([H:52])[c:19]([H:53])[c:20]([H:54])[c:21]2[H:55])[C:22]([H:56])([H:57])[c:23]2[c:24]([H:58])[c:25]([H:59])[c:26]([H:60])[c:27]([C:28]([P:29]([c:30]3[c:31]([H:63])[c:32]([H:64])[c:33]([H:65])[c:34]([H:66])[c:35]3[H:67])[c:36]3[c:37]([H:68])[c:38]([H:69])[c:39]([H:70])[c:40]([H:71])[c:41]3[H:72])([H:61])[H:62])[2n:42]->12)([H:43])([H:44])[H:45]", "dummies": []}
C      0.4471     3.4575     3.0912
C      0.5737     2.2097     2.4356
N      0.6291     1.2337     1.6751
Mn     0.0000     0.0000     0.0000
C     -0.8258    -1.0810    -1.6885
O     -1.1749    -1.7990    -2.5415
C     -1.9577     0.8358     0.5425
O     -3.0231     1.2358     0.9994
H     -0.3561    -1.4145     1.0468
P      0.4309     2.1616    -1.3756
C     -0.1567     2.0685    -3.0282
C      0.0665     0.9184    -3.8197
C     -0.6601     0.6528    -4.9557
C     -1.5298     1.6308    -5.4694
C     -1.6138     2.8611    -4.8055
C     -0.9293     3.1485    -3.6108
C     -0.1134     3.7220    -0.6542
C     -1.5070     3.8707    -0.3418
C     -1.9209     4.9878     0.3580
C     -1.0193     6.0258     0.6532
C      0.3523     5.8977     0.3456
C      0.7969     4.7361    -0.2970
C      2.2207     2.0470    -1.3601
C      2.5876     0.5832    -1.5525
C      3.3664     0.1750    -2.6084
C      3.8018    -1.1392    -2.5626
C      3.4712    -1.9910    -1.5561
C      2.6669    -1.5775    -0.5445
C      2.6436    -2.2840     0.8178
P      3.2194    -1.0425     2.0957
C      4.9737    -0.5163     1.9314
C      5.3883     0.7511     2.3535
C      6.6794     1.1965     2.0666
C      7.5271     0.3985     1.2917
C      7.1144    -0.8626     0.8587
C      5.8490    -1.3336     1.2206
C      2.5480    -1.1965     3.7989
C      3.2527    -0.6563     4.8699
C      2.5353    -0.2979     6.0184
C      1.1689    -0.5566     6.0975
C      0.5209    -1.2298     5.0785
C      1.2272    -1.6300     3.9475
N      2.1254    -0.3417    -0.6688
H      1.1492     4.1840     2.7338
H     -0.4786     3.6995     2.8375
H      0.5281     3.3838     4.1150
H      0.7821     0.1875    -3.4259
H     -0.5545    -0.2659    -5.4590
H     -2.1190     1.4403    -6.3614
H     -2.3082     3.6187    -5.2093
H     -1.1199     4.0096    -3.0738
H     -2.2073     3.2295    -0.7676
H     -2.9719     5.1317     0.5455
H     -1.3502     6.8433     1.3012
H      1.0316     6.6554     0.6438
H      1.8171     4.6429    -0.5483
H      2.6225     2.6220    -2.1954
H      2.5948     2.4647    -0.3932
H      3.7220     0.8783    -3.3141
H      4.2758    -1.4937    -3.4560
H      3.9701    -2.9289    -1.5072
H      1.5903    -2.6149     1.0179
H      3.3190    -3.1051     0.7935
H      4.6951     1.4105     2.8412
H      6.9894     2.1847     2.3853
H      8.5310     0.7388     1.0739
H      7.8116    -1.5061     0.3615
H      5.5313    -2.3119     0.8787
H      4.2895    -0.3936     4.7456
H      3.0321     0.2293     6.8194
H      0.6118    -0.1577     6.9327
H     -0.5206    -1.4394     5.1712
H      0.7074    -2.1193     3.1171
73
{"conf": 17, "E": 122.9, "rms": -1.0, "geom": "OH", "total_charge": 0, "CA_charge": 1, "smiles": "C[C:1]#[5N:2]->[Mn+:3]1(<-[3C-:4]#[O+:5])(<-[4C-:6]#[O+:7])(<-[6H-:8])<-[1P:9]([c:10]2[cH:11][cH:12][cH:13][cH:14][cH:15]2)([c:16]2[cH:17][cH:18][cH:19][cH:20][cH:21]2)[CH2:22][c:23]2[cH:24][cH:25][cH:26][c:27]([CH2:28][P:29]([c:30]3[cH:31][cH:32][cH:33][cH:34][cH:35]3)[c:36]3[cH:37][cH:38][cH:39][cH:40][cH:41]3)[2n:42]->12", "smiles3D": "C([C:1]#[5N:2]->[Mn+:3]1(<-[3C-:4]#[O+:5])(<-[4C-:6]#[O+:7])(<-[6H-:8])<-[1P:9]([c:10]2[c:11]([H:46])[c:12]([H:47])[c:13]([H:48])[c:14]([H:49])[c:15]2[H:50])([c:16]2[c:17]([H:51])[c:18]([H:52])[c:19]([H:53])[c:20]([H:54])[c:21]2[H:55])[C:22]([H:56])([H:57])[c:23]2[c:24]([H:58])[c:25]([H:59])[c:26]([H:60])[c:27]([C:28]([P:29]([c:30]3[c:31]([H:63])[c:32]([H:64])[c:33]([H:65])[c:34]([H:66])[c:35]3[H:67])[c:36]3[c:37]([H:68])[c:38]([H:69])[c:39]([H:70])[c:40]([H:71])[c:41]3[H:72])([H:61])[H:62])[2n:42]->12)([H:43])([H:44])[H:45]", "smiles3Dx": "C([C:1]#[5N:2]->[Mn+:3]1(<-[3C-:4]#[O+:5])(<-[4C-:6]#[O+:7])(<-[6H-:8])<-[1P:9]([c:10]2[c:11]([H:46])[c:12]([H:47])[c:13]([H:48])[c:14]([H:49])[c:15]2[H:50])([c:16]2[c:17]([H:51])[c:18]([H:52])[c:19]([H:53])[c:20]([H:54])[c:21]2[H:55])[C:22]([H:56])([H:57])[c:23]2[c:24]([H:58])[c:25]([H:59])[c:26]([H:60])[c:27]([C:28]([P:29]([c:30]3[c:31]([H:63])[c:32]([H:64])[c:33]([H:65])[c:34]([H:66])[c:35]3[H:67])[c:36]3[c:37]([H:68])[c:38]([H:69])[c:39]([H:70])[c:40]([H:71])[c:41]3[H:72])([H:61])[H:62])[2n:42]->12)([H:43])([H:44])[H:45]", "dummies": []}
C     -1.9330     4.3689    -1.4029
C     -1.3592     3.0893    -0.9899
N     -0.8820     2.0117    -0.6440
Mn     0.0000     0.0000     0.0000
C      0.8793    -2.0156     0.6354
O      1.3414    -3.0779     0.9702
C      1.1916     1.0767     1.6313
O      1.8185     1.6446     2.4904
H      1.3894     0.2348    -1.1725
P     -2.0589    -0.3799     1.5247
C     -3.0885     1.0536     1.7974
C     -3.0284     1.7457     3.0179
C     -3.7969     2.8979     3.2102
C     -4.6157     3.3746     2.1823
C     -4.6656     2.7006     0.9592
C     -3.9011     1.5467     0.7628
C     -1.8355    -1.1662     3.1114
C     -0.5566    -1.2882     3.6705
C     -0.3905    -1.9071     4.9139
C     -1.5002    -2.4079     5.6018
C     -2.7787    -2.2825     5.0513
C     -2.9480    -1.6634     3.8096
C     -3.0381    -1.5357     0.5738
C     -2.7109    -1.4861    -0.9268
C     -3.6769    -2.0006    -1.8051
C     -3.3995    -2.1257    -3.1556
C     -2.1475    -1.7728    -3.6287
C     -1.1809    -1.2651    -2.7474
C      0.1687    -0.9036    -3.2898
P      0.2643     0.9412    -3.6162
C     -1.0077     1.0680    -4.9495
C     -0.8434     0.4091    -6.1790
C     -1.8365     0.4951    -7.1595
C     -2.9985     1.2318    -6.9156
C     -3.1707     1.8800    -5.6890
C     -2.1802     1.7945    -4.7067
C      1.8303     1.1112    -4.5879
C      2.9477     0.3100    -4.3019
C      4.1370     0.4784    -5.0181
C      4.2270     1.4616    -6.0069
C      3.1311     2.2861    -6.2727
C      1.9407     2.1203    -5.5581
N     -1.4790    -1.0965    -1.4194
H     -1.3988     5.1971    -0.8933
H     -3.0078     4.3964    -1.1279
H     -1.8291     4.4828    -2.5016
H     -2.3835     1.4059     3.8179
H     -3.7496     3.4282     4.1522
H     -5.2055     4.2701     2.3313
H     -5.2887     3.0785     0.1589
H     -3.9332     1.0528    -0.1999
H      0.3116    -0.9155     3.1520
H      0.5989    -2.0025     5.3414
H     -1.3688    -2.8907     6.5614
H     -3.6383    -2.6644     5.5867
H     -3.9438    -1.5681     3.3963
H     -4.1150    -1.3084     0.7263
H     -2.8384    -2.5632     0.9444
H     -4.6420    -2.3232    -1.4341
H     -4.1457    -2.5234    -3.8319
H     -1.9295    -1.8976    -4.6819
H      0.3616    -1.4439    -4.2416
H      0.9476    -1.2563    -2.5901
H      0.0473    -0.1729    -6.3770
H     -1.7058    -0.0121    -8.1067
H     -3.7670     1.2977    -7.6751
H     -4.0740     2.4441    -5.4982
H     -2.3281     2.2892    -3.7562
H      2.9098    -0.4396    -3.5246
H      4.9919    -0.1491    -4.8015
H      5.1491     1.5915    -6.5583
H      3.2063     3.0585    -7.0269
H      1.1055     2.7775    -5.7631
73
{"conf": 18, "E": 131.14, "rms": -1.0, "geom": "OH", "total_charge": 0, "CA_charge": 1, "smiles": "C[C:1]#[5N:2]->[Mn+:3]1(<-[3C-:4]#[O+:5])(<-[4C-:6]#[O+:7])(<-[6H-:8])<-[1P:9]([c:10]2[cH:11][cH:12][cH:13][cH:14][cH:15]2)([c:16]2[cH:17][cH:18][cH:19][cH:20][cH:21]2)[CH2:22][c:23]2[cH:24][cH:25][cH:26][c:27]([CH2:28][P:29]([c:30]3[cH:31][cH:32][cH:33][cH:34][cH:35]3)[c:36]3[cH:37][cH:38][cH:39][cH:40][cH:41]3)[2n:42]->12", "smiles3D": "C([C:1]#[5N:2]->[Mn+:3]1(<-[3C-:4]#[O+:5])(<-[4C-:6]#[O+:7])(<-[6H-:8])<-[1P:9]([c:10]2[c:11]([H:46])[c:12]([H:47])[c:13]([H:48])[c:14]([H:49])[c:15]2[H:50])([c:16]2[c:17]([H:51])[c:18]([H:52])[c:19]([H:53])[c:20]([H:54])[c:21]2[H:55])[C:22]([H:56])([H:57])[c:23]2[c:24]([H:58])[c:25]([H:59])[c:26]([H:60])[c:27]([C:28]([P:29]([c:30]3[c:31]([H:63])[c:32]([H:64])[c:33]([H:65])[c:34]([H:66])[c:35]3[H:67])[c:36]3[c:37]([H:68])[c:38]([H:69])[c:39]([H:70])[c:40]([H:71])[c:41]3[H:72])([H:61])[H:62])[2n:42]->12)([H:43])([H:44])[H:45]", "smiles3Dx": "C([C:1]#[5N:2]->[Mn+:3]1(<-[3C-:4]#[O+:5])(<-[4C-:6]#[O+:7])(<-[6H-:8])<-[1P:9]([c:10]2[c:11]([H:46])[c:12]([H:47])[c:13]([H:48])[c:14]([H:49])[c:15]2[H:50])([c:16]2[c:17]([H:51])[c:18]([H:52])[c:19]([H:53])[c:20]([H:54])[c:21]2[H:55])[C:22]([H:56])([H:57])[c:23]2[c:24]([H:58])[c:25]([H:59])[c:26]([H:60])[c:27]([C:28]([P:29]([c:30]3[c:31]([H:63])[c:32]([H:64])[c:33]([H:65])[c:34]([H:66])[c:35]3[H:67])[c:36]3[c:37]([H:68])[c:38]([H:69])[c:39]([H:70])[c:40]([H:71])[c:41]3[H:72])([H:61])[H:62])[2n:42]->12)([H:43])([H:44])[H:45]", "dummies": []}
C      3.3055     0.6892     3.6618
C      2.3319     0.4923     2.5890
N      1.5103     0.3199     1.6914
Mn     0.0000     0.0000     0.0000
C     -1.4565    -0.2972    -1.7391
O     -2.2156    -0.4623    -2.6602
C      1.5493     0.7997    -1.4813
O      2.3691     1.2221    -2.2578
H     -0.7072     1.6777     0.2376
P      0.7072    -2.4855    -0.2381
C      1.7821    -3.1515     1.0245
C      1.5904    -2.7812     2.3646
C      2.4392    -3.2711     3.3614
C      3.4730    -4.1510     3.0308
C      3.6517    -4.5478     1.7016
C      2.8090    -4.0568     0.7000
C      1.3129    -3.0342    -1.8283
C      2.4165    -2.3848    -2.4040
C      2.9373    -2.8252    -3.6253
C      2.3632    -3.9261    -4.2715
C      1.2756    -4.5890    -3.6951
C      0.7538    -4.1523    -2.4739
C     -0.8807    -3.2571     0.0488
C     -1.6760    -2.4925     1.1133
C     -2.6865    -3.1816     1.7967
C     -3.4272    -2.5338     2.7767
C     -3.1213    -1.2225     3.1110
C     -2.0946    -0.5491     2.4326
C     -1.6026     0.7581     2.9832
P     -0.4906     0.4437     4.4611
C      0.0153     2.1157     5.0681
C      0.8718     2.1857     6.1760
C      1.2424     3.4241     6.7047
C      0.7572     4.6040     6.1342
C     -0.0950     4.5455     5.0299
C     -0.4646     3.3062     4.4948
C     -1.7104     0.0118     5.7757
C     -1.6090    -1.2303     6.4142
C     -2.5085    -1.5815     7.4272
C     -3.5108    -0.6865     7.8114
C     -3.6231     0.5545     7.1736
C     -2.7225     0.9064     6.1605
N     -1.4648    -1.1542     1.3763
H      3.1402     1.6792     4.1361
H      3.1812    -0.1125     4.4170
H      4.3338     0.6412     3.2460
H      0.7909    -2.1077     2.6419
H      2.2954    -2.9687     4.3904
H      4.1304    -4.5283     3.8029
H      4.4444    -5.2349     1.4470
H      2.9716    -4.3868    -0.3161
H      2.8931    -1.5652    -1.8890
H      3.7931    -2.3281    -4.0646
H      2.7622    -4.2640    -5.2221
H      0.8367    -5.4355    -4.2002
H     -0.0670    -4.7072    -2.0414
H     -0.7203    -4.3055     0.3791
H     -1.4639    -3.2559    -0.8920
H     -2.8956    -4.2213     1.5720
H     -4.2078    -3.0634     3.3080
H     -3.6601    -0.7417     3.9190
H     -1.0041     1.2999     2.2443
H     -2.4699     1.3946     3.2657
H      1.2495     1.2790     6.6281
H      1.9019     3.4672     7.5586
H      1.0345     5.5618     6.5523
H     -0.4740     5.4608     4.5937
H     -1.1261     3.2902     3.6448
H     -0.8362    -1.9233     6.1256
H     -2.4210    -2.5422     7.9186
H     -4.2066    -0.9506     8.5992
H     -4.4007     1.2456     7.4699
H     -2.8167     1.8677     5.6797
73
{"conf": 19, "E": 242.3, "rms": -1.0, "geom": "OH", "total_charge": 0, "CA_charge": 1, "smiles": "C[C:1]#[5N:2]->[Mn+:3]1(<-[3C-:4]#[O+:5])(<-[4C-:6]#[O+:7])(<-[6H-:8])<-[1P:9]([c:10]2[cH:11][cH:12][cH:13][cH:14][cH:15]2)([c:16]2[cH:17][cH:18][cH:19][cH:20][cH:21]2)[CH2:22][c:23]2[cH:24][cH:25][cH:26][c:27]([CH2:28][P:29]([c:30]3[cH:31][cH:32][cH:33][cH:34][cH:35]3)[c:36]3[cH:37][cH:38][cH:39][cH:40][cH:41]3)[2n:42]->12", "smiles3D": "C([C:1]#[5N:2]->[Mn+:3]1(<-[3C-:4]#[O+:5])(<-[4C-:6]#[O+:7])(<-[6H-:8])<-[1P:9]([c:10]2[c:11]([H:46])[c:12]([H:47])[c:13]([H:48])[c:14]([H:49])[c:15]2[H:50])([c:16]2[c:17]([H:51])[c:18]([H:52])[c:19]([H:53])[c:20]([H:54])[c:21]2[H:55])[C:22]([H:56])([H:57])[c:23]2[c:24]([H:58])[c:25]([H:59])[c:26]([H:60])[c:27]([C:28]([P:29]([c:30]3[c:31]([H:63])[c:32]([H:64])[c:33]([H:65])[c:34]([H:66])[c:35]3[H:67])[c:36]3[c:37]([H:68])[c:38]([H:69])[c:39]([H:70])[c:40]([H:71])[c:41]3[H:72])([H:61])[H:62])[2n:42]->12)([H:43])([H:44])[H:45]", "smiles3Dx": "C([C:1]#[5N:2]->[Mn+:3]1(<-[3C-:4]#[O+:5])(<-[4C-:6]#[O+:7])(<-[6H-:8])<-[1P:9]([c:10]2[c:11]([H:46])[c:12]([H:47])[c:13]([H:48])[c:14]([H:49])[c:15]2[H:50])([c:16]2[c:17]([H:51])[c:18]([H:52])[c:19]([H:53])[c:20]([H:54])[c:21]2[H:55])[C:22]([H:56])([H:57])[c:23]2[c:24]([H:58])[c:25]([H:59])[c:26]([H:60])[c:27]([C:28]([P:29]([c:30]3[c:31]([H:63])[c:32]([H:64])[c:33]([H:65])[c:34]([H:66])[c:35]3[H:67])[c:36]3[c:37]([H:68])[c:38]([H:69])[c:39]([H:70])[c:40]([H:71])[c:41]3[H:72])([H:61])[H:62])[2n:42]->12)([H:43])([H:44])[H:45]", "dummies": []}
C      3.0598    -0.4539     3.5364
C      2.5551    -0.2015     2.2365
N      1.8882    -0.1235     1.1846
Mn     0.0000     0.0000     0.0000
C     -2.0520     0.0697    -0.8875
O     -3.0723     0.1457    -1.4684
C     -0.6503    -1.3770     1.6116
O     -0.8465    -2.1636     2.4889
H      0.4895    -1.3848    -1.0639
P     -0.5777     2.0172     1.5291
C     -2.1941     1.8109     2.3079
C     -2.3006     0.7328     3.2163
C     -3.5329     0.0463     3.4055
C     -4.6449     0.4580     2.6763
C     -4.5710     1.5604     1.7904
C     -3.3325     2.2597     1.6533
C      0.6560     2.4808     2.7383
C      1.9436     2.8697     2.2928
C      2.9918     3.0945     3.2022
C      2.7495     2.9326     4.5718
C      1.4391     2.6448     5.0462
C      0.3976     2.4291     4.1296
C     -0.5537     3.2966     0.2910
C      0.5611     3.0001    -0.6800
C      1.4918     3.9635    -1.0248
C      2.2456     3.7687    -2.1734
C      2.1352     2.5798    -2.9260
C      1.2443     1.5862    -2.4606
C      0.7424     0.5169    -3.4088
P     -0.2609     1.1267    -4.9183
C     -1.8897     0.2128    -4.9563
C     -3.0449     0.7182    -4.3231
C     -4.2655     0.0284    -4.4454
C     -4.3305    -1.1501    -5.1957
C     -3.1822    -1.6699    -5.8049
C     -1.9663    -0.9749    -5.7035
C     -0.7592     2.9015    -4.9284
C     -0.9965     3.6499    -3.7654
C     -1.4774     4.9618    -3.8693
C     -1.9116     5.4410    -5.1138
C     -1.7527     4.6598    -6.2659
C     -1.1107     3.4252    -6.1733
N      0.5853     1.7637    -1.3002
H      3.4312    -1.4881     3.6402
H      2.1813    -0.2947     4.0881
H      3.7824     0.3098     3.8211
H     -1.4441     0.3626     3.7493
H     -3.5877    -0.7942     4.0743
H     -5.5732    -0.1030     2.7378
H     -5.4545     1.8808     1.2226
H     -3.3103     3.0177     0.9221
H      2.1944     2.8593     1.2557
H      3.9723     3.2715     2.8718
H      3.5701     3.0107     5.2935
H      1.2739     2.5290     6.1019
H     -0.5991     2.3133     4.5031
H     -1.4929     3.2726    -0.2708
H     -0.4135     4.2732     0.7617
H      1.5095     4.9563    -0.4921
H      3.0656     4.4465    -2.3720
H      2.6657     2.5184    -3.8742
H      1.6304    -0.0107    -3.7991
H      0.0831    -0.1873    -2.8642
H     -3.0324     1.6815    -3.8167
H     -5.1314     0.3640    -3.9092
H     -5.2767    -1.7119    -5.2417
H     -3.2671    -2.5250    -6.4545
H     -1.0905    -1.3669    -6.2033
H     -0.8110     3.2434    -2.8030
H     -1.5667     5.5838    -2.9864
H     -2.3252     6.4468    -5.2013
H     -2.1091     5.0201    -7.2141
H     -1.0416     2.8055    -7.0521
73
{"conf": 20, "E": 125.85, "rms": -1.0, "geom": "OH", "total_charge": 0, "CA_charge": 1, "smiles": "C[C:1]#[5N:2]->[Mn+:3]1(<-[3C-:4]#[O+:5])(<-[4C-:6]#[O+:7])(<-[6H-:8])<-[1P:9]([c:10]2[cH:11][cH:12][cH:13][cH:14][cH:15]2)([c:16]2[cH:17][cH:18][cH:19][cH:20][cH:21]2)[CH2:22][c:23]2[cH:24][cH:25][cH:26][c:27]([CH2:28][P:29]([c:30]3[cH:31][cH:32][cH:33][cH:34][cH:35]3)[c:36]3[cH:37][cH:38][cH:39][cH:40][cH:41]3)[2n:42]->12", "smiles3D": "C([C:1]#[5N:2]->[Mn+:3]1(<-[3C-:4]#[O+:5])(<-[4C-:6]#[O+:7])(<-[6H-:8])<-[1P:9]([c:10]2[c:11]([H:46])[c:12]([H:47])[c:13]([H:48])[c:14]([H:49])[c:15]2[H:50])([c:16]2[c:17]([H:51])[c:18]([H:52])[c:19]([H:53])[c:20]([H:54])[c:21]2[H:55])[C:22]([H:56])([H:57])[c:23]2[c:24]([H:58])[c:25]([H:59])[c:26]([H:60])[c:27]([C:28]([P:29]([c:30]3[c:31]([H:63])[c:32]([H:64])[c:33]([H:65])[c:34]([H:66])[c:35]3[H:67])[c:36]3[c:37]([H:68])[c:38]([H:69])[c:39]([H:70])[c:40]([H:71])[c:41]3[H:72])([H:61])[H:62])[2n:42]->12)([H:43])([H:44])[H:45]", "smiles3Dx": "C([C:1]#[5N:2]->[Mn+:3]1(<-[3C-:4]#[O+:5])(<-[4C-:6]#[O+:7])(<-[6H-:8])<-[1P:9]([c:10]2[c:11]([H:46])[c:12]([H:47])[c:13]([H:48])[c:14]([H:49])[c:15]2[H:50])([c:16]2[c:17]([H:51])[c:18]([H:52])[c:19]([H:53])[c:20]([H:54])[c:21]2[H:55])[C:22]([H:56])([H:57])[c:23]2[c:24]([H:58])[c:25]([H:59])[c:26]([H:60])[c:27]([C:28]([P:29]([c:30]3[c:31]([H:63])[c:32]([H:64])[c:33]([H:65])[c:34]([H:66])[c:35]3[H:67])[c:36]3[c:37]([H:68])[c:38]([H:69])[c:39]([H:70])[c:40]([H:71])[c:41]3[H:72])([H:61])[H:62])[2n:42]->12)([H:43])([H:44])[H:45]", "dummies": []}
C     -1.7054     3.3819     3.2302
C     -1.1899     2.3834     2.2955
N     -0.7662     1.5470     1.5026
Mn     0.0000     0.0000     0.0000
C      0.7667    -1.5379    -1.5130
O      1.1710    -2.3499    -2.3068
C     -1.5823    -1.4737     0.7541
O     -2.4169    -2.2487     1.1501
H      1.2023    -0.6499     1.2240
P     -1.5299     1.0295    -1.8162
C     -2.6286     2.3160    -1.2413
C     -2.1352     3.6022    -0.9669
C     -2.9885     4.5885    -0.4635
C     -4.3331     4.2948    -0.2193
C     -4.8233     3.0096    -0.4640
C     -3.9731     2.0189    -0.9628
C     -2.4897    -0.0361    -2.8779
C     -3.2001     0.5107    -3.9575
C     -3.9882    -0.3112    -4.7688
C     -4.0752    -1.6807    -4.5028
C     -3.3592    -2.2321    -3.4370
C     -2.5671    -1.4134    -2.6250
C     -0.3379     1.8093    -2.8976
C      0.9338     2.2272    -2.1419
C      1.7312     3.2230    -2.7246
C      2.8965     3.6387    -2.1005
C      3.2661     3.0663    -0.8936
C      2.4659     2.0682    -0.3191
C      2.8880     1.4647     0.9838
P      3.8753    -0.0880     0.6385
C      5.5208     0.6357     0.2279
C      6.2258     1.4159     1.1582
C      7.4663     1.9637     0.8176
C      8.0091     1.7353    -0.4512
C      7.3074     0.9646    -1.3828
C      6.0637     0.4201    -1.0456
C      4.2363    -0.8357     2.2886
C      4.7945    -2.1200     2.3223
C      5.1112    -2.7216     3.5430
C      4.8755    -2.0417     4.7395
C      4.3224    -0.7586     4.7159
C      4.0038    -0.1537     3.4953
N      1.3409     1.6285    -0.9654
H     -2.6662     3.0261     3.6555
H     -1.8730     4.3387     2.6931
H     -0.9739     3.5382     4.0483
H     -1.0944     3.8464    -1.1300
H     -2.6059     5.5794    -0.2542
H     -4.9913     5.0585     0.1739
H     -5.8593     2.7765    -0.2498
H     -4.3646     1.0233    -1.1254
H     -3.1500     1.5720    -4.1669
H     -4.5378     0.1140    -5.5983
H     -4.6888    -2.3144    -5.1302
H     -3.4118    -3.2948    -3.2440
H     -2.0163    -1.8596    -1.8135
H     -0.8048     2.7028    -3.3645
H     -0.0576     1.0938    -3.6996
H      1.4454     3.6783    -3.6644
H      3.5114     4.4077    -2.5500
H      4.1744     3.4006    -0.4062
H      3.5107     2.1858     1.5550
H      2.0010     1.2680     1.6130
H      5.8207     1.6012     2.1435
H      8.0092     2.5609     1.5388
H      8.9710     2.1575    -0.7131
H      7.7249     0.7932    -2.3674
H      5.5287    -0.1767    -1.7731
H      4.9909    -2.6547     1.4011
H      5.5427    -3.7141     3.5603
H      5.1218    -2.5087     5.6842
H      4.1424    -0.2308     5.6437
H      3.5850     0.8410     3.5041
73
{"conf": 21, "E": 137.3, "rms": -1.0, "geom": "OH", "total_charge": 0, "CA_charge": 1, "smiles": "C[C:1]#[5N:2]->[Mn+:3]1(<-[3C-:4]#[O+:5])(<-[4C-:6]#[O+:7])(<-[6H-:8])<-[1P:9]([c:10]2[cH:11][cH:12][cH:13][cH:14][cH:15]2)([c:16]2[cH:17][cH:18][cH:19][cH:20][cH:21]2)[CH2:22][c:23]2[cH:24][cH:25][cH:26][c:27]([CH2:28][P:29]([c:30]3[cH:31][cH:32][cH:33][cH:34][cH:35]3)[c:36]3[cH:37][cH:38][cH:39][cH:40][cH:41]3)[2n:42]->12", "smiles3D": "C([C:1]#[5N:2]->[Mn+:3]1(<-[3C-:4]#[O+:5])(<-[4C-:6]#[O+:7])(<-[6H-:8])<-[1P:9]([c:10]2[c:11]([H:46])[c:12]([H:47])[c:13]([H:48])[c:14]([H:49])[c:15]2[H:50])([c:16]2[c:17]([H:51])[c:18]([H:52])[c:19]([H:53])[c:20]([H:54])[c:21]2[H:55])[C:22]([H:56])([H:57])[c:23]2[c:24]([H:58])[c:25]([H:59])[c:26]([H:60])[c:27]([C:28]([P:29]([c:30]3[c:31]([H:63])[c:32]([H:64])[c:33]([H:65])[c:34]([H:66])[c:35]3[H:67])[c:36]3[c:37]([H:68])[c:38]([H:69])[c:39]([H:70])[c:40]([H:71])[c:41]3[H:72])([H:61])[H:62])[2n:42]->12)([H:43])([H:44])[H:45]", "smiles3Dx": "C([C:1]#[5N:2]->[Mn+:3]1(<-[3C-:4]#[O+:5])(<-[4C-:6]#[O+:7])(<-[6H-:8])<-[1P:9]([c:10]2[c:11]([H:46])[c:12]([H:47])[c:13]([H:48])[c:14]([H:49])[c:15]2[H:50])([c:16]2[c:17]([H:51])[c:18]([H:52])[c:19]([H:53])[c:20]([H:54])[c:21]2[H:55])[C:22]([H:56])([H:57])[c:23]2[c:24]([H:58])[c:25]([H:59])[c:26]([H:60])[c:27]([C:28]([P:29]([c:30]3[c:31]([H:63])[c:32]([H:64])[c:33]([H:65])[c:34]([H:66])[c:35]3[H:67])[c:36]3[c:37]([H:68])[c:38]([H:69])[c:39]([H:70])[c:40]([H:71])[c:41]3[H:72])([H:61])[H:62])[2n:42]->12)([H:43])([H:44])[H:45]", "dummies": []}
C      0.7928    -4.8740     0.6504
C      0.5738    -3.4413     0.4554
N      0.3783    -2.2385     0.2970
Mn     0.0000     0.0000     0.0000
C     -0.3327     2.2420    -0.3397
O     -0.5066     3.4218    -0.5230
C     -2.2439    -0.3708    -0.2640
O     -3.4275    -0.5668    -0.3967
H      0.2442    -0.2098    -1.7964
P     -0.2022     0.3228     2.5695
C     -1.1223    -0.8814     3.5099
C     -1.2065    -0.7687     4.9051
C     -1.9673    -1.6841     5.6402
C     -2.6313    -2.7271     4.9875
C     -2.5385    -2.8500     3.5986
C     -1.7887    -1.9289     2.8601
C     -0.8109     1.9236     3.0892
C     -0.2716     2.6061     4.1961
C     -0.7970     3.8450     4.5790
C     -1.8722     4.4000     3.8817
C     -2.4305     3.7134     2.8019
C     -1.9106     2.4758     2.4163
C      1.5102     0.1245     3.0576
C      2.4694     0.6112     1.9617
C      3.7271     1.0847     2.3634
C      4.6898     1.4028     1.4159
C      4.4232     1.1917     0.0749
C      3.1752     0.6863    -0.3212
C      2.9369     0.4182    -1.7771
P      2.3047     1.9740    -2.6158
C      3.7612     2.4347    -3.6628
C      3.9143     1.9767    -4.9821
C      5.0607     2.3074    -5.7135
C      6.0611     3.0902    -5.1341
C      5.9163     3.5460    -3.8221
C      4.7712     3.2207    -3.0906
C      1.0217     1.3891    -3.8115
C      1.0877     0.1217    -4.4142
C      0.0629    -0.3039    -5.2651
C     -1.0252     0.5333    -5.5250
C     -1.0865     1.8017    -4.9441
C     -0.0655     2.2293    -4.0909
N      2.1993     0.4489     0.6149
H      1.7482    -5.1718     0.1717
H     -0.0416    -5.4416     0.1890
H      0.8355    -5.0981     1.7338
H     -0.6964     0.0291     5.4255
H     -2.0418    -1.5849     6.7163
H     -3.2195    -3.4363     5.5568
H     -3.0521    -3.6596     3.0914
H     -1.7376    -2.0388     1.7889
H      0.5268     2.2003     4.7945
H     -0.3864     4.3629     5.4340
H     -2.2788     5.3554     4.1833
H     -3.2756     4.1321     2.2708
H     -2.3749     1.9415     1.5981
H      1.7010    -0.9577     3.2349
H      1.7044     0.6655     3.9975
H      3.9685     1.1949     3.4132
H      5.6579     1.7759     1.7265
H      5.1919     1.4068    -0.6568
H      2.2837    -0.4586    -1.8951
H      3.8890     0.1194    -2.2674
H      3.1621     1.3654    -5.4573
H      5.1712     1.9504    -6.7300
H      6.9464     3.3412    -5.7026
H      6.6953     4.1470    -3.3719
H      4.6744     3.5760    -2.0722
H      1.9247    -0.5348    -4.2278
H      0.1097    -1.2859    -5.7165
H     -1.8214     0.1995    -6.1791
H     -1.9269     2.4509    -5.1469
H     -0.1281     3.2082    -3.6335
73
{"conf": 22, "E": 125.67, "rms": -1.0, "geom": "OH", "total_charge": 0, "CA_charge": 1, "smiles": "C[C:1]#[5N:2]->[Mn+:3]1(<-[3C-:4]#[O+:5])(<-[4C-:6]#[O+:7])(<-[6H-:8])<-[1P:9]([c:10]2[cH:11][cH:12][cH:13][cH:14][cH:15]2)([c:16]2[cH:17][cH:18][cH:19][cH:20][cH:21]2)[CH2:22][c:23]2[cH:24][cH:25][cH:26][c:27]([CH2:28][P:29]([c:30]3[cH:31][cH:32][cH:33][cH:34][cH:35]3)[c:36]3[cH:37][cH:38][cH:39][cH:40][cH:41]3)[2n:42]->12", "smiles3D": "C([C:1]#[5N:2]->[Mn+:3]1(<-[3C-:4]#[O+:5])(<-[4C-:6]#[O+:7])(<-[6H-:8])<-[1P:9]([c:10]2[c:11]([H:46])[c:12]([H:47])[c:13]([H:48])[c:14]([H:49])[c:15]2[H:50])([c:16]2[c:17]([H:51])[c:18]([H:52])[c:19]([H:53])[c:20]([H:54])[c:21]2[H:55])[C:22]([H:56])([H:57])[c:23]2[c:24]([H:58])[c:25]([H:59])[c:26]([H:60])[c:27]([C:28]([P:29]([c:30]3[c:31]([H:63])[c:32]([H:64])[c:33]([H:65])[c:34]([H:66])[c:35]3[H:67])[c:36]3[c:37]([H:68])[c:38]([H:69])[c:39]([H:70])[c:40]([H:71])[c:41]3[H:72])([H:61])[H:62])[2n:42]->12)([H:43])([H:44])[H:45]", "smiles3Dx": "C([C:1]#[5N:2]->[Mn+:3]1(<-[3C-:4]#[O+:5])(<-[4C-:6]#[O+:7])(<-[6H-:8])<-[1P:9]([c:10]2[c:11]([H:46])[c:12]([H:47])[c:13]([H:48])[c:14]([H:49])[c:15]2[H:50])([c:16]2[c:17]([H:51])[c:18]([H:52])[c:19]([H:53])[c:20]([H:54])[c:21]2[H:55])[C:22]([H:56])([H:57])[c:23]2[c:24]([H:58])[c:25]([H:59])[c:26]([H:60])[c:27]([C:28]([P:29]([c:30]3[c:31]([H:63])[c:32]([H:64])[c:33]([H:65])[c:34]([H:66])[c:35]3[H:67])[c:36]3[c:37]([H:68])[c:38]([H:69])[c:39]([H:70])[c:40]([H:71])[c:41]3[H:72])([H:61])[H:62])[2n:42]->12)([H:43])([H:44])[H:45]", "dummies": []}
C     -3.2832     2.6017     2.6887
C     -2.3147     1.8303     1.9111
N     -1.5030     1.1885     1.2496
Mn     0.0000     0.0000     0.0000
C      1.4682    -1.2213    -1.2605
O      2.2307    -1.8746    -1.9269
C     -0.6674    -1.9455     1.0021
O     -1.0203    -2.9718     1.5268
H      1.2669     0.2839     1.3030
P     -1.7292    -0.1490    -1.9180
C     -3.4183    -0.5829    -1.5415
C     -3.7994    -0.8795    -0.2259
C     -5.1320    -1.1874     0.0648
C     -6.0869    -1.2116    -0.9564
C     -5.7116    -0.9148    -2.2708
C     -4.3813    -0.5947    -2.5634
C     -1.2311    -1.1317    -3.3244
C     -0.2839    -0.6370    -4.2339
C      0.1326    -1.4242    -5.3118
C     -0.3815    -2.7137    -5.4786
C     -1.3046    -3.2208    -4.5619
C     -1.7236    -2.4366    -3.4836
C     -1.8106     1.5477    -2.4830
C     -0.5206     2.3247    -2.1758
C     -0.3474     3.5596    -2.8171
C      0.7522     4.3508    -2.5211
C      1.7036     3.8930    -1.6240
C      1.5614     2.6199    -1.0423
C      2.6457     2.0708    -0.1486
P      4.3843     2.6117    -0.6306
C      5.4334     1.3356     0.2034
C      6.6229     0.9025    -0.4024
C      7.4439    -0.0328     0.2370
C      7.0919    -0.5239     1.4987
C      5.9280    -0.0664     2.1241
C      5.1070     0.8665     1.4859
C      4.3882     2.0145    -2.3804
C      4.2178     0.6543    -2.6843
C      4.1345     0.2368    -4.0169
C      4.2357     1.1739    -5.0500
C      4.4135     2.5268    -4.7530
C      4.4866     2.9489    -3.4200
N      0.4120     1.9053    -1.2472
H     -4.2358     2.6708     2.1252
H     -2.8829     3.6218     2.8608
H     -3.4664     2.0987     3.6594
H     -3.0800    -0.8690     0.5778
H     -5.4234    -1.4084     1.0835
H     -7.1178    -1.4493    -0.7254
H     -6.4490    -0.9291    -3.0614
H     -4.1026    -0.3576    -3.5840
H      0.1357     0.3496    -4.1145
H      0.8571    -1.0325    -6.0166
H     -0.0586    -3.3264    -6.3108
H     -1.6888    -4.2264    -4.6856
H     -2.4155    -2.8539    -2.7683
H     -2.6578     2.0529    -1.9724
H     -1.9992     1.5574    -3.5781
H     -1.0814     3.9207    -3.5284
H      0.8709     5.3185    -2.9922
H      2.5525     4.5244    -1.4058
H      2.6368     0.9692    -0.2092
H      2.4414     2.3885     0.8935
H      6.9116     1.2873    -1.3687
H      8.3514    -0.3748    -0.2449
H      7.7248    -1.2473     1.9970
H      5.6554    -0.4341     3.1066
H      4.2253     1.2214     1.9995
H      4.1451    -0.0765    -1.8899
H      3.9845    -0.8087    -4.2503
H      4.1717     0.8572    -6.0810
H      4.4869     3.2492    -5.5552
H      4.6017     4.0044    -3.1989
73
{"conf": 23, "E": 271.53, "rms": -1.0, "geom": "OH", "total_charge": 0, "CA_charge": 1, "smiles": "C[C:1]#[5N:2]->[Mn+:3]1(<-[3C-:4]#[O+:5])(<-[4C-:6]#[O+:7])(<-[6H-:8])<-[1P:9]([c:10]2[cH:11][cH:12][cH:13][cH:14][cH:15]2)([c:16]2[cH:17][cH:18][cH:19][cH:20][cH:21]2)[CH2:22][c:23]2[cH:24][cH:25][cH:26][c:27]([CH2:28][P:29]([c:30]3[cH:31][cH:32][cH:33][cH:34][cH:35]3)[c:36]3[cH:37][cH:38][cH:39][cH:40][cH:41]3)[2n:42]->12", "smiles3D": "C([C:1]#[5N:2]->[Mn+:3]1(<-[3C-:4]#[O+:5])(<-[4C-:6]#[O+:7])(<-[6H-:8])<-[1P:9]([c:10]2[c:11]([H:46])[c:12]([H:47])[c:13]([H:48])[c:14]([H:49])[c:15]2[H:50])([c:16]2[c:17]([H:51])[c:18]([H:52])[c:19]([H:53])[c:20]([H:54])[c:21]2[H:55])[C:22]([H:56])([H:57])[c:23]2[c:24]([H:58])[c:25]([H:59])[c:26]([H:60])[c:27]([C:28]([P:29]([c:30]3[c:31]([H:63])[c:32]([H:64])[c:33]([H:65])[c:34]([H:66])[c:35]3[H:67])[c:36]3[c:37]([H:68])[c:38]([H:69])[c:39]([H:70])[c:40]([H:71])[c:41]3[H:72])([H:61])[H:62])[2n:42]->12)([H:43])([H:44])[H:45]", "smiles3Dx": "C([C:1]#[5N:2]->[Mn+:3]1(<-[3C-:4]#[O+:5])(<-[4C-:6]#[O+:7])(<-[6H-:8])<-[1P:9]([c:10]2[c:11]([H:46])[c:12]([H:47])[c:13]([H:48])[c:14]([H:49])[c:15]2[H:50])([c:16]2[c:17]([H:51])[c:18]([H:52])[c:19]([H:53])[c:20]([H:54])[c:21]2[H:55])[C:22]([H:56])([H:57])[c:23]2[c:24]([H:58])[c:25]([H:59])[c:26]([H:60])[c:27]([C:28]([P:29]([c:30]3[c:31]([H:63])[c:32]([H:64])[c:33]([H:65])[c:34]([H:66])[c:35]3[H:67])[c:36]3[c:37]([H:68])[c:38]([H:69])[c:39]([H:70])[c:40]([H:71])[c:41]3[H:72])([H:61])[H:62])[2n:42]->12)([H:43])([H:44])[H:45]", "dummies": []}
C     -2.4066     0.7369    -4.1525
C     -1.6580     0.2005    -3.0254
N     -0.9752    -0.0581    -2.0433
Mn     0.0000     0.0000     0.0000
C      0.6385     0.6073     2.1254
O      1.0752     0.7941     3.2222
C     -1.9952    -0.6538     0.9279
O     -3.0112    -0.9398     1.4155
H     -0.5285     1.8245    -0.0570
P      1.1458    -2.2948     0.2805
C      0.3051    -3.4438     1.3396
C      0.8475    -3.8166     2.6250
C      0.1486    -4.7224     3.4134
C     -1.0734    -5.2160     3.0228
C     -1.6170    -4.8560     1.8232
C     -0.9704    -3.9647     0.9857
C      1.5365    -3.1951    -1.2037
C      0.5755    -3.3907    -2.2285
C      0.8855    -4.1165    -3.3387
C      2.1720    -4.6559    -3.5171
C      3.1237    -4.4661    -2.5163
C      2.8346    -3.7781    -1.3946
C      2.6416    -1.6088     0.9888
C      3.0420    -0.3962     0.1598
C      4.3311     0.1185     0.1516
C      4.7345     0.9568    -0.8905
C      3.9013     1.0806    -1.9997
C      2.6304     0.5495    -1.9846
C      2.1336    -0.2960    -3.1908
P      2.6246     0.2996    -4.8891
C      2.6701     2.1016    -5.0998
C      1.5321     2.9437    -4.9550
C      1.6667     4.3185    -5.0995
C      2.9196     4.8956    -5.3165
C      4.0286     4.0441    -5.4988
C      3.9019     2.6890    -5.3485
C      1.5844    -0.5290    -6.1778
C      2.1683    -1.3921    -7.1415
C      1.3822    -2.1652    -7.9728
C     -0.0206    -2.1439    -7.8819
C     -0.6136    -1.2413    -6.9719
C      0.1745    -0.4633    -6.1389
N      2.1605     0.1615    -0.7440
H     -2.6133     0.0179    -4.9365
H     -3.3730     1.0506    -3.7737
H     -1.9227     1.6261    -4.5987
H      1.8148    -3.3941     2.9306
H      0.5783    -4.9943     4.3623
H     -1.6139    -5.9139     3.6660
H     -2.5654    -5.2367     1.4917
H     -1.3944    -3.6610     0.0239
H     -0.4238    -2.9941    -2.0704
H      0.1536    -4.2521    -4.1140
H      2.3962    -5.2380    -4.4037
H      4.0995    -4.8952    -2.6516
H      3.5726    -3.7084    -0.6174
H      2.4640    -1.3128     2.0438
H      3.4363    -2.3735     0.9470
H      5.0310    -0.1428     0.9221
H      5.7071     1.3446    -0.9145
H      4.3175     1.3812    -2.9091
H      1.0182    -0.5430    -3.1340
H      2.6574    -1.2792    -3.0822
H      0.5525     2.4982    -4.7656
H      0.7994     4.9539    -4.9977
H      3.0257     5.9450    -5.3903
H      5.0024     4.5033    -5.6158
H      4.7785     2.0688    -5.4472
H      3.2486    -1.4333    -7.1849
H      1.8613    -2.8313    -8.6761
H     -0.6071    -2.8087    -8.4700
H     -1.6978    -1.2456    -6.8923
H     -0.2922     0.2310    -5.4610
73
{"conf": 24, "E": 125.82, "rms": -1.0, "geom": "OH", "total_charge": 0, "CA_charge": 1, "smiles": "C[C:1]#[5N:2]->[Mn+:3]1(<-[3C-:4]#[O+:5])(<-[4C-:6]#[O+:7])(<-[6H-:8])<-[1P:9]([c:10]2[cH:11][cH:12][cH:13][cH:14][cH:15]2)([c:16]2[cH:17][cH:18][cH:19][cH:20][cH:21]2)[CH2:22][c:23]2[cH:24][cH:25][cH:26][c:27]([CH2:28][P:29]([c:30]3[cH:31][cH:32][cH:33][cH:34][cH:35]3)[c:36]3[cH:37][cH:38][cH:39][cH:40][cH:41]3)[2n:42]->12", "smiles3D": "C([C:1]#[5N:2]->[Mn+:3]1(<-[3C-:4]#[O+:5])(<-[4C-:6]#[O+:7])(<-[6H-:8])<-[1P:9]([c:10]2[c:11]([H:46])[c:12]([H:47])[c:13]([H:48])[c:14]([H:49])[c:15]2[H:50])([c:16]2[c:17]([H:51])[c:18]([H:52])[c:19]([H:53])[c:20]([H:54])[c:21]2[H:55])[C:22]([H:56])([H:57])[c:23]2[c:24]([H:58])[c:25]([H:59])[c:26]([H:60])[c:27]([C:28]([P:29]([c:30]3[c:31]([H:63])[c:32]([H:64])[c:33]([H:65])[c:34]([H:66])[c:35]3[H:67])[c:36]3[c:37]([H:68])[c:38]([H:69])[c:39]([H:70])[c:40]([H:71])[c:41]3[H:72])([H:61])[H:62])[2n:42]->12)([H:43])([H:44])[H:45]", "smiles3Dx": "C([C:1]#[5N:2]->[Mn+:3]1(<-[3C-:4]#[O+:5])(<-[4C-:6]#[O+:7])(<-[6H-:8])<-[1P:9]([c:10]2[c:11]([H:46])[c:12]([H:47])[c:13]([H:48])[c:14]([H:49])[c:15]2[H:50])([c:16]2[c:17]([H:51])[c:18]([H:52])[c:19]([H:53])[c:20]([H:54])[c:21]2[H:55])[C:22]([H:56])([H:57])[c:23]2[c:24]([H:58])[c:25]([H:59])[c:26]([H:60])[c:27]([C:28]([P:29]([c:30]3[c:31]([H:63])[c:32]([H:64])[c:33]([H:65])[c:34]([H:66])[c:35]3[H:67])[c:36]3[c:37]([H:68])[c:38]([H:69])[c:39]([H:70])[c:40]([H:71])[c:41]3[H:72])([H:61])[H:62])[2n:42]->12)([H:43])([H:44])[H:45]", "dummies": []}
C     -3.3324    -3.6438     0.6570
C     -2.3695    -2.5598     0.4656
N     -1.5516    -1.6575     0.3042
Mn     0.0000     0.0000     0.0000
C      1.5732     1.6318    -0.3177
O      2.4023     2.4909    -0.4870
C      1.6156    -1.6160    -0.1504
O      2.4668    -2.4665    -0.2329
H      0.2548     0.1510     1.8152
P     -0.5331     0.0260    -2.5333
C      0.7998     0.0383    -3.7201
C      2.1298    -0.0910    -3.2984
C      3.1683    -0.0742    -4.2353
C      2.8827     0.0730    -5.5961
C      1.5577     0.2096    -6.0213
C      0.5183     0.1980    -5.0867
C     -1.7034    -1.2129    -3.0667
C     -3.0602    -1.0977    -2.7194
C     -3.9669    -2.0962    -3.0873
C     -3.5255    -3.2188    -3.7915
C     -2.1737    -3.3493    -4.1215
C     -1.2620    -2.3549    -3.7534
C     -1.3408     1.6109    -2.7390
C     -1.9595     2.1264    -1.4298
C     -2.8338     3.2181    -1.5153
C     -3.4019     3.7482    -0.3651
C     -3.1463     3.1558     0.8629
C     -2.3139     2.0253     0.9287
C     -2.1518     1.2718     2.2232
P     -3.6810     1.2787     3.3177
C     -3.0936     0.1035     4.6114
C     -2.8561    -1.2480     4.3113
C     -2.3839    -2.1140     5.3021
C     -2.1399    -1.6346     6.5920
C     -2.3679    -0.2886     6.8932
C     -2.8417     0.5793     5.9044
C     -4.9547     0.2249     2.4793
C     -4.8608    -0.1468     1.1261
C     -5.8766    -0.9004     0.5301
C     -6.9873    -1.2967     1.2783
C     -7.0891    -0.9306     2.6226
C     -6.0801    -0.1685     3.2187
N     -1.6546     1.5997    -0.1917
H     -4.3435    -3.2229     0.8240
H     -3.0358    -4.2446     1.5419
H     -3.3436    -4.2897    -0.2450
H      2.3720    -0.1981    -2.2529
H      4.1934    -0.1717    -3.9072
H      3.6865     0.0860    -6.3198
H      1.3370     0.3246    -7.0740
H     -0.5041     0.3050    -5.4285
H     -3.4179    -0.2469    -2.1545
H     -5.0119    -2.0022    -2.8208
H     -4.2290    -3.9921    -4.0726
H     -1.8315    -4.2235    -4.6586
H     -0.2172    -2.4851    -4.0006
H     -0.5922     2.3509    -3.0928
H     -2.1360     1.5155    -3.5090
H     -3.0588     3.6681    -2.4746
H     -4.0574     4.6073    -0.4284
H     -3.6144     3.5675     1.7465
H     -1.3078     1.7132     2.7928
H     -1.9243     0.2149     2.0015
H     -3.0332    -1.6301     3.3147
H     -2.2033    -3.1550     5.0687
H     -1.7709    -2.3038     7.3576
H     -2.1756     0.0821     7.8920
H     -3.0104     1.6211     6.1449
H     -4.0141     0.1306     0.5215
H     -5.7980    -1.1848    -0.5111
H     -7.7706    -1.8831     0.8156
H     -7.9524    -1.2329     3.2014
H     -6.1759     0.1162     4.2588
73
{"conf": 25, "E": 255.18, "rms": -1.0, "geom": "OH", "total_charge": 0, "CA_charge": 1, "smiles": "C[C:1]#[5N:2]->[Mn+:3]1(<-[3C-:4]#[O+:5])(<-[4C-:6]#[O+:7])(<-[6H-:8])<-[1P:9]([c:10]2[cH:11][cH:12][cH:13][cH:14][cH:15]2)([c:16]2[cH:17][cH:18][cH:19][cH:20][cH:21]2)[CH2:22][c:23]2[cH:24][cH:25][cH:26][c:27]([CH2:28][P:29]([c:30]3[cH:31][cH:32][cH:33][cH:34][cH:35]3)[c:36]3[cH:37][cH:38][cH:39][cH:40][cH:41]3)[2n:42]->12", "smiles3D": "C([C:1]#[5N:2]->[Mn+:3]1(<-[3C-:4]#[O+:5])(<-[4C-:6]#[O+:7])(<-[6H-:8])<-[1P:9]([c:10]2[c:11]([H:46])[c:12]([H:47])[c:13]([H:48])[c:14]([H:49])[c:15]2[H:50])([c:16]2[c:17]([H:51])[c:18]([H:52])[c:19]([H:53])[c:20]([H:54])[c:21]2[H:55])[C:22]([H:56])([H:57])[c:23]2[c:24]([H:58])[c:25]([H:59])[c:26]([H:60])[c:27]([C:28]([P:29]([c:30]3[c:31]([H:63])[c:32]([H:64])[c:33]([H:65])[c:34]([H:66])[c:35]3[H:67])[c:36]3[c:37]([H:68])[c:38]([H:69])[c:39]([H:70])[c:40]([H:71])[c:41]3[H:72])([H:61])[H:62])[2n:42]->12)([H:43])([H:44])[H:45]", "smiles3Dx": "C([C:1]#[5N:2]->[Mn+:3]1(<-[3C-:4]#[O+:5])(<-[4C-:6]#[O+:7])(<-[6H-:8])<-[1P:9]([c:10]2[c:11]([H:46])[c:12]([H:47])[c:13]([H:48])[c:14]([H:49])[c:15]2[H:50])([c:16]2[c:17]([H:51])[c:18]([H:52])[c:19]([H:53])[c:20]([H:54])[c:21]2[H:55])[C:22]([H:56])([H:57])[c:23]2[c:24]([H:58])[c:25]([H:59])[c:26]([H:60])[c:27]([C:28]([P:29]([c:30]3[c:31]([H:63])[c:32]([H:64])[c:33]([H:65])[c:34]([H:66])[c:35]3[H:67])[c:36]3[c:37]([H:68])[c:38]([H:69])[c:39]([H:70])[c:40]([H:71])[c:41]3[H:72])([H:61])[H:62])[2n:42]->12)([H:43])([H:44])[H:45]", "dummies": []}
C      4.0925     1.3416     1.8019
C      2.8252     1.4041     1.1809
N      1.7148     1.2030     0.6697
Mn     0.0000     0.0000     0.0000
C     -1.5763    -1.4563    -0.5407
O     -2.4603    -2.1234    -0.8959
C      1.2947    -1.6117     0.8082
O      2.1222    -2.4087     1.3063
H      0.7108    -0.1858    -1.6933
P     -0.8801     0.1896     2.3936
C     -2.2883    -0.8836     2.8074
C     -2.1128    -2.2531     2.5176
C     -3.0320    -3.1745     3.0662
C     -4.1611    -2.7073     3.7323
C     -4.4036    -1.3192     3.8461
C     -3.5103    -0.3869     3.2909
C      0.3058     0.0768     3.7482
C      0.5457    -1.2324     4.2713
C      1.4359    -1.3465     5.3372
C      2.1962    -0.2441     5.7610
C      1.9949     1.0608     5.1895
C      1.0393     1.1808     4.1851
C     -1.5446     1.8478     2.2627
C     -2.1731     2.0241     0.8876
C     -3.5000     2.2123     0.6910
C     -3.9059     2.4251    -0.5926
C     -3.0047     2.4975    -1.6769
C     -1.6849     2.1979    -1.4266
C     -0.5721     2.6977    -2.3305
P      0.4942     3.8944    -1.3658
C      1.1844     5.0506    -2.6100
C      2.5469     5.3216    -2.5266
C      3.2291     5.7798    -3.6790
C      2.5356     5.9358    -4.8705
C      1.1418     5.8035    -4.9187
C      0.4631     5.3838    -3.7481
C     -0.4708     4.9913    -0.2051
C     -1.6833     5.5544    -0.5760
C     -2.4849     6.1618     0.4176
C     -2.0411     6.1789     1.7486
C     -0.8248     5.6330     2.1143
C     -0.0283     5.0320     1.1260
N     -1.3517     1.7886    -0.1877
H      4.5036     0.5309     1.3437
H      3.9243     1.1039     2.8323
H      4.7132     2.2119     1.6545
H     -1.2385    -2.6410     1.9817
H     -2.9078    -4.2206     2.8971
H     -4.8395    -3.3858     4.2260
H     -5.2748    -0.9574     4.3126
H     -3.6906     0.6227     3.3947
H      0.0618    -2.0744     3.9174
H      1.6478    -2.3175     5.7739
H      2.9056    -0.3390     6.5953
H      2.6007     1.8415     5.4681
H      0.9694     2.1141     3.6658
H     -0.7161     2.5982     2.3849
H     -2.2915     2.1203     3.0243
H     -4.1805     2.3004     1.5358
H     -4.9613     2.4823    -0.8053
H     -3.3484     2.8740    -2.6252
H      0.0620     1.8172    -2.5810
H     -1.0433     3.1140    -3.2593
H      3.0601     5.1481    -1.6097
H      4.3068     5.8943    -3.6278
H      3.0841     6.1533    -5.7849
H      0.5998     5.9690    -5.8271
H     -0.6111     5.2273    -3.8052
H     -1.9773     5.6280    -1.6039
H     -3.3993     6.6861     0.1417
H     -2.7308     6.5161     2.5290
H     -0.5185     5.5999     3.1289
H      0.9406     4.6291     1.3765
73
{"conf": 26, "E": 137.44, "rms": -1.0, "geom": "OH", "total_charge": 0, "CA_charge": 1, "smiles": "C[C:1]#[5N:2]->[Mn+:3]1(<-[3C-:4]#[O+:5])(<-[4C-:6]#[O+:7])(<-[6H-:8])<-[1P:9]([c:10]2[cH:11][cH:12][cH:13][cH:14][cH:15]2)([c:16]2[cH:17][cH:18][cH:19][cH:20][cH:21]2)[CH2:22][c:23]2[cH:24][cH:25][cH:26][c:27]([CH2:28][P:29]([c:30]3[cH:31][cH:32][cH:33][cH:34][cH:35]3)[c:36]3[cH:37][cH:38][cH:39][cH:40][cH:41]3)[2n:42]->12", "smiles3D": "C([C:1]#[5N:2]->[Mn+:3]1(<-[3C-:4]#[O+:5])(<-[4C-:6]#[O+:7])(<-[6H-:8])<-[1P:9]([c:10]2[c:11]([H:46])[c:12]([H:47])[c:13]([H:48])[c:14]([H:49])[c:15]2[H:50])([c:16]2[c:17]([H:51])[c:18]([H:52])[c:19]([H:53])[c:20]([H:54])[c:21]2[H:55])[C:22]([H:56])([H:57])[c:23]2[c:24]([H:58])[c:25]([H:59])[c:26]([H:60])[c:27]([C:28]([P:29]([c:30]3[c:31]([H:63])[c:32]([H:64])[c:33]([H:65])[c:34]([H:66])[c:35]3[H:67])[c:36]3[c:37]([H:68])[c:38]([H:69])[c:39]([H:70])[c:40]([H:71])[c:41]3[H:72])([H:61])[H:62])[2n:42]->12)([H:43])([H:44])[H:45]", "smiles3Dx": "C([C:1]#[5N:2]->[Mn+:3]1(<-[3C-:4]#[O+:5])(<-[4C-:6]#[O+:7])(<-[6H-:8])<-[1P:9]([c:10]2[c:11]([H:46])[c:12]([H:47])[c:13]([H:48])[c:14]([H:49])[c:15]2[H:50])([c:16]2[c:17]([H:51])[c:18]([H:52])[c:19]([H:53])[c:20]([H:54])[c:21]2[H:55])[C:22]([H:56])([H:57])[c:23]2[c:24]([H:58])[c:25]([H:59])[c:26]([H:60])[c:27]([C:28]([P:29]([c:30]3[c:31]([H:63])[c:32]([H:64])[c:33]([H:65])[c:34]([H:66])[c:35]3[H:67])[c:36]3[c:37]([H:68])[c:38]([H:69])[c:39]([H:70])[c:40]([H:71])[c:41]3[H:72])([H:61])[H:62])[2n:42]->12)([H:43])([H:44])[H:45]", "dummies": []}
C     -1.7661     0.7364     4.5978
C     -1.2390     0.5394     3.2476
N     -0.8022     0.3623     2.1126
Mn     0.0000     0.0000     0.0000
C      0.8187    -0.4157    -2.1002
O      1.2472    -0.6285    -3.2073
C      1.4619    -1.5458     0.8398
O      2.2319    -2.3597     1.2788
H      1.2172     1.3393     0.2841
P     -1.9674    -1.6594    -0.3433
C     -2.2030    -2.9497     0.8716
C     -3.4727    -3.2059     1.4208
C     -3.6376    -4.2393     2.3493
C     -2.5492    -5.0396     2.7109
C     -1.2931    -4.8093     2.1431
C     -1.1231    -3.7746     1.2203
C     -2.1893    -2.3733    -1.9669
C     -2.5255    -3.7328    -2.1225
C     -2.7350    -4.2630    -3.4008
C     -2.6131    -3.4440    -4.5281
C     -2.2828    -2.0940    -4.3796
C     -2.0796    -1.5595    -3.1049
C     -3.3242    -0.5070    -0.1461
C     -2.9847     0.8563    -0.7620
C     -4.0485     1.6511    -1.2163
C     -3.7930     2.8665    -1.8326
C     -2.4833     3.2754    -2.0168
C     -1.4244     2.4961    -1.5249
C     -0.0188     2.8675    -1.9245
P      0.3893     4.6219    -1.4059
C      1.5711     5.2053    -2.6983
C      1.5944     6.5717    -3.0183
C      2.4936     7.0603    -3.9667
C      3.3816     6.1853    -4.6011
C      3.3659     4.8214    -4.2850
C      2.4596     4.3270    -3.3415
C      1.5316     4.4502     0.0321
C      1.3188     5.2646     1.1553
C      2.2041     5.2243     2.2389
C      3.3053     4.3652     2.2071
C      3.5292     3.5574     1.0872
C      2.6534     3.6050    -0.0020
N     -1.6910     1.3292    -0.8539
H     -0.9458     1.0744     5.2686
H     -2.5731     1.4990     4.5709
H     -2.1796    -0.2224     4.9683
H     -4.3371    -2.6325     1.1279
H     -4.6135    -4.4325     2.7731
H     -2.6836    -5.8493     3.4158
H     -0.4511    -5.4420     2.4070
H     -0.1633    -3.6449     0.7536
H     -2.6301    -4.3866    -1.2667
H     -2.9950    -5.3099    -3.5190
H     -2.7774    -3.8541    -5.5162
H     -2.1964    -1.4575    -5.2494
H     -1.8457    -0.5063    -3.0123
H     -4.2286    -0.9270    -0.6396
H     -3.5333    -0.3678     0.9344
H     -5.0746     1.3160    -1.1180
H     -4.6078     3.4701    -2.2102
H     -2.2904     4.1850    -2.5736
H      0.0375     2.8124    -3.0309
H      0.7335     2.1675    -1.5529
H      0.9194     7.2548    -2.5169
H      2.5112     8.1172    -4.2025
H      4.0847     6.5638    -5.3239
H      4.0629     4.1484    -4.7646
H      2.4634     3.2719    -3.1125
H      0.4782     5.9460     1.1835
H      2.0460     5.8735     3.0949
H      3.9944     4.3346     3.0430
H      4.3877     2.8984     1.0590
H      2.8532     2.9724    -0.8551
73
{"conf": 27, "E": 132.93, "rms": -1.0, "geom": "OH", "total_charge": 0, "CA_charge": 1, "smiles": "C[C:1]#[5N:2]->[Mn+:3]1(<-[3C-:4]#[O+:5])(<-[4C-:6]#[O+:7])(<-[6H-:8])<-[1P:9]([c:10]2[cH:11][cH:12][cH:13][cH:14][cH:15]2)([c:16]2[cH:17][cH:18][cH:19][cH:20][cH:21]2)[CH2:22][c:23]2[cH:24][cH:25][cH:26][c:27]([CH2:28][P:29]([c:30]3[cH:31][cH:32][cH:33][cH:34][cH:35]3)[c:36]3[cH:37][cH:38][cH:39][cH:40][cH:41]3)[2n:42]->12", "smiles3D": "C([C:1]#[5N:2]->[Mn+:3]1(<-[3C-:4]#[O+:5])(<-[4C-:6]#[O+:7])(<-[6H-:8])<-[1P:9]([c:10]2[c:11]([H:46])[c:12]([H:47])[c:13]([H:48])[c:14]([H:49])[c:15]2[H:50])([c:16]2[c:17]([H:51])[c:18]([H:52])[c:19]([H:53])[c:20]([H:54])[c:21]2[H:55])[C:22]([H:56])([H:57])[c:23]2[c:24]([H:58])[c:25]([H:59])[c:26]([H:60])[c:27]([C:28]([P:29]([c:30]3[c:31]([H:63])[c:32]([H:64])[c:33]([H:65])[c:34]([H:66])[c:35]3[H:67])[c:36]3[c:37]([H:68])[c:38]([H:69])[c:39]([H:70])[c:40]([H:71])[c:41]3[H:72])([H:61])[H:62])[2n:42]->12)([H:43])([H:44])[H:45]", "smiles3Dx": "C([C:1]#[5N:2]->[Mn+:3]1(<-[3C-:4]#[O+:5])(<-[4C-:6]#[O+:7])(<-[6H-:8])<-[1P:9]([c:10]2[c:11]([H:46])[c:12]([H:47])[c:13]([H:48])[c:14]([H:49])[c:15]2[H:50])([c:16]2[c:17]([H:51])[c:18]([H:52])[c:19]([H:53])[c:20]([H:54])[c:21]2[H:55])[C:22]([H:56])([H:57])[c:23]2[c:24]([H:58])[c:25]([H:59])[c:26]([H:60])[c:27]([C:28]([P:29]([c:30]3[c:31]([H:63])[c:32]([H:64])[c:33]([H:65])[c:34]([H:66])[c:35]3[H:67])[c:36]3[c:37]([H:68])[c:38]([H:69])[c:39]([H:70])[c:40]([H:71])[c:41]3[H:72])([H:61])[H:62])[2n:42]->12)([H:43])([H:44])[H:45]", "dummies": []}
C     -4.7863    -0.4123     1.3086
C     -3.3789    -0.2954     0.9304
N     -2.1981    -0.1952     0.6072
Mn     0.0000     0.0000     0.0000
C      2.1956     0.2002    -0.6097
O      3.3513     0.3126    -0.9355
C     -0.4950    -0.7575    -2.1027
O     -0.7571    -1.1558    -3.2106
H      0.3591    -1.7120     0.5693
P     -0.3161     2.4930    -0.6429
C     -1.9388     3.0156    -1.1724
C     -2.2882     4.3751    -1.1425
C     -3.5540     4.7833    -1.5733
C     -4.4723     3.8396    -2.0433
C     -4.1214     2.4872    -2.0918
C     -2.8544     2.0765    -1.6656
C      0.8419     3.1406    -1.8395
C      0.4501     3.3257    -3.1761
C      1.3661     3.8044    -4.1167
C      2.6797     4.0880    -3.7345
C      3.0829     3.8856    -2.4115
C      2.1703     3.4081    -1.4662
C     -0.0046     3.3626     0.8940
C      0.6320     2.4573     1.9631
C      1.2149     3.0874     3.0725
C      1.5010     2.3557     4.2164
C      1.1321     1.0195     4.2832
C      0.5753     0.3921     3.1584
C     -0.1026    -0.9390     3.3303
P      0.9974    -2.2343     4.1298
C     -0.2628    -3.5705     4.3321
C     -1.0149    -4.0366     3.2402
C     -1.9626    -5.0478     3.4221
C     -2.1624    -5.6000     4.6901
C     -1.4143    -5.1414     5.7783
C     -0.4663    -4.1287     5.5999
C      2.0553    -2.8632     2.7466
C      2.1985    -4.2441     2.5201
C      3.0690    -4.7123     1.5318
C      3.8322    -3.8111     0.7878
C      3.7332    -2.4415     1.0399
C      2.8531    -1.9681     2.0186
N      0.4360     1.0925     1.9897
H     -4.9426    -1.3601     1.8640
H     -5.4117    -0.4137     0.3936
H     -5.0705     0.4477     1.9480
H     -1.5831     5.1183    -0.7936
H     -3.8231     5.8316    -1.5441
H     -5.4521     4.1579    -2.3744
H     -4.8287     1.7573    -2.4649
H     -2.5900     1.0312    -1.7316
H     -0.5570     3.0971    -3.4975
H      1.0578     3.9530    -5.1439
H      3.3866     4.4577    -4.4662
H      4.1045     4.0924    -2.1196
H      2.5058     3.2383    -0.4512
H      0.6612     4.2294     0.6972
H     -0.9692     3.7446     1.2906
H      1.3872     4.1573     3.0706
H      1.9236     2.8468     5.0833
H      1.2373     0.4891     5.2219
H     -0.5388    -1.3056     2.3934
H     -0.9684    -0.7812     4.0092
H     -0.8589    -3.6303     2.2492
H     -2.5387    -5.4066     2.5787
H     -2.8962    -6.3839     4.8284
H     -1.5683    -5.5707     6.7599
H      0.1081    -3.7782     6.4489
H      1.6556    -4.9650     3.1151
H      3.1651    -5.7760     1.3559
H      4.5133    -4.1739     0.0286
H      4.3517    -1.7493     0.4857
H      2.8105    -0.9062     2.2183
73
{"conf": 28, "E": 1590.81, "rms": -1.0, "geom": "OH", "total_charge": 0, "CA_charge": 1, "smiles": "C[C:1]#[5N:2]->[Mn+:3]1(<-[3C-:4]#[O+:5])(<-[4C-:6]#[O+:7])(<-[6H-:8])<-[1P:9]([c:10]2[cH:11][cH:12][cH:13][cH:14][cH:15]2)([c:16]2[cH:17][cH:18][cH:19][cH:20][cH:21]2)[CH2:22][c:23]2[cH:24][cH:25][cH:26][c:27]([CH2:28][P:29]([c:30]3[cH:31][cH:32][cH:33][cH:34][cH:35]3)[c:36]3[cH:37][cH:38][cH:39][cH:40][cH:41]3)[2n:42]->12", "smiles3D": "C([C:1]#[5N:2]->[Mn+:3]1(<-[3C-:4]#[O+:5])(<-[4C-:6]#[O+:7])(<-[6H-:8])<-[1P:9]([c:10]2[c:11]([H:46])[c:12]([H:47])[c:13]([H:48])[c:14]([H:49])[c:15]2[H:50])([c:16]2[c:17]([H:51])[c:18]([H:52])[c:19]([H:53])[c:20]([H:54])[c:21]2[H:55])[C:22]([H:56])([H:57])[c:23]2[c:24]([H:58])[c:25]([H:59])[c:26]([H:60])[c:27]([C:28]([P:29]([c:30]3[c:31]([H:63])[c:32]([H:64])[c:33]([H:65])[c:34]([H:66])[c:35]3[H:67])[c:36]3[c:37]([H:68])[c:38]([H:69])[c:39]([H:70])[c:40]([H:71])[c:41]3[H:72])([H:61])[H:62])[2n:42]->12)([H:43])([H:44])[H:45]", "smiles3Dx": "C([C:1]#[5N:2]->[Mn+:3]1(<-[3C-:4]#[O+:5])(<-[4C-:6]#[O+:7])(<-[6H-:8])<-[1P:9]([c:10]2[c:11]([H:46])[c:12]([H:47])[c:13]([H:48])[c:14]([H:49])[c:15]2[H:50])([c:16]2[c:17]([H:51])[c:18]([H:52])[c:19]([H:53])[c:20]([H:54])[c:21]2[H:55])[C:22]([H:56])([H:57])[c:23]2[c:24]([H:58])[c:25]([H:59])[c:26]([H:60])[c:27]([C:28]([P:29]([c:30]3[c:31]([H:63])[c:32]([H:64])[c:33]([H:65])[c:34]([H:66])[c:35]3[H:67])[c:36]3[c:37]([H:68])[c:38]([H:69])[c:39]([H:70])[c:40]([H:71])[c:41]3[H:72])([H:61])[H:62])[2n:42]->12)([H:43])([H:44])[H:45]", "dummies": []}
C     -2.5850    -2.1442     3.2715
C     -1.9248    -1.0114     2.6883
N     -1.2531    -0.3590     1.9092
Mn     0.0000     0.0000     0.0000
C      0.4850    -0.4901    -2.1465
O      0.7362    -0.6685    -3.3040
C     -1.5756     1.0364    -1.3429
O     -2.2903     1.4131    -2.2196
H     -0.0803    -1.8186    -0.2114
P      2.0498     0.4227     0.9598
C      3.6167    -0.2044    -0.2886
C      3.5645    -0.3293    -1.7279
C      4.6598    -0.7341    -2.5203
C      5.9513    -0.6861    -1.9807
C      6.1269    -0.5675    -0.5838
C      4.9968    -0.3978     0.2133
C      1.0857     1.6551     2.4342
C      1.5722     1.7533     3.7683
C      1.0638     2.6162     4.7480
C      0.0368     3.4385     4.4716
C     -0.5135     3.4419     3.1650
C     -0.0023     2.6046     2.1079
C      3.0435    -0.0829     2.1687
C      3.1815     1.3363     1.4136
C      3.9565     2.3828     1.8813
C      3.5207     3.6684     1.6565
C      2.5952     3.9402     0.6071
C      2.1638     2.9142    -0.1913
C      2.2310     3.0716    -1.6531
P      3.9186     3.4368    -2.5097
C      4.2699     2.6185    -4.1258
C      5.4322     1.9191    -4.2304
C      5.7452     1.2037    -5.3719
C      4.7825     1.1848    -6.4156
C      3.6958     2.0096    -6.3894
C      3.3261     2.6812    -5.2092
C      5.3837     4.4075    -1.8652
C      5.7202     4.3261    -0.5008
C      6.7954     5.0668    -0.0467
C      7.6469     5.6992    -0.9393
C      7.4535     5.5609    -2.2978
C      6.2695     5.0304    -2.7830
N      2.1363     1.6018     0.3756
H     -3.6717    -2.2575     3.0387
H     -2.3739    -2.3448     4.3268
H     -2.1099    -3.0197     2.8070
H      2.7016     0.0093    -2.2622
H      4.5648    -0.8490    -3.5959
H      6.8263    -0.6906    -2.5850
H      7.0755    -0.4384    -0.1867
H      5.3140    -0.3392     1.2385
H      2.6180     1.4864     3.9701
H      1.4878     2.6972     5.6687
H     -0.3482     4.0349     5.2749
H     -1.3793     4.1011     3.0539
H     -0.3657     2.7725     1.1586
H      3.3923    -1.0446     1.7820
H      2.3003    -0.2971     2.9777
H      4.8087     2.1080     2.5683
H      3.9784     4.4657     2.2980
H      2.5525     4.9905     0.3347
H      1.9703     2.0106    -2.0025
H      1.4650     3.8194    -1.9821
H      6.1722     2.0127    -3.4412
H      6.6181     0.6093    -5.3853
H      5.0104     0.5050    -7.2688
H      3.0755     2.1160    -7.2890
H      2.4145     3.2242    -5.1930
H      5.2978     3.5850     0.1141
H      7.0450     5.0659     0.9934
H      8.6348     6.1080    -0.5619
H      8.2484     5.8142    -2.9841
H      6.0913     4.9744    -3.8427
73
{"conf": 29, "E": 246.93, "rms": -1.0, "geom": "OH", "total_charge": 0, "CA_charge": 1, "smiles": "C[C:1]#[5N:2]->[Mn+:3]1(<-[3C-:4]#[O+:5])(<-[4C-:6]#[O+:7])(<-[6H-:8])<-[1P:9]([c:10]2[cH:11][cH:12][cH:13][cH:14][cH:15]2)([c:16]2[cH:17][cH:18][cH:19][cH:20][cH:21]2)[CH2:22][c:23]2[cH:24][cH:25][cH:26][c:27]([CH2:28][P:29]([c:30]3[cH:31][cH:32][cH:33][cH:34][cH:35]3)[c:36]3[cH:37][cH:38][cH:39][cH:40][cH:41]3)[2n:42]->12", "smiles3D": "C([C:1]#[5N:2]->[Mn+:3]1(<-[3C-:4]#[O+:5])(<-[4C-:6]#[O+:7])(<-[6H-:8])<-[1P:9]([c:10]2[c:11]([H:46])[c:12]([H:47])[c:13]([H:48])[c:14]([H:49])[c:15]2[H:50])([c:16]2[c:17]([H:51])[c:18]([H:52])[c:19]([H:53])[c:20]([H:54])[c:21]2[H:55])[C:22]([H:56])([H:57])[c:23]2[c:24]([H:58])[c:25]([H:59])[c:26]([H:60])[c:27]([C:28]([P:29]([c:30]3[c:31]([H:63])[c:32]([H:64])[c:33]([H:65])[c:34]([H:66])[c:35]3[H:67])[c:36]3[c:37]([H:68])[c:38]([H:69])[c:39]([H:70])[c:40]([H:71])[c:41]3[H:72])([H:61])[H:62])[2n:42]->12)([H:43])([H:44])[H:45]", "smiles3Dx": "C([C:1]#[5N:2]->[Mn+:3]1(<-[3C-:4]#[O+:5])(<-[4C-:6]#[O+:7])(<-[6H-:8])<-[1P:9]([c:10]2[c:11]([H:46])[c:12]([H:47])[c:13]([H:48])[c:14]([H:49])[c:15]2[H:50])([c:16]2[c:17]([H:51])[c:18]([H:52])[c:19]([H:53])[c:20]([H:54])[c:21]2[H:55])[C:22]([H:56])([H:57])[c:23]2[c:24]([H:58])[c:25]([H:59])[c:26]([H:60])[c:27]([C:28]([P:29]([c:30]3[c:31]([H:63])[c:32]([H:64])[c:33]([H:65])[c:34]([H:66])[c:35]3[H:67])[c:36]3[c:37]([H:68])[c:38]([H:69])[c:39]([H:70])[c:40]([H:71])[c:41]3[H:72])([H:61])[H:62])[2n:42]->12)([H:43])([H:44])[H:45]", "dummies": []}
C      3.4163     0.3990    -3.2703
C      2.7093     0.1304    -1.9919
N      1.8721     0.1006    -1.0977
Mn     0.0000     0.0000     0.0000
C     -2.0069    -0.0169     1.0128
O     -3.0318     0.0427     1.5850
C      0.9401     0.5842     2.0016
O      1.3464     1.0126     3.0696
H      0.2338    -1.7798     0.5019
P     -0.3489     2.4740    -0.6005
C     -1.0580     3.3460     0.7361
C     -2.4405     3.3041     1.0096
C     -2.8947     3.7137     2.2249
C     -2.0428     4.2244     3.2432
C     -0.6536     4.2680     2.9585
C     -0.1467     3.9217     1.7071
C      1.0512     3.2972    -1.2465
C      1.0066     4.0732    -2.4352
C      2.0709     4.8843    -2.8168
C      3.2623     4.8911    -2.0606
C      3.3694     4.0602    -0.9455
C      2.3336     3.2474    -0.5613
C     -1.5290     2.1587    -1.9714
C     -1.0292     0.9622    -2.7222
C     -0.6103     1.0904    -4.0868
C     -0.3013    -0.0481    -4.7818
C     -0.4201    -1.2480    -4.1925
C     -0.7859    -1.3507    -2.8495
C     -1.1619    -2.6875    -2.2433
P     -3.0077    -2.9752    -2.2182
C     -4.0786    -2.1031    -3.4332
C     -4.0876    -0.7100    -3.6070
C     -5.1603    -0.0992    -4.2247
C     -6.2296    -0.8478    -4.7259
C     -6.1854    -2.2400    -4.6130
C     -5.1091    -2.8653    -4.0087
C     -3.6866    -2.6857    -0.5311
C     -4.8737    -1.9566    -0.3108
C     -5.3661    -1.7716     0.9742
C     -4.6594    -2.2689     2.0832
C     -3.5230    -3.0418     1.8596
C     -3.0453    -3.2547     0.5819
N     -0.9017    -0.2341    -2.1035
H      3.0334     1.3303    -3.7570
H      4.4884     0.5867    -3.0988
H      3.3593    -0.4110    -3.9237
H     -3.0957     2.8290     0.3278
H     -3.9288     3.6615     2.4604
H     -2.3751     4.4737     4.1711
H      0.0297     4.6034     3.6879
H      0.8977     3.9318     1.5110
H      0.1322     4.1205    -3.0391
H      2.0001     5.5103    -3.6839
H      4.0708     5.5591    -2.3310
H      4.3001     4.0105    -0.4003
H      2.4078     2.5994     0.2819
H     -2.5088     1.9494    -1.5350
H     -1.5614     3.0524    -2.5886
H     -0.6162     2.0475    -4.5367
H      0.0505     0.0577    -5.7504
H     -0.2759    -2.1282    -4.7639
H     -0.6672    -3.5045    -2.8083
H     -0.7835    -2.7577    -1.1833
H     -3.3167    -0.1115    -3.1943
H     -5.1945     0.9664    -4.3487
H     -7.1017    -0.3792    -5.1313
H     -7.0194    -2.8426    -4.9561
H     -5.1176    -3.9548    -3.8456
H     -5.4256    -1.5368    -1.1498
H     -6.2592    -1.1729     1.1496
H     -4.9871    -2.0491     3.0811
H     -2.9658    -3.4055     2.7171
H     -2.1773    -3.8787     0.4278
73
{"conf": 30, "E": 129.77, "rms": -1.0, "geom": "OH", "total_charge": 0, "CA_charge": 1, "smiles": "C[C:1]#[5N:2]->[Mn+:3]1(<-[3C-:4]#[O+:5])(<-[4C-:6]#[O+:7])(<-[6H-:8])<-[1P:9]([c:10]2[cH:11][cH:12][cH:13][cH:14][cH:15]2)([c:16]2[cH:17][cH:18][cH:19][cH:20][cH:21]2)[CH2:22][c:23]2[cH:24][cH:25][cH:26][c:27]([CH2:28][P:29]([c:30]3[cH:31][cH:32][cH:33][cH:34][cH:35]3)[c:36]3[cH:37][cH:38][cH:39][cH:40][cH:41]3)[2n:42]->12", "smiles3D": "C([C:1]#[5N:2]->[Mn+:3]1(<-[3C-:4]#[O+:5])(<-[4C-:6]#[O+:7])(<-[6H-:8])<-[1P:9]([c:10]2[c:11]([H:46])[c:12]([H:47])[c:13]([H:48])[c:14]([H:49])[c:15]2[H:50])([c:16]2[c:17]([H:51])[c:18]([H:52])[c:19]([H:53])[c:20]([H:54])[c:21]2[H:55])[C:22]([H:56])([H:57])[c:23]2[c:24]([H:58])[c:25]([H:59])[c:26]([H:60])[c:27]([C:28]([P:29]([c:30]3[c:31]([H:63])[c:32]([H:64])[c:33]([H:65])[c:34]([H:66])[c:35]3[H:67])[c:36]3[c:37]([H:68])[c:38]([H:69])[c:39]([H:70])[c:40]([H:71])[c:41]3[H:72])([H:61])[H:62])[2n:42]->12)([H:43])([H:44])[H:45]", "smiles3Dx": "C([C:1]#[5N:2]->[Mn+:3]1(<-[3C-:4]#[O+:5])(<-[4C-:6]#[O+:7])(<-[6H-:8])<-[1P:9]([c:10]2[c:11]([H:46])[c:12]([H:47])[c:13]([H:48])[c:14]([H:49])[c:15]2[H:50])([c:16]2[c:17]([H:51])[c:18]([H:52])[c:19]([H:53])[c:20]([H:54])[c:21]2[H:55])[C:22]([H:56])([H:57])[c:23]2[c:24]([H:58])[c:25]([H:59])[c:26]([H:60])[c:27]([C:28]([P:29]([c:30]3[c:31]([H:63])[c:32]([H:64])[c:33]([H:65])[c:34]([H:66])[c:35]3[H:67])[c:36]3[c:37]([H:68])[c:38]([H:69])[c:39]([H:70])[c:40]([H:71])[c:41]3[H:72])([H:61])[H:62])[2n:42]->12)([H:43])([H:44])[H:45]", "dummies": []}
C      2.6424     1.9487    -3.7392
C      1.8743     1.3671    -2.6396
N      1.2219     0.8864    -1.7173
Mn     0.0000     0.0000     0.0000
C     -1.2180    -0.9044     1.7150
O     -1.8581    -1.3797     2.6203
C      0.5683     1.7985     1.2980
O      0.8670     2.7471     1.9803
H      1.4820    -0.9011     0.5947
P     -2.1383     1.1302    -0.9331
C     -3.3010     1.8761     0.1991
C     -2.9602     2.0667     1.5446
C     -3.8797     2.6392     2.4289
C     -5.1455     3.0188     1.9744
C     -5.4928     2.8294     0.6338
C     -4.5737     2.2603    -0.2536
C     -1.8817     2.2867    -2.2703
C     -2.0205     3.6671    -2.0512
C     -1.7636     4.5715    -3.0854
C     -1.3480     4.1065    -4.3361
C     -1.1907     2.7359    -4.5543
C     -1.4544     1.8270    -3.5258
C     -3.0113    -0.2641    -1.6336
C     -2.0593    -1.3955    -2.0515
C     -2.5346    -2.3096    -3.0025
C     -1.7784    -3.4161    -3.3508
C     -0.5493    -3.6192    -2.7462
C     -0.0761    -2.7028    -1.7944
C      1.2409    -2.9688    -1.1311
P      0.9541    -3.5766     0.6178
C      2.6101    -4.1299     1.2149
C      3.4813    -4.8856     0.4131
C      4.7107    -5.3175     0.9230
C      5.0779    -4.9971     2.2334
C      4.2151    -4.2446     3.0346
C      2.9855    -3.8135     2.5276
C      0.0223    -5.1593     0.4422
C     -1.0465    -5.4044     1.3143
C     -1.7714    -6.5965     1.2244
C     -1.4286    -7.5520     0.2645
C     -0.3648    -7.3134    -0.6112
C      0.3610    -6.1214    -0.5229
N     -0.8332    -1.6123    -1.4504
H      3.7147     1.9958    -3.4573
H      2.5213     1.3225    -4.6475
H      2.2685     2.9728    -3.9453
H     -1.9923     1.7729     1.9171
H     -3.6104     2.7847     3.4674
H     -5.8610     3.4516     2.6627
H     -6.4759     3.1200     0.2836
H     -4.8549     2.1170    -1.2892
H     -2.3179     4.0506    -1.0844
H     -1.8782     5.6346    -2.9150
H     -1.1367     4.8095    -5.1306
H     -0.8534     2.3781    -5.5186
H     -1.3029     0.7712    -3.7064
H     -3.5876     0.0800    -2.5175
H     -3.7232    -0.6591    -0.8778
H     -3.5083    -2.1725    -3.4586
H     -2.1542    -4.1248    -4.0786
H      0.0321    -4.4919    -3.0184
H      1.8120    -3.7287    -1.7002
H      1.8659    -2.0553    -1.1524
H      3.2230    -5.1456    -0.6013
H      5.3757    -5.9051     0.3015
H      6.0283    -5.3321     2.6300
H      4.4980    -3.9971     4.0501
H      2.3234    -3.2331     3.1591
H     -1.3162    -4.6711     2.0650
H     -2.5981    -6.7796     1.8991
H     -1.9893    -8.4745     0.1952
H     -0.0998    -8.0532    -1.3556
H      1.1732    -5.9550    -1.2135
73
{"conf": 31, "E": 235.46, "rms": -1.0, "geom": "OH", "total_charge": 0, "CA_charge": 1, "smiles": "C[C:1]#[5N:2]->[Mn+:3]1(<-[3C-:4]#[O+:5])(<-[4C-:6]#[O+:7])(<-[6H-:8])<-[1P:9]([c:10]2[cH:11][cH:12][cH:13][cH:14][cH:15]2)([c:16]2[cH:17][cH:18][cH:19][cH:20][cH:21]2)[CH2:22][c:23]2[cH:24][cH:25][cH:26][c:27]([CH2:28][P:29]([c:30]3[cH:31][cH:32][cH:33][cH:34][cH:35]3)[c:36]3[cH:37][cH:38][cH:39][cH:40][cH:41]3)[2n:42]->12", "smiles3D": "C([C:1]#[5N:2]->[Mn+:3]1(<-[3C-:4]#[O+:5])(<-[4C-:6]#[O+:7])(<-[6H-:8])<-[1P:9]([c:10]2[c:11]([H:46])[c:12]([H:47])[c:13]([H:48])[c:14]([H:49])[c:15]2[H:50])([c:16]2[c:17]([H:51])[c:18]([H:52])[c:19]([H:53])[c:20]([H:54])[c:21]2[H:55])[C:22]([H:56])([H:57])[c:23]2[c:24]([H:58])[c:25]([H:59])[c:26]([H:60])[c:27]([C:28]([P:29]([c:30]3[c:31]([H:63])[c:32]([H:64])[c:33]([H:65])[c:34]([H:66])[c:35]3[H:67])[c:36]3[c:37]([H:68])[c:38]([H:69])[c:39]([H:70])[c:40]([H:71])[c:41]3[H:72])([H:61])[H:62])[2n:42]->12)([H:43])([H:44])[H:45]", "smiles3Dx": "C([C:1]#[5N:2]->[Mn+:3]1(<-[3C-:4]#[O+:5])(<-[4C-:6]#[O+:7])(<-[6H-:8])<-[1P:9]([c:10]2[c:11]([H:46])[c:12]([H:47])[c:13]([H:48])[c:14]([H:49])[c:15]2[H:50])([c:16]2[c:17]([H:51])[c:18]([H:52])[c:19]([H:53])[c:20]([H:54])[c:21]2[H:55])[C:22]([H:56])([H:57])[c:23]2[c:24]([H:58])[c:25]([H:59])[c:26]([H:60])[c:27]([C:28]([P:29]([c:30]3[c:31]([H:63])[c:32]([H:64])[c:33]([H:65])[c:34]([H:66])[c:35]3[H:67])[c:36]3[c:37]([H:68])[c:38]([H:69])[c:39]([H:70])[c:40]([H:71])[c:41]3[H:72])([H:61])[H:62])[2n:42]->12)([H:43])([H:44])[H:45]", "dummies": []}
C     -2.0593     3.4818     2.3701
C     -1.8716     2.4855     1.3594
N     -1.4463     1.5130     0.6951
Mn     0.0000     0.0000     0.0000
C      1.5219    -1.5463    -0.5942
O      2.4304    -2.2251    -0.9044
C     -1.1392    -0.4932    -1.8582
O     -1.7620    -0.7325    -2.8503
H     -0.8922    -1.2919     0.9447
P      1.3450     1.7754    -1.2076
C      3.0696     1.3067    -1.3102
C      3.4300     0.3424    -2.3090
C      4.7521    -0.1062    -2.3468
C      5.6069     0.1025    -1.2573
C      5.1519     0.8394    -0.1470
C      3.9205     1.4886    -0.2255
C      0.6020     2.3052    -2.7233
C     -0.7184     2.7548    -2.7410
C     -1.3580     3.1833    -3.8911
C     -0.6850     3.0229    -5.1278
C      0.6194     2.5476    -5.1568
C      1.2885     2.1933    -3.9956
C      1.1986     3.1122     0.0161
C      1.2646     2.5260     1.4287
C      1.4189     3.3693     2.5038
C      1.7915     2.8113     3.7288
C      1.9870     1.4658     3.8415
C      1.8010     0.6487     2.7106
C      2.3236    -0.7534     2.7012
P      0.8773    -1.9342     2.8552
C      0.4304    -1.8748     4.6218
C     -0.8616    -2.2677     4.9796
C     -1.1373    -2.5861     6.3067
C     -0.1645    -2.4275     7.2839
C      1.1145    -1.9696     6.9384
C      1.4231    -1.7438     5.5947
C      1.6472    -3.6038     2.7564
C      1.1812    -4.6236     3.6090
C      1.6749    -5.9203     3.4595
C      2.4774    -6.2521     2.3795
C      2.9210    -5.2392     1.5034
C      2.5784    -3.9076     1.7741
N      1.2790     1.1584     1.5684
H     -3.0778     3.7715     2.5533
H     -1.5157     4.3624     2.1226
H     -1.6540     3.1525     3.3197
H      2.7504    -0.0150    -3.0301
H      5.0598    -0.7758    -3.1341
H      6.6019    -0.3524    -1.2232
H      5.7689     0.9521     0.7176
H      3.6173     2.0992     0.6152
H     -1.2892     2.7505    -1.8154
H     -2.3830     3.4674    -3.8993
H     -1.1356     3.3926    -6.0255
H      1.1331     2.4158    -6.0916
H      2.2292     1.7891    -4.0328
H      0.2478     3.6168    -0.1315
H      2.0489     3.7979    -0.1383
H      1.4115     4.4509     2.3795
H      1.8240     3.4591     4.5700
H      2.4296     1.1005     4.7414
H      2.8357    -0.8766     1.7057
H      3.1081    -0.8980     3.4505
H     -1.5767    -2.4442     4.2113
H     -2.0912    -3.0107     6.5553
H     -0.4038    -2.6522     8.3266
H      1.8679    -1.8437     7.7141
H      2.4673    -1.5338     5.3709
H      0.4547    -4.4334     4.3651
H      1.3878    -6.6797     4.1825
H      2.7856    -7.2906     2.2105
H      3.5112    -5.4868     0.6409
H      3.0485    -3.1275     1.1906
73
{"conf": 32, "E": 298.19, "rms": -1.0, "geom": "OH", "total_charge": 0, "CA_charge": 1, "smiles": "C[C:1]#[5N:2]->[Mn+:3]1(<-[3C-:4]#[O+:5])(<-[4C-:6]#[O+:7])(<-[6H-:8])<-[1P:9]([c:10]2[cH:11][cH:12][cH:13][cH:14][cH:15]2)([c:16]2[cH:17][cH:18][cH:19][cH:20][cH:21]2)[CH2:22][c:23]2[cH:24][cH:25][cH:26][c:27]([CH2:28][P:29]([c:30]3[cH:31][cH:32][cH:33][cH:34][cH:35]3)[c:36]3[cH:37][cH:38][cH:39][cH:40][cH:41]3)[2n:42]->12", "smiles3D": "C([C:1]#[5N:2]->[Mn+:3]1(<-[3C-:4]#[O+:5])(<-[4C-:6]#[O+:7])(<-[6H-:8])<-[1P:9]([c:10]2[c:11]([H:46])[c:12]([H:47])[c:13]([H:48])[c:14]([H:49])[c:15]2[H:50])([c:16]2[c:17]([H:51])[c:18]([H:52])[c:19]([H:53])[c:20]([H:54])[c:21]2[H:55])[C:22]([H:56])([H:57])[c:23]2[c:24]([H:58])[c:25]([H:59])[c:26]([H:60])[c:27]([C:28]([P:29]([c:30]3[c:31]([H:63])[c:32]([H:64])[c:33]([H:65])[c:34]([H:66])[c:35]3[H:67])[c:36]3[c:37]([H:68])[c:38]([H:69])[c:39]([H:70])[c:40]([H:71])[c:41]3[H:72])([H:61])[H:62])[2n:42]->12)([H:43])([H:44])[H:45]", "smiles3Dx": "C([C:1]#[5N:2]->[Mn+:3]1(<-[3C-:4]#[O+:5])(<-[4C-:6]#[O+:7])(<-[6H-:8])<-[1P:9]([c:10]2[c:11]([H:46])[c:12]([H:47])[c:13]([H:48])[c:14]([H:49])[c:15]2[H:50])([c:16]2[c:17]([H:51])[c:18]([H:52])[c:19]([H:53])[c:20]([H:54])[c:21]2[H:55])[C:22]([H:56])([H:57])[c:23]2[c:24]([H:58])[c:25]([H:59])[c:26]([H:60])[c:27]([C:28]([P:29]([c:30]3[c:31]([H:63])[c:32]([H:64])[c:33]([H:65])[c:34]([H:66])[c:35]3[H:67])[c:36]3[c:37]([H:68])[c:38]([H:69])[c:39]([H:70])[c:40]([H:71])[c:41]3[H:72])([H:61])[H:62])[2n:42]->12)([H:43])([H:44])[H:45]", "dummies": []}
C     -3.6084     1.3321    -2.4704
C     -2.2118     0.8493    -2.2285
N     -1.1912     0.5052    -1.6503
Mn     0.0000     0.0000     0.0000
C      0.7072    -0.7020     1.9691
O      1.1420    -0.9063     3.0984
C     -0.0433    -2.0669    -0.5899
O      0.0901    -3.1809    -1.0412
H     -1.6083    -0.2756     0.8636
P      2.2544     0.6266    -0.7817
C      3.2688    -0.8658    -1.1466
C      3.5300    -1.7591    -0.0702
C      4.1525    -2.9570    -0.3702
C      4.5089    -3.2576    -1.6539
C      4.1516    -2.4408    -2.7108
C      3.4586    -1.2670    -2.4790
C      2.2150     1.7050    -2.2135
C      2.6497     3.0350    -2.0982
C      2.7751     3.8009    -3.2368
C      2.2405     3.3579    -4.4436
C      1.6006     2.1135    -4.5123
C      1.4982     1.3206    -3.3821
C      2.7519     1.5013     0.6947
C      1.5761     2.3620     1.1562
C      1.6489     3.2495     2.2002
C      0.5721     4.1200     2.3777
C     -0.4517     4.1587     1.4366
C     -0.4794     3.2371     0.4411
C     -0.8671     3.6580    -1.0118
P     -0.3755     5.4274    -1.3775
C     -0.2991     5.5764    -3.2371
C     -1.1423     4.8400    -4.0768
C     -0.9170     4.8056    -5.4584
C      0.0678     5.6205    -6.0072
C      0.8247     6.4428    -5.1836
C      0.6210     6.4692    -3.8014
C     -1.8797     6.4289    -1.0634
C     -3.0411     5.9055    -0.4733
C     -4.2075     6.6691    -0.4568
C     -4.1969     8.0255    -0.8114
C     -3.0141     8.5857    -1.3084
C     -1.8412     7.8178    -1.3074
N      0.3680     2.1444     0.5699
H     -3.9369     1.9054    -1.6872
H     -4.2250     0.4886    -2.5394
H     -3.9004     1.8188    -3.3940
H      3.1588    -1.5296     0.9186
H      4.2920    -3.6538     0.4300
H      5.0518    -4.1861    -1.8770
H      4.4100    -2.6836    -3.7018
H      3.0729    -0.6821    -3.2788
H      3.0289     3.4241    -1.1808
H      3.2431     4.7677    -3.2028
H      2.4045     3.9342    -5.3787
H      1.0525     1.8359    -5.4054
H      0.9604     0.3897    -3.4097
H      3.5687     2.1498     0.4351
H      3.0522     0.7775     1.4720
H      2.4751     3.2889     2.8452
H      0.5384     4.7116     3.2269
H     -1.0818     4.9571     1.4491
H     -0.2635     3.0095    -1.8076
H     -1.9641     3.5110    -1.1944
H     -1.9312     4.2052    -3.6612
H     -1.5001     4.1593    -6.1006
H      0.2768     5.5565    -7.0798
H      1.5483     7.0907    -5.6285
H      1.2191     7.0985    -3.1765
H     -3.0964     4.9097    -0.1244
H     -5.1175     6.2909     0.0278
H     -5.1162     8.6089    -0.8533
H     -2.9971     9.6167    -1.6285
H     -0.9260     8.2609    -1.7013
73
{"conf": 33, "E": 130.59, "rms": -1.0, "geom": "OH", "total_charge": 0, "CA_charge": 1, "smiles": "C[C:1]#[5N:2]->[Mn+:3]1(<-[3C-:4]#[O+:5])(<-[4C-:6]#[O+:7])(<-[6H-:8])<-[1P:9]([c:10]2[cH:11][cH:12][cH:13][cH:14][cH:15]2)([c:16]2[cH:17][cH:18][cH:19][cH:20][cH:21]2)[CH2:22][c:23]2[cH:24][cH:25][cH:26][c:27]([CH2:28][P:29]([c:30]3[cH:31][cH:32][cH:33][cH:34][cH:35]3)[c:36]3[cH:37][cH:38][cH:39][cH:40][cH:41]3)[2n:42]->12", "smiles3D": "C([C:1]#[5N:2]->[Mn+:3]1(<-[3C-:4]#[O+:5])(<-[4C-:6]#[O+:7])(<-[6H-:8])<-[1P:9]([c:10]2[c:11]([H:46])[c:12]([H:47])[c:13]([H:48])[c:14]([H:49])[c:15]2[H:50])([c:16]2[c:17]([H:51])[c:18]([H:52])[c:19]([H:53])[c:20]([H:54])[c:21]2[H:55])[C:22]([H:56])([H:57])[c:23]2[c:24]([H:58])[c:25]([H:59])[c:26]([H:60])[c:27]([C:28]([P:29]([c:30]3[c:31]([H:63])[c:32]([H:64])[c:33]([H:65])[c:34]([H:66])[c:35]3[H:67])[c:36]3[c:37]([H:68])[c:38]([H:69])[c:39]([H:70])[c:40]([H:71])[c:41]3[H:72])([H:61])[H:62])[2n:42]->12)([H:43])([H:44])[H:45]", "smiles3Dx": "C([C:1]#[5N:2]->[Mn+:3]1(<-[3C-:4]#[O+:5])(<-[4C-:6]#[O+:7])(<-[6H-:8])<-[1P:9]([c:10]2[c:11]([H:46])[c:12]([H:47])[c:13]([H:48])[c:14]([H:49])[c:15]2[H:50])([c:16]2[c:17]([H:51])[c:18]([H:52])[c:19]([H:53])[c:20]([H:54])[c:21]2[H:55])[C:22]([H:56])([H:57])[c:23]2[c:24]([H:58])[c:25]([H:59])[c:26]([H:60])[c:27]([C:28]([P:29]([c:30]3[c:31]([H:63])[c:32]([H:64])[c:33]([H:65])[c:34]([H:66])[c:35]3[H:67])[c:36]3[c:37]([H:68])[c:38]([H:69])[c:39]([H:70])[c:40]([H:71])[c:41]3[H:72])([H:61])[H:62])[2n:42]->12)([H:43])([H:44])[H:45]", "dummies": []}
C     -2.8963     4.0428     0.2542
C     -2.0282     2.8683     0.1858
N     -1.3117     1.8734     0.1185
Mn     0.0000     0.0000     0.0000
C      1.2677    -1.9057    -0.0714
O      1.9314    -2.9123    -0.1117
C      0.0679    -0.0605     2.2869
O      0.1081    -0.0895     3.4916
H      1.5534     0.9869    -0.0382
P     -2.1244    -1.4658    -0.2647
C     -2.4031    -2.8401     0.8473
C     -2.8852    -4.0692     0.3611
C     -3.1284    -5.1268     1.2438
C     -2.9140    -4.9591     2.6157
C     -2.4593    -3.7328     3.1061
C     -2.2134    -2.6739     2.2278
C     -3.6621    -0.5627    -0.3922
C     -3.9394     0.1999    -1.5409
C     -5.0964     0.9817    -1.6064
C     -5.9753     1.0227    -0.5220
C     -5.6972     0.2857     0.6322
C     -4.5428    -0.5023     0.7017
C     -1.8193    -2.1769    -1.8830
C     -1.0239    -1.2225    -2.7845
C     -1.0274    -1.4691    -4.1654
C     -0.3733    -0.6001    -5.0279
C      0.2191     0.5490    -4.5216
C      0.1922     0.7966    -3.1404
C      0.5858     2.1546    -2.6347
P     -0.7862     3.3967    -2.9631
C     -0.1291     4.9985    -2.2991
C      0.7646     5.0348    -1.2140
C      1.2405     6.2580    -0.7329
C      0.8161     7.4537    -1.3184
C     -0.1010     7.4280    -2.3732
C     -0.5843     6.2077    -2.8506
C     -0.5641     3.6865    -4.7720
C     -1.6264     3.4166    -5.6445
C     -1.4725     3.6120    -7.0206
C     -0.2556     4.0728    -7.5311
C      0.8075     4.3445    -6.6651
C      0.6552     4.1566    -5.2877
N     -0.3142    -0.1487    -2.2890
H     -3.2626     4.2910    -0.7631
H     -2.3270     4.9034     0.6683
H     -3.7572     3.8216     0.9175
H     -3.0914    -4.2177    -0.6893
H     -3.4981    -6.0708     0.8671
H     -3.1114    -5.7750     3.2995
H     -2.3133    -3.5983     4.1705
H     -1.9110    -1.7216     2.6308
H     -3.2609     0.2116    -2.3812
H     -5.3032     1.5675    -2.4926
H     -6.8637     1.6376    -0.5701
H     -6.3676     0.3410     1.4820
H     -4.3378    -1.0424     1.6156
H     -2.7920    -2.4145    -2.3644
H     -1.2385    -3.1148    -1.7640
H     -1.5415    -2.3331    -4.5698
H     -0.3691    -0.7901    -6.0939
H      0.6686     1.2562    -5.2071
H      1.5372     2.4846    -3.1002
H      0.7302     2.1123    -1.5543
H      1.0997     4.1302    -0.7330
H      1.9374     6.2816     0.0966
H      1.1832     8.4005    -0.9439
H     -0.4432     8.3552    -2.8165
H     -1.3017     6.2015    -3.6646
H     -2.5706     3.0531    -5.2595
H     -2.2946     3.4058    -7.6925
H     -0.1373     4.2201    -8.5975
H      1.7505     4.6977    -7.0613
H      1.4857     4.3757    -4.6282
73
{"conf": 34, "E": 284.47, "rms": -1.0, "geom": "OH", "total_charge": 0, "CA_charge": 1, "smiles": "C[C:1]#[5N:2]->[Mn+:3]1(<-[3C-:4]#[O+:5])(<-[4C-:6]#[O+:7])(<-[6H-:8])<-[1P:9]([c:10]2[cH:11][cH:12][cH:13][cH:14][cH:15]2)([c:16]2[cH:17][cH:18][cH:19][cH:20][cH:21]2)[CH2:22][c:23]2[cH:24][cH:25][cH:26][c:27]([CH2:28][P:29]([c:30]3[cH:31][cH:32][cH:33][cH:34][cH:35]3)[c:36]3[cH:37][cH:38][cH:39][cH:40][cH:41]3)[2n:42]->12", "smiles3D": "C([C:1]#[5N:2]->[Mn+:3]1(<-[3C-:4]#[O+:5])(<-[4C-:6]#[O+:7])(<-[6H-:8])<-[1P:9]([c:10]2[c:11]([H:46])[c:12]([H:47])[c:13]([H:48])[c:14]([H:49])[c:15]2[H:50])([c:16]2[c:17]([H:51])[c:18]([H:52])[c:19]([H:53])[c:20]([H:54])[c:21]2[H:55])[C:22]([H:56])([H:57])[c:23]2[c:24]([H:58])[c:25]([H:59])[c:26]([H:60])[c:27]([C:28]([P:29]([c:30]3[c:31]([H:63])[c:32]([H:64])[c:33]([H:65])[c:34]([H:66])[c:35]3[H:67])[c:36]3[c:37]([H:68])[c:38]([H:69])[c:39]([H:70])[c:40]([H:71])[c:41]3[H:72])([H:61])[H:62])[2n:42]->12)([H:43])([H:44])[H:45]", "smiles3Dx": "C([C:1]#[5N:2]->[Mn+:3]1(<-[3C-:4]#[O+:5])(<-[4C-:6]#[O+:7])(<-[6H-:8])<-[1P:9]([c:10]2[c:11]([H:46])[c:12]([H:47])[c:13]([H:48])[c:14]([H:49])[c:15]2[H:50])([c:16]2[c:17]([H:51])[c:18]([H:52])[c:19]([H:53])[c:20]([H:54])[c:21]2[H:55])[C:22]([H:56])([H:57])[c:23]2[c:24]([H:58])[c:25]([H:59])[c:26]([H:60])[c:27]([C:28]([P:29]([c:30]3[c:31]([H:63])[c:32]([H:64])[c:33]([H:65])[c:34]([H:66])[c:35]3[H:67])[c:36]3[c:37]([H:68])[c:38]([H:69])[c:39]([H:70])[c:40]([H:71])[c:41]3[H:72])([H:61])[H:62])[2n:42]->12)([H:43])([H:44])[H:45]", "dummies": []}
C      4.3295     0.0715    -1.6650
C      2.9688     0.4287    -1.4204
N      1.7863     0.5652    -1.0871
Mn     0.0000     0.0000     0.0000
C     -1.6637    -0.8790     1.0955
O     -2.6450    -1.3183     1.5747
C      1.3561    -1.6381     0.6125
O      2.1869    -2.5127     0.8308
H     -0.5335    -0.9663    -1.4334
P      0.9250     1.3123     2.0253
C      2.7381     1.2882     2.2305
C      3.5516     2.1732     1.5137
C      4.8948     2.2356     1.7927
C      5.4543     1.3761     2.7868
C      4.6182     0.4366     3.4214
C      3.3054     0.2541     3.0424
C      0.0636     0.9031     3.5304
C      0.7538     0.5933     4.7450
C      0.0059    -0.1094     5.7257
C     -1.3533    -0.3298     5.6492
C     -2.0522     0.1599     4.5131
C     -1.3474     0.8186     3.5152
C      0.4086     2.9316     1.5218
C     -0.9487     2.7934     0.8017
C     -2.0360     3.4912     1.2120
C     -3.1625     3.3865     0.3856
C     -3.1645     2.6503    -0.7469
C     -2.0247     2.0070    -1.1306
C     -1.7385     1.5857    -2.5645
P     -2.1359     3.0474    -3.6397
C     -3.7128     2.6245    -4.4824
C     -4.1673     1.3004    -4.5663
C     -5.5418     1.0675    -4.5089
C     -6.4459     2.1312    -4.6026
C     -5.9691     3.4342    -4.7164
C     -4.5995     3.6805    -4.7064
C     -0.7924     3.4008    -4.8262
C     -0.1277     2.3894    -5.5302
C      0.9263     2.7239    -6.3871
C      1.2889     4.0557    -6.5789
C      0.6072     5.0728    -5.9072
C     -0.4548     4.7449    -5.0508
N     -1.0141     1.9526    -0.2523
H      4.2482    -0.8095    -2.1464
H      4.6961    -0.0417    -0.7247
H      4.9432     0.7300    -2.2736
H      3.1470     2.7775     0.7382
H      5.5381     2.8923     1.2818
H      6.4904     1.4912     3.0669
H      5.0770    -0.3084     4.0741
H      2.7510    -0.5401     3.3606
H      1.7536     0.7160     4.8463
H      0.5728    -0.5042     6.5973
H     -1.8589    -0.9130     6.3566
H     -3.0715     0.0304     4.4261
H     -1.8904     1.2598     2.6634
H      0.2548     3.5729     2.4115
H      1.1546     3.3938     0.8445
H     -2.0170     4.1391     2.0452
H     -4.0714     3.8072     0.7820
H     -4.0044     2.7273    -1.4192
H     -2.3246     0.6868    -2.7416
H     -0.6548     1.3733    -2.6769
H     -3.4892     0.4756    -4.4704
H     -5.9186     0.0588    -4.3744
H     -7.5079     1.9561    -4.4595
H     -6.6371     4.2655    -4.8081
H     -4.2165     4.6896    -4.7427
H     -0.4356     1.3463    -5.4193
H      1.4433     1.9405    -6.9301
H      2.1367     4.2994    -7.1977
H      0.9142     6.1042    -6.0094
H     -0.9644     5.5267    -4.5034
73
{"conf": 35, "E": 273.15, "rms": -1.0, "geom": "OH", "total_charge": 0, "CA_charge": 1, "smiles": "C[C:1]#[5N:2]->[Mn+:3]1(<-[3C-:4]#[O+:5])(<-[4C-:6]#[O+:7])(<-[6H-:8])<-[1P:9]([c:10]2[cH:11][cH:12][cH:13][cH:14][cH:15]2)([c:16]2[cH:17][cH:18][cH:19][cH:20][cH:21]2)[CH2:22][c:23]2[cH:24][cH:25][cH:26][c:27]([CH2:28][P:29]([c:30]3[cH:31][cH:32][cH:33][cH:34][cH:35]3)[c:36]3[cH:37][cH:38][cH:39][cH:40][cH:41]3)[2n:42]->12", "smiles3D": "C([C:1]#[5N:2]->[Mn+:3]1(<-[3C-:4]#[O+:5])(<-[4C-:6]#[O+:7])(<-[6H-:8])<-[1P:9]([c:10]2[c:11]([H:46])[c:12]([H:47])[c:13]([H:48])[c:14]([H:49])[c:15]2[H:50])([c:16]2[c:17]([H:51])[c:18]([H:52])[c:19]([H:53])[c:20]([H:54])[c:21]2[H:55])[C:22]([H:56])([H:57])[c:23]2[c:24]([H:58])[c:25]([H:59])[c:26]([H:60])[c:27]([C:28]([P:29]([c:30]3[c:31]([H:63])[c:32]([H:64])[c:33]([H:65])[c:34]([H:66])[c:35]3[H:67])[c:36]3[c:37]([H:68])[c:38]([H:69])[c:39]([H:70])[c:40]([H:71])[c:41]3[H:72])([H:61])[H:62])[2n:42]->12)([H:43])([H:44])[H:45]", "smiles3Dx": "C([C:1]#[5N:2]->[Mn+:3]1(<-[3C-:4]#[O+:5])(<-[4C-:6]#[O+:7])(<-[6H-:8])<-[1P:9]([c:10]2[c:11]([H:46])[c:12]([H:47])[c:13]([H:48])[c:14]([H:49])[c:15]2[H:50])([c:16]2[c:17]([H:51])[c:18]([H:52])[c:19]([H:53])[c:20]([H:54])[c:21]2[H:55])[C:22]([H:56])([H:57])[c:23]2[c:24]([H:58])[c:25]([H:59])[c:26]([H:60])[c:27]([C:28]([P:29]([c:30]3[c:31]([H:63])[c:32]([H:64])[c:33]([H:65])[c:34]([H:66])[c:35]3[H:67])[c:36]3[c:37]([H:68])[c:38]([H:69])[c:39]([H:70])[c:40]([H:71])[c:41]3[H:72])([H:61])[H:62])[2n:42]->12)([H:43])([H:44])[H:45]", "dummies": []}
C     -1.5482     4.2651    -1.1388
C     -0.9546     2.9849    -1.1638
N     -0.4427     1.9124    -0.9567
Mn     0.0000     0.0000     0.0000
C      0.5841    -1.7304     1.1617
O      1.0164    -2.7024     1.7428
C      0.9509     1.4387     1.3574
O      1.5131     2.3319     1.9729
H      1.5083    -0.1394    -0.9315
P     -2.2550     0.2715     1.1460
C     -2.3624     1.6624     2.3066
C     -3.3010     2.6650     2.1310
C     -3.3272     3.7172     3.0346
C     -2.4388     3.7473     4.1407
C     -1.5031     2.7083     4.3123
C     -1.4121     1.6899     3.3814
C     -2.8373    -1.2093     2.0069
C     -4.0596    -1.7687     1.7046
C     -4.5191    -2.7917     2.4828
C     -3.6654    -3.4235     3.4071
C     -2.3565    -2.9235     3.6124
C     -1.9224    -1.8226     2.9174
C     -3.1938     0.5725    -0.3690
C     -2.6630    -0.3199    -1.4669
C     -3.3544    -0.5420    -2.6632
C     -2.9505    -1.5883    -3.4670
C     -1.8912    -2.3693    -3.1201
C     -1.1997    -2.1838    -1.9039
C     -0.8646    -3.4081    -1.0290
P     -1.4635    -5.0998    -1.5693
C     -3.1889    -4.9650    -2.1993
C     -3.3741    -5.1869    -3.5659
C     -4.5850    -4.8866    -4.1845
C     -5.6413    -4.3571    -3.4343
C     -5.4714    -4.1596    -2.0466
C     -4.2403    -4.4459    -1.4409
C     -1.5318    -6.1739    -0.0822
C     -2.4337    -5.9415     0.9524
C     -2.7190    -6.9472     1.8634
C     -1.9751    -8.1375     1.8455
C     -0.9431    -8.2693     0.9481
C     -0.7415    -7.3370    -0.0646
N     -1.5403    -1.0572    -1.2250
H     -0.9568     5.0872    -1.4917
H     -2.5250     4.3264    -1.5475
H     -1.7146     4.4304    -0.1000
H     -3.9401     2.6587     1.2858
H     -4.0162     4.5209     2.8985
H     -2.4710     4.5715     4.8417
H     -0.8564     2.7213     5.1446
H     -0.7465     0.8903     3.5448
H     -4.6853    -1.3439     0.9680
H     -5.4377    -3.2598     2.2537
H     -3.9998    -4.3048     3.9421
H     -1.7355    -3.3665     4.3290
H     -0.9908    -1.3614     3.1589
H     -4.2097     0.3111    -0.1735
H     -3.0546     1.5996    -0.6511
H     -4.2378     0.0477    -2.8434
H     -3.3791    -1.6275    -4.4410
H     -1.6274    -3.1954    -3.7376
H      0.2594    -3.4189    -0.9633
H     -1.3876    -3.2607     0.0336
H     -2.5896    -5.6188    -4.1453
H     -4.6510    -4.8995    -5.2472
H     -6.5550    -3.9966    -3.9235
H     -6.3305    -3.8457    -1.4522
H     -4.1982    -4.2603    -0.4016
H     -2.9603    -4.9919     1.0722
H     -3.5241    -6.8472     2.5515
H     -2.2190    -8.9474     2.5276
H     -0.3491    -9.1593     0.9514
H      0.0070    -7.4821    -0.8207
73
{"conf": 36, "E": 168.2, "rms": -1.0, "geom": "OH", "total_charge": 0, "CA_charge": 1, "smiles": "C[C:1]#[5N:2]->[Mn+:3]1(<-[3C-:4]#[O+:5])(<-[4C-:6]#[O+:7])(<-[6H-:8])<-[1P:9]([c:10]2[cH:11][cH:12][cH:13][cH:14][cH:15]2)([c:16]2[cH:17][cH:18][cH:19][cH:20][cH:21]2)[CH2:22][c:23]2[cH:24][cH:25][cH:26][c:27]([CH2:28][P:29]([c:30]3[cH:31][cH:32][cH:33][cH:34][cH:35]3)[c:36]3[cH:37][cH:38][cH:39][cH:40][cH:41]3)[2n:42]->12", "smiles3D": "C([C:1]#[5N:2]->[Mn+:3]1(<-[3C-:4]#[O+:5])(<-[4C-:6]#[O+:7])(<-[6H-:8])<-[1P:9]([c:10]2[c:11]([H:46])[c:12]([H:47])[c:13]([H:48])[c:14]([H:49])[c:15]2[H:50])([c:16]2[c:17]([H:51])[c:18]([H:52])[c:19]([H:53])[c:20]([H:54])[c:21]2[H:55])[C:22]([H:56])([H:57])[c:23]2[c:24]([H:58])[c:25]([H:59])[c:26]([H:60])[c:27]([C:28]([P:29]([c:30]3[c:31]([H:63])[c:32]([H:64])[c:33]([H:65])[c:34]([H:66])[c:35]3[H:67])[c:36]3[c:37]([H:68])[c:38]([H:69])[c:39]([H:70])[c:40]([H:71])[c:41]3[H:72])([H:61])[H:62])[2n:42]->12)([H:43])([H:44])[H:45]", "smiles3Dx": "C([C:1]#[5N:2]->[Mn+:3]1(<-[3C-:4]#[O+:5])(<-[4C-:6]#[O+:7])(<-[6H-:8])<-[1P:9]([c:10]2[c:11]([H:46])[c:12]([H:47])[c:13]([H:48])[c:14]([H:49])[c:15]2[H:50])([c:16]2[c:17]([H:51])[c:18]([H:52])[c:19]([H:53])[c:20]([H:54])[c:21]2[H:55])[C:22]([H:56])([H:57])[c:23]2[c:24]([H:58])[c:25]([H:59])[c:26]([H:60])[c:27]([C:28]([P:29]([c:30]3[c:31]([H:63])[c:32]([H:64])[c:33]([H:65])[c:34]([H:66])[c:35]3[H:67])[c:36]3[c:37]([H:68])[c:38]([H:69])[c:39]([H:70])[c:40]([H:71])[c:41]3[H:72])([H:61])[H:62])[2n:42]->12)([H:43])([H:44])[H:45]", "dummies": []}
C     -2.7002     4.1784    -0.1489
C     -1.9284     2.9385    -0.0955
N     -1.2726     1.9001    -0.0600
Mn     0.0000     0.0000     0.0000
C      1.3419    -1.8505     0.1088
O      2.0515    -2.8204     0.1872
C     -0.0520     0.0826     2.2965
O     -0.0729     0.1357     3.5004
H      1.5188     1.0404    -0.0585
P     -2.0654    -1.5820    -0.1594
C     -3.6308    -0.7820    -0.4928
C     -4.4528    -1.1903    -1.5655
C     -5.5993    -0.4542    -1.8939
C     -5.9414     0.6788    -1.1494
C     -5.1450     1.0723    -0.0727
C     -4.0029     0.3400     0.2667
C     -2.3610    -2.8316     1.0819
C     -2.1329    -4.1944     0.8067
C     -2.4328    -5.1681     1.7639
C     -2.9830    -4.7920     2.9887
C     -3.1952    -3.4423     3.2811
C     -2.8777    -2.4628     2.3292
C     -1.5399    -2.3921    -1.6646
C     -1.1537    -1.3208    -2.6677
C     -1.7577    -1.3356    -3.9273
C     -1.6840    -0.2085    -4.7303
C     -0.9403     0.8777    -4.3237
C     -0.1465     0.7857    -3.1611
C      0.7738     1.9185    -2.7936
P      1.8842     2.5920    -4.1635
C      0.8321     3.4032    -5.4360
C      0.1267     4.5661    -5.0824
C     -0.7885     5.1343    -5.9664
C     -1.0200     4.5391    -7.2155
C     -0.2978     3.3981    -7.5860
C      0.6272     2.8333    -6.7030
C      2.8768     1.2303    -4.9197
C      2.3278    -0.0201    -5.2634
C      3.1389    -1.0216    -5.8006
C      4.4940    -0.7796    -6.0291
C      5.0434     0.4692    -5.7204
C      4.2363     1.4706    -5.1739
N     -0.3438    -0.2624    -2.2966
H     -2.1206     4.9823     0.3455
H     -2.8835     4.4808    -1.2054
H     -3.6729     4.0450     0.3736
H     -4.2312    -2.0569    -2.1681
H     -6.2211    -0.7679    -2.7189
H     -6.8123     1.2616    -1.4220
H     -5.4143     1.9498     0.5053
H     -3.3905     0.6585     1.0948
H     -1.7418    -4.5256    -0.1433
H     -2.2619    -6.2139     1.5353
H     -3.2349    -5.5493     3.7147
H     -3.6135    -3.1463     4.2360
H     -3.0518    -1.4235     2.5619
H     -2.3443    -3.0524    -2.0527
H     -0.6495    -3.0109    -1.4486
H     -2.3698    -2.1663    -4.2373
H     -2.2403    -0.1665    -5.6586
H     -0.9869     1.7673    -4.9265
H      0.1780     2.7572    -2.3678
H      1.4772     1.5661    -2.0308
H      0.2712     5.0034    -4.1041
H     -1.3378     6.0213    -5.6729
H     -1.7507     4.9671    -7.8907
H     -0.4748     2.9314    -8.5495
H      1.1476     1.9285    -6.9866
H      1.2844    -0.2242    -5.1245
H      2.7187    -1.9904    -6.0340
H      5.1204    -1.5567    -6.4396
H      6.0897     0.6563    -5.9107
H      4.6700     2.4342    -4.9382
