# Supplementary material for: MACE: Automated Assessment of Stereochemistry of Transition Metal Complexes and Its Applications in Computational Catalysis
Source: J Chem Theory Comput. 2024 Feb 16;20(5):2313–20. doi: 10.1021/acs.jctc.3c01313 (PMC10938507; doi:10.1021/acs.jctc.3c01313)
Supplement: Supplementary file 3 — ct3c01313_si_003.zip [file ct3c01313_si_003.zip › structures/screening/mace_MeCN/Mn_PNpyP_Ph_bi_6.xyz]

73
{"conf": 0, "E": 252.77, "rms": -1.0, "geom": "OH", "total_charge": 0, "CA_charge": 1, "smiles": "C[C:1]#[4N:2]->[Mn+:3]1(<-[3C-:4]#[O+:5])(<-[5C-:6]#[O+:7])(<-[6H-:8])<-[1P:9]([c:10]2[cH:11][cH:12][cH:13][cH:14][cH:15]2)([c:16]2[cH:17][cH:18][cH:19][cH:20][cH:21]2)[CH2:22][c:23]2[cH:24][cH:25][cH:26][c:27]([CH2:28][P:29]([c:30]3[cH:31][cH:32][cH:33][cH:34][cH:35]3)[c:36]3[cH:37][cH:38][cH:39][cH:40][cH:41]3)[2n:42]->12", "smiles3D": "C([C:1]#[4N:2]->[Mn+:3]1(<-[3C-:4]#[O+:5])(<-[5C-:6]#[O+:7])(<-[6H-:8])<-[1P:9]([c:10]2[c:11]([H:46])[c:12]([H:47])[c:13]([H:48])[c:14]([H:49])[c:15]2[H:50])([c:16]2[c:17]([H:51])[c:18]([H:52])[c:19]([H:53])[c:20]([H:54])[c:21]2[H:55])[C:22]([H:56])([H:57])[c:23]2[c:24]([H:58])[c:25]([H:59])[c:26]([H:60])[c:27]([C:28]([P:29]([c:30]3[c:31]([H:63])[c:32]([H:64])[c:33]([H:65])[c:34]([H:66])[c:35]3[H:67])[c:36]3[c:37]([H:68])[c:38]([H:69])[c:39]([H:70])[c:40]([H:71])[c:41]3[H:72])([H:61])[H:62])[2n:42]->12)([H:43])([H:44])[H:45]", "smiles3Dx": "C([C:1]#[4N:2]->[Mn+:3]1(<-[3C-:4]#[O+:5])(<-[5C-:6]#[O+:7])(<-[6H-:8])<-[1P:9]([c:10]2[c:11]([H:46])[c:12]([H:47])[c:13]([H:48])[c:14]([H:49])[c:15]2[H:50])([c:16]2[c:17]([H:51])[c:18]([H:52])[c:19]([H:53])[c:20]([H:54])[c:21]2[H:55])[C:22]([H:56])([H:57])[c:23]2[c:24]([H:58])[c:25]([H:59])[c:26]([H:60])[c:27]([C:28]([P:29]([c:30]3[c:31]([H:63])[c:32]([H:64])[c:33]([H:65])[c:34]([H:66])[c:35]3[H:67])[c:36]3[c:37]([H:68])[c:38]([H:69])[c:39]([H:70])[c:40]([H:71])[c:41]3[H:72])([H:61])[H:62])[2n:42]->12)([H:43])([H:44])[H:45]", "dummies": []}
C      1.2423    -1.8599    -4.2100
C      0.4886    -1.1024    -3.2447
N      0.1130    -0.6304    -2.1832
Mn     0.0000     0.0000     0.0000
C      0.1412    -2.1004     0.4501
O      0.1662    -3.2763     0.6871
C     -0.2575     2.1020    -0.5783
O     -0.3600     3.2819    -0.8035
H     -1.8358    -0.1124     0.1081
P      2.5624     0.3228    -0.0258
C      3.3562     0.8647    -1.5247
C      4.6853     0.5835    -1.6881
C      5.3420     0.9650    -2.8521
C      4.6086     1.5408    -3.8874
C      3.2704     1.8294    -3.7322
C      2.6107     1.4928    -2.5834
C      3.4159    -1.1430     0.5215
C      3.1461    -2.4059    -0.1166
C      3.7324    -3.5434     0.3020
C      4.6712    -3.4676     1.3665
C      5.0418    -2.2245     1.8910
C      4.3760    -1.0983     1.5320
C      2.6765     1.6732     1.1085
C      1.5394     1.6335     2.1381
C      1.5442     2.4877     3.2580
C      0.7363     2.1280     4.3632
C      0.0955     0.9326     4.3603
C      0.0770     0.1175     3.2751
C      0.1457    -1.3930     3.4222
P      0.4527    -1.8993     5.1705
C     -0.8734    -3.1023     5.6138
C     -1.8595    -2.6111     6.4788
C     -3.0445    -3.3019     6.6684
C     -3.2721    -4.4812     5.9463
C     -2.2809    -5.0014     5.1179
C     -1.0776    -4.3230     4.9215
C      2.1732    -2.5032     5.2786
C      3.1718    -1.5202     5.1927
C      4.5047    -1.8859     5.1629
C      4.8615    -3.2341     5.2492
C      3.8588    -4.2124     5.3609
C      2.5250    -3.8567     5.4234
N      0.5829     0.6504     2.1065
H      2.3208    -1.6480    -4.0304
H      1.0291    -1.6493    -5.2686
H      1.0865    -2.9447    -4.0302
H      5.2626     0.1841    -0.8755
H      6.3996     0.6963    -3.0282
H      5.1258     1.8099    -4.8491
H      2.7072     2.2944    -4.5448
H      1.5875     1.7209    -2.4326
H      2.4855    -2.4425    -0.9765
H      3.5540    -4.5091    -0.1509
H      5.1773    -4.4211     1.7418
H      5.8279    -2.2076     2.6515
H      4.6375    -0.1853     1.9634
H      3.6154     1.6143     1.6197
H      2.5680     2.6056     0.5719
H      2.1019     3.4002     3.2340
H      0.6065     2.8562     5.1251
H     -0.5610     0.6581     5.1585
H      1.0492    -1.7804     2.8074
H     -0.7866    -1.8411     2.9863
H     -1.6972    -1.6553     6.9773
H     -3.8156    -2.8618     7.2652
H     -4.2308    -4.9443     6.0018
H     -2.4692    -5.8800     4.5464
H     -0.3189    -4.6845     4.2449
H      2.9110    -0.4509     5.1353
H      5.2833    -1.1433     5.0742
H      5.8881    -3.5299     5.2346
H      4.1296    -5.2422     5.4406
H      1.7477    -4.5725     5.5974
73
{"conf": 1, "E": 166.29, "rms": -1.0, "geom": "OH", "total_charge": 0, "CA_charge": 1, "smiles": "C[C:1]#[4N:2]->[Mn+:3]1(<-[3C-:4]#[O+:5])(<-[5C-:6]#[O+:7])(<-[6H-:8])<-[1P:9]([c:10]2[cH:11][cH:12][cH:13][cH:14][cH:15]2)([c:16]2[cH:17][cH:18][cH:19][cH:20][cH:21]2)[CH2:22][c:23]2[cH:24][cH:25][cH:26][c:27]([CH2:28][P:29]([c:30]3[cH:31][cH:32][cH:33][cH:34][cH:35]3)[c:36]3[cH:37][cH:38][cH:39][cH:40][cH:41]3)[2n:42]->12", "smiles3D": "C([C:1]#[4N:2]->[Mn+:3]1(<-[3C-:4]#[O+:5])(<-[5C-:6]#[O+:7])(<-[6H-:8])<-[1P:9]([c:10]2[c:11]([H:46])[c:12]([H:47])[c:13]([H:48])[c:14]([H:49])[c:15]2[H:50])([c:16]2[c:17]([H:51])[c:18]([H:52])[c:19]([H:53])[c:20]([H:54])[c:21]2[H:55])[C:22]([H:56])([H:57])[c:23]2[c:24]([H:58])[c:25]([H:59])[c:26]([H:60])[c:27]([C:28]([P:29]([c:30]3[c:31]([H:63])[c:32]([H:64])[c:33]([H:65])[c:34]([H:66])[c:35]3[H:67])[c:36]3[c:37]([H:68])[c:38]([H:69])[c:39]([H:70])[c:40]([H:71])[c:41]3[H:72])([H:61])[H:62])[2n:42]->12)([H:43])([H:44])[H:45]", "smiles3Dx": "C([C:1]#[4N:2]->[Mn+:3]1(<-[3C-:4]#[O+:5])(<-[5C-:6]#[O+:7])(<-[6H-:8])<-[1P:9]([c:10]2[c:11]([H:46])[c:12]([H:47])[c:13]([H:48])[c:14]([H:49])[c:15]2[H:50])([c:16]2[c:17]([H:51])[c:18]([H:52])[c:19]([H:53])[c:20]([H:54])[c:21]2[H:55])[C:22]([H:56])([H:57])[c:23]2[c:24]([H:58])[c:25]([H:59])[c:26]([H:60])[c:27]([C:28]([P:29]([c:30]3[c:31]([H:63])[c:32]([H:64])[c:33]([H:65])[c:34]([H:66])[c:35]3[H:67])[c:36]3[c:37]([H:68])[c:38]([H:69])[c:39]([H:70])[c:40]([H:71])[c:41]3[H:72])([H:61])[H:62])[2n:42]->12)([H:43])([H:44])[H:45]", "dummies": []}
C     -2.1864    -0.4525     4.4616
C     -1.6151    -0.3268     3.1148
N     -1.0870    -0.2269     2.0066
Mn     0.0000     0.0000     0.0000
C     -1.3952     1.7113    -0.5763
O     -2.1447     2.6102    -0.8643
C      1.3549    -1.7471     0.5942
O      2.0607    -2.6751     0.9034
H     -1.0889    -1.2028    -0.8592
P      1.7137     1.6422     1.0350
C      2.2121     1.3262     2.7243
C      2.8571     0.1177     3.0538
C      3.1835    -0.1685     4.3820
C      2.8498     0.7301     5.3965
C      2.2059     1.9377     5.0855
C      1.8896     2.2394     3.7552
C      1.2859     3.3829     0.8964
C      2.1531     4.3393     0.3367
C      1.7266     5.6622     0.1558
C      0.4418     6.0416     0.5456
C     -0.4042     5.1110     1.1531
C      0.0151     3.7934     1.3254
C      3.1289     1.2819    -0.0125
C      2.6982     0.9610    -1.4479
C      3.6663     1.0586    -2.4573
C      3.3132     0.7916    -3.7717
C      1.9911     0.5076    -4.0825
C      1.0309     0.3803    -3.0628
C     -0.4448     0.4754    -3.3885
P     -1.1313    -0.2158    -5.0147
C     -0.8113    -2.0323    -5.0137
C      0.4907    -2.5590    -5.0445
C      0.6806    -3.9539    -5.0072
C     -0.4189    -4.8099    -4.9589
C     -1.7169    -4.2861    -4.9231
C     -1.9096    -2.9025    -4.9421
C     -0.2736     0.6149    -6.4235
C      0.3166    -0.1267    -7.4632
C      1.0853     0.5250    -8.4419
C      1.2543     1.9120    -8.3896
C      0.6401     2.6593    -7.3800
C     -0.1361     2.0124    -6.4113
N      1.4343     0.4876    -1.7546
H     -3.1512    -1.0028     4.4222
H     -1.4787    -1.0278     5.0847
H     -2.3325     0.5417     4.9156
H      3.1020    -0.6104     2.2909
H      3.6944    -1.0962     4.6251
H      3.0845     0.5007     6.4329
H      1.9340     2.6274     5.8728
H      1.3907     3.1724     3.5461
H      3.1565     4.1056     0.0319
H      2.3898     6.3841    -0.2954
H      0.1101     7.0525     0.3924
H     -1.3901     5.4199     1.4772
H     -0.6588     3.0880     1.7904
H      3.8338     2.1285    -0.0098
H      3.6574     0.3971     0.3887
H      4.6793     1.3379    -2.2314
H      4.0537     0.8555    -4.5610
H      1.7604     0.3969    -5.1212
H     -0.7234     1.5517    -3.3645
H     -1.0378    -0.0121    -2.5887
H      1.3561    -1.9172    -5.0995
H      1.6870    -4.3603    -5.0270
H     -0.2685    -5.8848    -4.9415
H     -2.5728    -4.9565    -4.8931
H     -2.9203    -2.5016    -4.8844
H      0.2261    -1.2060    -7.5013
H      1.5636    -0.0528    -9.2308
H      1.8721     2.4159    -9.1344
H      0.7767     3.7337    -7.3364
H     -0.5836     2.5949    -5.6177
73
{"conf": 2, "E": 136.87, "rms": -1.0, "geom": "OH", "total_charge": 0, "CA_charge": 1, "smiles": "C[C:1]#[4N:2]->[Mn+:3]1(<-[3C-:4]#[O+:5])(<-[5C-:6]#[O+:7])(<-[6H-:8])<-[1P:9]([c:10]2[cH:11][cH:12][cH:13][cH:14][cH:15]2)([c:16]2[cH:17][cH:18][cH:19][cH:20][cH:21]2)[CH2:22][c:23]2[cH:24][cH:25][cH:26][c:27]([CH2:28][P:29]([c:30]3[cH:31][cH:32][cH:33][cH:34][cH:35]3)[c:36]3[cH:37][cH:38][cH:39][cH:40][cH:41]3)[2n:42]->12", "smiles3D": "C([C:1]#[4N:2]->[Mn+:3]1(<-[3C-:4]#[O+:5])(<-[5C-:6]#[O+:7])(<-[6H-:8])<-[1P:9]([c:10]2[c:11]([H:46])[c:12]([H:47])[c:13]([H:48])[c:14]([H:49])[c:15]2[H:50])([c:16]2[c:17]([H:51])[c:18]([H:52])[c:19]([H:53])[c:20]([H:54])[c:21]2[H:55])[C:22]([H:56])([H:57])[c:23]2[c:24]([H:58])[c:25]([H:59])[c:26]([H:60])[c:27]([C:28]([P:29]([c:30]3[c:31]([H:63])[c:32]([H:64])[c:33]([H:65])[c:34]([H:66])[c:35]3[H:67])[c:36]3[c:37]([H:68])[c:38]([H:69])[c:39]([H:70])[c:40]([H:71])[c:41]3[H:72])([H:61])[H:62])[2n:42]->12)([H:43])([H:44])[H:45]", "smiles3Dx": "C([C:1]#[4N:2]->[Mn+:3]1(<-[3C-:4]#[O+:5])(<-[5C-:6]#[O+:7])(<-[6H-:8])<-[1P:9]([c:10]2[c:11]([H:46])[c:12]([H:47])[c:13]([H:48])[c:14]([H:49])[c:15]2[H:50])([c:16]2[c:17]([H:51])[c:18]([H:52])[c:19]([H:53])[c:20]([H:54])[c:21]2[H:55])[C:22]([H:56])([H:57])[c:23]2[c:24]([H:58])[c:25]([H:59])[c:26]([H:60])[c:27]([C:28]([P:29]([c:30]3[c:31]([H:63])[c:32]([H:64])[c:33]([H:65])[c:34]([H:66])[c:35]3[H:67])[c:36]3[c:37]([H:68])[c:38]([H:69])[c:39]([H:70])[c:40]([H:71])[c:41]3[H:72])([H:61])[H:62])[2n:42]->12)([H:43])([H:44])[H:45]", "dummies": []}
C      3.0204     3.8079     1.0868
C      2.1330     2.6925     0.7602
N      1.3922     1.7502     0.4963
Mn     0.0000     0.0000     0.0000
C      1.8197    -1.3908    -0.0004
O      2.7818    -2.1199     0.0148
C     -1.7820     1.4379     0.0365
O     -2.7214     2.1911     0.0607
H      0.1818     0.3209    -1.8011
P     -0.5156    -0.6407     2.4556
C      0.5831    -1.8665     3.1673
C      0.1206    -3.1273     3.6003
C      1.0134    -4.0396     4.1642
C      2.3716    -3.7228     4.2776
C      2.8376    -2.4820     3.8391
C      1.9471    -1.5574     3.2910
C     -0.6504     0.6552     3.6778
C     -1.7013     0.6637     4.6112
C     -1.7577     1.6496     5.6030
C     -0.7609     2.6269     5.6762
C      0.2973     2.6149     4.7628
C      0.3575     1.6233     3.7768
C     -2.1546    -1.3312     2.2369
C     -2.2621    -2.0864     0.9090
C     -3.2818    -3.0400     0.7748
C     -3.5020    -3.6558    -0.4497
C     -2.6699    -3.3628    -1.5218
C     -1.6032    -2.4630    -1.3515
C     -0.5662    -2.3189    -2.4340
P      0.0328    -3.9691    -3.1311
C      1.8431    -3.6032    -3.2956
C      2.2496    -2.6270    -4.2207
C      3.6040    -2.3077    -4.3614
C      4.5605    -2.9606    -3.5763
C      4.1683    -3.9380    -2.6596
C      2.8150    -4.2664    -2.5246
C     -0.0890    -5.1551    -1.7099
C      0.2715    -4.7900    -0.3993
C      0.1203    -5.6980     0.6538
C     -0.3968    -6.9744     0.4100
C     -0.7513    -7.3449    -0.8908
C     -0.5892    -6.4417    -1.9486
N     -1.4910    -1.7607    -0.1861
H      3.9987     3.4137     1.4380
H      3.1791     4.4272     0.1816
H      2.5600     4.4266     1.8913
H     -0.9093    -3.4388     3.5061
H      0.6486    -5.0027     4.4912
H      3.0596    -4.4364     4.7114
H      3.8865    -2.2398     3.9223
H      2.3250    -0.5978     2.9572
H     -2.4657    -0.1029     4.6027
H     -2.5666     1.6474     6.3212
H     -0.8048     3.3881     6.4470
H      1.0814     3.3527     4.8347
H      1.2102     1.5930     3.1177
H     -2.4084    -1.9953     3.0863
H     -2.8874    -0.4968     2.2188
H     -3.9217    -3.2824     1.6151
H     -4.3012    -4.3792    -0.5600
H     -2.8132    -3.8809    -2.4567
H     -0.9736    -1.7025    -3.2608
H      0.3223    -1.8092    -2.0262
H      1.5098    -2.1169    -4.8294
H      3.9088    -1.5572    -5.0795
H      5.6064    -2.7116    -3.6900
H      4.9189    -4.4449    -2.0620
H      2.5443    -5.0436    -1.8245
H      0.6746    -3.8081    -0.1933
H      0.4000    -5.4179     1.6637
H     -0.5229    -7.6772     1.2285
H     -1.1481    -8.3369    -1.0837
H     -0.8580    -6.7446    -2.9512
73
{"conf": 3, "E": 152.21, "rms": -1.0, "geom": "OH", "total_charge": 0, "CA_charge": 1, "smiles": "C[C:1]#[4N:2]->[Mn+:3]1(<-[3C-:4]#[O+:5])(<-[5C-:6]#[O+:7])(<-[6H-:8])<-[1P:9]([c:10]2[cH:11][cH:12][cH:13][cH:14][cH:15]2)([c:16]2[cH:17][cH:18][cH:19][cH:20][cH:21]2)[CH2:22][c:23]2[cH:24][cH:25][cH:26][c:27]([CH2:28][P:29]([c:30]3[cH:31][cH:32][cH:33][cH:34][cH:35]3)[c:36]3[cH:37][cH:38][cH:39][cH:40][cH:41]3)[2n:42]->12", "smiles3D": "C([C:1]#[4N:2]->[Mn+:3]1(<-[3C-:4]#[O+:5])(<-[5C-:6]#[O+:7])(<-[6H-:8])<-[1P:9]([c:10]2[c:11]([H:46])[c:12]([H:47])[c:13]([H:48])[c:14]([H:49])[c:15]2[H:50])([c:16]2[c:17]([H:51])[c:18]([H:52])[c:19]([H:53])[c:20]([H:54])[c:21]2[H:55])[C:22]([H:56])([H:57])[c:23]2[c:24]([H:58])[c:25]([H:59])[c:26]([H:60])[c:27]([C:28]([P:29]([c:30]3[c:31]([H:63])[c:32]([H:64])[c:33]([H:65])[c:34]([H:66])[c:35]3[H:67])[c:36]3[c:37]([H:68])[c:38]([H:69])[c:39]([H:70])[c:40]([H:71])[c:41]3[H:72])([H:61])[H:62])[2n:42]->12)([H:43])([H:44])[H:45]", "smiles3Dx": "C([C:1]#[4N:2]->[Mn+:3]1(<-[3C-:4]#[O+:5])(<-[5C-:6]#[O+:7])(<-[6H-:8])<-[1P:9]([c:10]2[c:11]([H:46])[c:12]([H:47])[c:13]([H:48])[c:14]([H:49])[c:15]2[H:50])([c:16]2[c:17]([H:51])[c:18]([H:52])[c:19]([H:53])[c:20]([H:54])[c:21]2[H:55])[C:22]([H:56])([H:57])[c:23]2[c:24]([H:58])[c:25]([H:59])[c:26]([H:60])[c:27]([C:28]([P:29]([c:30]3[c:31]([H:63])[c:32]([H:64])[c:33]([H:65])[c:34]([H:66])[c:35]3[H:67])[c:36]3[c:37]([H:68])[c:38]([H:69])[c:39]([H:70])[c:40]([H:71])[c:41]3[H:72])([H:61])[H:62])[2n:42]->12)([H:43])([H:44])[H:45]", "dummies": []}
C      4.2883    -2.1769    -1.2556
C      3.0398    -1.5458    -0.8466
N      1.9850    -1.0057    -0.5244
Mn     0.0000     0.0000     0.0000
C     -0.9045    -0.8488    -1.9235
O     -1.3844    -1.2907    -2.9326
C      0.9399     0.8236     1.9203
O      1.4248     1.2459     2.9370
H      0.4546     1.5025    -0.9435
P     -0.9554    -1.9483     1.4034
C     -0.4951    -3.6296     0.9996
C     -0.4616    -4.0458    -0.3485
C     -0.1137    -5.3560    -0.6820
C      0.2101    -6.2552     0.3388
C      0.1721    -5.8589     1.6814
C     -0.1925    -4.5538     2.0162
C     -0.7411    -1.7030     3.1633
C     -1.7749    -1.1622     3.9555
C     -1.5651    -0.9314     5.3187
C     -0.3176    -1.1996     5.8943
C      0.7275    -1.6795     5.1073
C      0.5286    -1.9070     3.7389
C     -2.6945    -1.7828     1.0139
C     -3.0767    -0.3144     0.7967
C     -4.4376     0.0189     0.7726
C     -4.8248     1.3280     0.5298
C     -3.8530     2.3163     0.4117
C     -2.4963     1.9799     0.5198
C     -1.4510     3.0647     0.5858
P     -1.7139     4.3284     1.9736
C     -0.2447     4.0952     3.0829
C      0.9979     4.5810     2.6394
C      2.1393     4.4409     3.4366
C      2.0376     3.8324     4.6913
C      0.8007     3.3489     5.1422
C     -0.3371     3.4854     4.3467
C     -3.2147     3.8651     2.9716
C     -3.4425     2.5657     3.4616
C     -4.6121     2.2802     4.1801
C     -5.5524     3.2974     4.4214
C     -5.3222     4.5951     3.9471
C     -4.1586     4.8755     3.2261
N     -2.1348     0.6635     0.5621
H      4.8777    -1.4563    -1.8639
H      4.0590    -3.0813    -1.8582
H      4.8614    -2.4665    -0.3472
H     -0.7398    -3.3580    -1.1363
H     -0.1193    -5.6712    -1.7118
H      0.4782    -7.2699     0.0902
H      0.4124    -6.5861     2.4630
H     -0.2683    -4.3053     3.0599
H     -2.7335    -0.9146     3.5369
H     -2.3607    -0.5126     5.9261
H     -0.1601    -1.0218     6.9552
H      1.6977    -1.8544     5.5626
H      1.3639    -2.2756     3.1460
H     -2.9080    -2.3415     0.0826
H     -3.3074    -2.2112     1.8317
H     -5.1978    -0.7272     0.9210
H     -5.8758     1.5842     0.4686
H     -4.1592     3.3499     0.2798
H     -0.4552     2.6203     0.7187
H     -1.4384     3.6294    -0.3677
H      1.0665     5.0916     1.6764
H      3.0949     4.8142     3.0853
H      2.9271     3.7193     5.3078
H      0.7343     2.8643     6.1102
H     -1.2645     3.1164     4.7370
H     -2.7281     1.7784     3.2850
H     -4.8041     1.2605     4.5299
H     -6.4683     3.0689     4.9749
H     -6.0592     5.3691     4.1212
H     -3.9896     5.8815     2.8615
73
{"conf": 4, "E": 286.41, "rms": -1.0, "geom": "OH", "total_charge": 0, "CA_charge": 1, "smiles": "C[C:1]#[4N:2]->[Mn+:3]1(<-[3C-:4]#[O+:5])(<-[5C-:6]#[O+:7])(<-[6H-:8])<-[1P:9]([c:10]2[cH:11][cH:12][cH:13][cH:14][cH:15]2)([c:16]2[cH:17][cH:18][cH:19][cH:20][cH:21]2)[CH2:22][c:23]2[cH:24][cH:25][cH:26][c:27]([CH2:28][P:29]([c:30]3[cH:31][cH:32][cH:33][cH:34][cH:35]3)[c:36]3[cH:37][cH:38][cH:39][cH:40][cH:41]3)[2n:42]->12", "smiles3D": "C([C:1]#[4N:2]->[Mn+:3]1(<-[3C-:4]#[O+:5])(<-[5C-:6]#[O+:7])(<-[6H-:8])<-[1P:9]([c:10]2[c:11]([H:46])[c:12]([H:47])[c:13]([H:48])[c:14]([H:49])[c:15]2[H:50])([c:16]2[c:17]([H:51])[c:18]([H:52])[c:19]([H:53])[c:20]([H:54])[c:21]2[H:55])[C:22]([H:56])([H:57])[c:23]2[c:24]([H:58])[c:25]([H:59])[c:26]([H:60])[c:27]([C:28]([P:29]([c:30]3[c:31]([H:63])[c:32]([H:64])[c:33]([H:65])[c:34]([H:66])[c:35]3[H:67])[c:36]3[c:37]([H:68])[c:38]([H:69])[c:39]([H:70])[c:40]([H:71])[c:41]3[H:72])([H:61])[H:62])[2n:42]->12)([H:43])([H:44])[H:45]", "smiles3Dx": "C([C:1]#[4N:2]->[Mn+:3]1(<-[3C-:4]#[O+:5])(<-[5C-:6]#[O+:7])(<-[6H-:8])<-[1P:9]([c:10]2[c:11]([H:46])[c:12]([H:47])[c:13]([H:48])[c:14]([H:49])[c:15]2[H:50])([c:16]2[c:17]([H:51])[c:18]([H:52])[c:19]([H:53])[c:20]([H:54])[c:21]2[H:55])[C:22]([H:56])([H:57])[c:23]2[c:24]([H:58])[c:25]([H:59])[c:26]([H:60])[c:27]([C:28]([P:29]([c:30]3[c:31]([H:63])[c:32]([H:64])[c:33]([H:65])[c:34]([H:66])[c:35]3[H:67])[c:36]3[c:37]([H:68])[c:38]([H:69])[c:39]([H:70])[c:40]([H:71])[c:41]3[H:72])([H:61])[H:62])[2n:42]->12)([H:43])([H:44])[H:45]", "dummies": []}
C     -0.2259     4.4244    -1.1954
C     -0.7216     3.2278    -0.4779
N     -0.7594     2.1101    -0.0896
Mn     0.0000     0.0000     0.0000
C     -1.8254    -0.7780     0.8201
O     -2.7131    -1.3514     1.3439
C      1.8464     0.8182    -0.7180
O      2.7853     1.4321    -1.1868
H      0.6855     0.2637     1.6655
P     -0.7970    -0.3571    -2.3684
C     -2.4061    -1.0524    -2.4791
C     -2.6825    -2.2178    -3.2132
C     -3.9692    -2.6868    -3.3553
C     -5.0444    -2.0271    -2.7516
C     -4.7859    -0.9242    -1.9315
C     -3.4984    -0.4610    -1.7622
C     -0.6790     1.0922    -3.4630
C     -1.7669     2.0008    -3.4698
C     -1.6389     3.1587    -4.2268
C     -0.5322     3.3668    -5.0573
C      0.5152     2.4775    -4.9967
C      0.4892     1.3404    -4.2084
C      0.4283    -1.6385    -2.7904
C      0.5561    -2.5367    -1.5827
C     -0.0092    -3.8233    -1.5945
C      0.1719    -4.6155    -0.4490
C      0.7523    -4.0739     0.6824
C      1.2036    -2.7855     0.6635
C      2.1288    -2.2236     1.7183
P      3.6649    -3.2234     1.6345
C      5.1876    -2.2401     1.5558
C      6.1469    -2.6031     0.6142
C      7.1101    -1.7053     0.1867
C      7.1289    -0.4076     0.7202
C      6.2781    -0.1048     1.7921
C      5.3058    -1.0064     2.2058
C      3.6702    -4.4241     2.9700
C      4.5034    -5.5277     2.7885
C      4.1839    -6.7504     3.3475
C      2.9849    -6.9201     4.0547
C      2.2233    -5.7823     4.3674
C      2.5733    -4.5555     3.8272
N      0.8511    -2.0199    -0.3797
H     -0.9459     5.0413    -1.6504
H      0.3872     5.0270    -0.6146
H      0.3656     4.0675    -2.0076
H     -1.9170    -2.7213    -3.7306
H     -4.1590    -3.5495    -3.9883
H     -6.0668    -2.3889    -2.8797
H     -5.5902    -0.4440    -1.3987
H     -3.2984     0.4334    -1.1639
H     -2.6363     1.8426    -2.8598
H     -2.4055     3.8822    -4.1744
H     -0.4491     4.2600    -5.6123
H      1.3905     2.6264    -5.6237
H      1.3295     0.6973    -4.1122
H      1.3909    -1.1456    -3.0042
H      0.0958    -2.1772    -3.6812
H     -0.3885    -4.2568    -2.4599
H     -0.2848    -5.5420    -0.4221
H      0.9400    -4.7182     1.5015
H      1.6350    -2.0884     2.7269
H      2.4340    -1.1701     1.4021
H      6.0844    -3.5862     0.1573
H      7.7667    -1.9566    -0.6347
H      7.8040     0.3401     0.3102
H      6.3185     0.8856     2.2270
H      4.6046    -0.7334     2.9850
H      5.3819    -5.4400     2.1586
H      4.8261    -7.6064     3.1580
H      2.6819    -7.8880     4.4033
H      1.2654    -5.9030     4.8668
H      1.9170    -3.7268     4.0001
73
{"conf": 5, "E": 129.89, "rms": -1.0, "geom": "OH", "total_charge": 0, "CA_charge": 1, "smiles": "C[C:1]#[4N:2]->[Mn+:3]1(<-[3C-:4]#[O+:5])(<-[5C-:6]#[O+:7])(<-[6H-:8])<-[1P:9]([c:10]2[cH:11][cH:12][cH:13][cH:14][cH:15]2)([c:16]2[cH:17][cH:18][cH:19][cH:20][cH:21]2)[CH2:22][c:23]2[cH:24][cH:25][cH:26][c:27]([CH2:28][P:29]([c:30]3[cH:31][cH:32][cH:33][cH:34][cH:35]3)[c:36]3[cH:37][cH:38][cH:39][cH:40][cH:41]3)[2n:42]->12", "smiles3D": "C([C:1]#[4N:2]->[Mn+:3]1(<-[3C-:4]#[O+:5])(<-[5C-:6]#[O+:7])(<-[6H-:8])<-[1P:9]([c:10]2[c:11]([H:46])[c:12]([H:47])[c:13]([H:48])[c:14]([H:49])[c:15]2[H:50])([c:16]2[c:17]([H:51])[c:18]([H:52])[c:19]([H:53])[c:20]([H:54])[c:21]2[H:55])[C:22]([H:56])([H:57])[c:23]2[c:24]([H:58])[c:25]([H:59])[c:26]([H:60])[c:27]([C:28]([P:29]([c:30]3[c:31]([H:63])[c:32]([H:64])[c:33]([H:65])[c:34]([H:66])[c:35]3[H:67])[c:36]3[c:37]([H:68])[c:38]([H:69])[c:39]([H:70])[c:40]([H:71])[c:41]3[H:72])([H:61])[H:62])[2n:42]->12)([H:43])([H:44])[H:45]", "smiles3Dx": "C([C:1]#[4N:2]->[Mn+:3]1(<-[3C-:4]#[O+:5])(<-[5C-:6]#[O+:7])(<-[6H-:8])<-[1P:9]([c:10]2[c:11]([H:46])[c:12]([H:47])[c:13]([H:48])[c:14]([H:49])[c:15]2[H:50])([c:16]2[c:17]([H:51])[c:18]([H:52])[c:19]([H:53])[c:20]([H:54])[c:21]2[H:55])[C:22]([H:56])([H:57])[c:23]2[c:24]([H:58])[c:25]([H:59])[c:26]([H:60])[c:27]([C:28]([P:29]([c:30]3[c:31]([H:63])[c:32]([H:64])[c:33]([H:65])[c:34]([H:66])[c:35]3[H:67])[c:36]3[c:37]([H:68])[c:38]([H:69])[c:39]([H:70])[c:40]([H:71])[c:41]3[H:72])([H:61])[H:62])[2n:42]->12)([H:43])([H:44])[H:45]", "dummies": []}
C     -1.8227    -3.7900     2.6598
C     -1.3030    -2.6712     1.8760
N     -0.8596    -1.7334     1.2192
Mn     0.0000     0.0000     0.0000
C      2.0146    -0.2949     1.0514
O      3.0756    -0.4509     1.6002
C     -2.0075     0.3179    -1.0546
O     -3.0610     0.4850    -1.6166
H     -0.5256     1.2001     1.2816
P      0.7853    -1.5354    -1.9299
C      2.3868    -2.2945    -1.7088
C      2.4799    -3.6362    -1.3051
C      3.7313    -4.2225    -1.1102
C      4.8969    -3.4731    -1.2990
C      4.8114    -2.1299    -1.6700
C      3.5605    -1.5373    -1.8655
C     -0.3188    -2.7977    -2.5425
C      0.0684    -3.6044    -3.6232
C     -0.7996    -4.5849    -4.1126
C     -2.0643    -4.7478    -3.5436
C     -2.4532    -3.9457    -2.4679
C     -1.5823    -2.9767    -1.9648
C      0.9477    -0.3666    -3.2746
C      1.2880     1.0461    -2.7684
C      1.8779     1.9357    -3.6802
C      2.1923     3.2286    -3.2914
C      1.9277     3.6342    -1.9929
C      1.3395     2.7408    -1.0865
C      1.0945     3.1923     0.3192
P     -0.6514     3.8486     0.4768
C     -0.6578     5.5717    -0.1987
C     -1.8496     6.0548    -0.7609
C     -1.9259     7.3643    -1.2407
C     -0.8162     8.2061    -1.1508
C      0.3760     7.7347    -0.5940
C      0.4578     6.4237    -0.1165
C     -0.7867     4.1476     2.2884
C     -1.8770     3.6037     2.9808
C     -2.0051     3.8001     4.3581
C     -1.0465     4.5429     5.0513
C      0.0466     5.0842     4.3664
C      0.1782     4.8890     2.9884
N      0.9862     1.4800    -1.4919
H     -1.5133    -4.7450     2.1882
H     -1.4131    -3.7405     3.6904
H     -2.9281    -3.7376     2.6962
H      1.5906    -4.2301    -1.1386
H      3.8005    -5.2603    -0.8104
H      5.8667    -3.9305    -1.1478
H      5.7127    -1.5443    -1.8005
H      3.5165    -0.4907    -2.1309
H      1.0407    -3.4816    -4.0806
H     -0.4962    -5.2067    -4.9444
H     -2.7412    -5.4983    -3.9291
H     -3.4334    -4.0697    -2.0282
H     -1.9003    -2.3719    -1.1324
H      1.7457    -0.7183    -3.9632
H     -0.0128    -0.3238    -3.8330
H      2.0932     1.6231    -4.6946
H      2.6484     3.9154    -3.9947
H      2.1950     4.6382    -1.6904
H      1.8328     3.9587     0.6185
H      1.2585     2.3535     1.0148
H     -2.7232     5.4181    -0.8205
H     -2.8458     7.7271    -1.6810
H     -0.8778     9.2227    -1.5135
H      1.2356     8.3890    -0.5226
H      1.3877     6.0941     0.3173
H     -2.6245     3.0253     2.4539
H     -2.8478     3.3733     4.8854
H     -1.1454     4.6923     6.1177
H      0.7914     5.6520     4.9057
H      1.0316     5.3077     2.4762
73
{"conf": 6, "E": 147.06, "rms": -1.0, "geom": "OH", "total_charge": 0, "CA_charge": 1, "smiles": "C[C:1]#[4N:2]->[Mn+:3]1(<-[3C-:4]#[O+:5])(<-[5C-:6]#[O+:7])(<-[6H-:8])<-[1P:9]([c:10]2[cH:11][cH:12][cH:13][cH:14][cH:15]2)([c:16]2[cH:17][cH:18][cH:19][cH:20][cH:21]2)[CH2:22][c:23]2[cH:24][cH:25][cH:26][c:27]([CH2:28][P:29]([c:30]3[cH:31][cH:32][cH:33][cH:34][cH:35]3)[c:36]3[cH:37][cH:38][cH:39][cH:40][cH:41]3)[2n:42]->12", "smiles3D": "C([C:1]#[4N:2]->[Mn+:3]1(<-[3C-:4]#[O+:5])(<-[5C-:6]#[O+:7])(<-[6H-:8])<-[1P:9]([c:10]2[c:11]([H:46])[c:12]([H:47])[c:13]([H:48])[c:14]([H:49])[c:15]2[H:50])([c:16]2[c:17]([H:51])[c:18]([H:52])[c:19]([H:53])[c:20]([H:54])[c:21]2[H:55])[C:22]([H:56])([H:57])[c:23]2[c:24]([H:58])[c:25]([H:59])[c:26]([H:60])[c:27]([C:28]([P:29]([c:30]3[c:31]([H:63])[c:32]([H:64])[c:33]([H:65])[c:34]([H:66])[c:35]3[H:67])[c:36]3[c:37]([H:68])[c:38]([H:69])[c:39]([H:70])[c:40]([H:71])[c:41]3[H:72])([H:61])[H:62])[2n:42]->12)([H:43])([H:44])[H:45]", "smiles3Dx": "C([C:1]#[4N:2]->[Mn+:3]1(<-[3C-:4]#[O+:5])(<-[5C-:6]#[O+:7])(<-[6H-:8])<-[1P:9]([c:10]2[c:11]([H:46])[c:12]([H:47])[c:13]([H:48])[c:14]([H:49])[c:15]2[H:50])([c:16]2[c:17]([H:51])[c:18]([H:52])[c:19]([H:53])[c:20]([H:54])[c:21]2[H:55])[C:22]([H:56])([H:57])[c:23]2[c:24]([H:58])[c:25]([H:59])[c:26]([H:60])[c:27]([C:28]([P:29]([c:30]3[c:31]([H:63])[c:32]([H:64])[c:33]([H:65])[c:34]([H:66])[c:35]3[H:67])[c:36]3[c:37]([H:68])[c:38]([H:69])[c:39]([H:70])[c:40]([H:71])[c:41]3[H:72])([H:61])[H:62])[2n:42]->12)([H:43])([H:44])[H:45]", "dummies": []}
C      2.0064     2.7052    -3.6674
C      1.4372     1.8903    -2.5902
N      0.9443     1.2176    -1.6884
Mn     0.0000     0.0000     0.0000
C      1.9594     0.1340     1.1713
O      2.9917     0.2037     1.7906
C     -1.9212    -0.1265    -1.2315
O     -2.9188    -0.1792    -1.9054
H      0.5926    -1.5808    -0.7299
P     -0.8682     2.1062     1.2596
C     -2.0239     3.1847     0.4316
C     -2.0517     3.2504    -0.9667
C     -2.9072     4.1465    -1.6085
C     -3.7411     4.9813    -0.8584
C     -3.7135     4.9269     0.5356
C     -2.8550     4.0330     1.1846
C      0.3863     3.1596     1.9710
C      1.0536     2.7747     3.1448
C      2.0396     3.6021     3.6963
C      2.3759     4.8051     3.0676
C      1.7275     5.1821     1.8875
C      0.7428     4.3610     1.3354
C     -1.7719     1.3924     2.6302
C     -1.3111    -0.0430     2.9024
C     -1.3409    -0.5189     4.2221
C     -1.0377    -1.8507     4.4841
C     -0.8458    -2.7294     3.4244
C     -0.9489    -2.2558     2.1101
C     -1.0295    -3.2310     0.9691
P     -2.5460    -4.3614     1.0153
C     -3.2903    -4.4541     2.7069
C     -3.8508    -3.3299     3.3421
C     -4.4383    -3.4486     4.6039
C     -4.4992    -4.6964     5.2298
C     -3.9590    -5.8246     4.6019
C     -3.3557    -5.7021     3.3474
C     -3.8691    -3.4960     0.0654
C     -4.0942    -2.1179     0.2021
C     -5.1678    -1.5151    -0.4590
C     -6.0039    -2.2754    -1.2786
C     -5.7805    -3.6482    -1.4198
C     -4.7222    -4.2601    -0.7423
N     -1.0030    -0.9097     1.8795
H      3.1025     2.5415    -3.7200
H      1.8030     3.7780    -3.4625
H      1.5373     2.4250    -4.6351
H     -1.3962     2.6246    -1.5586
H     -2.9313     4.1952    -2.6903
H     -4.4010     5.6783    -1.3563
H     -4.3526     5.5784     1.1195
H     -2.8285     4.0148     2.2679
H      0.8249     1.8393     3.6378
H      2.5478     3.3096     4.6060
H      3.1403     5.4430     3.4947
H      1.9969     6.1103     1.3985
H      0.2640     4.6615     0.4124
H     -1.6163     2.0159     3.5343
H     -2.8541     1.3757     2.3880
H     -1.5828     0.1431     5.0460
H     -1.0201    -2.2128     5.5050
H     -0.6979    -3.7826     3.6254
H     -1.0788    -2.6915     0.0056
H     -0.1164    -3.8609     0.9696
H     -3.8114    -2.3540     2.8834
H     -4.8521    -2.5799     5.0901
H     -4.9683    -4.7909     6.2035
H     -4.0155    -6.7901     5.0849
H     -2.9442    -6.5828     2.8651
H     -3.4474    -1.5109     0.8164
H     -5.3373    -0.4514    -0.3488
H     -6.8294    -1.8053    -1.7974
H     -6.4331    -4.2431    -2.0477
H     -4.5712    -5.3269    -0.8350
73
{"conf": 7, "E": 292.41, "rms": -1.0, "geom": "OH", "total_charge": 0, "CA_charge": 1, "smiles": "C[C:1]#[4N:2]->[Mn+:3]1(<-[3C-:4]#[O+:5])(<-[5C-:6]#[O+:7])(<-[6H-:8])<-[1P:9]([c:10]2[cH:11][cH:12][cH:13][cH:14][cH:15]2)([c:16]2[cH:17][cH:18][cH:19][cH:20][cH:21]2)[CH2:22][c:23]2[cH:24][cH:25][cH:26][c:27]([CH2:28][P:29]([c:30]3[cH:31][cH:32][cH:33][cH:34][cH:35]3)[c:36]3[cH:37][cH:38][cH:39][cH:40][cH:41]3)[2n:42]->12", "smiles3D": "C([C:1]#[4N:2]->[Mn+:3]1(<-[3C-:4]#[O+:5])(<-[5C-:6]#[O+:7])(<-[6H-:8])<-[1P:9]([c:10]2[c:11]([H:46])[c:12]([H:47])[c:13]([H:48])[c:14]([H:49])[c:15]2[H:50])([c:16]2[c:17]([H:51])[c:18]([H:52])[c:19]([H:53])[c:20]([H:54])[c:21]2[H:55])[C:22]([H:56])([H:57])[c:23]2[c:24]([H:58])[c:25]([H:59])[c:26]([H:60])[c:27]([C:28]([P:29]([c:30]3[c:31]([H:63])[c:32]([H:64])[c:33]([H:65])[c:34]([H:66])[c:35]3[H:67])[c:36]3[c:37]([H:68])[c:38]([H:69])[c:39]([H:70])[c:40]([H:71])[c:41]3[H:72])([H:61])[H:62])[2n:42]->12)([H:43])([H:44])[H:45]", "smiles3Dx": "C([C:1]#[4N:2]->[Mn+:3]1(<-[3C-:4]#[O+:5])(<-[5C-:6]#[O+:7])(<-[6H-:8])<-[1P:9]([c:10]2[c:11]([H:46])[c:12]([H:47])[c:13]([H:48])[c:14]([H:49])[c:15]2[H:50])([c:16]2[c:17]([H:51])[c:18]([H:52])[c:19]([H:53])[c:20]([H:54])[c:21]2[H:55])[C:22]([H:56])([H:57])[c:23]2[c:24]([H:58])[c:25]([H:59])[c:26]([H:60])[c:27]([C:28]([P:29]([c:30]3[c:31]([H:63])[c:32]([H:64])[c:33]([H:65])[c:34]([H:66])[c:35]3[H:67])[c:36]3[c:37]([H:68])[c:38]([H:69])[c:39]([H:70])[c:40]([H:71])[c:41]3[H:72])([H:61])[H:62])[2n:42]->12)([H:43])([H:44])[H:45]", "dummies": []}
C     -0.9365    -4.0189    -1.7576
C     -1.0268    -2.9847    -0.7665
N     -0.7744    -1.9575    -0.1975
Mn     0.0000     0.0000     0.0000
C      1.3212    -0.5998    -1.5731
O      1.9710    -0.9567    -2.5270
C     -1.4124     0.5603     1.6437
O     -2.2220     0.9469     2.5186
H      1.2300    -0.4571     1.2404
P     -1.7010     0.7965    -1.8302
C     -3.2168     1.5280    -1.2457
C     -4.4871     1.1193    -1.7086
C     -5.6565     1.7487    -1.2880
C     -5.6527     2.8315    -0.4442
C     -4.3743     3.1897     0.1022
C     -3.2006     2.5111    -0.3212
C     -1.9709    -0.3920    -3.1373
C     -2.9595    -1.3432    -3.0381
C     -3.1851    -2.2617    -4.0821
C     -2.3585    -2.3232    -5.1808
C     -1.2328    -1.5035    -5.1666
C     -1.0571    -0.5481    -4.1451
C     -0.7414     2.1463    -2.4440
C     -0.1246     2.8711    -1.1485
C     -0.4044     4.1922    -0.9007
C     -0.0334     4.7524     0.2869
C      1.0139     4.1840     0.9430
C      1.3906     2.8246     0.6241
C      2.5682     2.1592     1.1265
P      2.9540     2.0726     3.0008
C      1.6612     1.0676     3.8417
C      0.5015     1.5921     4.3775
C     -0.3871     0.7520     5.0619
C     -0.1226    -0.6167     5.1858
C      1.0298    -1.1501     4.6519
C      1.9288    -0.3102     4.0042
C      3.1989     3.7717     3.5843
C      2.3046     4.3671     4.4682
C      2.1724     5.7632     4.5060
C      3.0487     6.5530     3.7817
C      4.0659     5.9544     3.0450
C      4.1439     4.5533     2.9455
N      0.5874     2.1517    -0.2375
H     -1.7861    -4.4844    -2.3239
H     -0.2446    -4.8935    -1.5360
H     -0.3581    -3.5591    -2.6552
H     -4.6371     0.3967    -2.5195
H     -6.6421     1.3377    -1.5813
H     -6.5041     3.3243    -0.1049
H     -4.3047     4.0577     0.7455
H     -2.3252     2.7836     0.2070
H     -3.5547    -1.4651    -2.1307
H     -4.0190    -2.9283    -4.0060
H     -2.4762    -3.0519    -5.8940
H     -0.4646    -1.6556    -5.9225
H     -0.1342     0.0536    -4.2475
H     -1.3874     2.8172    -2.9972
H      0.1341     1.8250    -3.1114
H     -1.1519     4.7325    -1.4703
H     -0.3545     5.7644     0.5985
H      1.4582     4.6226     1.7847
H      2.6328     1.1292     0.8134
H      3.4810     2.5854     0.6480
H      0.1748     2.5929     4.1429
H     -1.2685     1.1580     5.5180
H     -0.7888    -1.2420     5.7576
H      1.2406    -2.1972     4.7124
H      2.8410    -0.7257     3.6252
H      1.6556     3.7853     5.0962
H      1.4041     6.2178     5.1144
H      2.9240     7.6140     3.7467
H      4.8037     6.5595     2.5359
H      4.8899     4.1235     2.2976
73
{"conf": 8, "E": 127.43, "rms": -1.0, "geom": "OH", "total_charge": 0, "CA_charge": 1, "smiles": "C[C:1]#[4N:2]->[Mn+:3]1(<-[3C-:4]#[O+:5])(<-[5C-:6]#[O+:7])(<-[6H-:8])<-[1P:9]([c:10]2[cH:11][cH:12][cH:13][cH:14][cH:15]2)([c:16]2[cH:17][cH:18][cH:19][cH:20][cH:21]2)[CH2:22][c:23]2[cH:24][cH:25][cH:26][c:27]([CH2:28][P:29]([c:30]3[cH:31][cH:32][cH:33][cH:34][cH:35]3)[c:36]3[cH:37][cH:38][cH:39][cH:40][cH:41]3)[2n:42]->12", "smiles3D": "C([C:1]#[4N:2]->[Mn+:3]1(<-[3C-:4]#[O+:5])(<-[5C-:6]#[O+:7])(<-[6H-:8])<-[1P:9]([c:10]2[c:11]([H:46])[c:12]([H:47])[c:13]([H:48])[c:14]([H:49])[c:15]2[H:50])([c:16]2[c:17]([H:51])[c:18]([H:52])[c:19]([H:53])[c:20]([H:54])[c:21]2[H:55])[C:22]([H:56])([H:57])[c:23]2[c:24]([H:58])[c:25]([H:59])[c:26]([H:60])[c:27]([C:28]([P:29]([c:30]3[c:31]([H:63])[c:32]([H:64])[c:33]([H:65])[c:34]([H:66])[c:35]3[H:67])[c:36]3[c:37]([H:68])[c:38]([H:69])[c:39]([H:70])[c:40]([H:71])[c:41]3[H:72])([H:61])[H:62])[2n:42]->12)([H:43])([H:44])[H:45]", "smiles3Dx": "C([C:1]#[4N:2]->[Mn+:3]1(<-[3C-:4]#[O+:5])(<-[5C-:6]#[O+:7])(<-[6H-:8])<-[1P:9]([c:10]2[c:11]([H:46])[c:12]([H:47])[c:13]([H:48])[c:14]([H:49])[c:15]2[H:50])([c:16]2[c:17]([H:51])[c:18]([H:52])[c:19]([H:53])[c:20]([H:54])[c:21]2[H:55])[C:22]([H:56])([H:57])[c:23]2[c:24]([H:58])[c:25]([H:59])[c:26]([H:60])[c:27]([C:28]([P:29]([c:30]3[c:31]([H:63])[c:32]([H:64])[c:33]([H:65])[c:34]([H:66])[c:35]3[H:67])[c:36]3[c:37]([H:68])[c:38]([H:69])[c:39]([H:70])[c:40]([H:71])[c:41]3[H:72])([H:61])[H:62])[2n:42]->12)([H:43])([H:44])[H:45]", "dummies": []}
C      4.5139     2.0993     0.1042
C      3.1919     1.4735     0.0768
N      2.0785     0.9545     0.0496
Mn     0.0000     0.0000     0.0000
C     -0.3235     0.6349     2.1752
O     -0.4935     0.9684     3.3214
C      0.3128    -0.6484    -2.1733
O      0.4775    -0.9893    -3.3178
H      0.7000    -1.5908     0.5706
P     -1.1449     2.1778    -0.8042
C     -1.4761     3.3931     0.4610
C     -2.5896     3.2578     1.3107
C     -2.8103     4.1914     2.3283
C     -1.9160     5.2521     2.5140
C     -0.7947     5.3762     1.6907
C     -0.5708     4.4463     0.6710
C     -0.4569     3.0616    -2.1930
C     -1.1734     4.1192    -2.7746
C     -0.6292     4.8289    -3.8494
C      0.6301     4.4851    -4.3485
C      1.3466     3.4321    -3.7722
C      0.8070     2.7229    -2.6946
C     -2.7233     1.5628    -1.3748
C     -3.1445     0.2958    -0.6154
C     -4.5182     0.0310    -0.5168
C     -4.9643    -1.1274     0.0991
C     -4.0432    -2.0460     0.5743
C     -2.6673    -1.8035     0.4228
C     -1.6897    -2.8503     0.8808
P     -0.8077    -3.6266    -0.5898
C      0.6466    -4.3369     0.3015
C      0.4826    -5.1399     1.4419
C      1.6019    -5.6656     2.0972
C      2.8868    -5.3907     1.6190
C      3.0536    -4.5940     0.4817
C      1.9364    -4.0712    -0.1771
C     -1.7877    -5.1630    -0.9399
C     -3.1836    -5.0971    -1.0704
C     -3.9237    -6.2437    -1.3766
C     -3.2698    -7.4577    -1.5963
C     -1.8758    -7.5253    -1.5200
C     -1.1356    -6.3828    -1.2049
N     -2.2343    -0.6235    -0.1276
H      4.3986     3.1968     0.2123
H      5.0948     1.7039     0.9620
H      5.0499     1.8728    -0.8406
H     -3.2785     2.4293     1.2039
H     -3.6707     4.0858     2.9801
H     -2.0871     5.9701     3.3040
H     -0.0968     6.1883     1.8458
H      0.3144     4.5436     0.0571
H     -2.1473     4.3960    -2.3921
H     -1.1843     5.6439    -4.2969
H      1.0513     5.0374    -5.1788
H      2.3225     3.1670    -4.1567
H      1.3772     1.9167    -2.2604
H     -2.6458     1.3211    -2.4563
H     -3.4906     2.3545    -1.2406
H     -5.2461     0.7283    -0.9167
H     -6.0266    -1.3180     0.1915
H     -4.3989    -2.9535     1.0463
H     -0.9793    -2.3909     1.5951
H     -2.2079    -3.6549     1.4458
H     -0.5064    -5.3670     1.8168
H      1.4739    -6.2837     2.9764
H      3.7526    -5.7904     2.1318
H      4.0478    -4.3781     0.1118
H      2.0743    -3.4514    -1.0541
H     -3.7022    -4.1579    -0.9597
H     -5.0035    -6.1893    -1.4517
H     -3.8408    -8.3458    -1.8336
H     -1.3690    -8.4636    -1.7105
H     -0.0563    -6.4525    -1.1800
73
{"conf": 9, "E": 238.26, "rms": -1.0, "geom": "OH", "total_charge": 0, "CA_charge": 1, "smiles": "C[C:1]#[4N:2]->[Mn+:3]1(<-[3C-:4]#[O+:5])(<-[5C-:6]#[O+:7])(<-[6H-:8])<-[1P:9]([c:10]2[cH:11][cH:12][cH:13][cH:14][cH:15]2)([c:16]2[cH:17][cH:18][cH:19][cH:20][cH:21]2)[CH2:22][c:23]2[cH:24][cH:25][cH:26][c:27]([CH2:28][P:29]([c:30]3[cH:31][cH:32][cH:33][cH:34][cH:35]3)[c:36]3[cH:37][cH:38][cH:39][cH:40][cH:41]3)[2n:42]->12", "smiles3D": "C([C:1]#[4N:2]->[Mn+:3]1(<-[3C-:4]#[O+:5])(<-[5C-:6]#[O+:7])(<-[6H-:8])<-[1P:9]([c:10]2[c:11]([H:46])[c:12]([H:47])[c:13]([H:48])[c:14]([H:49])[c:15]2[H:50])([c:16]2[c:17]([H:51])[c:18]([H:52])[c:19]([H:53])[c:20]([H:54])[c:21]2[H:55])[C:22]([H:56])([H:57])[c:23]2[c:24]([H:58])[c:25]([H:59])[c:26]([H:60])[c:27]([C:28]([P:29]([c:30]3[c:31]([H:63])[c:32]([H:64])[c:33]([H:65])[c:34]([H:66])[c:35]3[H:67])[c:36]3[c:37]([H:68])[c:38]([H:69])[c:39]([H:70])[c:40]([H:71])[c:41]3[H:72])([H:61])[H:62])[2n:42]->12)([H:43])([H:44])[H:45]", "smiles3Dx": "C([C:1]#[4N:2]->[Mn+:3]1(<-[3C-:4]#[O+:5])(<-[5C-:6]#[O+:7])(<-[6H-:8])<-[1P:9]([c:10]2[c:11]([H:46])[c:12]([H:47])[c:13]([H:48])[c:14]([H:49])[c:15]2[H:50])([c:16]2[c:17]([H:51])[c:18]([H:52])[c:19]([H:53])[c:20]([H:54])[c:21]2[H:55])[C:22]([H:56])([H:57])[c:23]2[c:24]([H:58])[c:25]([H:59])[c:26]([H:60])[c:27]([C:28]([P:29]([c:30]3[c:31]([H:63])[c:32]([H:64])[c:33]([H:65])[c:34]([H:66])[c:35]3[H:67])[c:36]3[c:37]([H:68])[c:38]([H:69])[c:39]([H:70])[c:40]([H:71])[c:41]3[H:72])([H:61])[H:62])[2n:42]->12)([H:43])([H:44])[H:45]", "dummies": []}
C      0.0964     3.9812    -2.4175
C      0.3368     2.5713    -2.2174
N      0.3022     1.4536    -1.7271
Mn     0.0000     0.0000     0.0000
C      1.2626    -1.6543    -0.7445
O      1.8849    -2.5664    -1.0903
C     -1.2538     1.6575     0.7021
O     -1.8945     2.5842     0.9416
H     -1.5126    -0.7015    -0.7680
P      1.8996     1.2003     1.2069
C      3.4274     0.2964     1.2794
C      4.7221     0.9420     1.2565
C      5.8452     0.1078     1.1742
C      5.7471    -1.2840     1.1320
C      4.4698    -1.8757     1.1769
C      3.3777    -1.0994     1.4335
C      2.2303     2.9199     0.7192
C      1.5396     4.0031     1.3405
C      1.9243     5.3072     1.0321
C      2.8530     5.5643     0.0384
C      3.4855     4.5108    -0.6279
C      3.1196     3.1922    -0.3600
C      1.1922     1.1509     2.8054
C      0.7114    -0.3135     3.0374
C      1.1396    -1.0034     4.1614
C      0.5819    -2.2548     4.4043
C     -0.1880    -2.8536     3.4810
C     -0.5413    -2.1846     2.2983
C     -1.1791    -2.9667     1.1970
P     -2.9919    -3.0685     1.6125
C     -3.7335    -2.3283     0.0925
C     -3.3859    -2.7480    -1.2062
C     -3.6750    -1.9081    -2.2960
C     -4.5552    -0.8342    -2.1376
C     -4.9993    -0.4969    -0.8575
C     -4.6402    -1.2778     0.2446
C     -3.3907    -4.8448     1.4970
C     -2.6734    -5.7548     0.7002
C     -3.2460    -6.9828     0.3965
C     -4.5333    -7.2737     0.8500
C     -5.1690    -6.4237     1.7567
C     -4.5634    -5.2340     2.1273
N     -0.1162    -0.9003     2.1277
H     -0.6331     4.3049    -3.1648
H     -0.3082     4.3533    -1.4668
H      0.9787     4.6156    -2.5403
H      4.7871     2.0058     1.2796
H      6.8200     0.5890     1.1133
H      6.6406    -1.8953     0.9799
H      4.3979    -2.9302     1.1566
H      2.3935    -1.5681     1.5095
H      0.7972     3.8144     2.0710
H      1.4180     6.1270     1.5009
H      3.1561     6.5787    -0.1935
H      4.1416     4.7008    -1.4655
H      3.5019     2.3852    -0.9536
H      0.3589     1.8789     2.8771
H      1.9654     1.4178     3.5690
H      1.9361    -0.5804     4.7902
H      1.0308    -2.8200     5.1868
H     -0.6126    -3.8188     3.6975
H     -0.6280    -3.9343     1.1582
H     -1.0069    -2.3853     0.2488
H     -2.6531    -3.5427    -1.3588
H     -3.3238    -2.1557    -3.3033
H     -4.8023    -0.1805    -2.9818
H     -5.6624     0.3365    -0.7157
H     -4.9732    -1.0024     1.2331
H     -1.6894    -5.5421     0.2990
H     -2.7382    -7.6619    -0.2884
H     -5.0320    -8.1798     0.5249
H     -6.1267    -6.6743     2.1569
H     -5.0496    -4.5460     2.8067
73
{"conf": 10, "E": 188.57, "rms": -1.0, "geom": "OH", "total_charge": 0, "CA_charge": 1, "smiles": "C[C:1]#[4N:2]->[Mn+:3]1(<-[3C-:4]#[O+:5])(<-[5C-:6]#[O+:7])(<-[6H-:8])<-[1P:9]([c:10]2[cH:11][cH:12][cH:13][cH:14][cH:15]2)([c:16]2[cH:17][cH:18][cH:19][cH:20][cH:21]2)[CH2:22][c:23]2[cH:24][cH:25][cH:26][c:27]([CH2:28][P:29]([c:30]3[cH:31][cH:32][cH:33][cH:34][cH:35]3)[c:36]3[cH:37][cH:38][cH:39][cH:40][cH:41]3)[2n:42]->12", "smiles3D": "C([C:1]#[4N:2]->[Mn+:3]1(<-[3C-:4]#[O+:5])(<-[5C-:6]#[O+:7])(<-[6H-:8])<-[1P:9]([c:10]2[c:11]([H:46])[c:12]([H:47])[c:13]([H:48])[c:14]([H:49])[c:15]2[H:50])([c:16]2[c:17]([H:51])[c:18]([H:52])[c:19]([H:53])[c:20]([H:54])[c:21]2[H:55])[C:22]([H:56])([H:57])[c:23]2[c:24]([H:58])[c:25]([H:59])[c:26]([H:60])[c:27]([C:28]([P:29]([c:30]3[c:31]([H:63])[c:32]([H:64])[c:33]([H:65])[c:34]([H:66])[c:35]3[H:67])[c:36]3[c:37]([H:68])[c:38]([H:69])[c:39]([H:70])[c:40]([H:71])[c:41]3[H:72])([H:61])[H:62])[2n:42]->12)([H:43])([H:44])[H:45]", "smiles3Dx": "C([C:1]#[4N:2]->[Mn+:3]1(<-[3C-:4]#[O+:5])(<-[5C-:6]#[O+:7])(<-[6H-:8])<-[1P:9]([c:10]2[c:11]([H:46])[c:12]([H:47])[c:13]([H:48])[c:14]([H:49])[c:15]2[H:50])([c:16]2[c:17]([H:51])[c:18]([H:52])[c:19]([H:53])[c:20]([H:54])[c:21]2[H:55])[C:22]([H:56])([H:57])[c:23]2[c:24]([H:58])[c:25]([H:59])[c:26]([H:60])[c:27]([C:28]([P:29]([c:30]3[c:31]([H:63])[c:32]([H:64])[c:33]([H:65])[c:34]([H:66])[c:35]3[H:67])[c:36]3[c:37]([H:68])[c:38]([H:69])[c:39]([H:70])[c:40]([H:71])[c:41]3[H:72])([H:61])[H:62])[2n:42]->12)([H:43])([H:44])[H:45]", "dummies": []}
C     -4.1025     0.1208     2.8314
C     -2.9251     0.0868     1.9923
N     -1.9116     0.0555     1.2995
Mn     0.0000     0.0000     0.0000
C     -1.2375     0.4076    -1.8774
O     -1.8756     0.6330    -2.8775
C      1.2543    -0.4607     1.8583
O      1.9337    -0.6986     2.8296
H     -0.2272    -1.7833    -0.3183
P      0.3872     2.5648     0.2217
C      1.2785     3.1128     1.6755
C      2.1667     4.2032     1.6295
C      2.8371     4.6116     2.7876
C      2.6166     3.9596     3.9992
C      1.6916     2.9133     4.0606
C      1.0136     2.5049     2.9090
C     -1.0637     3.6087     0.0751
C     -1.5962     4.2447     1.2172
C     -2.7487     5.0348     1.1161
C     -3.4026     5.1658    -0.1103
C     -2.9017     4.5110    -1.2444
C     -1.7419     3.7331    -1.1495
C      1.4331     2.8256    -1.2161
C      2.3465     1.6159    -1.4602
C      3.5682     1.8460    -2.1087
C      4.4054     0.7793    -2.4058
C      4.0133    -0.5104    -2.1021
C      2.7685    -0.7371    -1.5056
C      2.3528    -2.1508    -1.2331
P      1.3348    -2.8633    -2.6232
C      0.1290    -4.1645    -2.1476
C      0.5667    -5.4960    -2.0556
C     -0.3554    -6.5136    -1.7802
C     -1.7115    -6.2086    -1.6019
C     -2.1328    -4.8843    -1.6627
C     -1.2211    -3.8670    -1.9271
C      0.9213    -1.8456    -4.1151
C      1.9479    -1.1673    -4.7930
C      1.6734    -0.4053    -5.9302
C      0.3762    -0.3767    -6.4462
C     -0.6533    -1.0843    -5.7990
C     -0.3793    -1.8128    -4.6332
N      1.9563     0.3173    -1.1951
H     -5.0196     0.0313     2.2123
H     -4.0666    -0.7238     3.5498
H     -4.1407     1.0791     3.3861
H      2.3290     4.7731     0.7235
H      3.5175     5.4559     2.7420
H      3.1246     4.2930     4.8938
H      1.4863     2.4344     5.0081
H      0.2541     1.7343     2.9926
H     -1.1299     4.1349     2.1882
H     -3.1408     5.5324     1.9978
H     -4.2953     5.7748    -0.1818
H     -3.4190     4.6125    -2.1898
H     -1.3994     3.2317    -2.0388
H      0.7996     2.9728    -2.1130
H      2.0439     3.7221    -1.0636
H      3.8720     2.8392    -2.3812
H      5.3649     0.9572    -2.8832
H      4.6695    -1.3290    -2.3661
H      3.2488    -2.7942    -1.1285
H      1.8283    -2.2348    -0.2657
H      1.6069    -5.7382    -2.1975
H     -0.0200    -7.5433    -1.7354
H     -2.4168    -7.0065    -1.4003
H     -3.1765    -4.6478    -1.5237
H     -1.5671    -2.8367    -1.9619
H      2.9753    -1.2393    -4.4374
H      2.4660     0.1330    -6.4233
H      0.1576     0.1874    -7.3318
H     -1.6469    -1.0850    -6.2153
H     -1.1793    -2.3420    -4.1626
73
{"conf": 11, "E": 133.05, "rms": -1.0, "geom": "OH", "total_charge": 0, "CA_charge": 1, "smiles": "C[C:1]#[4N:2]->[Mn+:3]1(<-[3C-:4]#[O+:5])(<-[5C-:6]#[O+:7])(<-[6H-:8])<-[1P:9]([c:10]2[cH:11][cH:12][cH:13][cH:14][cH:15]2)([c:16]2[cH:17][cH:18][cH:19][cH:20][cH:21]2)[CH2:22][c:23]2[cH:24][cH:25][cH:26][c:27]([CH2:28][P:29]([c:30]3[cH:31][cH:32][cH:33][cH:34][cH:35]3)[c:36]3[cH:37][cH:38][cH:39][cH:40][cH:41]3)[2n:42]->12", "smiles3D": "C([C:1]#[4N:2]->[Mn+:3]1(<-[3C-:4]#[O+:5])(<-[5C-:6]#[O+:7])(<-[6H-:8])<-[1P:9]([c:10]2[c:11]([H:46])[c:12]([H:47])[c:13]([H:48])[c:14]([H:49])[c:15]2[H:50])([c:16]2[c:17]([H:51])[c:18]([H:52])[c:19]([H:53])[c:20]([H:54])[c:21]2[H:55])[C:22]([H:56])([H:57])[c:23]2[c:24]([H:58])[c:25]([H:59])[c:26]([H:60])[c:27]([C:28]([P:29]([c:30]3[c:31]([H:63])[c:32]([H:64])[c:33]([H:65])[c:34]([H:66])[c:35]3[H:67])[c:36]3[c:37]([H:68])[c:38]([H:69])[c:39]([H:70])[c:40]([H:71])[c:41]3[H:72])([H:61])[H:62])[2n:42]->12)([H:43])([H:44])[H:45]", "smiles3Dx": "C([C:1]#[4N:2]->[Mn+:3]1(<-[3C-:4]#[O+:5])(<-[5C-:6]#[O+:7])(<-[6H-:8])<-[1P:9]([c:10]2[c:11]([H:46])[c:12]([H:47])[c:13]([H:48])[c:14]([H:49])[c:15]2[H:50])([c:16]2[c:17]([H:51])[c:18]([H:52])[c:19]([H:53])[c:20]([H:54])[c:21]2[H:55])[C:22]([H:56])([H:57])[c:23]2[c:24]([H:58])[c:25]([H:59])[c:26]([H:60])[c:27]([C:28]([P:29]([c:30]3[c:31]([H:63])[c:32]([H:64])[c:33]([H:65])[c:34]([H:66])[c:35]3[H:67])[c:36]3[c:37]([H:68])[c:38]([H:69])[c:39]([H:70])[c:40]([H:71])[c:41]3[H:72])([H:61])[H:62])[2n:42]->12)([H:43])([H:44])[H:45]", "dummies": []}
C      2.7982    -2.2936     3.4241
C      1.9821    -1.6204     2.4137
N      1.2888    -1.0591     1.5681
Mn     0.0000     0.0000     0.0000
C      1.4703    -0.6974    -1.6158
O      2.2421    -1.0637    -2.4666
C     -1.4645     0.6485     1.6345
O     -2.2382     0.9874     2.4951
H      0.9329     1.5608     0.2838
P     -1.5587    -2.0194    -0.5001
C     -2.1845    -3.0178     0.8449
C     -1.3878    -3.2635     1.9716
C     -1.8522    -4.0899     2.9995
C     -3.1122    -4.6856     2.9015
C     -3.9113    -4.4517     1.7771
C     -3.4454    -3.6304     0.7452
C     -1.0122    -3.1433    -1.7761
C     -0.9115    -2.7017    -3.1047
C     -0.4633    -3.5721    -4.1028
C     -0.1043    -4.8839    -3.7798
C     -0.1875    -5.3253    -2.4571
C     -0.6327    -4.4584    -1.4546
C     -2.9936    -1.1777    -1.1662
C     -2.6286     0.1456    -1.8531
C     -3.5826     0.7113    -2.7118
C     -3.3208     1.9158    -3.3479
C     -2.0880     2.5260    -3.1742
C     -1.1210     1.9270    -2.3518
C      0.2659     2.5103    -2.2993
P      1.0169     2.6622    -4.0149
C      0.5437     4.3715    -4.5248
C      0.8726     5.4887    -3.7410
C      0.5012     6.7718    -4.1571
C     -0.1976     6.9457    -5.3551
C     -0.5239     5.8365    -6.1398
C     -0.1548     4.5527    -5.7262
C      2.8260     2.9024    -3.7165
C      3.3297     3.3397    -2.4790
C      4.7042     3.5344    -2.3092
C      5.5814     3.3065    -3.3719
C      5.0855     2.8832    -4.6076
C      3.7131     2.6834    -4.7804
N     -1.4433     0.8136    -1.6198
H      3.6086    -2.8674     2.9282
H      2.1574    -2.9864     4.0078
H      3.2408    -1.5371     4.1029
H     -0.4019    -2.8426     2.0471
H     -1.2338    -4.2761     3.8687
H     -3.4705    -5.3255     3.6962
H     -4.8852    -4.9182     1.6990
H     -4.0670    -3.4870    -0.1298
H     -1.1712    -1.6860    -3.3713
H     -0.3923    -3.2295    -5.1268
H      0.2435    -5.5579    -4.5525
H      0.0957    -6.3404    -2.2087
H     -0.6731    -4.8198    -0.4346
H     -3.7009    -0.9628    -0.3381
H     -3.4943    -1.8455    -1.8997
H     -4.5343     0.2210    -2.8775
H     -4.0631     2.3625    -3.9977
H     -1.8832     3.4485    -3.6999
H      0.9326     1.8277    -1.7638
H      0.2438     3.4905    -1.7794
H      1.4140     5.3747    -2.8122
H      0.7548     7.6315    -3.5506
H     -0.4847     7.9391    -5.6769
H     -1.0625     5.9721    -7.0692
H     -0.4158     3.6996    -6.3392
H      2.6723     3.5368    -1.6449
H      5.0891     3.8682    -1.3544
H      6.6443     3.4637    -3.2410
H      5.7669     2.7090    -5.4329
H      3.3389     2.3602    -5.7435
73
{"conf": 12, "E": 154.03, "rms": -1.0, "geom": "OH", "total_charge": 0, "CA_charge": 1, "smiles": "C[C:1]#[4N:2]->[Mn+:3]1(<-[3C-:4]#[O+:5])(<-[5C-:6]#[O+:7])(<-[6H-:8])<-[1P:9]([c:10]2[cH:11][cH:12][cH:13][cH:14][cH:15]2)([c:16]2[cH:17][cH:18][cH:19][cH:20][cH:21]2)[CH2:22][c:23]2[cH:24][cH:25][cH:26][c:27]([CH2:28][P:29]([c:30]3[cH:31][cH:32][cH:33][cH:34][cH:35]3)[c:36]3[cH:37][cH:38][cH:39][cH:40][cH:41]3)[2n:42]->12", "smiles3D": "C([C:1]#[4N:2]->[Mn+:3]1(<-[3C-:4]#[O+:5])(<-[5C-:6]#[O+:7])(<-[6H-:8])<-[1P:9]([c:10]2[c:11]([H:46])[c:12]([H:47])[c:13]([H:48])[c:14]([H:49])[c:15]2[H:50])([c:16]2[c:17]([H:51])[c:18]([H:52])[c:19]([H:53])[c:20]([H:54])[c:21]2[H:55])[C:22]([H:56])([H:57])[c:23]2[c:24]([H:58])[c:25]([H:59])[c:26]([H:60])[c:27]([C:28]([P:29]([c:30]3[c:31]([H:63])[c:32]([H:64])[c:33]([H:65])[c:34]([H:66])[c:35]3[H:67])[c:36]3[c:37]([H:68])[c:38]([H:69])[c:39]([H:70])[c:40]([H:71])[c:41]3[H:72])([H:61])[H:62])[2n:42]->12)([H:43])([H:44])[H:45]", "smiles3Dx": "C([C:1]#[4N:2]->[Mn+:3]1(<-[3C-:4]#[O+:5])(<-[5C-:6]#[O+:7])(<-[6H-:8])<-[1P:9]([c:10]2[c:11]([H:46])[c:12]([H:47])[c:13]([H:48])[c:14]([H:49])[c:15]2[H:50])([c:16]2[c:17]([H:51])[c:18]([H:52])[c:19]([H:53])[c:20]([H:54])[c:21]2[H:55])[C:22]([H:56])([H:57])[c:23]2[c:24]([H:58])[c:25]([H:59])[c:26]([H:60])[c:27]([C:28]([P:29]([c:30]3[c:31]([H:63])[c:32]([H:64])[c:33]([H:65])[c:34]([H:66])[c:35]3[H:67])[c:36]3[c:37]([H:68])[c:38]([H:69])[c:39]([H:70])[c:40]([H:71])[c:41]3[H:72])([H:61])[H:62])[2n:42]->12)([H:43])([H:44])[H:45]", "dummies": []}
C      0.6726    -3.9476    -2.9647
C      0.4652    -2.7998    -2.0832
N      0.2985    -1.8298    -1.3490
Mn     0.0000     0.0000     0.0000
C      2.2167    -0.1495     0.5358
O      3.3868    -0.2469     0.8047
C     -2.2154     0.0135    -0.5646
O     -3.3841     0.0173    -0.8591
H     -0.4317    -1.0110     1.4749
P      0.5493     1.6992    -1.8716
C      0.0826     1.3226    -3.5596
C     -1.2471     0.9881    -3.8525
C     -1.6367     0.7027    -5.1631
C     -0.6994     0.7437    -6.1952
C      0.6257     1.0659    -5.9142
C      1.0224     1.3734    -4.6067
C      2.2554     2.2472    -1.8625
C      3.2689     1.3127    -2.1561
C      4.6118     1.6978    -2.1309
C      4.9600     3.0080    -1.8062
C      3.9651     3.9333    -1.4860
C      2.6167     3.5616    -1.4979
C     -0.5019     3.0641    -1.3744
C     -0.6688     3.1249     0.1488
C     -1.3322     4.2400     0.6862
C     -1.6876     4.2530     2.0344
C     -1.2716     3.2163     2.8584
C     -0.4624     2.1996     2.3306
C      0.2144     1.2338     3.2600
P      1.3594     2.0410     4.5426
C      3.0778     2.0082     3.8823
C      4.1430     1.9740     4.7964
C      5.4643     2.1009     4.3474
C      5.7339     2.2505     2.9862
C      4.6700     2.2818     2.0727
C      3.3479     2.1788     2.5181
C      1.0697     3.8686     4.6095
C      0.4876     4.4224     5.7596
C      0.2176     5.7949     5.8181
C      0.5312     6.6215     4.7317
C      1.1186     6.0796     3.5864
C      1.3824     4.7061     3.5174
N     -0.3248     2.0738     0.9749
H      0.4586    -3.6409    -4.0132
H      1.7337    -4.2823    -2.8845
H      0.0058    -4.7873    -2.6643
H     -1.9947     0.9541    -3.0755
H     -2.6665     0.4530    -5.3701
H     -1.0058     0.5333    -7.2147
H      1.3448     1.1128    -6.7195
H      2.0566     1.6524    -4.4397
H      3.0170     0.2873    -2.3965
H      5.3822     0.9724    -2.3459
H      6.0049     3.3001    -1.7694
H      4.2350     4.9410    -1.2024
H      1.9076     4.3118    -1.1839
H     -1.5003     2.9149    -1.8252
H     -0.0951     4.0172    -1.7460
H     -1.6370     5.0616     0.0429
H     -2.2494     5.0823     2.4481
H     -1.5123     3.2465     3.9147
H     -0.5618     0.6729     3.8052
H      0.8098     0.4854     2.7030
H      3.9568     1.8969     5.8612
H      6.2771     2.0900     5.0602
H      6.7585     2.3592     2.6337
H      4.8718     2.4079     1.0251
H      2.5378     2.2582     1.8041
H      0.2309     3.7894     6.6071
H     -0.2390     6.2163     6.7065
H      0.2972     7.6701     4.7714
H      1.3378     6.7120     2.7371
H      1.7932     4.3103     2.5966
73
{"conf": 13, "E": 131.38, "rms": -1.0, "geom": "OH", "total_charge": 0, "CA_charge": 1, "smiles": "C[C:1]#[4N:2]->[Mn+:3]1(<-[3C-:4]#[O+:5])(<-[5C-:6]#[O+:7])(<-[6H-:8])<-[1P:9]([c:10]2[cH:11][cH:12][cH:13][cH:14][cH:15]2)([c:16]2[cH:17][cH:18][cH:19][cH:20][cH:21]2)[CH2:22][c:23]2[cH:24][cH:25][cH:26][c:27]([CH2:28][P:29]([c:30]3[cH:31][cH:32][cH:33][cH:34][cH:35]3)[c:36]3[cH:37][cH:38][cH:39][cH:40][cH:41]3)[2n:42]->12", "smiles3D": "C([C:1]#[4N:2]->[Mn+:3]1(<-[3C-:4]#[O+:5])(<-[5C-:6]#[O+:7])(<-[6H-:8])<-[1P:9]([c:10]2[c:11]([H:46])[c:12]([H:47])[c:13]([H:48])[c:14]([H:49])[c:15]2[H:50])([c:16]2[c:17]([H:51])[c:18]([H:52])[c:19]([H:53])[c:20]([H:54])[c:21]2[H:55])[C:22]([H:56])([H:57])[c:23]2[c:24]([H:58])[c:25]([H:59])[c:26]([H:60])[c:27]([C:28]([P:29]([c:30]3[c:31]([H:63])[c:32]([H:64])[c:33]([H:65])[c:34]([H:66])[c:35]3[H:67])[c:36]3[c:37]([H:68])[c:38]([H:69])[c:39]([H:70])[c:40]([H:71])[c:41]3[H:72])([H:61])[H:62])[2n:42]->12)([H:43])([H:44])[H:45]", "smiles3Dx": "C([C:1]#[4N:2]->[Mn+:3]1(<-[3C-:4]#[O+:5])(<-[5C-:6]#[O+:7])(<-[6H-:8])<-[1P:9]([c:10]2[c:11]([H:46])[c:12]([H:47])[c:13]([H:48])[c:14]([H:49])[c:15]2[H:50])([c:16]2[c:17]([H:51])[c:18]([H:52])[c:19]([H:53])[c:20]([H:54])[c:21]2[H:55])[C:22]([H:56])([H:57])[c:23]2[c:24]([H:58])[c:25]([H:59])[c:26]([H:60])[c:27]([C:28]([P:29]([c:30]3[c:31]([H:63])[c:32]([H:64])[c:33]([H:65])[c:34]([H:66])[c:35]3[H:67])[c:36]3[c:37]([H:68])[c:38]([H:69])[c:39]([H:70])[c:40]([H:71])[c:41]3[H:72])([H:61])[H:62])[2n:42]->12)([H:43])([H:44])[H:45]", "dummies": []}
C     -2.4550    -1.6390     4.0100
C     -1.7335    -1.1647     2.8302
N     -1.1268    -0.7618     1.8409
Mn     0.0000     0.0000     0.0000
C     -1.7420    -0.7128    -1.3052
O     -2.6614    -1.0861    -1.9900
C      1.7222     0.7191     1.3257
O      2.6283     1.0993     2.0245
H      0.8776    -1.6080    -0.1635
P     -1.0180     2.3763     0.1139
C     -2.5535     2.6046    -0.7699
C     -3.7724     2.6093    -0.0721
C     -4.9794     2.7371    -0.7660
C     -4.9787     2.8420    -2.1591
C     -3.7709     2.8140    -2.8614
C     -2.5613     2.6875    -2.1723
C     -1.1939     3.1842     1.6952
C     -1.6516     4.5098     1.7584
C     -1.7875     5.1476     2.9952
C     -1.4616     4.4681     4.1718
C     -0.9942     3.1523     4.1122
C     -0.8562     2.5125     2.8769
C      0.2254     3.3286    -0.7510
C      0.9666     2.4873    -1.8014
C      1.7020     3.1764    -2.7764
C      2.3609     2.4770    -3.7756
C      2.2368     1.0983    -3.8381
C      1.4826     0.4182    -2.8698
C      1.1582    -1.0290    -3.1001
P     -0.1902    -1.1904    -4.3924
C      0.7452    -0.9662    -5.9636
C      0.4010     0.0919    -6.8142
C      1.1059     0.2958    -8.0041
C      2.1608    -0.5545    -8.3465
C      2.5111    -1.6096    -7.4992
C      1.8060    -1.8167    -6.3095
C     -0.5639    -3.0000    -4.4806
C     -1.6872    -3.4128    -5.2109
C     -1.9918    -4.7718    -5.3316
C     -1.1760    -5.7286    -4.7239
C     -0.0518    -5.3269    -3.9982
C      0.2564    -3.9688    -3.8762
N      0.9532     1.1056    -1.8076
H     -2.1862    -1.0105     4.8837
H     -2.1780    -2.6936     4.2130
H     -3.5469    -1.5715     3.8268
H     -3.7939     2.5064     1.0051
H     -5.9165     2.7466    -0.2243
H     -5.9136     2.9378    -2.6954
H     -3.7738     2.8806    -3.9413
H     -1.6418     2.6418    -2.7380
H     -1.9041     5.0475     0.8537
H     -2.1432     6.1682     3.0411
H     -1.5626     4.9638     5.1282
H     -0.7316     2.6297     5.0232
H     -0.4785     1.5044     2.8508
H     -0.2615     4.1953    -1.2470
H      0.9636     3.7089    -0.0140
H      1.7592     4.2583    -2.7594
H      2.9309     3.0069    -4.5275
H      2.6991     0.5640    -4.6585
H      0.7796    -1.5021    -2.1935
H      2.0731    -1.5695    -3.4191
H     -0.4103     0.7592    -6.5532
H      0.8372     1.1155    -8.6585
H      2.7088    -0.3940    -9.2661
H      3.3310    -2.2654    -7.7627
H      2.0911    -2.6334    -5.6611
H     -2.3233    -2.6801    -5.6914
H     -2.8610    -5.0837    -5.8969
H     -1.4130    -6.7801    -4.8190
H      0.5818    -6.0695    -3.5308
H      1.1367    -3.6905    -3.3173
73
{"conf": 14, "E": 171.75, "rms": -1.0, "geom": "OH", "total_charge": 0, "CA_charge": 1, "smiles": "C[C:1]#[4N:2]->[Mn+:3]1(<-[3C-:4]#[O+:5])(<-[5C-:6]#[O+:7])(<-[6H-:8])<-[1P:9]([c:10]2[cH:11][cH:12][cH:13][cH:14][cH:15]2)([c:16]2[cH:17][cH:18][cH:19][cH:20][cH:21]2)[CH2:22][c:23]2[cH:24][cH:25][cH:26][c:27]([CH2:28][P:29]([c:30]3[cH:31][cH:32][cH:33][cH:34][cH:35]3)[c:36]3[cH:37][cH:38][cH:39][cH:40][cH:41]3)[2n:42]->12", "smiles3D": "C([C:1]#[4N:2]->[Mn+:3]1(<-[3C-:4]#[O+:5])(<-[5C-:6]#[O+:7])(<-[6H-:8])<-[1P:9]([c:10]2[c:11]([H:46])[c:12]([H:47])[c:13]([H:48])[c:14]([H:49])[c:15]2[H:50])([c:16]2[c:17]([H:51])[c:18]([H:52])[c:19]([H:53])[c:20]([H:54])[c:21]2[H:55])[C:22]([H:56])([H:57])[c:23]2[c:24]([H:58])[c:25]([H:59])[c:26]([H:60])[c:27]([C:28]([P:29]([c:30]3[c:31]([H:63])[c:32]([H:64])[c:33]([H:65])[c:34]([H:66])[c:35]3[H:67])[c:36]3[c:37]([H:68])[c:38]([H:69])[c:39]([H:70])[c:40]([H:71])[c:41]3[H:72])([H:61])[H:62])[2n:42]->12)([H:43])([H:44])[H:45]", "smiles3Dx": "C([C:1]#[4N:2]->[Mn+:3]1(<-[3C-:4]#[O+:5])(<-[5C-:6]#[O+:7])(<-[6H-:8])<-[1P:9]([c:10]2[c:11]([H:46])[c:12]([H:47])[c:13]([H:48])[c:14]([H:49])[c:15]2[H:50])([c:16]2[c:17]([H:51])[c:18]([H:52])[c:19]([H:53])[c:20]([H:54])[c:21]2[H:55])[C:22]([H:56])([H:57])[c:23]2[c:24]([H:58])[c:25]([H:59])[c:26]([H:60])[c:27]([C:28]([P:29]([c:30]3[c:31]([H:63])[c:32]([H:64])[c:33]([H:65])[c:34]([H:66])[c:35]3[H:67])[c:36]3[c:37]([H:68])[c:38]([H:69])[c:39]([H:70])[c:40]([H:71])[c:41]3[H:72])([H:61])[H:62])[2n:42]->12)([H:43])([H:44])[H:45]", "dummies": []}
C     -4.6576     0.3727     1.7133
C     -3.2914     0.2528     1.2148
N     -2.1432     0.1541     0.7920
Mn     0.0000     0.0000     0.0000
C     -0.4198    -2.1865    -0.5405
O     -0.6411    -3.3314    -0.8344
C      0.2697     2.1876     0.6067
O      0.3476     3.3449     0.9431
H      0.6695    -0.5527     1.6250
P     -0.6192     0.7059    -2.4188
C     -0.2885     2.4216    -2.8334
C      0.5559     2.7833    -3.9022
C      0.8120     4.1354    -4.1785
C      0.2276     5.1293    -3.3921
C     -0.6077     4.7821    -2.3300
C     -0.8732     3.4360    -2.0615
C     -2.2743     0.3407    -3.0006
C     -2.5026    -0.6251    -4.0048
C     -3.8071    -0.9010    -4.4309
C     -4.8882    -0.1916    -3.8950
C     -4.6678     0.7732    -2.9044
C     -3.3686     1.0393    -2.4573
C      0.5384    -0.3464    -3.2927
C      1.8792    -0.4159    -2.5523
C      2.9602    -0.9858    -3.2356
C      4.0940    -1.3694    -2.5353
C      4.1927    -1.0813    -1.1826
C      3.1837    -0.3429    -0.5566
C      3.4388     0.2549     0.7953
P      4.8221     1.5607     0.8024
C      4.2924     3.0244    -0.2071
C      3.1971     3.7653     0.2387
C      2.7185     4.8551    -0.4947
C      3.3662     5.2342    -1.6711
C      4.5023     4.5454    -2.0934
C      4.9814     3.4617    -1.3493
C      6.4375     0.8683     0.2046
C      7.4242     0.5651     1.1514
C      8.6520     0.0309     0.7500
C      8.8959    -0.2193    -0.6012
C      7.9213     0.0823    -1.5570
C      6.6958     0.6192    -1.1549
N      1.9816    -0.1777    -1.1944
H     -5.3668     0.1157     0.9035
H     -4.8003    -0.3154     2.5708
H     -4.8409     1.4119     2.0555
H      1.0348     2.0619    -4.5306
H      1.4549     4.4133    -5.0066
H      0.4293     6.1706    -3.6044
H     -1.0521     5.5548    -1.7117
H     -1.5042     3.1905    -1.2223
H     -1.6944    -1.1672    -4.4802
H     -3.9856    -1.6583    -5.1875
H     -5.9007    -0.4037    -4.2311
H     -5.5096     1.3159    -2.4839
H     -3.2294     1.7761    -1.6814
H      0.1195    -1.3725    -3.3333
H      0.6845     0.0030    -4.3287
H      2.8784    -1.2278    -4.2888
H      4.9012    -1.8766    -3.0415
H      5.0737    -1.3939    -0.6331
H      3.7267    -0.5565     1.4956
H      2.5190     0.7310     1.1842
H      2.7471     3.5022     1.1825
H      1.8605     5.4101    -0.1354
H      2.9845     6.0717    -2.2415
H      5.0289     4.8686    -2.9846
H      5.9076     3.0136    -1.6610
H      7.2348     0.7366     2.2050
H      9.4042    -0.2087     1.4908
H      9.8452    -0.6327    -0.9111
H      8.1117    -0.1082    -2.6061
H      5.9458     0.8152    -1.9079
73
{"conf": 15, "E": 145.06, "rms": -1.0, "geom": "OH", "total_charge": 0, "CA_charge": 1, "smiles": "C[C:1]#[4N:2]->[Mn+:3]1(<-[3C-:4]#[O+:5])(<-[5C-:6]#[O+:7])(<-[6H-:8])<-[1P:9]([c:10]2[cH:11][cH:12][cH:13][cH:14][cH:15]2)([c:16]2[cH:17][cH:18][cH:19][cH:20][cH:21]2)[CH2:22][c:23]2[cH:24][cH:25][cH:26][c:27]([CH2:28][P:29]([c:30]3[cH:31][cH:32][cH:33][cH:34][cH:35]3)[c:36]3[cH:37][cH:38][cH:39][cH:40][cH:41]3)[2n:42]->12", "smiles3D": "C([C:1]#[4N:2]->[Mn+:3]1(<-[3C-:4]#[O+:5])(<-[5C-:6]#[O+:7])(<-[6H-:8])<-[1P:9]([c:10]2[c:11]([H:46])[c:12]([H:47])[c:13]([H:48])[c:14]([H:49])[c:15]2[H:50])([c:16]2[c:17]([H:51])[c:18]([H:52])[c:19]([H:53])[c:20]([H:54])[c:21]2[H:55])[C:22]([H:56])([H:57])[c:23]2[c:24]([H:58])[c:25]([H:59])[c:26]([H:60])[c:27]([C:28]([P:29]([c:30]3[c:31]([H:63])[c:32]([H:64])[c:33]([H:65])[c:34]([H:66])[c:35]3[H:67])[c:36]3[c:37]([H:68])[c:38]([H:69])[c:39]([H:70])[c:40]([H:71])[c:41]3[H:72])([H:61])[H:62])[2n:42]->12)([H:43])([H:44])[H:45]", "smiles3Dx": "C([C:1]#[4N:2]->[Mn+:3]1(<-[3C-:4]#[O+:5])(<-[5C-:6]#[O+:7])(<-[6H-:8])<-[1P:9]([c:10]2[c:11]([H:46])[c:12]([H:47])[c:13]([H:48])[c:14]([H:49])[c:15]2[H:50])([c:16]2[c:17]([H:51])[c:18]([H:52])[c:19]([H:53])[c:20]([H:54])[c:21]2[H:55])[C:22]([H:56])([H:57])[c:23]2[c:24]([H:58])[c:25]([H:59])[c:26]([H:60])[c:27]([C:28]([P:29]([c:30]3[c:31]([H:63])[c:32]([H:64])[c:33]([H:65])[c:34]([H:66])[c:35]3[H:67])[c:36]3[c:37]([H:68])[c:38]([H:69])[c:39]([H:70])[c:40]([H:71])[c:41]3[H:72])([H:61])[H:62])[2n:42]->12)([H:43])([H:44])[H:45]", "dummies": []}
C      0.2525     4.5022     2.1078
C      0.1778     3.1860     1.4776
N      0.1126     2.0751     0.9546
Mn     0.0000     0.0000     0.0000
C      1.7230    -0.6458     1.3628
O      2.6318    -0.9948     2.0789
C     -1.6938     0.7796    -1.3301
O     -2.5828     1.2103    -2.0219
H      1.2421     0.4120    -1.2957
P     -1.7483    -0.9144     1.6784
C     -1.8261    -0.2226     3.3252
C     -3.0542     0.1720     3.8936
C     -3.0855     0.7721     5.1571
C     -1.8989     0.9739     5.8680
C     -0.6795     0.5616     5.3211
C     -0.6418    -0.0291     4.0505
C     -3.4115    -1.0174     1.0122
C     -4.1074     0.1687     0.7171
C     -5.3596     0.1217     0.0987
C     -5.9281    -1.1115    -0.2332
C     -5.2428    -2.2959     0.0421
C     -3.9858    -2.2536     0.6523
C     -1.1092    -2.5773     1.8455
C     -0.6516    -3.0956     0.4768
C     -0.5832    -4.4807     0.2747
C     -0.2027    -4.9814    -0.9654
C      0.0420    -4.1024    -2.0141
C     -0.0566    -2.7182    -1.8011
C     -0.1959    -1.8167    -2.9951
P     -2.0236    -1.6328    -3.3458
C     -2.1934    -0.6098    -4.8719
C     -3.3978     0.0773    -5.0759
C     -3.5697     0.8823    -6.2044
C     -2.5403     0.9941    -7.1463
C     -1.3398     0.3047    -6.9546
C     -1.1633    -0.4979    -5.8224
C     -2.5477    -3.3227    -3.8419
C     -2.2576    -3.8504    -5.1107
C     -2.6108    -5.1678    -5.4184
C     -3.2404    -5.9729    -4.4596
C     -3.5147    -5.4539    -3.1895
C     -3.1697    -4.1352    -2.8813
N     -0.2832    -2.2376    -0.5386
H      0.8220     5.1866     1.4506
H     -0.7756     4.8961     2.2531
H      0.7619     4.4167     3.0919
H     -3.9919     0.0273     3.3797
H     -4.0330     1.0939     5.5782
H     -1.9254     1.4433     6.8442
H      0.2378     0.7121     5.8761
H      0.3105    -0.3312     3.6452
H     -3.6667     1.1278     0.9469
H     -5.8852     1.0375    -0.1320
H     -6.8959    -1.1475    -0.7153
H     -5.6758    -3.2505    -0.2364
H     -3.4821    -3.1920     0.8079
H     -0.2368    -2.5590     2.5294
H     -1.8852    -3.2451     2.2764
H     -0.8293    -5.1663     1.0756
H     -0.1577    -6.0489    -1.1291
H      0.2300    -4.5001    -3.0062
H      0.3188    -2.2640    -3.8720
H      0.2461    -0.8262    -2.8021
H     -4.2011    -0.0015    -4.3571
H     -4.5024     1.4169    -6.3514
H     -2.6698     1.6243    -8.0132
H     -0.5402     0.4032    -7.6782
H     -0.2316    -1.0217    -5.6938
H     -1.7547    -3.2485    -5.8556
H     -2.3853    -5.5698    -6.3973
H     -3.5016    -6.9972    -4.6968
H     -3.9890    -6.0772    -2.4404
H     -3.3672    -3.7508    -1.8875
73
{"conf": 16, "E": 243.53, "rms": -1.0, "geom": "OH", "total_charge": 0, "CA_charge": 1, "smiles": "C[C:1]#[4N:2]->[Mn+:3]1(<-[3C-:4]#[O+:5])(<-[5C-:6]#[O+:7])(<-[6H-:8])<-[1P:9]([c:10]2[cH:11][cH:12][cH:13][cH:14][cH:15]2)([c:16]2[cH:17][cH:18][cH:19][cH:20][cH:21]2)[CH2:22][c:23]2[cH:24][cH:25][cH:26][c:27]([CH2:28][P:29]([c:30]3[cH:31][cH:32][cH:33][cH:34][cH:35]3)[c:36]3[cH:37][cH:38][cH:39][cH:40][cH:41]3)[2n:42]->12", "smiles3D": "C([C:1]#[4N:2]->[Mn+:3]1(<-[3C-:4]#[O+:5])(<-[5C-:6]#[O+:7])(<-[6H-:8])<-[1P:9]([c:10]2[c:11]([H:46])[c:12]([H:47])[c:13]([H:48])[c:14]([H:49])[c:15]2[H:50])([c:16]2[c:17]([H:51])[c:18]([H:52])[c:19]([H:53])[c:20]([H:54])[c:21]2[H:55])[C:22]([H:56])([H:57])[c:23]2[c:24]([H:58])[c:25]([H:59])[c:26]([H:60])[c:27]([C:28]([P:29]([c:30]3[c:31]([H:63])[c:32]([H:64])[c:33]([H:65])[c:34]([H:66])[c:35]3[H:67])[c:36]3[c:37]([H:68])[c:38]([H:69])[c:39]([H:70])[c:40]([H:71])[c:41]3[H:72])([H:61])[H:62])[2n:42]->12)([H:43])([H:44])[H:45]", "smiles3Dx": "C([C:1]#[4N:2]->[Mn+:3]1(<-[3C-:4]#[O+:5])(<-[5C-:6]#[O+:7])(<-[6H-:8])<-[1P:9]([c:10]2[c:11]([H:46])[c:12]([H:47])[c:13]([H:48])[c:14]([H:49])[c:15]2[H:50])([c:16]2[c:17]([H:51])[c:18]([H:52])[c:19]([H:53])[c:20]([H:54])[c:21]2[H:55])[C:22]([H:56])([H:57])[c:23]2[c:24]([H:58])[c:25]([H:59])[c:26]([H:60])[c:27]([C:28]([P:29]([c:30]3[c:31]([H:63])[c:32]([H:64])[c:33]([H:65])[c:34]([H:66])[c:35]3[H:67])[c:36]3[c:37]([H:68])[c:38]([H:69])[c:39]([H:70])[c:40]([H:71])[c:41]3[H:72])([H:61])[H:62])[2n:42]->12)([H:43])([H:44])[H:45]", "dummies": []}
C     -3.8979    -2.6316     1.1015
C     -2.8874    -1.7922     0.4190
N     -1.9377    -1.1214     0.0477
Mn     0.0000     0.0000     0.0000
C     -0.4776     0.6568     2.1241
O     -0.7162     1.0476     3.2536
C      0.3108    -0.4972    -2.2680
O      0.5712    -0.7245    -3.4169
H     -0.7925     1.5441    -0.5229
P      1.0807    -2.1931     0.8155
C      2.3993    -2.9258    -0.1675
C      3.0554    -4.0779     0.3344
C      4.0743    -4.7173    -0.4642
C      4.3694    -4.2362    -1.7188
C      3.8784    -2.9685    -2.0946
C      2.8559    -2.3186    -1.3203
C      0.1135    -3.5355     1.4646
C      0.2267    -3.8475     2.8147
C     -0.5339    -4.9801     3.2728
C     -1.3794    -5.7137     2.4293
C     -1.4029    -5.3379     1.0409
C     -0.5910    -4.2722     0.5875
C      2.0308    -1.3464     2.0494
C      2.7709    -0.2376     1.3314
C      4.1511    -0.2950     1.2461
C      4.8564     0.5042     0.3823
C      4.1664     1.5373    -0.2477
C      2.7540     1.5198    -0.2838
C      1.9866     2.5085    -1.0444
P      3.1065     3.2960    -2.4154
C      3.1675     5.1122    -2.2910
C      2.0348     5.9099    -2.3970
C      2.1854     7.3182    -2.3211
C      3.4546     7.8837    -2.2128
C      4.5655     7.0577    -2.1982
C      4.4229     5.6674    -2.2249
C      2.5940     2.7454    -4.0711
C      2.6025     1.3915    -4.3711
C      2.2881     0.9381    -5.6456
C      1.9457     1.8585    -6.6401
C      2.0526     3.2384    -6.3772
C      2.2690     3.6696    -5.0650
N      2.1055     0.5689     0.4018
H     -4.9223    -2.2447     0.9582
H     -3.6909    -2.4397     2.1827
H     -3.8144    -3.7473     1.1019
H      2.7967    -4.5247     1.2634
H      4.5206    -5.6237    -0.0972
H      5.1194    -4.6612    -2.3082
H      4.1169    -2.5248    -3.0451
H      2.5526    -1.3528    -1.5993
H      0.8346    -3.3746     3.5314
H     -0.5078    -5.2824     4.3368
H     -1.9452    -6.5278     2.7690
H     -2.0045    -5.9262     0.3877
H     -0.6564    -4.0659    -0.4347
H      2.7607    -2.0740     2.4827
H      1.3750    -0.9447     2.8660
H      4.6976    -1.0990     1.7171
H      5.9326     0.3809     0.2576
H      4.7526     2.2730    -0.8091
H      1.1465     2.0608    -1.5767
H      1.5884     3.2973    -0.4266
H      1.0328     5.5190    -2.4795
H      1.3100     7.9545    -2.4184
H      3.5621     8.9724    -2.1783
H      5.5448     7.4862    -2.1324
H      5.2860     5.0473    -2.2212
H      2.8805     0.7071    -3.5994
H      2.2297    -0.1257    -5.8389
H      1.7374     1.5105    -7.6350
H      1.8370     3.9535    -7.1678
H      2.2782     4.7493    -4.8914
73
{"conf": 17, "E": 123.96, "rms": -1.0, "geom": "OH", "total_charge": 0, "CA_charge": 1, "smiles": "C[C:1]#[4N:2]->[Mn+:3]1(<-[3C-:4]#[O+:5])(<-[5C-:6]#[O+:7])(<-[6H-:8])<-[1P:9]([c:10]2[cH:11][cH:12][cH:13][cH:14][cH:15]2)([c:16]2[cH:17][cH:18][cH:19][cH:20][cH:21]2)[CH2:22][c:23]2[cH:24][cH:25][cH:26][c:27]([CH2:28][P:29]([c:30]3[cH:31][cH:32][cH:33][cH:34][cH:35]3)[c:36]3[cH:37][cH:38][cH:39][cH:40][cH:41]3)[2n:42]->12", "smiles3D": "C([C:1]#[4N:2]->[Mn+:3]1(<-[3C-:4]#[O+:5])(<-[5C-:6]#[O+:7])(<-[6H-:8])<-[1P:9]([c:10]2[c:11]([H:46])[c:12]([H:47])[c:13]([H:48])[c:14]([H:49])[c:15]2[H:50])([c:16]2[c:17]([H:51])[c:18]([H:52])[c:19]([H:53])[c:20]([H:54])[c:21]2[H:55])[C:22]([H:56])([H:57])[c:23]2[c:24]([H:58])[c:25]([H:59])[c:26]([H:60])[c:27]([C:28]([P:29]([c:30]3[c:31]([H:63])[c:32]([H:64])[c:33]([H:65])[c:34]([H:66])[c:35]3[H:67])[c:36]3[c:37]([H:68])[c:38]([H:69])[c:39]([H:70])[c:40]([H:71])[c:41]3[H:72])([H:61])[H:62])[2n:42]->12)([H:43])([H:44])[H:45]", "smiles3Dx": "C([C:1]#[4N:2]->[Mn+:3]1(<-[3C-:4]#[O+:5])(<-[5C-:6]#[O+:7])(<-[6H-:8])<-[1P:9]([c:10]2[c:11]([H:46])[c:12]([H:47])[c:13]([H:48])[c:14]([H:49])[c:15]2[H:50])([c:16]2[c:17]([H:51])[c:18]([H:52])[c:19]([H:53])[c:20]([H:54])[c:21]2[H:55])[C:22]([H:56])([H:57])[c:23]2[c:24]([H:58])[c:25]([H:59])[c:26]([H:60])[c:27]([C:28]([P:29]([c:30]3[c:31]([H:63])[c:32]([H:64])[c:33]([H:65])[c:34]([H:66])[c:35]3[H:67])[c:36]3[c:37]([H:68])[c:38]([H:69])[c:39]([H:70])[c:40]([H:71])[c:41]3[H:72])([H:61])[H:62])[2n:42]->12)([H:43])([H:44])[H:45]", "dummies": []}
C      4.0414     0.4898     2.8684
C      2.8606     0.3365     2.0186
N      1.8636     0.2144     1.3111
Mn     0.0000     0.0000     0.0000
C     -1.3572     0.2377     1.8288
O     -2.0722     0.3626     2.7923
C      1.3419    -0.2459    -1.8376
O      2.0416    -0.3662    -2.8112
H      0.0074    -1.8137     0.2710
P     -0.1847     2.5440    -0.4513
C      0.8791     3.1963    -1.7295
C      1.9877     3.9907    -1.3948
C      2.8312     4.4772    -2.3984
C      2.5839     4.1600    -3.7368
C      1.4957     3.3510    -4.0739
C      0.6492     2.8631    -3.0744
C     -0.1025     3.6750     0.9272
C      0.3518     3.2372     2.1783
C      0.4456     4.1357     3.2462
C      0.0797     5.4734     3.0698
C     -0.3875     5.9130     1.8268
C     -0.4765     5.0181     0.7557
C     -1.8582     2.6894    -1.0657
C     -2.3510     1.3901    -1.7205
C     -3.4265     1.4930    -2.6148
C     -3.9672     0.3560    -3.1936
C     -3.4408    -0.8850    -2.8788
C     -2.3688    -0.9843    -1.9793
C     -1.8457    -2.3429    -1.6254
P     -2.5455    -2.8685     0.0338
C     -4.3272    -2.9986    -0.4348
C     -5.2552    -2.1336     0.1599
C     -6.6028    -2.1860    -0.2101
C     -7.0269    -3.0959    -1.1829
C     -6.1029    -3.9536    -1.7880
C     -4.7563    -3.9070    -1.4163
C     -2.0613    -4.6505     0.1499
C     -2.9004    -5.5569     0.8185
C     -2.5111    -6.8890     0.9861
C     -1.2715    -7.3207     0.5086
C     -0.4206    -6.4201    -0.1383
C     -0.8070    -5.0865    -0.3065
N     -1.8503     0.1432    -1.3960
H      4.1815    -0.4283     3.4752
H      4.9360     0.6550     2.2337
H      3.8976     1.3603     3.5423
H      2.2092     4.2312    -0.3636
H      3.6834     5.0913    -2.1378
H      3.2424     4.5313    -4.5120
H      1.3131     3.0949    -5.1097
H     -0.1758     2.2210    -3.3525
H      0.6312     2.2089     2.3352
H      0.8017     3.7956     4.2099
H      0.1515     6.1671     3.8983
H     -0.6735     6.9480     1.6916
H     -0.8268     5.3732    -0.2062
H     -1.8992     3.5165    -1.8065
H     -2.5315     2.9374    -0.2189
H     -3.8489     2.4600    -2.8584
H     -4.7985     0.4371    -3.8818
H     -3.8713    -1.7701    -3.3318
H     -2.1401    -3.0898    -2.3938
H     -0.7414    -2.3244    -1.6384
H     -4.9336    -1.4171     0.9046
H     -7.3166    -1.5149     0.2505
H     -8.0689    -3.1312    -1.4729
H     -6.4298    -4.6537    -2.5461
H     -4.0530    -4.5744    -1.8954
H     -3.8528    -5.2311     1.2148
H     -3.1678    -7.5841     1.4933
H     -0.9679    -8.3508     0.6443
H      0.5453    -6.7517    -0.4982
H     -0.1214    -4.4008    -0.7844
73
{"conf": 18, "E": 249.99, "rms": -1.0, "geom": "OH", "total_charge": 0, "CA_charge": 1, "smiles": "C[C:1]#[4N:2]->[Mn+:3]1(<-[3C-:4]#[O+:5])(<-[5C-:6]#[O+:7])(<-[6H-:8])<-[1P:9]([c:10]2[cH:11][cH:12][cH:13][cH:14][cH:15]2)([c:16]2[cH:17][cH:18][cH:19][cH:20][cH:21]2)[CH2:22][c:23]2[cH:24][cH:25][cH:26][c:27]([CH2:28][P:29]([c:30]3[cH:31][cH:32][cH:33][cH:34][cH:35]3)[c:36]3[cH:37][cH:38][cH:39][cH:40][cH:41]3)[2n:42]->12", "smiles3D": "C([C:1]#[4N:2]->[Mn+:3]1(<-[3C-:4]#[O+:5])(<-[5C-:6]#[O+:7])(<-[6H-:8])<-[1P:9]([c:10]2[c:11]([H:46])[c:12]([H:47])[c:13]([H:48])[c:14]([H:49])[c:15]2[H:50])([c:16]2[c:17]([H:51])[c:18]([H:52])[c:19]([H:53])[c:20]([H:54])[c:21]2[H:55])[C:22]([H:56])([H:57])[c:23]2[c:24]([H:58])[c:25]([H:59])[c:26]([H:60])[c:27]([C:28]([P:29]([c:30]3[c:31]([H:63])[c:32]([H:64])[c:33]([H:65])[c:34]([H:66])[c:35]3[H:67])[c:36]3[c:37]([H:68])[c:38]([H:69])[c:39]([H:70])[c:40]([H:71])[c:41]3[H:72])([H:61])[H:62])[2n:42]->12)([H:43])([H:44])[H:45]", "smiles3Dx": "C([C:1]#[4N:2]->[Mn+:3]1(<-[3C-:4]#[O+:5])(<-[5C-:6]#[O+:7])(<-[6H-:8])<-[1P:9]([c:10]2[c:11]([H:46])[c:12]([H:47])[c:13]([H:48])[c:14]([H:49])[c:15]2[H:50])([c:16]2[c:17]([H:51])[c:18]([H:52])[c:19]([H:53])[c:20]([H:54])[c:21]2[H:55])[C:22]([H:56])([H:57])[c:23]2[c:24]([H:58])[c:25]([H:59])[c:26]([H:60])[c:27]([C:28]([P:29]([c:30]3[c:31]([H:63])[c:32]([H:64])[c:33]([H:65])[c:34]([H:66])[c:35]3[H:67])[c:36]3[c:37]([H:68])[c:38]([H:69])[c:39]([H:70])[c:40]([H:71])[c:41]3[H:72])([H:61])[H:62])[2n:42]->12)([H:43])([H:44])[H:45]", "dummies": []}
C     -2.6538    -3.0947    -2.0898
C     -1.5141    -2.5468    -1.3517
N     -0.7365    -1.7684    -0.8079
Mn     0.0000     0.0000     0.0000
C      0.0308     0.7528    -1.9886
O      0.0627     1.1912    -3.1225
C      0.1630    -0.9047     1.9937
O      0.2784    -1.3262     3.0745
H      1.8288    -0.3632    -0.1459
P     -2.4260     0.6673     0.3745
C     -3.7026    -0.6185     0.5978
C     -3.6712    -1.4266     1.7646
C     -4.7371    -2.2785     1.9724
C     -5.7343    -2.4454     1.0437
C     -5.7097    -1.7079    -0.1359
C     -4.6893    -0.8142    -0.3983
C     -3.0828     1.8211    -0.8509
C     -2.9492     1.5630    -2.2392
C     -3.4974     2.4347    -3.1652
C     -4.1056     3.6152    -2.7425
C     -4.2682     3.8675    -1.3738
C     -3.6355     3.0385    -0.4492
C     -2.1222     1.5705     1.8482
C     -0.9370     2.5044     1.6252
C     -0.9318     3.7712     2.1917
C      0.3006     4.4265     2.2963
C      1.4463     3.8800     1.7596
C      1.3059     2.8355     0.8979
C      2.3124     2.6032    -0.2213
P      2.4312     4.0246    -1.4107
C      2.6845     5.5651    -0.4397
C      1.6097     6.3950    -0.0932
C      1.8315     7.6819     0.4005
C      3.1274     8.0612     0.7432
C      4.1855     7.1764     0.5319
C      3.9665     5.9055    -0.0173
C      0.9854     4.4444    -2.4557
C     -0.3210     4.5208    -1.9512
C     -1.2233     5.4013    -2.5291
C     -0.8969     6.1282    -3.6776
C      0.3315     5.8792    -4.2849
C      1.2750     5.0789    -3.6800
N      0.1843     2.0610     0.9959
H     -3.1263    -2.2379    -2.5569
H     -3.4741    -3.5140    -1.4990
H     -2.4457    -3.7367    -2.8801
H     -2.8646    -1.2809     2.4744
H     -4.7712    -2.8185     2.8927
H     -6.5697    -3.1046     1.2297
H     -6.3944    -1.9310    -0.9174
H     -4.6843    -0.2469    -1.3106
H     -2.6343     0.5690    -2.5485
H     -3.3657     2.2284    -4.2122
H     -4.5258     4.3220    -3.4876
H     -4.7085     4.8170    -1.0531
H     -3.7535     3.3210     0.5628
H     -3.0202     2.1199     2.1121
H     -1.9007     0.8263     2.6627
H     -1.8412     4.2088     2.5304
H      0.3378     5.2919     2.8812
H      2.3711     4.3781     1.8880
H      2.0173     1.6845    -0.8277
H      3.2994     2.3418     0.2204
H      0.5815     6.1095    -0.2719
H      0.9955     8.3548     0.5582
H      3.3133     9.0665     1.0853
H      5.1872     7.4431     0.8755
H      4.7910     5.2428    -0.1760
H     -0.5448     4.0666    -0.9903
H     -2.1586     5.6415    -2.0347
H     -1.5844     6.8360    -4.0983
H      0.5817     6.4328    -5.1821
H      2.2662     4.9906    -4.1298
73
{"conf": 19, "E": 151.09, "rms": -1.0, "geom": "OH", "total_charge": 0, "CA_charge": 1, "smiles": "C[C:1]#[4N:2]->[Mn+:3]1(<-[3C-:4]#[O+:5])(<-[5C-:6]#[O+:7])(<-[6H-:8])<-[1P:9]([c:10]2[cH:11][cH:12][cH:13][cH:14][cH:15]2)([c:16]2[cH:17][cH:18][cH:19][cH:20][cH:21]2)[CH2:22][c:23]2[cH:24][cH:25][cH:26][c:27]([CH2:28][P:29]([c:30]3[cH:31][cH:32][cH:33][cH:34][cH:35]3)[c:36]3[cH:37][cH:38][cH:39][cH:40][cH:41]3)[2n:42]->12", "smiles3D": "C([C:1]#[4N:2]->[Mn+:3]1(<-[3C-:4]#[O+:5])(<-[5C-:6]#[O+:7])(<-[6H-:8])<-[1P:9]([c:10]2[c:11]([H:46])[c:12]([H:47])[c:13]([H:48])[c:14]([H:49])[c:15]2[H:50])([c:16]2[c:17]([H:51])[c:18]([H:52])[c:19]([H:53])[c:20]([H:54])[c:21]2[H:55])[C:22]([H:56])([H:57])[c:23]2[c:24]([H:58])[c:25]([H:59])[c:26]([H:60])[c:27]([C:28]([P:29]([c:30]3[c:31]([H:63])[c:32]([H:64])[c:33]([H:65])[c:34]([H:66])[c:35]3[H:67])[c:36]3[c:37]([H:68])[c:38]([H:69])[c:39]([H:70])[c:40]([H:71])[c:41]3[H:72])([H:61])[H:62])[2n:42]->12)([H:43])([H:44])[H:45]", "smiles3Dx": "C([C:1]#[4N:2]->[Mn+:3]1(<-[3C-:4]#[O+:5])(<-[5C-:6]#[O+:7])(<-[6H-:8])<-[1P:9]([c:10]2[c:11]([H:46])[c:12]([H:47])[c:13]([H:48])[c:14]([H:49])[c:15]2[H:50])([c:16]2[c:17]([H:51])[c:18]([H:52])[c:19]([H:53])[c:20]([H:54])[c:21]2[H:55])[C:22]([H:56])([H:57])[c:23]2[c:24]([H:58])[c:25]([H:59])[c:26]([H:60])[c:27]([C:28]([P:29]([c:30]3[c:31]([H:63])[c:32]([H:64])[c:33]([H:65])[c:34]([H:66])[c:35]3[H:67])[c:36]3[c:37]([H:68])[c:38]([H:69])[c:39]([H:70])[c:40]([H:71])[c:41]3[H:72])([H:61])[H:62])[2n:42]->12)([H:43])([H:44])[H:45]", "dummies": []}
C     -2.8915     3.9338     0.9672
C     -2.0441     2.7891     0.6465
N     -1.3273     1.8225     0.4024
Mn     0.0000     0.0000     0.0000
C     -0.9400    -0.2359    -2.0747
O     -1.4308    -0.3604    -3.1708
C      0.8641     0.2289     2.1060
O      1.3123     0.3480     3.2192
H     -1.2996    -1.1031     0.6627
P      1.8737     1.4469    -1.0828
C      1.3341     2.8381    -2.0729
C      1.0218     2.6909    -3.4426
C      0.5582     3.7907    -4.1776
C      0.3958     5.0340    -3.5567
C      0.6770     5.1791    -2.1922
C      1.1219     4.0820    -1.4519
C      3.2792     1.9641    -0.1047
C      4.0306     3.1009    -0.4633
C      5.1629     3.4595     0.2803
C      5.5732     2.6774     1.3617
C      4.8645     1.5191     1.6854
C      3.7348     1.1510     0.9438
C      2.5477     0.1784    -2.1446
C      2.6652    -1.1220    -1.3534
C      3.8590    -1.8531    -1.4517
C      4.0241    -3.0159    -0.7155
C      2.9732    -3.4851     0.0588
C      1.7503    -2.7888     0.0904
C      0.5796    -3.4348     0.7815
P     -0.2142    -4.8426    -0.2168
C      1.0853    -5.3596    -1.4332
C      1.4291    -4.5506    -2.5319
C      2.4586    -4.9369    -3.3975
C      3.1580    -6.1285    -3.1667
C      2.8359    -6.9255    -2.0634
C      1.8003    -6.5443    -1.2015
C     -1.5568    -4.0926    -1.2521
C     -2.4891    -3.2289    -0.6636
C     -3.5291    -2.6832    -1.4236
C     -3.6803    -3.0458    -2.7656
C     -2.8008    -3.9632    -3.3404
C     -1.7598    -4.5085    -2.5787
N      1.6378    -1.5782    -0.5500
H     -2.2799     4.7237     1.4475
H     -3.6935     3.6284     1.6660
H     -3.3426     4.3361     0.0453
H      1.1071     1.7404    -3.9529
H      0.3173     3.6799    -5.2290
H      0.0439     5.8852    -4.1317
H      0.5458     6.1418    -1.7125
H      1.3117     4.2112    -0.3889
H      3.7700     3.6952    -1.3285
H      5.7344     4.3355     0.0076
H      6.4516     2.9561     1.9378
H      5.2019     0.8867     2.4975
H      3.2559     0.2047     1.1621
H      1.8718     0.0012    -2.9993
H      3.5418     0.4986    -2.5244
H      4.6738    -1.5024    -2.0731
H      4.9508    -3.5726    -0.7648
H      3.0810    -4.4194     0.5963
H      0.9568    -3.8854     1.7244
H     -0.1607    -2.7059     1.1108
H      0.9189    -3.6132    -2.7063
H      2.7221    -4.3146    -4.2426
H      3.9633    -6.4254    -3.8320
H      3.3874    -7.8354    -1.8767
H      1.5597    -7.1675    -0.3404
H     -2.4316    -3.0008     0.3928
H     -4.2351    -1.9988    -0.9675
H     -4.4786    -2.6139    -3.3576
H     -2.9355    -4.2712    -4.3741
H     -1.1265    -5.2514    -3.0319
73
{"conf": 20, "E": 133.84, "rms": -1.0, "geom": "OH", "total_charge": 0, "CA_charge": 1, "smiles": "C[C:1]#[4N:2]->[Mn+:3]1(<-[3C-:4]#[O+:5])(<-[5C-:6]#[O+:7])(<-[6H-:8])<-[1P:9]([c:10]2[cH:11][cH:12][cH:13][cH:14][cH:15]2)([c:16]2[cH:17][cH:18][cH:19][cH:20][cH:21]2)[CH2:22][c:23]2[cH:24][cH:25][cH:26][c:27]([CH2:28][P:29]([c:30]3[cH:31][cH:32][cH:33][cH:34][cH:35]3)[c:36]3[cH:37][cH:38][cH:39][cH:40][cH:41]3)[2n:42]->12", "smiles3D": "C([C:1]#[4N:2]->[Mn+:3]1(<-[3C-:4]#[O+:5])(<-[5C-:6]#[O+:7])(<-[6H-:8])<-[1P:9]([c:10]2[c:11]([H:46])[c:12]([H:47])[c:13]([H:48])[c:14]([H:49])[c:15]2[H:50])([c:16]2[c:17]([H:51])[c:18]([H:52])[c:19]([H:53])[c:20]([H:54])[c:21]2[H:55])[C:22]([H:56])([H:57])[c:23]2[c:24]([H:58])[c:25]([H:59])[c:26]([H:60])[c:27]([C:28]([P:29]([c:30]3[c:31]([H:63])[c:32]([H:64])[c:33]([H:65])[c:34]([H:66])[c:35]3[H:67])[c:36]3[c:37]([H:68])[c:38]([H:69])[c:39]([H:70])[c:40]([H:71])[c:41]3[H:72])([H:61])[H:62])[2n:42]->12)([H:43])([H:44])[H:45]", "smiles3Dx": "C([C:1]#[4N:2]->[Mn+:3]1(<-[3C-:4]#[O+:5])(<-[5C-:6]#[O+:7])(<-[6H-:8])<-[1P:9]([c:10]2[c:11]([H:46])[c:12]([H:47])[c:13]([H:48])[c:14]([H:49])[c:15]2[H:50])([c:16]2[c:17]([H:51])[c:18]([H:52])[c:19]([H:53])[c:20]([H:54])[c:21]2[H:55])[C:22]([H:56])([H:57])[c:23]2[c:24]([H:58])[c:25]([H:59])[c:26]([H:60])[c:27]([C:28]([P:29]([c:30]3[c:31]([H:63])[c:32]([H:64])[c:33]([H:65])[c:34]([H:66])[c:35]3[H:67])[c:36]3[c:37]([H:68])[c:38]([H:69])[c:39]([H:70])[c:40]([H:71])[c:41]3[H:72])([H:61])[H:62])[2n:42]->12)([H:43])([H:44])[H:45]", "dummies": []}
C     -3.0657    -3.7105    -1.2853
C     -2.1629    -2.6238    -0.9032
N     -1.4046    -1.7115    -0.5802
Mn     0.0000     0.0000     0.0000
C     -1.6704     0.8722     1.3016
O     -2.5490     1.3337     1.9873
C      1.6571    -0.9219    -1.2821
O      2.5306    -1.4076    -1.9564
H     -0.5869     0.9568    -1.4485
P      0.9670    -1.1821     2.1041
C      0.0450    -0.9943     3.6244
C     -0.0781     0.2715     4.2200
C     -0.7958     0.4259     5.4110
C     -1.4186    -0.6764     6.0006
C     -1.3227    -1.9349     5.4009
C     -0.5982    -2.0961     4.2127
C      1.4682    -2.8956     1.9940
C      0.6786    -3.8121     1.2859
C      1.0510    -5.1565     1.2140
C      2.2183    -5.5940     1.8474
C      3.0001    -4.6921     2.5739
C      2.6227    -3.3483     2.6585
C      2.4738    -0.2436     2.3341
C      2.3164     1.2090     1.8715
C      3.1161     2.1774     2.4982
C      3.1121     3.4872     2.0487
C      2.3401     3.8240     0.9504
C      1.5421     2.8531     0.3231
C      0.7450     3.2528    -0.8851
P     -1.0756     3.5236    -0.5075
C     -1.1229     4.7442     0.8977
C     -0.6249     4.3572     2.1533
C     -0.6967     5.2260     3.2455
C     -1.3147     6.4730     3.1100
C     -1.8740     6.8416     1.8839
C     -1.7949     5.9760     0.7881
C     -1.5664     4.4826    -2.0109
C     -0.9218     5.6823    -2.3602
C     -1.3071     6.3794    -3.5098
C     -2.3359     5.8799    -4.3195
C     -2.9781     4.6829    -3.9791
C     -2.5946     3.9881    -2.8268
N      1.5149     1.5686     0.8056
H     -2.4727    -4.6098    -1.5564
H     -3.6715    -3.3946    -2.1584
H     -3.7398    -3.9475    -0.4371
H      0.3684     1.1411     3.7624
H     -0.8809     1.4036     5.8647
H     -1.9782    -0.5571     6.9197
H     -1.8102    -2.7858     5.8554
H     -0.5449    -3.0779     3.7627
H     -0.2379    -3.4983     0.8195
H      0.4275    -5.8623     0.6767
H      2.5042    -6.6362     1.7901
H      3.8920    -5.0380     3.0783
H      3.2351    -2.6712     3.2388
H      2.7499    -0.2641     3.4111
H      3.2876    -0.7153     1.7441
H      3.7559     1.9112     3.3298
H      3.7301     4.2350     2.5369
H      2.3566     4.8446     0.5887
H      1.1622     4.1905    -1.3076
H      0.8789     2.4969    -1.6808
H     -0.2020     3.3699     2.2966
H     -0.2958     4.9243     4.2045
H     -1.3873     7.1392     3.9614
H     -2.3881     7.7896     1.7874
H     -2.2820     6.2650    -0.1293
H     -0.1402     6.0858    -1.7339
H     -0.8206     7.3108    -3.7660
H     -2.6387     6.4209    -5.2082
H     -3.7621     4.2898    -4.6102
H     -3.0860     3.0599    -2.5751
73
{"conf": 21, "E": 134.19, "rms": -1.0, "geom": "OH", "total_charge": 0, "CA_charge": 1, "smiles": "C[C:1]#[4N:2]->[Mn+:3]1(<-[3C-:4]#[O+:5])(<-[5C-:6]#[O+:7])(<-[6H-:8])<-[1P:9]([c:10]2[cH:11][cH:12][cH:13][cH:14][cH:15]2)([c:16]2[cH:17][cH:18][cH:19][cH:20][cH:21]2)[CH2:22][c:23]2[cH:24][cH:25][cH:26][c:27]([CH2:28][P:29]([c:30]3[cH:31][cH:32][cH:33][cH:34][cH:35]3)[c:36]3[cH:37][cH:38][cH:39][cH:40][cH:41]3)[2n:42]->12", "smiles3D": "C([C:1]#[4N:2]->[Mn+:3]1(<-[3C-:4]#[O+:5])(<-[5C-:6]#[O+:7])(<-[6H-:8])<-[1P:9]([c:10]2[c:11]([H:46])[c:12]([H:47])[c:13]([H:48])[c:14]([H:49])[c:15]2[H:50])([c:16]2[c:17]([H:51])[c:18]([H:52])[c:19]([H:53])[c:20]([H:54])[c:21]2[H:55])[C:22]([H:56])([H:57])[c:23]2[c:24]([H:58])[c:25]([H:59])[c:26]([H:60])[c:27]([C:28]([P:29]([c:30]3[c:31]([H:63])[c:32]([H:64])[c:33]([H:65])[c:34]([H:66])[c:35]3[H:67])[c:36]3[c:37]([H:68])[c:38]([H:69])[c:39]([H:70])[c:40]([H:71])[c:41]3[H:72])([H:61])[H:62])[2n:42]->12)([H:43])([H:44])[H:45]", "smiles3Dx": "C([C:1]#[4N:2]->[Mn+:3]1(<-[3C-:4]#[O+:5])(<-[5C-:6]#[O+:7])(<-[6H-:8])<-[1P:9]([c:10]2[c:11]([H:46])[c:12]([H:47])[c:13]([H:48])[c:14]([H:49])[c:15]2[H:50])([c:16]2[c:17]([H:51])[c:18]([H:52])[c:19]([H:53])[c:20]([H:54])[c:21]2[H:55])[C:22]([H:56])([H:57])[c:23]2[c:24]([H:58])[c:25]([H:59])[c:26]([H:60])[c:27]([C:28]([P:29]([c:30]3[c:31]([H:63])[c:32]([H:64])[c:33]([H:65])[c:34]([H:66])[c:35]3[H:67])[c:36]3[c:37]([H:68])[c:38]([H:69])[c:39]([H:70])[c:40]([H:71])[c:41]3[H:72])([H:61])[H:62])[2n:42]->12)([H:43])([H:44])[H:45]", "dummies": []}
C     -0.6884    -4.9202     0.3224
C     -0.4788    -3.4787     0.2256
N     -0.3092    -2.2652     0.1447
Mn     0.0000     0.0000     0.0000
C     -1.4888     0.1077    -1.7366
O     -2.2812     0.1672    -2.6456
C      1.4873    -0.1081     1.7335
O      2.2701    -0.1668     2.6492
H      1.3662    -0.2702    -1.1893
P     -1.9201     0.5859     1.6533
C     -1.4943     0.4076     3.3832
C     -1.4858     1.4976     4.2777
C     -1.1705     1.2960     5.6257
C     -0.8315     0.0217     6.0856
C     -0.8242    -1.0601     5.2011
C     -1.1544    -0.8692     3.8592
C     -3.5095    -0.2113     1.4630
C     -4.6983     0.5130     1.6440
C     -5.9354    -0.1234     1.5171
C     -5.9958    -1.4899     1.2379
C     -4.8165    -2.2235     1.0726
C     -3.5792    -1.5863     1.1930
C     -2.1769     2.3113     1.2410
C     -0.8732     2.9875     0.8117
C     -0.7661     4.3738     1.0097
C      0.3206     5.0638     0.4924
C      1.2809     4.3886    -0.2398
C      1.1609     3.0052    -0.4424
C      2.1843     2.3045    -1.2867
P      1.4734     1.7761    -2.9486
C      1.1891     3.3801    -3.8456
C      1.8097     3.6626    -5.0786
C      1.5150     4.8470    -5.7691
C      0.5779     5.7372    -5.2500
C     -0.0764     5.4494    -4.0494
C      0.2204     4.2764    -3.3544
C      3.0164     1.0867    -3.6990
C      3.0110    -0.2375    -4.1480
C      4.1675    -0.8035    -4.6974
C      5.3386    -0.0489    -4.7850
C      5.3564     1.2733    -4.3368
C      4.2000     1.8404    -3.7914
N      0.0993     2.3197     0.0946
H     -0.7249    -5.3594    -0.6963
H     -1.6487    -5.1075     0.8473
H      0.1515    -5.3736     0.8989
H     -1.7068     2.5012     3.9656
H     -1.1783     2.1338     6.3139
H     -0.5929    -0.1336     7.1334
H     -0.5573    -2.0462     5.5556
H     -1.1273    -1.7126     3.1821
H     -4.6794     1.5630     1.8979
H     -6.8496     0.4440     1.6570
H     -6.9538    -1.9806     1.1438
H     -4.8601    -3.2862     0.8801
H     -2.6834    -2.1697     1.1058
H     -2.8908     2.3668     0.3953
H     -2.6177     2.8463     2.0970
H     -1.5335     4.9208     1.5492
H      0.4047     6.1283     0.6332
H      2.1116     4.9424    -0.6581
H      3.0547     2.9773    -1.4606
H      2.5851     1.4400    -0.7226
H      2.4854     2.9564    -5.5386
H      1.9940     5.0503    -6.7236
H      0.3492     6.6613    -5.7878
H     -0.8190     6.1418    -3.6615
H     -0.3487     4.0355    -2.4602
H      2.1108    -0.8302    -4.0807
H      4.1544    -1.8293    -5.0502
H      6.2338    -0.4858    -5.2134
H      6.2679     1.8610    -4.4054
H      4.2289     2.8675    -3.4526
73
{"conf": 22, "E": 238.64, "rms": -1.0, "geom": "OH", "total_charge": 0, "CA_charge": 1, "smiles": "C[C:1]#[4N:2]->[Mn+:3]1(<-[3C-:4]#[O+:5])(<-[5C-:6]#[O+:7])(<-[6H-:8])<-[1P:9]([c:10]2[cH:11][cH:12][cH:13][cH:14][cH:15]2)([c:16]2[cH:17][cH:18][cH:19][cH:20][cH:21]2)[CH2:22][c:23]2[cH:24][cH:25][cH:26][c:27]([CH2:28][P:29]([c:30]3[cH:31][cH:32][cH:33][cH:34][cH:35]3)[c:36]3[cH:37][cH:38][cH:39][cH:40][cH:41]3)[2n:42]->12", "smiles3D": "C([C:1]#[4N:2]->[Mn+:3]1(<-[3C-:4]#[O+:5])(<-[5C-:6]#[O+:7])(<-[6H-:8])<-[1P:9]([c:10]2[c:11]([H:46])[c:12]([H:47])[c:13]([H:48])[c:14]([H:49])[c:15]2[H:50])([c:16]2[c:17]([H:51])[c:18]([H:52])[c:19]([H:53])[c:20]([H:54])[c:21]2[H:55])[C:22]([H:56])([H:57])[c:23]2[c:24]([H:58])[c:25]([H:59])[c:26]([H:60])[c:27]([C:28]([P:29]([c:30]3[c:31]([H:63])[c:32]([H:64])[c:33]([H:65])[c:34]([H:66])[c:35]3[H:67])[c:36]3[c:37]([H:68])[c:38]([H:69])[c:39]([H:70])[c:40]([H:71])[c:41]3[H:72])([H:61])[H:62])[2n:42]->12)([H:43])([H:44])[H:45]", "smiles3Dx": "C([C:1]#[4N:2]->[Mn+:3]1(<-[3C-:4]#[O+:5])(<-[5C-:6]#[O+:7])(<-[6H-:8])<-[1P:9]([c:10]2[c:11]([H:46])[c:12]([H:47])[c:13]([H:48])[c:14]([H:49])[c:15]2[H:50])([c:16]2[c:17]([H:51])[c:18]([H:52])[c:19]([H:53])[c:20]([H:54])[c:21]2[H:55])[C:22]([H:56])([H:57])[c:23]2[c:24]([H:58])[c:25]([H:59])[c:26]([H:60])[c:27]([C:28]([P:29]([c:30]3[c:31]([H:63])[c:32]([H:64])[c:33]([H:65])[c:34]([H:66])[c:35]3[H:67])[c:36]3[c:37]([H:68])[c:38]([H:69])[c:39]([H:70])[c:40]([H:71])[c:41]3[H:72])([H:61])[H:62])[2n:42]->12)([H:43])([H:44])[H:45]", "dummies": []}
C     -0.2594     2.1779    -4.1206
C     -0.5302     1.9357    -2.7428
N     -0.5371     1.4034    -1.6412
Mn     0.0000     0.0000     0.0000
C     -0.6488    -1.5572    -1.3845
O     -1.0124    -2.3904    -2.0932
C      0.5589     1.5624     1.3961
O      0.9124     2.3663     2.2425
H     -1.6471    -0.0769     0.7899
P      2.4017    -0.0283    -0.8958
C      3.0404     1.3937    -1.7300
C      2.5046     2.6607    -1.5130
C      3.0053     3.7958    -2.1616
C      4.0786     3.6065    -3.1189
C      4.5980     2.3237    -3.3029
C      4.0834     1.2219    -2.6759
C      2.7107    -1.4906    -1.9549
C      1.8842    -1.5999    -3.1066
C      2.0491    -2.7556    -3.9098
C      3.0369    -3.6946    -3.5863
C      3.8828    -3.4948    -2.4577
C      3.6788    -2.3837    -1.6461
C      3.2181    -0.1782     0.6833
C      2.3601    -1.0336     1.6604
C      2.7785    -1.3083     2.9189
C      2.0177    -2.2221     3.6587
C      0.9668    -2.9033     3.1026
C      0.5869    -2.5787     1.7722
C      0.1202    -3.6832     0.8145
P      0.3760    -5.4568     1.3538
C      2.2109    -5.3973     1.6059
C      3.0990    -5.1666     0.5564
C      4.4411    -4.8378     0.8169
C      4.8482    -4.6342     2.1459
C      3.9889    -4.9301     3.1910
C      2.6772    -5.3506     2.9214
C      0.1658    -6.3972    -0.2422
C     -0.9552    -6.1739    -1.0290
C     -1.0649    -6.8284    -2.2870
C     -0.0465    -7.6749    -2.6990
C      1.0311    -7.9430    -1.8947
C      1.1106    -7.3665    -0.5997
N      1.1606    -1.4800     1.2471
H     -0.3813     3.2205    -4.4377
H     -0.8624     1.5042    -4.7755
H      0.8100     1.9043    -4.2660
H      1.7030     2.7977    -0.7959
H      2.6279     4.7435    -2.0060
H      4.4573     4.4513    -3.6341
H      5.3994     2.2015    -4.0416
H      4.4712     0.2553    -2.8349
H      1.2055    -0.8636    -3.4159
H      1.4555    -2.8724    -4.7894
H      3.1230    -4.6085    -4.1728
H      4.5989    -4.2246    -2.2291
H      4.3066    -2.2732    -0.8026
H      3.3369     0.8208     1.0897
H      4.1872    -0.6556     0.5416
H      3.6678    -0.8316     3.3357
H      2.2891    -2.3844     4.7001
H      0.4992    -3.6901     3.5966
H     -0.9546    -3.4953     0.5325
H      0.7684    -3.5718    -0.1384
H      2.7760    -5.2293    -0.4737
H      5.1375    -4.6403     0.0116
H      5.8545    -4.2707     2.3482
H      4.3076    -4.7916     4.2137
H      2.0115    -5.5664     3.7347
H     -1.7602    -5.5230    -0.7134
H     -1.9385    -6.6970    -2.8769
H     -0.1017    -8.1352    -3.6936
H      1.8205    -8.5799    -2.2214
H      1.9491    -7.5977     0.0329
73
{"conf": 23, "E": 159.89, "rms": -1.0, "geom": "OH", "total_charge": 0, "CA_charge": 1, "smiles": "C[C:1]#[4N:2]->[Mn+:3]1(<-[3C-:4]#[O+:5])(<-[5C-:6]#[O+:7])(<-[6H-:8])<-[1P:9]([c:10]2[cH:11][cH:12][cH:13][cH:14][cH:15]2)([c:16]2[cH:17][cH:18][cH:19][cH:20][cH:21]2)[CH2:22][c:23]2[cH:24][cH:25][cH:26][c:27]([CH2:28][P:29]([c:30]3[cH:31][cH:32][cH:33][cH:34][cH:35]3)[c:36]3[cH:37][cH:38][cH:39][cH:40][cH:41]3)[2n:42]->12", "smiles3D": "C([C:1]#[4N:2]->[Mn+:3]1(<-[3C-:4]#[O+:5])(<-[5C-:6]#[O+:7])(<-[6H-:8])<-[1P:9]([c:10]2[c:11]([H:46])[c:12]([H:47])[c:13]([H:48])[c:14]([H:49])[c:15]2[H:50])([c:16]2[c:17]([H:51])[c:18]([H:52])[c:19]([H:53])[c:20]([H:54])[c:21]2[H:55])[C:22]([H:56])([H:57])[c:23]2[c:24]([H:58])[c:25]([H:59])[c:26]([H:60])[c:27]([C:28]([P:29]([c:30]3[c:31]([H:63])[c:32]([H:64])[c:33]([H:65])[c:34]([H:66])[c:35]3[H:67])[c:36]3[c:37]([H:68])[c:38]([H:69])[c:39]([H:70])[c:40]([H:71])[c:41]3[H:72])([H:61])[H:62])[2n:42]->12)([H:43])([H:44])[H:45]", "smiles3Dx": "C([C:1]#[4N:2]->[Mn+:3]1(<-[3C-:4]#[O+:5])(<-[5C-:6]#[O+:7])(<-[6H-:8])<-[1P:9]([c:10]2[c:11]([H:46])[c:12]([H:47])[c:13]([H:48])[c:14]([H:49])[c:15]2[H:50])([c:16]2[c:17]([H:51])[c:18]([H:52])[c:19]([H:53])[c:20]([H:54])[c:21]2[H:55])[C:22]([H:56])([H:57])[c:23]2[c:24]([H:58])[c:25]([H:59])[c:26]([H:60])[c:27]([C:28]([P:29]([c:30]3[c:31]([H:63])[c:32]([H:64])[c:33]([H:65])[c:34]([H:66])[c:35]3[H:67])[c:36]3[c:37]([H:68])[c:38]([H:69])[c:39]([H:70])[c:40]([H:71])[c:41]3[H:72])([H:61])[H:62])[2n:42]->12)([H:43])([H:44])[H:45]", "dummies": []}
C     -1.4130    -4.2378     2.1892
C     -1.0155    -2.9890     1.5430
N     -0.6692    -1.9435     0.9995
Mn     0.0000     0.0000     0.0000
C     -2.0865     0.8347     0.4159
O     -3.1944     1.2369     0.6729
C      2.0453    -0.9621    -0.3481
O      3.1248    -1.4645    -0.5337
H     -0.5178    -0.5525    -1.6771
P      0.7785     1.1295     2.1949
C      1.3606     0.1107     3.5459
C      1.0453     0.4259     4.8845
C      1.4984    -0.3944     5.9229
C      2.3033    -1.5049     5.6422
C      2.6510    -1.7978     4.3196
C      2.1803    -0.9958     3.2738
C     -0.3983     2.3240     2.8291
C     -0.2911     3.6921     2.5016
C     -1.2711     4.5956     2.9226
C     -2.3799     4.1419     3.6411
C     -2.5166     2.7835     3.9327
C     -1.5377     1.8761     3.5167
C      2.2027     2.0327     1.6054
C      2.0267     2.4495     0.1357
C      3.0477     3.2144    -0.4438
C      3.0484     3.4345    -1.8147
C      1.9662     3.0168    -2.5763
C      0.8631     2.4277    -1.9441
C     -0.4018     2.1901    -2.7278
P     -1.2579     3.7704    -3.3884
C     -2.1473     4.6103    -1.9930
C     -2.2769     6.0110    -1.9604
C     -2.9478     6.6340    -0.9051
C     -3.5336     5.8631     0.1017
C     -3.4876     4.4693     0.0276
C     -2.8208     3.8497    -1.0345
C      0.0586     4.9980    -3.8247
C      0.7434     5.7175    -2.8264
C      1.7530     6.6177    -3.1775
C      2.0817     6.8068    -4.5225
C      1.3994     6.0990    -5.5186
C      0.3898     5.1963    -5.1710
N      0.9943     1.9836    -0.6571
H     -2.1614    -4.0292     2.9804
H     -1.8581    -4.9178     1.4368
H     -0.5211    -4.7223     2.6378
H      0.4565     1.2965     5.1403
H      1.2360    -0.1637     6.9499
H      2.6644    -2.1298     6.4502
H      3.2870    -2.6474     4.1059
H      2.4709    -1.2337     2.2600
H      0.5183     4.0774     1.9008
H     -1.1810     5.6446     2.6721
H     -3.1387     4.8420     3.9574
H     -3.3890     2.4297     4.4671
H     -1.6719     0.8195     3.7223
H      2.3715     2.9257     2.2410
H      3.0937     1.3747     1.6804
H      3.8899     3.5540     0.1485
H      3.8768     3.9429    -2.2839
H      1.9674     3.1971    -3.6427
H     -0.1459     1.5615    -3.6017
H     -1.1278     1.6179    -2.1229
H     -1.8623     6.6215    -2.7512
H     -3.0225     7.7123    -0.8737
H     -4.0511     6.3443     0.9206
H     -3.9800     3.8720     0.7831
H     -2.8555     2.7825    -1.1448
H      0.5172     5.5553    -1.7769
H      2.2869     7.1551    -2.4052
H      2.8703     7.5003    -4.7923
H      1.6598     6.2467    -6.5583
H     -0.1333     4.6501    -5.9479
73
{"conf": 24, "E": 136.04, "rms": -1.0, "geom": "OH", "total_charge": 0, "CA_charge": 1, "smiles": "C[C:1]#[4N:2]->[Mn+:3]1(<-[3C-:4]#[O+:5])(<-[5C-:6]#[O+:7])(<-[6H-:8])<-[1P:9]([c:10]2[cH:11][cH:12][cH:13][cH:14][cH:15]2)([c:16]2[cH:17][cH:18][cH:19][cH:20][cH:21]2)[CH2:22][c:23]2[cH:24][cH:25][cH:26][c:27]([CH2:28][P:29]([c:30]3[cH:31][cH:32][cH:33][cH:34][cH:35]3)[c:36]3[cH:37][cH:38][cH:39][cH:40][cH:41]3)[2n:42]->12", "smiles3D": "C([C:1]#[4N:2]->[Mn+:3]1(<-[3C-:4]#[O+:5])(<-[5C-:6]#[O+:7])(<-[6H-:8])<-[1P:9]([c:10]2[c:11]([H:46])[c:12]([H:47])[c:13]([H:48])[c:14]([H:49])[c:15]2[H:50])([c:16]2[c:17]([H:51])[c:18]([H:52])[c:19]([H:53])[c:20]([H:54])[c:21]2[H:55])[C:22]([H:56])([H:57])[c:23]2[c:24]([H:58])[c:25]([H:59])[c:26]([H:60])[c:27]([C:28]([P:29]([c:30]3[c:31]([H:63])[c:32]([H:64])[c:33]([H:65])[c:34]([H:66])[c:35]3[H:67])[c:36]3[c:37]([H:68])[c:38]([H:69])[c:39]([H:70])[c:40]([H:71])[c:41]3[H:72])([H:61])[H:62])[2n:42]->12)([H:43])([H:44])[H:45]", "smiles3Dx": "C([C:1]#[4N:2]->[Mn+:3]1(<-[3C-:4]#[O+:5])(<-[5C-:6]#[O+:7])(<-[6H-:8])<-[1P:9]([c:10]2[c:11]([H:46])[c:12]([H:47])[c:13]([H:48])[c:14]([H:49])[c:15]2[H:50])([c:16]2[c:17]([H:51])[c:18]([H:52])[c:19]([H:53])[c:20]([H:54])[c:21]2[H:55])[C:22]([H:56])([H:57])[c:23]2[c:24]([H:58])[c:25]([H:59])[c:26]([H:60])[c:27]([C:28]([P:29]([c:30]3[c:31]([H:63])[c:32]([H:64])[c:33]([H:65])[c:34]([H:66])[c:35]3[H:67])[c:36]3[c:37]([H:68])[c:38]([H:69])[c:39]([H:70])[c:40]([H:71])[c:41]3[H:72])([H:61])[H:62])[2n:42]->12)([H:43])([H:44])[H:45]", "dummies": []}
C     -3.2991     2.7636    -2.5038
C     -2.3397     1.9484    -1.7586
N     -1.5312     1.2650    -1.1340
Mn     0.0000     0.0000     0.0000
C      1.4078     1.8094     0.0235
O      2.1397     2.7675     0.0470
C     -1.4643    -1.7581     0.0142
O     -2.2369    -2.6842     0.0217
H      0.6723    -0.6146    -1.6004
P     -0.8029     0.6224     2.3904
C     -0.0089     2.0413     3.1320
C      1.3179     1.9572     3.5892
C      1.9538     3.0838     4.1205
C      1.2787     4.3068     4.1776
C     -0.0337     4.4034     3.7064
C     -0.6751     3.2778     3.1786
C     -2.5526     0.7657     2.7315
C     -3.4003     1.3729     1.7959
C     -4.7623     1.5258     2.0716
C     -5.2850     1.0785     3.2861
C     -4.4426     0.4930     4.2358
C     -3.0772     0.3454     3.9674
C     -0.2367    -0.8111     3.3052
C      1.0366    -1.4134     2.6952
C      1.8034    -2.2632     3.5044
C      2.9682    -2.8310     3.0102
C      3.3969    -2.5107     1.7311
C      2.6390    -1.6327     0.9394
C      3.1739    -1.2126    -0.4017
P      4.9214    -0.5378    -0.2437
C      5.8994    -1.3967    -1.5554
C      7.2656    -1.6212    -1.3279
C      8.0589    -2.2151    -2.3139
C      7.4948    -2.5803    -3.5391
C      6.1344    -2.3567    -3.7759
C      5.3374    -1.7664    -2.7894
C      4.8069     1.1600    -0.9619
C      5.3883     2.2271    -0.2629
C      5.3293     3.5244    -0.7823
C      4.6928     3.7605    -2.0049
C      4.1189     2.7002    -2.7108
C      4.1727     1.4035    -2.1928
N      1.4244    -1.1843     1.3901
H     -3.0743     3.8392    -2.3485
H     -3.2311     2.5238    -3.5854
H     -4.3229     2.5479    -2.1412
H      1.8715     1.0317     3.5307
H      2.9748     3.0085     4.4779
H      1.7741     5.1793     4.5814
H     -0.5527     5.3539     3.7461
H     -1.6848     3.3763     2.8047
H     -3.0092     1.7642     0.8737
H     -5.4066     2.0090     1.3502
H     -6.3396     1.1972     3.5012
H     -4.8481     0.1647     5.1844
H     -2.4417    -0.0863     4.7288
H     -0.0379    -0.5136     4.3568
H     -1.0328    -1.5853     3.2963
H      1.4901    -2.4854     4.5175
H      3.5538    -3.4958     3.6302
H      4.3303    -2.9245     1.3675
H      2.5658    -0.4020    -0.8202
H      3.1407    -2.0879    -1.0813
H      7.7196    -1.3243    -0.3910
H      9.1137    -2.3787    -2.1317
H      8.1130    -3.0311    -4.3060
H      5.7015    -2.6314    -4.7295
H      4.2905    -1.6009    -3.0003
H      5.8841     2.0530     0.6856
H      5.7731     4.3477    -0.2359
H      4.6409     4.7652    -2.4039
H      3.6276     2.8838    -3.6570
H      3.7034     0.6049    -2.7479
73
{"conf": 25, "E": 133.31, "rms": -1.0, "geom": "OH", "total_charge": 0, "CA_charge": 1, "smiles": "C[C:1]#[4N:2]->[Mn+:3]1(<-[3C-:4]#[O+:5])(<-[5C-:6]#[O+:7])(<-[6H-:8])<-[1P:9]([c:10]2[cH:11][cH:12][cH:13][cH:14][cH:15]2)([c:16]2[cH:17][cH:18][cH:19][cH:20][cH:21]2)[CH2:22][c:23]2[cH:24][cH:25][cH:26][c:27]([CH2:28][P:29]([c:30]3[cH:31][cH:32][cH:33][cH:34][cH:35]3)[c:36]3[cH:37][cH:38][cH:39][cH:40][cH:41]3)[2n:42]->12", "smiles3D": "C([C:1]#[4N:2]->[Mn+:3]1(<-[3C-:4]#[O+:5])(<-[5C-:6]#[O+:7])(<-[6H-:8])<-[1P:9]([c:10]2[c:11]([H:46])[c:12]([H:47])[c:13]([H:48])[c:14]([H:49])[c:15]2[H:50])([c:16]2[c:17]([H:51])[c:18]([H:52])[c:19]([H:53])[c:20]([H:54])[c:21]2[H:55])[C:22]([H:56])([H:57])[c:23]2[c:24]([H:58])[c:25]([H:59])[c:26]([H:60])[c:27]([C:28]([P:29]([c:30]3[c:31]([H:63])[c:32]([H:64])[c:33]([H:65])[c:34]([H:66])[c:35]3[H:67])[c:36]3[c:37]([H:68])[c:38]([H:69])[c:39]([H:70])[c:40]([H:71])[c:41]3[H:72])([H:61])[H:62])[2n:42]->12)([H:43])([H:44])[H:45]", "smiles3Dx": "C([C:1]#[4N:2]->[Mn+:3]1(<-[3C-:4]#[O+:5])(<-[5C-:6]#[O+:7])(<-[6H-:8])<-[1P:9]([c:10]2[c:11]([H:46])[c:12]([H:47])[c:13]([H:48])[c:14]([H:49])[c:15]2[H:50])([c:16]2[c:17]([H:51])[c:18]([H:52])[c:19]([H:53])[c:20]([H:54])[c:21]2[H:55])[C:22]([H:56])([H:57])[c:23]2[c:24]([H:58])[c:25]([H:59])[c:26]([H:60])[c:27]([C:28]([P:29]([c:30]3[c:31]([H:63])[c:32]([H:64])[c:33]([H:65])[c:34]([H:66])[c:35]3[H:67])[c:36]3[c:37]([H:68])[c:38]([H:69])[c:39]([H:70])[c:40]([H:71])[c:41]3[H:72])([H:61])[H:62])[2n:42]->12)([H:43])([H:44])[H:45]", "dummies": []}
C     -1.7565     3.2476    -3.3395
C     -1.2540     2.2897    -2.3569
N     -0.8254     1.4893    -1.5270
Mn     0.0000     0.0000     0.0000
C      2.0502     0.1473    -1.0095
O      3.1291     0.2230    -1.5421
C     -2.0590    -0.1531     0.9864
O     -3.1423    -0.2375     1.5086
H     -0.4362    -1.3836    -1.1192
P      0.7385     1.8239     1.6925
C      1.4667     3.3114     1.0094
C      2.7381     3.7590     1.4106
C      3.3031     4.8928     0.8138
C      2.5915     5.6008    -0.1510
C      1.3065     5.1912    -0.5173
C      0.7423     4.0518     0.0648
C     -0.4251     2.3016     2.9608
C     -1.0662     1.3103     3.7210
C     -1.9514     1.6612     4.7409
C     -2.1930     3.0105     5.0143
C     -1.5486     4.0075     4.2741
C     -0.6619     3.6580     3.2540
C      2.0267     0.9316     2.5506
C      1.6672    -0.5550     2.6867
C      2.2171    -1.2631     3.7632
C      2.0427    -2.6359     3.8597
C      1.3368    -3.3063     2.8691
C      0.7940    -2.5903     1.7916
C      0.1722    -3.3508     0.6610
P      1.3864    -3.3965    -0.7651
C      0.5890    -4.4144    -2.0843
C      0.8892    -4.1122    -3.4214
C      0.3246    -4.8617    -4.4581
C     -0.5337    -5.9258    -4.1649
C     -0.8293    -6.2359    -2.8348
C     -0.2710    -5.4861    -1.7951
C      2.7392    -4.4842    -0.1464
C      4.0550    -4.0104    -0.1980
C      5.1053    -4.7964     0.2923
C      4.8427    -6.0611     0.8225
C      3.5313    -6.5371     0.8775
C      2.4811    -5.7531     0.3907
N      0.9687    -1.2342     1.7121
H     -1.8090     2.7641    -4.3350
H     -2.7743     3.5764    -3.0465
H     -1.0790     4.1279    -3.3803
H      3.2976     3.2515     2.1786
H      4.2885     5.2264     1.1261
H      3.0234     6.4841    -0.5997
H      0.7449     5.7545    -1.2443
H     -0.2627     3.7656    -0.2115
H     -0.8779     0.2625     3.5234
H     -2.4346     0.8868     5.3273
H     -2.8638     3.2912     5.8150
H     -1.7186     5.0554     4.4901
H     -0.1629     4.4457     2.7025
H      2.1770     1.3835     3.5561
H      2.9720     1.0131     1.9742
H      2.8095    -0.7552     4.5121
H      2.4782    -3.1900     4.6778
H      1.2421    -4.3831     2.9275
H     -0.7839    -2.8775     0.3704
H     -0.0768    -4.3813     0.9851
H      1.5595    -3.2877    -3.6592
H      0.5576    -4.6138    -5.4883
H     -0.9743    -6.5057    -4.9650
H     -1.4899    -7.0561    -2.6133
H     -0.5181    -5.7380    -0.7782
H      4.2702    -3.0271    -0.6038
H      6.1229    -4.4182     0.2555
H      5.6569    -6.6617     1.2075
H      3.3283    -7.5130     1.2886
H      1.4735    -6.1303     0.4530
73
{"conf": 26, "E": 135.58, "rms": -1.0, "geom": "OH", "total_charge": 0, "CA_charge": 1, "smiles": "C[C:1]#[4N:2]->[Mn+:3]1(<-[3C-:4]#[O+:5])(<-[5C-:6]#[O+:7])(<-[6H-:8])<-[1P:9]([c:10]2[cH:11][cH:12][cH:13][cH:14][cH:15]2)([c:16]2[cH:17][cH:18][cH:19][cH:20][cH:21]2)[CH2:22][c:23]2[cH:24][cH:25][cH:26][c:27]([CH2:28][P:29]([c:30]3[cH:31][cH:32][cH:33][cH:34][cH:35]3)[c:36]3[cH:37][cH:38][cH:39][cH:40][cH:41]3)[2n:42]->12", "smiles3D": "C([C:1]#[4N:2]->[Mn+:3]1(<-[3C-:4]#[O+:5])(<-[5C-:6]#[O+:7])(<-[6H-:8])<-[1P:9]([c:10]2[c:11]([H:46])[c:12]([H:47])[c:13]([H:48])[c:14]([H:49])[c:15]2[H:50])([c:16]2[c:17]([H:51])[c:18]([H:52])[c:19]([H:53])[c:20]([H:54])[c:21]2[H:55])[C:22]([H:56])([H:57])[c:23]2[c:24]([H:58])[c:25]([H:59])[c:26]([H:60])[c:27]([C:28]([P:29]([c:30]3[c:31]([H:63])[c:32]([H:64])[c:33]([H:65])[c:34]([H:66])[c:35]3[H:67])[c:36]3[c:37]([H:68])[c:38]([H:69])[c:39]([H:70])[c:40]([H:71])[c:41]3[H:72])([H:61])[H:62])[2n:42]->12)([H:43])([H:44])[H:45]", "smiles3Dx": "C([C:1]#[4N:2]->[Mn+:3]1(<-[3C-:4]#[O+:5])(<-[5C-:6]#[O+:7])(<-[6H-:8])<-[1P:9]([c:10]2[c:11]([H:46])[c:12]([H:47])[c:13]([H:48])[c:14]([H:49])[c:15]2[H:50])([c:16]2[c:17]([H:51])[c:18]([H:52])[c:19]([H:53])[c:20]([H:54])[c:21]2[H:55])[C:22]([H:56])([H:57])[c:23]2[c:24]([H:58])[c:25]([H:59])[c:26]([H:60])[c:27]([C:28]([P:29]([c:30]3[c:31]([H:63])[c:32]([H:64])[c:33]([H:65])[c:34]([H:66])[c:35]3[H:67])[c:36]3[c:37]([H:68])[c:38]([H:69])[c:39]([H:70])[c:40]([H:71])[c:41]3[H:72])([H:61])[H:62])[2n:42]->12)([H:43])([H:44])[H:45]", "dummies": []}
C     -3.9721    -2.8829    -0.8458
C     -2.8036    -2.0415    -0.5969
N     -1.8257    -1.3286    -0.3889
Mn     0.0000     0.0000     0.0000
C      1.0600    -0.9941    -1.7712
O      1.6217    -1.5140    -2.7033
C     -1.1301     0.9676     1.7450
O     -1.7400     1.4629     2.6583
H      0.6956    -1.2578     1.1349
P     -0.8095     1.9186    -1.5525
C     -1.6129     1.4605    -3.0823
C     -2.7447     0.6344    -3.0396
C     -3.4257     0.3052    -4.2158
C     -2.9904     0.8171    -5.4415
C     -1.8662     1.6538    -5.4961
C     -1.1865     1.9919    -4.3184
C     -1.7676     3.2310    -0.8010
C     -1.3109     3.8279     0.3877
C     -2.0625     4.8298     1.0025
C     -3.2531     5.2711     0.4192
C     -3.7032     4.6999    -0.7750
C     -2.9663     3.6831    -1.3851
C      0.7633     2.6634    -1.9579
C      1.7273     2.5982    -0.7660
C      2.7001     3.6027    -0.6637
C      3.6917     3.5217     0.2976
C      3.7319     2.4249     1.1389
C      2.7578     1.4201     1.0394
C      2.8513     0.2341     1.9571
P      1.6058     0.3713     3.3471
C      2.0709    -0.9465     4.5499
C      3.3967    -1.1407     4.9727
C      3.6981    -2.1311     5.9131
C      2.6779    -2.9240     6.4449
C      1.3575    -2.7334     6.0305
C      1.0552    -1.7469     5.0871
C      2.0219     1.9292     4.2423
C      3.3507     2.3173     4.4834
C      3.6241     3.5262     5.1322
C      2.5754     4.3489     5.5556
C      1.2518     3.9623     5.3266
C      0.9766     2.7555     4.6742
N      1.7506     1.5313     0.1120
H     -3.7572    -3.9195    -0.5097
H     -4.8376    -2.4843    -0.2735
H     -4.2063    -2.8784    -1.9344
H     -3.1161     0.2646    -2.0954
H     -4.2943    -0.3395    -4.1787
H     -3.5197     0.5678    -6.3516
H     -1.5356     2.0519    -6.4469
H     -0.3502     2.6712    -4.3840
H     -0.3781     3.5143     0.8442
H     -1.7165     5.2735     1.9277
H     -3.8309     6.0485     0.8948
H     -4.6283     5.0400    -1.2215
H     -3.3309     3.2667    -2.3095
H      1.2222     2.1205    -2.8103
H      0.5942     3.7187    -2.2536
H      2.7115     4.4373    -1.3521
H      4.4443     4.2967     0.3751
H      4.5316     2.3575     1.8621
H      3.8723     0.1655     2.3860
H      2.7264    -0.7001     1.3843
H      4.2019    -0.5471     4.5708
H      4.7232    -2.2784     6.2351
H      2.9116    -3.6820     7.1791
H      0.5709    -3.3528     6.4404
H      0.0295    -1.5989     4.7837
H      4.1806     1.7049     4.1678
H      4.6470     3.8291     5.3066
H      2.7841     5.2910     6.0537
H      0.4359     4.5926     5.6580
H     -0.0490     2.4633     4.5062
73
{"conf": 27, "E": 127.52, "rms": -1.0, "geom": "OH", "total_charge": 0, "CA_charge": 1, "smiles": "C[C:1]#[4N:2]->[Mn+:3]1(<-[3C-:4]#[O+:5])(<-[5C-:6]#[O+:7])(<-[6H-:8])<-[1P:9]([c:10]2[cH:11][cH:12][cH:13][cH:14][cH:15]2)([c:16]2[cH:17][cH:18][cH:19][cH:20][cH:21]2)[CH2:22][c:23]2[cH:24][cH:25][cH:26][c:27]([CH2:28][P:29]([c:30]3[cH:31][cH:32][cH:33][cH:34][cH:35]3)[c:36]3[cH:37][cH:38][cH:39][cH:40][cH:41]3)[2n:42]->12", "smiles3D": "C([C:1]#[4N:2]->[Mn+:3]1(<-[3C-:4]#[O+:5])(<-[5C-:6]#[O+:7])(<-[6H-:8])<-[1P:9]([c:10]2[c:11]([H:46])[c:12]([H:47])[c:13]([H:48])[c:14]([H:49])[c:15]2[H:50])([c:16]2[c:17]([H:51])[c:18]([H:52])[c:19]([H:53])[c:20]([H:54])[c:21]2[H:55])[C:22]([H:56])([H:57])[c:23]2[c:24]([H:58])[c:25]([H:59])[c:26]([H:60])[c:27]([C:28]([P:29]([c:30]3[c:31]([H:63])[c:32]([H:64])[c:33]([H:65])[c:34]([H:66])[c:35]3[H:67])[c:36]3[c:37]([H:68])[c:38]([H:69])[c:39]([H:70])[c:40]([H:71])[c:41]3[H:72])([H:61])[H:62])[2n:42]->12)([H:43])([H:44])[H:45]", "smiles3Dx": "C([C:1]#[4N:2]->[Mn+:3]1(<-[3C-:4]#[O+:5])(<-[5C-:6]#[O+:7])(<-[6H-:8])<-[1P:9]([c:10]2[c:11]([H:46])[c:12]([H:47])[c:13]([H:48])[c:14]([H:49])[c:15]2[H:50])([c:16]2[c:17]([H:51])[c:18]([H:52])[c:19]([H:53])[c:20]([H:54])[c:21]2[H:55])[C:22]([H:56])([H:57])[c:23]2[c:24]([H:58])[c:25]([H:59])[c:26]([H:60])[c:27]([C:28]([P:29]([c:30]3[c:31]([H:63])[c:32]([H:64])[c:33]([H:65])[c:34]([H:66])[c:35]3[H:67])[c:36]3[c:37]([H:68])[c:38]([H:69])[c:39]([H:70])[c:40]([H:71])[c:41]3[H:72])([H:61])[H:62])[2n:42]->12)([H:43])([H:44])[H:45]", "dummies": []}
C      1.3163     4.2005     2.3268
C      0.9349     2.9657     1.6438
N      0.6138     1.9301     1.0648
Mn     0.0000     0.0000     0.0000
C     -1.4049     1.2092    -1.3421
O     -2.1439     1.8443    -2.0507
C      1.4560    -1.1387     1.3533
O      2.2327    -1.7205     2.0699
H     -1.3777    -0.2354     1.1941
P      1.8127     0.0912    -1.8638
C      2.2162     1.6622    -2.6177
C      2.5041     1.7447    -3.9918
C      2.8326     2.9768    -4.5679
C      2.8908     4.1265    -3.7762
C      2.6380     4.0431    -2.4051
C      2.3078     2.8137    -1.8267
C      3.3469    -0.7535    -1.5149
C      3.3270    -2.1173    -1.1741
C      4.5157    -2.7820    -0.8587
C      5.7313    -2.0935    -0.8820
C      5.7590    -0.7379    -1.2206
C      4.5721    -0.0647    -1.5328
C      1.0177    -0.8816    -3.1396
C      0.0918    -1.9584    -2.5524
C     -0.2856    -3.0153    -3.3908
C     -1.1832    -3.9738    -2.9450
C     -1.6695    -3.9053    -1.6482
C     -1.2320    -2.8797    -0.7906
C     -1.6809    -2.8504     0.6498
P     -1.9439    -4.5556     1.4117
C     -0.2671    -5.2704     1.1070
C     -0.1325    -6.3623     0.2419
C      1.1345    -6.8831    -0.0429
C      2.2720    -6.3136     0.5359
C      2.1431    -5.2225     1.3972
C      0.8770    -4.7037     1.6860
C     -1.8478    -4.2118     3.2289
C     -2.2492    -2.9737     3.7609
C     -2.1863    -2.7473     5.1406
C     -1.7442    -3.7601     5.9969
C     -1.3741    -5.0035     5.4782
C     -1.4331    -5.2309     4.1006
N     -0.4392    -1.8768    -1.2812
H      0.4453     4.5905     2.8936
H      1.6377     4.9514     1.5768
H      2.1515     3.9943     3.0264
H      2.4939     0.8643    -4.6195
H      3.0432     3.0397    -5.6271
H      3.1466     5.0792    -4.2213
H      2.7092     4.9278    -1.7869
H      2.1600     2.7608    -0.7631
H      2.3945    -2.6656    -1.1355
H      4.4944    -3.8330    -0.5917
H      6.6516    -2.6108    -0.6373
H      6.7019    -0.2039    -1.2353
H      4.6258     0.9859    -1.7770
H      1.7998    -1.3677    -3.7611
H      0.4147    -0.2091    -3.7832
H      0.0952    -3.0777    -4.4010
H     -1.4993    -4.7731    -3.6040
H     -2.3680    -4.6617    -1.3180
H     -2.6273    -2.2747     0.7185
H     -0.9011    -2.3550     1.2536
H     -1.0077    -6.8094    -0.2151
H      1.2339    -7.7287    -0.7095
H      3.2523    -6.7149     0.3128
H      3.0226    -4.7775     1.8456
H      0.7881    -3.8646     2.3640
H     -2.6141    -2.1825     3.1212
H     -2.4853    -1.7897     5.5459
H     -1.6986    -3.5840     7.0631
H     -1.0445    -5.7910     6.1437
H     -1.1551    -6.2012     3.7123
73
{"conf": 28, "E": 127.28, "rms": -1.0, "geom": "OH", "total_charge": 0, "CA_charge": 1, "smiles": "C[C:1]#[4N:2]->[Mn+:3]1(<-[3C-:4]#[O+:5])(<-[5C-:6]#[O+:7])(<-[6H-:8])<-[1P:9]([c:10]2[cH:11][cH:12][cH:13][cH:14][cH:15]2)([c:16]2[cH:17][cH:18][cH:19][cH:20][cH:21]2)[CH2:22][c:23]2[cH:24][cH:25][cH:26][c:27]([CH2:28][P:29]([c:30]3[cH:31][cH:32][cH:33][cH:34][cH:35]3)[c:36]3[cH:37][cH:38][cH:39][cH:40][cH:41]3)[2n:42]->12", "smiles3D": "C([C:1]#[4N:2]->[Mn+:3]1(<-[3C-:4]#[O+:5])(<-[5C-:6]#[O+:7])(<-[6H-:8])<-[1P:9]([c:10]2[c:11]([H:46])[c:12]([H:47])[c:13]([H:48])[c:14]([H:49])[c:15]2[H:50])([c:16]2[c:17]([H:51])[c:18]([H:52])[c:19]([H:53])[c:20]([H:54])[c:21]2[H:55])[C:22]([H:56])([H:57])[c:23]2[c:24]([H:58])[c:25]([H:59])[c:26]([H:60])[c:27]([C:28]([P:29]([c:30]3[c:31]([H:63])[c:32]([H:64])[c:33]([H:65])[c:34]([H:66])[c:35]3[H:67])[c:36]3[c:37]([H:68])[c:38]([H:69])[c:39]([H:70])[c:40]([H:71])[c:41]3[H:72])([H:61])[H:62])[2n:42]->12)([H:43])([H:44])[H:45]", "smiles3Dx": "C([C:1]#[4N:2]->[Mn+:3]1(<-[3C-:4]#[O+:5])(<-[5C-:6]#[O+:7])(<-[6H-:8])<-[1P:9]([c:10]2[c:11]([H:46])[c:12]([H:47])[c:13]([H:48])[c:14]([H:49])[c:15]2[H:50])([c:16]2[c:17]([H:51])[c:18]([H:52])[c:19]([H:53])[c:20]([H:54])[c:21]2[H:55])[C:22]([H:56])([H:57])[c:23]2[c:24]([H:58])[c:25]([H:59])[c:26]([H:60])[c:27]([C:28]([P:29]([c:30]3[c:31]([H:63])[c:32]([H:64])[c:33]([H:65])[c:34]([H:66])[c:35]3[H:67])[c:36]3[c:37]([H:68])[c:38]([H:69])[c:39]([H:70])[c:40]([H:71])[c:41]3[H:72])([H:61])[H:62])[2n:42]->12)([H:43])([H:44])[H:45]", "dummies": []}
C      3.4375     2.1740     2.8731
C      2.4398     1.5241     2.0246
N      1.5964     0.9822     1.3136
Mn     0.0000     0.0000     0.0000
C      0.0257     1.8578    -1.3429
O      0.0437     2.8370    -2.0455
C      0.0211    -1.8454     1.3540
O      0.0291    -2.8196     2.0643
H     -1.2974     0.7601     1.0471
P      1.6779    -1.1625    -1.6097
C      2.3128    -0.1791    -2.9607
C      1.4290     0.3576    -3.9118
C      1.9180     1.1279    -4.9716
C      3.2926     1.3587    -5.0973
C      4.1759     0.8306    -4.1523
C      3.6913     0.0709    -3.0821
C      3.0554    -2.0558    -0.8985
C      3.7864    -1.4863     0.1553
C      4.8800    -2.1664     0.7002
C      5.2513    -3.4180     0.1966
C      4.5456    -3.9806    -0.8707
C      3.4541    -3.3012    -1.4241
C      0.6218    -2.3912    -2.3676
C     -0.8373    -1.9278    -2.4371
C     -1.6420    -2.4899    -3.4390
C     -3.0063    -2.2553    -3.4540
C     -3.5745    -1.4888    -2.4521
C     -2.7663    -0.9233    -1.4532
C     -3.4214    -0.1067    -0.3771
P     -3.2342     1.7252    -0.7267
C     -4.5111     2.4988     0.3656
C     -5.0923     3.7229    -0.0109
C     -6.0292     4.3451     0.8189
C     -6.3742     3.7630     2.0440
C     -5.7761     2.5614     2.4410
C     -4.8393     1.9346     1.6115
C     -4.0592     1.7923    -2.3759
C     -5.4301     1.5251    -2.5181
C     -6.0134     1.5018    -3.7893
C     -5.2281     1.7341    -4.9233
C     -3.8617     1.9875    -4.7862
C     -3.2773     2.0149    -3.5158
N     -1.4085    -1.1170    -1.4755
H      4.0190     2.9058     2.2739
H      4.1258     1.4087     3.2816
H      2.9242     2.6995     3.7046
H      0.3634     0.1881    -3.8358
H      1.2321     1.5362    -5.7031
H      3.6712     1.9483    -5.9237
H      5.2392     1.0137    -4.2484
H      4.3985    -0.3139    -2.3599
H      3.5387    -0.5073     0.5286
H      5.4408    -1.7149     1.5090
H      6.0962    -3.9427     0.6213
H      4.8421    -4.9417    -1.2707
H      2.9376    -3.7490    -2.2632
H      0.9954    -2.6042    -3.3916
H      0.6637    -3.3243    -1.7701
H     -1.2129    -3.1368    -4.1953
H     -3.6273    -2.6919    -4.2262
H     -4.6461    -1.3321    -2.4525
H     -4.5074    -0.3379    -0.3259
H     -3.0118    -0.3961     0.6077
H     -4.8216     4.1900    -0.9506
H     -6.4791     5.2806     0.5189
H     -7.0948     4.2461     2.6886
H     -6.0306     2.1192     3.3960
H     -4.3773     1.0174     1.9446
H     -6.0422     1.3206    -1.6532
H     -7.0717     1.2959    -3.8926
H     -5.6749     1.7125    -5.9092
H     -3.2516     2.1530    -5.6644
H     -2.2121     2.1911    -3.4251
73
{"conf": 29, "E": 149.75, "rms": -1.0, "geom": "OH", "total_charge": 0, "CA_charge": 1, "smiles": "C[C:1]#[4N:2]->[Mn+:3]1(<-[3C-:4]#[O+:5])(<-[5C-:6]#[O+:7])(<-[6H-:8])<-[1P:9]([c:10]2[cH:11][cH:12][cH:13][cH:14][cH:15]2)([c:16]2[cH:17][cH:18][cH:19][cH:20][cH:21]2)[CH2:22][c:23]2[cH:24][cH:25][cH:26][c:27]([CH2:28][P:29]([c:30]3[cH:31][cH:32][cH:33][cH:34][cH:35]3)[c:36]3[cH:37][cH:38][cH:39][cH:40][cH:41]3)[2n:42]->12", "smiles3D": "C([C:1]#[4N:2]->[Mn+:3]1(<-[3C-:4]#[O+:5])(<-[5C-:6]#[O+:7])(<-[6H-:8])<-[1P:9]([c:10]2[c:11]([H:46])[c:12]([H:47])[c:13]([H:48])[c:14]([H:49])[c:15]2[H:50])([c:16]2[c:17]([H:51])[c:18]([H:52])[c:19]([H:53])[c:20]([H:54])[c:21]2[H:55])[C:22]([H:56])([H:57])[c:23]2[c:24]([H:58])[c:25]([H:59])[c:26]([H:60])[c:27]([C:28]([P:29]([c:30]3[c:31]([H:63])[c:32]([H:64])[c:33]([H:65])[c:34]([H:66])[c:35]3[H:67])[c:36]3[c:37]([H:68])[c:38]([H:69])[c:39]([H:70])[c:40]([H:71])[c:41]3[H:72])([H:61])[H:62])[2n:42]->12)([H:43])([H:44])[H:45]", "smiles3Dx": "C([C:1]#[4N:2]->[Mn+:3]1(<-[3C-:4]#[O+:5])(<-[5C-:6]#[O+:7])(<-[6H-:8])<-[1P:9]([c:10]2[c:11]([H:46])[c:12]([H:47])[c:13]([H:48])[c:14]([H:49])[c:15]2[H:50])([c:16]2[c:17]([H:51])[c:18]([H:52])[c:19]([H:53])[c:20]([H:54])[c:21]2[H:55])[C:22]([H:56])([H:57])[c:23]2[c:24]([H:58])[c:25]([H:59])[c:26]([H:60])[c:27]([C:28]([P:29]([c:30]3[c:31]([H:63])[c:32]([H:64])[c:33]([H:65])[c:34]([H:66])[c:35]3[H:67])[c:36]3[c:37]([H:68])[c:38]([H:69])[c:39]([H:70])[c:40]([H:71])[c:41]3[H:72])([H:61])[H:62])[2n:42]->12)([H:43])([H:44])[H:45]", "dummies": []}
C      0.5145    -1.4317    -4.7369
C      0.3821    -1.0318    -3.3392
N      0.2634    -0.6860    -2.1660
Mn     0.0000     0.0000     0.0000
C      2.2450     0.4258     0.1897
O      3.4267     0.6501     0.2914
C     -2.2526    -0.4155    -0.2085
O     -3.4329    -0.6388    -0.3351
H      0.3214    -1.6991     0.6226
P     -0.3706     2.4725    -0.6536
C      0.7572     3.2342    -1.8089
C      1.7009     2.4596    -2.5023
C      2.5844     3.0728    -3.3979
C      2.5206     4.4526    -3.6176
C      1.5758     5.2264    -2.9345
C      0.7004     4.6188    -2.0317
C     -2.0078     2.8654    -1.2383
C     -2.3030     2.7481    -2.6079
C     -3.6039     2.9597    -3.0778
C     -4.6203     3.2935    -2.1856
C     -4.3400     3.3868    -0.8160
C     -3.0446     3.1535    -0.3363
C     -0.1063     3.3410     0.8916
C     -0.2233     2.4179     2.1202
C     -0.1581     3.0230     3.3806
C     -0.2075     2.2522     4.5333
C     -0.4306     0.8873     4.4320
C     -0.5966     0.3050     3.1669
C     -1.0749    -1.1205     3.0663
P     -2.7967    -1.4216     3.7833
C     -2.8246    -1.1354     5.6072
C     -3.1251     0.1200     6.1637
C     -3.1619     0.2779     7.5533
C     -2.8888    -0.8112     8.3905
C     -2.5799    -2.0566     7.8406
C     -2.5376    -2.2156     6.4539
C     -4.0327    -0.2917     2.9974
C     -3.8433     1.0990     2.9258
C     -4.8470     1.9178     2.4061
C     -6.0228     1.3562     1.8950
C     -6.2100    -0.0255     1.9566
C     -5.2245    -0.8460     2.5139
N     -0.3467     1.0430     2.0365
H      1.3381    -0.8689    -5.2170
H      0.7425    -2.5127    -4.7862
H     -0.4367    -1.2273    -5.2756
H      1.7693     1.3993    -2.3407
H      3.3149     2.4651    -3.9312
H      3.1978     4.9162    -4.3228
H      1.5211     6.2914    -3.1153
H     -0.0290     5.2230    -1.5166
H     -1.5230     2.4588    -3.3066
H     -3.8200     2.8482    -4.1308
H     -5.6262     3.4414    -2.5381
H     -5.1352     3.6197    -0.1251
H     -2.8713     3.2056     0.7292
H      0.9166     3.7760     0.8772
H     -0.8396     4.1823     0.9904
H     -0.0283     4.0885     3.4756
H     -0.1193     2.7074     5.5122
H     -0.5057     0.2847     5.3324
H     -1.1699    -1.4050     2.0094
H     -0.3464    -1.8015     3.5739
H     -3.3138     0.9844     5.5405
H     -3.3923     1.2516     7.9787
H     -2.9363    -0.6816     9.4628
H     -2.3778    -2.8970     8.4885
H     -2.3082    -3.1814     6.0322
H     -2.9450     1.5614     3.3000
H     -4.7125     2.9843     2.3709
H     -6.7985     1.9857     1.4888
H     -7.1206    -0.4726     1.5855
H     -5.3771    -1.9186     2.5683
73
{"conf": 30, "E": 142.59, "rms": -1.0, "geom": "OH", "total_charge": 0, "CA_charge": 1, "smiles": "C[C:1]#[4N:2]->[Mn+:3]1(<-[3C-:4]#[O+:5])(<-[5C-:6]#[O+:7])(<-[6H-:8])<-[1P:9]([c:10]2[cH:11][cH:12][cH:13][cH:14][cH:15]2)([c:16]2[cH:17][cH:18][cH:19][cH:20][cH:21]2)[CH2:22][c:23]2[cH:24][cH:25][cH:26][c:27]([CH2:28][P:29]([c:30]3[cH:31][cH:32][cH:33][cH:34][cH:35]3)[c:36]3[cH:37][cH:38][cH:39][cH:40][cH:41]3)[2n:42]->12", "smiles3D": "C([C:1]#[4N:2]->[Mn+:3]1(<-[3C-:4]#[O+:5])(<-[5C-:6]#[O+:7])(<-[6H-:8])<-[1P:9]([c:10]2[c:11]([H:46])[c:12]([H:47])[c:13]([H:48])[c:14]([H:49])[c:15]2[H:50])([c:16]2[c:17]([H:51])[c:18]([H:52])[c:19]([H:53])[c:20]([H:54])[c:21]2[H:55])[C:22]([H:56])([H:57])[c:23]2[c:24]([H:58])[c:25]([H:59])[c:26]([H:60])[c:27]([C:28]([P:29]([c:30]3[c:31]([H:63])[c:32]([H:64])[c:33]([H:65])[c:34]([H:66])[c:35]3[H:67])[c:36]3[c:37]([H:68])[c:38]([H:69])[c:39]([H:70])[c:40]([H:71])[c:41]3[H:72])([H:61])[H:62])[2n:42]->12)([H:43])([H:44])[H:45]", "smiles3Dx": "C([C:1]#[4N:2]->[Mn+:3]1(<-[3C-:4]#[O+:5])(<-[5C-:6]#[O+:7])(<-[6H-:8])<-[1P:9]([c:10]2[c:11]([H:46])[c:12]([H:47])[c:13]([H:48])[c:14]([H:49])[c:15]2[H:50])([c:16]2[c:17]([H:51])[c:18]([H:52])[c:19]([H:53])[c:20]([H:54])[c:21]2[H:55])[C:22]([H:56])([H:57])[c:23]2[c:24]([H:58])[c:25]([H:59])[c:26]([H:60])[c:27]([C:28]([P:29]([c:30]3[c:31]([H:63])[c:32]([H:64])[c:33]([H:65])[c:34]([H:66])[c:35]3[H:67])[c:36]3[c:37]([H:68])[c:38]([H:69])[c:39]([H:70])[c:40]([H:71])[c:41]3[H:72])([H:61])[H:62])[2n:42]->12)([H:43])([H:44])[H:45]", "dummies": []}
C     -1.1501    -0.9542    -4.7466
C     -0.8070    -0.6722    -3.3553
N     -0.5188    -0.4407    -2.1840
Mn     0.0000     0.0000     0.0000
C     -2.1182    -0.6686     0.5679
O     -3.2335    -1.0246     0.8565
C      2.1074     0.6316    -0.6305
O      3.2193     0.9665    -0.9578
H     -0.5339     1.7465    -0.2138
P      0.9512    -2.3596     0.5409
C     -0.2171    -3.6007     1.0845
C     -0.2773    -4.8610     0.4558
C     -1.2088    -5.8144     0.8828
C     -2.0906    -5.5117     1.9276
C     -2.0281    -4.2683     2.5628
C     -1.0887    -3.3168     2.1489
C      2.0413    -3.1302    -0.6489
C      3.1635    -3.8666    -0.2245
C      3.9912    -4.4875    -1.1657
C      3.6935    -4.4057    -2.5301
C      2.5639    -3.7024    -2.9535
C      1.7358    -3.0736    -2.0182
C      1.9670    -1.9983     1.9724
C      1.4678    -0.7800     2.7599
C      2.0001    -0.5842     4.0425
C      1.6886     0.5615     4.7581
C      0.7805     1.4688     4.2327
C      0.1621     1.2032     3.0003
C     -0.9549     2.0932     2.5146
P     -2.3825     2.3358     3.7249
C     -1.8136     3.4581     5.0827
C     -1.0595     4.6006     4.7693
C     -0.6802     5.4947     5.7728
C     -1.0718     5.2674     7.0947
C     -1.8504     4.1524     7.4131
C     -2.2400     3.2641     6.4066
C     -2.6681     0.6537     4.4394
C     -3.6581    -0.1561     3.8675
C     -3.8715    -1.4545     4.3407
C     -3.0997    -1.9521     5.3951
C     -2.1074    -1.1546     5.9666
C     -1.8905     0.1431     5.4924
N      0.6145     0.1662     2.2269
H     -0.3373    -1.5412    -5.2195
H     -1.2857    -0.0026    -5.2977
H     -2.0921    -1.5355    -4.7843
H      0.3767    -5.1164    -0.3691
H     -1.2588    -6.7844     0.3954
H     -2.8182    -6.2476     2.2492
H     -2.7056    -4.0459     3.3784
H     -1.0450    -2.3580     2.6563
H      3.3970    -3.9776     0.8244
H      4.8536    -5.0496    -0.8357
H      4.3287    -4.9029    -3.2567
H      2.3222    -3.6553    -4.0064
H      0.8429    -2.5815    -2.3620
H      1.9775    -2.8850     2.6385
H      3.0063    -1.7936     1.6396
H      2.7067    -1.2916     4.4595
H      2.1382     0.7360     5.7279
H      0.5414     2.3467     4.8088
H     -0.5534     3.0717     2.1877
H     -1.4378     1.6173     1.6533
H     -0.7645     4.7997     3.7482
H     -0.0877     6.3705     5.5236
H     -0.7745     5.9602     7.8703
H     -2.1689     3.9886     8.4376
H     -2.8909     2.4366     6.6647
H     -4.2648     0.2207     3.0550
H     -4.6357    -2.0752     3.8896
H     -3.2640    -2.9601     5.7586
H     -1.5136    -1.5375     6.7908
H     -1.1248     0.7439     5.9612
73
{"conf": 31, "E": 243.63, "rms": -1.0, "geom": "OH", "total_charge": 0, "CA_charge": 1, "smiles": "C[C:1]#[4N:2]->[Mn+:3]1(<-[3C-:4]#[O+:5])(<-[5C-:6]#[O+:7])(<-[6H-:8])<-[1P:9]([c:10]2[cH:11][cH:12][cH:13][cH:14][cH:15]2)([c:16]2[cH:17][cH:18][cH:19][cH:20][cH:21]2)[CH2:22][c:23]2[cH:24][cH:25][cH:26][c:27]([CH2:28][P:29]([c:30]3[cH:31][cH:32][cH:33][cH:34][cH:35]3)[c:36]3[cH:37][cH:38][cH:39][cH:40][cH:41]3)[2n:42]->12", "smiles3D": "C([C:1]#[4N:2]->[Mn+:3]1(<-[3C-:4]#[O+:5])(<-[5C-:6]#[O+:7])(<-[6H-:8])<-[1P:9]([c:10]2[c:11]([H:46])[c:12]([H:47])[c:13]([H:48])[c:14]([H:49])[c:15]2[H:50])([c:16]2[c:17]([H:51])[c:18]([H:52])[c:19]([H:53])[c:20]([H:54])[c:21]2[H:55])[C:22]([H:56])([H:57])[c:23]2[c:24]([H:58])[c:25]([H:59])[c:26]([H:60])[c:27]([C:28]([P:29]([c:30]3[c:31]([H:63])[c:32]([H:64])[c:33]([H:65])[c:34]([H:66])[c:35]3[H:67])[c:36]3[c:37]([H:68])[c:38]([H:69])[c:39]([H:70])[c:40]([H:71])[c:41]3[H:72])([H:61])[H:62])[2n:42]->12)([H:43])([H:44])[H:45]", "smiles3Dx": "C([C:1]#[4N:2]->[Mn+:3]1(<-[3C-:4]#[O+:5])(<-[5C-:6]#[O+:7])(<-[6H-:8])<-[1P:9]([c:10]2[c:11]([H:46])[c:12]([H:47])[c:13]([H:48])[c:14]([H:49])[c:15]2[H:50])([c:16]2[c:17]([H:51])[c:18]([H:52])[c:19]([H:53])[c:20]([H:54])[c:21]2[H:55])[C:22]([H:56])([H:57])[c:23]2[c:24]([H:58])[c:25]([H:59])[c:26]([H:60])[c:27]([C:28]([P:29]([c:30]3[c:31]([H:63])[c:32]([H:64])[c:33]([H:65])[c:34]([H:66])[c:35]3[H:67])[c:36]3[c:37]([H:68])[c:38]([H:69])[c:39]([H:70])[c:40]([H:71])[c:41]3[H:72])([H:61])[H:62])[2n:42]->12)([H:43])([H:44])[H:45]", "dummies": []}
C      2.6567     4.0113     0.5691
C      1.9523     2.8553     0.0137
N      1.3028     1.8553    -0.1535
Mn     0.0000     0.0000     0.0000
C      1.2994    -1.2325    -1.4571
O      1.9712    -1.8417    -2.2425
C     -1.3475     1.2505     1.3348
O     -2.0842     1.8974     2.0802
H     -1.1323     0.3574    -1.3519
P      1.3456    -0.7900     2.0106
C      2.1351    -2.3857     1.8268
C      1.9279    -3.4329     2.7568
C      2.3589    -4.7545     2.4722
C      3.0326    -5.0242     1.3160
C      3.3715    -3.9809     0.4484
C      2.9438    -2.6554     0.7487
C      2.5692     0.3333     2.6448
C      2.4628     0.8921     3.9279
C      3.5652     1.7234     4.3894
C      4.6976     1.9393     3.5975
C      4.7115     1.4171     2.2877
C      3.6873     0.6048     1.8196
C     -0.0480    -0.9825     3.0854
C     -1.1471    -1.7136     2.2896
C     -2.2106    -2.3320     2.9176
C     -3.2213    -2.8815     2.1103
C     -2.9431    -3.1174     0.7544
C     -1.7885    -2.6627     0.2693
C     -1.1837    -3.1803    -1.0679
P     -1.5948    -4.9768    -1.5261
C     -3.1408    -4.8522    -2.4943
C     -4.2916    -5.6638    -2.2389
C     -5.4016    -5.5105    -2.9833
C     -5.4279    -4.6448    -4.0918
C     -4.2739    -3.8800    -4.4013
C     -3.1611    -4.0144    -3.6038
C     -1.6246    -5.9608     0.0537
C     -2.8001    -6.1688     0.8105
C     -2.6960    -6.6646     2.0989
C     -1.4570    -7.0656     2.6181
C     -0.3294    -7.0047     1.7901
C     -0.3956    -6.4212     0.5321
N     -1.0811    -1.7248     0.9600
H      2.2346     4.2333     1.5835
H      2.5272     4.9428    -0.0814
H      3.7437     3.7822     0.6543
H      1.3257    -3.3001     3.6961
H      2.1462    -5.5439     3.2342
H      3.4059    -6.0078     1.1074
H      3.9506    -4.1511    -0.4425
H      3.2276    -1.8744     0.0799
H      1.7182     0.6223     4.5809
H      3.4989     2.1351     5.3582
H      5.4311     2.6185     3.9118
H      5.5598     1.6899     1.6253
H      3.7595     0.2452     0.7924
H      0.2376    -1.5576     4.0242
H     -0.4185     0.0086     3.4183
H     -2.3696    -2.1835     4.0003
H     -4.1586    -3.2684     2.5947
H     -3.7187    -3.6026     0.1233
H     -0.1273    -3.2233    -0.9267
H     -1.4266    -2.5494    -1.8876
H     -4.2550    -6.4356    -1.4921
H     -6.2997    -6.0851    -2.7708
H     -6.3484    -4.4977    -4.6885
H     -4.2750    -3.3047    -5.3405
H     -2.2706    -3.4426    -3.8763
H     -3.7488    -5.7650     0.4871
H     -3.5546    -6.7538     2.7312
H     -1.3591    -7.3890     3.6608
H      0.6282    -7.3408     2.1976
H      0.4841    -6.3520    -0.1015
73
{"conf": 32, "E": 123.85, "rms": -1.0, "geom": "OH", "total_charge": 0, "CA_charge": 1, "smiles": "C[C:1]#[4N:2]->[Mn+:3]1(<-[3C-:4]#[O+:5])(<-[5C-:6]#[O+:7])(<-[6H-:8])<-[1P:9]([c:10]2[cH:11][cH:12][cH:13][cH:14][cH:15]2)([c:16]2[cH:17][cH:18][cH:19][cH:20][cH:21]2)[CH2:22][c:23]2[cH:24][cH:25][cH:26][c:27]([CH2:28][P:29]([c:30]3[cH:31][cH:32][cH:33][cH:34][cH:35]3)[c:36]3[cH:37][cH:38][cH:39][cH:40][cH:41]3)[2n:42]->12", "smiles3D": "C([C:1]#[4N:2]->[Mn+:3]1(<-[3C-:4]#[O+:5])(<-[5C-:6]#[O+:7])(<-[6H-:8])<-[1P:9]([c:10]2[c:11]([H:46])[c:12]([H:47])[c:13]([H:48])[c:14]([H:49])[c:15]2[H:50])([c:16]2[c:17]([H:51])[c:18]([H:52])[c:19]([H:53])[c:20]([H:54])[c:21]2[H:55])[C:22]([H:56])([H:57])[c:23]2[c:24]([H:58])[c:25]([H:59])[c:26]([H:60])[c:27]([C:28]([P:29]([c:30]3[c:31]([H:63])[c:32]([H:64])[c:33]([H:65])[c:34]([H:66])[c:35]3[H:67])[c:36]3[c:37]([H:68])[c:38]([H:69])[c:39]([H:70])[c:40]([H:71])[c:41]3[H:72])([H:61])[H:62])[2n:42]->12)([H:43])([H:44])[H:45]", "smiles3Dx": "C([C:1]#[4N:2]->[Mn+:3]1(<-[3C-:4]#[O+:5])(<-[5C-:6]#[O+:7])(<-[6H-:8])<-[1P:9]([c:10]2[c:11]([H:46])[c:12]([H:47])[c:13]([H:48])[c:14]([H:49])[c:15]2[H:50])([c:16]2[c:17]([H:51])[c:18]([H:52])[c:19]([H:53])[c:20]([H:54])[c:21]2[H:55])[C:22]([H:56])([H:57])[c:23]2[c:24]([H:58])[c:25]([H:59])[c:26]([H:60])[c:27]([C:28]([P:29]([c:30]3[c:31]([H:63])[c:32]([H:64])[c:33]([H:65])[c:34]([H:66])[c:35]3[H:67])[c:36]3[c:37]([H:68])[c:38]([H:69])[c:39]([H:70])[c:40]([H:71])[c:41]3[H:72])([H:61])[H:62])[2n:42]->12)([H:43])([H:44])[H:45]", "dummies": []}
C     -1.4011     3.0342     3.6907
C     -0.9938     2.1393     2.6084
N     -0.6486     1.3896     1.6987
Mn     0.0000     0.0000     0.0000
C     -1.5958     0.9337    -1.3493
O     -2.4352     1.4263    -2.0611
C      1.5924    -0.9549     1.3399
O      2.4316    -1.4583     2.0442
H     -1.2054    -1.2628     0.5591
P      1.7594     1.6692    -0.9063
C      2.9286     2.3933     0.2305
C      2.7448     2.2677     1.6138
C      3.6654     2.8370     2.4988
C      4.7728     3.5326     2.0062
C      4.9613     3.6596     0.6271
C      4.0422     3.0923    -0.2602
C      1.1304     2.9976    -1.9204
C      1.0057     4.2921    -1.3909
C      0.4864     5.3254    -2.1767
C      0.0752     5.0703    -3.4875
C      0.1761     3.7795    -4.0128
C      0.6964     2.7431    -3.2317
C      2.7444     0.6284    -1.9763
C      1.9519    -0.5770    -2.5045
C      2.4352    -1.1996    -3.6644
C      1.8269    -2.3456    -4.1494
C      0.7452    -2.8814    -3.4726
C      0.2673    -2.2595    -2.3090
C     -0.8776    -2.8881    -1.5732
P     -0.2522    -3.7615    -0.0352
C      0.9137    -4.9579    -0.8184
C      2.2830    -4.8481    -0.5482
C      3.1920    -5.7154    -1.1612
C      2.7367    -6.6917    -2.0515
C      1.3716    -6.8000    -2.3316
C      0.4605    -5.9336    -1.7202
C     -1.6580    -4.8748     0.4191
C     -1.3967    -6.0767     1.0956
C     -2.4485    -6.9124     1.4807
C     -3.7692    -6.5441     1.2128
C     -4.0393    -5.3346     0.5676
C     -2.9891    -4.4957     0.1816
N      0.8742    -1.1253    -1.8340
H     -2.5017     3.1703     3.6639
H     -1.1056     2.5942     4.6652
H     -0.9037     4.0176     3.5628
H      1.8987     1.7318     2.0124
H      3.5208     2.7375     3.5670
H      5.4854     3.9716     2.6926
H      5.8193     4.1980     0.2460
H      4.1968     3.1997    -1.3265
H      1.3023     4.5055    -0.3725
H      0.3978     6.3232    -1.7673
H     -0.3292     5.8711    -4.0932
H     -0.1542     3.5809    -5.0237
H      0.7487     1.7468    -3.6501
H      3.6198     0.2539    -1.4052
H      3.1124     1.2350    -2.8315
H      3.2950    -0.7985    -4.1870
H      2.2020    -2.8253    -5.0441
H      0.2831    -3.7851    -3.8508
H     -1.6347    -2.1176    -1.3395
H     -1.3931    -3.6322    -2.2170
H      2.6452    -4.0884     0.1326
H      4.2494    -5.6281    -0.9483
H      3.4413    -7.3614    -2.5268
H      1.0206    -7.5524    -3.0256
H     -0.5925    -6.0202    -1.9542
H     -0.3785    -6.3678     1.3217
H     -2.2397    -7.8441     1.9902
H     -4.5827    -7.1919     1.5116
H     -5.0634    -5.0435     0.3721
H     -3.2214    -3.5551    -0.2965
73
{"conf": 33, "E": 266.74, "rms": -1.0, "geom": "OH", "total_charge": 0, "CA_charge": 1, "smiles": "C[C:1]#[4N:2]->[Mn+:3]1(<-[3C-:4]#[O+:5])(<-[5C-:6]#[O+:7])(<-[6H-:8])<-[1P:9]([c:10]2[cH:11][cH:12][cH:13][cH:14][cH:15]2)([c:16]2[cH:17][cH:18][cH:19][cH:20][cH:21]2)[CH2:22][c:23]2[cH:24][cH:25][cH:26][c:27]([CH2:28][P:29]([c:30]3[cH:31][cH:32][cH:33][cH:34][cH:35]3)[c:36]3[cH:37][cH:38][cH:39][cH:40][cH:41]3)[2n:42]->12", "smiles3D": "C([C:1]#[4N:2]->[Mn+:3]1(<-[3C-:4]#[O+:5])(<-[5C-:6]#[O+:7])(<-[6H-:8])<-[1P:9]([c:10]2[c:11]([H:46])[c:12]([H:47])[c:13]([H:48])[c:14]([H:49])[c:15]2[H:50])([c:16]2[c:17]([H:51])[c:18]([H:52])[c:19]([H:53])[c:20]([H:54])[c:21]2[H:55])[C:22]([H:56])([H:57])[c:23]2[c:24]([H:58])[c:25]([H:59])[c:26]([H:60])[c:27]([C:28]([P:29]([c:30]3[c:31]([H:63])[c:32]([H:64])[c:33]([H:65])[c:34]([H:66])[c:35]3[H:67])[c:36]3[c:37]([H:68])[c:38]([H:69])[c:39]([H:70])[c:40]([H:71])[c:41]3[H:72])([H:61])[H:62])[2n:42]->12)([H:43])([H:44])[H:45]", "smiles3Dx": "C([C:1]#[4N:2]->[Mn+:3]1(<-[3C-:4]#[O+:5])(<-[5C-:6]#[O+:7])(<-[6H-:8])<-[1P:9]([c:10]2[c:11]([H:46])[c:12]([H:47])[c:13]([H:48])[c:14]([H:49])[c:15]2[H:50])([c:16]2[c:17]([H:51])[c:18]([H:52])[c:19]([H:53])[c:20]([H:54])[c:21]2[H:55])[C:22]([H:56])([H:57])[c:23]2[c:24]([H:58])[c:25]([H:59])[c:26]([H:60])[c:27]([C:28]([P:29]([c:30]3[c:31]([H:63])[c:32]([H:64])[c:33]([H:65])[c:34]([H:66])[c:35]3[H:67])[c:36]3[c:37]([H:68])[c:38]([H:69])[c:39]([H:70])[c:40]([H:71])[c:41]3[H:72])([H:61])[H:62])[2n:42]->12)([H:43])([H:44])[H:45]", "dummies": []}
C      1.9593     4.0419     1.2544
C      1.2554     3.0998     0.3695
N      0.7001     2.0587     0.0049
Mn     0.0000     0.0000     0.0000
C      0.6667    -0.4353    -2.0228
O      1.0205    -0.7662    -3.1107
C     -0.7243     0.4818     2.0168
O     -1.0554     0.6288     3.1036
H     -1.6758     0.4746    -0.5476
P      2.3431    -0.7141     0.9702
C      3.4792     0.6298     1.3457
C      4.0701     1.3501     0.3154
C      5.1105     2.2313     0.6196
C      5.4352     2.4862     1.9293
C      4.8013     1.8533     2.9515
C      3.7839     0.9332     2.6780
C      3.1890    -1.9057    -0.0527
C      3.4177    -1.6039    -1.4048
C      3.8558    -2.6263    -2.2313
C      4.1483    -3.8536    -1.7208
C      3.9729    -4.1330    -0.3660
C      3.4931    -3.1330     0.4616
C      1.6226    -1.5212     2.3763
C      0.4155    -2.3940     1.8949
C     -0.1393    -3.3404     2.7513
C     -0.9716    -4.3163     2.2041
C     -1.2878    -4.2500     0.8196
C     -0.8807    -3.1693     0.0923
C     -1.1789    -3.0901    -1.3994
P     -2.2527    -1.6171    -1.8010
C     -3.9283    -1.7889    -1.1323
C     -4.5515    -3.0356    -0.9985
C     -5.9260    -3.0899    -0.7649
C     -6.6699    -1.9171    -0.6016
C     -6.0095    -0.6886    -0.6098
C     -4.6371    -0.6281    -0.8391
C     -2.2252    -1.5508    -3.6282
C     -2.2366    -2.7244    -4.3974
C     -1.7097    -2.7007    -5.6855
C     -1.2853    -1.4934    -6.2609
C     -1.4158    -0.3100    -5.5313
C     -1.9466    -0.3278    -4.2508
N     -0.2161    -2.1404     0.6829
H      1.4482     4.9832     1.5075
H      2.9660     4.2536     0.9204
H      2.1053     3.5010     2.2137
H      3.7759     1.2063    -0.7162
H      5.5943     2.7478    -0.2017
H      6.2617     3.2091     2.1291
H      5.0567     2.0803     3.9676
H      3.3358     0.3746     3.5074
H      3.3052    -0.6255    -1.8098
H      4.0283    -2.4222    -3.2757
H      4.4210    -4.7097    -2.4163
H      4.1938    -5.1201     0.0164
H      3.4147    -3.3720     1.5126
H      1.2717    -0.7232     3.1419
H      2.3493    -2.1296     2.7864
H      0.1203    -3.3680     3.7768
H     -1.4293    -5.0161     2.8069
H     -1.7305    -5.0803     0.3792
H     -1.5972    -4.0223    -1.7630
H     -0.2099    -2.9868    -1.9108
H     -3.9879    -3.9558    -1.1174
H     -6.4260    -4.0373    -0.6914
H     -7.7289    -1.9388    -0.4919
H     -6.5543     0.2375    -0.4508
H     -4.1161     0.3321    -0.8618
H     -2.4934    -3.6779    -3.9654
H     -1.6189    -3.6085    -6.2698
H     -0.7938    -1.4800    -7.2212
H     -1.0886     0.6229    -5.9542
H     -1.9937     0.5778    -3.6572
73
{"conf": 34, "E": 268.82, "rms": -1.0, "geom": "OH", "total_charge": 0, "CA_charge": 1, "smiles": "C[C:1]#[4N:2]->[Mn+:3]1(<-[3C-:4]#[O+:5])(<-[5C-:6]#[O+:7])(<-[6H-:8])<-[1P:9]([c:10]2[cH:11][cH:12][cH:13][cH:14][cH:15]2)([c:16]2[cH:17][cH:18][cH:19][cH:20][cH:21]2)[CH2:22][c:23]2[cH:24][cH:25][cH:26][c:27]([CH2:28][P:29]([c:30]3[cH:31][cH:32][cH:33][cH:34][cH:35]3)[c:36]3[cH:37][cH:38][cH:39][cH:40][cH:41]3)[2n:42]->12", "smiles3D": "C([C:1]#[4N:2]->[Mn+:3]1(<-[3C-:4]#[O+:5])(<-[5C-:6]#[O+:7])(<-[6H-:8])<-[1P:9]([c:10]2[c:11]([H:46])[c:12]([H:47])[c:13]([H:48])[c:14]([H:49])[c:15]2[H:50])([c:16]2[c:17]([H:51])[c:18]([H:52])[c:19]([H:53])[c:20]([H:54])[c:21]2[H:55])[C:22]([H:56])([H:57])[c:23]2[c:24]([H:58])[c:25]([H:59])[c:26]([H:60])[c:27]([C:28]([P:29]([c:30]3[c:31]([H:63])[c:32]([H:64])[c:33]([H:65])[c:34]([H:66])[c:35]3[H:67])[c:36]3[c:37]([H:68])[c:38]([H:69])[c:39]([H:70])[c:40]([H:71])[c:41]3[H:72])([H:61])[H:62])[2n:42]->12)([H:43])([H:44])[H:45]", "smiles3Dx": "C([C:1]#[4N:2]->[Mn+:3]1(<-[3C-:4]#[O+:5])(<-[5C-:6]#[O+:7])(<-[6H-:8])<-[1P:9]([c:10]2[c:11]([H:46])[c:12]([H:47])[c:13]([H:48])[c:14]([H:49])[c:15]2[H:50])([c:16]2[c:17]([H:51])[c:18]([H:52])[c:19]([H:53])[c:20]([H:54])[c:21]2[H:55])[C:22]([H:56])([H:57])[c:23]2[c:24]([H:58])[c:25]([H:59])[c:26]([H:60])[c:27]([C:28]([P:29]([c:30]3[c:31]([H:63])[c:32]([H:64])[c:33]([H:65])[c:34]([H:66])[c:35]3[H:67])[c:36]3[c:37]([H:68])[c:38]([H:69])[c:39]([H:70])[c:40]([H:71])[c:41]3[H:72])([H:61])[H:62])[2n:42]->12)([H:43])([H:44])[H:45]", "dummies": []}
C     -2.2186    -0.3811     4.1022
C     -1.4983    -0.7644     2.9326
N     -0.9680    -0.7413     1.8638
Mn     0.0000     0.0000     0.0000
C     -1.7856     1.2873    -0.0726
O     -2.6609     2.0511    -0.1794
C      1.7035    -1.3513     0.1152
O      2.6355    -2.0613     0.1320
H     -0.9149    -1.1285    -1.1179
P      1.2963     1.7400     1.4321
C      0.9504     1.7906     3.2168
C      0.2741     2.8689     3.7784
C      0.2315     2.9555     5.1741
C      0.8076     1.9526     5.9737
C      1.3546     0.8239     5.3861
C      1.3875     0.6737     3.9973
C      3.0926     1.7116     1.2666
C      3.7222     2.7557     0.6090
C      4.9541     2.5334     0.0277
C      5.5907     1.2907     0.1815
C      4.9367     0.2313     0.8268
C      3.6981     0.4337     1.4310
C      0.6496     3.1714     0.5240
C      0.7708     2.8399    -0.9852
C      0.5886     3.8430    -1.9506
C      0.9780     3.5384    -3.2723
C      1.2960     2.2723    -3.6492
C      1.3472     1.2643    -2.6810
C      2.0576    -0.0370    -2.9522
P      0.7612    -1.3701    -2.9914
C      1.6177    -2.9982    -2.6459
C      0.9344    -3.9440    -1.8857
C      1.6517    -4.8828    -1.1207
C      3.0385    -4.8778    -1.1576
C      3.7291    -4.0224    -2.0169
C      3.0000    -3.1246    -2.8341
C     -0.0064    -1.3572    -4.6372
C      0.1633    -2.4217    -5.5200
C     -0.8312    -2.6787    -6.4708
C     -1.8987    -1.7802    -6.6084
C     -1.9449    -0.6062    -5.8510
C     -0.9896    -0.4011    -4.8522
N      0.9438     1.5626    -1.4054
H     -3.1591     0.2298     3.8355
H     -2.5387    -1.1757     4.8142
H     -1.5665     0.3521     4.6784
H     -0.1502     3.6537     3.1755
H     -0.2359     3.8135     5.6443
H      0.8282     2.0810     7.0561
H      1.7850     0.0722     5.9942
H      1.7782    -0.1912     3.5656
H      3.2782     3.6970     0.5275
H      5.4587     3.3292    -0.4572
H      6.4721     1.0717    -0.4549
H      5.4173    -0.7209     0.8923
H      3.2734    -0.3460     2.0090
H      1.2513     4.0177     0.7790
H     -0.4050     3.3265     0.7903
H      0.3542     4.8446    -1.6118
H      0.7095     4.2629    -3.9771
H      1.6496     2.0916    -4.6435
H      2.6608    -0.0102    -3.8544
H      2.7544    -0.2426    -2.0801
H     -0.1347    -3.8832    -1.8507
H      1.0947    -5.5209    -0.4551
H      3.5750    -5.5074    -0.4675
H      4.8102    -4.0353    -2.0325
H      3.5712    -2.3817    -3.3977
H      0.9568    -3.1360    -5.3664
H     -0.7719    -3.5671    -7.0940
H     -2.7058    -2.0142    -7.3009
H     -2.7820     0.0787    -5.9426
H     -1.0606     0.4585    -4.2041
73
{"conf": 35, "E": 128.99, "rms": -1.0, "geom": "OH", "total_charge": 0, "CA_charge": 1, "smiles": "C[C:1]#[4N:2]->[Mn+:3]1(<-[3C-:4]#[O+:5])(<-[5C-:6]#[O+:7])(<-[6H-:8])<-[1P:9]([c:10]2[cH:11][cH:12][cH:13][cH:14][cH:15]2)([c:16]2[cH:17][cH:18][cH:19][cH:20][cH:21]2)[CH2:22][c:23]2[cH:24][cH:25][cH:26][c:27]([CH2:28][P:29]([c:30]3[cH:31][cH:32][cH:33][cH:34][cH:35]3)[c:36]3[cH:37][cH:38][cH:39][cH:40][cH:41]3)[2n:42]->12", "smiles3D": "C([C:1]#[4N:2]->[Mn+:3]1(<-[3C-:4]#[O+:5])(<-[5C-:6]#[O+:7])(<-[6H-:8])<-[1P:9]([c:10]2[c:11]([H:46])[c:12]([H:47])[c:13]([H:48])[c:14]([H:49])[c:15]2[H:50])([c:16]2[c:17]([H:51])[c:18]([H:52])[c:19]([H:53])[c:20]([H:54])[c:21]2[H:55])[C:22]([H:56])([H:57])[c:23]2[c:24]([H:58])[c:25]([H:59])[c:26]([H:60])[c:27]([C:28]([P:29]([c:30]3[c:31]([H:63])[c:32]([H:64])[c:33]([H:65])[c:34]([H:66])[c:35]3[H:67])[c:36]3[c:37]([H:68])[c:38]([H:69])[c:39]([H:70])[c:40]([H:71])[c:41]3[H:72])([H:61])[H:62])[2n:42]->12)([H:43])([H:44])[H:45]", "smiles3Dx": "C([C:1]#[4N:2]->[Mn+:3]1(<-[3C-:4]#[O+:5])(<-[5C-:6]#[O+:7])(<-[6H-:8])<-[1P:9]([c:10]2[c:11]([H:46])[c:12]([H:47])[c:13]([H:48])[c:14]([H:49])[c:15]2[H:50])([c:16]2[c:17]([H:51])[c:18]([H:52])[c:19]([H:53])[c:20]([H:54])[c:21]2[H:55])[C:22]([H:56])([H:57])[c:23]2[c:24]([H:58])[c:25]([H:59])[c:26]([H:60])[c:27]([C:28]([P:29]([c:30]3[c:31]([H:63])[c:32]([H:64])[c:33]([H:65])[c:34]([H:66])[c:35]3[H:67])[c:36]3[c:37]([H:68])[c:38]([H:69])[c:39]([H:70])[c:40]([H:71])[c:41]3[H:72])([H:61])[H:62])[2n:42]->12)([H:43])([H:44])[H:45]", "dummies": []}
C     -3.0366    -1.5958    -3.6097
C     -2.1581    -1.1268    -2.5385
N     -1.4119    -0.7318    -1.6459
Mn     0.0000     0.0000     0.0000
C      0.8551    -2.1099     0.2358
O      1.3087    -3.2201     0.3607
C     -0.8603     2.1107    -0.2042
O     -1.3140     3.2228    -0.3128
H     -1.2488    -0.3904     1.2842
P      1.8756     0.6068    -1.6712
C      2.2815    -0.5309    -2.9858
C      3.3274    -0.2324    -3.8725
C      3.6556    -1.1237    -4.8980
C      2.9584    -2.3272    -5.0272
C      1.9145    -2.6279    -4.1470
C      1.5750    -1.7310    -3.1287
C      1.7644     2.2352    -2.4003
C      1.2437     2.3918    -3.6957
C      1.1279     3.6676    -4.2574
C      1.5136     4.7932    -3.5244
C      2.0061     4.6469    -2.2246
C      2.1237     3.3738    -1.6593
C      3.3106     0.6141    -0.6062
C      2.9467     1.0010     0.8368
C      3.9703     1.5169     1.6429
C      3.7160     1.8622     2.9604
C      2.4439     1.6852     3.4788
C      1.4266     1.1461     2.6744
C      0.0575     0.9701     3.2580
P     -0.2316    -0.8077     3.7878
C      0.7024    -0.9043     5.3880
C      0.0583    -0.9720     6.6370
C      0.8082    -1.0185     7.8153
C      2.2029    -1.0196     7.7603
C      2.8502    -0.9928     6.5239
C      2.1036    -0.9571     5.3452
C     -2.0198    -0.7284     4.2620
C     -2.8786    -1.7517     3.8371
C     -4.2365    -1.7198     4.1733
C     -4.7415    -0.6701     4.9459
C     -3.8914     0.3552     5.3709
C     -2.5382     0.3351     5.0229
N      1.6898     0.7968     1.3749
H     -3.3444    -0.7355    -4.2372
H     -2.4917    -2.3352    -4.2328
H     -3.9370    -2.0717    -3.1704
H      3.8848     0.6892    -3.7721
H      4.4566    -0.8842    -5.5860
H      3.2159    -3.0224    -5.8152
H      1.3652    -3.5538    -4.2550
H      0.7649    -1.9777    -2.4620
H      0.9220     1.5318    -4.2701
H      0.7367     3.7826    -5.2609
H      1.4269     5.7774    -3.9622
H      2.2960     5.5201    -1.6539
H      2.4831     3.2877    -0.6439
H      3.7606    -0.4016    -0.6013
H      4.0557     1.3336    -1.0101
H      4.9699     1.6514     1.2463
H      4.5066     2.2660     3.5811
H      2.2511     1.9588     4.5087
H     -0.0634     1.6331     4.1377
H     -0.7053     1.2947     2.5271
H     -1.0166    -0.9961     6.7132
H      0.3065    -1.0575     8.7712
H      2.7828    -1.0506     8.6730
H      3.9311    -1.0096     6.4802
H      2.6199    -0.9560     4.3948
H     -2.4958    -2.5734     3.2435
H     -4.8983    -2.5078     3.8362
H     -5.7889    -0.6493     5.2176
H     -4.2789     1.1642     5.9756
H     -1.8922     1.1257     5.3806
73
{"conf": 36, "E": 135.25, "rms": -1.0, "geom": "OH", "total_charge": 0, "CA_charge": 1, "smiles": "C[C:1]#[4N:2]->[Mn+:3]1(<-[3C-:4]#[O+:5])(<-[5C-:6]#[O+:7])(<-[6H-:8])<-[1P:9]([c:10]2[cH:11][cH:12][cH:13][cH:14][cH:15]2)([c:16]2[cH:17][cH:18][cH:19][cH:20][cH:21]2)[CH2:22][c:23]2[cH:24][cH:25][cH:26][c:27]([CH2:28][P:29]([c:30]3[cH:31][cH:32][cH:33][cH:34][cH:35]3)[c:36]3[cH:37][cH:38][cH:39][cH:40][cH:41]3)[2n:42]->12", "smiles3D": "C([C:1]#[4N:2]->[Mn+:3]1(<-[3C-:4]#[O+:5])(<-[5C-:6]#[O+:7])(<-[6H-:8])<-[1P:9]([c:10]2[c:11]([H:46])[c:12]([H:47])[c:13]([H:48])[c:14]([H:49])[c:15]2[H:50])([c:16]2[c:17]([H:51])[c:18]([H:52])[c:19]([H:53])[c:20]([H:54])[c:21]2[H:55])[C:22]([H:56])([H:57])[c:23]2[c:24]([H:58])[c:25]([H:59])[c:26]([H:60])[c:27]([C:28]([P:29]([c:30]3[c:31]([H:63])[c:32]([H:64])[c:33]([H:65])[c:34]([H:66])[c:35]3[H:67])[c:36]3[c:37]([H:68])[c:38]([H:69])[c:39]([H:70])[c:40]([H:71])[c:41]3[H:72])([H:61])[H:62])[2n:42]->12)([H:43])([H:44])[H:45]", "smiles3Dx": "C([C:1]#[4N:2]->[Mn+:3]1(<-[3C-:4]#[O+:5])(<-[5C-:6]#[O+:7])(<-[6H-:8])<-[1P:9]([c:10]2[c:11]([H:46])[c:12]([H:47])[c:13]([H:48])[c:14]([H:49])[c:15]2[H:50])([c:16]2[c:17]([H:51])[c:18]([H:52])[c:19]([H:53])[c:20]([H:54])[c:21]2[H:55])[C:22]([H:56])([H:57])[c:23]2[c:24]([H:58])[c:25]([H:59])[c:26]([H:60])[c:27]([C:28]([P:29]([c:30]3[c:31]([H:63])[c:32]([H:64])[c:33]([H:65])[c:34]([H:66])[c:35]3[H:67])[c:36]3[c:37]([H:68])[c:38]([H:69])[c:39]([H:70])[c:40]([H:71])[c:41]3[H:72])([H:61])[H:62])[2n:42]->12)([H:43])([H:44])[H:45]", "dummies": []}
C     -2.1252     1.9247    -4.0712
C     -1.5137     1.3636    -2.8701
N     -0.9925     0.8902    -1.8643
Mn     0.0000     0.0000     0.0000
C     -1.1706    -1.9371    -0.3536
O     -1.7761    -2.9620    -0.5659
C      1.1079     1.9722     0.3319
O      1.6835     3.0185     0.5025
H     -1.3240     0.6220     1.1114
P      2.0087    -0.9980    -1.3014
C      1.8072    -2.7352    -1.6980
C      0.8549    -3.1054    -2.6620
C      0.6381    -4.4542    -2.9591
C      1.3659    -5.4433    -2.2960
C      2.2915    -5.0879    -1.3094
C      2.5108    -3.7405    -1.0015
C      2.6559    -0.1561    -2.7411
C      2.8481     1.2334    -2.7160
C      3.3805     1.8931    -3.8272
C      3.7317     1.1684    -4.9673
C      3.5500    -0.2162    -5.0015
C      3.0270    -0.8790    -3.8872
C      3.2685    -0.8538    -0.0394
C      2.6757    -1.1523     1.3404
C      3.5520    -1.5558     2.3584
C      3.0744    -1.7663     3.6455
C      1.7158    -1.6262     3.9070
C      0.8398    -1.2774     2.8636
C     -0.6459    -1.2431     3.1135
P     -1.2248    -2.7164     4.1377
C     -3.0687    -2.5345     4.2481
C     -3.7625    -1.4538     3.6726
C     -5.1490    -1.3492     3.8272
C     -5.8503    -2.3319     4.5282
C     -5.1670    -3.4067     5.1026
C     -3.7817    -3.5054     4.9646
C     -0.9831    -4.0774     2.8978
C      0.2938    -4.6458     2.7584
C      0.5260    -5.6433     1.8066
C     -0.5201    -6.0774     0.9923
C     -1.7944    -5.5258     1.1221
C     -2.0292    -4.5232     2.0690
N      1.3429    -0.9482     1.6318
H     -1.6577     2.9085    -4.2893
H     -1.9645     1.2404    -4.9322
H     -3.2086     2.0708    -3.9012
H      0.2854    -2.3499    -3.1857
H     -0.0858    -4.7331    -3.7142
H      1.1935    -6.4880    -2.5167
H      2.8341    -5.8566    -0.7780
H      3.2144    -3.5173    -0.2233
H      2.5958     1.8055    -1.8412
H      3.5335     2.9651    -3.7978
H      4.1552     1.6772    -5.8229
H      3.8303    -0.7795    -5.8818
H      2.9455    -1.9543    -3.9278
H      4.1111    -1.5424    -0.2600
H      3.6556     0.1842    -0.0428
H      4.6105    -1.6892     2.1627
H      3.7505    -2.0503     4.4440
H      1.3501    -1.8195     4.9098
H     -1.1941    -1.2824     2.1567
H     -0.8920    -0.3032     3.6491
H     -3.2405    -0.6831     3.1236
H     -5.6726    -0.5108     3.3822
H     -6.9201    -2.2360     4.6543
H     -5.7176    -4.1593     5.6550
H     -3.2711    -4.3505     5.4058
H      1.1072    -4.3183     3.3910
H      1.5166    -6.0785     1.7019
H     -0.3386    -6.8417     0.2545
H     -2.6008    -5.8699     0.4805
H     -3.0158    -4.0864     2.1284
73
{"conf": 37, "E": 139.08, "rms": -1.0, "geom": "OH", "total_charge": 0, "CA_charge": 1, "smiles": "C[C:1]#[4N:2]->[Mn+:3]1(<-[3C-:4]#[O+:5])(<-[5C-:6]#[O+:7])(<-[6H-:8])<-[1P:9]([c:10]2[cH:11][cH:12][cH:13][cH:14][cH:15]2)([c:16]2[cH:17][cH:18][cH:19][cH:20][cH:21]2)[CH2:22][c:23]2[cH:24][cH:25][cH:26][c:27]([CH2:28][P:29]([c:30]3[cH:31][cH:32][cH:33][cH:34][cH:35]3)[c:36]3[cH:37][cH:38][cH:39][cH:40][cH:41]3)[2n:42]->12", "smiles3D": "C([C:1]#[4N:2]->[Mn+:3]1(<-[3C-:4]#[O+:5])(<-[5C-:6]#[O+:7])(<-[6H-:8])<-[1P:9]([c:10]2[c:11]([H:46])[c:12]([H:47])[c:13]([H:48])[c:14]([H:49])[c:15]2[H:50])([c:16]2[c:17]([H:51])[c:18]([H:52])[c:19]([H:53])[c:20]([H:54])[c:21]2[H:55])[C:22]([H:56])([H:57])[c:23]2[c:24]([H:58])[c:25]([H:59])[c:26]([H:60])[c:27]([C:28]([P:29]([c:30]3[c:31]([H:63])[c:32]([H:64])[c:33]([H:65])[c:34]([H:66])[c:35]3[H:67])[c:36]3[c:37]([H:68])[c:38]([H:69])[c:39]([H:70])[c:40]([H:71])[c:41]3[H:72])([H:61])[H:62])[2n:42]->12)([H:43])([H:44])[H:45]", "smiles3Dx": "C([C:1]#[4N:2]->[Mn+:3]1(<-[3C-:4]#[O+:5])(<-[5C-:6]#[O+:7])(<-[6H-:8])<-[1P:9]([c:10]2[c:11]([H:46])[c:12]([H:47])[c:13]([H:48])[c:14]([H:49])[c:15]2[H:50])([c:16]2[c:17]([H:51])[c:18]([H:52])[c:19]([H:53])[c:20]([H:54])[c:21]2[H:55])[C:22]([H:56])([H:57])[c:23]2[c:24]([H:58])[c:25]([H:59])[c:26]([H:60])[c:27]([C:28]([P:29]([c:30]3[c:31]([H:63])[c:32]([H:64])[c:33]([H:65])[c:34]([H:66])[c:35]3[H:67])[c:36]3[c:37]([H:68])[c:38]([H:69])[c:39]([H:70])[c:40]([H:71])[c:41]3[H:72])([H:61])[H:62])[2n:42]->12)([H:43])([H:44])[H:45]", "dummies": []}
C     -4.7430     1.5028    -0.1731
C     -3.3504     1.0598    -0.1126
N     -2.1796     0.6888    -0.0677
Mn     0.0000     0.0000     0.0000
C     -0.4225    -1.2622     1.8661
O     -0.6376    -1.9246     2.8501
C      0.4709     1.3200    -1.8066
O      0.7257     2.0158    -2.7591
H      0.4587     1.4143     1.0829
P     -0.4278    -2.0268    -1.5815
C     -0.9784    -3.5396    -0.7937
C     -0.5427    -4.8049    -1.2327
C     -0.9985    -5.9650    -0.5979
C     -1.9134    -5.8760     0.4527
C     -2.3954    -4.6278     0.8538
C     -1.9405    -3.4664     0.2236
C     -1.4812    -1.7634    -3.0052
C     -2.7110    -2.4379    -3.1179
C     -3.5388    -2.2119    -4.2208
C     -3.1518    -1.3119    -5.2153
C     -1.9402    -0.6300    -5.1081
C     -1.1095    -0.8479    -4.0048
C      1.2415    -2.2759    -2.1939
C      2.2849    -1.9607    -1.1145
C      3.5229    -2.6101    -1.1933
C      4.5413    -2.2764    -0.3142
C      4.3326    -1.2943     0.6410
C      3.0781    -0.6539     0.7258
C      2.8114     0.4073     1.7691
P      4.1371     0.6227     3.0990
C      3.1386     0.3242     4.6265
C      3.6251    -0.5697     5.5860
C      2.9094    -0.7942     6.7663
C      1.6975    -0.1315     6.9854
C      1.2043     0.7598     6.0292
C      1.9255     0.9951     4.8555
C      4.3460     2.4621     3.1126
C      4.3404     3.1866     4.3187
C      4.5207     4.5756     4.3066
C      4.7507     5.2425     3.1006
C      4.8111     4.5202     1.9054
C      4.6281     3.1337     1.9152
N      2.0932    -0.9730    -0.1704
H     -5.0094     1.7327    -1.2243
H     -5.4113     0.7039     0.2093
H     -4.8673     2.4141     0.4450
H      0.1184    -4.9263    -2.0714
H     -0.6448    -6.9314    -0.9271
H     -2.2705    -6.7744     0.9382
H     -3.1317    -4.5580     1.6445
H     -2.3631    -2.5131     0.5082
H     -3.0421    -3.1305    -2.3584
H     -4.4815    -2.7352    -4.3052
H     -3.7928    -1.1427    -6.0679
H     -1.6454     0.0719    -5.8788
H     -0.1845    -0.2974    -3.9445
H      1.3677    -3.3126    -2.5451
H      1.4193    -1.5962    -3.0510
H      3.7043    -3.3608    -1.9501
H      5.5003    -2.7711    -0.3773
H      5.1544    -1.0573     1.2995
H      1.8613     0.1385     2.2699
H      2.6658     1.3756     1.2443
H      4.5650    -1.0890     5.4312
H      3.2878    -1.4827     7.5114
H      1.1462    -0.3007     7.9025
H      0.2710     1.2818     6.2003
H      1.5460     1.6957     4.1241
H      4.1896     2.6854     5.2654
H      4.4892     5.1352     5.2367
H      4.8949     6.3165     3.0945
H      5.0054     5.0410     0.9764
H      4.7006     2.5890     0.9827
