# Supplementary material for: MACE: Automated Assessment of Stereochemistry of Transition Metal Complexes and Its Applications in Computational Catalysis
Source: J Chem Theory Comput. 2024 Feb 16;20(5):2313–20. doi: 10.1021/acs.jctc.3c01313 (PMC10938507; doi:10.1021/acs.jctc.3c01313)
Supplement: Supplementary file 3 — ct3c01313_si_003.zip [file ct3c01313_si_003.zip › structures/screening/mace_MeCN/Mn_PNpyP_Ph_tri_0.xyz]

67
{"conf": 0, "E": 149.67, "rms": -1.0, "geom": "OH", "total_charge": 0, "CA_charge": 1, "smiles": "[O+]#[4C-:1]->[Mn+:2]12(<-[3H-:3])(<-[5C-:4]#[O+:5])<-[1P:6]([c:7]3[cH:8][cH:9][cH:10][cH:11][cH:12]3)([c:13]3[cH:14][cH:15][cH:16][cH:17][cH:18]3)[CH2:19][c:20]3[cH:21][cH:22][cH:23][c:24]([2n:25]->13)[CH2:26][6P:27]->2([c:28]1[cH:29][cH:30][cH:31][cH:32][cH:33]1)[c:34]1[cH:35][cH:36][cH:37][cH:38][cH:39]1", "smiles3D": "[O+]#[4C-:1]->[Mn+:2]12(<-[3H-:3])(<-[5C-:4]#[O+:5])<-[1P:6]([c:7]3[c:8]([H:40])[c:9]([H:41])[c:10]([H:42])[c:11]([H:43])[c:12]3[H:44])([c:13]3[c:14]([H:45])[c:15]([H:46])[c:16]([H:47])[c:17]([H:48])[c:18]3[H:49])[C:19]([H:50])([H:51])[c:20]3[c:21]([H:52])[c:22]([H:53])[c:23]([H:54])[c:24]([2n:25]->13)[C:26]([H:55])([H:56])[6P:27]->2([c:28]1[c:29]([H:57])[c:30]([H:58])[c:31]([H:59])[c:32]([H:60])[c:33]1[H:61])[c:34]1[c:35]([H:62])[c:36]([H:63])[c:37]([H:64])[c:38]([H:65])[c:39]1[H:66]", "smiles3Dx": "[O+]#[4C-:1]->[Mn+:2]12(<-[3H-:3])(<-[5C-:4]#[O+:5])<-[1P:6]([c:7]3[c:8]([H:40])[c:9]([H:41])[c:10]([H:42])[c:11]([H:43])[c:12]3[H:44])([c:13]3[c:14]([H:45])[c:15]([H:46])[c:16]([H:47])[c:17]([H:48])[c:18]3[H:49])[C:19]([H:50])([H:51])[c:20]3[c:21]([H:52])[c:22]([H:53])[c:23]([H:54])[c:24]([2n:25]->13)[C:26]([H:55])([H:56])[6P:27]->2([c:28]1[c:29]([H:57])[c:30]([H:58])[c:31]([H:59])[c:32]([H:60])[c:33]1[H:61])[c:34]1[c:35]([H:62])[c:36]([H:63])[c:37]([H:64])[c:38]([H:65])[c:39]1[H:66]", "dummies": []}
O      0.2654    -3.2023     1.3755
C      0.1738    -2.0974     0.9012
Mn     0.0000     0.0000     0.0000
H      0.9205     0.6857     1.4370
C     -1.1582    -0.8261    -1.7937
O     -1.7682    -1.2613    -2.7384
P      2.1605     0.0825    -1.4053
C      2.3482    -1.1477    -2.6843
C      3.1153    -0.8803    -3.8305
C      3.2677    -1.8602    -4.8165
C      2.6633    -3.1107    -4.6613
C      1.9086    -3.3846    -3.5174
C      1.7547    -2.4077    -2.5290
C      3.6966     0.1001    -0.4987
C      4.8868     0.5287    -1.1094
C      6.0865     0.5177    -0.3910
C      6.1068     0.0705     0.9330
C      4.9278    -0.3724     1.5389
C      3.7261    -0.3628     0.8239
C      1.9998     1.6787    -2.2215
C      0.8795     2.5701    -1.6235
C      0.8713     3.9226    -1.9893
C     -0.1724     4.7481    -1.5916
C     -1.2280     4.2227    -0.8582
C     -1.2239     2.8718    -0.4879
N     -0.1618     2.0758    -0.8654
C     -2.4970     2.3134     0.1970
P     -2.1961     0.7858     1.0931
C     -2.0990     1.2276     2.8201
C     -2.7394     0.4450     3.7954
C     -2.6351     0.7862     5.1475
C     -1.8824     1.8984     5.5343
C     -1.2262     2.6678     4.5698
C     -1.3276     2.3309     3.2167
C     -3.6616    -0.2063     0.8715
C     -4.9323     0.3589     1.0601
C     -6.0788    -0.4255     0.9010
C     -5.9613    -1.7759     0.5591
C     -4.6967    -2.3443     0.3802
C     -3.5481    -1.5627     0.5394
H      3.5956     0.0787    -3.9683
H      3.8562    -1.6507    -5.7003
H      2.7827    -3.8682    -5.4251
H      1.4454    -4.3551    -3.3949
H      1.1763    -2.6373    -1.6455
H      4.8958     0.8685    -2.1354
H      7.0017     0.8526    -0.8620
H      7.0365     0.0611     1.4870
H      4.9459    -0.7283     2.5609
H      2.8256    -0.7267     1.2995
H      2.9640     2.2213    -2.1479
H      1.7722     1.5109    -3.2941
H      1.6678     4.3321    -2.5986
H     -0.1792     5.7912    -1.8808
H     -2.0593     4.8640    -0.5918
H     -2.8964     3.0720     0.9036
H     -3.2615     2.1241    -0.5852
H     -3.3126    -0.4304     3.5210
H     -3.1338     0.1847     5.8966
H     -1.8016     2.1595     6.5816
H     -0.6349     3.5229     4.8711
H     -0.8019     2.9285     2.4829
H     -5.0359     1.4010     1.3350
H     -7.0579     0.0125     1.0454
H     -6.8494    -2.3824     0.4369
H     -4.6063    -3.3913     0.1212
H     -2.5770    -2.0178     0.4083
67
{"conf": 1, "E": 149.67, "rms": -1.0, "geom": "OH", "total_charge": 0, "CA_charge": 1, "smiles": "[O+]#[4C-:1]->[Mn+:2]12(<-[3H-:3])(<-[5C-:4]#[O+:5])<-[1P:6]([c:7]3[cH:8][cH:9][cH:10][cH:11][cH:12]3)([c:13]3[cH:14][cH:15][cH:16][cH:17][cH:18]3)[CH2:19][c:20]3[cH:21][cH:22][cH:23][c:24]([2n:25]->13)[CH2:26][6P:27]->2([c:28]1[cH:29][cH:30][cH:31][cH:32][cH:33]1)[c:34]1[cH:35][cH:36][cH:37][cH:38][cH:39]1", "smiles3D": "[O+]#[4C-:1]->[Mn+:2]12(<-[3H-:3])(<-[5C-:4]#[O+:5])<-[1P:6]([c:7]3[c:8]([H:40])[c:9]([H:41])[c:10]([H:42])[c:11]([H:43])[c:12]3[H:44])([c:13]3[c:14]([H:45])[c:15]([H:46])[c:16]([H:47])[c:17]([H:48])[c:18]3[H:49])[C:19]([H:50])([H:51])[c:20]3[c:21]([H:52])[c:22]([H:53])[c:23]([H:54])[c:24]([2n:25]->13)[C:26]([H:55])([H:56])[6P:27]->2([c:28]1[c:29]([H:57])[c:30]([H:58])[c:31]([H:59])[c:32]([H:60])[c:33]1[H:61])[c:34]1[c:35]([H:62])[c:36]([H:63])[c:37]([H:64])[c:38]([H:65])[c:39]1[H:66]", "smiles3Dx": "[O+]#[4C-:1]->[Mn+:2]12(<-[3H-:3])(<-[5C-:4]#[O+:5])<-[1P:6]([c:7]3[c:8]([H:40])[c:9]([H:41])[c:10]([H:42])[c:11]([H:43])[c:12]3[H:44])([c:13]3[c:14]([H:45])[c:15]([H:46])[c:16]([H:47])[c:17]([H:48])[c:18]3[H:49])[C:19]([H:50])([H:51])[c:20]3[c:21]([H:52])[c:22]([H:53])[c:23]([H:54])[c:24]([2n:25]->13)[C:26]([H:55])([H:56])[6P:27]->2([c:28]1[c:29]([H:57])[c:30]([H:58])[c:31]([H:59])[c:32]([H:60])[c:33]1[H:61])[c:34]1[c:35]([H:62])[c:36]([H:63])[c:37]([H:64])[c:38]([H:65])[c:39]1[H:66]", "dummies": []}
O     -2.4483    -1.4659    -2.0184
C     -1.6038    -0.9600    -1.3221
Mn     0.0000     0.0000     0.0000
H     -0.5326     1.6638    -0.5749
C      0.6746    -2.0585     0.7408
O      1.0298    -3.1427     1.1309
P     -1.3509     0.3677     2.1622
C     -2.1480    -1.0371     2.9189
C     -2.5178    -0.9950     4.2721
C     -3.1567    -2.0919     4.8584
C     -3.4333    -3.2307     4.0962
C     -3.0751    -3.2718     2.7455
C     -2.4368    -2.1762     2.1560
C     -2.5311     1.7068     2.1322
C     -2.0825     3.0307     2.0055
C     -3.0019     4.0827     1.9556
C     -4.3727     3.8186     2.0185
C     -4.8264     2.5009     2.1237
C     -3.9108     1.4451     2.1737
C     -0.0509     0.8652     3.2977
C      1.2241     1.3658     2.5728
C      2.1249     2.1440     3.3113
C      3.3451     2.5109     2.7592
C      3.6869     2.0741     1.4859
C      2.7907     1.2938     0.7436
N      1.5693     0.9690     1.2970
C      3.2951     0.7240    -0.6084
P      1.9785     0.0780    -1.6520
C      2.5470    -1.4775    -2.3166
C      3.8843    -1.6423    -2.7144
C      4.3113    -2.8616    -3.2496
C      3.4076    -3.9174    -3.3969
C      2.0738    -3.7540    -3.0128
C      1.6430    -2.5361    -2.4781
C      1.8090     1.1838    -3.0414
C      2.9353     1.6001    -3.7702
C      2.7835     2.4514    -4.8693
C      1.5101     2.8820    -5.2519
C      0.3855     2.4567    -4.5394
C      0.5332     1.6056    -3.4398
H     -2.3180    -0.1149     4.8702
H     -3.4398    -2.0582     5.9025
H     -3.9286    -4.0789     4.5508
H     -3.2948    -4.1515     2.1546
H     -2.1752    -2.2179     1.1085
H     -1.0244     3.2505     1.9414
H     -2.6516     5.1027     1.8636
H     -5.0833     4.6340     1.9782
H     -5.8887     2.2970     2.1611
H     -4.2853     0.4323     2.2371
H     -0.4384     1.6709     3.9571
H      0.2240    -0.0050     3.9295
H      1.8866     2.4514     4.3221
H      4.0419     3.1085     3.3328
H      4.6591     2.3288     1.0818
H      4.0140    -0.0928    -0.3925
H      3.8298     1.5266    -1.1558
H      4.5988    -0.8369    -2.6138
H      5.3429    -2.9874    -3.5520
H      3.7396    -4.8603    -3.8118
H      1.3729    -4.5700    -3.1324
H      0.6064    -2.4213    -2.1946
H      3.9282     1.2707    -3.4982
H      3.6531     2.7746    -5.4268
H      1.3944     3.5395    -6.1037
H     -0.6013     2.7821    -4.8424
H     -0.3477     1.2692    -2.9102
67
{"conf": 2, "E": 149.27, "rms": -1.0, "geom": "OH", "total_charge": 0, "CA_charge": 1, "smiles": "[O+]#[4C-:1]->[Mn+:2]12(<-[3H-:3])(<-[5C-:4]#[O+:5])<-[1P:6]([c:7]3[cH:8][cH:9][cH:10][cH:11][cH:12]3)([c:13]3[cH:14][cH:15][cH:16][cH:17][cH:18]3)[CH2:19][c:20]3[cH:21][cH:22][cH:23][c:24]([2n:25]->13)[CH2:26][6P:27]->2([c:28]1[cH:29][cH:30][cH:31][cH:32][cH:33]1)[c:34]1[cH:35][cH:36][cH:37][cH:38][cH:39]1", "smiles3D": "[O+]#[4C-:1]->[Mn+:2]12(<-[3H-:3])(<-[5C-:4]#[O+:5])<-[1P:6]([c:7]3[c:8]([H:40])[c:9]([H:41])[c:10]([H:42])[c:11]([H:43])[c:12]3[H:44])([c:13]3[c:14]([H:45])[c:15]([H:46])[c:16]([H:47])[c:17]([H:48])[c:18]3[H:49])[C:19]([H:50])([H:51])[c:20]3[c:21]([H:52])[c:22]([H:53])[c:23]([H:54])[c:24]([2n:25]->13)[C:26]([H:55])([H:56])[6P:27]->2([c:28]1[c:29]([H:57])[c:30]([H:58])[c:31]([H:59])[c:32]([H:60])[c:33]1[H:61])[c:34]1[c:35]([H:62])[c:36]([H:63])[c:37]([H:64])[c:38]([H:65])[c:39]1[H:66]", "smiles3Dx": "[O+]#[4C-:1]->[Mn+:2]12(<-[3H-:3])(<-[5C-:4]#[O+:5])<-[1P:6]([c:7]3[c:8]([H:40])[c:9]([H:41])[c:10]([H:42])[c:11]([H:43])[c:12]3[H:44])([c:13]3[c:14]([H:45])[c:15]([H:46])[c:16]([H:47])[c:17]([H:48])[c:18]3[H:49])[C:19]([H:50])([H:51])[c:20]3[c:21]([H:52])[c:22]([H:53])[c:23]([H:54])[c:24]([2n:25]->13)[C:26]([H:55])([H:56])[6P:27]->2([c:28]1[c:29]([H:57])[c:30]([H:58])[c:31]([H:59])[c:32]([H:60])[c:33]1[H:61])[c:34]1[c:35]([H:62])[c:36]([H:63])[c:37]([H:64])[c:38]([H:65])[c:39]1[H:66]", "dummies": []}
O      2.3165    -2.5416    -0.6259
C      1.5174    -1.6648    -0.4099
Mn     0.0000     0.0000     0.0000
H      1.3380     1.0483     0.7035
C     -1.6736    -1.2966    -0.8706
O     -2.5555    -1.9795    -1.3288
P      0.1408     1.3088    -2.2098
C      1.7497     1.8399    -2.7632
C      1.8660     2.7412    -3.8322
C      3.1295     3.1541    -4.2657
C      4.2790     2.6713    -3.6330
C      4.1657     1.7755    -2.5654
C      2.9034     1.3603    -2.1297
C     -0.7022     0.5977    -3.6145
C     -2.1050     0.6092    -3.6757
C     -2.7658     0.0227    -4.7593
C     -2.0324    -0.5890    -5.7795
C     -0.6369    -0.6232    -5.7132
C      0.0284    -0.0392    -4.6308
C     -0.7381     2.8157    -1.7812
C     -1.6378     2.6638    -0.5263
C     -2.5668     3.6820    -0.2768
C     -3.3313     3.6624     0.8817
C     -3.1720     2.6309     1.7969
C     -2.2421     1.6114     1.5561
N     -1.4930     1.6467     0.3967
C     -2.2026     0.4339     2.5656
P     -0.7537    -0.6130     2.3830
C     -1.3171    -2.2746     2.7044
C     -0.9789    -3.3146     1.8288
C     -1.4119    -4.6188     2.0883
C     -2.1790    -4.8893     3.2253
C     -2.5122    -3.8559     4.1058
C     -2.0816    -2.5508     3.8486
C      0.3640    -0.1583     3.6987
C      1.0487    -1.1451     4.4275
C      1.9420    -0.7768     5.4385
C      2.1674     0.5739     5.7175
C      1.5054     1.5597     4.9806
C      0.6112     1.1965     3.9691
H      0.9818     3.1197    -4.3298
H      3.2177     3.8478    -5.0918
H      5.2566     2.9916    -3.9692
H      5.0561     1.4034    -2.0753
H      2.8294     0.6692    -1.3018
H     -2.6902     1.0590    -2.8841
H     -3.8471     0.0369    -4.8048
H     -2.5457    -1.0441    -6.6167
H     -0.0706    -1.1080    -6.4978
H      1.1083    -0.0932    -4.5880
H      0.0058     3.6157    -1.5834
H     -1.3641     3.1265    -2.6441
H     -2.6850     4.5011    -0.9758
H     -4.0495     4.4497     1.0712
H     -3.7858     2.6150     2.6893
H     -3.1105    -0.1869     2.4141
H     -2.2242     0.8400     3.5992
H     -0.3812    -3.1222     0.9503
H     -1.1509    -5.4200     1.4091
H     -2.5123    -5.8993     3.4254
H     -3.1022    -4.0667     4.9883
H     -2.3390    -1.7600     4.5420
H      0.9038    -2.1961     4.2164
H      2.4641    -1.5391     6.0022
H      2.8606     0.8567     6.4991
H      1.6888     2.6056     5.1901
H      0.1175     1.9720     3.3973
67
{"conf": 3, "E": 148.73, "rms": -1.0, "geom": "OH", "total_charge": 0, "CA_charge": 1, "smiles": "[O+]#[4C-:1]->[Mn+:2]12(<-[3H-:3])(<-[5C-:4]#[O+:5])<-[1P:6]([c:7]3[cH:8][cH:9][cH:10][cH:11][cH:12]3)([c:13]3[cH:14][cH:15][cH:16][cH:17][cH:18]3)[CH2:19][c:20]3[cH:21][cH:22][cH:23][c:24]([2n:25]->13)[CH2:26][6P:27]->2([c:28]1[cH:29][cH:30][cH:31][cH:32][cH:33]1)[c:34]1[cH:35][cH:36][cH:37][cH:38][cH:39]1", "smiles3D": "[O+]#[4C-:1]->[Mn+:2]12(<-[3H-:3])(<-[5C-:4]#[O+:5])<-[1P:6]([c:7]3[c:8]([H:40])[c:9]([H:41])[c:10]([H:42])[c:11]([H:43])[c:12]3[H:44])([c:13]3[c:14]([H:45])[c:15]([H:46])[c:16]([H:47])[c:17]([H:48])[c:18]3[H:49])[C:19]([H:50])([H:51])[c:20]3[c:21]([H:52])[c:22]([H:53])[c:23]([H:54])[c:24]([2n:25]->13)[C:26]([H:55])([H:56])[6P:27]->2([c:28]1[c:29]([H:57])[c:30]([H:58])[c:31]([H:59])[c:32]([H:60])[c:33]1[H:61])[c:34]1[c:35]([H:62])[c:36]([H:63])[c:37]([H:64])[c:38]([H:65])[c:39]1[H:66]", "smiles3Dx": "[O+]#[4C-:1]->[Mn+:2]12(<-[3H-:3])(<-[5C-:4]#[O+:5])<-[1P:6]([c:7]3[c:8]([H:40])[c:9]([H:41])[c:10]([H:42])[c:11]([H:43])[c:12]3[H:44])([c:13]3[c:14]([H:45])[c:15]([H:46])[c:16]([H:47])[c:17]([H:48])[c:18]3[H:49])[C:19]([H:50])([H:51])[c:20]3[c:21]([H:52])[c:22]([H:53])[c:23]([H:54])[c:24]([2n:25]->13)[C:26]([H:55])([H:56])[6P:27]->2([c:28]1[c:29]([H:57])[c:30]([H:58])[c:31]([H:59])[c:32]([H:60])[c:33]1[H:61])[c:34]1[c:35]([H:62])[c:36]([H:63])[c:37]([H:64])[c:38]([H:65])[c:39]1[H:66]", "dummies": []}
O     -2.0303     2.3247    -1.6394
C     -1.3295     1.5228    -1.0738
Mn     0.0000     0.0000     0.0000
H     -1.3570    -1.2410    -0.0442
C      1.6902     1.5421     0.0564
O      2.5809     2.3544     0.0863
P      1.1352    -1.1327    -2.0153
C      2.3603    -0.1726    -2.8911
C      2.0539     0.3990    -4.1368
C      3.0053     1.1748    -4.8063
C      4.2596     1.3965    -4.2314
C      4.5623     0.8487    -2.9820
C      3.6149     0.0712    -2.3092
C      0.0820    -1.8926    -3.2358
C      0.6260    -2.7556    -4.1990
C     -0.2026    -3.3435    -5.1597
C     -1.5741    -3.0720    -5.1619
C     -2.1183    -2.2114    -4.2037
C     -1.2923    -1.6214    -3.2417
C      2.0053    -2.4870    -1.2167
C      2.1720    -2.2790     0.3106
C      3.1438    -3.0449     0.9673
C      3.2403    -3.0101     2.3531
C      2.3440    -2.2461     3.0905
C      1.3708    -1.4787     2.4377
N      1.3204    -1.4931     1.0592
C      0.2985    -0.7821     3.3145
P     -0.5489     0.5495     2.4556
C      0.1034     2.0819     3.1007
C     -0.7402     3.1901     3.2810
C     -0.2208     4.3975     3.7583
C      1.1426     4.5102     4.0436
C      1.9908     3.4174     3.8451
C      1.4760     2.2078     3.3694
C     -2.2533     0.4402     2.9644
C     -3.2674     0.3515     2.0021
C     -4.6058     0.2732     2.4002
C     -4.9344     0.2844     3.7592
C     -3.9247     0.3744     4.7222
C     -2.5856     0.4525     4.3274
H      1.0821     0.2544    -4.5903
H      2.7678     1.6093    -5.7688
H      4.9936     1.9996    -4.7500
H      5.5293     1.0316    -2.5317
H      3.8596    -0.3272    -1.3331
H      1.6876    -2.9690    -4.2082
H      0.2183    -4.0084    -5.9027
H     -2.2146    -3.5274    -5.9062
H     -3.1799    -2.0007    -4.2071
H     -1.7245    -0.9550    -2.5078
H      1.4337    -3.4241    -1.3821
H      3.0061    -2.6004    -1.6842
H      3.8134    -3.6840     0.4050
H      3.9879    -3.6070     2.8593
H      2.3944    -2.2666     4.1723
H      0.7786    -0.3753     4.2294
H     -0.4508    -1.5417     3.6208
H     -1.7953     3.1287     3.0486
H     -0.8747     5.2480     3.9014
H      1.5432     5.4464     4.4104
H      3.0487     3.5095     4.0542
H      2.1516     1.3789     3.2017
H     -3.0261     0.3451     0.9479
H     -5.3881     0.2049     1.6554
H     -5.9706     0.2243     4.0658
H     -4.1798     0.3848     5.7739
H     -1.8113     0.5261     5.0808
67
{"conf": 4, "E": 149.95, "rms": -1.0, "geom": "OH", "total_charge": 0, "CA_charge": 1, "smiles": "[O+]#[4C-:1]->[Mn+:2]12(<-[3H-:3])(<-[5C-:4]#[O+:5])<-[1P:6]([c:7]3[cH:8][cH:9][cH:10][cH:11][cH:12]3)([c:13]3[cH:14][cH:15][cH:16][cH:17][cH:18]3)[CH2:19][c:20]3[cH:21][cH:22][cH:23][c:24]([2n:25]->13)[CH2:26][6P:27]->2([c:28]1[cH:29][cH:30][cH:31][cH:32][cH:33]1)[c:34]1[cH:35][cH:36][cH:37][cH:38][cH:39]1", "smiles3D": "[O+]#[4C-:1]->[Mn+:2]12(<-[3H-:3])(<-[5C-:4]#[O+:5])<-[1P:6]([c:7]3[c:8]([H:40])[c:9]([H:41])[c:10]([H:42])[c:11]([H:43])[c:12]3[H:44])([c:13]3[c:14]([H:45])[c:15]([H:46])[c:16]([H:47])[c:17]([H:48])[c:18]3[H:49])[C:19]([H:50])([H:51])[c:20]3[c:21]([H:52])[c:22]([H:53])[c:23]([H:54])[c:24]([2n:25]->13)[C:26]([H:55])([H:56])[6P:27]->2([c:28]1[c:29]([H:57])[c:30]([H:58])[c:31]([H:59])[c:32]([H:60])[c:33]1[H:61])[c:34]1[c:35]([H:62])[c:36]([H:63])[c:37]([H:64])[c:38]([H:65])[c:39]1[H:66]", "smiles3Dx": "[O+]#[4C-:1]->[Mn+:2]12(<-[3H-:3])(<-[5C-:4]#[O+:5])<-[1P:6]([c:7]3[c:8]([H:40])[c:9]([H:41])[c:10]([H:42])[c:11]([H:43])[c:12]3[H:44])([c:13]3[c:14]([H:45])[c:15]([H:46])[c:16]([H:47])[c:17]([H:48])[c:18]3[H:49])[C:19]([H:50])([H:51])[c:20]3[c:21]([H:52])[c:22]([H:53])[c:23]([H:54])[c:24]([2n:25]->13)[C:26]([H:55])([H:56])[6P:27]->2([c:28]1[c:29]([H:57])[c:30]([H:58])[c:31]([H:59])[c:32]([H:60])[c:33]1[H:61])[c:34]1[c:35]([H:62])[c:36]([H:63])[c:37]([H:64])[c:38]([H:65])[c:39]1[H:66]", "dummies": []}
O     -3.4075     0.6422     0.4415
C     -2.2320     0.4207     0.2891
Mn     0.0000     0.0000     0.0000
H      0.1257    -0.5279     1.7566
C     -0.1236     0.6511    -2.1912
O     -0.1888     0.9941    -3.3453
P     -0.0931    -2.4738    -0.7203
C     -1.0296    -2.8631    -2.1886
C     -2.1348    -2.0755    -2.5378
C     -2.8843    -2.3809    -3.6780
C     -2.5383    -3.4791    -4.4701
C     -1.4437    -4.2749    -4.1211
C     -0.6913    -3.9721    -2.9820
C     -0.6014    -3.6459     0.5247
C     -1.3333    -3.2035     1.6351
C     -1.7549    -4.1150     2.6080
C     -1.4566    -5.4735     2.4710
C     -0.7421    -5.9229     1.3571
C     -0.3189    -5.0145     0.3818
C      1.6366    -2.7997    -1.0939
C      2.6005    -1.7087    -0.5584
C      3.9650    -2.0240    -0.5168
C      4.8953    -1.0574    -0.1603
C      4.4737     0.2339     0.1255
C      3.1108     0.5563     0.0859
N      2.1993    -0.4254    -0.2467
C      2.7284     2.0464     0.2845
P      0.9819     2.2973     0.6367
C      0.8449     2.7732     2.3504
C      1.6632     3.7828     2.8839
C      1.5293     4.1581     4.2243
C      0.5738     3.5378     5.0340
C     -0.2542     2.5453     4.5024
C     -0.1233     2.1671     3.1626
C      0.4507     3.7070    -0.3198
C     -0.8294     3.7184    -0.8898
C     -1.2609     4.8243    -1.6285
C     -0.4190     5.9273    -1.7946
C      0.8548     5.9266    -1.2195
C      1.2902     4.8220    -0.4807
H     -2.4196    -1.2284    -1.9306
H     -3.7351    -1.7678    -3.9458
H     -3.1199    -3.7151    -5.3518
H     -1.1791    -5.1278    -4.7327
H      0.1494    -4.6030    -2.7278
H     -1.5894    -2.1584     1.7443
H     -2.3176    -3.7689     3.4653
H     -1.7848    -6.1783     3.2239
H     -0.5194    -6.9764     1.2473
H      0.2219    -5.3855    -0.4773
H      1.9239    -3.7764    -0.6547
H      1.7595    -2.8597    -2.1948
H      4.3078    -3.0181    -0.7766
H      5.9493    -1.3024    -0.1337
H      5.2111     0.9909     0.3636
H      2.9889     2.5969    -0.6428
H      3.3292     2.4608     1.1192
H      2.4005     4.2839     2.2729
H      2.1639     4.9330     4.6346
H      0.4704     3.8308     6.0708
H     -1.0014     2.0729     5.1269
H     -0.7849     1.4123     2.7599
H     -1.4948     2.8765    -0.7629
H     -2.2492     4.8272    -2.0699
H     -0.7545     6.7832    -2.3658
H      1.5046     6.7831    -1.3449
H      2.2778     4.8436    -0.0410
67
{"conf": 5, "E": 149.64, "rms": -1.0, "geom": "OH", "total_charge": 0, "CA_charge": 1, "smiles": "[O+]#[4C-:1]->[Mn+:2]12(<-[3H-:3])(<-[5C-:4]#[O+:5])<-[1P:6]([c:7]3[cH:8][cH:9][cH:10][cH:11][cH:12]3)([c:13]3[cH:14][cH:15][cH:16][cH:17][cH:18]3)[CH2:19][c:20]3[cH:21][cH:22][cH:23][c:24]([2n:25]->13)[CH2:26][6P:27]->2([c:28]1[cH:29][cH:30][cH:31][cH:32][cH:33]1)[c:34]1[cH:35][cH:36][cH:37][cH:38][cH:39]1", "smiles3D": "[O+]#[4C-:1]->[Mn+:2]12(<-[3H-:3])(<-[5C-:4]#[O+:5])<-[1P:6]([c:7]3[c:8]([H:40])[c:9]([H:41])[c:10]([H:42])[c:11]([H:43])[c:12]3[H:44])([c:13]3[c:14]([H:45])[c:15]([H:46])[c:16]([H:47])[c:17]([H:48])[c:18]3[H:49])[C:19]([H:50])([H:51])[c:20]3[c:21]([H:52])[c:22]([H:53])[c:23]([H:54])[c:24]([2n:25]->13)[C:26]([H:55])([H:56])[6P:27]->2([c:28]1[c:29]([H:57])[c:30]([H:58])[c:31]([H:59])[c:32]([H:60])[c:33]1[H:61])[c:34]1[c:35]([H:62])[c:36]([H:63])[c:37]([H:64])[c:38]([H:65])[c:39]1[H:66]", "smiles3Dx": "[O+]#[4C-:1]->[Mn+:2]12(<-[3H-:3])(<-[5C-:4]#[O+:5])<-[1P:6]([c:7]3[c:8]([H:40])[c:9]([H:41])[c:10]([H:42])[c:11]([H:43])[c:12]3[H:44])([c:13]3[c:14]([H:45])[c:15]([H:46])[c:16]([H:47])[c:17]([H:48])[c:18]3[H:49])[C:19]([H:50])([H:51])[c:20]3[c:21]([H:52])[c:22]([H:53])[c:23]([H:54])[c:24]([2n:25]->13)[C:26]([H:55])([H:56])[6P:27]->2([c:28]1[c:29]([H:57])[c:30]([H:58])[c:31]([H:59])[c:32]([H:60])[c:33]1[H:61])[c:34]1[c:35]([H:62])[c:36]([H:63])[c:37]([H:64])[c:38]([H:65])[c:39]1[H:66]", "dummies": []}
O      0.5829     2.4629     2.4109
C      0.3818     1.6134     1.5791
Mn     0.0000     0.0000     0.0000
H     -0.9117    -1.0092     1.2381
C      1.1213     1.2472    -1.5581
O      1.7122     1.9037    -2.3789
P     -2.2356     0.8334    -0.9605
C     -3.5779     1.1140     0.1779
C     -4.8764     1.3378    -0.3039
C     -5.9268     1.5610     0.5916
C     -5.6849     1.5596     1.9686
C     -4.3921     1.3345     2.4514
C     -3.3394     1.1114     1.5583
C     -2.1627     2.2383    -2.0606
C     -1.6474     2.0929    -3.3589
C     -1.5605     3.2000    -4.2083
C     -1.9744     4.4585    -3.7637
C     -2.4679     4.6136    -2.4655
C     -2.5556     3.5097    -1.6118
C     -2.7340    -0.5800    -1.9491
C     -1.5556    -1.5284    -2.2922
C     -1.7584    -2.4542    -3.3235
C     -0.7958    -3.4143    -3.5999
C      0.3631    -3.4678    -2.8387
C      0.5735    -2.5469    -1.8039
N     -0.3870    -1.5857    -1.5571
C      1.9022    -2.6763    -1.0082
P      2.0877    -1.4732     0.3187
C      2.1772    -2.3818     1.8511
C      1.4480    -1.9378     2.9626
C      1.5245    -2.6291     4.1755
C      2.3361    -3.7615     4.2863
C      3.0766    -4.2007     3.1852
C      3.0029    -3.5119     1.9704
C      3.6799    -0.6933     0.1101
C      3.8204     0.6787     0.3594
C      5.0669     1.2960     0.2186
C      6.1819     0.5441    -0.1612
C      6.0522    -0.8274    -0.3961
C      4.8069    -1.4482    -0.2570
H     -5.0737     1.3428    -1.3687
H     -6.9277     1.7353     0.2185
H     -6.4986     1.7324     2.6611
H     -4.2060     1.3328     3.5176
H     -2.3447     0.9373     1.9443
H     -1.3019     1.1304    -3.7132
H     -1.1661     3.0833    -5.2094
H     -1.9047     5.3148    -4.4220
H     -2.7770     5.5911    -2.1183
H     -2.9226     3.6536    -0.6040
H     -3.4951    -1.1578    -1.3840
H     -3.1986    -0.2167    -2.8901
H     -2.6746    -2.4417    -3.9013
H     -0.9557    -4.1297    -4.3963
H      1.1042    -4.2276    -3.0555
H      2.7438    -2.5552    -1.7203
H      1.9530    -3.6970    -0.5780
H      0.8289    -1.0532     2.8961
H      0.9581    -2.2843     5.0310
H      2.3955    -4.2950     5.2261
H      3.7101    -5.0738     3.2739
H      3.5896    -3.8643     1.1338
H      2.9709     1.2714     0.6661
H      5.1693     2.3567     0.4079
H      7.1466     1.0228    -0.2684
H      6.9176    -1.4104    -0.6834
H      4.7318    -2.5117    -0.4360
67
{"conf": 6, "E": 149.27, "rms": -1.0, "geom": "OH", "total_charge": 0, "CA_charge": 1, "smiles": "[O+]#[4C-:1]->[Mn+:2]12(<-[3H-:3])(<-[5C-:4]#[O+:5])<-[1P:6]([c:7]3[cH:8][cH:9][cH:10][cH:11][cH:12]3)([c:13]3[cH:14][cH:15][cH:16][cH:17][cH:18]3)[CH2:19][c:20]3[cH:21][cH:22][cH:23][c:24]([2n:25]->13)[CH2:26][6P:27]->2([c:28]1[cH:29][cH:30][cH:31][cH:32][cH:33]1)[c:34]1[cH:35][cH:36][cH:37][cH:38][cH:39]1", "smiles3D": "[O+]#[4C-:1]->[Mn+:2]12(<-[3H-:3])(<-[5C-:4]#[O+:5])<-[1P:6]([c:7]3[c:8]([H:40])[c:9]([H:41])[c:10]([H:42])[c:11]([H:43])[c:12]3[H:44])([c:13]3[c:14]([H:45])[c:15]([H:46])[c:16]([H:47])[c:17]([H:48])[c:18]3[H:49])[C:19]([H:50])([H:51])[c:20]3[c:21]([H:52])[c:22]([H:53])[c:23]([H:54])[c:24]([2n:25]->13)[C:26]([H:55])([H:56])[6P:27]->2([c:28]1[c:29]([H:57])[c:30]([H:58])[c:31]([H:59])[c:32]([H:60])[c:33]1[H:61])[c:34]1[c:35]([H:62])[c:36]([H:63])[c:37]([H:64])[c:38]([H:65])[c:39]1[H:66]", "smiles3Dx": "[O+]#[4C-:1]->[Mn+:2]12(<-[3H-:3])(<-[5C-:4]#[O+:5])<-[1P:6]([c:7]3[c:8]([H:40])[c:9]([H:41])[c:10]([H:42])[c:11]([H:43])[c:12]3[H:44])([c:13]3[c:14]([H:45])[c:15]([H:46])[c:16]([H:47])[c:17]([H:48])[c:18]3[H:49])[C:19]([H:50])([H:51])[c:20]3[c:21]([H:52])[c:22]([H:53])[c:23]([H:54])[c:24]([2n:25]->13)[C:26]([H:55])([H:56])[6P:27]->2([c:28]1[c:29]([H:57])[c:30]([H:58])[c:31]([H:59])[c:32]([H:60])[c:33]1[H:61])[c:34]1[c:35]([H:62])[c:36]([H:63])[c:37]([H:64])[c:38]([H:65])[c:39]1[H:66]", "dummies": []}
O      2.3264    -2.2051     1.3938
C      1.5238    -1.4445     0.9129
Mn     0.0000     0.0000     0.0000
H      0.7616    -0.2416    -1.6570
C     -0.9576     0.3061     2.0565
O     -1.4625     0.4673     3.1396
P     -1.8833    -1.6317    -0.6430
C     -1.6241    -2.5776    -2.1347
C     -1.5683    -1.9245    -3.3757
C     -1.3393    -2.6557    -4.5452
C     -1.1513    -4.0390    -4.4809
C     -1.1840    -4.6921    -3.2457
C     -1.4124    -3.9650    -2.0732
C     -2.5151    -2.7456     0.5987
C     -3.7627    -3.3639     0.4218
C     -4.2513    -4.2463     1.3901
C     -3.4963    -4.5172     2.5350
C     -2.2504    -3.9082     2.7110
C     -1.7585    -3.0259     1.7439
C     -3.2238    -0.4882    -0.9955
C     -2.7407     0.9606    -1.2692
C     -3.6691     1.8519    -1.8221
C     -3.3360     3.1878    -1.9992
C     -2.0785     3.6415    -1.6254
C     -1.1464     2.7569    -1.0681
N     -1.4959     1.4313    -0.9008
C      0.2755     3.3095    -0.7851
P      1.2636     2.2262     0.2527
C      2.9189     2.3241    -0.4009
C      3.5685     3.5643    -0.4933
C      4.8680     3.6377    -1.0040
C      5.5211     2.4757    -1.4259
C      4.8746     1.2391    -1.3380
C      3.5750     1.1622    -0.8271
C      1.2873     2.9504     1.8849
C      2.4479     2.8828     2.6728
C      2.4531     3.4225     3.9628
C      1.2983     4.0170     4.4787
C      0.1336     4.0661     3.7081
C      0.1239     3.5291     2.4173
H     -1.6973    -0.8516    -3.4406
H     -1.3029    -2.1492    -5.5010
H     -0.9724    -4.6035    -5.3868
H     -1.0267    -5.7618    -3.1962
H     -1.4150    -4.4886    -1.1265
H     -4.3527    -3.1680    -0.4647
H     -5.2138    -4.7215     1.2521
H     -3.8752    -5.2007     3.2838
H     -1.6646    -4.1215     3.5957
H     -0.7913    -2.5685     1.8903
H     -3.7871    -0.8568    -1.8790
H     -3.9119    -0.4684    -0.1246
H     -4.6590     1.5113    -2.1006
H     -4.0550     3.8740    -2.4281
H     -1.8215     4.6816    -1.7848
H      0.1908     4.3017    -0.2937
H      0.7980     3.4440    -1.7554
H      3.0718     4.4698    -0.1677
H      5.3687     4.5948    -1.0727
H      6.5269     2.5336    -1.8213
H      5.3804     0.3402    -1.6661
H      3.0855     0.2003    -0.7666
H      3.3462     2.4094     2.2988
H      3.3510     3.3740     4.5652
H      1.3035     4.4315     5.4784
H     -0.7641     4.5147     4.1135
H     -0.7934     3.5566     1.8435
67
{"conf": 7, "E": 149.27, "rms": -1.0, "geom": "OH", "total_charge": 0, "CA_charge": 1, "smiles": "[O+]#[4C-:1]->[Mn+:2]12(<-[3H-:3])(<-[5C-:4]#[O+:5])<-[1P:6]([c:7]3[cH:8][cH:9][cH:10][cH:11][cH:12]3)([c:13]3[cH:14][cH:15][cH:16][cH:17][cH:18]3)[CH2:19][c:20]3[cH:21][cH:22][cH:23][c:24]([2n:25]->13)[CH2:26][6P:27]->2([c:28]1[cH:29][cH:30][cH:31][cH:32][cH:33]1)[c:34]1[cH:35][cH:36][cH:37][cH:38][cH:39]1", "smiles3D": "[O+]#[4C-:1]->[Mn+:2]12(<-[3H-:3])(<-[5C-:4]#[O+:5])<-[1P:6]([c:7]3[c:8]([H:40])[c:9]([H:41])[c:10]([H:42])[c:11]([H:43])[c:12]3[H:44])([c:13]3[c:14]([H:45])[c:15]([H:46])[c:16]([H:47])[c:17]([H:48])[c:18]3[H:49])[C:19]([H:50])([H:51])[c:20]3[c:21]([H:52])[c:22]([H:53])[c:23]([H:54])[c:24]([2n:25]->13)[C:26]([H:55])([H:56])[6P:27]->2([c:28]1[c:29]([H:57])[c:30]([H:58])[c:31]([H:59])[c:32]([H:60])[c:33]1[H:61])[c:34]1[c:35]([H:62])[c:36]([H:63])[c:37]([H:64])[c:38]([H:65])[c:39]1[H:66]", "smiles3Dx": "[O+]#[4C-:1]->[Mn+:2]12(<-[3H-:3])(<-[5C-:4]#[O+:5])<-[1P:6]([c:7]3[c:8]([H:40])[c:9]([H:41])[c:10]([H:42])[c:11]([H:43])[c:12]3[H:44])([c:13]3[c:14]([H:45])[c:15]([H:46])[c:16]([H:47])[c:17]([H:48])[c:18]3[H:49])[C:19]([H:50])([H:51])[c:20]3[c:21]([H:52])[c:22]([H:53])[c:23]([H:54])[c:24]([2n:25]->13)[C:26]([H:55])([H:56])[6P:27]->2([c:28]1[c:29]([H:57])[c:30]([H:58])[c:31]([H:59])[c:32]([H:60])[c:33]1[H:61])[c:34]1[c:35]([H:62])[c:36]([H:63])[c:37]([H:64])[c:38]([H:65])[c:39]1[H:66]", "dummies": []}
O     -0.4598    -2.8670     1.9458
C     -0.3012    -1.8779     1.2746
Mn     0.0000     0.0000     0.0000
H     -1.4866    -0.4338    -0.9930
C      1.8497     0.5514     1.2307
O      2.8239     0.8423     1.8789
P     -1.3989     1.7077     1.3226
C     -3.1666     1.6200     1.0892
C     -4.0049     1.1938     2.1329
C     -5.3857     1.1034     1.9308
C     -5.9348     1.4229     0.6860
C     -5.1029     1.8262    -0.3620
C     -3.7219     1.9184    -0.1648
C     -1.0947     1.8972     3.0700
C     -0.4335     0.8889     3.7831
C     -0.2058     1.0340     5.1552
C     -0.6423     2.1836     5.8202
C     -1.3093     3.1889     5.1141
C     -1.5377     3.0471     3.7420
C     -0.8647     3.2484     0.5678
C     -0.1984     3.0550    -0.8200
C     -0.0053     4.2002    -1.6031
C      0.6750     4.1152    -2.8102
C      1.1665     2.8906    -3.2413
C      0.9807     1.7420    -2.4615
N      0.3004     1.8465    -1.2641
C      1.4532     0.3919    -3.0627
P      1.5111    -0.9390    -1.8577
C      3.2297    -1.1872    -1.4404
C      3.7209    -2.4812    -1.2025
C      5.0594    -2.6691    -0.8445
C      5.9095    -1.5684    -0.7066
C      5.4203    -0.2768    -0.9190
C      4.0831    -0.0839    -1.2785
C      0.9563    -2.3916    -2.7291
C      1.6210    -2.8145    -3.8901
C      1.1852    -3.9558    -4.5701
C      0.0847    -4.6759    -4.0956
C     -0.5815    -4.2546    -2.9407
C     -0.1476    -3.1137    -2.2580
H     -3.5999     0.9237     3.0990
H     -6.0299     0.7801     2.7382
H     -7.0035     1.3504     0.5313
H     -5.5279     2.0629    -1.3289
H     -3.0894     2.2179    -0.9908
H     -0.0967    -0.0079     3.2844
H      0.3070     0.2543     5.7034
H     -0.4664     2.2940     6.8824
H     -1.6511     4.0766     5.6302
H     -2.0625     3.8286     3.2071
H     -1.7438     3.9186     0.4590
H     -0.1317     3.7387     1.2421
H     -0.3695     5.1634    -1.2670
H      0.8214     5.0016    -3.4141
H      1.6795     2.8312    -4.1934
H      0.7510     0.1055    -3.8735
H      2.4631     0.5226    -3.5053
H      3.0739    -3.3447    -1.2852
H      5.4364    -3.6682    -0.6676
H      6.9445    -1.7158    -0.4265
H      6.0760     0.5759    -0.7988
H      3.7164     0.9249    -1.4175
H      2.4753    -2.2646    -4.2648
H      1.7002    -4.2821    -5.4643
H     -0.2520    -5.5591    -4.6227
H     -1.4341    -4.8119    -2.5748
H     -0.6727    -2.7973    -1.3677
67
{"conf": 8, "E": 149.27, "rms": -1.0, "geom": "OH", "total_charge": 0, "CA_charge": 1, "smiles": "[O+]#[4C-:1]->[Mn+:2]12(<-[3H-:3])(<-[5C-:4]#[O+:5])<-[1P:6]([c:7]3[cH:8][cH:9][cH:10][cH:11][cH:12]3)([c:13]3[cH:14][cH:15][cH:16][cH:17][cH:18]3)[CH2:19][c:20]3[cH:21][cH:22][cH:23][c:24]([2n:25]->13)[CH2:26][6P:27]->2([c:28]1[cH:29][cH:30][cH:31][cH:32][cH:33]1)[c:34]1[cH:35][cH:36][cH:37][cH:38][cH:39]1", "smiles3D": "[O+]#[4C-:1]->[Mn+:2]12(<-[3H-:3])(<-[5C-:4]#[O+:5])<-[1P:6]([c:7]3[c:8]([H:40])[c:9]([H:41])[c:10]([H:42])[c:11]([H:43])[c:12]3[H:44])([c:13]3[c:14]([H:45])[c:15]([H:46])[c:16]([H:47])[c:17]([H:48])[c:18]3[H:49])[C:19]([H:50])([H:51])[c:20]3[c:21]([H:52])[c:22]([H:53])[c:23]([H:54])[c:24]([2n:25]->13)[C:26]([H:55])([H:56])[6P:27]->2([c:28]1[c:29]([H:57])[c:30]([H:58])[c:31]([H:59])[c:32]([H:60])[c:33]1[H:61])[c:34]1[c:35]([H:62])[c:36]([H:63])[c:37]([H:64])[c:38]([H:65])[c:39]1[H:66]", "smiles3Dx": "[O+]#[4C-:1]->[Mn+:2]12(<-[3H-:3])(<-[5C-:4]#[O+:5])<-[1P:6]([c:7]3[c:8]([H:40])[c:9]([H:41])[c:10]([H:42])[c:11]([H:43])[c:12]3[H:44])([c:13]3[c:14]([H:45])[c:15]([H:46])[c:16]([H:47])[c:17]([H:48])[c:18]3[H:49])[C:19]([H:50])([H:51])[c:20]3[c:21]([H:52])[c:22]([H:53])[c:23]([H:54])[c:24]([2n:25]->13)[C:26]([H:55])([H:56])[6P:27]->2([c:28]1[c:29]([H:57])[c:30]([H:58])[c:31]([H:59])[c:32]([H:60])[c:33]1[H:61])[c:34]1[c:35]([H:62])[c:36]([H:63])[c:37]([H:64])[c:38]([H:65])[c:39]1[H:66]", "dummies": []}
O      2.8356     2.0235    -0.2874
C      1.8573     1.3255    -0.1882
Mn     0.0000     0.0000     0.0000
H     -0.4523     0.3841    -1.7413
C      0.5513    -0.4827     2.1687
O      0.8413    -0.7369     3.3112
P      0.9670    -2.2613    -0.7533
C      1.8144    -2.3254    -2.3200
C      2.1323    -1.1398    -2.9949
C      2.7990    -1.1902    -4.2232
C      3.1483    -2.4239    -4.7809
C      2.8301    -3.6092    -4.1112
C      2.1632    -3.5622    -2.8833
C      1.9711    -3.1368     0.4362
C      3.3685    -3.1639     0.2999
C      4.1540    -3.8230     1.2505
C      3.5522    -4.4437     2.3485
C      2.1639    -4.3998     2.5019
C      1.3742    -3.7432     1.5533
C     -0.5318    -3.2248    -0.9813
C     -1.7629    -2.6236    -0.2532
C     -2.8984    -3.4355    -0.1372
C     -4.0684    -2.9271     0.4101
C     -4.1131    -1.6084     0.8414
C     -2.9827    -0.7893     0.7248
N     -1.8273    -1.3139     0.1805
C     -3.0727     0.6352     1.3330
P     -1.7350     1.7171     0.8147
C     -1.3477     2.7194     2.2386
C     -2.3725     3.3732     2.9402
C     -2.0664     4.1683     4.0487
C     -0.7381     4.3166     4.4585
C      0.2856     3.6722     3.7577
C     -0.0173     2.8770     2.6480
C     -2.4158     2.7952    -0.4348
C     -2.1118     4.1668    -0.4378
C     -2.6293     4.9974    -1.4368
C     -3.4385     4.4636    -2.4434
C     -3.7257     3.0960    -2.4575
C     -3.2110     2.2615    -1.4607
H      1.8658    -0.1797    -2.5756
H      3.0445    -0.2731    -4.7430
H      3.6645    -2.4613    -5.7314
H      3.1004    -4.5639    -4.5435
H      1.9225    -4.4858    -2.3717
H      3.8549    -2.6728    -0.5328
H      5.2303    -3.8471     1.1393
H      4.1622    -4.9509     3.0848
H      1.6999    -4.8693     3.3597
H      0.3028    -3.7006     1.7001
H     -0.7583    -3.2761    -2.0670
H     -0.3571    -4.2573    -0.6120
H     -2.8792    -4.4602    -0.4880
H     -4.9439    -3.5572     0.5000
H     -5.0252    -1.2261     1.2833
H     -3.0482     0.5451     2.4392
H     -4.0404     1.0953     1.0402
H     -3.4042     3.2723     2.6272
H     -2.8582     4.6711     4.5888
H     -0.5020     4.9327     5.3164
H      1.3142     3.7907     4.0731
H      0.7848     2.3911     2.1125
H     -1.4726     4.5985     0.3207
H     -2.3981     6.0548    -1.4337
H     -3.8362     5.1080    -3.2167
H     -4.3435     2.6816    -3.2436
H     -3.4304     1.2019    -1.4939
