# Supplementary material for: MACE: Automated Assessment of Stereochemistry of Transition Metal Complexes and Its Applications in Computational Catalysis
Source: J Chem Theory Comput. 2024 Feb 16;20(5):2313–20. doi: 10.1021/acs.jctc.3c01313 (PMC10938507; doi:10.1021/acs.jctc.3c01313)
Supplement: Supplementary file 3 — ct3c01313_si_003.zip [file ct3c01313_si_003.zip › structures/screening/mace_MeCN/Mn_PNpyP_Ph_tri_1.xyz]

67
{"conf": 0, "E": 150.06, "rms": -1.0, "geom": "OH", "total_charge": 0, "CA_charge": 1, "smiles": "[O+]#[3C-:1]->[Mn+:2]12(<-[4H-:3])(<-[5C-:4]#[O+:5])<-[1P:6]([c:7]3[cH:8][cH:9][cH:10][cH:11][cH:12]3)([c:13]3[cH:14][cH:15][cH:16][cH:17][cH:18]3)[CH2:19][c:20]3[cH:21][cH:22][cH:23][c:24]([2n:25]->13)[CH2:26][6P:27]->2([c:28]1[cH:29][cH:30][cH:31][cH:32][cH:33]1)[c:34]1[cH:35][cH:36][cH:37][cH:38][cH:39]1", "smiles3D": "[O+]#[3C-:1]->[Mn+:2]12(<-[4H-:3])(<-[5C-:4]#[O+:5])<-[1P:6]([c:7]3[c:8]([H:40])[c:9]([H:41])[c:10]([H:42])[c:11]([H:43])[c:12]3[H:44])([c:13]3[c:14]([H:45])[c:15]([H:46])[c:16]([H:47])[c:17]([H:48])[c:18]3[H:49])[C:19]([H:50])([H:51])[c:20]3[c:21]([H:52])[c:22]([H:53])[c:23]([H:54])[c:24]([2n:25]->13)[C:26]([H:55])([H:56])[6P:27]->2([c:28]1[c:29]([H:57])[c:30]([H:58])[c:31]([H:59])[c:32]([H:60])[c:33]1[H:61])[c:34]1[c:35]([H:62])[c:36]([H:63])[c:37]([H:64])[c:38]([H:65])[c:39]1[H:66]", "smiles3Dx": "[O+]#[3C-:1]->[Mn+:2]12(<-[4H-:3])(<-[5C-:4]#[O+:5])<-[1P:6]([c:7]3[c:8]([H:40])[c:9]([H:41])[c:10]([H:42])[c:11]([H:43])[c:12]3[H:44])([c:13]3[c:14]([H:45])[c:15]([H:46])[c:16]([H:47])[c:17]([H:48])[c:18]3[H:49])[C:19]([H:50])([H:51])[c:20]3[c:21]([H:52])[c:22]([H:53])[c:23]([H:54])[c:24]([2n:25]->13)[C:26]([H:55])([H:56])[6P:27]->2([c:28]1[c:29]([H:57])[c:30]([H:58])[c:31]([H:59])[c:32]([H:60])[c:33]1[H:61])[c:34]1[c:35]([H:62])[c:36]([H:63])[c:37]([H:64])[c:38]([H:65])[c:39]1[H:66]", "dummies": []}
O     -2.6447    -0.7542     2.1579
C     -1.7323    -0.4937     1.4138
Mn     0.0000     0.0000     0.0000
H      1.2015    -0.1572     1.3841
C      1.7083     0.4647    -1.4519
O      2.6075     0.7096    -2.2171
P     -0.5521     2.5139     0.1566
C      0.7923     3.6550    -0.1176
C      0.5441     4.9689    -0.5496
C      1.6065     5.8611    -0.7259
C      2.9159     5.4547    -0.4542
C      3.1635     4.1590     0.0070
C      2.1039     3.2645     0.1853
C     -1.3461     3.0652     1.6560
C     -1.0930     2.3942     2.8601
C     -1.6854     2.8336     4.0480
C     -2.5187     3.9555     4.0415
C     -2.7529     4.6451     2.8485
C     -2.1629     4.2081     1.6583
C     -1.7327     2.7186    -1.1895
C     -1.9434     1.4396    -2.0465
C     -2.7256     1.5681    -3.2019
C     -3.0279     0.4518    -3.9707
C     -2.5776    -0.8009    -3.5766
C     -1.7917    -0.9356    -2.4252
N     -1.4759     0.1907    -1.6918
C     -1.4500    -2.3728    -1.9552
P     -0.0227    -2.4247    -0.8665
C     -0.3478    -3.7220     0.3116
C     -0.1119    -3.5024     1.6750
C     -0.3510    -4.5229     2.6007
C     -0.8185    -5.7670     2.1665
C     -1.0438    -5.9934     0.8053
C     -0.8064    -4.9748    -0.1228
C      1.3651    -2.9450    -1.8627
C      1.5204    -2.4528    -3.1687
C      2.6210    -2.8397    -3.9391
C      3.5766    -3.7102    -3.4084
C      3.4368    -4.1896    -2.1032
C      2.3385    -3.8046    -1.3281
H     -0.4628     5.3139    -0.7394
H      1.4139     6.8705    -1.0657
H      3.7365     6.1474    -0.5889
H      4.1757     3.8504     0.2346
H      2.3066     2.2740     0.5713
H     -0.4309     1.5382     2.8827
H     -1.4928     2.3084     4.9745
H     -2.9747     4.2963     4.9620
H     -3.3870     5.5222     2.8471
H     -2.3405     4.7680     0.7502
H     -1.3820     3.5306    -1.8569
H     -2.7134     3.0136    -0.7649
H     -3.1112     2.5359    -3.4986
H     -3.6377     0.5542    -4.8592
H     -2.8556    -1.6712    -4.1585
H     -1.2524    -3.0136    -2.8407
H     -2.3276    -2.7827    -1.4129
H      0.2615    -2.5471     2.0208
H     -0.1706    -4.3506     3.6539
H     -1.0019    -6.5565     2.8839
H     -1.3997    -6.9587     0.4694
H     -0.9752    -5.1645    -1.1753
H      0.8001    -1.7638    -3.5902
H      2.7358    -2.4602    -4.9462
H      4.4288    -4.0075    -4.0057
H      4.1829    -4.8560    -1.6898
H      2.2574    -4.1743    -0.3144
67
{"conf": 1, "E": 150.06, "rms": -1.0, "geom": "OH", "total_charge": 0, "CA_charge": 1, "smiles": "[O+]#[3C-:1]->[Mn+:2]12(<-[4H-:3])(<-[5C-:4]#[O+:5])<-[1P:6]([c:7]3[cH:8][cH:9][cH:10][cH:11][cH:12]3)([c:13]3[cH:14][cH:15][cH:16][cH:17][cH:18]3)[CH2:19][c:20]3[cH:21][cH:22][cH:23][c:24]([2n:25]->13)[CH2:26][6P:27]->2([c:28]1[cH:29][cH:30][cH:31][cH:32][cH:33]1)[c:34]1[cH:35][cH:36][cH:37][cH:38][cH:39]1", "smiles3D": "[O+]#[3C-:1]->[Mn+:2]12(<-[4H-:3])(<-[5C-:4]#[O+:5])<-[1P:6]([c:7]3[c:8]([H:40])[c:9]([H:41])[c:10]([H:42])[c:11]([H:43])[c:12]3[H:44])([c:13]3[c:14]([H:45])[c:15]([H:46])[c:16]([H:47])[c:17]([H:48])[c:18]3[H:49])[C:19]([H:50])([H:51])[c:20]3[c:21]([H:52])[c:22]([H:53])[c:23]([H:54])[c:24]([2n:25]->13)[C:26]([H:55])([H:56])[6P:27]->2([c:28]1[c:29]([H:57])[c:30]([H:58])[c:31]([H:59])[c:32]([H:60])[c:33]1[H:61])[c:34]1[c:35]([H:62])[c:36]([H:63])[c:37]([H:64])[c:38]([H:65])[c:39]1[H:66]", "smiles3Dx": "[O+]#[3C-:1]->[Mn+:2]12(<-[4H-:3])(<-[5C-:4]#[O+:5])<-[1P:6]([c:7]3[c:8]([H:40])[c:9]([H:41])[c:10]([H:42])[c:11]([H:43])[c:12]3[H:44])([c:13]3[c:14]([H:45])[c:15]([H:46])[c:16]([H:47])[c:17]([H:48])[c:18]3[H:49])[C:19]([H:50])([H:51])[c:20]3[c:21]([H:52])[c:22]([H:53])[c:23]([H:54])[c:24]([2n:25]->13)[C:26]([H:55])([H:56])[6P:27]->2([c:28]1[c:29]([H:57])[c:30]([H:58])[c:31]([H:59])[c:32]([H:60])[c:33]1[H:61])[c:34]1[c:35]([H:62])[c:36]([H:63])[c:37]([H:64])[c:38]([H:65])[c:39]1[H:66]", "dummies": []}
O      3.4258    -0.4681    -0.5127
C      2.2440    -0.3066    -0.3363
Mn     0.0000     0.0000     0.0000
H     -0.2874    -0.0123    -1.8169
C     -2.2329     0.3400     0.3768
O     -3.4086     0.5195     0.5754
P      0.4407     2.5086     0.3787
C     -0.7714     3.6637    -0.2321
C     -1.6354     3.2866    -1.2685
C     -2.5773     4.1952    -1.7610
C     -2.6535     5.4845    -1.2254
C     -1.7849     5.8680    -0.1991
C     -0.8424     4.9615     0.2961
C      2.0497     3.1301    -0.0839
C      2.2011     3.9150    -1.2387
C      3.4665     4.3788    -1.6112
C      4.5872     4.0523    -0.8428
C      4.4454     3.2561     0.2967
C      3.1821     2.7910     0.6741
C      0.3494     2.5930     2.1702
C      0.6052     1.2221     2.8473
C      0.9825     1.2269     4.1961
C      1.0951     0.0313     4.8927
C      0.8001    -1.1683     4.2585
C      0.4178    -1.1797     2.9106
N      0.3465     0.0165     2.2263
C      0.0102    -2.5505     2.3028
P     -0.2658    -2.5111     0.5223
C      0.9057    -3.6226    -0.2369
C      1.1829    -4.8762     0.3345
C      2.0772    -5.7497    -0.2921
C      2.6828    -5.3870    -1.4984
C      2.3847    -4.1550    -2.0868
C      1.4904    -3.2793    -1.4637
C     -1.8705    -3.2258     0.2115
C     -2.3046    -4.3554     0.9251
C     -3.5524    -4.9224     0.6476
C     -4.3639    -4.3768    -0.3511
C     -3.9241    -3.2692    -1.0813
C     -2.6767    -2.7001    -0.8073
H     -1.5770     2.2951    -1.6987
H     -3.2457     3.9013    -2.5599
H     -3.3821     6.1873    -1.6084
H     -1.8403     6.8682     0.2106
H     -0.1685     5.2726     1.0844
H      1.3487     4.1656    -1.8562
H      3.5792     4.9873    -2.4992
H      5.5662     4.4103    -1.1343
H      5.3154     2.9947     0.8851
H      3.0942     2.1606     1.5494
H      1.0956     3.3302     2.5356
H     -0.6631     2.9440     2.4597
H      1.1720     2.1605     4.7116
H      1.3841     0.0366     5.9359
H      0.8569    -2.0926     4.8205
H      0.8109    -3.2827     2.5278
H     -0.9208    -2.8853     2.8029
H      0.7054    -5.1896     1.2525
H      2.2949    -6.7118     0.1535
H      3.3727    -6.0655    -1.9831
H      2.8398    -3.8821    -3.0300
H      1.2458    -2.3415    -1.9451
H     -1.6836    -4.8055     1.6876
H     -3.8879    -5.7888     1.2028
H     -5.3286    -4.8182    -0.5658
H     -4.5466    -2.8559    -1.8643
H     -2.3376    -1.8574    -1.3958
67
{"conf": 2, "E": 150.06, "rms": -1.0, "geom": "OH", "total_charge": 0, "CA_charge": 1, "smiles": "[O+]#[3C-:1]->[Mn+:2]12(<-[4H-:3])(<-[5C-:4]#[O+:5])<-[1P:6]([c:7]3[cH:8][cH:9][cH:10][cH:11][cH:12]3)([c:13]3[cH:14][cH:15][cH:16][cH:17][cH:18]3)[CH2:19][c:20]3[cH:21][cH:22][cH:23][c:24]([2n:25]->13)[CH2:26][6P:27]->2([c:28]1[cH:29][cH:30][cH:31][cH:32][cH:33]1)[c:34]1[cH:35][cH:36][cH:37][cH:38][cH:39]1", "smiles3D": "[O+]#[3C-:1]->[Mn+:2]12(<-[4H-:3])(<-[5C-:4]#[O+:5])<-[1P:6]([c:7]3[c:8]([H:40])[c:9]([H:41])[c:10]([H:42])[c:11]([H:43])[c:12]3[H:44])([c:13]3[c:14]([H:45])[c:15]([H:46])[c:16]([H:47])[c:17]([H:48])[c:18]3[H:49])[C:19]([H:50])([H:51])[c:20]3[c:21]([H:52])[c:22]([H:53])[c:23]([H:54])[c:24]([2n:25]->13)[C:26]([H:55])([H:56])[6P:27]->2([c:28]1[c:29]([H:57])[c:30]([H:58])[c:31]([H:59])[c:32]([H:60])[c:33]1[H:61])[c:34]1[c:35]([H:62])[c:36]([H:63])[c:37]([H:64])[c:38]([H:65])[c:39]1[H:66]", "smiles3Dx": "[O+]#[3C-:1]->[Mn+:2]12(<-[4H-:3])(<-[5C-:4]#[O+:5])<-[1P:6]([c:7]3[c:8]([H:40])[c:9]([H:41])[c:10]([H:42])[c:11]([H:43])[c:12]3[H:44])([c:13]3[c:14]([H:45])[c:15]([H:46])[c:16]([H:47])[c:17]([H:48])[c:18]3[H:49])[C:19]([H:50])([H:51])[c:20]3[c:21]([H:52])[c:22]([H:53])[c:23]([H:54])[c:24]([2n:25]->13)[C:26]([H:55])([H:56])[6P:27]->2([c:28]1[c:29]([H:57])[c:30]([H:58])[c:31]([H:59])[c:32]([H:60])[c:33]1[H:61])[c:34]1[c:35]([H:62])[c:36]([H:63])[c:37]([H:64])[c:38]([H:65])[c:39]1[H:66]", "dummies": []}
O      1.0264    -0.2558     3.3318
C      0.6726    -0.1677     2.1824
Mn     0.0000     0.0000     0.0000
H      0.0539    -1.8301    -0.1788
C     -0.7057     0.2075    -2.1683
O     -1.0773     0.3176    -3.3101
P      2.4011     0.6012    -0.7229
C      3.7228    -0.0250     0.2985
C      3.5511    -1.2320     0.9897
C      4.5893    -1.7494     1.7703
C      5.8096    -1.0728     1.8497
C      5.9962     0.1172     1.1407
C      4.9598     0.6382     0.3596
C      2.8642     0.2013    -2.3992
C      3.9001     0.8973    -3.0451
C      4.2741     0.5478    -4.3465
C      3.6323    -0.5071    -5.0012
C      2.6241    -1.2230    -4.3502
C      2.2480    -0.8771    -3.0487
C      2.3971     2.3965    -0.5649
C      1.0131     2.9958    -0.1907
C      0.8982     4.3922    -0.2047
C     -0.2818     5.0019     0.2004
C     -1.3420     4.2256     0.6487
C     -1.2352     2.8292     0.6609
N     -0.0649     2.2410     0.2247
C     -2.3908     2.0282     1.3139
P     -2.4339     0.3142     0.7796
C     -3.7081     0.1959    -0.4660
C     -3.8567     1.2132    -1.4226
C     -4.8371     1.1079    -2.4138
C     -5.6667    -0.0155    -2.4622
C     -5.5123    -1.0393    -1.5236
C     -4.5323    -0.9393    -0.5312
C     -2.9798    -0.6287     2.1901
C     -2.3140    -1.8105     2.5402
C     -2.7489    -2.5612     3.6369
C     -3.8541    -2.1379     4.3815
C     -4.5282    -0.9652     4.0277
C     -4.0953    -0.2118     2.9321
H      2.6191    -1.7778     0.9176
H      4.4501    -2.6783     2.3079
H      6.6135    -1.4755     2.4521
H      6.9464     0.6330     1.1915
H      5.1318     1.5492    -0.1973
H      4.4293     1.6986    -2.5484
H      5.0673     1.0899    -4.8448
H      3.9249    -0.7777    -6.0074
H      2.1398    -2.0515    -4.8507
H      1.4866    -1.4588    -2.5456
H      3.1224     2.6892     0.2207
H      2.7219     2.8440    -1.5252
H      1.7319     5.0082    -0.5194
H     -0.3645     6.0812     0.1941
H     -2.2420     4.7123     1.0040
H     -2.2579     2.0553     2.4156
H     -3.3604     2.5089     1.0642
H     -3.2116     2.0820    -1.4119
H     -4.9502     1.8953    -3.1477
H     -6.4242    -0.0960    -3.2311
H     -6.1489    -1.9135    -1.5683
H     -4.4184    -1.7504     0.1760
H     -1.4648    -2.1538     1.9636
H     -2.2317    -3.4726     3.9075
H     -4.1906    -2.7206     5.2292
H     -5.3875    -0.6416     4.6007
H     -4.6309     0.6894     2.6615
67
{"conf": 3, "E": 148.5, "rms": -1.0, "geom": "OH", "total_charge": 0, "CA_charge": 1, "smiles": "[O+]#[3C-:1]->[Mn+:2]12(<-[4H-:3])(<-[5C-:4]#[O+:5])<-[1P:6]([c:7]3[cH:8][cH:9][cH:10][cH:11][cH:12]3)([c:13]3[cH:14][cH:15][cH:16][cH:17][cH:18]3)[CH2:19][c:20]3[cH:21][cH:22][cH:23][c:24]([2n:25]->13)[CH2:26][6P:27]->2([c:28]1[cH:29][cH:30][cH:31][cH:32][cH:33]1)[c:34]1[cH:35][cH:36][cH:37][cH:38][cH:39]1", "smiles3D": "[O+]#[3C-:1]->[Mn+:2]12(<-[4H-:3])(<-[5C-:4]#[O+:5])<-[1P:6]([c:7]3[c:8]([H:40])[c:9]([H:41])[c:10]([H:42])[c:11]([H:43])[c:12]3[H:44])([c:13]3[c:14]([H:45])[c:15]([H:46])[c:16]([H:47])[c:17]([H:48])[c:18]3[H:49])[C:19]([H:50])([H:51])[c:20]3[c:21]([H:52])[c:22]([H:53])[c:23]([H:54])[c:24]([2n:25]->13)[C:26]([H:55])([H:56])[6P:27]->2([c:28]1[c:29]([H:57])[c:30]([H:58])[c:31]([H:59])[c:32]([H:60])[c:33]1[H:61])[c:34]1[c:35]([H:62])[c:36]([H:63])[c:37]([H:64])[c:38]([H:65])[c:39]1[H:66]", "smiles3Dx": "[O+]#[3C-:1]->[Mn+:2]12(<-[4H-:3])(<-[5C-:4]#[O+:5])<-[1P:6]([c:7]3[c:8]([H:40])[c:9]([H:41])[c:10]([H:42])[c:11]([H:43])[c:12]3[H:44])([c:13]3[c:14]([H:45])[c:15]([H:46])[c:16]([H:47])[c:17]([H:48])[c:18]3[H:49])[C:19]([H:50])([H:51])[c:20]3[c:21]([H:52])[c:22]([H:53])[c:23]([H:54])[c:24]([2n:25]->13)[C:26]([H:55])([H:56])[6P:27]->2([c:28]1[c:29]([H:57])[c:30]([H:58])[c:31]([H:59])[c:32]([H:60])[c:33]1[H:61])[c:34]1[c:35]([H:62])[c:36]([H:63])[c:37]([H:64])[c:38]([H:65])[c:39]1[H:66]", "dummies": []}
O      3.3535    -0.1371    -0.9749
C      2.1965    -0.0893    -0.6385
Mn     0.0000     0.0000     0.0000
H     -0.1445     1.6884    -0.7159
C     -2.1956     0.0782     0.6431
O     -3.3519     0.1191     0.9825
P      0.7210     0.5608     2.4057
C     -0.2433     1.7632     3.3005
C     -0.1857     1.8164     4.7013
C     -0.9337     2.7715     5.3967
C     -1.7358     3.6780     4.6969
C     -1.7876     3.6329     3.3003
C     -1.0401     2.6795     2.6020
C      2.4431     0.9573     2.6619
C      3.4204    -0.0449     2.5531
C      4.7716     0.2695     2.7261
C      5.1556     1.5854     2.9975
C      4.1891     2.5907     3.0889
C      2.8365     2.2815     2.9155
C      0.4281    -1.0141     3.2194
C      0.4051    -2.2108     2.2325
C      0.5107    -3.4976     2.7755
C      0.3946    -4.6130     1.9559
C      0.1694    -4.4514     0.5949
C      0.0550    -3.1671     0.0478
N      0.1772    -2.0713     0.8782
C     -0.0798    -3.0559    -1.4937
P     -0.6459    -1.4384    -2.0335
C     -2.3883    -1.5982    -2.3901
C     -3.2157    -2.3478    -1.5386
C     -4.5850    -2.4508    -1.8011
C     -5.1374    -1.7988    -2.9067
C     -4.3223    -1.0363    -3.7477
C     -2.9523    -0.9292    -3.4887
C      0.1877    -1.1152    -3.5753
C      0.2087    -2.0877    -4.5863
C      0.8521    -1.8225    -5.7991
C      1.4708    -0.5862    -6.0079
C      1.4432     0.3880    -5.0053
C      0.7999     0.1262    -3.7916
H      0.4387     1.1249     5.2530
H     -0.8898     2.8106     6.4774
H     -2.3138     4.4173     5.2361
H     -2.4044     4.3386     2.7591
H     -1.0795     2.6603     1.5206
H      3.1428    -1.0660     2.3260
H      5.5217    -0.5064     2.6444
H      6.2022     1.8274     3.1295
H      4.4888     3.6114     3.2890
H      2.1059     3.0775     2.9736
H      1.2213    -1.1808     3.9788
H     -0.5519    -0.9693     3.7390
H      0.6679    -3.6345     3.8384
H      0.4796    -5.6065     2.3771
H      0.0988    -5.3270    -0.0387
H      0.9134    -3.2550    -1.9478
H     -0.7927    -3.8269    -1.8556
H     -2.8082    -2.8448    -0.6678
H     -5.2190    -3.0320    -1.1440
H     -6.1980    -1.8783    -3.1076
H     -4.7532    -0.5234    -4.5978
H     -2.3420    -0.3203    -4.1425
H     -0.2746    -3.0453    -4.4388
H      0.8691    -2.5740    -6.5778
H      1.9679    -0.3817    -6.9474
H      1.9175     1.3468    -5.1699
H      0.7756     0.8912    -3.0264
67
{"conf": 4, "E": 148.8, "rms": -1.0, "geom": "OH", "total_charge": 0, "CA_charge": 1, "smiles": "[O+]#[3C-:1]->[Mn+:2]12(<-[4H-:3])(<-[5C-:4]#[O+:5])<-[1P:6]([c:7]3[cH:8][cH:9][cH:10][cH:11][cH:12]3)([c:13]3[cH:14][cH:15][cH:16][cH:17][cH:18]3)[CH2:19][c:20]3[cH:21][cH:22][cH:23][c:24]([2n:25]->13)[CH2:26][6P:27]->2([c:28]1[cH:29][cH:30][cH:31][cH:32][cH:33]1)[c:34]1[cH:35][cH:36][cH:37][cH:38][cH:39]1", "smiles3D": "[O+]#[3C-:1]->[Mn+:2]12(<-[4H-:3])(<-[5C-:4]#[O+:5])<-[1P:6]([c:7]3[c:8]([H:40])[c:9]([H:41])[c:10]([H:42])[c:11]([H:43])[c:12]3[H:44])([c:13]3[c:14]([H:45])[c:15]([H:46])[c:16]([H:47])[c:17]([H:48])[c:18]3[H:49])[C:19]([H:50])([H:51])[c:20]3[c:21]([H:52])[c:22]([H:53])[c:23]([H:54])[c:24]([2n:25]->13)[C:26]([H:55])([H:56])[6P:27]->2([c:28]1[c:29]([H:57])[c:30]([H:58])[c:31]([H:59])[c:32]([H:60])[c:33]1[H:61])[c:34]1[c:35]([H:62])[c:36]([H:63])[c:37]([H:64])[c:38]([H:65])[c:39]1[H:66]", "smiles3Dx": "[O+]#[3C-:1]->[Mn+:2]12(<-[4H-:3])(<-[5C-:4]#[O+:5])<-[1P:6]([c:7]3[c:8]([H:40])[c:9]([H:41])[c:10]([H:42])[c:11]([H:43])[c:12]3[H:44])([c:13]3[c:14]([H:45])[c:15]([H:46])[c:16]([H:47])[c:17]([H:48])[c:18]3[H:49])[C:19]([H:50])([H:51])[c:20]3[c:21]([H:52])[c:22]([H:53])[c:23]([H:54])[c:24]([2n:25]->13)[C:26]([H:55])([H:56])[6P:27]->2([c:28]1[c:29]([H:57])[c:30]([H:58])[c:31]([H:59])[c:32]([H:60])[c:33]1[H:61])[c:34]1[c:35]([H:62])[c:36]([H:63])[c:37]([H:64])[c:38]([H:65])[c:39]1[H:66]", "dummies": []}
O      1.3605     2.5644    -1.9470
C      0.8912     1.6797    -1.2754
Mn     0.0000     0.0000     0.0000
H      0.5951    -1.2528    -1.2085
C     -0.8955    -1.6695     1.2843
O     -1.3674    -2.5487     1.9612
P     -2.3498     0.4850    -0.9428
C     -2.4674     0.9872    -2.6490
C     -3.5973     1.6817    -3.1072
C     -3.6911     2.0564    -4.4511
C     -2.6630     1.7332    -5.3417
C     -1.5419     1.0301    -4.8903
C     -1.4453     0.6533    -3.5472
C     -3.6019    -0.7586    -0.6686
C     -4.0281    -1.5810    -1.7244
C     -4.9907    -2.5700    -1.4992
C     -5.5229    -2.7523    -0.2199
C     -5.0887    -1.9497     0.8384
C     -4.1275    -0.9587     0.6181
C     -2.8244     1.9178     0.0331
C     -1.9995     2.0524     1.3384
C     -2.5252     2.8508     2.3622
C     -1.7584     3.1373     3.4858
C     -0.4523     2.6691     3.5714
C      0.0758     1.8705     2.5490
N     -0.7211     1.5528     1.4694
C      1.5870     1.5311     2.6064
P      2.0158     0.1024     1.6038
C      3.6147     0.4542     0.8988
C      4.6481     0.9591     1.7026
C      5.9053     1.2154     1.1468
C      6.1368     0.9620    -0.2086
C      5.1124     0.4469    -1.0087
C      3.8542     0.1888    -0.4558
C      2.2224    -1.2691     2.7289
C      3.2354    -2.2176     2.5126
C      3.3776    -3.3034     3.3822
C      2.5041    -3.4558     4.4624
C      1.4825    -2.5256     4.6715
C      1.3370    -1.4376     3.8057
H     -4.4046     1.9281    -2.4291
H     -4.5619     2.5944    -4.8028
H     -2.7372     2.0228    -6.3819
H     -0.7500     0.7736    -5.5820
H     -0.5797     0.0969    -3.2116
H     -3.6172    -1.4674    -2.7188
H     -5.3204    -3.1990    -2.3159
H     -6.2660    -3.5200    -0.0473
H     -5.4933    -2.0990     1.8312
H     -3.7901    -0.3588     1.4534
H     -3.9035     1.8433     0.2846
H     -2.6677     2.8323    -0.5761
H     -3.5207     3.2692     2.2782
H     -2.1632     3.7600     4.2732
H      0.1564     2.9469     4.4232
H      2.1574     2.4094     2.2386
H      1.8816     1.3362     3.6593
H      4.4838     1.1491     2.7557
H      6.7009     1.6073     1.7671
H      7.1107     1.1597    -0.6373
H      5.2946     0.2438    -2.0560
H      3.0727    -0.2232    -1.0811
H      3.9121    -2.1273     1.6731
H      4.1622    -4.0301     3.2154
H      2.6144    -4.2983     5.1328
H      0.7996    -2.6505     5.5019
H      0.5288    -0.7373     3.9728
67
{"conf": 5, "E": 148.8, "rms": -1.0, "geom": "OH", "total_charge": 0, "CA_charge": 1, "smiles": "[O+]#[3C-:1]->[Mn+:2]12(<-[4H-:3])(<-[5C-:4]#[O+:5])<-[1P:6]([c:7]3[cH:8][cH:9][cH:10][cH:11][cH:12]3)([c:13]3[cH:14][cH:15][cH:16][cH:17][cH:18]3)[CH2:19][c:20]3[cH:21][cH:22][cH:23][c:24]([2n:25]->13)[CH2:26][6P:27]->2([c:28]1[cH:29][cH:30][cH:31][cH:32][cH:33]1)[c:34]1[cH:35][cH:36][cH:37][cH:38][cH:39]1", "smiles3D": "[O+]#[3C-:1]->[Mn+:2]12(<-[4H-:3])(<-[5C-:4]#[O+:5])<-[1P:6]([c:7]3[c:8]([H:40])[c:9]([H:41])[c:10]([H:42])[c:11]([H:43])[c:12]3[H:44])([c:13]3[c:14]([H:45])[c:15]([H:46])[c:16]([H:47])[c:17]([H:48])[c:18]3[H:49])[C:19]([H:50])([H:51])[c:20]3[c:21]([H:52])[c:22]([H:53])[c:23]([H:54])[c:24]([2n:25]->13)[C:26]([H:55])([H:56])[6P:27]->2([c:28]1[c:29]([H:57])[c:30]([H:58])[c:31]([H:59])[c:32]([H:60])[c:33]1[H:61])[c:34]1[c:35]([H:62])[c:36]([H:63])[c:37]([H:64])[c:38]([H:65])[c:39]1[H:66]", "smiles3Dx": "[O+]#[3C-:1]->[Mn+:2]12(<-[4H-:3])(<-[5C-:4]#[O+:5])<-[1P:6]([c:7]3[c:8]([H:40])[c:9]([H:41])[c:10]([H:42])[c:11]([H:43])[c:12]3[H:44])([c:13]3[c:14]([H:45])[c:15]([H:46])[c:16]([H:47])[c:17]([H:48])[c:18]3[H:49])[C:19]([H:50])([H:51])[c:20]3[c:21]([H:52])[c:22]([H:53])[c:23]([H:54])[c:24]([2n:25]->13)[C:26]([H:55])([H:56])[6P:27]->2([c:28]1[c:29]([H:57])[c:30]([H:58])[c:31]([H:59])[c:32]([H:60])[c:33]1[H:61])[c:34]1[c:35]([H:62])[c:36]([H:63])[c:37]([H:64])[c:38]([H:65])[c:39]1[H:66]", "dummies": []}
O     -1.0820    -1.7168    -2.8450
C     -0.7088    -1.1241    -1.8634
Mn     0.0000     0.0000     0.0000
H     -0.8539     1.5172    -0.5940
C      0.7156     1.1128     1.8687
O      1.0925     1.6987     2.8528
P      2.3109     0.2974    -1.1033
C      2.4133    -0.0150    -2.8587
C      2.3157    -1.3274    -3.3485
C      2.3695    -1.5700    -4.7243
C      2.5105    -0.5054    -5.6184
C      2.5904     0.8046    -5.1383
C      2.5357     1.0525    -3.7632
C      3.1893     1.8151    -0.7837
C      2.4838     2.9618    -0.3960
C      3.1671     4.1590    -0.1613
C      4.5548     4.2165    -0.3217
C      5.2605     3.0777    -0.7214
C      4.5803     1.8787    -0.9562
C      3.2502    -1.0031    -0.2930
C      2.3446    -2.0967     0.3285
C      2.9253    -3.3390     0.6142
C      2.2066    -4.2989     1.3175
C      0.9275    -4.0079     1.7777
C      0.3446    -2.7664     1.4933
N      1.0542    -1.8496     0.7468
C     -1.0013    -2.4266     2.1829
P     -1.8965    -1.1113     1.3469
C     -2.6725    -0.1475     2.6299
C     -2.6238     1.2517     2.5782
C     -3.2463     2.0118     3.5733
C     -3.9262     1.3770     4.6171
C     -3.9882    -0.0189     4.6646
C     -3.3662    -0.7819     3.6715
C     -3.1999    -1.8944     0.4101
C     -4.4646    -1.2913     0.3133
C     -5.4745    -1.8957    -0.4418
C     -5.2252    -3.0956    -1.1134
C     -3.9631    -3.6905    -1.0362
C     -2.9505    -3.0908    -0.2815
H      2.1880    -2.1627    -2.6721
H      2.2965    -2.5832    -5.0977
H      2.5505    -0.6948    -6.6833
H      2.6894     1.6291    -5.8325
H      2.5829     2.0753    -3.4135
H      1.4078     2.9323    -0.2826
H      2.6206     5.0430     0.1408
H      5.0823     5.1443    -0.1412
H      6.3338     3.1250    -0.8523
H      5.1360     1.0062    -1.2759
H      3.9363    -1.4685    -1.0320
H      3.8600    -0.5513     0.5169
H      3.9427    -3.5540     0.3114
H      2.6587    -5.2560     1.5436
H      0.3989    -4.7406     2.3751
H     -1.6391    -3.3352     2.2150
H     -0.7902    -2.1082     3.2251
H     -2.1123     1.7537     1.7671
H     -3.2051     3.0926     3.5331
H     -4.4089     1.9665     5.3858
H     -4.5209    -0.5094     5.4691
H     -3.4302    -1.8619     3.7129
H     -4.6737    -0.3542     0.8121
H     -6.4495    -1.4308    -0.5106
H     -6.0075    -3.5604    -1.6994
H     -3.7676    -4.6139    -1.5658
H     -1.9740    -3.5564    -0.2481
67
{"conf": 6, "E": 148.5, "rms": -1.0, "geom": "OH", "total_charge": 0, "CA_charge": 1, "smiles": "[O+]#[3C-:1]->[Mn+:2]12(<-[4H-:3])(<-[5C-:4]#[O+:5])<-[1P:6]([c:7]3[cH:8][cH:9][cH:10][cH:11][cH:12]3)([c:13]3[cH:14][cH:15][cH:16][cH:17][cH:18]3)[CH2:19][c:20]3[cH:21][cH:22][cH:23][c:24]([2n:25]->13)[CH2:26][6P:27]->2([c:28]1[cH:29][cH:30][cH:31][cH:32][cH:33]1)[c:34]1[cH:35][cH:36][cH:37][cH:38][cH:39]1", "smiles3D": "[O+]#[3C-:1]->[Mn+:2]12(<-[4H-:3])(<-[5C-:4]#[O+:5])<-[1P:6]([c:7]3[c:8]([H:40])[c:9]([H:41])[c:10]([H:42])[c:11]([H:43])[c:12]3[H:44])([c:13]3[c:14]([H:45])[c:15]([H:46])[c:16]([H:47])[c:17]([H:48])[c:18]3[H:49])[C:19]([H:50])([H:51])[c:20]3[c:21]([H:52])[c:22]([H:53])[c:23]([H:54])[c:24]([2n:25]->13)[C:26]([H:55])([H:56])[6P:27]->2([c:28]1[c:29]([H:57])[c:30]([H:58])[c:31]([H:59])[c:32]([H:60])[c:33]1[H:61])[c:34]1[c:35]([H:62])[c:36]([H:63])[c:37]([H:64])[c:38]([H:65])[c:39]1[H:66]", "smiles3Dx": "[O+]#[3C-:1]->[Mn+:2]12(<-[4H-:3])(<-[5C-:4]#[O+:5])<-[1P:6]([c:7]3[c:8]([H:40])[c:9]([H:41])[c:10]([H:42])[c:11]([H:43])[c:12]3[H:44])([c:13]3[c:14]([H:45])[c:15]([H:46])[c:16]([H:47])[c:17]([H:48])[c:18]3[H:49])[C:19]([H:50])([H:51])[c:20]3[c:21]([H:52])[c:22]([H:53])[c:23]([H:54])[c:24]([2n:25]->13)[C:26]([H:55])([H:56])[6P:27]->2([c:28]1[c:29]([H:57])[c:30]([H:58])[c:31]([H:59])[c:32]([H:60])[c:33]1[H:61])[c:34]1[c:35]([H:62])[c:36]([H:63])[c:37]([H:64])[c:38]([H:65])[c:39]1[H:66]", "dummies": []}
O      2.5848    -1.6900     1.6363
C      1.6929    -1.1067     1.0722
Mn     0.0000     0.0000     0.0000
H     -0.9827     0.0132     1.5550
C     -1.6865     1.1066    -1.0824
O     -2.5743     1.6899    -1.6529
P     -0.7847    -2.2178    -1.0426
C     -2.3591    -2.2028    -1.8851
C     -3.4808    -2.8166    -1.3044
C     -4.7175    -2.7788    -1.9560
C     -4.8446    -2.1187    -3.1812
C     -3.7362    -1.4895    -3.7543
C     -2.4974    -1.5256    -3.1073
C     -0.7402    -3.6760    -0.0189
C     -0.7442    -4.9516    -0.6031
C     -0.7237    -6.0919     0.2061
C     -0.7045    -5.9625     1.5981
C     -0.7100    -4.6924     2.1827
C     -0.7312    -3.5501     1.3763
C      0.4723    -2.4590    -2.3035
C      1.1873    -1.1423    -2.7058
C      1.9396    -1.1511    -3.8872
C      2.6850    -0.0361    -4.2486
C      2.6870     1.0888    -3.4339
C      1.9429     1.1002    -2.2474
N      1.2056    -0.0162    -1.9077
C      1.8966     2.4271    -1.4450
P      1.2956     2.2109     0.2343
C      0.3631     3.6811     0.6158
C     -0.9019     3.5721     1.2078
C     -1.6305     4.7239     1.5208
C     -1.0950     5.9868     1.2497
C      0.1715     6.0993     0.6682
C      0.9023     4.9495     0.3533
C      2.7321     2.1977     1.2949
C      2.6939     2.8272     2.5498
C      3.8129     2.7909     3.3875
C      4.9690     2.1169     2.9845
C      5.0060     1.4723     1.7452
C      3.8901     1.5068     0.9036
H     -3.4079    -3.3185    -0.3486
H     -5.5791    -3.2569    -1.5082
H     -5.8033    -2.0885    -3.6827
H     -3.8382    -0.9691    -4.6978
H     -1.6541    -1.0178    -3.5570
H     -0.7677    -5.0637    -1.6797
H     -0.7251    -7.0754    -0.2456
H     -0.6894    -6.8458     2.2234
H     -0.7008    -4.5932     3.2604
H     -0.7458    -2.5720     1.8395
H      1.2341    -3.1672    -1.9155
H     -0.0001    -2.9087    -3.2025
H      1.9593    -2.0301    -4.5198
H      3.2632    -0.0439    -5.1636
H      3.2567     1.9599    -3.7338
H      1.2247     3.1341    -1.9751
H      2.9148     2.8695    -1.4096
H     -1.3215     2.5999     1.4315
H     -2.6085     4.6378     1.9761
H     -1.6594     6.8774     1.4937
H      0.5877     7.0773     0.4638
H      1.8857     5.0486    -0.0888
H      1.8032     3.3401     2.8880
H      3.7820     3.2810     4.3520
H      5.8332     2.0879     3.6355
H      5.8978     0.9411     1.4387
H      3.9304     0.9870    -0.0449
67
{"conf": 7, "E": 148.5, "rms": -1.0, "geom": "OH", "total_charge": 0, "CA_charge": 1, "smiles": "[O+]#[3C-:1]->[Mn+:2]12(<-[4H-:3])(<-[5C-:4]#[O+:5])<-[1P:6]([c:7]3[cH:8][cH:9][cH:10][cH:11][cH:12]3)([c:13]3[cH:14][cH:15][cH:16][cH:17][cH:18]3)[CH2:19][c:20]3[cH:21][cH:22][cH:23][c:24]([2n:25]->13)[CH2:26][6P:27]->2([c:28]1[cH:29][cH:30][cH:31][cH:32][cH:33]1)[c:34]1[cH:35][cH:36][cH:37][cH:38][cH:39]1", "smiles3D": "[O+]#[3C-:1]->[Mn+:2]12(<-[4H-:3])(<-[5C-:4]#[O+:5])<-[1P:6]([c:7]3[c:8]([H:40])[c:9]([H:41])[c:10]([H:42])[c:11]([H:43])[c:12]3[H:44])([c:13]3[c:14]([H:45])[c:15]([H:46])[c:16]([H:47])[c:17]([H:48])[c:18]3[H:49])[C:19]([H:50])([H:51])[c:20]3[c:21]([H:52])[c:22]([H:53])[c:23]([H:54])[c:24]([2n:25]->13)[C:26]([H:55])([H:56])[6P:27]->2([c:28]1[c:29]([H:57])[c:30]([H:58])[c:31]([H:59])[c:32]([H:60])[c:33]1[H:61])[c:34]1[c:35]([H:62])[c:36]([H:63])[c:37]([H:64])[c:38]([H:65])[c:39]1[H:66]", "smiles3Dx": "[O+]#[3C-:1]->[Mn+:2]12(<-[4H-:3])(<-[5C-:4]#[O+:5])<-[1P:6]([c:7]3[c:8]([H:40])[c:9]([H:41])[c:10]([H:42])[c:11]([H:43])[c:12]3[H:44])([c:13]3[c:14]([H:45])[c:15]([H:46])[c:16]([H:47])[c:17]([H:48])[c:18]3[H:49])[C:19]([H:50])([H:51])[c:20]3[c:21]([H:52])[c:22]([H:53])[c:23]([H:54])[c:24]([2n:25]->13)[C:26]([H:55])([H:56])[6P:27]->2([c:28]1[c:29]([H:57])[c:30]([H:58])[c:31]([H:59])[c:32]([H:60])[c:33]1[H:61])[c:34]1[c:35]([H:62])[c:36]([H:63])[c:37]([H:64])[c:38]([H:65])[c:39]1[H:66]", "dummies": []}
O      2.5663     2.3605    -0.2383
C      1.6807     1.5463    -0.1565
Mn     0.0000     0.0000     0.0000
H     -1.2117     1.2496    -0.5952
C     -1.6728    -1.5545     0.1604
O     -2.5534    -2.3738     0.2447
P     -0.1187     0.3913     2.5405
C     -1.4966    -0.3418     3.4080
C     -2.5476     0.4620     3.8790
C     -3.6372    -0.1203     4.5341
C     -3.6905    -1.5056     4.7108
C     -2.6569    -2.3121     4.2271
C     -1.5649    -1.7345     3.5726
C      0.0551     2.0642     3.1301
C      0.4151     2.3111     4.4635
C      0.5358     3.6260     4.9237
C      0.2927     4.6962     4.0573
C     -0.0752     4.4525     2.7306
C     -0.1975     3.1387     2.2675
C      1.3552    -0.4812     3.0835
C      1.8377    -1.5472     2.0651
C      2.7635    -2.4972     2.5148
C      3.3105    -3.4142     1.6264
C      2.9410    -3.3860     0.2877
C      2.0217    -2.4331    -0.1691
N      1.4865    -1.5330     0.7302
C      1.5658    -2.5311    -1.6486
P      0.7485    -1.0408    -2.2311
C      1.9564    -0.1325    -3.1821
C      1.5770     0.5387    -4.3560
C      2.5214     1.2706    -5.0824
C      3.8435     1.3477    -4.6358
C      4.2222     0.6978    -3.4581
C      3.2819    -0.0362    -2.7290
C     -0.5202    -1.5846    -3.3585
C     -1.8161    -1.0623    -3.2566
C     -2.8106    -1.4767    -4.1480
C     -2.5119    -2.4080    -5.1472
C     -1.2170    -2.9237    -5.2581
C     -0.2205    -2.5120    -4.3678
H     -2.5340     1.5347     3.7376
H     -4.4433     0.5022     4.9001
H     -4.5359    -1.9545     5.2159
H     -2.7044    -3.3858     4.3546
H     -0.7822    -2.3760     3.1888
H      0.5972     1.4901     5.1454
H      0.8151     3.8155     5.9520
H      0.3857     5.7136     4.4148
H     -0.2687     5.2815     2.0622
H     -0.4931     2.9615     1.2416
H      1.1451    -0.9731     4.0569
H      2.1711     0.2569     3.2317
H      3.0720    -2.5156     3.5529
H      4.0234    -4.1495     1.9766
H      3.3591    -4.1171    -0.3934
H      2.4488    -2.7330    -2.2914
H      0.8606    -3.3834    -1.7425
H      0.5551     0.5058    -4.7101
H      2.2270     1.7829    -5.9892
H      4.5723     1.9167    -5.1982
H      5.2437     0.7672    -3.1071
H      3.5888    -0.5182    -1.8098
H     -2.0557    -0.3330    -2.4936
H     -3.8118    -1.0737    -4.0664
H     -3.2822    -2.7268    -5.8374
H     -0.9852    -3.6404    -6.0353
H      0.7808    -2.9114    -4.4683
67
{"conf": 8, "E": 150.06, "rms": -1.0, "geom": "OH", "total_charge": 0, "CA_charge": 1, "smiles": "[O+]#[3C-:1]->[Mn+:2]12(<-[4H-:3])(<-[5C-:4]#[O+:5])<-[1P:6]([c:7]3[cH:8][cH:9][cH:10][cH:11][cH:12]3)([c:13]3[cH:14][cH:15][cH:16][cH:17][cH:18]3)[CH2:19][c:20]3[cH:21][cH:22][cH:23][c:24]([2n:25]->13)[CH2:26][6P:27]->2([c:28]1[cH:29][cH:30][cH:31][cH:32][cH:33]1)[c:34]1[cH:35][cH:36][cH:37][cH:38][cH:39]1", "smiles3D": "[O+]#[3C-:1]->[Mn+:2]12(<-[4H-:3])(<-[5C-:4]#[O+:5])<-[1P:6]([c:7]3[c:8]([H:40])[c:9]([H:41])[c:10]([H:42])[c:11]([H:43])[c:12]3[H:44])([c:13]3[c:14]([H:45])[c:15]([H:46])[c:16]([H:47])[c:17]([H:48])[c:18]3[H:49])[C:19]([H:50])([H:51])[c:20]3[c:21]([H:52])[c:22]([H:53])[c:23]([H:54])[c:24]([2n:25]->13)[C:26]([H:55])([H:56])[6P:27]->2([c:28]1[c:29]([H:57])[c:30]([H:58])[c:31]([H:59])[c:32]([H:60])[c:33]1[H:61])[c:34]1[c:35]([H:62])[c:36]([H:63])[c:37]([H:64])[c:38]([H:65])[c:39]1[H:66]", "smiles3Dx": "[O+]#[3C-:1]->[Mn+:2]12(<-[4H-:3])(<-[5C-:4]#[O+:5])<-[1P:6]([c:7]3[c:8]([H:40])[c:9]([H:41])[c:10]([H:42])[c:11]([H:43])[c:12]3[H:44])([c:13]3[c:14]([H:45])[c:15]([H:46])[c:16]([H:47])[c:17]([H:48])[c:18]3[H:49])[C:19]([H:50])([H:51])[c:20]3[c:21]([H:52])[c:22]([H:53])[c:23]([H:54])[c:24]([2n:25]->13)[C:26]([H:55])([H:56])[6P:27]->2([c:28]1[c:29]([H:57])[c:30]([H:58])[c:31]([H:59])[c:32]([H:60])[c:33]1[H:61])[c:34]1[c:35]([H:62])[c:36]([H:63])[c:37]([H:64])[c:38]([H:65])[c:39]1[H:66]", "dummies": []}
O     -1.8245    -0.6569    -2.9084
C     -1.1954    -0.4301    -1.9051
Mn     0.0000     0.0000     0.0000
H      0.0820     1.7867    -0.4302
C      1.2219     0.3840     1.8979
O      1.8652     0.5856     2.8977
P      2.1383    -0.8497    -1.1560
C      3.6910    -0.5170    -0.3391
C      4.0279    -1.1989     0.8414
C      5.2316    -0.9194     1.4953
C      6.1000     0.0475     0.9816
C      5.7623     0.7419    -0.1832
C      4.5589     0.4669    -0.8401
C      2.3535    -0.4674    -2.8834
C      1.6786     0.6236    -3.4466
C      1.8568     0.9361    -4.7978
C      2.7151     0.1651    -5.5878
C      3.3993    -0.9172    -5.0261
C      3.2226    -1.2328    -3.6754
C      1.8779    -2.6245    -1.0684
C      0.8885    -3.0290     0.0544
C      0.9270    -4.3548     0.5042
C     -0.0210    -4.8115     1.4099
C     -1.0286    -3.9602     1.8437
C     -1.0755    -2.6339     1.3941
N     -0.1029    -2.1895     0.5218
C     -2.2885    -1.7757     1.8487
P     -2.1653    -0.0346     1.3998
C     -2.1680     0.9198     2.9076
C     -3.0385     0.5967     3.9623
C     -3.0527     1.3763     5.1231
C     -2.2156     2.4903     5.2299
C     -1.3721     2.8342     4.1702
C     -1.3557     2.0577     3.0076
C     -3.6710     0.4095     0.5525
C     -3.6219     1.3113    -0.5192
C     -4.7979     1.6909    -1.1734
C     -6.0297     1.1856    -0.7486
C     -6.0877     0.3073     0.3371
C     -4.9136    -0.0754     0.9934
H      3.3598    -1.9380     1.2640
H      5.4889    -1.4489     2.4034
H      7.0307     0.2636     1.4898
H      6.4311     1.4976    -0.5745
H      4.3088     1.0272    -1.7314
H      1.0212     1.2344    -2.8414
H      1.3326     1.7777    -5.2318
H      2.8533     0.4089    -6.6332
H      4.0684    -1.5095    -5.6367
H      3.7650    -2.0672    -3.2490
H      2.8547    -3.1248    -0.8976
H      1.4686    -2.9734    -2.0394
H      1.6827    -5.0388     0.1380
H      0.0082    -5.8372     1.7545
H     -1.7840    -4.3362     2.5229
H     -2.3804    -1.8589     2.9498
H     -3.2028    -2.2012     1.3881
H     -3.7147    -0.2440     3.8910
H     -3.7189     1.1214     5.9372
H     -2.2298     3.0940     6.1282
H     -0.7371     3.7075     4.2460
H     -0.7196     2.3524     2.1832
H     -2.6768     1.7281    -0.8429
H     -4.7548     2.3822    -2.0051
H     -6.9397     1.4821    -1.2540
H     -7.0436    -0.0724     0.6743
H     -4.9827    -0.7396     1.8441
67
{"conf": 9, "E": 150.06, "rms": -1.0, "geom": "OH", "total_charge": 0, "CA_charge": 1, "smiles": "[O+]#[3C-:1]->[Mn+:2]12(<-[4H-:3])(<-[5C-:4]#[O+:5])<-[1P:6]([c:7]3[cH:8][cH:9][cH:10][cH:11][cH:12]3)([c:13]3[cH:14][cH:15][cH:16][cH:17][cH:18]3)[CH2:19][c:20]3[cH:21][cH:22][cH:23][c:24]([2n:25]->13)[CH2:26][6P:27]->2([c:28]1[cH:29][cH:30][cH:31][cH:32][cH:33]1)[c:34]1[cH:35][cH:36][cH:37][cH:38][cH:39]1", "smiles3D": "[O+]#[3C-:1]->[Mn+:2]12(<-[4H-:3])(<-[5C-:4]#[O+:5])<-[1P:6]([c:7]3[c:8]([H:40])[c:9]([H:41])[c:10]([H:42])[c:11]([H:43])[c:12]3[H:44])([c:13]3[c:14]([H:45])[c:15]([H:46])[c:16]([H:47])[c:17]([H:48])[c:18]3[H:49])[C:19]([H:50])([H:51])[c:20]3[c:21]([H:52])[c:22]([H:53])[c:23]([H:54])[c:24]([2n:25]->13)[C:26]([H:55])([H:56])[6P:27]->2([c:28]1[c:29]([H:57])[c:30]([H:58])[c:31]([H:59])[c:32]([H:60])[c:33]1[H:61])[c:34]1[c:35]([H:62])[c:36]([H:63])[c:37]([H:64])[c:38]([H:65])[c:39]1[H:66]", "smiles3Dx": "[O+]#[3C-:1]->[Mn+:2]12(<-[4H-:3])(<-[5C-:4]#[O+:5])<-[1P:6]([c:7]3[c:8]([H:40])[c:9]([H:41])[c:10]([H:42])[c:11]([H:43])[c:12]3[H:44])([c:13]3[c:14]([H:45])[c:15]([H:46])[c:16]([H:47])[c:17]([H:48])[c:18]3[H:49])[C:19]([H:50])([H:51])[c:20]3[c:21]([H:52])[c:22]([H:53])[c:23]([H:54])[c:24]([2n:25]->13)[C:26]([H:55])([H:56])[6P:27]->2([c:28]1[c:29]([H:57])[c:30]([H:58])[c:31]([H:59])[c:32]([H:60])[c:33]1[H:61])[c:34]1[c:35]([H:62])[c:36]([H:63])[c:37]([H:64])[c:38]([H:65])[c:39]1[H:66]", "dummies": []}
O     -1.4019     3.1785     0.3878
C     -0.9186     2.0819     0.2538
Mn     0.0000     0.0000     0.0000
H     -1.3450    -0.4659    -1.1653
C      0.9309    -2.0823    -0.2016
O      1.4211    -3.1790    -0.3072
P     -1.0671    -0.6991     2.2368
C     -2.3098     0.3869     2.9191
C     -1.9421     1.6319     3.4546
C     -2.9181     2.4932     3.9648
C     -4.2650     2.1223     3.9345
C     -4.6390     0.8921     3.3869
C     -3.6667     0.0277     2.8742
C     -1.6832    -2.3657     2.3752
C     -1.8630    -2.9520     3.6371
C     -2.3623    -4.2541     3.7390
C     -2.6889    -4.9714     2.5841
C     -2.5208    -4.3853     1.3259
C     -2.0225    -3.0830     1.2205
C      0.3574    -0.6036     3.3262
C      1.4710     0.3232     2.7746
C      2.4132     0.8160     3.6862
C      3.5086     1.5394     3.2341
C      3.6864     1.7450     1.8723
C      2.7498     1.2509     0.9547
N      1.6494     0.5653     1.4272
C      3.0716     1.4376    -0.5540
P      1.7267     0.9626    -1.6557
C      1.2404     2.4098    -2.5796
C     -0.1147     2.6246    -2.8664
C     -0.5075     3.7363    -3.6177
C      0.4529     4.6271    -4.1045
C      1.8083     4.4002    -3.8507
C      2.2051     3.2898    -3.0989
C      2.3944    -0.1699    -2.8613
C      3.6658     0.0424    -3.4200
C      4.1618    -0.8376    -4.3871
C      3.3879    -1.9211    -4.8120
C      2.1119    -2.1204    -4.2778
C      1.6122    -1.2422    -3.3114
H     -0.9060     1.9439     3.4703
H     -2.6305     3.4508     4.3792
H     -5.0194     2.7909     4.3285
H     -5.6835     0.6103     3.3548
H     -3.9787    -0.9130     2.4399
H     -1.6226    -2.4026     4.5386
H     -2.4987    -4.7062     4.7129
H     -3.0760    -5.9789     2.6643
H     -2.7800    -4.9388     0.4326
H     -1.9078    -2.6347     0.2421
H      0.0278    -0.2335     4.3202
H      0.7793    -1.6226     3.4521
H      2.3067     0.6233     4.7467
H      4.2376     1.9173     3.9393
H      4.5627     2.2803     1.5273
H      3.9646     0.8259    -0.7935
H      3.3208     2.5032    -0.7273
H     -0.8663     1.9268    -2.5209
H     -1.5558     3.9024    -3.8298
H      0.1479     5.4857    -4.6887
H      2.5526     5.0808    -4.2435
H      3.2607     3.1192    -2.9388
H      4.2724     0.8861    -3.1203
H      5.1442    -0.6759    -4.8118
H      3.7727    -2.6000    -5.5620
H      1.5072    -2.9513    -4.6176
H      0.6133    -1.3938    -2.9229
