# Supplementary material for: MACE: Automated Assessment of Stereochemistry of Transition Metal Complexes and Its Applications in Computational Catalysis
Source: J Chem Theory Comput. 2024 Feb 16;20(5):2313–20. doi: 10.1021/acs.jctc.3c01313 (PMC10938507; doi:10.1021/acs.jctc.3c01313)
Supplement: Supplementary file 3 — ct3c01313_si_003.zip [file ct3c01313_si_003.zip › structures/screening/mace_MeCN/Mn_PNpyP_Ph_tri_2.xyz]

67
{"conf": 0, "E": 333.47, "rms": -1.0, "geom": "OH", "total_charge": 0, "CA_charge": 1, "smiles": "[O+]#[5C-:1]->[Mn+:2]12(<-[4H-:3])(<-[6C-:4]#[O+:5])<-[1P:6]([c:7]3[cH:8][cH:9][cH:10][cH:11][cH:12]3)([c:13]3[cH:14][cH:15][cH:16][cH:17][cH:18]3)[CH2:19][c:20]3[cH:21][cH:22][cH:23][c:24]([3n:25]->13)[CH2:26][2P:27]->2([c:28]1[cH:29][cH:30][cH:31][cH:32][cH:33]1)[c:34]1[cH:35][cH:36][cH:37][cH:38][cH:39]1", "smiles3D": "[O+]#[5C-:1]->[Mn+:2]12(<-[4H-:3])(<-[6C-:4]#[O+:5])<-[1P:6]([c:7]3[c:8]([H:40])[c:9]([H:41])[c:10]([H:42])[c:11]([H:43])[c:12]3[H:44])([c:13]3[c:14]([H:45])[c:15]([H:46])[c:16]([H:47])[c:17]([H:48])[c:18]3[H:49])[C:19]([H:50])([H:51])[c:20]3[c:21]([H:52])[c:22]([H:53])[c:23]([H:54])[c:24]([3n:25]->13)[C:26]([H:55])([H:56])[2P:27]->2([c:28]1[c:29]([H:57])[c:30]([H:58])[c:31]([H:59])[c:32]([H:60])[c:33]1[H:61])[c:34]1[c:35]([H:62])[c:36]([H:63])[c:37]([H:64])[c:38]([H:65])[c:39]1[H:66]", "smiles3Dx": "[O+]#[5C-:1]->[Mn+:2]12(<-[4H-:3])(<-[6C-:4]#[O+:5])<-[1P:6]([c:7]3[c:8]([H:40])[c:9]([H:41])[c:10]([H:42])[c:11]([H:43])[c:12]3[H:44])([c:13]3[c:14]([H:45])[c:15]([H:46])[c:16]([H:47])[c:17]([H:48])[c:18]3[H:49])[C:19]([H:50])([H:51])[c:20]3[c:21]([H:52])[c:22]([H:53])[c:23]([H:54])[c:24]([3n:25]->13)[C:26]([H:55])([H:56])[2P:27]->2([c:28]1[c:29]([H:57])[c:30]([H:58])[c:31]([H:59])[c:32]([H:60])[c:33]1[H:61])[c:34]1[c:35]([H:62])[c:36]([H:63])[c:37]([H:64])[c:38]([H:65])[c:39]1[H:66]", "dummies": []}
O      0.2715     1.6316     3.0793
C      0.1776     1.0693     2.0167
Mn     0.0000     0.0000     0.0000
H     -0.4530    -1.2025     1.3066
C     -1.8670     1.2729    -0.3743
O     -2.8503     1.9426    -0.5714
P      2.1785    -1.4009     0.0620
C      3.6389    -0.5997     0.6938
C      4.8259    -1.3271     0.8704
C      5.9706    -0.6905     1.3598
C      5.9370     0.6734     1.6654
C      4.7596     1.4035     1.4766
C      3.6129     0.7696     0.9877
C      2.0938    -3.0098     0.8354
C      1.9469    -4.1822     0.0732
C      1.9406    -5.4302     0.7040
C      2.0412    -5.5156     2.0948
C      2.1486    -4.3518     2.8594
C      2.1756    -3.1029     2.2328
C      2.4865    -1.6147    -1.6875
C      1.1664    -1.7613    -2.4438
C      1.1784    -2.4025    -3.6902
C     -0.0217    -2.6828    -4.3346
C     -1.2249    -2.3994    -3.6984
C     -1.2143    -1.7678    -2.4477
N     -0.0280    -1.3174    -1.9207
C     -2.4772    -1.7653    -1.6208
P     -2.0122    -1.6966     0.1013
C     -1.6984    -3.3753     0.6420
C     -1.4469    -4.4079    -0.2802
C     -1.2779    -5.7219     0.1672
C     -1.3305    -6.0117     1.5327
C     -1.5466    -4.9864     2.4557
C     -1.7315    -3.6736     2.0136
C     -3.4799    -1.1834     0.9779
C     -3.3768    -0.2957     2.0580
C     -4.5209     0.0878     2.7642
C     -5.7706    -0.4233     2.4034
C     -5.8767    -1.3243     1.3401
C     -4.7346    -1.7097     0.6313
H      4.8671    -2.3819     0.6298
H      6.8843    -1.2535     1.4998
H      6.8240     1.1653     2.0431
H      4.7367     2.4611     1.7055
H      2.7123     1.3478     0.8307
H      1.8271    -4.1512    -0.9991
H      1.8369    -6.3322     0.1148
H      2.0220    -6.4826     2.5803
H      2.2156    -4.4176     3.9375
H      2.2693    -2.2089     2.8367
H      3.1235    -2.5090    -1.8491
H      3.0218    -0.7212    -2.0710
H      2.1125    -2.7100    -4.1439
H     -0.0192    -3.1888    -5.2914
H     -2.1558    -2.7259    -4.1455
H     -3.0854    -0.8739    -1.8787
H     -3.0698    -2.6838    -1.8168
H     -1.3785    -4.2202    -1.3398
H     -1.0920    -6.5150    -0.5454
H     -1.1888    -7.0281     1.8761
H     -1.5753    -5.2094     3.5143
H     -1.9088    -2.8925     2.7418
H     -2.4153     0.0958     2.3577
H     -4.4379     0.7775     3.5941
H     -6.6553    -0.1272     2.9522
H     -6.8434    -1.7282     1.0685
H     -4.8329    -2.4215    -0.1773
67
{"conf": 1, "E": 168.36, "rms": -1.0, "geom": "OH", "total_charge": 0, "CA_charge": 1, "smiles": "[O+]#[5C-:1]->[Mn+:2]12(<-[4H-:3])(<-[6C-:4]#[O+:5])<-[1P:6]([c:7]3[cH:8][cH:9][cH:10][cH:11][cH:12]3)([c:13]3[cH:14][cH:15][cH:16][cH:17][cH:18]3)[CH2:19][c:20]3[cH:21][cH:22][cH:23][c:24]([3n:25]->13)[CH2:26][2P:27]->2([c:28]1[cH:29][cH:30][cH:31][cH:32][cH:33]1)[c:34]1[cH:35][cH:36][cH:37][cH:38][cH:39]1", "smiles3D": "[O+]#[5C-:1]->[Mn+:2]12(<-[4H-:3])(<-[6C-:4]#[O+:5])<-[1P:6]([c:7]3[c:8]([H:40])[c:9]([H:41])[c:10]([H:42])[c:11]([H:43])[c:12]3[H:44])([c:13]3[c:14]([H:45])[c:15]([H:46])[c:16]([H:47])[c:17]([H:48])[c:18]3[H:49])[C:19]([H:50])([H:51])[c:20]3[c:21]([H:52])[c:22]([H:53])[c:23]([H:54])[c:24]([3n:25]->13)[C:26]([H:55])([H:56])[2P:27]->2([c:28]1[c:29]([H:57])[c:30]([H:58])[c:31]([H:59])[c:32]([H:60])[c:33]1[H:61])[c:34]1[c:35]([H:62])[c:36]([H:63])[c:37]([H:64])[c:38]([H:65])[c:39]1[H:66]", "smiles3Dx": "[O+]#[5C-:1]->[Mn+:2]12(<-[4H-:3])(<-[6C-:4]#[O+:5])<-[1P:6]([c:7]3[c:8]([H:40])[c:9]([H:41])[c:10]([H:42])[c:11]([H:43])[c:12]3[H:44])([c:13]3[c:14]([H:45])[c:15]([H:46])[c:16]([H:47])[c:17]([H:48])[c:18]3[H:49])[C:19]([H:50])([H:51])[c:20]3[c:21]([H:52])[c:22]([H:53])[c:23]([H:54])[c:24]([3n:25]->13)[C:26]([H:55])([H:56])[2P:27]->2([c:28]1[c:29]([H:57])[c:30]([H:58])[c:31]([H:59])[c:32]([H:60])[c:33]1[H:61])[c:34]1[c:35]([H:62])[c:36]([H:63])[c:37]([H:64])[c:38]([H:65])[c:39]1[H:66]", "dummies": []}
O      1.5898     2.2583     2.1450
C      1.0406     1.4801     1.4055
Mn     0.0000     0.0000     0.0000
H     -0.2260     1.2451    -1.3351
C     -2.0948     0.5586     0.7365
O     -3.1978     0.8510     1.1261
P      2.1416    -0.6834    -1.3059
C      3.0237     0.6561    -2.0867
C      2.7441     1.9832    -1.7341
C      3.4405     3.0331    -2.3412
C      4.4166     2.7624    -3.3041
C      4.6957     1.4410    -3.6634
C      4.0013     0.3889    -3.0583
C      3.3916    -1.6203    -0.4389
C      4.2347    -2.5230    -1.1143
C      5.2807    -3.1513    -0.4308
C      5.5161    -2.8597     0.9145
C      4.7067    -1.9367     1.5795
C      3.6491    -1.3195     0.9059
C      1.4631    -1.6477    -2.6664
C      0.0425    -2.1533    -2.3710
C     -0.4807    -3.1630    -3.1922
C     -1.5450    -3.9377    -2.7311
C     -1.9828    -3.7851    -1.4162
C     -1.4346    -2.7641    -0.6285
N     -0.6367    -1.8198    -1.2249
C     -1.5322    -2.8756     0.8939
P     -0.1739    -1.9984     1.6753
C     -0.7660    -1.6853     3.3302
C     -0.8479    -0.3753     3.8196
C     -1.3177    -0.1373     5.1151
C     -1.7109    -1.2059     5.9257
C     -1.6384    -2.5143     5.4401
C     -1.1705    -2.7552     4.1449
C      1.1611    -3.1815     1.8059
C      1.9076    -3.2784     2.9930
C      2.9056    -4.2495     3.1193
C      3.1792    -5.1156     2.0580
C      2.4584    -5.0092     0.8663
C      1.4524    -4.0472     0.7382
H      1.9899     2.2112    -0.9971
H      3.2223     4.0569    -2.0658
H      4.9544     3.5761    -3.7734
H      5.4488     1.2319    -4.4120
H      4.2237    -0.6272    -3.3540
H      4.1270    -2.7276    -2.1671
H      5.9224    -3.8508    -0.9507
H      6.3302    -3.3427     1.4392
H      4.8947    -1.7032     2.6194
H      3.0375    -0.5989     1.4324
H      2.1119    -2.5177    -2.8671
H      1.4308    -1.0135    -3.5769
H     -0.0118    -3.4054    -4.1379
H     -1.9358    -4.7406    -3.3426
H     -2.6705    -4.5057    -0.9912
H     -1.4979    -3.9448     1.1949
H     -2.4943    -2.4356     1.2292
H     -0.5612     0.4621     3.2059
H     -1.3795     0.8762     5.4898
H     -2.0742    -1.0199     6.9281
H     -1.9452    -3.3416     6.0668
H     -1.1183    -3.7736     3.7808
H      1.7250    -2.6078     3.8219
H      3.4748    -4.3231     4.0368
H      3.9586    -5.8602     2.1542
H      2.6807    -5.6714     0.0397
H      0.9133    -3.9854    -0.1944
67
{"conf": 2, "E": 168.36, "rms": -1.0, "geom": "OH", "total_charge": 0, "CA_charge": 1, "smiles": "[O+]#[5C-:1]->[Mn+:2]12(<-[4H-:3])(<-[6C-:4]#[O+:5])<-[1P:6]([c:7]3[cH:8][cH:9][cH:10][cH:11][cH:12]3)([c:13]3[cH:14][cH:15][cH:16][cH:17][cH:18]3)[CH2:19][c:20]3[cH:21][cH:22][cH:23][c:24]([3n:25]->13)[CH2:26][2P:27]->2([c:28]1[cH:29][cH:30][cH:31][cH:32][cH:33]1)[c:34]1[cH:35][cH:36][cH:37][cH:38][cH:39]1", "smiles3D": "[O+]#[5C-:1]->[Mn+:2]12(<-[4H-:3])(<-[6C-:4]#[O+:5])<-[1P:6]([c:7]3[c:8]([H:40])[c:9]([H:41])[c:10]([H:42])[c:11]([H:43])[c:12]3[H:44])([c:13]3[c:14]([H:45])[c:15]([H:46])[c:16]([H:47])[c:17]([H:48])[c:18]3[H:49])[C:19]([H:50])([H:51])[c:20]3[c:21]([H:52])[c:22]([H:53])[c:23]([H:54])[c:24]([3n:25]->13)[C:26]([H:55])([H:56])[2P:27]->2([c:28]1[c:29]([H:57])[c:30]([H:58])[c:31]([H:59])[c:32]([H:60])[c:33]1[H:61])[c:34]1[c:35]([H:62])[c:36]([H:63])[c:37]([H:64])[c:38]([H:65])[c:39]1[H:66]", "smiles3Dx": "[O+]#[5C-:1]->[Mn+:2]12(<-[4H-:3])(<-[6C-:4]#[O+:5])<-[1P:6]([c:7]3[c:8]([H:40])[c:9]([H:41])[c:10]([H:42])[c:11]([H:43])[c:12]3[H:44])([c:13]3[c:14]([H:45])[c:15]([H:46])[c:16]([H:47])[c:17]([H:48])[c:18]3[H:49])[C:19]([H:50])([H:51])[c:20]3[c:21]([H:52])[c:22]([H:53])[c:23]([H:54])[c:24]([3n:25]->13)[C:26]([H:55])([H:56])[2P:27]->2([c:28]1[c:29]([H:57])[c:30]([H:58])[c:31]([H:59])[c:32]([H:60])[c:33]1[H:61])[c:34]1[c:35]([H:62])[c:36]([H:63])[c:37]([H:64])[c:38]([H:65])[c:39]1[H:66]", "dummies": []}
O     -0.4784    -3.2508    -1.1966
C     -0.3141    -2.1300    -0.7831
Mn     0.0000     0.0000     0.0000
H      0.9869    -0.5527     1.4506
C     -1.8449    -0.0765     1.3539
O     -2.8178    -0.1159     2.0652
P      2.3045     0.3714    -1.1447
C      3.5687    -0.8155    -0.7260
C      3.2243    -2.0163    -0.0912
C      4.2145    -2.9499     0.2309
C      5.5522    -2.6873    -0.0773
C      5.9018    -1.4889    -0.7056
C      4.9143    -0.5534    -1.0290
C      2.3486     0.4883    -2.9269
C      1.4954    -0.3317    -3.6786
C      1.5928    -0.3660    -5.0723
C      2.5440     0.4191    -5.7267
C      3.4123     1.2241    -4.9860
C      3.3307     1.2483    -3.5900
C      2.8524     1.9156    -0.3989
C      1.6896     2.7131     0.2115
C      1.9151     4.0577     0.5410
C      0.8275     4.9190     0.6856
C     -0.4522     4.4633     0.3717
C     -0.6352     3.1125     0.0476
N      0.4023     2.2354     0.2425
C     -1.8817     2.7067    -0.7408
P     -1.5608     1.2240    -1.7018
C     -0.9136     1.7890    -3.2705
C     -1.3681     1.2168    -4.4712
C     -0.9132     1.7053    -5.6999
C      0.0112     2.7519    -5.7393
C      0.4861     3.3091    -4.5497
C      0.0268     2.8319    -3.3187
C     -3.1879     0.5572    -2.0110
C     -4.1562     1.3416    -2.6584
C     -5.4327     0.8249    -2.8993
C     -5.7508    -0.4728    -2.4899
C     -4.7929    -1.2538    -1.8372
C     -3.5147    -0.7402    -1.5962
H      2.1976    -2.2334     0.1595
H      3.9447    -3.8767     0.7206
H      6.3174    -3.4106     0.1730
H      6.9383    -1.2841    -0.9405
H      5.2031     0.3724    -1.5073
H      0.7599    -0.9537    -3.1858
H      0.9261    -0.9973    -5.6452
H      2.6136     0.3975    -6.8064
H      4.1633     1.8155    -5.4935
H      4.0602     1.8330    -3.0535
H      3.3479     2.5424    -1.1604
H      3.5854     1.6885     0.4032
H      2.9221     4.4525     0.5957
H      0.9907     5.9655     0.9079
H     -1.2704     5.1686     0.2945
H     -2.7124     2.5114    -0.0311
H     -2.1766     3.5299    -1.4265
H     -2.0708     0.3945    -4.4653
H     -1.2692     1.2643    -6.6219
H      0.3694     3.1221    -6.6910
H      1.2127     4.1105    -4.5811
H      0.4125     3.2787    -2.4156
H     -3.9220     2.3482    -2.9814
H     -6.1752     1.4306    -3.4025
H     -6.7395    -0.8720    -2.6756
H     -5.0418    -2.2568    -1.5153
H     -2.7942    -1.3528    -1.0809
67
{"conf": 3, "E": 168.36, "rms": -1.0, "geom": "OH", "total_charge": 0, "CA_charge": 1, "smiles": "[O+]#[5C-:1]->[Mn+:2]12(<-[4H-:3])(<-[6C-:4]#[O+:5])<-[1P:6]([c:7]3[cH:8][cH:9][cH:10][cH:11][cH:12]3)([c:13]3[cH:14][cH:15][cH:16][cH:17][cH:18]3)[CH2:19][c:20]3[cH:21][cH:22][cH:23][c:24]([3n:25]->13)[CH2:26][2P:27]->2([c:28]1[cH:29][cH:30][cH:31][cH:32][cH:33]1)[c:34]1[cH:35][cH:36][cH:37][cH:38][cH:39]1", "smiles3D": "[O+]#[5C-:1]->[Mn+:2]12(<-[4H-:3])(<-[6C-:4]#[O+:5])<-[1P:6]([c:7]3[c:8]([H:40])[c:9]([H:41])[c:10]([H:42])[c:11]([H:43])[c:12]3[H:44])([c:13]3[c:14]([H:45])[c:15]([H:46])[c:16]([H:47])[c:17]([H:48])[c:18]3[H:49])[C:19]([H:50])([H:51])[c:20]3[c:21]([H:52])[c:22]([H:53])[c:23]([H:54])[c:24]([3n:25]->13)[C:26]([H:55])([H:56])[2P:27]->2([c:28]1[c:29]([H:57])[c:30]([H:58])[c:31]([H:59])[c:32]([H:60])[c:33]1[H:61])[c:34]1[c:35]([H:62])[c:36]([H:63])[c:37]([H:64])[c:38]([H:65])[c:39]1[H:66]", "smiles3Dx": "[O+]#[5C-:1]->[Mn+:2]12(<-[4H-:3])(<-[6C-:4]#[O+:5])<-[1P:6]([c:7]3[c:8]([H:40])[c:9]([H:41])[c:10]([H:42])[c:11]([H:43])[c:12]3[H:44])([c:13]3[c:14]([H:45])[c:15]([H:46])[c:16]([H:47])[c:17]([H:48])[c:18]3[H:49])[C:19]([H:50])([H:51])[c:20]3[c:21]([H:52])[c:22]([H:53])[c:23]([H:54])[c:24]([3n:25]->13)[C:26]([H:55])([H:56])[2P:27]->2([c:28]1[c:29]([H:57])[c:30]([H:58])[c:31]([H:59])[c:32]([H:60])[c:33]1[H:61])[c:34]1[c:35]([H:62])[c:36]([H:63])[c:37]([H:64])[c:38]([H:65])[c:39]1[H:66]", "dummies": []}
O      3.1161    -0.9915     1.2391
C      2.0420    -0.6486     0.8117
Mn     0.0000     0.0000     0.0000
H      0.6249     0.2371    -1.7137
C      0.4120     2.2250     0.3498
O      0.6279     3.3966     0.5362
P     -0.7222    -2.3563    -0.8278
C     -1.0539    -3.6127     0.3982
C     -1.9772    -4.6482     0.1591
C     -2.1269    -5.6828     1.0882
C     -1.3369    -5.7131     2.2394
C     -0.3928    -4.7092     2.4634
C     -0.2517    -3.6636     1.5469
C      0.3805    -3.1291    -1.9978
C      1.6755    -2.6268    -2.1824
C      2.5424    -3.2368    -3.0946
C      2.1191    -4.3489    -3.8276
C      0.8267    -4.8508    -3.6514
C     -0.0425    -4.2433    -2.7401
C     -2.2118    -1.9862    -1.7685
C     -2.8169    -0.6253    -1.3908
C     -4.1281    -0.3500    -1.8060
C     -4.8588     0.6429    -1.1533
C     -4.3241     1.2512    -0.0184
C     -3.0102     0.9489     0.3630
N     -2.2187     0.2255    -0.4939
C     -2.5844     1.2106     1.8087
P     -1.2637     0.0912     2.2858
C     -0.4869     0.9142     3.6667
C      0.8758     1.2362     3.6268
C      1.4764     1.8856     4.7100
C      0.7179     2.2193     5.8356
C     -0.6437     1.9073     5.8778
C     -1.2470     1.2594     4.7958
C     -2.0701    -1.3709     2.9268
C     -1.6042    -1.9768     4.1065
C     -2.2763    -3.0785     4.6446
C     -3.4032    -3.5951     4.0007
C     -3.8576    -3.0137     2.8147
C     -3.1960    -1.9055     2.2780
H     -2.5605    -4.6963    -0.7460
H     -2.8432    -6.4734     0.9054
H     -1.4505    -6.5184     2.9535
H      0.2264    -4.7374     3.3505
H      0.4915    -2.8988     1.7297
H      2.0174    -1.7657    -1.6295
H      3.5422    -2.8464    -3.2341
H      2.7910    -4.8196    -4.5336
H      0.4979    -5.7096    -4.2221
H     -1.0418    -4.6392    -2.6221
H     -1.9617    -1.9744    -2.8500
H     -2.9690    -2.7696    -1.5917
H     -4.6075    -0.9574    -2.5637
H     -5.8822     0.8420    -1.4437
H     -4.9526     1.8771     0.6029
H     -2.2280     2.2579     1.8982
H     -3.4515     1.0633     2.4878
H      1.4742     0.9983     2.7635
H      2.5296     2.1326     4.6757
H      1.1843     2.7218     6.6731
H     -1.2315     2.1678     6.7484
H     -2.3025     1.0223     4.8413
H     -0.7239    -1.6048     4.6134
H     -1.9162    -3.5390     5.5553
H     -3.9163    -4.4539     4.4135
H     -4.7225    -3.4232     2.3092
H     -3.5669    -1.4780     1.3594
67
{"conf": 4, "E": 170.89, "rms": -1.0, "geom": "OH", "total_charge": 0, "CA_charge": 1, "smiles": "[O+]#[5C-:1]->[Mn+:2]12(<-[4H-:3])(<-[6C-:4]#[O+:5])<-[1P:6]([c:7]3[cH:8][cH:9][cH:10][cH:11][cH:12]3)([c:13]3[cH:14][cH:15][cH:16][cH:17][cH:18]3)[CH2:19][c:20]3[cH:21][cH:22][cH:23][c:24]([3n:25]->13)[CH2:26][2P:27]->2([c:28]1[cH:29][cH:30][cH:31][cH:32][cH:33]1)[c:34]1[cH:35][cH:36][cH:37][cH:38][cH:39]1", "smiles3D": "[O+]#[5C-:1]->[Mn+:2]12(<-[4H-:3])(<-[6C-:4]#[O+:5])<-[1P:6]([c:7]3[c:8]([H:40])[c:9]([H:41])[c:10]([H:42])[c:11]([H:43])[c:12]3[H:44])([c:13]3[c:14]([H:45])[c:15]([H:46])[c:16]([H:47])[c:17]([H:48])[c:18]3[H:49])[C:19]([H:50])([H:51])[c:20]3[c:21]([H:52])[c:22]([H:53])[c:23]([H:54])[c:24]([3n:25]->13)[C:26]([H:55])([H:56])[2P:27]->2([c:28]1[c:29]([H:57])[c:30]([H:58])[c:31]([H:59])[c:32]([H:60])[c:33]1[H:61])[c:34]1[c:35]([H:62])[c:36]([H:63])[c:37]([H:64])[c:38]([H:65])[c:39]1[H:66]", "smiles3Dx": "[O+]#[5C-:1]->[Mn+:2]12(<-[4H-:3])(<-[6C-:4]#[O+:5])<-[1P:6]([c:7]3[c:8]([H:40])[c:9]([H:41])[c:10]([H:42])[c:11]([H:43])[c:12]3[H:44])([c:13]3[c:14]([H:45])[c:15]([H:46])[c:16]([H:47])[c:17]([H:48])[c:18]3[H:49])[C:19]([H:50])([H:51])[c:20]3[c:21]([H:52])[c:22]([H:53])[c:23]([H:54])[c:24]([3n:25]->13)[C:26]([H:55])([H:56])[2P:27]->2([c:28]1[c:29]([H:57])[c:30]([H:58])[c:31]([H:59])[c:32]([H:60])[c:33]1[H:61])[c:34]1[c:35]([H:62])[c:36]([H:63])[c:37]([H:64])[c:38]([H:65])[c:39]1[H:66]", "dummies": []}
O      2.4699    -2.4457    -0.3727
C      1.6176    -1.6026    -0.2433
Mn     0.0000     0.0000     0.0000
H      0.0482    -0.0746     1.8375
C     -1.6907    -1.5389     0.0951
O     -2.5806    -2.3509     0.1498
P      1.5667     2.0664     0.2858
C      2.9398     1.9286     1.4165
C      3.6746     3.0698     1.7756
C      4.7414     2.9636     2.6730
C      5.0708     1.7223     3.2247
C      4.3292     0.5873     2.8842
C      3.2622     0.6903     1.9860
C      2.1371     2.9578    -1.1559
C      3.4974     2.9405    -1.5095
C      3.9447     3.6632    -2.6198
C      3.0372     4.3872    -3.3971
C      1.6808     4.3921    -3.0637
C      1.2304     3.6836    -1.9462
C      0.4199     3.1621     1.1296
C     -1.0034     2.9477     0.6094
C     -1.9270     3.9968     0.7013
C     -3.0452     3.9878    -0.1347
C     -3.1374     3.0274    -1.1450
C     -2.1770     2.0069    -1.2113
N     -1.3243     1.8507    -0.1473
C     -1.8524     1.4292    -2.6002
P     -0.5290     0.2096    -2.5403
C     -1.1700    -1.2766    -3.3051
C     -0.3440    -2.0627    -4.1281
C     -0.8377    -3.2353    -4.7076
C     -2.1510    -3.6411    -4.4598
C     -2.9709    -2.8792    -3.6243
C     -2.4831    -1.7050    -3.0429
C      0.7723     0.7833    -3.6194
C      0.4661     1.3416    -4.8719
C      1.4931     1.6955    -5.7522
C      2.8258     1.4615    -5.4042
C      3.1329     0.8691    -4.1768
C      2.1097     0.5315    -3.2859
H      3.4253     4.0377     1.3590
H      5.3110     3.8436     2.9425
H      5.8957     1.6411     3.9207
H      4.5777    -0.3715     3.3206
H      2.6860    -0.1909     1.7502
H      4.2139     2.3643    -0.9398
H      4.9932     3.6483    -2.8875
H      3.3836     4.9356    -4.2633
H      0.9770     4.9448    -3.6723
H      0.1776     3.7038    -1.7108
H      0.4439     2.9497     2.2187
H      0.7274     4.2160     0.9580
H     -1.7397     4.8481     1.3439
H     -3.7531     4.8058    -0.0996
H     -3.8672     3.1520    -1.9354
H     -1.5387     2.2664    -3.2553
H     -2.7662     0.9757    -3.0295
H      0.6824    -1.7830    -4.3215
H     -0.1992    -3.8334    -5.3449
H     -2.5301    -4.5508    -4.9071
H     -3.9835    -3.2026    -3.4206
H     -3.1302    -1.1491    -2.3784
H     -0.5605     1.4803    -5.1833
H      1.2547     2.1346    -6.7123
H      3.6196     1.7301    -6.0891
H      4.1647     0.6781    -3.9117
H      2.3622     0.0685    -2.3424
67
{"conf": 5, "E": 170.89, "rms": -1.0, "geom": "OH", "total_charge": 0, "CA_charge": 1, "smiles": "[O+]#[5C-:1]->[Mn+:2]12(<-[4H-:3])(<-[6C-:4]#[O+:5])<-[1P:6]([c:7]3[cH:8][cH:9][cH:10][cH:11][cH:12]3)([c:13]3[cH:14][cH:15][cH:16][cH:17][cH:18]3)[CH2:19][c:20]3[cH:21][cH:22][cH:23][c:24]([3n:25]->13)[CH2:26][2P:27]->2([c:28]1[cH:29][cH:30][cH:31][cH:32][cH:33]1)[c:34]1[cH:35][cH:36][cH:37][cH:38][cH:39]1", "smiles3D": "[O+]#[5C-:1]->[Mn+:2]12(<-[4H-:3])(<-[6C-:4]#[O+:5])<-[1P:6]([c:7]3[c:8]([H:40])[c:9]([H:41])[c:10]([H:42])[c:11]([H:43])[c:12]3[H:44])([c:13]3[c:14]([H:45])[c:15]([H:46])[c:16]([H:47])[c:17]([H:48])[c:18]3[H:49])[C:19]([H:50])([H:51])[c:20]3[c:21]([H:52])[c:22]([H:53])[c:23]([H:54])[c:24]([3n:25]->13)[C:26]([H:55])([H:56])[2P:27]->2([c:28]1[c:29]([H:57])[c:30]([H:58])[c:31]([H:59])[c:32]([H:60])[c:33]1[H:61])[c:34]1[c:35]([H:62])[c:36]([H:63])[c:37]([H:64])[c:38]([H:65])[c:39]1[H:66]", "smiles3Dx": "[O+]#[5C-:1]->[Mn+:2]12(<-[4H-:3])(<-[6C-:4]#[O+:5])<-[1P:6]([c:7]3[c:8]([H:40])[c:9]([H:41])[c:10]([H:42])[c:11]([H:43])[c:12]3[H:44])([c:13]3[c:14]([H:45])[c:15]([H:46])[c:16]([H:47])[c:17]([H:48])[c:18]3[H:49])[C:19]([H:50])([H:51])[c:20]3[c:21]([H:52])[c:22]([H:53])[c:23]([H:54])[c:24]([3n:25]->13)[C:26]([H:55])([H:56])[2P:27]->2([c:28]1[c:29]([H:57])[c:30]([H:58])[c:31]([H:59])[c:32]([H:60])[c:33]1[H:61])[c:34]1[c:35]([H:62])[c:36]([H:63])[c:37]([H:64])[c:38]([H:65])[c:39]1[H:66]", "dummies": []}
O      1.6882    -2.1420     2.1870
C      1.1067    -1.4032     1.4319
Mn     0.0000     0.0000     0.0000
H      0.6411    -0.8484    -1.5012
C      1.7808     1.4250    -0.1835
O      2.7215     2.1730    -0.2834
P     -2.1273    -1.4618    -0.3798
C     -3.5197    -1.3140     0.7328
C     -3.8730    -2.3830     1.5743
C     -4.9806    -2.2751     2.4210
C     -5.7274    -1.0949     2.4515
C     -5.3698    -0.0210     1.6331
C     -4.2726    -0.1287     0.7739
C     -1.9017    -3.1946    -0.7389
C     -0.6315    -3.7760    -0.6369
C     -0.4539    -5.1310    -0.9338
C     -1.5418    -5.9072    -1.3440
C     -2.8078    -5.3272    -1.4649
C     -2.9882    -3.9726    -1.1698
C     -2.6620    -0.7615    -1.9454
C     -2.3576     0.7377    -1.9911
C     -3.1291     1.5640    -2.8183
C     -3.1733     2.9340    -2.5526
C     -2.5824     3.4250    -1.3858
C     -1.8365     2.5553    -0.5762
N     -1.5163     1.3187    -1.0781
C     -1.7999     2.8502     0.9337
P     -0.8977     1.5923     1.8535
C     -2.0185     0.9136     3.0661
C     -2.8755     1.7552     3.7951
C     -3.6773     1.2287     4.8125
C     -3.6021    -0.1295     5.1317
C     -2.7215    -0.9620     4.4366
C     -1.9323    -0.4430     3.4060
C      0.3636     2.4511     2.7897
C      0.6778     2.0408     4.0975
C      1.6783     2.6971     4.8206
C      2.3826     3.7553     4.2418
C      2.0936     4.1538     2.9348
C      1.0933     3.5021     2.2071
H     -3.2929    -3.2958     1.5889
H     -5.2499    -3.1012     3.0662
H     -6.5767    -1.0089     3.1167
H     -5.9427     0.8966     1.6648
H     -4.0175     0.7156     0.1522
H      0.2222    -3.1855    -0.3427
H      0.5283    -5.5782    -0.8513
H     -1.4025    -6.9555    -1.5743
H     -3.6485    -5.9265    -1.7897
H     -3.9725    -3.5331    -1.2726
H     -3.7542    -0.9266    -2.0661
H     -2.1247    -1.2662    -2.7753
H     -3.7528     1.1444    -3.5977
H     -3.7887     3.5832    -3.1619
H     -2.8100     4.4305    -1.0541
H     -1.3410     3.8435     1.1006
H     -2.8446     2.8833     1.3023
H     -2.9085     2.8188     3.6010
H     -4.3439     1.8774     5.3657
H     -4.2185    -0.5346     5.9236
H     -2.6555    -2.0119     4.6911
H     -1.2514    -1.0980     2.8809
H      0.1623     1.2123     4.5632
H      1.9120     2.3807     5.8290
H      3.1587     4.2599     4.8025
H      2.6504     4.9639     2.4817
H      0.9091     3.8129     1.1879
67
{"conf": 6, "E": 333.47, "rms": -1.0, "geom": "OH", "total_charge": 0, "CA_charge": 1, "smiles": "[O+]#[5C-:1]->[Mn+:2]12(<-[4H-:3])(<-[6C-:4]#[O+:5])<-[1P:6]([c:7]3[cH:8][cH:9][cH:10][cH:11][cH:12]3)([c:13]3[cH:14][cH:15][cH:16][cH:17][cH:18]3)[CH2:19][c:20]3[cH:21][cH:22][cH:23][c:24]([3n:25]->13)[CH2:26][2P:27]->2([c:28]1[cH:29][cH:30][cH:31][cH:32][cH:33]1)[c:34]1[cH:35][cH:36][cH:37][cH:38][cH:39]1", "smiles3D": "[O+]#[5C-:1]->[Mn+:2]12(<-[4H-:3])(<-[6C-:4]#[O+:5])<-[1P:6]([c:7]3[c:8]([H:40])[c:9]([H:41])[c:10]([H:42])[c:11]([H:43])[c:12]3[H:44])([c:13]3[c:14]([H:45])[c:15]([H:46])[c:16]([H:47])[c:17]([H:48])[c:18]3[H:49])[C:19]([H:50])([H:51])[c:20]3[c:21]([H:52])[c:22]([H:53])[c:23]([H:54])[c:24]([3n:25]->13)[C:26]([H:55])([H:56])[2P:27]->2([c:28]1[c:29]([H:57])[c:30]([H:58])[c:31]([H:59])[c:32]([H:60])[c:33]1[H:61])[c:34]1[c:35]([H:62])[c:36]([H:63])[c:37]([H:64])[c:38]([H:65])[c:39]1[H:66]", "smiles3Dx": "[O+]#[5C-:1]->[Mn+:2]12(<-[4H-:3])(<-[6C-:4]#[O+:5])<-[1P:6]([c:7]3[c:8]([H:40])[c:9]([H:41])[c:10]([H:42])[c:11]([H:43])[c:12]3[H:44])([c:13]3[c:14]([H:45])[c:15]([H:46])[c:16]([H:47])[c:17]([H:48])[c:18]3[H:49])[C:19]([H:50])([H:51])[c:20]3[c:21]([H:52])[c:22]([H:53])[c:23]([H:54])[c:24]([3n:25]->13)[C:26]([H:55])([H:56])[2P:27]->2([c:28]1[c:29]([H:57])[c:30]([H:58])[c:31]([H:59])[c:32]([H:60])[c:33]1[H:61])[c:34]1[c:35]([H:62])[c:36]([H:63])[c:37]([H:64])[c:38]([H:65])[c:39]1[H:66]", "dummies": []}
O      0.7284    -3.3671     0.5917
C      0.4766    -2.2057     0.3872
Mn     0.0000     0.0000     0.0000
H      1.8208    -0.1945    -0.0726
C     -0.7964    -0.6557    -2.0449
O     -1.2153    -1.0006    -3.1219
P      0.6254     0.9882     2.3118
C      2.3264     1.4786     2.5579
C      2.7284     2.8196     2.4271
C      4.0555     3.1798     2.6812
C      4.9945     2.2052     3.0280
C      4.6084     0.8663     3.1218
C      3.2791     0.5034     2.8885
C      0.1438     0.0531     3.7497
C      0.5494     0.4619     5.0293
C      0.1618    -0.2725     6.1543
C     -0.6377    -1.4099     6.0068
C     -1.0551    -1.8110     4.7341
C     -0.6689    -1.0789     3.6070
C     -0.4081     2.4484     2.3403
C     -0.5177     3.0474     0.9383
C     -0.8517     4.4032     0.8155
C     -0.8150     5.0134    -0.4336
C     -0.3669     4.2944    -1.5359
C     -0.0279     2.9429    -1.3891
N     -0.2627     2.3063    -0.1943
C      0.7620     2.2659    -2.4830
P      1.7267     0.9590    -1.7424
C      2.2149    -0.1043    -3.0904
C      2.6367     0.4454    -4.3116
C      3.0440    -0.3927    -5.3542
C      3.0439    -1.7795    -5.1794
C      2.6433    -2.3298    -3.9587
C      2.2360    -1.4948    -2.9139
C      3.2473     1.6882    -1.1379
C      3.3617     3.0742    -0.9240
C      4.5831     3.6232    -0.5218
C      5.6876     2.7962    -0.3037
C      5.5719     1.4161    -0.4820
C      4.3579     0.8633    -0.8988
H      2.0387     3.5922     2.1228
H      4.3612     4.2140     2.5892
H      6.0236     2.4860     3.2104
H      5.3382     0.1100     3.3800
H      2.9908    -0.5370     2.9743
H      1.1619     1.3455     5.1575
H      0.4789     0.0413     7.1404
H     -0.9382    -1.9769     6.8785
H     -1.6811    -2.6867     4.6215
H     -1.0108    -1.3895     2.6289
H     -1.4231     2.1648     2.6889
H      0.0159     3.1937     3.0447
H     -1.1091     4.9897     1.6889
H     -1.0598     6.0631    -0.5327
H     -0.2242     4.8011    -2.4824
H      0.0637     1.8362    -3.2305
H      1.4333     2.9952    -2.9837
H      2.6600     1.5168    -4.4585
H      3.3648     0.0331    -6.2961
H      3.3609    -2.4267    -5.9868
H      2.6531    -3.4032    -3.8204
H      1.9435    -1.9336    -1.9707
H      2.5263     3.7420    -1.0617
H      4.6697     4.6907    -0.3652
H      6.6285     3.2235     0.0179
H      6.4245     0.7745    -0.3013
H      4.2885    -0.2075    -1.0427
67
{"conf": 7, "E": 168.36, "rms": -1.0, "geom": "OH", "total_charge": 0, "CA_charge": 1, "smiles": "[O+]#[5C-:1]->[Mn+:2]12(<-[4H-:3])(<-[6C-:4]#[O+:5])<-[1P:6]([c:7]3[cH:8][cH:9][cH:10][cH:11][cH:12]3)([c:13]3[cH:14][cH:15][cH:16][cH:17][cH:18]3)[CH2:19][c:20]3[cH:21][cH:22][cH:23][c:24]([3n:25]->13)[CH2:26][2P:27]->2([c:28]1[cH:29][cH:30][cH:31][cH:32][cH:33]1)[c:34]1[cH:35][cH:36][cH:37][cH:38][cH:39]1", "smiles3D": "[O+]#[5C-:1]->[Mn+:2]12(<-[4H-:3])(<-[6C-:4]#[O+:5])<-[1P:6]([c:7]3[c:8]([H:40])[c:9]([H:41])[c:10]([H:42])[c:11]([H:43])[c:12]3[H:44])([c:13]3[c:14]([H:45])[c:15]([H:46])[c:16]([H:47])[c:17]([H:48])[c:18]3[H:49])[C:19]([H:50])([H:51])[c:20]3[c:21]([H:52])[c:22]([H:53])[c:23]([H:54])[c:24]([3n:25]->13)[C:26]([H:55])([H:56])[2P:27]->2([c:28]1[c:29]([H:57])[c:30]([H:58])[c:31]([H:59])[c:32]([H:60])[c:33]1[H:61])[c:34]1[c:35]([H:62])[c:36]([H:63])[c:37]([H:64])[c:38]([H:65])[c:39]1[H:66]", "smiles3Dx": "[O+]#[5C-:1]->[Mn+:2]12(<-[4H-:3])(<-[6C-:4]#[O+:5])<-[1P:6]([c:7]3[c:8]([H:40])[c:9]([H:41])[c:10]([H:42])[c:11]([H:43])[c:12]3[H:44])([c:13]3[c:14]([H:45])[c:15]([H:46])[c:16]([H:47])[c:17]([H:48])[c:18]3[H:49])[C:19]([H:50])([H:51])[c:20]3[c:21]([H:52])[c:22]([H:53])[c:23]([H:54])[c:24]([3n:25]->13)[C:26]([H:55])([H:56])[2P:27]->2([c:28]1[c:29]([H:57])[c:30]([H:58])[c:31]([H:59])[c:32]([H:60])[c:33]1[H:61])[c:34]1[c:35]([H:62])[c:36]([H:63])[c:37]([H:64])[c:38]([H:65])[c:39]1[H:66]", "dummies": []}
O      1.9610     1.7771    -2.2858
C      1.2847     1.1652    -1.4970
Mn     0.0000     0.0000     0.0000
H     -1.5555     0.8475    -0.4957
C      0.2227     1.5851     1.6372
O      0.3419     2.4187     2.5003
P     -0.7416    -1.8531    -1.6657
C      0.4962    -2.9999    -2.2529
C      1.7891    -2.5236    -2.5116
C      2.7470    -3.3570    -3.0957
C      2.4206    -4.6737    -3.4264
C      1.1296    -5.1518    -3.1914
C      0.1624    -4.3164    -2.6235
C     -1.5732    -1.2757    -3.1345
C     -2.2825    -2.1751    -3.9464
C     -2.9274    -1.7203    -5.1007
C     -2.8697    -0.3679    -5.4483
C     -2.1691     0.5317    -4.6400
C     -1.5230     0.0801    -3.4849
C     -2.0083    -2.7211    -0.7260
C     -1.8955    -2.4602     0.7840
C     -2.6043    -3.3035     1.6523
C     -2.2169    -3.3912     2.9893
C     -1.0552    -2.7443     3.4088
C     -0.3763    -1.9104     2.5104
N     -0.9742    -1.5922     1.3166
C      1.0965    -1.5905     2.7720
P      1.9455    -1.2388     1.2291
C      2.5320    -2.8163     0.6236
C      1.7101    -3.9542     0.6886
C      2.1934    -5.1964     0.2678
C      3.4975    -5.3134    -0.2188
C      4.3164    -4.1845    -0.3000
C      3.8346    -2.9374     0.1096
C      3.3782    -0.3019     1.7360
C      3.6002     0.9857     1.2312
C      4.7219     1.7158     1.6369
C      5.6241     1.1646     2.5510
C      5.4037    -0.1166     3.0638
C      4.2826    -0.8482     2.6611
H      2.0547    -1.5028    -2.2707
H      3.7444    -2.9830    -3.2866
H      3.1652    -5.3204    -3.8718
H      0.8721    -6.1660    -3.4681
H     -0.8379    -4.7039    -2.5178
H     -2.3443    -3.2232    -3.6876
H     -3.4735    -2.4160    -5.7246
H     -3.3696    -0.0168    -6.3417
H     -2.1276     1.5795    -4.9079
H     -0.9918     0.7897    -2.8698
H     -3.0079    -2.3825    -1.0700
H     -1.9254    -3.8074    -0.9029
H     -3.3874    -3.9512     1.2777
H     -2.7358    -4.0627     3.6610
H     -0.6426    -2.9599     4.3865
H      1.5858    -2.4553     3.2695
H      1.1629    -0.7047     3.4375
H      0.6981    -3.8922     1.0576
H      1.5552    -6.0691     0.3173
H      3.8689    -6.2760    -0.5453
H      5.3215    -4.2736    -0.6911
H      4.4810    -2.0745     0.0215
H      2.9100     1.4324     0.5354
H      4.8901     2.7104     1.2445
H      6.4917     1.7310     2.8639
H      6.1011    -0.5425     3.7735
H      4.1237    -1.8402     3.0650
67
{"conf": 8, "E": 168.36, "rms": -1.0, "geom": "OH", "total_charge": 0, "CA_charge": 1, "smiles": "[O+]#[5C-:1]->[Mn+:2]12(<-[4H-:3])(<-[6C-:4]#[O+:5])<-[1P:6]([c:7]3[cH:8][cH:9][cH:10][cH:11][cH:12]3)([c:13]3[cH:14][cH:15][cH:16][cH:17][cH:18]3)[CH2:19][c:20]3[cH:21][cH:22][cH:23][c:24]([3n:25]->13)[CH2:26][2P:27]->2([c:28]1[cH:29][cH:30][cH:31][cH:32][cH:33]1)[c:34]1[cH:35][cH:36][cH:37][cH:38][cH:39]1", "smiles3D": "[O+]#[5C-:1]->[Mn+:2]12(<-[4H-:3])(<-[6C-:4]#[O+:5])<-[1P:6]([c:7]3[c:8]([H:40])[c:9]([H:41])[c:10]([H:42])[c:11]([H:43])[c:12]3[H:44])([c:13]3[c:14]([H:45])[c:15]([H:46])[c:16]([H:47])[c:17]([H:48])[c:18]3[H:49])[C:19]([H:50])([H:51])[c:20]3[c:21]([H:52])[c:22]([H:53])[c:23]([H:54])[c:24]([3n:25]->13)[C:26]([H:55])([H:56])[2P:27]->2([c:28]1[c:29]([H:57])[c:30]([H:58])[c:31]([H:59])[c:32]([H:60])[c:33]1[H:61])[c:34]1[c:35]([H:62])[c:36]([H:63])[c:37]([H:64])[c:38]([H:65])[c:39]1[H:66]", "smiles3Dx": "[O+]#[5C-:1]->[Mn+:2]12(<-[4H-:3])(<-[6C-:4]#[O+:5])<-[1P:6]([c:7]3[c:8]([H:40])[c:9]([H:41])[c:10]([H:42])[c:11]([H:43])[c:12]3[H:44])([c:13]3[c:14]([H:45])[c:15]([H:46])[c:16]([H:47])[c:17]([H:48])[c:18]3[H:49])[C:19]([H:50])([H:51])[c:20]3[c:21]([H:52])[c:22]([H:53])[c:23]([H:54])[c:24]([3n:25]->13)[C:26]([H:55])([H:56])[2P:27]->2([c:28]1[c:29]([H:57])[c:30]([H:58])[c:31]([H:59])[c:32]([H:60])[c:33]1[H:61])[c:34]1[c:35]([H:62])[c:36]([H:63])[c:37]([H:64])[c:38]([H:65])[c:39]1[H:66]", "dummies": []}
O      1.3439    -1.8029    -2.6781
C      0.8801    -1.1821    -1.7541
Mn     0.0000     0.0000     0.0000
H      1.2601    -0.6072     1.1946
C     -1.3328    -1.7330     0.6803
O     -2.0365    -2.6448     1.0373
P      1.5605     2.0636    -0.2551
C      3.3086     1.7177    -0.1729
C      3.7718     0.4004    -0.2891
C      5.1426     0.1299    -0.2315
C      6.0560     1.1730    -0.0552
C      5.5992     2.4881     0.0666
C      4.2292     2.7620     0.0094
C      1.3585     3.0968    -1.6986
C      1.0559     2.4904    -2.9258
C      1.0207     3.2475    -4.1001
C      1.2879     4.6172    -4.0576
C      1.6103     5.2272    -2.8434
C      1.6644     4.4706    -1.6684
C      1.2011     2.9967     1.2419
C     -0.1436     2.5974     1.8691
C     -0.6928     3.4442     2.8431
C     -2.0572     3.3709     3.1235
C     -2.8733     2.5543     2.3417
C     -2.2852     1.7230     1.3792
N     -0.9200     1.5818     1.3671
C     -3.1482     1.2054     0.2271
P     -2.1349     0.8848    -1.2204
C     -3.1141    -0.2588    -2.1801
C     -4.4135     0.0934    -2.5794
C     -5.1852    -0.8005    -3.3277
C     -4.6671    -2.0510    -3.6751
C     -3.3776    -2.4092    -3.2721
C     -2.6028    -1.5166    -2.5247
C     -2.0789     2.4247    -2.1284
C     -1.9089     3.6445    -1.4519
C     -1.9239     4.8499    -2.1595
C     -2.1093     4.8481    -3.5439
C     -2.2649     3.6390    -4.2260
C     -2.2401     2.4296    -3.5247
H      3.0809    -0.4180    -0.4198
H      5.4968    -0.8889    -0.3223
H      7.1166     0.9620    -0.0104
H      6.3065     3.2952     0.2071
H      3.8922     3.7842     0.1138
H      0.8565     1.4283    -2.9770
H      0.7803     2.7724    -5.0423
H      1.2531     5.2040    -4.9663
H      1.8383     6.2849    -2.8157
H      1.9791     4.9666    -0.7646
H      2.0061     2.8124     1.9836
H      1.1757     4.0759     1.0118
H     -0.0898     4.2116     3.3126
H     -2.4980     4.0413     3.8498
H     -3.9502     2.6348     2.4227
H     -3.6471     0.2651     0.5414
H     -3.9235     1.9592    -0.0291
H     -4.8261     1.0596    -2.3175
H     -6.1846    -0.5240    -3.6376
H     -5.2653    -2.7431    -4.2535
H     -2.9791    -3.3802    -3.5366
H     -1.6162    -1.8156    -2.2131
H     -1.7612     3.6751    -0.3835
H     -1.7895     5.7863    -1.6338
H     -2.1190     5.7826    -4.0897
H     -2.3935     3.6379    -5.3006
H     -2.3456     1.5051    -4.0763
