# Supplementary material for: MACE: Automated Assessment of Stereochemistry of Transition Metal Complexes and Its Applications in Computational Catalysis
Source: J Chem Theory Comput. 2024 Feb 16;20(5):2313–20. doi: 10.1021/acs.jctc.3c01313 (PMC10938507; doi:10.1021/acs.jctc.3c01313)
Supplement: Supplementary file 3 — ct3c01313_si_003.zip [file ct3c01313_si_003.zip › structures/screening/mace_MeCN/Mn_PNpyP_Ph_tri_3.xyz]

67
{"conf": 0, "E": 166.96, "rms": -1.0, "geom": "OH", "total_charge": 0, "CA_charge": 1, "smiles": "[O+]#[4C-:1]->[Mn+:2]12(<-[5H-:3])(<-[6C-:4]#[O+:5])<-[1P:6]([c:7]3[cH:8][cH:9][cH:10][cH:11][cH:12]3)([c:13]3[cH:14][cH:15][cH:16][cH:17][cH:18]3)[CH2:19][c:20]3[cH:21][cH:22][cH:23][c:24]([3n:25]->13)[CH2:26][2P:27]->2([c:28]1[cH:29][cH:30][cH:31][cH:32][cH:33]1)[c:34]1[cH:35][cH:36][cH:37][cH:38][cH:39]1", "smiles3D": "[O+]#[4C-:1]->[Mn+:2]12(<-[5H-:3])(<-[6C-:4]#[O+:5])<-[1P:6]([c:7]3[c:8]([H:40])[c:9]([H:41])[c:10]([H:42])[c:11]([H:43])[c:12]3[H:44])([c:13]3[c:14]([H:45])[c:15]([H:46])[c:16]([H:47])[c:17]([H:48])[c:18]3[H:49])[C:19]([H:50])([H:51])[c:20]3[c:21]([H:52])[c:22]([H:53])[c:23]([H:54])[c:24]([3n:25]->13)[C:26]([H:55])([H:56])[2P:27]->2([c:28]1[c:29]([H:57])[c:30]([H:58])[c:31]([H:59])[c:32]([H:60])[c:33]1[H:61])[c:34]1[c:35]([H:62])[c:36]([H:63])[c:37]([H:64])[c:38]([H:65])[c:39]1[H:66]", "smiles3Dx": "[O+]#[4C-:1]->[Mn+:2]12(<-[5H-:3])(<-[6C-:4]#[O+:5])<-[1P:6]([c:7]3[c:8]([H:40])[c:9]([H:41])[c:10]([H:42])[c:11]([H:43])[c:12]3[H:44])([c:13]3[c:14]([H:45])[c:15]([H:46])[c:16]([H:47])[c:17]([H:48])[c:18]3[H:49])[C:19]([H:50])([H:51])[c:20]3[c:21]([H:52])[c:22]([H:53])[c:23]([H:54])[c:24]([3n:25]->13)[C:26]([H:55])([H:56])[2P:27]->2([c:28]1[c:29]([H:57])[c:30]([H:58])[c:31]([H:59])[c:32]([H:60])[c:33]1[H:61])[c:34]1[c:35]([H:62])[c:36]([H:63])[c:37]([H:64])[c:38]([H:65])[c:39]1[H:66]", "dummies": []}
O      2.9606    -1.0568    -1.5280
C      1.9388    -0.6936    -1.0006
Mn     0.0000     0.0000     0.0000
H     -0.9614    -0.0164    -1.5676
C     -0.4410    -2.2033     0.4388
O     -0.6751    -3.3632     0.6712
P      0.9567     2.3960    -0.2873
C     -0.1481     3.7859    -0.1065
C      0.3165     5.0365     0.3404
C     -0.5419     6.1407     0.3494
C     -1.8501     6.0173    -0.1243
C     -2.3012     4.7899    -0.6139
C     -1.4529     3.6791    -0.6075
C      1.8131     2.6941    -1.8218
C      2.8103     3.6790    -1.9001
C      3.4615     3.9213    -3.1136
C      3.1145     3.1895    -4.2531
C      2.1119     2.2180    -4.1816
C      1.4582     1.9737    -2.9699
C      2.2218     2.4197     0.9939
C      1.9065     1.4349     2.1307
C      2.5444     1.6197     3.3659
C      2.0322     0.9931     4.5017
C      0.8264     0.2987     4.4165
C      0.2172     0.1382     3.1649
N      0.9142     0.4893     2.0348
C     -1.2795    -0.1794     3.1085
P     -1.9957     0.4903     1.6045
C     -3.4852    -0.4548     1.3457
C     -4.4019    -0.6348     2.3932
C     -5.5717    -1.3708     2.1811
C     -5.8308    -1.9273     0.9250
C     -4.9212    -1.7463    -0.1212
C     -3.7508    -1.0099     0.0873
C     -2.4843     2.1642     2.0014
C     -1.6240     3.0013     2.7319
C     -2.0353     4.2858     3.0990
C     -3.3062     4.7435     2.7435
C     -4.1637     3.9219     2.0078
C     -3.7543     2.6392     1.6303
H      1.3395     5.1889     0.6448
H     -0.1851     7.0994     0.7030
H     -2.5099     6.8751    -0.1232
H     -3.3099     4.6973    -0.9950
H     -1.8106     2.7368    -1.0041
H      3.0832     4.2602    -1.0290
H      4.2328     4.6783    -3.1715
H      3.6188     3.3787    -5.1920
H      1.8389     1.6568    -5.0659
H      0.6764     1.2270    -2.9300
H      2.3107     3.4364     1.4149
H      3.1957     2.1371     0.5428
H      3.3804     2.3016     3.4606
H      2.4995     1.1514     5.4651
H      0.3304    -0.0296     5.3214
H     -1.4194    -1.2801     3.1248
H     -1.7921     0.2659     3.9881
H     -4.2169    -0.2017     3.3679
H     -6.2781    -1.5081     2.9894
H     -6.7367    -2.4966     0.7619
H     -5.1239    -2.1753    -1.0939
H     -3.0571    -0.8732    -0.7309
H     -0.6361     2.6744     3.0170
H     -1.3668     4.9277     3.6579
H     -3.6218     5.7389     3.0275
H     -5.1434     4.2822     1.7223
H     -4.4319     2.0269     1.0509
67
{"conf": 1, "E": 166.96, "rms": -1.0, "geom": "OH", "total_charge": 0, "CA_charge": 1, "smiles": "[O+]#[4C-:1]->[Mn+:2]12(<-[5H-:3])(<-[6C-:4]#[O+:5])<-[1P:6]([c:7]3[cH:8][cH:9][cH:10][cH:11][cH:12]3)([c:13]3[cH:14][cH:15][cH:16][cH:17][cH:18]3)[CH2:19][c:20]3[cH:21][cH:22][cH:23][c:24]([3n:25]->13)[CH2:26][2P:27]->2([c:28]1[cH:29][cH:30][cH:31][cH:32][cH:33]1)[c:34]1[cH:35][cH:36][cH:37][cH:38][cH:39]1", "smiles3D": "[O+]#[4C-:1]->[Mn+:2]12(<-[5H-:3])(<-[6C-:4]#[O+:5])<-[1P:6]([c:7]3[c:8]([H:40])[c:9]([H:41])[c:10]([H:42])[c:11]([H:43])[c:12]3[H:44])([c:13]3[c:14]([H:45])[c:15]([H:46])[c:16]([H:47])[c:17]([H:48])[c:18]3[H:49])[C:19]([H:50])([H:51])[c:20]3[c:21]([H:52])[c:22]([H:53])[c:23]([H:54])[c:24]([3n:25]->13)[C:26]([H:55])([H:56])[2P:27]->2([c:28]1[c:29]([H:57])[c:30]([H:58])[c:31]([H:59])[c:32]([H:60])[c:33]1[H:61])[c:34]1[c:35]([H:62])[c:36]([H:63])[c:37]([H:64])[c:38]([H:65])[c:39]1[H:66]", "smiles3Dx": "[O+]#[4C-:1]->[Mn+:2]12(<-[5H-:3])(<-[6C-:4]#[O+:5])<-[1P:6]([c:7]3[c:8]([H:40])[c:9]([H:41])[c:10]([H:42])[c:11]([H:43])[c:12]3[H:44])([c:13]3[c:14]([H:45])[c:15]([H:46])[c:16]([H:47])[c:17]([H:48])[c:18]3[H:49])[C:19]([H:50])([H:51])[c:20]3[c:21]([H:52])[c:22]([H:53])[c:23]([H:54])[c:24]([3n:25]->13)[C:26]([H:55])([H:56])[2P:27]->2([c:28]1[c:29]([H:57])[c:30]([H:58])[c:31]([H:59])[c:32]([H:60])[c:33]1[H:61])[c:34]1[c:35]([H:62])[c:36]([H:63])[c:37]([H:64])[c:38]([H:65])[c:39]1[H:66]", "dummies": []}
O      3.3233     0.3673     1.0184
C      2.1764     0.2417     0.6679
Mn     0.0000     0.0000     0.0000
H     -0.4302    -1.1298     1.3858
C     -0.4753     1.8784     1.2196
O     -0.7277     2.8678     1.8611
P      0.9119    -1.8419    -1.5857
C      2.1881    -2.8768    -0.8950
C      2.2308    -3.1029     0.4872
C      3.2169    -3.9307     1.0327
C      4.1570    -4.5434     0.1990
C      4.1090    -4.3327    -1.1822
C      3.1247    -3.5049    -1.7309
C     -0.2442    -2.9811    -2.3279
C     -1.3264    -3.4372    -1.5626
C     -2.1709    -4.4355    -2.0562
C     -1.9371    -4.9894    -3.3166
C     -0.8439    -4.5624    -4.0739
C      0.0148    -3.5770    -3.5760
C      1.7189    -0.8435    -2.8484
C      1.1041     0.5614    -2.9494
C      1.3233     1.2996    -4.1214
C      0.5089     2.3964    -4.4023
C     -0.5862     2.6648    -3.5823
C     -0.7738     1.9027    -2.4215
N      0.2245     1.0517    -2.0147
C     -2.1678     1.8511    -1.7905
P     -2.4093     0.2796    -0.9564
C     -3.7116     0.5820     0.2232
C     -3.5563     0.1761     1.5549
C     -4.5782     0.4058     2.4814
C     -5.7588     1.0381     2.0800
C     -5.9196     1.4403     0.7508
C     -4.8993     1.2131    -0.1780
C     -3.0563    -0.8351    -2.1962
C     -4.1665    -1.6482    -1.9087
C     -4.7182    -2.4627    -2.9025
C     -4.1591    -2.4834    -4.1826
C     -3.0439    -1.6931    -4.4702
C     -2.4935    -0.8703    -3.4832
H      1.5023    -2.6432     1.1417
H      3.2503    -4.1000     2.1012
H      4.9189    -5.1850     0.6223
H      4.8328    -4.8132    -1.8277
H      3.0946    -3.3590    -2.8029
H     -1.5103    -3.0268    -0.5772
H     -3.0091    -4.7766    -1.4626
H     -2.5956    -5.7574    -3.7009
H     -0.6482    -5.0121    -5.0387
H      0.8880    -3.3267    -4.1567
H      2.7939    -0.7402    -2.5923
H      1.6371    -1.3419    -3.8300
H      2.0643     0.9828    -4.8449
H      0.6505     2.9562    -5.3177
H     -1.3248     3.3930    -3.8936
H     -2.9422     1.9704    -2.5784
H     -2.2662     2.6770    -1.0560
H     -2.6496    -0.3177     1.8765
H     -4.4557     0.0924     3.5101
H     -6.5493     1.2142     2.7980
H     -6.8353     1.9263     0.4399
H     -5.0393     1.5215    -1.2061
H     -4.6102    -1.6589    -0.9225
H     -5.5746    -3.0849    -2.6774
H     -4.5825    -3.1207    -4.9479
H     -2.6036    -1.7194    -5.4585
H     -1.6304    -0.2726    -3.7317
67
{"conf": 2, "E": 170.02, "rms": -1.0, "geom": "OH", "total_charge": 0, "CA_charge": 1, "smiles": "[O+]#[4C-:1]->[Mn+:2]12(<-[5H-:3])(<-[6C-:4]#[O+:5])<-[1P:6]([c:7]3[cH:8][cH:9][cH:10][cH:11][cH:12]3)([c:13]3[cH:14][cH:15][cH:16][cH:17][cH:18]3)[CH2:19][c:20]3[cH:21][cH:22][cH:23][c:24]([3n:25]->13)[CH2:26][2P:27]->2([c:28]1[cH:29][cH:30][cH:31][cH:32][cH:33]1)[c:34]1[cH:35][cH:36][cH:37][cH:38][cH:39]1", "smiles3D": "[O+]#[4C-:1]->[Mn+:2]12(<-[5H-:3])(<-[6C-:4]#[O+:5])<-[1P:6]([c:7]3[c:8]([H:40])[c:9]([H:41])[c:10]([H:42])[c:11]([H:43])[c:12]3[H:44])([c:13]3[c:14]([H:45])[c:15]([H:46])[c:16]([H:47])[c:17]([H:48])[c:18]3[H:49])[C:19]([H:50])([H:51])[c:20]3[c:21]([H:52])[c:22]([H:53])[c:23]([H:54])[c:24]([3n:25]->13)[C:26]([H:55])([H:56])[2P:27]->2([c:28]1[c:29]([H:57])[c:30]([H:58])[c:31]([H:59])[c:32]([H:60])[c:33]1[H:61])[c:34]1[c:35]([H:62])[c:36]([H:63])[c:37]([H:64])[c:38]([H:65])[c:39]1[H:66]", "smiles3Dx": "[O+]#[4C-:1]->[Mn+:2]12(<-[5H-:3])(<-[6C-:4]#[O+:5])<-[1P:6]([c:7]3[c:8]([H:40])[c:9]([H:41])[c:10]([H:42])[c:11]([H:43])[c:12]3[H:44])([c:13]3[c:14]([H:45])[c:15]([H:46])[c:16]([H:47])[c:17]([H:48])[c:18]3[H:49])[C:19]([H:50])([H:51])[c:20]3[c:21]([H:52])[c:22]([H:53])[c:23]([H:54])[c:24]([3n:25]->13)[C:26]([H:55])([H:56])[2P:27]->2([c:28]1[c:29]([H:57])[c:30]([H:58])[c:31]([H:59])[c:32]([H:60])[c:33]1[H:61])[c:34]1[c:35]([H:62])[c:36]([H:63])[c:37]([H:64])[c:38]([H:65])[c:39]1[H:66]", "dummies": []}
O     -2.7950    -0.2884    -2.0789
C     -1.8315    -0.1878    -1.3609
Mn     0.0000     0.0000     0.0000
H      0.7414     1.3423    -1.0155
C     -1.2359     1.4453     1.2726
O     -1.8904     2.2073     1.9398
P      0.9407    -2.0092    -1.3673
C      2.5412    -2.7017    -0.9726
C      3.5975    -2.6218    -1.8967
C      4.8406    -3.1863    -1.5942
C      5.0428    -3.8197    -0.3655
C      4.0008    -3.8934     0.5617
C      2.7529    -3.3410     0.2599
C      0.8255    -1.9033    -3.1431
C      0.7222    -0.6516    -3.7635
C      0.6396    -0.5646    -5.1568
C      0.6635    -1.7265    -5.9340
C      0.7717    -2.9773    -5.3187
C      0.8536    -3.0679    -3.9259
C     -0.2700    -3.2493    -0.8936
C     -0.6945    -3.0425     0.5635
C     -1.1598    -4.1396     1.2996
C     -1.1161    -4.0844     2.6943
C     -0.4688    -3.0147     3.3181
C     -0.0004    -1.9471     2.5376
N     -0.4038    -1.8786     1.2274
C      1.2429    -1.1919     3.0428
P      1.7810     0.0840     1.8921
C      1.8430     1.6136     2.8197
C      0.8232     1.9350     3.7323
C      0.8644     3.1401     4.4398
C      1.9144     4.0380     4.2349
C      2.9209     3.7366     3.3145
C      2.8843     2.5335     2.6029
C      3.4672    -0.2775     1.4348
C      3.9036     0.0054     0.1337
C      5.2460    -0.1753    -0.2123
C      6.1585    -0.6371     0.7398
C      5.7337    -0.8984     2.0453
C      4.3951    -0.7038     2.3993
H      3.4726    -2.1177    -2.8453
H      5.6517    -3.1207    -2.3076
H      6.0087    -4.2464    -0.1291
H      4.1601    -4.3783     1.5160
H      1.9641    -3.4137     0.9921
H      0.7072     0.2544    -3.1733
H      0.5586     0.4034    -5.6340
H      0.6006    -1.6576    -7.0122
H      0.7941    -3.8761    -5.9212
H      0.9454    -4.0414    -3.4615
H      0.1744    -4.2605    -1.0148
H     -1.1617    -3.1629    -1.5487
H     -1.4653    -5.0527     0.8042
H     -1.4415    -4.9349     3.2792
H     -0.2233    -3.0793     4.3708
H      1.0202    -0.7414     4.0293
H      2.0628    -1.9264     3.1726
H     -0.0139     1.2689     3.8912
H      0.0774     3.3810     5.1429
H      1.9434     4.9711     4.7825
H      3.7276     4.4386     3.1477
H      3.6665     2.3346     1.8835
H      3.2073     0.3722    -0.6099
H      5.5772     0.0369    -1.2206
H      7.1958    -0.7837     0.4685
H      6.4453    -1.2368     2.7872
H      4.0961    -0.8634     3.4267
67
{"conf": 3, "E": 166.96, "rms": -1.0, "geom": "OH", "total_charge": 0, "CA_charge": 1, "smiles": "[O+]#[4C-:1]->[Mn+:2]12(<-[5H-:3])(<-[6C-:4]#[O+:5])<-[1P:6]([c:7]3[cH:8][cH:9][cH:10][cH:11][cH:12]3)([c:13]3[cH:14][cH:15][cH:16][cH:17][cH:18]3)[CH2:19][c:20]3[cH:21][cH:22][cH:23][c:24]([3n:25]->13)[CH2:26][2P:27]->2([c:28]1[cH:29][cH:30][cH:31][cH:32][cH:33]1)[c:34]1[cH:35][cH:36][cH:37][cH:38][cH:39]1", "smiles3D": "[O+]#[4C-:1]->[Mn+:2]12(<-[5H-:3])(<-[6C-:4]#[O+:5])<-[1P:6]([c:7]3[c:8]([H:40])[c:9]([H:41])[c:10]([H:42])[c:11]([H:43])[c:12]3[H:44])([c:13]3[c:14]([H:45])[c:15]([H:46])[c:16]([H:47])[c:17]([H:48])[c:18]3[H:49])[C:19]([H:50])([H:51])[c:20]3[c:21]([H:52])[c:22]([H:53])[c:23]([H:54])[c:24]([3n:25]->13)[C:26]([H:55])([H:56])[2P:27]->2([c:28]1[c:29]([H:57])[c:30]([H:58])[c:31]([H:59])[c:32]([H:60])[c:33]1[H:61])[c:34]1[c:35]([H:62])[c:36]([H:63])[c:37]([H:64])[c:38]([H:65])[c:39]1[H:66]", "smiles3Dx": "[O+]#[4C-:1]->[Mn+:2]12(<-[5H-:3])(<-[6C-:4]#[O+:5])<-[1P:6]([c:7]3[c:8]([H:40])[c:9]([H:41])[c:10]([H:42])[c:11]([H:43])[c:12]3[H:44])([c:13]3[c:14]([H:45])[c:15]([H:46])[c:16]([H:47])[c:17]([H:48])[c:18]3[H:49])[C:19]([H:50])([H:51])[c:20]3[c:21]([H:52])[c:22]([H:53])[c:23]([H:54])[c:24]([3n:25]->13)[C:26]([H:55])([H:56])[2P:27]->2([c:28]1[c:29]([H:57])[c:30]([H:58])[c:31]([H:59])[c:32]([H:60])[c:33]1[H:61])[c:34]1[c:35]([H:62])[c:36]([H:63])[c:37]([H:64])[c:38]([H:65])[c:39]1[H:66]", "dummies": []}
O     -1.6609     3.0688    -0.2019
C     -1.0890     2.0094    -0.1330
Mn     0.0000     0.0000     0.0000
H     -0.8457    -0.4966     1.5557
C     -1.6548    -0.8678    -1.3230
O     -2.5252    -1.3268    -2.0199
P      1.9049     1.3468     1.1385
C      3.1699     0.4553     2.0274
C      2.8001    -0.6679     2.7802
C      3.7326    -1.3068     3.6021
C      5.0408    -0.8249     3.6819
C      5.4106     0.3112     2.9585
C      4.4757     0.9650     2.1493
C      1.3684     2.6182     2.2665
C      2.1801     3.7357     2.5170
C      1.7610     4.7174     3.4203
C      0.5371     4.5834     4.0824
C     -0.2669     3.4645     3.8459
C      0.1496     2.4806     2.9438
C      2.6111     2.2104    -0.2751
C      2.3614     1.4576    -1.5914
C      3.1728     1.7609    -2.6943
C      3.2255     0.8748    -3.7700
C      2.5732    -0.3539    -3.6784
C      1.7744    -0.6219    -2.5588
N      1.4922     0.3973    -1.6825
C      1.4548    -2.0786    -2.2125
P      1.2305    -2.2561    -0.4401
C      2.8585    -2.5765     0.2269
C      3.0530    -3.6143     1.1551
C      4.3385    -3.9128     1.6176
C      5.4345    -3.1710     1.1703
C      5.2466    -2.1256     0.2632
C      3.9650    -1.8283    -0.2093
C      0.2702    -3.7458    -0.2464
C      0.6521    -4.9261    -0.9028
C     -0.1014    -6.0927    -0.7404
C     -1.2356    -6.0857     0.0769
C     -1.6161    -4.9123     0.7350
C     -0.8641    -3.7441     0.5756
H      1.7849    -1.0431     2.7391
H      3.4415    -2.1783     4.1739
H      5.7641    -1.3245     4.3131
H      6.4173     0.6996     3.0428
H      4.7780     1.8796     1.6650
H      3.1345     3.8487     2.0193
H      2.3862     5.5804     3.6093
H      0.2143     5.3435     4.7820
H     -1.2110     3.3579     4.3643
H     -0.4764     1.6141     2.7776
H      2.1471     3.2158    -0.3506
H      3.6989     2.3345    -0.1340
H      3.8145     2.6333    -2.6862
H      3.8699     1.0847    -4.6138
H      2.7598    -1.1180    -4.4228
H      2.2874    -2.7356    -2.5440
H      0.5231    -2.3811    -2.7339
H      2.2195    -4.1954     1.5255
H      4.4837    -4.7144     2.3301
H      6.4274    -3.3982     1.5359
H      6.0945    -1.5431    -0.0729
H      3.8482    -1.0138    -0.9070
H      1.5331    -4.9466    -1.5315
H      0.1948    -7.0024    -1.2464
H     -1.8179    -6.9893     0.2021
H     -2.4928    -4.9084     1.3696
H     -1.1662    -2.8439     1.0931
67
{"conf": 4, "E": 170.02, "rms": -1.0, "geom": "OH", "total_charge": 0, "CA_charge": 1, "smiles": "[O+]#[4C-:1]->[Mn+:2]12(<-[5H-:3])(<-[6C-:4]#[O+:5])<-[1P:6]([c:7]3[cH:8][cH:9][cH:10][cH:11][cH:12]3)([c:13]3[cH:14][cH:15][cH:16][cH:17][cH:18]3)[CH2:19][c:20]3[cH:21][cH:22][cH:23][c:24]([3n:25]->13)[CH2:26][2P:27]->2([c:28]1[cH:29][cH:30][cH:31][cH:32][cH:33]1)[c:34]1[cH:35][cH:36][cH:37][cH:38][cH:39]1", "smiles3D": "[O+]#[4C-:1]->[Mn+:2]12(<-[5H-:3])(<-[6C-:4]#[O+:5])<-[1P:6]([c:7]3[c:8]([H:40])[c:9]([H:41])[c:10]([H:42])[c:11]([H:43])[c:12]3[H:44])([c:13]3[c:14]([H:45])[c:15]([H:46])[c:16]([H:47])[c:17]([H:48])[c:18]3[H:49])[C:19]([H:50])([H:51])[c:20]3[c:21]([H:52])[c:22]([H:53])[c:23]([H:54])[c:24]([3n:25]->13)[C:26]([H:55])([H:56])[2P:27]->2([c:28]1[c:29]([H:57])[c:30]([H:58])[c:31]([H:59])[c:32]([H:60])[c:33]1[H:61])[c:34]1[c:35]([H:62])[c:36]([H:63])[c:37]([H:64])[c:38]([H:65])[c:39]1[H:66]", "smiles3Dx": "[O+]#[4C-:1]->[Mn+:2]12(<-[5H-:3])(<-[6C-:4]#[O+:5])<-[1P:6]([c:7]3[c:8]([H:40])[c:9]([H:41])[c:10]([H:42])[c:11]([H:43])[c:12]3[H:44])([c:13]3[c:14]([H:45])[c:15]([H:46])[c:16]([H:47])[c:17]([H:48])[c:18]3[H:49])[C:19]([H:50])([H:51])[c:20]3[c:21]([H:52])[c:22]([H:53])[c:23]([H:54])[c:24]([3n:25]->13)[C:26]([H:55])([H:56])[2P:27]->2([c:28]1[c:29]([H:57])[c:30]([H:58])[c:31]([H:59])[c:32]([H:60])[c:33]1[H:61])[c:34]1[c:35]([H:62])[c:36]([H:63])[c:37]([H:64])[c:38]([H:65])[c:39]1[H:66]", "dummies": []}
O     -2.7981     1.2127    -1.7079
C     -1.8334     0.7929    -1.1187
Mn     0.0000     0.0000     0.0000
H     -0.7872     0.2173     1.6480
C     -0.8657    -2.0967    -0.3000
O     -1.3261    -3.1999    -0.4594
P      0.9207     2.4250    -0.2507
C      2.5396     2.8476     0.3797
C      2.6738     3.7702     1.4319
C      3.9431     4.1166     1.9056
C      5.0834     3.5361     1.3449
C      4.9569     2.6108     0.3063
C      3.6913     2.2695    -0.1788
C     -0.1847     3.7575     0.1742
C     -1.2538     3.5267     1.0495
C     -2.1181     4.5715     1.3911
C     -1.9151     5.8499     0.8626
C     -0.8462     6.0854    -0.0072
C      0.0193     5.0426    -0.3515
C      1.0527     2.4805    -2.0417
C      1.4685     1.1091    -2.5827
C      2.1514     1.0370    -3.8035
C      2.9161    -0.0974    -4.0834
C      3.1119    -1.0555    -3.0854
C      2.4222    -0.9307    -1.8700
N      1.4057    -0.0116    -1.7951
C      3.1051    -1.4878    -0.6072
P      2.1472    -1.1695     0.8837
C      3.1789    -0.2345     1.9991
C      2.5977     0.7399     2.8215
C      3.3723     1.4098     3.7732
C      4.7299     1.1081     3.9091
C      5.3097     0.1206     3.1079
C      4.5345    -0.5626     2.1659
C      1.8877    -2.7559     1.6712
C      1.9564    -2.8732     3.0708
C      1.7344    -4.1092     3.6857
C      1.4287    -5.2321     2.9133
C      1.3363    -5.1196     1.5242
C      1.5585    -3.8867     0.9036
H      1.8057     4.2166     1.8973
H      4.0418     4.8257     2.7172
H      6.0641     3.7976     1.7202
H      5.8403     2.1565    -0.1231
H      3.6211     1.5543    -0.9833
H     -1.4184     2.5433     1.4682
H     -2.9442     4.3908     2.0666
H     -2.5842     6.6579     1.1288
H     -0.6874     7.0761    -0.4128
H      0.8483     5.2392    -1.0194
H      0.0702     2.7606    -2.4751
H      1.8086     3.2421    -2.3301
H      2.1645     1.8790    -4.4842
H      3.4762    -0.1571    -5.0076
H      3.8829    -1.8059    -3.2090
H      3.2643    -2.5766    -0.7287
H      4.0955    -1.0001    -0.5078
H      1.5448     0.9756     2.7312
H      2.9211     2.1672     4.4008
H      5.3300     1.6328     4.6409
H      6.3565    -0.1264     3.2279
H      4.9892    -1.3578     1.5904
H      2.1731    -2.0171     3.6946
H      1.7940    -4.1951     4.7630
H      1.2546    -6.1872     3.3918
H      1.0854    -5.9872     0.9277
H      1.4561    -3.8213    -0.1710
67
{"conf": 5, "E": 166.96, "rms": -1.0, "geom": "OH", "total_charge": 0, "CA_charge": 1, "smiles": "[O+]#[4C-:1]->[Mn+:2]12(<-[5H-:3])(<-[6C-:4]#[O+:5])<-[1P:6]([c:7]3[cH:8][cH:9][cH:10][cH:11][cH:12]3)([c:13]3[cH:14][cH:15][cH:16][cH:17][cH:18]3)[CH2:19][c:20]3[cH:21][cH:22][cH:23][c:24]([3n:25]->13)[CH2:26][2P:27]->2([c:28]1[cH:29][cH:30][cH:31][cH:32][cH:33]1)[c:34]1[cH:35][cH:36][cH:37][cH:38][cH:39]1", "smiles3D": "[O+]#[4C-:1]->[Mn+:2]12(<-[5H-:3])(<-[6C-:4]#[O+:5])<-[1P:6]([c:7]3[c:8]([H:40])[c:9]([H:41])[c:10]([H:42])[c:11]([H:43])[c:12]3[H:44])([c:13]3[c:14]([H:45])[c:15]([H:46])[c:16]([H:47])[c:17]([H:48])[c:18]3[H:49])[C:19]([H:50])([H:51])[c:20]3[c:21]([H:52])[c:22]([H:53])[c:23]([H:54])[c:24]([3n:25]->13)[C:26]([H:55])([H:56])[2P:27]->2([c:28]1[c:29]([H:57])[c:30]([H:58])[c:31]([H:59])[c:32]([H:60])[c:33]1[H:61])[c:34]1[c:35]([H:62])[c:36]([H:63])[c:37]([H:64])[c:38]([H:65])[c:39]1[H:66]", "smiles3Dx": "[O+]#[4C-:1]->[Mn+:2]12(<-[5H-:3])(<-[6C-:4]#[O+:5])<-[1P:6]([c:7]3[c:8]([H:40])[c:9]([H:41])[c:10]([H:42])[c:11]([H:43])[c:12]3[H:44])([c:13]3[c:14]([H:45])[c:15]([H:46])[c:16]([H:47])[c:17]([H:48])[c:18]3[H:49])[C:19]([H:50])([H:51])[c:20]3[c:21]([H:52])[c:22]([H:53])[c:23]([H:54])[c:24]([3n:25]->13)[C:26]([H:55])([H:56])[2P:27]->2([c:28]1[c:29]([H:57])[c:30]([H:58])[c:31]([H:59])[c:32]([H:60])[c:33]1[H:61])[c:34]1[c:35]([H:62])[c:36]([H:63])[c:37]([H:64])[c:38]([H:65])[c:39]1[H:66]", "dummies": []}
O      0.6875     3.4070    -0.3696
C      0.4515     2.2315    -0.2411
Mn     0.0000     0.0000     0.0000
H      1.1967    -0.4856    -1.3093
C      1.5710    -0.0330     1.6649
O      2.3980    -0.0525     2.5423
P     -2.0305     0.4673    -1.5673
C     -1.7063     1.4192    -3.0395
C     -2.7425     2.1259    -3.6696
C     -2.4826     2.8642    -4.8282
C     -1.1909     2.8986    -5.3617
C     -0.1578     2.1925    -4.7382
C     -0.4144     1.4523    -3.5799
C     -3.1864    -0.8245    -2.0070
C     -3.3171    -1.2336    -3.3457
C     -4.2748    -2.1893    -3.6989
C     -5.0968    -2.7533    -2.7203
C     -4.9595    -2.3662    -1.3853
C     -4.0098    -1.4049    -1.0275
C     -2.9315     1.5818    -0.4859
C     -2.8108     1.1162     0.9676
C     -3.8606     1.3916     1.8539
C     -3.9834     0.6350     3.0185
C     -3.1397    -0.4573     3.2187
C     -2.1000    -0.7001     2.3093
N     -1.8184     0.2511     1.3587
C     -1.4464    -2.0910     2.3053
P     -0.5617    -2.4144     0.7707
C     -1.5323    -3.4530    -0.3084
C     -2.3601    -4.4689     0.2039
C     -3.0083    -5.3507    -0.6671
C     -2.8036    -5.2538    -2.0454
C     -1.9451    -4.2779    -2.5557
C     -1.3099    -3.3826    -1.6907
C      0.8427    -3.4153     1.2208
C      0.6996    -4.4727     2.1328
C      1.8023    -5.2666     2.4633
C      3.0471    -5.0145     1.8793
C      3.1896    -3.9712     0.9598
C      2.0889    -3.1759     0.6266
H     -3.7486     2.1002    -3.2712
H     -3.2827     3.4079    -5.3136
H     -0.9910     3.4702    -6.2588
H      0.8415     2.2176    -5.1534
H      0.3921     0.9068    -3.1092
H     -2.6848    -0.8207    -4.1198
H     -4.3737    -2.4992    -4.7311
H     -5.8317    -3.4989    -2.9946
H     -5.5880    -2.8131    -0.6260
H     -3.9230    -1.1267     0.0113
H     -2.5103     2.6044    -0.5772
H     -4.0008     1.6003    -0.7876
H     -4.6227     2.1188     1.6028
H     -4.8064     0.8156     3.6978
H     -3.3408    -1.1492     4.0272
H     -2.2289    -2.8551     2.4557
H     -0.7304    -2.1464     3.1516
H     -2.4853    -4.6217     1.2637
H     -3.6524    -6.1251    -0.2711
H     -3.3005    -5.9421    -2.7166
H     -1.7745    -4.2119    -3.6224
H     -0.6349    -2.6402    -2.0984
H     -0.2597    -4.6861     2.5860
H      1.6912    -6.0790     3.1697
H      3.8996    -5.6303     2.1354
H      4.1521    -3.7812     0.5027
H      2.2094    -2.3785    -0.0946
67
{"conf": 6, "E": 165.53, "rms": -1.0, "geom": "OH", "total_charge": 0, "CA_charge": 1, "smiles": "[O+]#[4C-:1]->[Mn+:2]12(<-[5H-:3])(<-[6C-:4]#[O+:5])<-[1P:6]([c:7]3[cH:8][cH:9][cH:10][cH:11][cH:12]3)([c:13]3[cH:14][cH:15][cH:16][cH:17][cH:18]3)[CH2:19][c:20]3[cH:21][cH:22][cH:23][c:24]([3n:25]->13)[CH2:26][2P:27]->2([c:28]1[cH:29][cH:30][cH:31][cH:32][cH:33]1)[c:34]1[cH:35][cH:36][cH:37][cH:38][cH:39]1", "smiles3D": "[O+]#[4C-:1]->[Mn+:2]12(<-[5H-:3])(<-[6C-:4]#[O+:5])<-[1P:6]([c:7]3[c:8]([H:40])[c:9]([H:41])[c:10]([H:42])[c:11]([H:43])[c:12]3[H:44])([c:13]3[c:14]([H:45])[c:15]([H:46])[c:16]([H:47])[c:17]([H:48])[c:18]3[H:49])[C:19]([H:50])([H:51])[c:20]3[c:21]([H:52])[c:22]([H:53])[c:23]([H:54])[c:24]([3n:25]->13)[C:26]([H:55])([H:56])[2P:27]->2([c:28]1[c:29]([H:57])[c:30]([H:58])[c:31]([H:59])[c:32]([H:60])[c:33]1[H:61])[c:34]1[c:35]([H:62])[c:36]([H:63])[c:37]([H:64])[c:38]([H:65])[c:39]1[H:66]", "smiles3Dx": "[O+]#[4C-:1]->[Mn+:2]12(<-[5H-:3])(<-[6C-:4]#[O+:5])<-[1P:6]([c:7]3[c:8]([H:40])[c:9]([H:41])[c:10]([H:42])[c:11]([H:43])[c:12]3[H:44])([c:13]3[c:14]([H:45])[c:15]([H:46])[c:16]([H:47])[c:17]([H:48])[c:18]3[H:49])[C:19]([H:50])([H:51])[c:20]3[c:21]([H:52])[c:22]([H:53])[c:23]([H:54])[c:24]([3n:25]->13)[C:26]([H:55])([H:56])[2P:27]->2([c:28]1[c:29]([H:57])[c:30]([H:58])[c:31]([H:59])[c:32]([H:60])[c:33]1[H:61])[c:34]1[c:35]([H:62])[c:36]([H:63])[c:37]([H:64])[c:38]([H:65])[c:39]1[H:66]", "dummies": []}
O     -1.5184     1.9400    -2.4797
C     -0.9933     1.2710    -1.6249
Mn     0.0000     0.0000     0.0000
H     -0.0445    -1.5335    -1.0141
C      2.0156     0.6730    -0.8525
O      3.0782     1.0263    -1.2998
P     -2.3915    -0.2230     0.9907
C     -2.6977    -1.2406     2.4271
C     -2.8069    -0.6778     3.7114
C     -3.2157    -1.4684     4.7901
C     -3.4894    -2.8255     4.6027
C     -3.3454    -3.3982     3.3371
C     -2.9522    -2.6093     2.2525
C     -3.6998    -0.5969    -0.1594
C     -5.0362    -0.3463     0.1861
C     -6.0616    -0.6543    -0.7133
C     -5.7570    -1.2172    -1.9563
C     -4.4266    -1.4759    -2.2996
C     -3.3989    -1.1696    -1.4020
C     -2.6444     1.4964     1.4436
C     -1.3444     2.0895     1.9983
C     -1.4183     3.0867     2.9805
C     -0.2829     3.3930     3.7296
C      0.8737     2.6311     3.5689
C      0.9114     1.6410     2.5775
N     -0.1169     1.5660     1.6682
C      2.0078     0.5716     2.6379
P      1.3951    -0.9758     1.9627
C      0.6099    -1.8982     3.2760
C      0.3040    -1.2964     4.5099
C     -0.1504    -2.0780     5.5768
C     -0.3298    -3.4539     5.4135
C     -0.0643    -4.0506     4.1790
C      0.4049    -3.2767     3.1140
C      2.8537    -1.8995     1.5227
C      2.9813    -2.4378     0.2357
C      4.1197    -3.1745    -0.1060
C      5.1300    -3.3810     0.8382
C      5.0017    -2.8532     2.1264
C      3.8649    -2.1154     2.4708
H     -2.5824     0.3615     3.8965
H     -3.3078    -1.0309     5.7757
H     -3.7969    -3.4364     5.4414
H     -3.5473    -4.4518     3.1943
H     -2.8719    -3.0608     1.2716
H     -5.2845     0.0818     1.1491
H     -7.0920    -0.4590    -0.4460
H     -6.5515    -1.4559    -2.6514
H     -4.1920    -1.9160    -3.2602
H     -2.3746    -1.3815    -1.6763
H     -3.4550     1.5711     2.1979
H     -2.9432     2.0683     0.5408
H     -2.3603     3.5677     3.2128
H     -0.3338     4.1427     4.5084
H      1.7011     2.7604     4.2555
H      2.8746     0.9119     2.0344
H      2.3402     0.4191     3.6856
H      0.4101    -0.2336     4.6646
H     -0.3765    -1.6140     6.5281
H     -0.6902    -4.0543     6.2386
H     -0.2134    -5.1147     4.0497
H      0.6332    -3.7576     2.1711
H      2.2034    -2.2915    -0.5011
H      4.2177    -3.5875    -1.1016
H      6.0101    -3.9524     0.5728
H      5.7818    -3.0176     2.8583
H      3.7727    -1.7183     3.4738
67
{"conf": 7, "E": 166.96, "rms": -1.0, "geom": "OH", "total_charge": 0, "CA_charge": 1, "smiles": "[O+]#[4C-:1]->[Mn+:2]12(<-[5H-:3])(<-[6C-:4]#[O+:5])<-[1P:6]([c:7]3[cH:8][cH:9][cH:10][cH:11][cH:12]3)([c:13]3[cH:14][cH:15][cH:16][cH:17][cH:18]3)[CH2:19][c:20]3[cH:21][cH:22][cH:23][c:24]([3n:25]->13)[CH2:26][2P:27]->2([c:28]1[cH:29][cH:30][cH:31][cH:32][cH:33]1)[c:34]1[cH:35][cH:36][cH:37][cH:38][cH:39]1", "smiles3D": "[O+]#[4C-:1]->[Mn+:2]12(<-[5H-:3])(<-[6C-:4]#[O+:5])<-[1P:6]([c:7]3[c:8]([H:40])[c:9]([H:41])[c:10]([H:42])[c:11]([H:43])[c:12]3[H:44])([c:13]3[c:14]([H:45])[c:15]([H:46])[c:16]([H:47])[c:17]([H:48])[c:18]3[H:49])[C:19]([H:50])([H:51])[c:20]3[c:21]([H:52])[c:22]([H:53])[c:23]([H:54])[c:24]([3n:25]->13)[C:26]([H:55])([H:56])[2P:27]->2([c:28]1[c:29]([H:57])[c:30]([H:58])[c:31]([H:59])[c:32]([H:60])[c:33]1[H:61])[c:34]1[c:35]([H:62])[c:36]([H:63])[c:37]([H:64])[c:38]([H:65])[c:39]1[H:66]", "smiles3Dx": "[O+]#[4C-:1]->[Mn+:2]12(<-[5H-:3])(<-[6C-:4]#[O+:5])<-[1P:6]([c:7]3[c:8]([H:40])[c:9]([H:41])[c:10]([H:42])[c:11]([H:43])[c:12]3[H:44])([c:13]3[c:14]([H:45])[c:15]([H:46])[c:16]([H:47])[c:17]([H:48])[c:18]3[H:49])[C:19]([H:50])([H:51])[c:20]3[c:21]([H:52])[c:22]([H:53])[c:23]([H:54])[c:24]([3n:25]->13)[C:26]([H:55])([H:56])[2P:27]->2([c:28]1[c:29]([H:57])[c:30]([H:58])[c:31]([H:59])[c:32]([H:60])[c:33]1[H:61])[c:34]1[c:35]([H:62])[c:36]([H:63])[c:37]([H:64])[c:38]([H:65])[c:39]1[H:66]", "dummies": []}
O     -3.4601     0.2950     0.3977
C     -2.2662     0.1938     0.2619
Mn     0.0000     0.0000     0.0000
H      0.1845     1.7413    -0.5619
C      0.1984     0.5316     2.2179
O      0.3051     0.8113     3.3860
P     -0.5792    -1.0351    -2.3218
C     -1.7778    -0.1637    -3.3131
C     -2.5065    -0.8412    -4.3031
C     -3.4396    -0.1500    -5.0819
C     -3.6473     1.2173    -4.8768
C     -2.9200     1.8954    -3.8940
C     -1.9853     1.2073    -3.1141
C      0.6982    -1.6292    -3.4233
C      1.4844    -2.7381    -3.0672
C      2.4361    -3.2420    -3.9584
C      2.6088    -2.6469    -5.2102
C      1.8390    -1.5374    -5.5681
C      0.8916    -1.0236    -4.6772
C     -1.4397    -2.4983    -1.7371
C     -0.7527    -3.0467    -0.4836
C     -0.8089    -4.4238    -0.2309
C      0.1337    -4.9979     0.6208
C      1.1850    -4.2193     1.1044
C      1.2062    -2.8441     0.8303
N      0.0961    -2.2665     0.2628
C      2.5308    -2.0862     1.0107
P      2.5398    -0.5241     0.1150
C      3.4514    -0.6792    -1.4114
C      3.1421     0.1839    -2.4717
C      3.9250     0.1910    -3.6295
C      5.0263    -0.6611    -3.7343
C      5.3599    -1.5034    -2.6712
C      4.5904    -1.5003    -1.5032
C      3.5042     0.5996     1.1070
C      3.0882     1.9290     1.2586
C      3.8517     2.8208     2.0183
C      5.0380     2.3910     2.6200
C      5.4647     1.0695     2.4589
C      4.7033     0.1748     1.7005
H     -2.3487    -1.8978    -4.4773
H     -4.0002    -0.6734    -5.8455
H     -4.3696     1.7513    -5.4805
H     -3.0795     2.9544    -3.7377
H     -1.4258     1.7437    -2.3599
H      1.3740    -3.2150    -2.1058
H      3.0418    -4.0935    -3.6770
H      3.3473    -3.0379    -5.8979
H      1.9825    -1.0695    -6.5334
H      0.3166    -0.1567    -4.9730
H     -1.4353    -3.2699    -2.5368
H     -2.4894    -2.2350    -1.4918
H     -1.5146    -5.0560    -0.7554
H      0.1217    -6.0648     0.8020
H      2.0112    -4.6940     1.6190
H      3.3599    -2.7250     0.6597
H      2.6753    -1.8814     2.0920
H      2.2996     0.8606    -2.3975
H      3.6749     0.8545    -4.4470
H      5.6278    -0.6599    -4.6340
H      6.2299    -2.1432    -2.7431
H      4.9219    -2.1093    -0.6777
H      2.1778     2.2765     0.7889
H      3.5256     3.8459     2.1375
H      5.6287     3.0826     3.2066
H      6.3870     0.7394     2.9192
H      5.0515    -0.8424     1.5770
67
{"conf": 8, "E": 170.02, "rms": -1.0, "geom": "OH", "total_charge": 0, "CA_charge": 1, "smiles": "[O+]#[4C-:1]->[Mn+:2]12(<-[5H-:3])(<-[6C-:4]#[O+:5])<-[1P:6]([c:7]3[cH:8][cH:9][cH:10][cH:11][cH:12]3)([c:13]3[cH:14][cH:15][cH:16][cH:17][cH:18]3)[CH2:19][c:20]3[cH:21][cH:22][cH:23][c:24]([3n:25]->13)[CH2:26][2P:27]->2([c:28]1[cH:29][cH:30][cH:31][cH:32][cH:33]1)[c:34]1[cH:35][cH:36][cH:37][cH:38][cH:39]1", "smiles3D": "[O+]#[4C-:1]->[Mn+:2]12(<-[5H-:3])(<-[6C-:4]#[O+:5])<-[1P:6]([c:7]3[c:8]([H:40])[c:9]([H:41])[c:10]([H:42])[c:11]([H:43])[c:12]3[H:44])([c:13]3[c:14]([H:45])[c:15]([H:46])[c:16]([H:47])[c:17]([H:48])[c:18]3[H:49])[C:19]([H:50])([H:51])[c:20]3[c:21]([H:52])[c:22]([H:53])[c:23]([H:54])[c:24]([3n:25]->13)[C:26]([H:55])([H:56])[2P:27]->2([c:28]1[c:29]([H:57])[c:30]([H:58])[c:31]([H:59])[c:32]([H:60])[c:33]1[H:61])[c:34]1[c:35]([H:62])[c:36]([H:63])[c:37]([H:64])[c:38]([H:65])[c:39]1[H:66]", "smiles3Dx": "[O+]#[4C-:1]->[Mn+:2]12(<-[5H-:3])(<-[6C-:4]#[O+:5])<-[1P:6]([c:7]3[c:8]([H:40])[c:9]([H:41])[c:10]([H:42])[c:11]([H:43])[c:12]3[H:44])([c:13]3[c:14]([H:45])[c:15]([H:46])[c:16]([H:47])[c:17]([H:48])[c:18]3[H:49])[C:19]([H:50])([H:51])[c:20]3[c:21]([H:52])[c:22]([H:53])[c:23]([H:54])[c:24]([3n:25]->13)[C:26]([H:55])([H:56])[2P:27]->2([c:28]1[c:29]([H:57])[c:30]([H:58])[c:31]([H:59])[c:32]([H:60])[c:33]1[H:61])[c:34]1[c:35]([H:62])[c:36]([H:63])[c:37]([H:64])[c:38]([H:65])[c:39]1[H:66]", "dummies": []}
O     -1.0804    -1.9510    -2.6898
C     -0.7100    -1.2786    -1.7598
Mn     0.0000     0.0000     0.0000
H      1.2663    -1.2237     0.5309
C      1.4264     1.0253    -1.4683
O      2.1782     1.5668    -2.2400
P     -1.9586    -1.0384     1.3582
C     -1.7785    -1.0869     3.1325
C     -0.4969    -1.1722     3.6926
C     -0.3417    -1.3144     5.0747
C     -1.4655    -1.3739     5.9030
C     -2.7466    -1.3131     5.3477
C     -2.9060    -1.1869     3.9643
C     -2.4383    -2.6924     0.8700
C     -3.1286    -2.9071    -0.3357
C     -3.4835    -4.2024    -0.7238
C     -3.1435    -5.2931     0.0797
C     -2.4391    -5.0912     1.2689
C     -2.0802    -3.7982     1.6615
C     -3.3556     0.0329     0.9812
C     -2.9584     1.2134     0.0757
C     -3.9510     2.1577    -0.2266
C     -3.5821     3.4843    -0.4642
C     -2.2570     3.8742    -0.2590
C     -1.2987     2.8931     0.0255
N     -1.6467     1.5734    -0.1072
C      0.0008     3.3020     0.7258
P      0.6759     1.9098     1.6392
C      2.4165     2.2601     1.7987
C      3.3599     1.2740     1.4827
C      4.7258     1.5430     1.6142
C      5.1531     2.7956     2.0647
C      4.2145     3.7807     2.3860
C      2.8479     3.5153     2.2548
C     -0.0417     1.9943     3.2747
C      0.7650     1.8287     4.4140
C      0.2043     1.9200     5.6918
C     -1.1634     2.1616     5.8418
C     -1.9728     2.3166     4.7141
C     -1.4156     2.2377     3.4347
H      0.3808    -1.1361     3.0597
H      0.6501    -1.3719     5.5038
H     -1.3438    -1.4764     6.9734
H     -3.6165    -1.3796     5.9881
H     -3.9049    -1.1919     3.5491
H     -3.3819    -2.0826    -0.9882
H     -4.0169    -4.3612    -1.6521
H     -3.4178    -6.2952    -0.2235
H     -2.1657    -5.9383     1.8847
H     -1.5193    -3.6731     2.5774
H     -3.7568     0.4454     1.9286
H     -4.1573    -0.5508     0.4891
H     -5.0002     1.9002    -0.1519
H     -4.3421     4.2313    -0.6535
H     -2.0010     4.9260    -0.2328
H      0.7363     3.6344    -0.0359
H     -0.1994     4.1390     1.4285
H      3.0416     0.2998     1.1375
H      5.4531     0.7800     1.3683
H      6.2106     3.0020     2.1670
H      4.5458     4.7489     2.7384
H      2.1306     4.2833     2.5146
H      1.8221     1.6190     4.3241
H      0.8286     1.7898     6.5662
H     -1.5971     2.2212     6.8315
H     -3.0334     2.4970     4.8310
H     -2.0619     2.3636     2.5802
67
{"conf": 9, "E": 170.02, "rms": -1.0, "geom": "OH", "total_charge": 0, "CA_charge": 1, "smiles": "[O+]#[4C-:1]->[Mn+:2]12(<-[5H-:3])(<-[6C-:4]#[O+:5])<-[1P:6]([c:7]3[cH:8][cH:9][cH:10][cH:11][cH:12]3)([c:13]3[cH:14][cH:15][cH:16][cH:17][cH:18]3)[CH2:19][c:20]3[cH:21][cH:22][cH:23][c:24]([3n:25]->13)[CH2:26][2P:27]->2([c:28]1[cH:29][cH:30][cH:31][cH:32][cH:33]1)[c:34]1[cH:35][cH:36][cH:37][cH:38][cH:39]1", "smiles3D": "[O+]#[4C-:1]->[Mn+:2]12(<-[5H-:3])(<-[6C-:4]#[O+:5])<-[1P:6]([c:7]3[c:8]([H:40])[c:9]([H:41])[c:10]([H:42])[c:11]([H:43])[c:12]3[H:44])([c:13]3[c:14]([H:45])[c:15]([H:46])[c:16]([H:47])[c:17]([H:48])[c:18]3[H:49])[C:19]([H:50])([H:51])[c:20]3[c:21]([H:52])[c:22]([H:53])[c:23]([H:54])[c:24]([3n:25]->13)[C:26]([H:55])([H:56])[2P:27]->2([c:28]1[c:29]([H:57])[c:30]([H:58])[c:31]([H:59])[c:32]([H:60])[c:33]1[H:61])[c:34]1[c:35]([H:62])[c:36]([H:63])[c:37]([H:64])[c:38]([H:65])[c:39]1[H:66]", "smiles3Dx": "[O+]#[4C-:1]->[Mn+:2]12(<-[5H-:3])(<-[6C-:4]#[O+:5])<-[1P:6]([c:7]3[c:8]([H:40])[c:9]([H:41])[c:10]([H:42])[c:11]([H:43])[c:12]3[H:44])([c:13]3[c:14]([H:45])[c:15]([H:46])[c:16]([H:47])[c:17]([H:48])[c:18]3[H:49])[C:19]([H:50])([H:51])[c:20]3[c:21]([H:52])[c:22]([H:53])[c:23]([H:54])[c:24]([3n:25]->13)[C:26]([H:55])([H:56])[2P:27]->2([c:28]1[c:29]([H:57])[c:30]([H:58])[c:31]([H:59])[c:32]([H:60])[c:33]1[H:61])[c:34]1[c:35]([H:62])[c:36]([H:63])[c:37]([H:64])[c:38]([H:65])[c:39]1[H:66]", "dummies": []}
O      1.0134     3.1291     1.1826
C      0.6631     2.0493     0.7760
Mn     0.0000     0.0000     0.0000
H      1.4493    -0.8594     0.7374
C     -1.2614    -0.1844     1.9001
O     -1.9240    -0.2778     2.9034
P      1.1419     0.7253    -2.2274
C      2.7780     1.4229    -2.1074
C      3.2721     2.2506    -3.1275
C      4.5596     2.7874    -3.0314
C      5.3573     2.4992    -1.9201
C      4.8690     1.6716    -0.9045
C      3.5822     1.1324    -0.9979
C      1.1226    -0.3592    -3.6488
C     -0.0899    -0.6756    -4.2830
C     -0.1020    -1.5130    -5.4021
C      1.0943    -2.0334    -5.9010
C      2.3049    -1.7231    -5.2767
C      2.3216    -0.8951    -4.1500
C      0.0730     2.1091    -2.6412
C     -1.3678     1.8076    -2.2178
C     -2.4220     2.4330    -2.8957
C     -3.6925     1.8556    -2.8477
C     -3.8513     0.5956    -2.2649
C     -2.7611    -0.0015    -1.6145
N     -1.6538     0.7708    -1.3673
C     -2.6922    -1.5399    -1.6138
P     -1.1935    -2.1558    -0.8288
C     -1.7187    -3.2845     0.4573
C     -1.0069    -4.4746     0.6915
C     -1.4070    -5.3459     1.7092
C     -2.5082    -5.0318     2.5089
C     -3.2071    -3.8411     2.2979
C     -2.8126    -2.9665     1.2810
C     -0.3263    -3.1525    -2.0278
C      1.0749    -3.1540    -2.0378
C      1.7709    -4.0056    -2.9009
C      1.0707    -4.8606    -3.7560
C     -0.3265    -4.8804    -3.7337
C     -1.0258    -4.0415    -2.8605
H      2.6671     2.4742    -3.9969
H      4.9397     3.4249    -3.8191
H      6.3539     2.9150    -1.8470
H      5.4883     1.4468    -0.0458
H      3.2173     0.4899    -0.2082
H     -1.0272    -0.2847    -3.9192
H     -1.0401    -1.7592    -5.8821
H      1.0825    -2.6831    -6.7664
H      3.2301    -2.1354    -5.6580
H      3.2690    -0.6877    -3.6714
H      0.4258     3.0184    -2.1117
H      0.1122     2.2874    -3.7372
H     -2.2450     3.2985    -3.5219
H     -4.5122     2.3071    -3.3915
H     -4.7673     0.0421    -2.4305
H     -2.7136    -1.8860    -2.6666
H     -3.5834    -1.9448    -1.0966
H     -0.1400    -4.7342     0.0999
H     -0.8589    -6.2632     1.8815
H     -2.8143    -5.7065     3.2979
H     -4.0516    -3.5918     2.9273
H     -3.3553    -2.0395     1.1549
H      1.6280    -2.5022    -1.3733
H      2.8530    -3.9978    -2.9109
H      1.6107    -5.5138    -4.4290
H     -0.8674    -5.5574    -4.3820
H     -2.1049    -4.1072    -2.8223
