# Supplementary material for: MACE: Automated Assessment of Stereochemistry of Transition Metal Complexes and Its Applications in Computational Catalysis
Source: J Chem Theory Comput. 2024 Feb 16;20(5):2313–20. doi: 10.1021/acs.jctc.3c01313 (PMC10938507; doi:10.1021/acs.jctc.3c01313)
Supplement: Supplementary file 3 — ct3c01313_si_003.zip [file ct3c01313_si_003.zip › structures/screening/mace_MeCN/Mn_SNhS_iPr_bic_0.xyz]

48
{"conf": 0, "E": 41.25, "rms": -1.0, "geom": "OH", "total_charge": 0, "CA_charge": 1, "smiles": "C[C:1]#[6N:2]->[Mn+:3]1(<-[3H-:4])(<-[4C-:5]#[O+:6])(<-[5C-:7]#[O+:8])<-[1S:9]([CH:10]([CH3:11])[CH3:12])[CH2:13][CH2:14][NH:15][CH2:16][CH2:17][2S:18]->1[CH:19]([CH3:20])[CH3:21]", "smiles3D": "C([C:1]#[6N:2]->[Mn+:3]1(<-[3H-:4])(<-[4C-:5]#[O+:6])(<-[5C-:7]#[O+:8])<-[1S:9]([C:10]([C:11]([H:26])([H:27])[H:28])([C:12]([H:29])([H:30])[H:31])[H:25])[C:13]([H:32])([H:33])[C:14]([H:34])([H:35])[N:15]([H:36])[C:16]([H:37])([H:38])[C:17]([H:39])([H:40])[2S:18]->1[C:19]([C:20]([H:42])([H:43])[H:44])([C:21]([H:45])([H:46])[H:47])[H:41])([H:22])([H:23])[H:24]", "smiles3Dx": "C([C:1]#[6N:2]->[Mn+:3]1(<-[3H-:4])(<-[4C-:5]#[O+:6])(<-[5C-:7]#[O+:8])<-[1S:9]([C:10]([C:11]([H:26])([H:27])[H:28])([C:12]([H:29])([H:30])[H:31])[H:25])[C:13]([H:32])([H:33])[C:14]([H:34])([H:35])[N:15]([H:36])[C:16]([H:37])([H:38])[C:17]([H:39])([H:40])[2S:18]->1[C:19]([C:20]([H:42])([H:43])[H:44])([C:21]([H:45])([H:46])[H:47])[H:41])([H:22])([H:23])[H:24]", "dummies": []}
C      4.6451    -1.7464     0.4078
C      3.2828    -1.2276     0.2899
N      2.1372    -0.7955     0.1895
Mn     0.0000     0.0000     0.0000
H     -0.2362    -0.2095     1.8132
C      0.7588     2.1315     0.3472
O      1.1579     3.2547     0.5296
C      0.2995     0.2615    -2.2538
O      0.4564     0.3990    -3.4415
S     -2.4560     0.9039    -0.2235
C     -2.7472     2.3347    -1.0998
C     -3.2486     1.9866    -2.4980
C     -3.7734     3.1853    -0.3587
C     -3.7027    -0.2130     0.0528
C     -3.0591    -1.4134     0.7456
N     -3.6432    -2.6999     0.3377
C     -3.4042    -3.0963    -1.0659
C     -2.0427    -2.6715    -1.6420
S     -0.8798    -2.4515    -0.4105
C      0.1626    -3.7351     0.0126
C      1.0736    -4.0586    -1.1683
C     -0.6422    -4.9657     0.4184
H      5.3179    -0.9410     0.7675
H      4.9914    -2.1031    -0.5839
H      4.6579    -2.5895     1.1288
H     -1.7948     2.9007    -1.1836
H     -3.3665     2.9086    -3.1064
H     -2.5129     1.3211    -2.9951
H     -4.2229     1.4574    -2.4429
H     -4.7376     2.6415    -0.2724
H     -3.9384     4.1456    -0.8924
H     -3.3976     3.4029     0.6625
H     -4.1529    -0.5088    -0.9148
H     -4.4816     0.2344     0.7059
H     -3.1871    -1.2921     1.8435
H     -1.9647    -1.3991     0.5627
H     -3.2333    -3.4371     0.9562
H     -3.4894    -4.2030    -1.1406
H     -4.2163    -2.6902    -1.7054
H     -1.6857    -3.4418    -2.3567
H     -2.1592    -1.7086    -2.1832
H      0.7865    -3.4102     0.8728
H      1.5890    -3.1331    -1.4975
H      1.8382    -4.8077    -0.8713
H      0.4854    -4.4564    -2.0212
H     -1.2638    -4.7234     1.3040
H     -1.3048    -5.2877    -0.4115
H      0.0388    -5.8013     0.6871
48
{"conf": 1, "E": 33.88, "rms": -1.0, "geom": "OH", "total_charge": 0, "CA_charge": 1, "smiles": "C[C:1]#[6N:2]->[Mn+:3]1(<-[3H-:4])(<-[4C-:5]#[O+:6])(<-[5C-:7]#[O+:8])<-[1S:9]([CH:10]([CH3:11])[CH3:12])[CH2:13][CH2:14][NH:15][CH2:16][CH2:17][2S:18]->1[CH:19]([CH3:20])[CH3:21]", "smiles3D": "C([C:1]#[6N:2]->[Mn+:3]1(<-[3H-:4])(<-[4C-:5]#[O+:6])(<-[5C-:7]#[O+:8])<-[1S:9]([C:10]([C:11]([H:26])([H:27])[H:28])([C:12]([H:29])([H:30])[H:31])[H:25])[C:13]([H:32])([H:33])[C:14]([H:34])([H:35])[N:15]([H:36])[C:16]([H:37])([H:38])[C:17]([H:39])([H:40])[2S:18]->1[C:19]([C:20]([H:42])([H:43])[H:44])([C:21]([H:45])([H:46])[H:47])[H:41])([H:22])([H:23])[H:24]", "smiles3Dx": "C([C:1]#[6N:2]->[Mn+:3]1(<-[3H-:4])(<-[4C-:5]#[O+:6])(<-[5C-:7]#[O+:8])<-[1S:9]([C:10]([C:11]([H:26])([H:27])[H:28])([C:12]([H:29])([H:30])[H:31])[H:25])[C:13]([H:32])([H:33])[C:14]([H:34])([H:35])[N:15]([H:36])[C:16]([H:37])([H:38])[C:17]([H:39])([H:40])[2S:18]->1[C:19]([C:20]([H:42])([H:43])[H:44])([C:21]([H:45])([H:46])[H:47])[H:41])([H:22])([H:23])[H:24]", "dummies": []}
C     -1.7318    -4.5868     0.8747
C     -1.2259    -3.2391     0.6163
N     -0.7975    -2.1080     0.4009
Mn     0.0000     0.0000     0.0000
H     -0.2170    -0.2776    -1.8052
C     -2.1398     0.8005     0.1493
O     -3.2667     1.2226     0.2276
C      0.2711     0.3514     2.2460
O      0.4153     0.5363     3.4289
S      0.8745     2.4377    -0.4775
C      0.4925     3.1689    -1.9769
C      0.7826     4.6688    -1.9376
C     -0.9829     2.9306    -2.2797
C      2.2420     2.9381     0.4044
C      3.3239     1.8948     0.2062
N      3.5597     1.7139    -1.2303
C      4.2912     0.4708    -1.4992
C      3.3185    -0.6986    -1.6250
S      2.4666    -0.9318    -0.1630
C      3.1563    -1.8007     1.1483
C      2.1324    -2.7887     1.6955
C      4.4150    -2.5499     0.7113
H     -2.0749    -5.0418    -0.0771
H     -2.5808    -4.5328     1.5867
H     -0.9220    -5.2072     1.3108
H      1.1085     2.6980    -2.7731
H      1.8778     4.8414    -1.9166
H      0.3233     5.1193    -1.0328
H      0.3817     5.1715    -2.8438
H     -1.6114     3.3545    -1.4684
H     -1.1758     1.8422    -2.3511
H     -1.2644     3.3975    -3.2478
H      1.9822     3.0078     1.4817
H      2.6004     3.9242     0.0486
H      4.2581     2.2112     0.7225
H      2.9592     0.9512     0.6622
H      4.1506     2.5144    -1.5580
H      5.0490     0.2665    -0.7114
H      4.8360     0.5673    -2.4645
H      3.8792    -1.6209    -1.8809
H      2.5882    -0.4851    -2.4341
H      3.4260    -1.0793     1.9493
H      1.2661    -2.2369     2.1078
H      1.7835    -3.4618     0.8845
H      2.5729    -3.3966     2.5146
H      4.8488    -3.1093     1.5676
H      4.1751    -3.2648    -0.1037
H      5.1781    -1.8317     0.3519
48
{"conf": 2, "E": 31.61, "rms": -1.0, "geom": "OH", "total_charge": 0, "CA_charge": 1, "smiles": "C[C:1]#[6N:2]->[Mn+:3]1(<-[3H-:4])(<-[4C-:5]#[O+:6])(<-[5C-:7]#[O+:8])<-[1S:9]([CH:10]([CH3:11])[CH3:12])[CH2:13][CH2:14][NH:15][CH2:16][CH2:17][2S:18]->1[CH:19]([CH3:20])[CH3:21]", "smiles3D": "C([C:1]#[6N:2]->[Mn+:3]1(<-[3H-:4])(<-[4C-:5]#[O+:6])(<-[5C-:7]#[O+:8])<-[1S:9]([C:10]([C:11]([H:26])([H:27])[H:28])([C:12]([H:29])([H:30])[H:31])[H:25])[C:13]([H:32])([H:33])[C:14]([H:34])([H:35])[N:15]([H:36])[C:16]([H:37])([H:38])[C:17]([H:39])([H:40])[2S:18]->1[C:19]([C:20]([H:42])([H:43])[H:44])([C:21]([H:45])([H:46])[H:47])[H:41])([H:22])([H:23])[H:24]", "smiles3Dx": "C([C:1]#[6N:2]->[Mn+:3]1(<-[3H-:4])(<-[4C-:5]#[O+:6])(<-[5C-:7]#[O+:8])<-[1S:9]([C:10]([C:11]([H:26])([H:27])[H:28])([C:12]([H:29])([H:30])[H:31])[H:25])[C:13]([H:32])([H:33])[C:14]([H:34])([H:35])[N:15]([H:36])[C:16]([H:37])([H:38])[C:17]([H:39])([H:40])[2S:18]->1[C:19]([C:20]([H:42])([H:43])[H:44])([C:21]([H:45])([H:46])[H:47])[H:41])([H:22])([H:23])[H:24]", "dummies": []}
C      3.7737    -2.9396    -1.3817
C      2.6674    -2.0758    -0.9709
N      1.7368    -1.3503    -0.6292
Mn     0.0000     0.0000     0.0000
H     -1.1141    -1.4608     0.0383
C      0.5209    -0.3660     2.1986
O      0.7945    -0.5588     3.3571
C      1.4176     1.7969    -0.0083
O      2.1652     2.7431    -0.0121
S     -2.0146     1.5271     0.7472
C     -3.4588     0.8142     1.2962
C     -3.1429    -0.1585     2.4266
C     -4.1333     0.0895     0.1369
C     -1.9534     3.2092     0.5099
C     -2.6016     3.5425    -0.8278
N     -2.1388     2.6050    -1.8583
C     -0.8619     3.0368    -2.4349
C     -0.2793     1.9134    -3.2763
S     -0.5820     0.4026    -2.5458
C     -0.8763    -0.9313    -3.5656
C      0.4047    -1.2781    -4.3181
C     -1.3496    -2.1242    -2.7448
H      3.7583    -3.8715    -0.7801
H      4.7355    -2.4106    -1.2205
H      3.6655    -3.1914    -2.4568
H     -4.1353     1.6104     1.6752
H     -2.6257     0.3869     3.2431
H     -4.0785    -0.6025     2.8286
H     -2.4763    -0.9688     2.0657
H     -3.4676    -0.7030    -0.2615
H     -4.3432     0.8147    -0.6763
H     -5.0918    -0.3643     0.4676
H     -0.8970     3.5460     0.5154
H     -2.5029     3.7200     1.3287
H     -3.7020     3.4323    -0.7083
H     -2.3988     4.6011    -1.1081
H     -2.8483     2.5998    -2.6289
H     -0.1347     3.2888    -1.6382
H     -1.0041     3.9420    -3.0677
H     -0.7504     1.9244    -4.2823
H      0.8165     2.0576    -3.3861
H     -1.6667    -0.6544    -4.2962
H      0.2375    -2.1442    -4.9936
H      0.7204    -0.4069    -4.9286
H      1.2174    -1.5189    -3.6015
H     -1.6156    -2.9702    -3.4139
H     -0.5540    -2.4529    -2.0446
H     -2.2498    -1.8354    -2.1649
48
{"conf": 3, "E": 240.76, "rms": -1.0, "geom": "OH", "total_charge": 0, "CA_charge": 1, "smiles": "C[C:1]#[6N:2]->[Mn+:3]1(<-[3H-:4])(<-[4C-:5]#[O+:6])(<-[5C-:7]#[O+:8])<-[1S:9]([CH:10]([CH3:11])[CH3:12])[CH2:13][CH2:14][NH:15][CH2:16][CH2:17][2S:18]->1[CH:19]([CH3:20])[CH3:21]", "smiles3D": "C([C:1]#[6N:2]->[Mn+:3]1(<-[3H-:4])(<-[4C-:5]#[O+:6])(<-[5C-:7]#[O+:8])<-[1S:9]([C:10]([C:11]([H:26])([H:27])[H:28])([C:12]([H:29])([H:30])[H:31])[H:25])[C:13]([H:32])([H:33])[C:14]([H:34])([H:35])[N:15]([H:36])[C:16]([H:37])([H:38])[C:17]([H:39])([H:40])[2S:18]->1[C:19]([C:20]([H:42])([H:43])[H:44])([C:21]([H:45])([H:46])[H:47])[H:41])([H:22])([H:23])[H:24]", "smiles3Dx": "C([C:1]#[6N:2]->[Mn+:3]1(<-[3H-:4])(<-[4C-:5]#[O+:6])(<-[5C-:7]#[O+:8])<-[1S:9]([C:10]([C:11]([H:26])([H:27])[H:28])([C:12]([H:29])([H:30])[H:31])[H:25])[C:13]([H:32])([H:33])[C:14]([H:34])([H:35])[N:15]([H:36])[C:16]([H:37])([H:38])[C:17]([H:39])([H:40])[2S:18]->1[C:19]([C:20]([H:42])([H:43])[H:44])([C:21]([H:45])([H:46])[H:47])[H:41])([H:22])([H:23])[H:24]", "dummies": []}
C     -3.5909     1.8736     2.8994
C     -2.5369     1.3235     2.0473
N     -1.6514     0.8607     1.3322
Mn     0.0000     0.0000     0.0000
H     -1.2256    -0.7465    -1.1446
C     -0.8075    -1.6116     1.4119
O     -1.2419    -2.4509     2.1615
C      1.4575     1.0143     1.4442
O      2.2212     1.5532     2.2061
S      1.9322    -0.8951    -1.5782
C      1.6183    -1.1135    -3.2444
C      0.1747    -0.7613    -3.5847
C      1.9257    -2.5556    -3.6352
C      3.5465    -0.4937    -1.1867
C      4.0889    -1.4467    -0.1346
N      3.5899    -1.0430     1.1842
C      3.3721    -2.1674     2.1007
C      1.8973    -2.2130     2.4707
S      0.9225    -2.2758     1.0544
C      0.9700    -3.7052     0.0859
C     -0.3100    -3.8374    -0.7355
C      1.1427    -4.9418     0.9679
H     -3.1567     2.1796     3.8734
H     -4.3702     1.1022     3.0678
H     -4.0448     2.7559     2.4032
H      2.2926    -0.4367    -3.8128
H     -0.0751     0.2256    -3.1435
H      0.0506    -0.6989    -4.6869
H     -0.5269    -1.5266    -3.1981
H      1.8044    -2.6931    -4.7308
H      1.2538    -3.2576    -3.1026
H      2.9737    -2.7935    -3.3583
H      4.1675    -0.5718    -2.1042
H      3.5883     0.5508    -0.8103
H      3.7659    -2.4680    -0.4193
H      5.2018    -1.4221    -0.1430
H      4.2797    -0.3801     1.6114
H      3.6822    -3.1440     1.6710
H      3.9654    -2.0241     3.0318
H      1.6995    -3.1085     3.0958
H      1.6344    -1.3048     3.0522
H      1.8311    -3.6352    -0.6078
H     -0.4676    -2.9131    -1.3177
H     -1.1887    -4.0014    -0.0775
H     -0.2272    -4.6897    -1.4433
H      1.0889    -5.8679     0.3563
H      2.1319    -4.9217     1.4662
H      0.3495    -4.9685     1.7443
48
{"conf": 4, "E": 34.97, "rms": -1.0, "geom": "OH", "total_charge": 0, "CA_charge": 1, "smiles": "C[C:1]#[6N:2]->[Mn+:3]1(<-[3H-:4])(<-[4C-:5]#[O+:6])(<-[5C-:7]#[O+:8])<-[1S:9]([CH:10]([CH3:11])[CH3:12])[CH2:13][CH2:14][NH:15][CH2:16][CH2:17][2S:18]->1[CH:19]([CH3:20])[CH3:21]", "smiles3D": "C([C:1]#[6N:2]->[Mn+:3]1(<-[3H-:4])(<-[4C-:5]#[O+:6])(<-[5C-:7]#[O+:8])<-[1S:9]([C:10]([C:11]([H:26])([H:27])[H:28])([C:12]([H:29])([H:30])[H:31])[H:25])[C:13]([H:32])([H:33])[C:14]([H:34])([H:35])[N:15]([H:36])[C:16]([H:37])([H:38])[C:17]([H:39])([H:40])[2S:18]->1[C:19]([C:20]([H:42])([H:43])[H:44])([C:21]([H:45])([H:46])[H:47])[H:41])([H:22])([H:23])[H:24]", "smiles3Dx": "C([C:1]#[6N:2]->[Mn+:3]1(<-[3H-:4])(<-[4C-:5]#[O+:6])(<-[5C-:7]#[O+:8])<-[1S:9]([C:10]([C:11]([H:26])([H:27])[H:28])([C:12]([H:29])([H:30])[H:31])[H:25])[C:13]([H:32])([H:33])[C:14]([H:34])([H:35])[N:15]([H:36])[C:16]([H:37])([H:38])[C:17]([H:39])([H:40])[2S:18]->1[C:19]([C:20]([H:42])([H:43])[H:44])([C:21]([H:45])([H:46])[H:47])[H:41])([H:22])([H:23])[H:24]", "dummies": []}
C      0.5727     3.2037     3.7704
C      0.4040     2.2621     2.6641
N      0.2657     1.4725     1.7331
Mn     0.0000     0.0000     0.0000
H      0.1598    -1.3973     1.1859
C     -2.2600     0.0401     0.3591
O     -3.4509     0.0610     0.5474
C     -0.2155     1.7344    -1.4792
O     -0.3287     2.6476    -2.2586
S     -0.3848    -1.7244    -1.9459
C     -0.8129    -1.1494    -3.4947
C     -0.3094    -2.1087    -4.5710
C     -2.3285    -1.0028    -3.5741
C     -0.7494    -3.3219    -1.4905
C      0.5458    -4.1044    -1.3437
N      1.5521    -3.2857    -0.6516
C      2.2721    -2.4304    -1.6064
C      3.3073    -1.5579    -0.9013
S      2.6067    -0.0762    -0.4236
C      3.4934     1.3746    -0.6413
C      2.9341     2.4679     0.2609
C      4.9693     1.1413    -0.3151
H      1.5215     3.7630     3.6370
H      0.6033     2.6463     4.7291
H     -0.2780     3.9156     3.7829
H     -0.3418    -0.1554    -3.6470
H     -0.7939    -3.1020    -4.4728
H     -0.5230    -1.6990    -5.5812
H      0.7874    -2.2379    -4.4655
H     -2.6694    -0.3055    -2.7810
H     -2.8207    -1.9852    -3.4158
H     -2.6278    -0.5940    -4.5628
H     -1.3957    -3.8023    -2.2539
H     -1.2842    -3.3026    -0.5174
H      0.9038    -4.4355    -2.3450
H      0.3355    -5.0218    -0.7500
H      2.2487    -3.9461    -0.2321
H      1.5638    -1.7543    -2.1267
H      2.7929    -3.0590    -2.3646
H      4.1396    -1.3499    -1.6042
H      3.7101    -2.0829    -0.0093
H      3.4002     1.6945    -1.7015
H      3.5131     3.4083     0.1388
H      1.8834     2.6780    -0.0135
H      2.9822     2.1454     1.3218
H      5.5320     2.0994    -0.3312
H      5.0652     0.6751     0.6881
H      5.4274     0.4707    -1.0691
48
{"conf": 5, "E": 37.26, "rms": -1.0, "geom": "OH", "total_charge": 0, "CA_charge": 1, "smiles": "C[C:1]#[6N:2]->[Mn+:3]1(<-[3H-:4])(<-[4C-:5]#[O+:6])(<-[5C-:7]#[O+:8])<-[1S:9]([CH:10]([CH3:11])[CH3:12])[CH2:13][CH2:14][NH:15][CH2:16][CH2:17][2S:18]->1[CH:19]([CH3:20])[CH3:21]", "smiles3D": "C([C:1]#[6N:2]->[Mn+:3]1(<-[3H-:4])(<-[4C-:5]#[O+:6])(<-[5C-:7]#[O+:8])<-[1S:9]([C:10]([C:11]([H:26])([H:27])[H:28])([C:12]([H:29])([H:30])[H:31])[H:25])[C:13]([H:32])([H:33])[C:14]([H:34])([H:35])[N:15]([H:36])[C:16]([H:37])([H:38])[C:17]([H:39])([H:40])[2S:18]->1[C:19]([C:20]([H:42])([H:43])[H:44])([C:21]([H:45])([H:46])[H:47])[H:41])([H:22])([H:23])[H:24]", "smiles3Dx": "C([C:1]#[6N:2]->[Mn+:3]1(<-[3H-:4])(<-[4C-:5]#[O+:6])(<-[5C-:7]#[O+:8])<-[1S:9]([C:10]([C:11]([H:26])([H:27])[H:28])([C:12]([H:29])([H:30])[H:31])[H:25])[C:13]([H:32])([H:33])[C:14]([H:34])([H:35])[N:15]([H:36])[C:16]([H:37])([H:38])[C:17]([H:39])([H:40])[2S:18]->1[C:19]([C:20]([H:42])([H:43])[H:44])([C:21]([H:45])([H:46])[H:47])[H:41])([H:22])([H:23])[H:24]", "dummies": []}
C      3.6720    -3.3187    -0.5457
C      2.5936    -2.3445    -0.3812
N      1.6877    -1.5259    -0.2454
Mn     0.0000     0.0000     0.0000
H     -1.1494    -1.1299    -0.8863
C     -0.5688    -0.9995     1.9792
O     -0.8659    -1.5273     3.0220
C      1.4386     1.3929     1.1104
O      2.1957     2.1273     1.6949
S     -1.9546     1.7620     0.2364
C     -2.5598     2.2451     1.7571
C     -3.5133     1.1815     2.2897
C     -1.4112     2.4797     2.7313
C     -2.5159     2.5579    -1.1592
C     -1.9017     3.9557    -1.2079
N     -0.4372     3.8918    -1.1048
C      0.2108     3.6750    -2.4123
C      1.3507     2.6615    -2.3222
S      0.6970     1.0843    -2.2965
C      0.2733     0.2712    -3.7402
C      0.7624    -1.1703    -3.6451
C      0.8836     0.9522    -4.9643
H      3.3927    -4.2677    -0.0435
H      4.6028    -2.9201    -0.0924
H      3.8378    -3.5068    -1.6264
H     -3.1197     3.1961     1.6270
H     -2.9900     0.2142     2.4179
H     -4.3406     1.0387     1.5638
H     -3.9438     1.4990     3.2634
H     -0.7137     3.2265     2.2983
H     -0.8554     1.5408     2.9202
H     -1.7985     2.8722     3.6956
H     -2.2165     1.9810    -2.0590
H     -3.6228     2.6364    -1.1226
H     -2.2233     4.4917    -2.1289
H     -2.2863     4.5362    -0.3434
H     -0.1770     3.1494    -0.4135
H      0.6198     4.6462    -2.7634
H     -0.5025     3.3098    -3.1835
H      1.9444     2.8377    -1.4007
H      2.0149     2.7718    -3.2037
H     -0.8338     0.2747    -3.8365
H      1.8632    -1.1906    -3.5005
H      0.4983    -1.7347    -4.5650
H      0.2837    -1.6673    -2.7778
H      1.9903     0.9804    -4.8784
H      0.6048     0.4045    -5.8898
H      0.4990     1.9891    -5.0482
48
{"conf": 6, "E": 33.12, "rms": -1.0, "geom": "OH", "total_charge": 0, "CA_charge": 1, "smiles": "C[C:1]#[6N:2]->[Mn+:3]1(<-[3H-:4])(<-[4C-:5]#[O+:6])(<-[5C-:7]#[O+:8])<-[1S:9]([CH:10]([CH3:11])[CH3:12])[CH2:13][CH2:14][NH:15][CH2:16][CH2:17][2S:18]->1[CH:19]([CH3:20])[CH3:21]", "smiles3D": "C([C:1]#[6N:2]->[Mn+:3]1(<-[3H-:4])(<-[4C-:5]#[O+:6])(<-[5C-:7]#[O+:8])<-[1S:9]([C:10]([C:11]([H:26])([H:27])[H:28])([C:12]([H:29])([H:30])[H:31])[H:25])[C:13]([H:32])([H:33])[C:14]([H:34])([H:35])[N:15]([H:36])[C:16]([H:37])([H:38])[C:17]([H:39])([H:40])[2S:18]->1[C:19]([C:20]([H:42])([H:43])[H:44])([C:21]([H:45])([H:46])[H:47])[H:41])([H:22])([H:23])[H:24]", "smiles3Dx": "C([C:1]#[6N:2]->[Mn+:3]1(<-[3H-:4])(<-[4C-:5]#[O+:6])(<-[5C-:7]#[O+:8])<-[1S:9]([C:10]([C:11]([H:26])([H:27])[H:28])([C:12]([H:29])([H:30])[H:31])[H:25])[C:13]([H:32])([H:33])[C:14]([H:34])([H:35])[N:15]([H:36])[C:16]([H:37])([H:38])[C:17]([H:39])([H:40])[2S:18]->1[C:19]([C:20]([H:42])([H:43])[H:44])([C:21]([H:45])([H:46])[H:47])[H:41])([H:22])([H:23])[H:24]", "dummies": []}
C     -4.2004     2.6728     0.1215
C     -2.9678     1.8867     0.0879
N     -1.9295     1.2304     0.0586
Mn     0.0000     0.0000     0.0000
H      0.0780     0.0713     1.8346
C     -1.2608    -1.9063     0.1212
O     -1.9245    -2.9110     0.1852
C     -0.1166    -0.0676    -2.2851
O     -0.1770    -0.1023    -3.4890
S      2.1747    -1.4923    -0.0736
C      2.5928    -2.4889     1.2443
C      2.0140    -1.9217     2.5342
C      2.0638    -3.8982     0.9973
C      3.0478    -1.6465    -1.5273
C      4.0193    -0.4862    -1.6436
N      3.2719     0.7478    -1.9260
C      3.8351     1.9085    -1.2272
C      3.1560     2.0587     0.1255
S      1.4784     2.1857    -0.1209
C      0.8488     3.6604    -0.7014
C     -0.0175     4.3042     0.3750
C      0.0449     3.4194    -1.9738
H     -4.8487     2.3805    -0.7299
H     -3.9517     3.7513     0.0441
H     -4.7339     2.4836     1.0755
H      3.7008    -2.5229     1.3260
H      0.9062    -1.9866     2.5247
H      2.3998    -2.4881     3.4085
H      2.3172    -0.8590     2.6350
H      0.9608    -3.8778     0.8735
H      2.5144    -4.3040     0.0682
H      2.3294    -4.5672     1.8435
H      2.3488    -1.6452    -2.3899
H      3.6126    -2.6025    -1.5151
H      4.5779    -0.4299    -0.6826
H      4.7506    -0.6896    -2.4582
H      3.3153     0.9278    -2.9569
H      4.9398     1.8323    -1.1086
H      3.6274     2.8290    -1.8156
H      3.5278     2.9745     0.6318
H      3.3720     1.1730     0.7593
H      1.6969     4.3398    -0.9350
H     -0.4401     5.2656     0.0124
H      0.6054     4.5043     1.2715
H     -0.8414     3.6263     0.6692
H     -0.3091     4.3843    -2.3954
H      0.6929     2.9196    -2.7235
H     -0.8280     2.7694    -1.7718
48
{"conf": 7, "E": 32.17, "rms": -1.0, "geom": "OH", "total_charge": 0, "CA_charge": 1, "smiles": "C[C:1]#[6N:2]->[Mn+:3]1(<-[3H-:4])(<-[4C-:5]#[O+:6])(<-[5C-:7]#[O+:8])<-[1S:9]([CH:10]([CH3:11])[CH3:12])[CH2:13][CH2:14][NH:15][CH2:16][CH2:17][2S:18]->1[CH:19]([CH3:20])[CH3:21]", "smiles3D": "C([C:1]#[6N:2]->[Mn+:3]1(<-[3H-:4])(<-[4C-:5]#[O+:6])(<-[5C-:7]#[O+:8])<-[1S:9]([C:10]([C:11]([H:26])([H:27])[H:28])([C:12]([H:29])([H:30])[H:31])[H:25])[C:13]([H:32])([H:33])[C:14]([H:34])([H:35])[N:15]([H:36])[C:16]([H:37])([H:38])[C:17]([H:39])([H:40])[2S:18]->1[C:19]([C:20]([H:42])([H:43])[H:44])([C:21]([H:45])([H:46])[H:47])[H:41])([H:22])([H:23])[H:24]", "smiles3Dx": "C([C:1]#[6N:2]->[Mn+:3]1(<-[3H-:4])(<-[4C-:5]#[O+:6])(<-[5C-:7]#[O+:8])<-[1S:9]([C:10]([C:11]([H:26])([H:27])[H:28])([C:12]([H:29])([H:30])[H:31])[H:25])[C:13]([H:32])([H:33])[C:14]([H:34])([H:35])[N:15]([H:36])[C:16]([H:37])([H:38])[C:17]([H:39])([H:40])[2S:18]->1[C:19]([C:20]([H:42])([H:43])[H:44])([C:21]([H:45])([H:46])[H:47])[H:41])([H:22])([H:23])[H:24]", "dummies": []}
C     -1.7803     4.1441     2.1107
C     -1.2598     2.9273     1.4880
N     -0.8210     1.9049     0.9669
Mn     0.0000     0.0000     0.0000
H     -1.4401    -0.9416     0.6509
C     -1.1702     0.4740    -1.9091
O     -1.7863     0.7234    -2.9153
C      1.7860     1.1881    -0.7986
O      2.7272     1.8140    -1.2187
S      0.9136    -2.1931    -1.1322
C      2.1984    -2.1009    -2.2485
C      1.6701    -2.3736    -3.6530
C      3.2795    -3.1110    -1.8757
C      0.1175    -3.6701    -0.8412
C      0.4912    -4.1527     0.5474
N      0.0500    -3.1565     1.5340
C      0.9541    -3.0849     2.6873
C      2.0546    -2.0684     2.4169
S      1.3549    -0.5302     2.1955
C      1.6254     0.7155     3.3264
C      1.1500     0.2688     4.7054
C      3.1098     1.0655     3.3563
H     -1.3029     4.2845     3.1023
H     -1.5535     5.0164     1.4640
H     -2.8786     4.0535     2.2383
H      2.6295    -1.0789    -2.2145
H      1.2458    -3.3973    -3.7179
H      0.8681    -1.6435    -3.8885
H      2.4844    -2.2649    -4.4009
H      3.6229    -2.9124    -0.8395
H      4.1472    -3.0195    -2.5632
H      2.8817    -4.1461    -1.9241
H      0.4289    -4.4227    -1.5951
H     -0.9809    -3.5181    -0.9045
H      0.0123    -5.1377     0.7468
H      1.5947    -4.2931     0.5642
H     -0.8991    -3.4383     1.8761
H      0.3881    -2.7384     3.5797
H      1.3912    -4.0795     2.9331
H      2.6169    -2.3511     1.5032
H      2.7519    -2.0403     3.2796
H      1.0476     1.6108     3.0150
H      0.0784    -0.0135     4.6471
H      1.2636     1.0947     5.4397
H      1.7289    -0.6125     5.0521
H      3.7110     0.1931     3.6870
H      3.2919     1.9185     4.0443
H      3.4366     1.3531     2.3354
48
{"conf": 8, "E": 32.37, "rms": -1.0, "geom": "OH", "total_charge": 0, "CA_charge": 1, "smiles": "C[C:1]#[6N:2]->[Mn+:3]1(<-[3H-:4])(<-[4C-:5]#[O+:6])(<-[5C-:7]#[O+:8])<-[1S:9]([CH:10]([CH3:11])[CH3:12])[CH2:13][CH2:14][NH:15][CH2:16][CH2:17][2S:18]->1[CH:19]([CH3:20])[CH3:21]", "smiles3D": "C([C:1]#[6N:2]->[Mn+:3]1(<-[3H-:4])(<-[4C-:5]#[O+:6])(<-[5C-:7]#[O+:8])<-[1S:9]([C:10]([C:11]([H:26])([H:27])[H:28])([C:12]([H:29])([H:30])[H:31])[H:25])[C:13]([H:32])([H:33])[C:14]([H:34])([H:35])[N:15]([H:36])[C:16]([H:37])([H:38])[C:17]([H:39])([H:40])[2S:18]->1[C:19]([C:20]([H:42])([H:43])[H:44])([C:21]([H:45])([H:46])[H:47])[H:41])([H:22])([H:23])[H:24]", "smiles3Dx": "C([C:1]#[6N:2]->[Mn+:3]1(<-[3H-:4])(<-[4C-:5]#[O+:6])(<-[5C-:7]#[O+:8])<-[1S:9]([C:10]([C:11]([H:26])([H:27])[H:28])([C:12]([H:29])([H:30])[H:31])[H:25])[C:13]([H:32])([H:33])[C:14]([H:34])([H:35])[N:15]([H:36])[C:16]([H:37])([H:38])[C:17]([H:39])([H:40])[2S:18]->1[C:19]([C:20]([H:42])([H:43])[H:44])([C:21]([H:45])([H:46])[H:47])[H:41])([H:22])([H:23])[H:24]", "dummies": []}
C      1.5141    -3.6919    -2.9790
C      1.0700    -2.6100    -2.1007
N      0.6965    -1.6996    -1.3652
Mn     0.0000     0.0000     0.0000
H     -1.6670    -0.0590    -0.7750
C     -0.6782    -1.5281     1.5630
O     -1.0358    -2.3327     2.3870
C      2.0758     0.0569     0.9633
O      3.1692     0.0880     1.4709
S     -0.8089     1.9542     1.5625
C     -2.4490     2.4157     1.5069
C     -2.5831     3.9197     1.7316
C     -3.2230     1.6440     2.5702
C      0.1802     2.4249     2.8658
C      1.0739     3.5807     2.4400
N      1.7890     3.2325     1.2044
C      1.0452     3.6743     0.0169
C      1.6751     3.1179    -1.2587
S      0.7768     1.7712    -1.7825
C     -0.0615     1.8772    -3.2594
C     -1.4049     2.5571    -3.0183
C     -0.2630     0.4798    -3.8340
H      1.4315    -3.3662    -4.0363
H      2.5702    -3.9435    -2.7507
H      0.8771    -4.5854    -2.8162
H     -2.8535     2.1601     0.5039
H     -2.2033     4.2013     2.7357
H     -1.9933     4.4617     0.9642
H     -3.6466     4.2288     1.6445
H     -4.3047     1.8919     2.5191
H     -2.8366     1.8856     3.5825
H     -3.0966     0.5555     2.3949
H      0.8085     1.5625     3.1728
H     -0.4515     2.7385     3.7227
H      0.4666     4.5065     2.3211
H      1.8062     3.7697     3.2564
H      2.7031     3.7442     1.2107
H     -0.0014     3.3052     0.0562
H      1.0302     4.7872    -0.0303
H      2.7274     2.8144    -1.0724
H      1.6547     3.8946    -2.0526
H      0.5360     2.4847    -3.9729
H     -1.9702     2.6515    -3.9700
H     -2.0041     1.9764    -2.2863
H     -1.2314     3.5716    -2.6027
H     -0.7623     0.5373    -4.8247
H     -0.8801    -0.1364    -3.1481
H      0.7251    -0.0095    -3.9600
48
{"conf": 9, "E": 34.67, "rms": -1.0, "geom": "OH", "total_charge": 0, "CA_charge": 1, "smiles": "C[C:1]#[6N:2]->[Mn+:3]1(<-[3H-:4])(<-[4C-:5]#[O+:6])(<-[5C-:7]#[O+:8])<-[1S:9]([CH:10]([CH3:11])[CH3:12])[CH2:13][CH2:14][NH:15][CH2:16][CH2:17][2S:18]->1[CH:19]([CH3:20])[CH3:21]", "smiles3D": "C([C:1]#[6N:2]->[Mn+:3]1(<-[3H-:4])(<-[4C-:5]#[O+:6])(<-[5C-:7]#[O+:8])<-[1S:9]([C:10]([C:11]([H:26])([H:27])[H:28])([C:12]([H:29])([H:30])[H:31])[H:25])[C:13]([H:32])([H:33])[C:14]([H:34])([H:35])[N:15]([H:36])[C:16]([H:37])([H:38])[C:17]([H:39])([H:40])[2S:18]->1[C:19]([C:20]([H:42])([H:43])[H:44])([C:21]([H:45])([H:46])[H:47])[H:41])([H:22])([H:23])[H:24]", "smiles3Dx": "C([C:1]#[6N:2]->[Mn+:3]1(<-[3H-:4])(<-[4C-:5]#[O+:6])(<-[5C-:7]#[O+:8])<-[1S:9]([C:10]([C:11]([H:26])([H:27])[H:28])([C:12]([H:29])([H:30])[H:31])[H:25])[C:13]([H:32])([H:33])[C:14]([H:34])([H:35])[N:15]([H:36])[C:16]([H:37])([H:38])[C:17]([H:39])([H:40])[2S:18]->1[C:19]([C:20]([H:42])([H:43])[H:44])([C:21]([H:45])([H:46])[H:47])[H:41])([H:22])([H:23])[H:24]", "dummies": []}
C     -1.4021     4.7033    -0.8427
C     -0.9899     3.3216    -0.5964
N     -0.6438     2.1612    -0.3891
Mn     0.0000     0.0000     0.0000
H     -1.4661    -0.6046    -0.9318
C      1.2166     0.0115    -1.9388
O      1.8577     0.0168    -2.9602
C      1.8358     0.7541     1.1409
O      2.8025     1.1506     1.7429
S      0.7458    -2.4812     0.4443
C      0.5704    -3.6273    -0.8031
C      1.8634    -4.4219    -0.9580
C     -0.5966    -4.5559    -0.4823
C      1.2015    -2.9666     2.0131
C      0.2794    -2.3053     3.0337
N      0.9166    -1.1248     3.6313
C     -0.0394    -0.3676     4.4511
C     -0.7143     0.7033     3.6069
S     -1.4131    -0.0071     2.2209
C     -3.1003    -0.2764     2.0987
C     -3.3382    -1.7166     1.6544
C     -3.8124    -0.0125     3.4243
H     -2.5097     4.7584    -0.8747
H     -1.0229     5.3530    -0.0274
H     -0.9865     5.0459    -1.8125
H      0.3576    -3.0884    -1.7514
H      2.0875    -4.9884    -0.0301
H      2.7006    -3.7204    -1.1548
H      1.7820    -5.1304    -1.8098
H     -1.5174    -3.9515    -0.3484
H     -0.7584    -5.2751    -1.3133
H     -0.4033    -5.1165     0.4559
H      2.2576    -2.6766     2.1993
H      1.1088    -4.0700     2.0920
H      0.0164    -3.0399     3.8288
H     -0.6452    -2.0113     2.4983
H      1.6782    -1.4660     4.2647
H      0.5000     0.1381     5.2829
H     -0.8090    -1.0289     4.9102
H     -1.4896     1.2161     4.2096
H      0.0415     1.4495     3.2843
H     -3.5077     0.4110     1.3262
H     -2.7539    -1.9186     0.7340
H     -4.4151    -1.8814     1.4367
H     -3.0137    -2.4267     2.4440
H     -3.7468     1.0658     3.6766
H     -4.8882    -0.2794     3.3471
H     -3.3459    -0.6093     4.2361
48
{"conf": 10, "E": 244.44, "rms": -1.0, "geom": "OH", "total_charge": 0, "CA_charge": 1, "smiles": "C[C:1]#[6N:2]->[Mn+:3]1(<-[3H-:4])(<-[4C-:5]#[O+:6])(<-[5C-:7]#[O+:8])<-[1S:9]([CH:10]([CH3:11])[CH3:12])[CH2:13][CH2:14][NH:15][CH2:16][CH2:17][2S:18]->1[CH:19]([CH3:20])[CH3:21]", "smiles3D": "C([C:1]#[6N:2]->[Mn+:3]1(<-[3H-:4])(<-[4C-:5]#[O+:6])(<-[5C-:7]#[O+:8])<-[1S:9]([C:10]([C:11]([H:26])([H:27])[H:28])([C:12]([H:29])([H:30])[H:31])[H:25])[C:13]([H:32])([H:33])[C:14]([H:34])([H:35])[N:15]([H:36])[C:16]([H:37])([H:38])[C:17]([H:39])([H:40])[2S:18]->1[C:19]([C:20]([H:42])([H:43])[H:44])([C:21]([H:45])([H:46])[H:47])[H:41])([H:22])([H:23])[H:24]", "smiles3Dx": "C([C:1]#[6N:2]->[Mn+:3]1(<-[3H-:4])(<-[4C-:5]#[O+:6])(<-[5C-:7]#[O+:8])<-[1S:9]([C:10]([C:11]([H:26])([H:27])[H:28])([C:12]([H:29])([H:30])[H:31])[H:25])[C:13]([H:32])([H:33])[C:14]([H:34])([H:35])[N:15]([H:36])[C:16]([H:37])([H:38])[C:17]([H:39])([H:40])[2S:18]->1[C:19]([C:20]([H:42])([H:43])[H:44])([C:21]([H:45])([H:46])[H:47])[H:41])([H:22])([H:23])[H:24]", "dummies": []}
C      3.7646     3.0555    -1.1398
C      2.6585     2.1590    -0.8044
N      1.7299     1.4051    -0.5234
Mn     0.0000     0.0000     0.0000
H      0.9539    -0.3535     1.5324
C      1.2662    -0.9701    -1.6381
O      1.9493    -1.4535    -2.5070
C     -1.1839     0.4624    -1.9039
O     -1.8081     0.7050    -2.9068
S     -2.0891    -1.4251     0.7678
C     -3.4266    -0.5966     1.4133
C     -4.3292    -0.1336     0.2749
C     -2.9238     0.5970     2.2163
C     -2.1305    -3.1180     0.7064
C     -2.6538    -3.4788    -0.6644
N     -2.0469    -2.5463    -1.6209
C     -0.9656    -3.1519    -2.4013
C      0.1938    -3.6605    -1.5346
S      0.8565    -2.5020    -0.4212
C      2.1367    -3.0251     0.5899
C      1.5688    -3.7863     1.7827
C      3.1107    -3.9070    -0.1886
H      3.4361     3.7717    -1.9208
H      4.0758     3.6140    -0.2331
H      4.6203     2.4605    -1.5198
H     -3.9948    -1.2788     2.0818
H     -5.2156     0.4030     0.6757
H     -3.7700     0.5368    -0.4105
H     -4.6773    -1.0154    -0.3008
H     -2.2661     0.2358     3.0339
H     -2.3348     1.2760     1.5641
H     -3.7758     1.1545     2.6610
H     -2.8082    -3.5165     1.4907
H     -1.1142    -3.5239     0.8537
H     -2.4594    -4.5481    -0.9040
H     -3.7578    -3.3393    -0.6584
H     -2.7855    -2.2434    -2.2990
H     -0.5763    -2.3971    -3.1162
H     -1.3619    -3.9957    -3.0101
H      1.0136    -3.9819    -2.2107
H     -0.1375    -4.5492    -0.9611
H      2.6793    -2.1282     0.9583
H      2.3854    -4.0958     2.4694
H      1.0172    -4.6866     1.4392
H      0.8691    -3.1278     2.3381
H      3.4644    -3.3609    -1.0871
H      3.9895    -4.1583     0.4428
H      2.6177    -4.8477    -0.5119
