# Supplementary material for: MACE: Automated Assessment of Stereochemistry of Transition Metal Complexes and Its Applications in Computational Catalysis
Source: J Chem Theory Comput. 2024 Feb 16;20(5):2313–20. doi: 10.1021/acs.jctc.3c01313 (PMC10938507; doi:10.1021/acs.jctc.3c01313)
Supplement: Supplementary file 3 — ct3c01313_si_003.zip [file ct3c01313_si_003.zip › structures/screening/mace_MeCN/Mn_SNhS_iPr_bic_1.xyz]

48
{"conf": 0, "E": 31.44, "rms": -1.0, "geom": "OH", "total_charge": 0, "CA_charge": 1, "smiles": "C[C:1]#[5N:2]->[Mn+:3]1(<-[3H-:4])(<-[4C-:5]#[O+:6])(<-[6C-:7]#[O+:8])<-[1S:9]([CH:10]([CH3:11])[CH3:12])[CH2:13][CH2:14][NH:15][CH2:16][CH2:17][2S:18]->1[CH:19]([CH3:20])[CH3:21]", "smiles3D": "C([C:1]#[5N:2]->[Mn+:3]1(<-[3H-:4])(<-[4C-:5]#[O+:6])(<-[6C-:7]#[O+:8])<-[1S:9]([C:10]([C:11]([H:26])([H:27])[H:28])([C:12]([H:29])([H:30])[H:31])[H:25])[C:13]([H:32])([H:33])[C:14]([H:34])([H:35])[N:15]([H:36])[C:16]([H:37])([H:38])[C:17]([H:39])([H:40])[2S:18]->1[C:19]([C:20]([H:42])([H:43])[H:44])([C:21]([H:45])([H:46])[H:47])[H:41])([H:22])([H:23])[H:24]", "smiles3Dx": "C([C:1]#[5N:2]->[Mn+:3]1(<-[3H-:4])(<-[4C-:5]#[O+:6])(<-[6C-:7]#[O+:8])<-[1S:9]([C:10]([C:11]([H:26])([H:27])[H:28])([C:12]([H:29])([H:30])[H:31])[H:25])[C:13]([H:32])([H:33])[C:14]([H:34])([H:35])[N:15]([H:36])[C:16]([H:37])([H:38])[C:17]([H:39])([H:40])[2S:18]->1[C:19]([C:20]([H:42])([H:43])[H:44])([C:21]([H:45])([H:46])[H:47])[H:41])([H:22])([H:23])[H:24]", "dummies": []}
C     -4.7022     1.4557     0.7508
C     -3.3223     1.0250     0.5304
N     -2.1615     0.6676     0.3450
Mn     0.0000     0.0000     0.0000
H      1.7305    -0.5592    -0.2777
C     -0.7097    -1.3853    -1.6781
O     -1.0837    -2.1147    -2.5626
C     -0.2929    -1.6853     1.5208
O     -0.4473    -2.5730     2.3222
S      0.3573     1.9290    -1.7553
C      1.7023     1.8494    -2.7975
C      2.5956     3.0684    -2.5851
C      1.2225     1.7806    -4.2437
C     -0.7430     3.2278    -1.8550
C     -0.9034     3.8613    -0.4825
N      0.3826     3.8230     0.2218
C      0.2243     4.1415     1.6462
C     -0.1461     2.8862     2.4288
S      0.8373     1.5861     1.9259
C      2.4475     1.4209     2.4677
C      2.6365     2.0766     3.8335
C      3.3827     2.0485     1.4400
H     -5.0318     1.1378     1.7613
H     -4.7602     2.5609     0.6734
H     -5.3599     0.9959    -0.0151
H      2.2789     0.9295    -2.5603
H      2.0554     4.0017    -2.8468
H      3.5113     2.9889    -3.2089
H      2.8945     3.1221    -1.5184
H      0.5567     0.9009    -4.3651
H      2.0867     1.6739    -4.9337
H      0.6513     2.6949    -4.5082
H     -1.7257     2.8558    -2.2146
H     -0.3554     3.9840    -2.5689
H     -1.2608     4.9102    -0.5912
H     -1.6730     3.2926     0.0760
H      0.9975     4.5564    -0.2041
H     -0.5351     4.9395     1.8096
H      1.1916     4.5198     2.0425
H     -1.2088     2.6288     2.2444
H     -0.0038     3.0681     3.5142
H      2.6772     0.3369     2.5522
H      2.4764     3.1730     3.7696
H      1.9059     1.6476     4.5503
H      3.6623     1.8829     4.2134
H      3.2319     1.5512     0.4597
H      3.1624     3.1300     1.3247
H      4.4423     1.9180     1.7473
48
{"conf": 1, "E": 31.98, "rms": -1.0, "geom": "OH", "total_charge": 0, "CA_charge": 1, "smiles": "C[C:1]#[5N:2]->[Mn+:3]1(<-[3H-:4])(<-[4C-:5]#[O+:6])(<-[6C-:7]#[O+:8])<-[1S:9]([CH:10]([CH3:11])[CH3:12])[CH2:13][CH2:14][NH:15][CH2:16][CH2:17][2S:18]->1[CH:19]([CH3:20])[CH3:21]", "smiles3D": "C([C:1]#[5N:2]->[Mn+:3]1(<-[3H-:4])(<-[4C-:5]#[O+:6])(<-[6C-:7]#[O+:8])<-[1S:9]([C:10]([C:11]([H:26])([H:27])[H:28])([C:12]([H:29])([H:30])[H:31])[H:25])[C:13]([H:32])([H:33])[C:14]([H:34])([H:35])[N:15]([H:36])[C:16]([H:37])([H:38])[C:17]([H:39])([H:40])[2S:18]->1[C:19]([C:20]([H:42])([H:43])[H:44])([C:21]([H:45])([H:46])[H:47])[H:41])([H:22])([H:23])[H:24]", "smiles3Dx": "C([C:1]#[5N:2]->[Mn+:3]1(<-[3H-:4])(<-[4C-:5]#[O+:6])(<-[6C-:7]#[O+:8])<-[1S:9]([C:10]([C:11]([H:26])([H:27])[H:28])([C:12]([H:29])([H:30])[H:31])[H:25])[C:13]([H:32])([H:33])[C:14]([H:34])([H:35])[N:15]([H:36])[C:16]([H:37])([H:38])[C:17]([H:39])([H:40])[2S:18]->1[C:19]([C:20]([H:42])([H:43])[H:44])([C:21]([H:45])([H:46])[H:47])[H:41])([H:22])([H:23])[H:24]", "dummies": []}
C      0.1285     4.6730     1.7122
C      0.0991     3.3005     1.2088
N      0.0693     2.1474     0.7865
Mn     0.0000     0.0000     0.0000
H     -0.0583    -1.7261    -0.6337
C      2.0521    -0.4075     0.9282
O      3.1329    -0.6225     1.4180
C      1.0177     0.6766    -1.9357
O      1.5529     1.0339    -2.9556
S     -1.1420    -0.7838     2.2347
C     -1.1144    -2.4387     2.6381
C     -0.1011    -2.6722     3.7539
C     -2.5054    -2.8911     3.0724
C     -1.7212     0.3754     3.3413
C     -3.1008     0.8291     2.8987
N     -2.9870     1.5613     1.6284
C     -4.1108     1.2833     0.7260
C     -3.7629     0.1040    -0.1712
S     -2.3591     0.4740    -1.0686
C     -2.4345     1.3858    -2.5125
C     -2.0703     2.8351    -2.2061
C     -3.8238     1.3080    -3.1413
H      1.1336     4.8935     2.1268
H     -0.0926     5.3754     0.8825
H     -0.6347     4.7897     2.5089
H     -0.8072    -3.0163     1.7399
H      0.8948    -2.3108     3.4234
H     -0.3932    -2.1150     4.6684
H     -0.0286    -3.7552     3.9906
H     -2.8284    -2.3432     3.9821
H     -2.5089    -3.9821     3.2815
H     -3.2288    -2.6820     2.2574
H     -1.7850    -0.0752     4.3536
H     -1.0290     1.2433     3.3696
H     -3.7325    -0.0816     2.8020
H     -3.5505     1.4798     3.6821
H     -2.9799     2.5867     1.8424
H     -4.2924     2.1661     0.0765
H     -5.0549     1.0868     1.2831
H     -4.6081    -0.1038    -0.8588
H     -3.5708    -0.7960     0.4494
H     -1.6923     0.9696    -3.2270
H     -1.0531     2.8733    -1.7660
H     -2.7852     3.2695    -1.4773
H     -2.0773     3.4425    -3.1362
H     -3.8332     1.8374    -4.1179
H     -4.5831     1.7676    -2.4744
H     -4.0903     0.2446    -3.3135
48
{"conf": 2, "E": 35.73, "rms": -1.0, "geom": "OH", "total_charge": 0, "CA_charge": 1, "smiles": "C[C:1]#[5N:2]->[Mn+:3]1(<-[3H-:4])(<-[4C-:5]#[O+:6])(<-[6C-:7]#[O+:8])<-[1S:9]([CH:10]([CH3:11])[CH3:12])[CH2:13][CH2:14][NH:15][CH2:16][CH2:17][2S:18]->1[CH:19]([CH3:20])[CH3:21]", "smiles3D": "C([C:1]#[5N:2]->[Mn+:3]1(<-[3H-:4])(<-[4C-:5]#[O+:6])(<-[6C-:7]#[O+:8])<-[1S:9]([C:10]([C:11]([H:26])([H:27])[H:28])([C:12]([H:29])([H:30])[H:31])[H:25])[C:13]([H:32])([H:33])[C:14]([H:34])([H:35])[N:15]([H:36])[C:16]([H:37])([H:38])[C:17]([H:39])([H:40])[2S:18]->1[C:19]([C:20]([H:42])([H:43])[H:44])([C:21]([H:45])([H:46])[H:47])[H:41])([H:22])([H:23])[H:24]", "smiles3Dx": "C([C:1]#[5N:2]->[Mn+:3]1(<-[3H-:4])(<-[4C-:5]#[O+:6])(<-[6C-:7]#[O+:8])<-[1S:9]([C:10]([C:11]([H:26])([H:27])[H:28])([C:12]([H:29])([H:30])[H:31])[H:25])[C:13]([H:32])([H:33])[C:14]([H:34])([H:35])[N:15]([H:36])[C:16]([H:37])([H:38])[C:17]([H:39])([H:40])[2S:18]->1[C:19]([C:20]([H:42])([H:43])[H:44])([C:21]([H:45])([H:46])[H:47])[H:41])([H:22])([H:23])[H:24]", "dummies": []}
C     -0.5083    -3.4604     3.5461
C     -0.3621    -2.4437     2.5055
N     -0.2405    -1.5921     1.6281
Mn     0.0000     0.0000     0.0000
H      0.2305     1.3206    -1.2536
C      1.1246     1.2990     1.5119
O      1.7174     1.9831     2.3087
C     -1.9618     0.9833     0.6523
O     -2.9957     1.5003     0.9957
S      2.2973    -1.1081    -0.6757
C      2.6877    -2.6555    -0.0757
C      4.1119    -2.6536     0.4715
C      2.5418    -3.6856    -1.1910
C      3.2859    -0.3567    -1.8418
C      2.3828     0.0440    -2.9864
N      1.2644    -0.8990    -2.9972
C      0.1119    -0.3663    -3.7187
C     -1.0868    -1.2540    -3.4465
S     -1.3541    -1.4581    -1.7657
C     -2.8608    -2.1380    -1.3145
C     -3.1863    -3.3167    -2.2317
C     -2.8251    -2.6043     0.1341
H     -0.5862    -2.9672     4.5367
H      0.3758    -4.1304     3.5342
H     -1.4255    -4.0544     3.3548
H      1.9850    -2.9077     0.7450
H      4.2040    -1.8621     1.2439
H      4.8436    -2.4465    -0.3369
H      4.3481    -3.6352     0.9352
H      1.5003    -3.6628    -1.5741
H      3.2321    -3.4520    -2.0283
H      2.7589    -4.7054    -0.8076
H      4.0553    -1.0715    -2.2015
H      3.7799     0.5388    -1.4086
H      2.0309     1.0835    -2.8051
H      2.9355     0.0181    -3.9524
H      1.5804    -1.7736    -3.4805
H      0.3184    -0.3389    -4.8123
H     -0.1383     0.6612    -3.3822
H     -1.9910    -0.7980    -3.9026
H     -0.9157    -2.2515    -3.9047
H     -3.6487    -1.3622    -1.4269
H     -2.3592    -4.0571    -2.2056
H     -3.3140    -2.9590    -3.2739
H     -4.1326    -3.8080    -1.9193
H     -2.7055    -1.7289     0.8007
H     -3.7768    -3.1087     0.4064
H     -1.9823    -3.3111     0.2826
48
{"conf": 3, "E": 33.36, "rms": -1.0, "geom": "OH", "total_charge": 0, "CA_charge": 1, "smiles": "C[C:1]#[5N:2]->[Mn+:3]1(<-[3H-:4])(<-[4C-:5]#[O+:6])(<-[6C-:7]#[O+:8])<-[1S:9]([CH:10]([CH3:11])[CH3:12])[CH2:13][CH2:14][NH:15][CH2:16][CH2:17][2S:18]->1[CH:19]([CH3:20])[CH3:21]", "smiles3D": "C([C:1]#[5N:2]->[Mn+:3]1(<-[3H-:4])(<-[4C-:5]#[O+:6])(<-[6C-:7]#[O+:8])<-[1S:9]([C:10]([C:11]([H:26])([H:27])[H:28])([C:12]([H:29])([H:30])[H:31])[H:25])[C:13]([H:32])([H:33])[C:14]([H:34])([H:35])[N:15]([H:36])[C:16]([H:37])([H:38])[C:17]([H:39])([H:40])[2S:18]->1[C:19]([C:20]([H:42])([H:43])[H:44])([C:21]([H:45])([H:46])[H:47])[H:41])([H:22])([H:23])[H:24]", "smiles3Dx": "C([C:1]#[5N:2]->[Mn+:3]1(<-[3H-:4])(<-[4C-:5]#[O+:6])(<-[6C-:7]#[O+:8])<-[1S:9]([C:10]([C:11]([H:26])([H:27])[H:28])([C:12]([H:29])([H:30])[H:31])[H:25])[C:13]([H:32])([H:33])[C:14]([H:34])([H:35])[N:15]([H:36])[C:16]([H:37])([H:38])[C:17]([H:39])([H:40])[2S:18]->1[C:19]([C:20]([H:42])([H:43])[H:44])([C:21]([H:45])([H:46])[H:47])[H:41])([H:22])([H:23])[H:24]", "dummies": []}
C      1.4434    -0.7078     4.7129
C      1.0205    -0.4981     3.3289
N      0.6626    -0.3256     2.1663
Mn     0.0000     0.0000     0.0000
H     -0.5231     0.3069    -1.7350
C      2.1536     0.5497    -0.5486
O      3.2880     0.8387    -0.8378
C     -0.4296     2.1939     0.4906
O     -0.6564     3.3497     0.7493
S      0.5021    -2.5301    -0.5712
C      1.0119    -2.9763    -2.1388
C      0.7090    -1.8518    -3.1213
C      0.2930    -4.2538    -2.5650
C      0.6187    -3.6624     0.6972
C     -0.7491    -4.3125     0.9166
N     -1.8281    -3.3151     0.8941
C     -1.9646    -2.6429     2.1915
C     -2.8683    -1.4276     2.0545
S     -2.4915    -0.6036     0.6091
C     -3.7176    -0.2103    -0.5064
C     -4.3007    -1.4901    -1.0975
C     -4.8040     0.6059     0.1872
H      0.8781    -1.5585     5.1461
H      2.5291    -0.9342     4.7374
H      1.2427     0.2093     5.3039
H      2.1076    -3.1611    -2.1210
H      1.2525    -0.9363    -2.8138
H     -0.3814    -1.6432    -3.1386
H      1.0445    -2.1291    -4.1435
H      0.5638    -4.5266    -3.6075
H      0.5910    -5.0895    -1.8995
H     -0.8061    -4.1128    -2.4922
H      0.9451    -3.1457     1.6223
H      1.3646    -4.4418     0.4344
H     -0.7524    -4.8922     1.8667
H     -0.9315    -5.0354     0.0944
H     -1.6166    -2.6062     0.1511
H     -2.4044    -3.3441     2.9338
H     -0.9809    -2.3101     2.5734
H     -3.9280    -1.7563     2.0260
H     -2.7182    -0.7484     2.9201
H     -3.2707     0.3973    -1.3225
H     -4.7452    -2.1201    -0.2991
H     -3.4911    -2.0660    -1.5922
H     -5.0791    -1.2487    -1.8524
H     -4.3455     1.5056     0.6475
H     -5.5709     0.9312    -0.5478
H     -5.2929     0.0100     0.9858
48
{"conf": 4, "E": 29.71, "rms": -1.0, "geom": "OH", "total_charge": 0, "CA_charge": 1, "smiles": "C[C:1]#[5N:2]->[Mn+:3]1(<-[3H-:4])(<-[4C-:5]#[O+:6])(<-[6C-:7]#[O+:8])<-[1S:9]([CH:10]([CH3:11])[CH3:12])[CH2:13][CH2:14][NH:15][CH2:16][CH2:17][2S:18]->1[CH:19]([CH3:20])[CH3:21]", "smiles3D": "C([C:1]#[5N:2]->[Mn+:3]1(<-[3H-:4])(<-[4C-:5]#[O+:6])(<-[6C-:7]#[O+:8])<-[1S:9]([C:10]([C:11]([H:26])([H:27])[H:28])([C:12]([H:29])([H:30])[H:31])[H:25])[C:13]([H:32])([H:33])[C:14]([H:34])([H:35])[N:15]([H:36])[C:16]([H:37])([H:38])[C:17]([H:39])([H:40])[2S:18]->1[C:19]([C:20]([H:42])([H:43])[H:44])([C:21]([H:45])([H:46])[H:47])[H:41])([H:22])([H:23])[H:24]", "smiles3Dx": "C([C:1]#[5N:2]->[Mn+:3]1(<-[3H-:4])(<-[4C-:5]#[O+:6])(<-[6C-:7]#[O+:8])<-[1S:9]([C:10]([C:11]([H:26])([H:27])[H:28])([C:12]([H:29])([H:30])[H:31])[H:25])[C:13]([H:32])([H:33])[C:14]([H:34])([H:35])[N:15]([H:36])[C:16]([H:37])([H:38])[C:17]([H:39])([H:40])[2S:18]->1[C:19]([C:20]([H:42])([H:43])[H:44])([C:21]([H:45])([H:46])[H:47])[H:41])([H:22])([H:23])[H:24]", "dummies": []}
C     -0.0205     2.7821    -4.1287
C     -0.0202     1.9686    -2.9135
N     -0.0161     1.2835    -1.8939
Mn     0.0000     0.0000     0.0000
H      0.0073    -1.0516     1.5085
C     -1.8266    -1.1418    -0.7738
O     -2.7886    -1.7436    -1.1823
C     -1.3855     1.5048     1.0286
O     -2.1146     2.2976     1.5707
S      1.5708    -1.7243    -1.2107
C      1.2648    -2.1070    -2.8424
C      1.3730    -3.6147    -3.0472
C      2.2572    -1.3701    -3.7366
C      3.0526    -2.1334    -0.4821
C      3.6993    -0.8620     0.0382
N      3.9284     0.0644    -1.0768
C      4.2933     1.3995    -0.5900
C      3.0395     2.1916    -0.2418
S      2.1022     1.3249     0.8874
C      2.2046     1.7308     2.5446
C      1.4332     0.7061     3.3687
C      3.6676     1.7616     2.9821
H     -1.0640     3.0465    -4.3967
H      0.4404     2.2067    -4.9578
H      0.5631     3.7090    -3.9527
H      0.2338    -1.7780    -3.0948
H      0.6674    -4.1271    -2.3608
H      1.1124    -3.8821    -4.0935
H      2.4017    -3.9671    -2.8244
H      2.1834    -0.2798    -3.5430
H      2.0278    -1.5595    -4.8069
H      3.2954    -1.6979    -3.5202
H      2.8673    -2.8308     0.3618
H      3.7209    -2.6204    -1.2227
H      4.6592    -1.1102     0.5446
H      3.0036    -0.4134     0.7786
H      4.7367    -0.3030    -1.6327
H      4.8380     1.9482    -1.3899
H      4.9695     1.3394     0.2918
H      3.3268     3.1734     0.1894
H      2.4404     2.3594    -1.1604
H      1.7557     2.7359     2.6968
H      0.3606     0.7410     3.0942
H      1.5209     0.9314     4.4531
H      1.8242    -0.3143     3.1715
H      4.2099     2.5505     2.4222
H      3.7453     1.9906     4.0664
H      4.1491     0.7824     2.7775
48
{"conf": 5, "E": 241.28, "rms": -1.0, "geom": "OH", "total_charge": 0, "CA_charge": 1, "smiles": "C[C:1]#[5N:2]->[Mn+:3]1(<-[3H-:4])(<-[4C-:5]#[O+:6])(<-[6C-:7]#[O+:8])<-[1S:9]([CH:10]([CH3:11])[CH3:12])[CH2:13][CH2:14][NH:15][CH2:16][CH2:17][2S:18]->1[CH:19]([CH3:20])[CH3:21]", "smiles3D": "C([C:1]#[5N:2]->[Mn+:3]1(<-[3H-:4])(<-[4C-:5]#[O+:6])(<-[6C-:7]#[O+:8])<-[1S:9]([C:10]([C:11]([H:26])([H:27])[H:28])([C:12]([H:29])([H:30])[H:31])[H:25])[C:13]([H:32])([H:33])[C:14]([H:34])([H:35])[N:15]([H:36])[C:16]([H:37])([H:38])[C:17]([H:39])([H:40])[2S:18]->1[C:19]([C:20]([H:42])([H:43])[H:44])([C:21]([H:45])([H:46])[H:47])[H:41])([H:22])([H:23])[H:24]", "smiles3Dx": "C([C:1]#[5N:2]->[Mn+:3]1(<-[3H-:4])(<-[4C-:5]#[O+:6])(<-[6C-:7]#[O+:8])<-[1S:9]([C:10]([C:11]([H:26])([H:27])[H:28])([C:12]([H:29])([H:30])[H:31])[H:25])[C:13]([H:32])([H:33])[C:14]([H:34])([H:35])[N:15]([H:36])[C:16]([H:37])([H:38])[C:17]([H:39])([H:40])[2S:18]->1[C:19]([C:20]([H:42])([H:43])[H:44])([C:21]([H:45])([H:46])[H:47])[H:41])([H:22])([H:23])[H:24]", "dummies": []}
C      4.5970     1.4026     1.3067
C      3.2462     0.9940     0.9248
N      2.1091     0.6564     0.6035
Mn     0.0000     0.0000     0.0000
H     -1.6451    -0.6296    -0.5065
C      1.1152    -0.0780    -1.9979
O      1.7041    -0.1347    -3.0490
C      0.6856    -2.1530    -0.3672
O      1.0469    -3.2872    -0.5607
S     -0.8853     2.4618     0.5101
C     -0.0721     3.4286     1.6629
C      1.1656     4.0782     1.0557
C      0.2953     2.5871     2.8807
C     -2.5583     2.8140     0.3764
C     -3.2679     1.9004    -0.6059
N     -2.6717     2.0699    -1.9326
C     -2.8264     0.8953    -2.7981
C     -1.4683     0.5862    -3.4080
S     -0.2455     1.1923    -2.3633
C      0.2388     2.8477    -2.4968
C     -0.2053     3.4568    -3.8280
C      1.7560     2.9707    -2.3638
H      5.0883     0.5801     1.8659
H      5.1845     1.6338     0.3945
H      4.5408     2.3056     1.9489
H     -0.7676     4.2330     1.9872
H      0.8696     4.6737     0.1679
H      1.9000     3.3165     0.7445
H      1.6434     4.7585     1.7925
H     -0.6280     2.1406     3.3048
H      0.9831     1.7667     2.6058
H      0.7738     3.2199     3.6585
H     -2.6737     3.8684     0.0455
H     -3.0234     2.7010     1.3787
H     -4.3506     2.1567    -0.6390
H     -3.1786     0.8669    -0.2236
H     -3.1210     2.8960    -2.3942
H     -3.5658     1.0975    -3.6056
H     -3.1856    -0.0009    -2.2460
H     -1.3495    -0.5124    -3.5221
H     -1.3853     1.0647    -4.4049
H     -0.2388     3.4123    -1.6686
H     -1.3102     3.4468    -3.9074
H      0.2243     2.8823    -4.6756
H      0.1308     4.5133    -3.8999
H      2.0534     4.0401    -2.3166
H      2.0935     2.4728    -1.4364
H      2.2640     2.4917    -3.2270
48
{"conf": 6, "E": 32.82, "rms": -1.0, "geom": "OH", "total_charge": 0, "CA_charge": 1, "smiles": "C[C:1]#[5N:2]->[Mn+:3]1(<-[3H-:4])(<-[4C-:5]#[O+:6])(<-[6C-:7]#[O+:8])<-[1S:9]([CH:10]([CH3:11])[CH3:12])[CH2:13][CH2:14][NH:15][CH2:16][CH2:17][2S:18]->1[CH:19]([CH3:20])[CH3:21]", "smiles3D": "C([C:1]#[5N:2]->[Mn+:3]1(<-[3H-:4])(<-[4C-:5]#[O+:6])(<-[6C-:7]#[O+:8])<-[1S:9]([C:10]([C:11]([H:26])([H:27])[H:28])([C:12]([H:29])([H:30])[H:31])[H:25])[C:13]([H:32])([H:33])[C:14]([H:34])([H:35])[N:15]([H:36])[C:16]([H:37])([H:38])[C:17]([H:39])([H:40])[2S:18]->1[C:19]([C:20]([H:42])([H:43])[H:44])([C:21]([H:45])([H:46])[H:47])[H:41])([H:22])([H:23])[H:24]", "smiles3Dx": "C([C:1]#[5N:2]->[Mn+:3]1(<-[3H-:4])(<-[4C-:5]#[O+:6])(<-[6C-:7]#[O+:8])<-[1S:9]([C:10]([C:11]([H:26])([H:27])[H:28])([C:12]([H:29])([H:30])[H:31])[H:25])[C:13]([H:32])([H:33])[C:14]([H:34])([H:35])[N:15]([H:36])[C:16]([H:37])([H:38])[C:17]([H:39])([H:40])[2S:18]->1[C:19]([C:20]([H:42])([H:43])[H:44])([C:21]([H:45])([H:46])[H:47])[H:41])([H:22])([H:23])[H:24]", "dummies": []}
C     -3.5318     3.4565    -0.6133
C     -2.4949     2.4417    -0.4307
N     -1.6263     1.5861    -0.2791
Mn     0.0000     0.0000     0.0000
H      1.3317    -1.2480     0.2259
C     -0.9487    -0.6516     1.9783
O     -1.4482    -0.9935     3.0213
C      1.2574     1.5390     1.1361
O      1.9201     2.3497     1.7342
S     -1.4196    -1.8099    -1.3088
C     -3.0709    -2.0780    -0.9617
C     -3.7647    -0.7709    -0.6055
C     -3.1966    -3.0776     0.1846
C     -0.5815    -3.0260    -2.1580
C     -0.5957    -2.7264    -3.6583
N      0.0887    -1.4639    -3.9686
C     -0.7768    -0.3048    -3.7110
C      0.0606     0.9603    -3.6151
S      1.0773     0.7967    -2.2652
C      2.7668     0.8913    -2.4540
C      3.2234     2.3136    -2.1502
C      3.4470    -0.1016    -1.5191
H     -3.3175     4.0428    -1.5304
H     -4.5192     2.9606    -0.7136
H     -3.5451     4.1339     0.2650
H     -3.5522    -2.5054    -1.8679
H     -4.8545    -0.9388    -0.4703
H     -3.6208    -0.0454    -1.4321
H     -3.3467    -0.3531     0.3327
H     -2.6982    -2.6884     1.0948
H     -4.2659    -3.2792     0.4084
H     -2.7098    -4.0324    -0.1014
H      0.4665    -3.0717    -1.7933
H     -1.0720    -4.0046    -1.9744
H     -1.6451    -2.7100    -4.0280
H     -0.0720    -3.5507    -4.1877
H      0.9611    -1.3981    -3.3919
H     -1.5117    -0.1996    -4.5380
H     -1.3259    -0.4203    -2.7508
H      0.6655     1.0882    -4.5381
H     -0.6016     1.8409    -3.4777
H      3.0261     0.6397    -3.5051
H      2.9552     2.5902    -1.1094
H      4.3218     2.4073    -2.2877
H      2.7146     3.0155    -2.8432
H      4.5452    -0.0987    -1.6867
H      3.0579    -1.1208    -1.7227
H      3.2395     0.1562    -0.4603
48
{"conf": 7, "E": 30.71, "rms": -1.0, "geom": "OH", "total_charge": 0, "CA_charge": 1, "smiles": "C[C:1]#[5N:2]->[Mn+:3]1(<-[3H-:4])(<-[4C-:5]#[O+:6])(<-[6C-:7]#[O+:8])<-[1S:9]([CH:10]([CH3:11])[CH3:12])[CH2:13][CH2:14][NH:15][CH2:16][CH2:17][2S:18]->1[CH:19]([CH3:20])[CH3:21]", "smiles3D": "C([C:1]#[5N:2]->[Mn+:3]1(<-[3H-:4])(<-[4C-:5]#[O+:6])(<-[6C-:7]#[O+:8])<-[1S:9]([C:10]([C:11]([H:26])([H:27])[H:28])([C:12]([H:29])([H:30])[H:31])[H:25])[C:13]([H:32])([H:33])[C:14]([H:34])([H:35])[N:15]([H:36])[C:16]([H:37])([H:38])[C:17]([H:39])([H:40])[2S:18]->1[C:19]([C:20]([H:42])([H:43])[H:44])([C:21]([H:45])([H:46])[H:47])[H:41])([H:22])([H:23])[H:24]", "smiles3Dx": "C([C:1]#[5N:2]->[Mn+:3]1(<-[3H-:4])(<-[4C-:5]#[O+:6])(<-[6C-:7]#[O+:8])<-[1S:9]([C:10]([C:11]([H:26])([H:27])[H:28])([C:12]([H:29])([H:30])[H:31])[H:25])[C:13]([H:32])([H:33])[C:14]([H:34])([H:35])[N:15]([H:36])[C:16]([H:37])([H:38])[C:17]([H:39])([H:40])[2S:18]->1[C:19]([C:20]([H:42])([H:43])[H:44])([C:21]([H:45])([H:46])[H:47])[H:41])([H:22])([H:23])[H:24]", "dummies": []}
C     -0.6734    -2.1993    -4.4154
C     -0.4830    -1.5524    -3.1178
N     -0.3186    -1.0099    -2.0280
Mn     0.0000     0.0000     0.0000
H      0.2631     0.8160     1.6277
C     -2.2368    -0.2195     0.4361
O     -3.4154    -0.3341     0.6646
C     -0.4262     2.0373    -0.9524
O     -0.6502     3.1104    -1.4548
S      0.4972    -2.3508     1.1034
C     -0.0054    -2.7096     2.7003
C      1.0074    -2.1662     3.7042
C     -1.3806    -2.1112     2.9630
C      1.0138    -3.6266     0.1004
C      2.5188    -3.8178     0.2396
N      3.2255    -2.5907    -0.1475
C      3.2715    -1.6373     0.9665
C      3.7242    -0.2800     0.4673
S      2.5428     0.3069    -0.6043
C      2.9537     0.7182    -2.2057
C      4.0226     1.8065    -2.2006
C      3.4521    -0.5222    -2.9411
H      0.2513    -2.0936    -5.0193
H     -1.5201    -1.7190    -4.9474
H     -0.8944    -3.2756    -4.2626
H     -0.0662    -3.8138     2.8113
H      1.9894    -2.6562     3.5398
H      1.1258    -1.0696     3.5755
H      0.6790    -2.3815     4.7435
H     -1.3340    -1.0034     2.9186
H     -2.0922    -2.4820     2.1969
H     -1.7493    -2.4179     3.9651
H      0.7652    -3.3877    -0.9545
H      0.4920    -4.5611     0.3958
H      2.8260    -4.6478    -0.4344
H      2.7683    -4.1209     1.2816
H      4.2124    -2.8521    -0.3816
H      3.9605    -1.9968     1.7637
H      2.2567    -1.4942     1.3860
H      3.8229     0.4197     1.3238
H      4.7026    -0.3725    -0.0489
H      2.0444     1.1029    -2.7157
H      4.9518     1.4401    -1.7165
H      3.6485     2.6819    -1.6304
H      4.2523     2.1271    -3.2392
H      2.6726    -1.3109    -2.8965
H      3.6586    -0.2832    -4.0061
H      4.3764    -0.9126    -2.4666
48
{"conf": 8, "E": 30.57, "rms": -1.0, "geom": "OH", "total_charge": 0, "CA_charge": 1, "smiles": "C[C:1]#[5N:2]->[Mn+:3]1(<-[3H-:4])(<-[4C-:5]#[O+:6])(<-[6C-:7]#[O+:8])<-[1S:9]([CH:10]([CH3:11])[CH3:12])[CH2:13][CH2:14][NH:15][CH2:16][CH2:17][2S:18]->1[CH:19]([CH3:20])[CH3:21]", "smiles3D": "C([C:1]#[5N:2]->[Mn+:3]1(<-[3H-:4])(<-[4C-:5]#[O+:6])(<-[6C-:7]#[O+:8])<-[1S:9]([C:10]([C:11]([H:26])([H:27])[H:28])([C:12]([H:29])([H:30])[H:31])[H:25])[C:13]([H:32])([H:33])[C:14]([H:34])([H:35])[N:15]([H:36])[C:16]([H:37])([H:38])[C:17]([H:39])([H:40])[2S:18]->1[C:19]([C:20]([H:42])([H:43])[H:44])([C:21]([H:45])([H:46])[H:47])[H:41])([H:22])([H:23])[H:24]", "smiles3Dx": "C([C:1]#[5N:2]->[Mn+:3]1(<-[3H-:4])(<-[4C-:5]#[O+:6])(<-[6C-:7]#[O+:8])<-[1S:9]([C:10]([C:11]([H:26])([H:27])[H:28])([C:12]([H:29])([H:30])[H:31])[H:25])[C:13]([H:32])([H:33])[C:14]([H:34])([H:35])[N:15]([H:36])[C:16]([H:37])([H:38])[C:17]([H:39])([H:40])[2S:18]->1[C:19]([C:20]([H:42])([H:43])[H:44])([C:21]([H:45])([H:46])[H:47])[H:41])([H:22])([H:23])[H:24]", "dummies": []}
C     -3.2632    -3.7280    -0.5008
C     -2.3040    -2.6348    -0.3504
N     -1.4972    -1.7161    -0.2297
Mn     0.0000     0.0000     0.0000
H      1.1849     1.3887     0.2233
C      1.4290    -1.3952     1.1183
O      2.1817    -2.1311     1.7066
C     -1.0007     0.5607     1.9806
O     -1.5284     0.8560     3.0239
S      1.1882    -0.6146    -2.2767
C      0.9966    -2.1389    -3.0143
C     -0.3908    -2.2298    -3.6392
C      1.2043    -3.2457    -1.9866
C      2.2437     0.5157    -2.9825
C      1.4705     1.3523    -3.9936
N      0.1538     1.7116    -3.4538
C      0.2348     2.8832    -2.5743
C     -1.1046     3.0905    -1.8883
S     -1.6578     1.5999    -1.2750
C     -3.2429     1.0653    -1.5987
C     -3.3848     0.7705    -3.0884
C     -4.2464     2.1287    -1.1629
H     -4.2570    -3.3129    -0.7671
H     -2.9200    -4.4111    -1.3048
H     -3.3388    -4.2878     0.4540
H      1.7603    -2.2430    -3.8152
H     -0.5311    -3.2137    -4.1356
H     -0.5006    -1.4278    -4.3985
H     -1.1744    -2.0896    -2.8705
H      1.1305    -4.2424    -2.4714
H      2.2143    -3.1413    -1.5387
H      0.4534    -3.1783    -1.1767
H      2.6634     1.1701    -2.1909
H      3.0739    -0.0163    -3.4936
H      2.0568     2.2524    -4.2871
H      1.3263     0.7327    -4.9062
H     -0.4614     1.9652    -4.2630
H      1.0009     2.7289    -1.7870
H      0.5002     3.7945    -3.1562
H     -0.9906     3.8151    -1.0547
H     -1.8389     3.4866    -2.6205
H     -3.4287     0.1339    -1.0237
H     -3.2201     1.6918    -3.6853
H     -4.3951     0.3645    -3.3083
H     -2.6248     0.0190    -3.3851
H     -5.2848     1.7607    -1.3058
H     -4.0922     2.3559    -0.0877
H     -4.1063     3.0629    -1.7456
48
{"conf": 9, "E": 241.42, "rms": -1.0, "geom": "OH", "total_charge": 0, "CA_charge": 1, "smiles": "C[C:1]#[5N:2]->[Mn+:3]1(<-[3H-:4])(<-[4C-:5]#[O+:6])(<-[6C-:7]#[O+:8])<-[1S:9]([CH:10]([CH3:11])[CH3:12])[CH2:13][CH2:14][NH:15][CH2:16][CH2:17][2S:18]->1[CH:19]([CH3:20])[CH3:21]", "smiles3D": "C([C:1]#[5N:2]->[Mn+:3]1(<-[3H-:4])(<-[4C-:5]#[O+:6])(<-[6C-:7]#[O+:8])<-[1S:9]([C:10]([C:11]([H:26])([H:27])[H:28])([C:12]([H:29])([H:30])[H:31])[H:25])[C:13]([H:32])([H:33])[C:14]([H:34])([H:35])[N:15]([H:36])[C:16]([H:37])([H:38])[C:17]([H:39])([H:40])[2S:18]->1[C:19]([C:20]([H:42])([H:43])[H:44])([C:21]([H:45])([H:46])[H:47])[H:41])([H:22])([H:23])[H:24]", "smiles3Dx": "C([C:1]#[5N:2]->[Mn+:3]1(<-[3H-:4])(<-[4C-:5]#[O+:6])(<-[6C-:7]#[O+:8])<-[1S:9]([C:10]([C:11]([H:26])([H:27])[H:28])([C:12]([H:29])([H:30])[H:31])[H:25])[C:13]([H:32])([H:33])[C:14]([H:34])([H:35])[N:15]([H:36])[C:16]([H:37])([H:38])[C:17]([H:39])([H:40])[2S:18]->1[C:19]([C:20]([H:42])([H:43])[H:44])([C:21]([H:45])([H:46])[H:47])[H:41])([H:22])([H:23])[H:24]", "dummies": []}
C      0.9550     1.5193     4.6448
C      0.6725     1.0737     3.2810
N      0.4396     0.6959     2.1354
Mn     0.0000     0.0000     0.0000
H     -0.4160    -0.5261    -1.7075
C     -0.7264     2.1168    -0.4836
O     -1.1096     3.2317    -0.7379
C      1.6871     1.3026    -0.8331
O      2.5642     2.0055    -1.2708
S      2.6359    -0.2385    -0.4491
C      3.2437    -1.0890    -1.8284
C      4.6364    -0.5685    -2.1933
C      2.3184    -0.9295    -3.0327
C      3.7263     0.0598     0.8525
C      4.3099    -1.2472     1.3861
N      3.2844    -2.2919     1.3809
C      2.4306    -2.2090     2.5683
C      1.0858    -2.8161     2.2345
S      0.6908    -2.4800     0.6090
C     -0.0950    -3.7507    -0.2176
C      0.2521    -3.7359    -1.7001
C     -1.6001    -3.6060    -0.0211
H      1.9855     1.2180     4.9246
H      0.2307     1.0527     5.3435
H      0.8643     2.6236     4.6994
H      3.3184    -2.1668    -1.5706
H      4.6011     0.5265    -2.3708
H      5.3564    -0.7707    -1.3789
H      5.0133    -1.0736    -3.1085
H      1.3191    -1.3179    -2.7929
H      2.7082    -1.5084    -3.8971
H      2.2307     0.1374    -3.3254
H      4.5502     0.7140     0.4975
H      3.1822     0.5827     1.6645
H      4.7362    -1.0956     2.4041
H      5.1480    -1.5636     0.7312
H      3.7641    -3.2230     1.3933
H      2.8933    -2.7486     3.4253
H      2.2682    -1.1583     2.8811
H      0.3054    -2.3936     2.9024
H      1.1322    -3.9167     2.3775
H      0.2370    -4.7171     0.2196
H     -0.2251    -2.8734    -2.2057
H      1.3528    -3.6773    -1.8192
H     -0.1075    -4.6693    -2.1832
H     -1.9454    -2.6275    -0.4167
H     -1.8326    -3.6484     1.0633
H     -2.1416    -4.4281    -0.5362
