# Supplementary material for: MACE: Automated Assessment of Stereochemistry of Transition Metal Complexes and Its Applications in Computational Catalysis
Source: J Chem Theory Comput. 2024 Feb 16;20(5):2313–20. doi: 10.1021/acs.jctc.3c01313 (PMC10938507; doi:10.1021/acs.jctc.3c01313)
Supplement: Supplementary file 3 — ct3c01313_si_003.zip [file ct3c01313_si_003.zip › structures/screening/mace_MeCN/Mn_SNhS_iPr_bic_2.xyz]

48
{"conf": 0, "E": 31.51, "rms": -1.0, "geom": "OH", "total_charge": 0, "CA_charge": 1, "smiles": "C[C:1]#[6N:2]->[Mn+:3]1(<-[3C-:4]#[O+:5])(<-[4H-:6])(<-[5C-:7]#[O+:8])<-[1S:9]([CH:10]([CH3:11])[CH3:12])[CH2:13][CH2:14][NH:15][CH2:16][CH2:17][2S:18]->1[CH:19]([CH3:20])[CH3:21]", "smiles3D": "C([C:1]#[6N:2]->[Mn+:3]1(<-[3C-:4]#[O+:5])(<-[4H-:6])(<-[5C-:7]#[O+:8])<-[1S:9]([C:10]([C:11]([H:26])([H:27])[H:28])([C:12]([H:29])([H:30])[H:31])[H:25])[C:13]([H:32])([H:33])[C:14]([H:34])([H:35])[N:15]([H:36])[C:16]([H:37])([H:38])[C:17]([H:39])([H:40])[2S:18]->1[C:19]([C:20]([H:42])([H:43])[H:44])([C:21]([H:45])([H:46])[H:47])[H:41])([H:22])([H:23])[H:24]", "smiles3Dx": "C([C:1]#[6N:2]->[Mn+:3]1(<-[3C-:4]#[O+:5])(<-[4H-:6])(<-[5C-:7]#[O+:8])<-[1S:9]([C:10]([C:11]([H:26])([H:27])[H:28])([C:12]([H:29])([H:30])[H:31])[H:25])[C:13]([H:32])([H:33])[C:14]([H:34])([H:35])[N:15]([H:36])[C:16]([H:37])([H:38])[C:17]([H:39])([H:40])[2S:18]->1[C:19]([C:20]([H:42])([H:43])[H:44])([C:21]([H:45])([H:46])[H:47])[H:41])([H:22])([H:23])[H:24]", "dummies": []}
C      2.7893     3.8546    -1.4680
C      1.9718     2.7192    -1.0417
N      1.2842     1.7671    -0.6812
Mn     0.0000     0.0000     0.0000
C     -1.7241     0.7490    -1.3063
O     -2.6334     1.1431    -1.9933
H      0.6239    -1.0136    -1.4028
C      1.7230    -0.7470     1.3089
O      2.6297    -1.1403     1.9997
S     -1.4906    -2.0032     0.8146
C     -2.2542    -2.9970    -0.3389
C     -3.7579    -3.0152    -0.0825
C     -1.6793    -4.4079    -0.2598
C     -1.3849    -2.4824     2.4443
C     -1.4787    -1.2505     3.3485
N     -2.8344    -0.6782     3.3820
C     -3.1580     0.0881     2.1711
C     -2.5827     1.4971     2.2568
S     -0.9012     1.4291     2.0087
C      0.1392     2.5472     2.7618
C      0.1367     2.3154     4.2695
C     -0.3148     3.9660     2.4350
H      2.6330     4.7040    -0.7715
H      3.8595     3.5629    -1.4614
H      2.4945     4.1581    -2.4936
H     -2.0608    -2.5800    -1.3507
H     -4.2720    -3.6517    -0.8340
H     -3.9727    -3.4009     0.9359
H     -4.1562    -1.9825    -0.1607
H     -1.8844    -4.8571     0.7345
H     -0.5803    -4.3623    -0.4073
H     -2.1208    -5.0505    -1.0511
H     -2.2026    -3.1934     2.6849
H     -0.4075    -2.9839     2.6053
H     -0.7391    -0.4912     3.0159
H     -1.2011    -1.5501     4.3816
H     -3.5345    -1.4489     3.4930
H     -4.2635     0.1697     2.0777
H     -2.7776    -0.4146     1.2564
H     -2.8042     1.9358     3.2524
H     -3.0366     2.1319     1.4668
H      1.1680     2.3937     2.3705
H     -0.8811     2.4662     4.6855
H      0.4537     1.2730     4.4799
H      0.8444     3.0109     4.7689
H      0.3847     4.7079     2.8761
H     -1.3380     4.1460     2.8267
H     -0.3292     4.0989     1.3332
48
{"conf": 1, "E": 31.08, "rms": -1.0, "geom": "OH", "total_charge": 0, "CA_charge": 1, "smiles": "C[C:1]#[6N:2]->[Mn+:3]1(<-[3C-:4]#[O+:5])(<-[4H-:6])(<-[5C-:7]#[O+:8])<-[1S:9]([CH:10]([CH3:11])[CH3:12])[CH2:13][CH2:14][NH:15][CH2:16][CH2:17][2S:18]->1[CH:19]([CH3:20])[CH3:21]", "smiles3D": "C([C:1]#[6N:2]->[Mn+:3]1(<-[3C-:4]#[O+:5])(<-[4H-:6])(<-[5C-:7]#[O+:8])<-[1S:9]([C:10]([C:11]([H:26])([H:27])[H:28])([C:12]([H:29])([H:30])[H:31])[H:25])[C:13]([H:32])([H:33])[C:14]([H:34])([H:35])[N:15]([H:36])[C:16]([H:37])([H:38])[C:17]([H:39])([H:40])[2S:18]->1[C:19]([C:20]([H:42])([H:43])[H:44])([C:21]([H:45])([H:46])[H:47])[H:41])([H:22])([H:23])[H:24]", "smiles3Dx": "C([C:1]#[6N:2]->[Mn+:3]1(<-[3C-:4]#[O+:5])(<-[4H-:6])(<-[5C-:7]#[O+:8])<-[1S:9]([C:10]([C:11]([H:26])([H:27])[H:28])([C:12]([H:29])([H:30])[H:31])[H:25])[C:13]([H:32])([H:33])[C:14]([H:34])([H:35])[N:15]([H:36])[C:16]([H:37])([H:38])[C:17]([H:39])([H:40])[2S:18]->1[C:19]([C:20]([H:42])([H:43])[H:44])([C:21]([H:45])([H:46])[H:47])[H:41])([H:22])([H:23])[H:24]", "dummies": []}
C     -2.0859     1.5261     4.2565
C     -1.4747     1.0745     3.0070
N     -0.9600     0.6986     1.9567
Mn     0.0000     0.0000     0.0000
C      2.0783     0.4114     0.8667
O      3.1732     0.6273     1.3236
H      0.0756    -1.7149     0.6609
C     -2.0863    -0.4175    -0.8459
O     -3.1850    -0.6366    -1.2921
S      1.1245    -0.8173    -2.2419
C      0.8896    -2.4206    -2.7684
C     -0.5827    -2.7959    -2.6608
C      1.7427    -3.3561    -1.9182
C      2.4954     0.0148    -2.8153
C      2.1164     0.8918    -4.0019
N      1.2948     2.0207    -3.5527
C     -0.1248     1.6600    -3.4712
C     -0.8280     2.6259    -2.5340
S     -0.1584     2.4412    -0.9832
C      0.5527     3.7840    -0.2087
C      0.3816     3.6727     1.3015
C      2.0302     3.8592    -0.5790
H     -3.1805     1.3496     4.2177
H     -1.8903     2.6097     4.3921
H     -1.6498     0.9621     5.1065
H      1.2088    -2.4976    -3.8304
H     -0.9031    -2.8084    -1.5986
H     -1.1910    -2.0514    -3.2151
H     -0.7567    -3.7999    -3.1033
H      1.4598    -3.2683    -0.8485
H      2.8112    -3.0758    -2.0233
H      1.6154    -4.4086    -2.2505
H      3.2613    -0.7240    -3.1325
H      2.9124     0.6451    -2.0016
H      1.5936     0.2845    -4.7746
H      3.0547     1.2811    -4.4559
H      1.3890     2.7916    -4.2556
H     -0.2523     0.6355    -3.0564
H     -0.5952     1.6995    -4.4794
H     -0.6860     3.6695    -2.8877
H     -1.9125     2.3909    -2.4984
H      0.0433     4.7064    -0.5624
H      0.9070     2.7784     1.6909
H      0.7854     4.5779     1.8031
H     -0.6986     3.5885     1.5403
H      2.1264     3.9844    -1.6771
H      2.5517     2.9265    -0.2852
H      2.5134     4.7262    -0.0799
48
{"conf": 2, "E": 42.27, "rms": -1.0, "geom": "OH", "total_charge": 0, "CA_charge": 1, "smiles": "C[C:1]#[6N:2]->[Mn+:3]1(<-[3C-:4]#[O+:5])(<-[4H-:6])(<-[5C-:7]#[O+:8])<-[1S:9]([CH:10]([CH3:11])[CH3:12])[CH2:13][CH2:14][NH:15][CH2:16][CH2:17][2S:18]->1[CH:19]([CH3:20])[CH3:21]", "smiles3D": "C([C:1]#[6N:2]->[Mn+:3]1(<-[3C-:4]#[O+:5])(<-[4H-:6])(<-[5C-:7]#[O+:8])<-[1S:9]([C:10]([C:11]([H:26])([H:27])[H:28])([C:12]([H:29])([H:30])[H:31])[H:25])[C:13]([H:32])([H:33])[C:14]([H:34])([H:35])[N:15]([H:36])[C:16]([H:37])([H:38])[C:17]([H:39])([H:40])[2S:18]->1[C:19]([C:20]([H:42])([H:43])[H:44])([C:21]([H:45])([H:46])[H:47])[H:41])([H:22])([H:23])[H:24]", "smiles3Dx": "C([C:1]#[6N:2]->[Mn+:3]1(<-[3C-:4]#[O+:5])(<-[4H-:6])(<-[5C-:7]#[O+:8])<-[1S:9]([C:10]([C:11]([H:26])([H:27])[H:28])([C:12]([H:29])([H:30])[H:31])[H:25])[C:13]([H:32])([H:33])[C:14]([H:34])([H:35])[N:15]([H:36])[C:16]([H:37])([H:38])[C:17]([H:39])([H:40])[2S:18]->1[C:19]([C:20]([H:42])([H:43])[H:44])([C:21]([H:45])([H:46])[H:47])[H:41])([H:22])([H:23])[H:24]", "dummies": []}
C     -0.7018    -3.7813     3.1627
C     -0.4903    -2.6715     2.2339
N     -0.3161    -1.7386     1.4537
Mn     0.0000     0.0000     0.0000
C      0.6235     1.3342     1.7539
O      0.9512     2.0376     2.6770
H      1.7541    -0.5097    -0.2185
C     -0.6005    -1.3590    -1.7413
O     -0.9177    -2.0747    -2.6585
S      0.3791     1.9676    -1.7081
C      1.9426     2.2308    -2.3299
C      1.8825     2.3048    -3.8522
C      2.5140     3.5214    -1.7508
C     -0.8325     3.1480    -1.8766
C     -0.9917     3.8191    -0.5163
N     -2.3648     4.2676    -0.2318
C     -3.3494     3.1880    -0.0178
C     -2.9675     2.1645     1.0657
S     -2.5290     0.6867     0.3215
C     -3.7066    -0.5293     0.1049
C     -4.1555    -1.0569     1.4646
C     -4.8961     0.0242    -0.6738
H     -0.1371    -3.5928     4.0988
H     -0.3461    -4.7244     2.6992
H     -1.7834    -3.8677     3.3940
H      2.5904     1.3788    -2.0312
H      1.2538     3.1598    -4.1770
H      1.4353     1.3682    -4.2452
H      2.9038     2.4187    -4.2744
H      3.5607     3.6683    -2.0926
H      2.5037     3.4592    -0.6428
H      1.9011     4.3935    -2.0611
H     -1.7696     2.6535    -2.1901
H     -0.5388     3.8991    -2.6396
H     -0.3137     4.7000    -0.4855
H     -0.6187     3.1287     0.2569
H     -2.3343     4.8474     0.6397
H     -4.3138     3.6601     0.2721
H     -3.5599     2.6556    -0.9644
H     -2.1381     2.5436     1.6945
H     -3.8464     1.9801     1.7178
H     -3.2507    -1.3612    -0.4730
H     -3.2683    -1.4013     2.0345
H     -4.6625    -0.2606     2.0480
H     -4.8512    -1.9132     1.3352
H     -5.6441    -0.7765    -0.8570
H     -4.5441     0.4119    -1.6522
H     -5.3773     0.8530    -0.1136
48
{"conf": 3, "E": 34.25, "rms": -1.0, "geom": "OH", "total_charge": 0, "CA_charge": 1, "smiles": "C[C:1]#[6N:2]->[Mn+:3]1(<-[3C-:4]#[O+:5])(<-[4H-:6])(<-[5C-:7]#[O+:8])<-[1S:9]([CH:10]([CH3:11])[CH3:12])[CH2:13][CH2:14][NH:15][CH2:16][CH2:17][2S:18]->1[CH:19]([CH3:20])[CH3:21]", "smiles3D": "C([C:1]#[6N:2]->[Mn+:3]1(<-[3C-:4]#[O+:5])(<-[4H-:6])(<-[5C-:7]#[O+:8])<-[1S:9]([C:10]([C:11]([H:26])([H:27])[H:28])([C:12]([H:29])([H:30])[H:31])[H:25])[C:13]([H:32])([H:33])[C:14]([H:34])([H:35])[N:15]([H:36])[C:16]([H:37])([H:38])[C:17]([H:39])([H:40])[2S:18]->1[C:19]([C:20]([H:42])([H:43])[H:44])([C:21]([H:45])([H:46])[H:47])[H:41])([H:22])([H:23])[H:24]", "smiles3Dx": "C([C:1]#[6N:2]->[Mn+:3]1(<-[3C-:4]#[O+:5])(<-[4H-:6])(<-[5C-:7]#[O+:8])<-[1S:9]([C:10]([C:11]([H:26])([H:27])[H:28])([C:12]([H:29])([H:30])[H:31])[H:25])[C:13]([H:32])([H:33])[C:14]([H:34])([H:35])[N:15]([H:36])[C:16]([H:37])([H:38])[C:17]([H:39])([H:40])[2S:18]->1[C:19]([C:20]([H:42])([H:43])[H:44])([C:21]([H:45])([H:46])[H:47])[H:41])([H:22])([H:23])[H:24]", "dummies": []}
C      3.6566    -3.2537    -0.9129
C      2.5838    -2.2978    -0.6398
N      1.6821    -1.4950    -0.4129
Mn     0.0000     0.0000     0.0000
C     -1.5488    -1.6402    -0.3890
O     -2.3640    -2.5057    -0.5909
H      0.0182    -0.4838     1.7741
C      1.5495     1.6178     0.4710
O      2.3653     2.4708     0.7181
S     -1.9371     1.7230     0.4813
C     -3.1999     1.3271     1.5534
C     -4.3518     0.7110     0.7663
C     -2.6957     0.3553     2.6137
C     -2.0145     3.1927    -0.3725
C     -1.3743     3.0255    -1.7470
N      0.0117     3.5124    -1.7430
C      0.6684     3.2310    -3.0257
C      1.2548     1.8283    -3.0155
S      0.0602     0.7092    -2.5487
C     -0.5957    -0.2912    -3.7682
C     -2.1188    -0.3047    -3.6808
C     -0.0289    -1.7013    -3.6397
H      3.5870    -3.5956    -1.9660
H      4.6385    -2.7650    -0.7467
H      3.5571    -4.1252    -0.2336
H     -3.5520     2.2574     2.0492
H     -4.7084     1.4388     0.0082
H     -5.1952     0.4591     1.4441
H     -4.0135    -0.2054     0.2404
H     -2.3936    -0.6058     2.1501
H     -3.4892     0.1617     3.3667
H     -1.8173     0.7984     3.1271
H     -1.4923     3.9853     0.2048
H     -3.0817     3.4762    -0.4941
H     -1.4017     1.9448    -1.9957
H     -1.9733     3.5844    -2.5019
H     -0.0208     4.5536    -1.6316
H      1.4994     3.9536    -3.1852
H     -0.0364     3.3405    -3.8811
H      2.0986     1.7821    -2.2963
H      1.6276     1.5739    -4.0301
H     -0.2998     0.1229    -4.7563
H     -2.5471    -0.9872    -4.4456
H     -2.5048     0.7188    -3.8685
H     -2.4532    -0.6224    -2.6759
H     -0.3890    -2.3403    -4.4739
H      1.0791    -1.6523    -3.6821
H     -0.3205    -2.1617    -2.6775
48
{"conf": 4, "E": 235.23, "rms": -1.0, "geom": "OH", "total_charge": 0, "CA_charge": 1, "smiles": "C[C:1]#[6N:2]->[Mn+:3]1(<-[3C-:4]#[O+:5])(<-[4H-:6])(<-[5C-:7]#[O+:8])<-[1S:9]([CH:10]([CH3:11])[CH3:12])[CH2:13][CH2:14][NH:15][CH2:16][CH2:17][2S:18]->1[CH:19]([CH3:20])[CH3:21]", "smiles3D": "C([C:1]#[6N:2]->[Mn+:3]1(<-[3C-:4]#[O+:5])(<-[4H-:6])(<-[5C-:7]#[O+:8])<-[1S:9]([C:10]([C:11]([H:26])([H:27])[H:28])([C:12]([H:29])([H:30])[H:31])[H:25])[C:13]([H:32])([H:33])[C:14]([H:34])([H:35])[N:15]([H:36])[C:16]([H:37])([H:38])[C:17]([H:39])([H:40])[2S:18]->1[C:19]([C:20]([H:42])([H:43])[H:44])([C:21]([H:45])([H:46])[H:47])[H:41])([H:22])([H:23])[H:24]", "smiles3Dx": "C([C:1]#[6N:2]->[Mn+:3]1(<-[3C-:4]#[O+:5])(<-[4H-:6])(<-[5C-:7]#[O+:8])<-[1S:9]([C:10]([C:11]([H:26])([H:27])[H:28])([C:12]([H:29])([H:30])[H:31])[H:25])[C:13]([H:32])([H:33])[C:14]([H:34])([H:35])[N:15]([H:36])[C:16]([H:37])([H:38])[C:17]([H:39])([H:40])[2S:18]->1[C:19]([C:20]([H:42])([H:43])[H:44])([C:21]([H:45])([H:46])[H:47])[H:41])([H:22])([H:23])[H:24]", "dummies": []}
C     -4.7164     1.4058    -0.7626
C     -3.3187     1.0382    -0.5329
N     -2.1479     0.7145    -0.3466
Mn     0.0000     0.0000     0.0000
C     -1.0687    -1.6042    -1.2358
O     -1.6331    -2.4484    -1.8863
H     -0.8890    -0.4384     1.5498
C      1.0811     1.5262     1.3201
O      1.6553     2.3214     2.0219
S     -1.0571     2.3465    -0.6945
C     -1.2885     3.5359     0.5276
C     -0.2121     4.6173     0.4109
C     -2.6747     4.1669     0.4077
C     -0.8130     2.9119    -2.2939
C     -1.7306     2.2008    -3.2823
N     -1.3500     0.7899    -3.4133
C     -0.2273     0.6015    -4.3469
C      0.8579    -0.2082    -3.6639
S      1.3269     0.5649    -2.2171
C      2.9595     1.0434    -2.0863
C      3.0451     2.5175    -1.7065
C      3.6491     0.1773    -1.0383
H     -4.7635     2.3928    -1.2666
H     -5.1977     0.6407    -1.4056
H     -5.2487     1.4608     0.2091
H     -1.2022     3.0456     1.5203
H      0.7816     4.1469     0.2836
H     -0.3977     5.2747    -0.4639
H     -0.1981     5.2424     1.3291
H     -2.7536     5.0677     1.0536
H     -2.8753     4.4515    -0.6460
H     -3.4468     3.4480     0.7439
H      0.2438     2.7443    -2.5773
H     -1.0241     3.9997    -2.3297
H     -1.7112     2.7176    -4.2686
H     -2.7713     2.2763    -2.9061
H     -2.1780     0.2658    -3.7829
H      0.2251     1.5632    -4.6785
H     -0.5659     0.0610    -5.2596
H      0.4790    -1.2247    -3.4361
H      1.7351    -0.2929    -4.3395
H      3.4603     0.8929    -3.0669
H      2.6061     3.1338    -2.5176
H      2.4838     2.7072    -0.7713
H      4.1042     2.8236    -1.5692
H      3.1710     0.3107    -0.0472
H      3.5588    -0.8892    -1.3315
H      4.7266     0.4380    -0.9662
48
{"conf": 5, "E": 34.5, "rms": -1.0, "geom": "OH", "total_charge": 0, "CA_charge": 1, "smiles": "C[C:1]#[6N:2]->[Mn+:3]1(<-[3C-:4]#[O+:5])(<-[4H-:6])(<-[5C-:7]#[O+:8])<-[1S:9]([CH:10]([CH3:11])[CH3:12])[CH2:13][CH2:14][NH:15][CH2:16][CH2:17][2S:18]->1[CH:19]([CH3:20])[CH3:21]", "smiles3D": "C([C:1]#[6N:2]->[Mn+:3]1(<-[3C-:4]#[O+:5])(<-[4H-:6])(<-[5C-:7]#[O+:8])<-[1S:9]([C:10]([C:11]([H:26])([H:27])[H:28])([C:12]([H:29])([H:30])[H:31])[H:25])[C:13]([H:32])([H:33])[C:14]([H:34])([H:35])[N:15]([H:36])[C:16]([H:37])([H:38])[C:17]([H:39])([H:40])[2S:18]->1[C:19]([C:20]([H:42])([H:43])[H:44])([C:21]([H:45])([H:46])[H:47])[H:41])([H:22])([H:23])[H:24]", "smiles3Dx": "C([C:1]#[6N:2]->[Mn+:3]1(<-[3C-:4]#[O+:5])(<-[4H-:6])(<-[5C-:7]#[O+:8])<-[1S:9]([C:10]([C:11]([H:26])([H:27])[H:28])([C:12]([H:29])([H:30])[H:31])[H:25])[C:13]([H:32])([H:33])[C:14]([H:34])([H:35])[N:15]([H:36])[C:16]([H:37])([H:38])[C:17]([H:39])([H:40])[2S:18]->1[C:19]([C:20]([H:42])([H:43])[H:44])([C:21]([H:45])([H:46])[H:47])[H:41])([H:22])([H:23])[H:24]", "dummies": []}
C     -1.7270    -0.4530    -4.6480
C     -1.2214    -0.3247    -3.2817
N     -0.7958    -0.2144    -2.1345
Mn     0.0000     0.0000     0.0000
C     -1.5509     1.6373     0.3922
O     -2.3700     2.4980     0.5991
H     -1.2301    -1.2427     0.5716
C      1.4747    -1.7081    -0.3995
O      2.2522    -2.6057    -0.6091
S      0.8675     0.2330     2.4908
C      0.1484     1.3805     3.5282
C     -0.4051     0.6762     4.7628
C      1.1796     2.4319     3.9276
C      2.2455    -0.6368     2.9971
C      3.4348    -0.0293     2.2825
N      2.9400     0.4775     1.0085
C      4.0118     0.9402     0.1365
C      3.3773     1.2422    -1.2047
S      1.7805     1.7550    -0.8975
C      1.3366     3.3380    -1.3498
C      0.1497     3.2960    -2.3065
C      1.0069     4.1531    -0.1041
H     -1.5619     0.4988    -5.1936
H     -1.1897    -1.2742    -5.1655
H     -2.8125    -0.6803    -4.6208
H     -0.6851     1.8770     2.9906
H     -1.1212    -0.1092     4.4437
H      0.4126     0.1961     5.3396
H     -0.9366     1.4013     5.4154
H      2.0218     1.9624     4.4774
H      1.5800     2.9181     3.0141
H      0.7111     3.2092     4.5682
H      2.1335    -1.7032     2.7078
H      2.3789    -0.5594     4.0962
H      3.8562     0.8048     2.8875
H      4.2148    -0.8078     2.1291
H      2.3077     1.2912     1.2036
H      4.7937     0.1585     0.0110
H      4.4722     1.8637     0.5546
H      3.3547     0.3238    -1.8289
H      3.9496     2.0366    -1.7285
H      2.1980     3.8104    -1.8693
H     -0.1025     4.3207    -2.6537
H      0.4155     2.6768    -3.1884
H     -0.7376     2.8487    -1.8212
H      0.1739     3.6927     0.4599
H      1.8985     4.1820     0.5564
H      0.7344     5.1938    -0.3812
48
{"conf": 6, "E": 34.74, "rms": -1.0, "geom": "OH", "total_charge": 0, "CA_charge": 1, "smiles": "C[C:1]#[6N:2]->[Mn+:3]1(<-[3C-:4]#[O+:5])(<-[4H-:6])(<-[5C-:7]#[O+:8])<-[1S:9]([CH:10]([CH3:11])[CH3:12])[CH2:13][CH2:14][NH:15][CH2:16][CH2:17][2S:18]->1[CH:19]([CH3:20])[CH3:21]", "smiles3D": "C([C:1]#[6N:2]->[Mn+:3]1(<-[3C-:4]#[O+:5])(<-[4H-:6])(<-[5C-:7]#[O+:8])<-[1S:9]([C:10]([C:11]([H:26])([H:27])[H:28])([C:12]([H:29])([H:30])[H:31])[H:25])[C:13]([H:32])([H:33])[C:14]([H:34])([H:35])[N:15]([H:36])[C:16]([H:37])([H:38])[C:17]([H:39])([H:40])[2S:18]->1[C:19]([C:20]([H:42])([H:43])[H:44])([C:21]([H:45])([H:46])[H:47])[H:41])([H:22])([H:23])[H:24]", "smiles3Dx": "C([C:1]#[6N:2]->[Mn+:3]1(<-[3C-:4]#[O+:5])(<-[4H-:6])(<-[5C-:7]#[O+:8])<-[1S:9]([C:10]([C:11]([H:26])([H:27])[H:28])([C:12]([H:29])([H:30])[H:31])[H:25])[C:13]([H:32])([H:33])[C:14]([H:34])([H:35])[N:15]([H:36])[C:16]([H:37])([H:38])[C:17]([H:39])([H:40])[2S:18]->1[C:19]([C:20]([H:42])([H:43])[H:44])([C:21]([H:45])([H:46])[H:47])[H:41])([H:22])([H:23])[H:24]", "dummies": []}
C      0.6192    -4.7166     1.4716
C      0.4355    -3.3319     1.0376
N      0.2820    -2.1686     0.6738
Mn     0.0000     0.0000     0.0000
C      1.2118    -0.4763    -1.8859
O      1.8506    -0.7253    -2.8778
H     -1.5373    -0.4858    -0.8861
C     -1.2312     0.3664     1.8946
O     -1.8792     0.5567     2.8938
S     -0.3434     2.4956    -0.8459
C     -1.3526     3.6040    -0.0315
C     -0.7819     3.9038     1.3505
C     -2.7680     3.0458     0.0697
C      0.5302     3.0414    -2.2042
C      1.9819     3.1468    -1.7840
N      2.1986     2.1183    -0.7742
C      3.6048     1.9644    -0.4216
C      3.6931     0.7450     0.4723
S      2.2093     0.6414     1.3078
C      2.1250     1.0362     2.9641
C      2.6976     2.4320     3.1928
C      2.8998    -0.0006     3.7705
H      1.0702    -5.3059     0.6469
H      1.2910    -4.7411     2.3542
H     -0.3642    -5.1526     1.7431
H     -1.3826     4.5476    -0.6179
H     -0.6824     2.9773     1.9465
H      0.2264     4.3533     1.2360
H     -1.4315     4.6238     1.8925
H     -2.7836     2.1026     0.6461
H     -3.4408     3.7834     0.5569
H     -3.1495     2.8372    -0.9513
H      0.4266     2.3044    -3.0286
H      0.1551     4.0318    -2.5383
H      2.6376     2.9869    -2.6686
H      2.1794     4.1535    -1.3515
H      1.6744     2.3964     0.0905
H      3.9612     2.8648     0.1277
H      4.2317     1.8087    -1.3275
H      4.5398     0.8498     1.1824
H      3.8322    -0.1682    -0.1442
H      1.0625     1.0240     3.2824
H      2.5858     2.7252     4.2585
H      2.1473     3.1606     2.5629
H      3.7716     2.4657     2.9150
H      2.8155     0.2121     4.8576
H      3.9704    -0.0007     3.4774
H      2.4785    -1.0075     3.5690
48
{"conf": 7, "E": 32.54, "rms": -1.0, "geom": "OH", "total_charge": 0, "CA_charge": 1, "smiles": "C[C:1]#[6N:2]->[Mn+:3]1(<-[3C-:4]#[O+:5])(<-[4H-:6])(<-[5C-:7]#[O+:8])<-[1S:9]([CH:10]([CH3:11])[CH3:12])[CH2:13][CH2:14][NH:15][CH2:16][CH2:17][2S:18]->1[CH:19]([CH3:20])[CH3:21]", "smiles3D": "C([C:1]#[6N:2]->[Mn+:3]1(<-[3C-:4]#[O+:5])(<-[4H-:6])(<-[5C-:7]#[O+:8])<-[1S:9]([C:10]([C:11]([H:26])([H:27])[H:28])([C:12]([H:29])([H:30])[H:31])[H:25])[C:13]([H:32])([H:33])[C:14]([H:34])([H:35])[N:15]([H:36])[C:16]([H:37])([H:38])[C:17]([H:39])([H:40])[2S:18]->1[C:19]([C:20]([H:42])([H:43])[H:44])([C:21]([H:45])([H:46])[H:47])[H:41])([H:22])([H:23])[H:24]", "smiles3Dx": "C([C:1]#[6N:2]->[Mn+:3]1(<-[3C-:4]#[O+:5])(<-[4H-:6])(<-[5C-:7]#[O+:8])<-[1S:9]([C:10]([C:11]([H:26])([H:27])[H:28])([C:12]([H:29])([H:30])[H:31])[H:25])[C:13]([H:32])([H:33])[C:14]([H:34])([H:35])[N:15]([H:36])[C:16]([H:37])([H:38])[C:17]([H:39])([H:40])[2S:18]->1[C:19]([C:20]([H:42])([H:43])[H:44])([C:21]([H:45])([H:46])[H:47])[H:41])([H:22])([H:23])[H:24]", "dummies": []}
C      1.9478    -2.8237    -3.6093
C      1.3723    -1.9994    -2.5471
N      0.8907    -1.3041    -1.6561
Mn     0.0000     0.0000     0.0000
C     -1.9957     0.0423    -1.1203
O     -3.0471     0.0650    -1.7104
H     -0.5352    -1.5126     0.9001
C      2.0053    -0.0530     1.1031
O      3.0619    -0.0793     1.6837
S     -1.0224     1.4886     1.9173
C     -2.7157     1.5673     2.1005
C     -3.1324     0.7671     3.3304
C     -3.1551     3.0224     2.2328
C      0.0061     2.2080     3.0715
C      0.5739     3.4934     2.4953
N      1.4833     3.1696     1.3861
C      1.3918     4.1438     0.2924
C      0.3352     3.6900    -0.7039
S      0.7624     2.1528    -1.3081
C      1.8209     1.9697    -2.6373
C      1.8828     3.2454    -3.4741
C      3.2084     1.6067    -2.1191
H      1.1345    -3.2211    -4.2506
H      2.6353    -2.2066    -4.2235
H      2.5101    -3.6674    -3.1590
H     -3.1925     1.1248     1.2011
H     -2.7736    -0.2776     3.2238
H     -4.2389     0.7574     3.4287
H     -2.6865     1.2019     4.2491
H     -2.8130     3.5895     1.3425
H     -2.7109     3.4841     3.1393
H     -4.2624     3.0876     2.2938
H     -0.5711     2.4376     3.9912
H      0.8318     1.5098     3.3233
H      1.1172     4.0520     3.2904
H     -0.2865     4.1159     2.1639
H      2.4636     3.1775     1.7550
H      2.3649     4.1937    -0.2418
H      1.1662     5.1689     0.6647
H      0.2682     4.4205    -1.5357
H     -0.6518     3.6218    -0.2007
H      1.4432     1.1400    -3.2727
H      2.5153     3.0845    -4.3731
H      0.8596     3.5170    -3.8069
H      2.3052     4.0834    -2.8807
H      3.5948     2.4085    -1.4563
H      3.9122     1.4543    -2.9650
H      3.1474     0.6656    -1.5355
48
{"conf": 8, "E": 264.42, "rms": -1.0, "geom": "OH", "total_charge": 0, "CA_charge": 1, "smiles": "C[C:1]#[6N:2]->[Mn+:3]1(<-[3C-:4]#[O+:5])(<-[4H-:6])(<-[5C-:7]#[O+:8])<-[1S:9]([CH:10]([CH3:11])[CH3:12])[CH2:13][CH2:14][NH:15][CH2:16][CH2:17][2S:18]->1[CH:19]([CH3:20])[CH3:21]", "smiles3D": "C([C:1]#[6N:2]->[Mn+:3]1(<-[3C-:4]#[O+:5])(<-[4H-:6])(<-[5C-:7]#[O+:8])<-[1S:9]([C:10]([C:11]([H:26])([H:27])[H:28])([C:12]([H:29])([H:30])[H:31])[H:25])[C:13]([H:32])([H:33])[C:14]([H:34])([H:35])[N:15]([H:36])[C:16]([H:37])([H:38])[C:17]([H:39])([H:40])[2S:18]->1[C:19]([C:20]([H:42])([H:43])[H:44])([C:21]([H:45])([H:46])[H:47])[H:41])([H:22])([H:23])[H:24]", "smiles3Dx": "C([C:1]#[6N:2]->[Mn+:3]1(<-[3C-:4]#[O+:5])(<-[4H-:6])(<-[5C-:7]#[O+:8])<-[1S:9]([C:10]([C:11]([H:26])([H:27])[H:28])([C:12]([H:29])([H:30])[H:31])[H:25])[C:13]([H:32])([H:33])[C:14]([H:34])([H:35])[N:15]([H:36])[C:16]([H:37])([H:38])[C:17]([H:39])([H:40])[2S:18]->1[C:19]([C:20]([H:42])([H:43])[H:44])([C:21]([H:45])([H:46])[H:47])[H:41])([H:22])([H:23])[H:24]", "dummies": []}
C      0.7834     4.8613    -0.7169
C      0.5734     3.4391    -0.4481
N      0.3926     2.2444    -0.2201
Mn     0.0000     0.0000     0.0000
C      1.9578    -1.1144     0.4040
O      2.9889    -1.7100     0.5959
H      0.9663     0.4137    -1.5099
C     -1.9566     1.0200    -0.6139
O     -2.9866     1.5560    -0.9396
S      1.0336     1.1993     2.1922
C      1.6298     0.2239     3.4720
C      3.1560     0.2652     3.4818
C      1.1149    -1.2123     3.3645
C      0.8402     2.8472     2.6491
C     -0.6198     3.1999     2.9039
N     -1.4808     2.4542     1.9757
C     -2.5254     1.6906     2.6672
C     -1.9529     0.4226     3.2889
S     -1.4726    -0.6939     2.0872
C     -2.3680    -2.1359     1.9483
C     -2.0572    -2.7771     0.6012
C     -2.0061    -3.0844     3.0877
H      1.8610     5.1022    -0.6100
H      0.4513     5.0958    -1.7490
H      0.1965     5.4631     0.0072
H      1.2624     0.6594     4.4268
H      3.5654    -0.0765     2.5118
H      3.5566    -0.3711     4.2999
H      3.4918     1.3098     3.6488
H      1.8943    -1.9238     3.0204
H      0.7506    -1.5622     4.3539
H      0.2704    -1.2335     2.6496
H      1.2660     3.5133     1.8852
H      1.4103     3.0106     3.5884
H     -0.7573     4.2970     2.7694
H     -0.8536     2.9822     3.9707
H     -1.9599     3.1473     1.3534
H     -3.3068     1.3874     1.9380
H     -3.0234     2.3121     3.4456
H     -2.7341    -0.0535     3.9180
H     -1.0875     0.6719     3.9301
H     -3.4518    -1.8948     2.0000
H     -2.3390    -2.0756    -0.2112
H     -2.6316    -3.7198     0.4761
H     -0.9701    -2.9900     0.5216
H     -2.1782    -2.5765     4.0590
H     -2.6384    -3.9967     3.0449
H     -0.9375    -3.3786     3.0260
48
{"conf": 9, "E": 31.48, "rms": -1.0, "geom": "OH", "total_charge": 0, "CA_charge": 1, "smiles": "C[C:1]#[6N:2]->[Mn+:3]1(<-[3C-:4]#[O+:5])(<-[4H-:6])(<-[5C-:7]#[O+:8])<-[1S:9]([CH:10]([CH3:11])[CH3:12])[CH2:13][CH2:14][NH:15][CH2:16][CH2:17][2S:18]->1[CH:19]([CH3:20])[CH3:21]", "smiles3D": "C([C:1]#[6N:2]->[Mn+:3]1(<-[3C-:4]#[O+:5])(<-[4H-:6])(<-[5C-:7]#[O+:8])<-[1S:9]([C:10]([C:11]([H:26])([H:27])[H:28])([C:12]([H:29])([H:30])[H:31])[H:25])[C:13]([H:32])([H:33])[C:14]([H:34])([H:35])[N:15]([H:36])[C:16]([H:37])([H:38])[C:17]([H:39])([H:40])[2S:18]->1[C:19]([C:20]([H:42])([H:43])[H:44])([C:21]([H:45])([H:46])[H:47])[H:41])([H:22])([H:23])[H:24]", "smiles3Dx": "C([C:1]#[6N:2]->[Mn+:3]1(<-[3C-:4]#[O+:5])(<-[4H-:6])(<-[5C-:7]#[O+:8])<-[1S:9]([C:10]([C:11]([H:26])([H:27])[H:28])([C:12]([H:29])([H:30])[H:31])[H:25])[C:13]([H:32])([H:33])[C:14]([H:34])([H:35])[N:15]([H:36])[C:16]([H:37])([H:38])[C:17]([H:39])([H:40])[2S:18]->1[C:19]([C:20]([H:42])([H:43])[H:44])([C:21]([H:45])([H:46])[H:47])[H:41])([H:22])([H:23])[H:24]", "dummies": []}
C     -3.7051    -0.9741    -3.1809
C     -2.6186    -0.6836    -2.2458
N     -1.7051    -0.4418    -1.4608
Mn     0.0000     0.0000     0.0000
C      1.3521     0.5411    -1.7657
O      2.0649     0.8249    -2.6960
H     -0.5588     1.7488     0.1121
C     -1.3708    -0.5680     1.7433
O     -2.0930    -0.8677     2.6613
S      1.9734     0.5228     1.6790
C      1.6681     1.4214     3.0973
C      0.5444     2.4195     2.8437
C      1.2994     0.4748     4.2347
C      3.5795     0.4355     1.1159
C      4.2202    -0.8793     1.5623
N      3.4725    -2.0437     1.0679
C      2.2952    -2.3146     1.9026
C      1.3675    -3.2884     1.1975
S      0.7640    -2.5082    -0.1863
C      0.6162    -3.3266    -1.6721
C      2.0041    -3.6531    -2.2137
C     -0.1982    -4.6012    -1.4761
H     -4.6789    -0.8745    -2.6588
H     -3.6647    -0.2593    -4.0283
H     -3.5951    -2.0093    -3.5645
H      2.5901     1.9772     3.3732
H     -0.4036     1.8927     2.6150
H      0.3953     3.0664     3.7345
H      0.8142     3.0603     1.9789
H      2.1372    -0.2323     4.4074
H      0.3929    -0.1090     3.9754
H      1.1160     1.0449     5.1704
H      3.5854     0.4971     0.0082
H      4.1597     1.2873     1.5289
H      4.2990    -0.9003     2.6722
H      5.2538    -0.9244     1.1578
H      3.1730    -1.8634     0.0799
H      2.6170    -2.7488     2.8740
H      1.7205    -1.3827     2.0886
H      0.5246    -3.5578     1.8681
H      1.9247    -4.2055     0.9122
H      0.0899    -2.6640    -2.3923
H      2.5773    -2.7111    -2.3392
H      2.5528    -4.3092    -1.5062
H      1.9263    -4.1579    -3.2002
H      0.3174    -5.2887    -0.7732
H     -1.1891    -4.3382    -1.0509
H     -0.3511    -5.1161    -2.4486
48
{"conf": 10, "E": 41.5, "rms": -1.0, "geom": "OH", "total_charge": 0, "CA_charge": 1, "smiles": "C[C:1]#[6N:2]->[Mn+:3]1(<-[3C-:4]#[O+:5])(<-[4H-:6])(<-[5C-:7]#[O+:8])<-[1S:9]([CH:10]([CH3:11])[CH3:12])[CH2:13][CH2:14][NH:15][CH2:16][CH2:17][2S:18]->1[CH:19]([CH3:20])[CH3:21]", "smiles3D": "C([C:1]#[6N:2]->[Mn+:3]1(<-[3C-:4]#[O+:5])(<-[4H-:6])(<-[5C-:7]#[O+:8])<-[1S:9]([C:10]([C:11]([H:26])([H:27])[H:28])([C:12]([H:29])([H:30])[H:31])[H:25])[C:13]([H:32])([H:33])[C:14]([H:34])([H:35])[N:15]([H:36])[C:16]([H:37])([H:38])[C:17]([H:39])([H:40])[2S:18]->1[C:19]([C:20]([H:42])([H:43])[H:44])([C:21]([H:45])([H:46])[H:47])[H:41])([H:22])([H:23])[H:24]", "smiles3Dx": "C([C:1]#[6N:2]->[Mn+:3]1(<-[3C-:4]#[O+:5])(<-[4H-:6])(<-[5C-:7]#[O+:8])<-[1S:9]([C:10]([C:11]([H:26])([H:27])[H:28])([C:12]([H:29])([H:30])[H:31])[H:25])[C:13]([H:32])([H:33])[C:14]([H:34])([H:35])[N:15]([H:36])[C:16]([H:37])([H:38])[C:17]([H:39])([H:40])[2S:18]->1[C:19]([C:20]([H:42])([H:43])[H:44])([C:21]([H:45])([H:46])[H:47])[H:41])([H:22])([H:23])[H:24]", "dummies": []}
C     -1.5402     1.6104     4.4535
C     -1.0887     1.1329     3.1470
N     -0.7093     0.7346     2.0485
Mn     0.0000     0.0000     0.0000
C      1.8267    -0.9099     1.0357
O      2.7854    -1.3915     1.5864
H     -0.8885    -1.5850     0.2871
C     -1.9209     0.8365    -0.9245
O     -2.9336     1.2779    -1.4083
S      0.7937    -0.9373    -2.3456
C      0.0787    -0.4444    -3.8177
C     -1.3104    -1.0612    -3.9398
C      0.0065     1.0790    -3.8997
C      2.1402    -1.9759    -2.3986
C      3.3408    -1.1244    -2.0514
N      2.8852     0.2665    -2.1043
C      3.5593     1.1135    -1.1242
C      2.8384     2.4467    -1.0268
S      1.2591     2.3221    -0.3531
C      0.5885     3.7243     0.3771
C     -0.9176     3.7567     0.1441
C      1.2259     4.9906    -0.1987
H     -0.8213     1.2869     5.2341
H     -2.5421     1.1889     4.6753
H     -1.5993     2.7182     4.4412
H      0.7088    -0.8164    -4.6543
H     -1.9680    -0.7193    -3.1184
H     -1.2231    -2.1660    -3.8804
H     -1.7703    -0.7928    -4.9148
H     -0.5335     1.4992    -3.0326
H     -0.5028     1.3936    -4.8356
H      1.0313     1.5009    -3.9056
H      2.2526    -2.4001    -3.4190
H      2.0203    -2.7971    -1.6601
H      3.7065    -1.4091    -1.0404
H      4.1685    -1.2972    -2.7760
H      3.0943     0.6395    -3.0608
H      4.6145     1.2850    -1.4350
H      3.5654     0.6559    -0.1165
H      3.4397     3.1226    -0.3849
H      2.7583     2.8970    -2.0393
H      0.7854     3.6843     1.4702
H     -1.3971     2.9211     0.6871
H     -1.3561     4.7019     0.5300
H     -1.1348     3.6670    -0.9410
H      1.1591     4.9791    -1.3070
H      0.7166     5.8986     0.1895
H      2.2910     5.0528     0.1017
